# Supplementary material for: Engineering Escherichia coli for polyethylene terephthalate powder biodegradation via recoding of an outer membrane protein
Source: iScience. 2026 Jan 2;29(2):114621. doi: 10.1016/j.isci.2025.114621 (PMC12860643; doi:10.1016/j.isci.2025.114621)
Supplement: Table S2. E. coli proteins selected as candidates for catalytic triad engineering — Proteins from EchoLOCATION and STEP databases and proteomic studies, including outer membrane β-barrel, secreted, cell-surface, periplasmic, and cytoplasmic proteins, selected to validate the Triad Exploration protocol. Of the 43 secreted proteins analyzed in this study, 19 had been previously evaluated with the earlier version of GenRewire and are indicated with an asterisk in the table. UniParc and UniProt accession numbers, gene names, alternative gene names, EchoLOCATION identifier (EchoBASE id), subcellular localization (EchoLOCATION), Evidence level for subcellular localization, predicted molecular weight, number of transmembrane helices (HMMTOP/TMHMM), and signal peptide cleavage probability, are shown in the table. [file mmc2.xlsx]

## Sheet: Table S2
Table S2. E. coli proteins selected as candidates for catalytic triad engineering. Proteins from EchoLOCATION and STEP databases and proteomic studies, including outer membrane β-barrel, secreted, cell-surface, periplasmic, and cytoplasmic proteins, selected to validate the Triad Exploration protocol. Of the 43 secreted proteins analyzed in this study, 19 had been previously evaluated with the ea…
		Data were extracted from the EchoLOCATION resource (Orfanoudaki & Economou, MCP 2014; doi:10.1074/mcp.O114.041137)
Accession (UniParc) https://www.uniprot.org/uniparc?query=*	Gene Name	Accession (Uniprot)	EchoLOCATION identifier (EchoBASE id)	Gene Name	Alternative Gene name	Sub-cellular Location (EchoLOCATION)	Evidence Level	Predicted Molecular weight (Da) (EchoLOCATION)	Number of TMH (HMMTOP / TMHMM) (EchoLOCATION)	Signal Peptide Cleavage Prob (EchoLOCATION)
A0A140N2E4*	livJ	P0AD96	EB0534	livJ		Periplasmic	Experimental	39076.5	1 / 0	0.998
A0A140N3Q6*	LptA	P0ADV1	EB2502	lptA		Periplasmic	Experimental	20126.9	1 / 0	0.981
A0A140N3X6	dppA	P23847	EB0244	dppA		Periplasmic	Experimental	60293.9	1 / 0	0.997
A0A140N4P7	bcsZ	P37651	EB2167	bcsZ		Periplasmic	Experimental	41700.4	1 / 0	0.959
A0A140N4W8*	ugpB	P0AG80	EB1040	ugpB		Periplasmic	Experimental	48448.9	1 / 0	0.997
A0A140N4Y2*	ppiA	P0AFL3	EB0750	ppiA		Periplasmic	Experimental	20431.4	1 / 0	0.999
A0A140N4Z2	yheT	P45524	EB2741	yheT		Cytoplasmic	Theoretical	38495.4	0 / 0	None
A0A140N5I0*	fkpA	P45523	EB2737	fkpA		Periplasmic	Experimental	28882	1 / 0	0.977
A0A140N5U8*	argT	P09551	EB0070	argT		Periplasmic	Experimental	27991.7	1 / 0	0.979
A0A140N608	yfaZ	P76471	EB3841	yfaZ		Outer Membrane β-barrel protein	Theoretical	19308.7	1 / 0	0.877
A0A140N610*	ygiW	P0ADU5	EB2843	ygiW		Periplasmic	Experimental	14010.8	1 / 0	1
A0A140N6G0	eno	P0A6P9	EB0254	eno		Cytoplasmic	Experimental	45655.1	1 / 0	None
A0A140N726*	yebY	P64506	EB3781	yebY		Periplasmic	Theoretical	12378.5	1 / 1	0.999
A0A140N7Q2*	yrbC	P0ADV7	EB2650	yrbC		Periplasmic	Experimental	23962.7	1 / 0	0.91
A0A140N9C0	yebF	P33219	EB1755	yebF		Secreted and released	Experimental	13464.4	1 / 0	0.986
A0A140N9C2*	cysP	P16700	EB0192	cysP		Periplasmic	Experimental	37614.6	0 / 0	0.999
A0A140N9M6*	gltI	P37902	EB2562	gltI		Periplasmic	Experimental	33420.3	0 / 0	0.999
A0A140N9V3	glnH	P0AEQ3	EB0381	glnH		Periplasmic	Experimental	27190.2	0 / 0	1
A0A140NAF3*	ycdO	P0AB24	EB3621	ycdO		Periplasmic	Experimental	41137.7	0 / 0	1
A0A140NAK3	fliD	P24216	EB0834	fliD		Cell surface appendage	Experimental	48456.6	0 / 0	None
A0A140NAN5	ompF	P02931	EB0665	ompF		Outer Membrane β-barrel protein	Experimental	39333.4	1 / 0	1
A0A140NAT0*	yedX	P76341	EB3799	yedX		Periplasmic	Theoretical	15459.6	1 / 0	0.99
A0A140NAU3	tesA	P0ADA1	EB1504	tesA		Periplasmic	Experimental	23622.2	1 / 1	0.788
A0A140NAV5	yceI	P0A8X2	EB1767	yceI		Periplasmic	Experimental	20912.5	1 / 0	0.998
A0A140NB56	agp	P19926	EB0032	agp		Periplasmic	Experimental	45683.1	1 / 0	0.999
A0A140NBC4*	lolA	P61316	EB2548	lolA		Periplasmic	Experimental	22628.3	1 / 0	0.995
A0A140NBF8*	artJ	P30860	EB1585	artJ		Periplasmic	Experimental	26829.6	1 / 0	0.994
A0A140NBX8	artI	P30859	EB1582	artI		Periplasmic	Experimental	26929.6	1 / 0	0.999
A0A140NCD0*	malE	P0AEX9	EB0549	malE		Periplasmic	Experimental	43387.7	1 / 0	0.974
A0A140NCN3*	potD	P0AFK9	EB0745	potD		Periplasmic	Experimental	38867.2	1 / 0	1
A0A140NCS5	flgL	P29744	EB1507	flgL		Cell surface appendage	Experimental	34281.2	0 / 0	None
A0A140ND29	flgK	P33235	EB1910	flgK		Cell surface appendage	Experimental	57930	0 / 0	None
A0A140NDE3	ompA	P0A910	EB0663	ompA		Outer Membrane β-barrel protein	Experimental	37200.9	1 / 0	0.997
A0A140NDL3	ompX	P0A917	EB2056	ompX		Outer Membrane β-barrel protein	Experimental	18602.7	1 / 1	0.991
A0A140NEI9	tolB	P0A855	EB1001	tolB		Periplasmic	Experimental	45955.6	1 / 0	0.995
A0A140NEZ0*	cusF	P77214	EB3985	cusF		Periplasmic	Experimental	12251.2	0 / 0	0.996
A0A140NEZ4	phoA	P00634	EB0720	phoA		Periplasmic	Experimental	49438.7	0 / 0	0.896
A0A140NFE9	skp	P0AEU7	EB0450	skp		Periplasmic	Experimental	17688.3	0 / 0	1
A0A140NFR6	surA	P0ABZ6	EB0978	surA		Periplasmic	Experimental	47283.9	1 / 0	1
A0A140NFZ6	osmY	P0AFH8	EB1364	osmY		Periplasmic	Experimental	21073.8	0 / 0	0.999
A0A140NGD3*	pstS	P0AG82	EB0727	pstS		Periplasmic	Experimental	37024	1 / 1	0.946
A0A140NGY2	cybC	-	EB4301	cybC		Cytoplasmic	Theoretical	11124.7	0 / 0	None
A0A140NHP9	rbsB	P02925	EB0808	rbsB		Periplasmic	Experimental	30950.6	1 / 0	0.949
