# Supplementary material for: Engineering Escherichia coli for polyethylene terephthalate powder biodegradation via recoding of an outer membrane protein
Source: iScience. 2026 Jan 2;29(2):114621. doi: 10.1016/j.isci.2025.114621 (PMC12860643; doi:10.1016/j.isci.2025.114621)
Supplement: Data S1. Raw data for in vitro and in vivo tests — (A–G) Datasets include concentrations of degradation products and the corresponding specific activity values obtained after incubation of ETE, nPET, and pPET with purified engineered enzyme variants (in vitro tests). They also include growth data (measured spectrophotometrically at 600 nm) of engineered strain S1 with pPET and Luria-Bertani medium, and degradation product concentrations from in vivo cultivations of engineered strains with pPET, under various temperature and incubation conditions (specified for each test). Quantification was performed by HPLC using calibration curves (original chromatograms in Data S2A). Data are provided in triplicates, with both raw and processed values (including applied dilutions or concentration factors). (A–C) Datasets for in vitro degradation tests using ETE (A), nPET (B) and pPET (C), including concentrations of degradation products and the corresponding specific activity values. Related to Figure S3, Tables 1 and S4. (D–E) Growth (OD600 nm) (D) and concentration of degradation products (E) datasets from in vivo cultivations of strains S1 and S3 on pPET as carbon source. Related to Figure 4A. (F) Concentration of degradation products datasets from in vivo cultivations of strains S1 and S3 on different concentrations of pPET. Related to Figure 4B. (G) Growth (OD600 nm) datasets from in vivo cultivation of strain on Luria-Bertani medium. [file mmc4.xlsx]

## Sheet: Data S1 Legend
Data S1. Raw data for in vitro and in vivo tests
(A–G) Datasets include concentrations of degradation products and the corresponding specific activity values obtained after incubation of ETE, nPET, and pPET with purified engineered enzyme variants (in vitro tests). They also include growth data (measured spectrophotometrically at 600 nm) of engineered strain S1 with pPET and Luria-Bertani medium, and degradation product concentrations from in v…
(A-C) Datasets for in vitro degradation tests using ETE (A), nPET (B) and pPET (C), including concentrations of degradation products and the corresponding specific activity values. Related to Table 1, Figure S3 and Table S4.
(D-E) Growth (OD600 nm) (D) and concentration of degradation products (E) datasets from in vivo cultivations of strains S1 and S3 on pPET as carbon source. Related to Figure 4A.
(F) Concentration of degradation products datasets from in vivo cultivations of strains S1 and S3 on different concentrations of pPET. Related to Figure 4B.
(G) Growth (OD600 nm) datasets from in vivo cultivation of strain on Luria-Bertani medium.

## Sheet: (A)
(A) Raw data for in vitro tests using ETE as substrate. These results are related to Table 1.
Temperature (°C)	Enzyme		µM (dilluted 1/10)				Average undilluted (µM)			SD (µM)			Reaction time (h)	Activity corrected (µmol min-1 g-1)	S.D. (µmol min-1 g-1)
			T	TE	ETE	Total DP	T	TE	Total DP	T	TE	Total DP
37	CysPm	R1	0	148.474	51.5696	148.474	0	1481.65	1481.65	0	3.50271	4.87364	4	60.5583	0.203068
		R2	0	147.784	51.9629	147.784
		R3	0	148.237	51.884	148.237
	RbsBm	R1	0	0	0	0	0	0	0	0	0	0	4	0	0
		R2	0	0	0	0
		R3	0	0	0	0
	OmpAm	R1	0	136.459	63.6199	136.459	0	1363.77	1363.77	0	3.43257	3.24169	0.083	2737.32	6.50942
		R2	0	136	63.8104	136
		R3	0	136.672	63.4174	136.672
	YfaZm	R1	0	0	0	0	0	0	0	0	0	0	4	0	0
		R2	0	0	0	0
		R3	0	0	0	0
	PotDm	R1	0	0	0	0	0	0	0	0	0	0	4	0	0
		R2	0	0	0	0
		R3	0	0	0	0
	EfeOm	R1	0	138.983	61.0761	138.983	0	1389.12	1389.12	0	0.931869	0.260401	4	56.7028	0.01085
		R2	0	138.946	61.3643	138.946
		R3	0	138.807	61.2359	138.807
	MalEm	R1	0	0	0	0	0	0	0	0	0	0	4	0	0
		R2	0	0	0	0
		R3	0	0	0	0
	FliDm	R1	0	22.6488	177.139	22.6488	0	237.059	237.059	0	9.68889	8.96775	4	8.70024	0.373656
		R2	0	23.917	176.245	23.917
		R3	0	24.5517	175.291	24.5517
	LolAm1	R1	0	0	0	0	0	0	0	0	0	0	4	0	0
		R2	0	0	0	0
		R3	0	0	0	0
	LolAm2	R1	0	0	0	0	0	0	0	0	0	0	4	0	0
		R2	0	0	0	0
		R3	0	0	0	0
	PstSm	R1	0	0	0	0	0	0	0	0	0	0	4	0	0
		R2	0	0	0	0
		R3	0	0	0	0
	Skpm	R1	0	0	0	0	0	0	0	0	0	0	4	0	0
		R2	0	0	0	0
		R3	0	0	0	0

## Sheet: (B)
(B) Raw data for in vitro tests using nPET as substrate. These results are related to Table 1, Figure S3 and Table S4.
Temperature (°C)	Enzyme		µM (dilluted 1/10)					Average undilluted (µM)					SD (µM)
			T	TE	ETE	Others	Total DP	T	TE	ETE	Others	Total DP	T	TE	ETE	Others	Total DP
37	CysPm	R1	0	6.3058	1.0363	9.8399	17.182	0	64.3827	15.98	96.1987	176.561	0	5.65851	4.94802	4.30608	11.0957
		R2	0	7.0586	1.9694	9.896	18.924
		R3	0	5.9504	1.7883	9.1237	16.8624
	RbsBm	R1	0	0	0	0	0	0	0	0	0	0	0	0	0	0	0
		R2	0	0	0	0	0
		R3	0	0	0	0	0
	OmpAm	R1	0	15.562	4.6789	29.0013	49.2422	0	175.942	46.6167	310.282	532.841	0	18.5469	1.26037	26.9622	43.0529
		R2	0	18.0252	4.7782	29.9951	52.7985
		R3	0	19.1955	4.5279	34.0882	57.8116
	YfaZm	R1	0	0	0	0	0	0	0	0	0	0	0	0	0	0	0
		R2	0	0	0	0	0
		R3	0	0	0	0	0
	PotDm	R1	0	0	0	0	0	0	0	0	0	0	0	0	0	0	0
		R2	0	0	0	0	0
		R3	0	0	0	0	0
	EfeOm	R1	0	0	0	0	0	0	0	0	0	0	0	0	0	0	0
		R2	0	0	0	0	0
		R3	0	0	0	0	0
	MalEm	R1	0	0	0	0	0	0	0	0	0	0	0	0	0	0	0
		R2	0	0	0	0	0
		R3	0	0	0	0	0
	FliDm	R1	0	4.4963	0.556	6.1483	11.2006	0	49.083	4.95667	70.8937	124.933	0	4.65007	2.25633	8.55062	11.3392
		R2	0	4.8161	0.685	7.8186	13.3197
		R3	0	5.4125	0.246	7.3012	12.9597
	LolAm1	R1	0	0	0	0	0	0	0	0	0	0	0	0	0	0	0
		R2	0	0	0	0	0
		R3	0	0	0	0	0
	LolAm2	R1	0	0	0	0	0	0	0	0	0	0	0	0	0	0	0
		R2	0	0	0	0	0
		R3	0	0	0	0	0
	PstSm	R1	0	0	0	0	0	0	0	0	0	0	0	0	0	0	0
		R2	0	0	0	0	0
		R3	0	0	0	0	0
	Skpm	R1	0	0	0	0	0	0	0	0	0	0	0	0	0	0	0
		R2	0	0	0	0	0
		R3	0	0	0	0	0
40	CysPm	R1	0	9.0969	2.8251	22.3788	34.3008	0	98.082	28.1237	229.114	355.32	0	7.02185	1.39935	6.08308	13.7812
		R2	0	10.5009	2.9455	23.5743	37.0207
		R3	0	9.8268	2.6665	22.7811	35.2744
	RbsBm	R1	0	0	0	0	0	0	0	0	0	0	0	0	0	0	0
		R2	0	0	0	0	0
		R3	0	0	0	0	0
	OmpAm	R1	0	16.3735	4.9635	38.2714	59.6084	0	155.392	44.32	387.833	587.545	0	13.3584	5.24976	6.19743	11.9834
		R2	0	16.2457	4.4187	38.6061	59.2705
		R3	0	13.9985	3.9138	39.4723	57.3846
	YfaZm	R1	0	0	0	0	0	0	0	0	0	0	0	0	0	0	0
		R2	0	0	0	0	0
		R3	0	0	0	0	0
	PotDm	R1	0	0	0	0	0	0	0	0	0	0	0	0	0	0	0
		R2	0	0	0	0	0
		R3	0	0	0	0	0
	EfeOm	R1	0	0	0	0	0	0	0	0	0	0	0	0	0	0	0
		R2	0	0	0	0	0
		R3	0	0	0	0	0
	MalEm	R1	0	0	0	0	0	0	0	0	0	0	0	0	0	0	0
		R2	0	0	0	0	0
		R3	0	0	0	0	0
	FliDm	R1	0	7.077	1.3573	17.1888	25.6231	0	68.864	20.7357	170.201	259.801	0	12.785	6.69539	7.17623	22.438
		R2	0	8.0589	2.6837	17.6384	28.381
		R3	0	5.5233	2.1797	16.2332	23.9362
	LolAm1	R1	0	0	0	0	0	0	0	0	0	0	0	0	0	0	0
		R2	0	0	0	0	0
		R3	0	0	0	0	0
	LolAm2	R1	0	0	0	0	0	0	0	0	0	0	0	0	0	0	0
		R2	0	0	0	0	0
		R3	0	0	0	0	0
	PstSm	R1	0	0	0	0	0	0	0	0	0	0	0	0	0	0	0
		R2	0	0	0	0	0
		R3	0	0	0	0	0
	Skpm	R1	0	0	0	0	0	0	0	0	0	0	0	0	0	0	0
		R2	0	0	0	0	0
		R3	0	0	0	0	0
60	CysPm	R1	16.9861	130.17	38.2466	268.07	453.472	168.917	1301.14	377.154	2655.86	4503.07	7.6697	5.33703	12.1687	22.0504	33.5485
		R2	17.6071	130.617	38.5763	263.858	450.658
		R3	16.0819	129.554	36.3232	264.831	446.79
	RbsBm	R1	0	0	0	0	0	0	0	0	0	0	0	0	0	0	0
		R2	0	0	0	0	0
		R3	0	0	0	0	0
	OmpAm	R1	16.9122	121.893	36.1304	255.339	430.275	163.662	1218.58	351.082	2532.46	4265.78	4.96497	3.06257	9.54264	18.1324	32.0612
		R2	15.9418	122.145	34.2408	252.229	424.556
		R3	16.2446	121.535	34.9534	252.169	424.903
	YfaZm	R1	0	0	0	0	0	0	0	0	0	0	0	0	0	0	0
		R2	0	0	0	0	0
		R3	0	0	0	0	0
	PotDm	R1	0	0	0	0	0	0	0	0	0	0	0	0	0	0	0
		R2	0	0	0	0	0
		R3	0	0	0	0	0
	EfeOm	R1	0	51.382	15.0459	111.376	177.804	0	522.663	154.803	1113.52	1790.98	0	10.9101	4.94354	2.45344	14.089
		R2	0	51.9314	15.3767	111.584	178.892
		R3	0	53.4855	16.0182	111.095	180.599
	MalEm	R1	0	0	0	0	0	0	0	0	0	0	0	0	0	0	0
		R2	0	0	0	0	0
		R3	0	0	0	0	0
	FliDm	R1	18.1308	132.557	37.2778	230.937	418.903	190.055	1331.54	380.792	2277.05	4179.44	7.59263	5.44797	7.01379	48.364	40.486
		R2	19.3918	133.624	38.3789	230.033	421.427
		R3	19.494	133.282	38.581	222.145	413.502
	LolAm1	R1	0	0	0	0	0	0	0	0	0	0	0	0	0	0	0
		R2	0	0	0	0	0
		R3	0	0	0	0	0
	LolAm2	R1	0	0	0	0	0	0	0	0	0	0	0	0	0	0	0
		R2	0	0	0	0	0
		R3	0	0	0	0	0
	PstSm	R1	0	0	0	0	0	0	0	0	0	0	0	0	0	0	0
		R2	0	0	0	0	0
		R3	0	0	0	0	0
	Skpm	R1	0	0	0	0	0	0	0	0	0	0	0	0	0	0	0
		R2	0	0	0	0	0
		R3	0	0	0	0	0

## Sheet: (C)
(C) Raw data for in vitro tests using pPET as substrate. These results are related to Table 1, Figure S3 and Table S4.
Temperature (°C)	Enzyme		µM (dilluted 1/10)					Average undilluted (µM)					SD (µM)
			T	TE	ETE	Others	Total DP	T	TE	ETE	Others	Total DP	T	TE	ETE	Others	Total DP
37	CysPm	R1	0	0	0	2.4711	2.4711	0	0	0	20.3307	20.3307	0	0	0	3.79994	3.79994
		R2	0	0	0	1.7919	1.7919
		R3	0	0	0	1.8362	1.8362
	RbsBm	R1	0	0	0	0	0	0	0	0	0	0	0	0	0	0	0
		R2	0	0	0	0	0
		R3	0	0	0	0	0
	OmpAm	R1	0	4.1715	0	4.3865	8.558	0	41.7443	0	44.8843	86.6287	0	1.20627	0	0.898989	1.37771
		R2	0	4.0553	0	4.5564	8.6117
		R3	0	4.2965	0	4.5224	8.8189
	YfaZm	R1	0	0	0	0	0	0	0	0	0	0	0	0	0	0	0
		R2	0	0	0	0	0
		R3	0	0	0	0	0
	PotDm	R1	0	0	0	0	0	0	0	0	0	0	0	0	0	0	0
		R2	0	0	0	0	0
		R3	0	0	0	0	0
	EfeOm	R1	0	0	0	0	0	0	0	0	0	0	0	0	0	0	0
		R2	0	0	0	0	0
		R3	0	0	0	0	0
	MalEm	R1	0	0	0	0	0	0	0	0	0	0	0	0	0	0	0
		R2	0	0	0	0	0
		R3	0	0	0	0	0
	FliDm	R1	0	0	0	0	0	0	0	0	0	0	0	0	0	0	0
		R2	0	0	0	0	0
		R3	0	0	0	0	0
	LolAm1	R1	0	0	0	0	0	0	0	0	0	0	0	0	0	0	0
		R2	0	0	0	0	0
		R3	0	0	0	0	0
	LolAm2	R1	0	0	0	0	0	0	0	0	0	0	0	0	0	0	0
		R2	0	0	0	0	0
		R3	0	0	0	0	0
	PstSm	R1	0	0	0	0	0	0	0	0	0	0	0	0	0	0	0
		R2	0	0	0	0	0
		R3	0	0	0	0	0
	Skpm	R1	0	0	0	0	0	0	0	0	0	0	0	0	0	0	0
		R2	0	0	0	0	0
		R3	0	0	0	0	0
40	CysPm	R1	0	0	0	0	0	0	12.7473	3.15133	11.3697	27.2683	0	11.1061	5.45827	9.95239	23.7051
		R2	0	1.7907	0.9454	1.5606	4.2967
		R3	0	2.0335	0	1.8503	3.8838
	RbsBm	R1	0	0	0	0	0	0	0	0	0	0	0	0	0	0	0
		R2	0	0	0	0	0
		R3	0	0	0	0	0
	OmpAm	R1	0	5.7153	1.26	5.8284	12.8037	0	54.9663	4.2	51.9393	111.106	0	1.97995	7.27461	6.96918	15.1248
		R2	0	5.3295	0	5.3054	10.6349
		R3	0	5.4451	0	4.448	9.8931
	YfaZm	R1	0	0	0	0	0	0	0	0	0	0	0	0	0	0	0
		R2	0	0	0	0	0
		R3	0	0	0	0	0
	PotDm	R1	0	0	0	0	0	0	0	0	0	0	0	0	0	0	0
		R2	0	0	0	0	0
		R3	0	0	0	0	0
	EfeOm	R1	0	0	0	0	0	0	0	0	0	0	0	0	0	0	0
		R2	0	0	0	0	0
		R3	0	0	0	0	0
	MalEm	R1	0	0	0	0	0	0	0	0	0	0	0	0	0	0	0
		R2	0	0	0	0	0
		R3	0	0	0	0	0
	FliDm	R1	0	0	0	0	0	0	0	0	0	0	0	0	0	0	0
		R2	0	0	0	0	0
		R3	0	0	0	0	0
	LolAm1	R1	0	0	0	0	0	0	0	0	0	0	0	0	0	0	0
		R2	0	0	0	0	0
		R3	0	0	0	0	0
	LolAm2	R1	0	0	0	0	0	0	0	0	0	0	0	0	0	0	0
		R2	0	0	0	0	0
		R3	0	0	0	0	0
	PstSm	R1	0	0	0	0	0	0	0	0	0	0	0	0	0	0	0
		R2	0	0	0	0	0
		R3	0	0	0	0	0
	Skpm	R1	0	0	0	0	0	0	0	0	0	0	0	0	0	0	0
		R2	0	0	0	0	0
		R3	0	0	0	0	0
60	CysPm	R1	0	12.2506	2.1693	8.6705	23.0904	0	121.774	21.463	84.75	227.987	0	3.64608	1.37748	1.89023	3.97439
		R2	0	12.4998	1.9985	8.4613	22.9596
		R3	0	11.7817	2.2711	8.2932	22.346
	RbsBm	R1	0	0	0	0	0	0	0	0	0	0	0	0	0	0	0
		R2	0	0	0	0	0
		R3	0	0	0	0	0
	OmpAm	R1	0	11.4793	2.1186	13.2847	26.8826	0	116.15	26.1937	134.886	277.23	0	6.17884	4.99158	6.06963	7.77369
		R2	0	12.2895	3.1169	13.0099	28.4163
		R3	0	11.0763	2.6226	14.1713	27.8702
	YfaZm	R1	0	0	0	0	0	0	0	0	0	0	0	0	0	0	0
		R2	0	0	0	0	0
		R3	0	0	0	0	0
	PotDm	R1	0	0	0	0	0	0	0	0	0	0	0	0	0	0	0
		R2	0	0	0	0	0
		R3	0	0	0	0	0
	EfeOm	R1	0	0	0	4.3526	4.3526	0	8.36833	0	35.8303	44.1987	0	9.45179	0	8.58876	0.872846
		R2	0	1.862	0	2.6565	4.5185
		R3	0	0.6485	0	3.74	4.3885
	MalEm	R1	0	0	0	0	0	0	0	0	0	0	0	0	0	0	0
		R2	0	0	0	0	0
		R3	0	0	0	0	0
	FliDm	R1	0	11.7094	2.8285	8.7138	23.2517	0	114.555	25.9993	87.4877	228.042	0	6.22536	2.78037	2.09747	6.89368
		R2	0	11.9109	2.6809	8.5587	23.1505
		R3	0	10.7461	2.2904	8.9738	22.0103
	LolAm1	R1	0	0	0	0	0	0	0	0	0	0	0	0	0	0	0
		R2	0	0	0	0	0
		R3	0	0	0	0	0
	LolAm2	R1	0	0	0	0	0	0	0	0	0	0	0	0	0	0	0
		R2	0	0	0	0	0
		R3	0	0	0	0	0
	PstSm	R1	0	0	0	0	0	0	0	0	0	0	0	0	0	0	0
		R2	0	0	0	0	0
		R3	0	0	0	0	0
	Skpm	R1	0	0	0	0	0	0	0	0	0	0	0	0	0	0	0
		R2	0	0	0	0	0
		R3	0	0	0	0	0

## Sheet: (D)
(D) Raw growth data from in vivo tests of S1 and S3 strains. These results are related to Figure 4A.
Time (h)	OD600 nm
	S3					S1
	1	2	3	AVERAGE	S.D.	1	2	3	AVERAGE	S.D.
0	0.0916	0.0915	0.0913	0.0914667	0.000152753	0.09	0.0902	0.0902	0.0901333	0.00011547
8	0.387	0.385	0.389	0.387	0.002	0.17	0.172	0.173	0.171667	0.00152753
24	1.515	1.502	1.535	1.51733	0.0166233	0.161	0.165	0.167	0.164333	0.00305505
48	1.315	1.244	1.248	1.269	0.0398873	0.16	0.164	0.168	0.164	0.004
72	1.274	1.263	1.272	1.26967	0.00585947	0.161	0.19	0.156	0.169	0.0183576
144	1.333	1.347	1.332	1.33733	0.0083865	0.145	0.141	0.152	0.146	0.00556776
168	1.308	1.32	1.323	1.317	0.00793725	0.149	0.15	0.152	0.150333	0.00152753
192	1.303	1.298	1.309	1.30333	0.00550757	0.136	0.138	0.133	0.135667	0.00251661

## Sheet: (E)
(E) Raw data for in vivo tests using pPET as substrate for S1 and S3 strains. These results are related to Figure 4A.
Strain	Reaction time (h)	Average degradation products (x3.5)															Average degradation products (x1)					Error
		R1					R2					R3
		T (µM)	TE (µM)	ETE (µM)	Others (µM)	Total (µM)	T (µM)	TE (µM)	ETE (µM)	Others (µM)	Total (µM)	T (µM)	TE (µM)	ETE (µM)	Others (µM)	Total (µM)	T (µM)	TE (µM)	ETE (µM)	Others (µM)	Total (µM)	T (µM)	TE (µM)	ETE (µM)	Others (µM)	Total (µM)
S3	0	0	0	0	0	0	0	0	0	0	0	0	0	0	0	0	0	0	0	0	0	0	0	0	0	0
	8	0	10.7714	0	0	10.7714	0	9.997	0	0	9.997	0	10.1774	0	0	10.1774	0	2.94722	0	0	2.94722	0	0.115769	0	0	0.115769
	24	22.893	7.0023	0	0	29.8953	23.8169	6.6523	0	0	30.4692	25.4707	6.6649	0	0	32.1356	6.87434	1.93519	0	0	8.80953	0.373131	0.0567244	0	0	0.332486
	48	37	7	0	0	44	37.7039	8.3724	0	0	46.0763	39.5032	7.9457	0	0	47.4489	10.8769	2.22077	0	0	13.0976	0.368836	0.200676	0	0	0.496107
	72	66.6958	16.7765	0	0	83.4723	68.1734	15.4372	0	0	83.6106	68.0407	15.3739	0	0	83.4146	19.3248	4.53215	0	0	23.8569	0.233566	0.226329	0	0	0.0287783
	144	201.411	50.6657	0	0	252.076	200.415	50.6758	0	0	251.09	200.148	51.2543	0	0	251.403	57.3308	14.5329	0	0	71.8637	0.190096	0.0962716	0	0	0.143961
	168	248.737	50.5593	0	0	299.296	251.95	51.5385	0	0	303.489	249.454	51.2543	0	0	300.708	71.442	14.605	0	0	86.047	0.481909	0.143931	0	0	0.609453
	192	276.72	66.7513	0	0	343.471	270.486	65.9645	0	0	336.45	269.927	66.2482	0	0	336.175	77.8221	18.949	0	0	96.7711	1.07736	0.113847	0	0	1.18144
S1	0	0	0	0	0	0	0	0	0	0	0	0	0	0	0	0	0	0	0	0	0	0	0	0	0	0
	8	0	0	0	0	0	0	0	0	0	0	0	0	0	0	0	0	0	0	0	0	0	0	0	0	0
	24	0	0	0	0	0	0	0	0	0	0	0	0	0	0	0	0	0	0	0	0	0	0	0	0	0
	48	0	0	0	0	0	0	0	0	0	0	0	0	0	0	0	0	0	0	0	0	0	0	0	0	0
	72	0	0	0	0	0	0	0	0	0	0	0	0	0	0	0	0	0	0	0	0	0	0	0	0	0
	144	0	0	0	0	0	0	0	0	0	0	0	0	0	0	0	0	0	0	0	0	0	0	0	0	0
	168	0	0	0	0	0	0	0	0	0	0	0	0	0	0	0	0	0	0	0	0	0	0	0	0	0
	192	0	0	0	0	0	0	0	0	0	0	0	0	0	0	0	0	0	0	0	0	0	0	0	0	0

## Sheet: (F)
(F) Raw data for in vivo tests using different concentrations of pPET as substrate for S1 and S3 strains. These results are related to Figure 4B.
Strain	[PET powder] (mg/mL)	Average degradation products (x2.5)															Average degradation products (x1)					Error
		R1					R2					R3
		T (µM)	TE (µM)	ETE (µM)	Others (µM)	Total (µM)	T (µM)	TE (µM)	ETE (µM)	Others (µM)	Total (µM)	T (µM)	TE (µM)	ETE (µM)	Others (µM)	Total (µM)	T (µM)	TE (µM)	ETE (µM)	Others (µM)	Total (µM)	T (µM)	TE (µM)	ETE (µM)	Others (µM)	Total (µM)
S3	5	7.3978	31.3115	0	0	38.7093	8.4799	32.1027	0	0	40.5826	9.1209	31.3945	0	0	40.5154	3.33315	12.6412	0	0	15.9743	0.348364	0.17393	0	0	0.425073
	10	11.2809	34.1381	0	0	45.419	11.458	34.5168	0	0	45.9748	12.2245	31.6634	0	0	43.8879	4.66179	13.3758	0	0	18.0376	0.200617	0.619881	0	0	0.432306
	20	43.6187	161.36	0	0	204.979	42.6088	153.553	0.612	0	196.774	42.7504	157.792	0.3756	0	200.918	17.1971	63.0272	0.13168	0	80.356	0.218717	1.56334	0.123451	0	1.64103
	30	158.695	228.999	0.9858	0	388.679	158.831	229.161	0.7195	0	388.712	158.677	239.559	0.965	0	399.201	63.4938	93.0291	0.35604	0	156.879	0.0337262	2.42034	0.0592438	0	2.42628
S1	5	0	0	0	0	0	0	0	0	0	0	0	0	0	0	0	0	0	0	0	0	0	0	0	0	0
	10	0	0	0	0	0	0	0	0	0	0	0	0	0	0	0	0	0	0	0	0	0	0	0	0	0
	20	0	0	0	0	0	0	0	0	0	0	0	0	0	0	0	0	0	0	0	0	0	0	0	0	0
	30	0	0	0	0	0	0	0	0	0	0	0	0	0	0	0	0	0	0	0	0	0	0	0	0	0

## Sheet: (G)
(G) Raw optical density (OD₆₀₀) data of E. coli strain S3 cultured in Luria–Bertani medium at 37°C. Data correspond to the optical density at 600 nm (OD₆₀₀) of cultures of E. coli strain S3 grown in Luria-Bertani (LB) medium at 37°C. OD readings were recorded using a Synergy HT Multi-Mode Microplate Reader equipped with Gen5 2.00 software (BioTek Instruments, Winooski, VT, USA). For the growth as…
Time (min)	Strain S3 (OD₆₀₀)
350	0.061	0.063	0.062	0.062	0.063	0.066	0.068	0.065	0.066	0.067	0.072	0.066	0.066	0.065	0.067	0.069	0.067
360	0.061	0.064	0.065	0.063	0.063	0.069	0.071	0.066	0.068	0.069	0.076	0.068	0.067	0.067	0.069	0.072	0.068
370	0.066	0.081	0.067	0.065	0.065	0.073	0.076	0.068	0.07	0.073	0.082	0.07	0.07	0.069	0.072	0.076	0.07
380	0.065	0.07	0.071	0.067	0.067	0.08	0.083	0.07	0.074	0.079	0.091	0.075	0.074	0.072	0.077	0.082	0.072
390	0.067	0.073	0.077	0.069	0.069	0.089	0.092	0.073	0.078	0.087	0.104	0.081	0.079	0.075	0.083	0.09	0.074
400	0.07	0.077	0.084	0.071	0.072	0.102	0.106	0.076	0.084	0.098	0.123	0.088	0.087	0.08	0.093	0.103	0.077
410	0.072	0.083	0.095	0.075	0.075	0.12	0.126	0.08	0.093	0.113	0.151	0.097	0.099	0.087	0.105	0.12	0.082
420	0.077	0.091	0.111	0.079	0.08	0.146	0.159	0.085	0.106	0.139	0.186	0.112	0.115	0.097	0.124	0.15	0.087
430	0.083	0.101	0.134	0.084	0.086	0.181	0.197	0.092	0.124	0.17	0.234	0.132	0.139	0.11	0.148	0.18	0.094
440	0.09	0.115	0.163	0.091	0.093	0.229	0.256	0.101	0.148	0.21	0.3	0.157	0.171	0.129	0.184	0.222	0.102
450	0.099	0.133	0.201	0.1	0.102	0.288	0.331	0.111	0.181	0.258	0.379	0.193	0.21	0.154	0.228	0.298	0.114
460	0.111	0.156	0.255	0.111	0.113	0.367	0.407	0.123	0.224	0.34	0.473	0.244	0.271	0.185	0.299	0.369	0.126
470	0.125	0.187	0.323	0.124	0.125	0.473	0.464	0.137	0.289	0.436	0.553	0.302	0.341	0.226	0.382	0.443	0.141
480	0.144	0.228	0.412	0.14	0.141	0.571	0.503	0.157	0.369	0.522	0.611	0.383	0.422	0.298	0.458	0.507	0.16
490	0.168	0.284	0.52	0.16	0.162	0.631	0.54	0.184	0.443	0.584	0.657	0.461	0.518	0.387	0.529	0.561	0.188
500	0.2	0.359	0.617	0.187	0.195	0.68	0.574	0.222	0.523	0.63	0.696	0.533	0.595	0.463	0.588	0.597	0.226
510	0.242	0.445	0.706	0.22	0.235	0.726	0.599	0.272	0.57	0.67	0.732	0.584	0.65	0.537	0.625	0.627	0.276
520	0.298	0.557	0.772	0.263	0.288	0.764	0.621	0.328	0.607	0.703	0.76	0.622	0.693	0.595	0.655	0.662	0.337
530	0.371	0.66	0.817	0.315	0.347	0.797	0.648	0.391	0.644	0.735	0.791	0.658	0.733	0.638	0.681	0.692	0.405
540	0.46	0.738	0.859	0.378	0.416	0.833	0.674	0.465	0.678	0.763	0.82	0.691	0.768	0.674	0.707	0.719	0.481
550	0.554	0.804	0.897	0.451	0.492	0.862	0.698	0.535	0.712	0.791	0.852	0.724	0.799	0.708	0.732	0.745	0.553
560	0.653	0.858	0.938	0.531	0.563	0.9	0.713	0.594	0.729	0.818	0.879	0.749	0.826	0.748	0.762	0.779	0.616
570	0.736	0.901	0.974	0.614	0.63	0.931	0.737	0.645	0.762	0.847	0.91	0.776	0.864	0.776	0.79	0.798	0.67
580	0.798	0.947	1.008	0.704	0.683	0.963	0.759	0.695	0.787	0.879	0.939	0.801	0.896	0.801	0.809	0.822	0.721
590	0.862	0.98	1.043	0.783	0.733	1.001	0.78	0.743	0.809	0.907	0.967	0.826	0.928	0.833	0.837	0.847	0.769
600	0.909	1.018	1.076	0.847	0.778	1.034	0.803	0.787	0.839	0.936	0.999	0.857	0.96	0.856	0.862	0.873	0.812
610	0.958	1.054	1.108	0.901	0.824	1.063	0.823	0.829	0.856	0.963	1.027	0.879	0.987	0.884	0.891	0.899	0.851
620	0.998	1.085	1.137	0.948	0.864	1.093	0.847	0.865	0.884	0.996	1.057	0.905	1.025	0.909	0.911	0.925	0.888
630	1.038	1.121	1.167	0.997	0.902	1.126	0.869	0.903	0.915	1.025	1.087	0.936	1.057	0.938	0.939	0.954	0.924
640	1.079	1.152	1.196	1.041	0.939	1.154	0.889	0.937	0.938	1.051	1.114	0.956	1.082	0.969	0.969	0.98	0.96
650	1.11	1.179	1.224	1.08	0.971	1.185	0.916	0.967	0.966	1.079	1.141	0.984	1.113	0.993	0.992	1.004	0.995
660	1.143	1.206	1.248	1.123	1.005	1.21	0.937	1.001	0.988	1.108	1.167	1.01	1.141	1.018	1.014	1.026	1.029
670	1.176	1.233	1.269	1.148	1.04	1.236	0.957	1.034	1.015	1.134	1.191	1.035	1.17	1.044	1.034	1.05	1.061
680	1.204	1.258	1.29	1.177	1.072	1.26	0.979	1.063	1.04	1.159	1.215	1.061	1.193	1.068	1.062	1.076	1.092
690	1.233	1.28	1.306	1.201	1.105	1.285	0.996	1.093	1.06	1.185	1.238	1.086	1.221	1.093	1.08	1.1	1.122
700	1.252	1.304	1.322	1.225	1.133	1.31	1.013	1.121	1.085	1.207	1.26	1.107	1.249	1.117	1.104	1.119	1.15
710	1.277	1.326	1.337	1.251	1.163	1.332	1.034	1.149	1.103	1.229	1.279	1.132	1.273	1.139	1.13	1.139	1.177
720	1.295	1.343	1.35	1.274	1.19	1.345	1.053	1.174	1.129	1.248	1.295	1.149	1.301	1.164	1.141	1.161	1.203
730	1.322	1.36	1.361	1.295	1.218	1.36	1.067	1.198	1.15	1.269	1.308	1.173	1.323	1.185	1.164	1.179	1.228
740	1.337	1.376	1.37	1.315	1.245	1.371	1.081	1.222	1.168	1.285	1.324	1.192	1.344	1.198	1.182	1.193	1.251
750	1.346	1.387	1.383	1.333	1.27	1.391	1.097	1.244	1.189	1.301	1.338	1.201	1.369	1.223	1.194	1.208	1.272
760	1.362	1.397	1.39	1.352	1.295	1.401	1.115	1.266	1.211	1.315	1.353	1.216	1.392	1.24	1.211	1.22	1.293
770	1.379	1.41	1.397	1.369	1.318	1.416	1.131	1.286	1.226	1.329	1.367	1.238	1.411	1.255	1.226	1.229	1.313
780	1.387	1.419	1.405	1.383	1.339	1.436	1.144	1.306	1.244	1.341	1.383	1.241	1.432	1.271	1.24	1.24	1.332
790	1.399	1.426	1.416	1.399	1.361	1.447	1.157	1.324	1.261	1.355	1.399	1.254	1.451	1.286	1.249	1.25	1.349
800	1.41	1.433	1.432	1.414	1.384	1.468	1.17	1.343	1.278	1.369	1.415	1.263	1.468	1.306	1.26	1.26	1.366
