# Supplementary material for: Engineering Escherichia coli for polyethylene terephthalate powder biodegradation via recoding of an outer membrane protein
Source: iScience. 2026 Jan 2;29(2):114621. doi: 10.1016/j.isci.2025.114621 (PMC12860643; doi:10.1016/j.isci.2025.114621)
Supplement: Data S2. Raw HPLC and UHPLC-MS data — (A) Unprocessed HPLC data files supporting Figures 4, S3, S5, Tables 1 and S4. Files are provided in.txt format corresponding to the data extracted with Varian ProStar software (Varian Inc., Palo Alto, California, USA). Each file contains absorbance values (in arbitrary units) recorded over time under the analytical conditions described in STAR Methods. (B) Raw UHPLC-MS files supporting Figure S4. The chromatograms and mass spectrometry data can be analyzed with the software MassLynx V4.1 (Waters) to obtain the mass spectra of the oligomers TET and TETE. Analytical conditions described in STAR Methods. (A and B) The unprocessed HPLC and UHPLC-MS files have been deposited at Zenodo under the identifier https://zenodo.org/records/17578239. [file mmc5.zip]

Archive with 364 entries (351 files):
- Data S2/
- Data S2/A. HPLC/
- Data S2/A. HPLC/Figure 4A, Figure S5/
- Data S2/A. HPLC/Figure 4A, Figure S5/S1_192H.TXT
- Data S2/A. HPLC/Figure 4A, Figure S5/S3_144H_1.TXT
- Data S2/A. HPLC/Figure 4A, Figure S5/S3_144H_2.TXT
- Data S2/A. HPLC/Figure 4A, Figure S5/S3_144H_3.TXT
- Data S2/A. HPLC/Figure 4A, Figure S5/S3_168H_1.TXT
- Data S2/A. HPLC/Figure 4A, Figure S5/S3_168H_2.TXT
- Data S2/A. HPLC/Figure 4A, Figure S5/S3_168H_3.TXT
- Data S2/A. HPLC/Figure 4A, Figure S5/S3_192H_1.TXT
- Data S2/A. HPLC/Figure 4A, Figure S5/S3_192H_2.TXT
- Data S2/A. HPLC/Figure 4A, Figure S5/S3_192H_3.TXT
- Data S2/A. HPLC/Figure 4A, Figure S5/S3_24H_1.TXT
- Data S2/A. HPLC/Figure 4A, Figure S5/S3_24H_2.TXT
- Data S2/A. HPLC/Figure 4A, Figure S5/S3_24H_3.TXT
- Data S2/A. HPLC/Figure 4A, Figure S5/S3_48H_1.TXT
- Data S2/A. HPLC/Figure 4A, Figure S5/S3_48H_2.TXT
- Data S2/A. HPLC/Figure 4A, Figure S5/S3_48H_3.TXT
- Data S2/A. HPLC/Figure 4A, Figure S5/S3_72H_1.TXT
- Data S2/A. HPLC/Figure 4A, Figure S5/S3_72H_2.TXT
- Data S2/A. HPLC/Figure 4A, Figure S5/S3_72H_3.TXT
- Data S2/A. HPLC/Figure 4A, Figure S5/S3_8H_1.TXT
- Data S2/A. HPLC/Figure 4A, Figure S5/S3_8H_2.TXT
- Data S2/A. HPLC/Figure 4A, Figure S5/S3_8H_3.TXT
- Data S2/A. HPLC/Figure 4B/
- Data S2/A. HPLC/Figure 4B/S1 10MGML.TXT
- Data S2/A. HPLC/Figure 4B/S1 20MGML.TXT
- Data S2/A. HPLC/Figure 4B/S1 30MGML.TXT
- Data S2/A. HPLC/Figure 4B/S1 5MGML.TXT
- Data S2/A. HPLC/Figure 4B/S3 10MGML_1.TXT
- Data S2/A. HPLC/Figure 4B/S3 10MGML_2.TXT
- Data S2/A. HPLC/Figure 4B/S3 10MGML_3.TXT
- Data S2/A. HPLC/Figure 4B/S3 20MGML_1.TXT
- Data S2/A. HPLC/Figure 4B/S3 20MGML_2.TXT
- Data S2/A. HPLC/Figure 4B/S3 20MGML_3.TXT
- Data S2/A. HPLC/Figure 4B/S3 30MGML_1.TXT
- Data S2/A. HPLC/Figure 4B/S3 30MGML_2.TXT
- Data S2/A. HPLC/Figure 4B/S3 30MGML_3.TXT
- Data S2/A. HPLC/Figure 4B/S3 5MGML_1.TXT
- Data S2/A. HPLC/Figure 4B/S3 5MGML_2.TXT
- Data S2/A. HPLC/Figure 4B/S3 5MGML_3.TXT
- Data S2/A. HPLC/Figure S3/
- Data S2/A. HPLC/Figure S3/CysPm nPET 37_1.TXT
- Data S2/A. HPLC/Figure S3/CysPm nPET 37_2.TXT
- Data S2/A. HPLC/Figure S3/CysPm nPET 37_3.TXT
- Data S2/A. HPLC/Figure S3/CysPm nPET 40_1.TXT
- Data S2/A. HPLC/Figure S3/CysPm nPET 40_2.TXT
- Data S2/A. HPLC/Figure S3/CysPm nPET 40_3.TXT
- Data S2/A. HPLC/Figure S3/CysPm nPET 60_1.TXT
- Data S2/A. HPLC/Figure S3/CysPm nPET 60_2.TXT
- Data S2/A. HPLC/Figure S3/CysPm nPET 60_3.TXT
- Data S2/A. HPLC/Figure S3/CysPm pPET 37_1.TXT
- Data S2/A. HPLC/Figure S3/CysPm pPET 37_2.TXT
- Data S2/A. HPLC/Figure S3/CysPm pPET 37_3.TXT
- Data S2/A. HPLC/Figure S3/CysPm pPET 40_1.TXT
- Data S2/A. HPLC/Figure S3/CysPm pPET 40_2.TXT
- Data S2/A. HPLC/Figure S3/CysPm pPET 40_3.TXT
- Data S2/A. HPLC/Figure S3/CysPm pPET 60_1.TXT
- Data S2/A. HPLC/Figure S3/CysPm pPET 60_2.TXT
- Data S2/A. HPLC/Figure S3/CysPm pPET 60_3.TXT
- Data S2/A. HPLC/Figure S3/EfeOm nPET 37_1.TXT
- Data S2/A. HPLC/Figure S3/EfeOm nPET 37_2.TXT
- Data S2/A. HPLC/Figure S3/EfeOm nPET 37_3.TXT
- Data S2/A. HPLC/Figure S3/EfeOm nPET 40_1.TXT
- Data S2/A. HPLC/Figure S3/EfeOm nPET 40_2.TXT
- Data S2/A. HPLC/Figure S3/EfeOm nPET 40_3.TXT
- Data S2/A. HPLC/Figure S3/EfeOm nPET 60_1.TXT
- Data S2/A. HPLC/Figure S3/EfeOm nPET 60_2.TXT
- Data S2/A. HPLC/Figure S3/EfeOm nPET 60_3.TXT
- Data S2/A. HPLC/Figure S3/EfeOm pPET 37_1.TXT
- Data S2/A. HPLC/Figure S3/EfeOm pPET 37_2.TXT
- Data S2/A. HPLC/Figure S3/EfeOm pPET 37_3.TXT
- Data S2/A. HPLC/Figure S3/EfeOm pPET 40_1.TXT
- Data S2/A. HPLC/Figure S3/EfeOm pPET 40_2.TXT
- Data S2/A. HPLC/Figure S3/EfeOm pPET 60_1.TXT
- Data S2/A. HPLC/Figure S3/EfeOm pPET 60_2.TXT
- Data S2/A. HPLC/Figure S3/EfeOm pPET 60_3.TXT
- Data S2/A. HPLC/Figure S3/FliDm nPET 37_1.TXT
- Data S2/A. HPLC/Figure S3/FliDm nPET 37_2.TXT
- Data S2/A. HPLC/Figure S3/FliDm nPET 37_3.TXT
- Data S2/A. HPLC/Figure S3/FliDm nPET 40_1.TXT
- Data S2/A. HPLC/Figure S3/FliDm nPET 40_2.TXT
- Data S2/A. HPLC/Figure S3/FliDm nPET 40_3.TXT
- Data S2/A. HPLC/Figure S3/FliDm nPET 60_1.TXT
- Data S2/A. HPLC/Figure S3/FliDm nPET 60_2.TXT
- Data S2/A. HPLC/Figure S3/FliDm nPET 60_3.TXT
- Data S2/A. HPLC/Figure S3/FliDm pPET 37_1.TXT
- Data S2/A. HPLC/Figure S3/FliDm pPET 37_2.TXT
- Data S2/A. HPLC/Figure S3/FliDm pPET 37_3.TXT
- Data S2/A. HPLC/Figure S3/FliDm pPET 40_1.TXT
- Data S2/A. HPLC/Figure S3/FliDm pPET 40_2.TXT
- Data S2/A. HPLC/Figure S3/FliDm pPET 40_3.TXT
- Data S2/A. HPLC/Figure S3/FliDm pPET 60_1.TXT
- Data S2/A. HPLC/Figure S3/FliDm pPET 60_2.TXT
- Data S2/A. HPLC/Figure S3/FliDm pPET 60_3.TXT
- Data S2/A. HPLC/Figure S3/OmpAm nPET 37_1.TXT
- Data S2/A. HPLC/Figure S3/OmpAm nPET 37_2.TXT
- Data S2/A. HPLC/Figure S3/OmpAm nPET 37_3.TXT
- Data S2/A. HPLC/Figure S3/OmpAm nPET 40_1.TXT
- Data S2/A. HPLC/Figure S3/OmpAm nPET 40_2.TXT
- Data S2/A. HPLC/Figure S3/OmpAm nPET 40_3.TXT
- Data S2/A. HPLC/Figure S3/OmpAm nPET 60_1.TXT
- Data S2/A. HPLC/Figure S3/OmpAm nPET 60_2.TXT
- Data S2/A. HPLC/Figure S3/OmpAm nPET 60_3.TXT
- Data S2/A. HPLC/Figure S3/OmpAm pPET 37_1.TXT
- Data S2/A. HPLC/Figure S3/OmpAm pPET 37_2.TXT
- Data S2/A. HPLC/Figure S3/OmpAm pPET 37_3.TXT
- Data S2/A. HPLC/Figure S3/OmpAm pPET 40_1.TXT
- Data S2/A. HPLC/Figure S3/OmpAm pPET 40_2.TXT
- Data S2/A. HPLC/Figure S3/OmpAm pPET 40_3.TXT
- Data S2/A. HPLC/Figure S3/OmpAm pPET 60_1.TXT
- Data S2/A. HPLC/Figure S3/OmpAm pPET 60_2.TXT
- Data S2/A. HPLC/Figure S3/OmpAm pPET 60_3.TXT
- Data S2/A. HPLC/Table 1/
- Data S2/A. HPLC/Table 1/CysPm ETE_1.TXT
- Data S2/A. HPLC/Table 1/CysPm ETE_2.TXT
- Data S2/A. HPLC/Table 1/CysPm ETE_3.TXT
- Data S2/A. HPLC/Table 1/CysPm nPET 37_1.TXT
- Data S2/A. HPLC/Table 1/CysPm nPET 37_2.TXT
- Data S2/A. HPLC/Table 1/CysPm nPET 37_3.TXT
- Data S2/A. HPLC/Table 1/CysPm pPET 37_1.TXT
- Data S2/A. HPLC/Table 1/CysPm pPET 37_2.TXT
- Data S2/A. HPLC/Table 1/CysPm pPET 37_3.TXT
- Data S2/A. HPLC/Table 1/EfeOm ETE_1.TXT
- Data S2/A. HPLC/Table 1/EfeOm ETE_2.TXT
- Data S2/A. HPLC/Table 1/EfeOm ETE_3.TXT
- Data S2/A. HPLC/Table 1/EfeOm nPET 37_1.TXT
- Data S2/A. HPLC/Table 1/EfeOm nPET 37_2.TXT
- Data S2/A. HPLC/Table 1/EfeOm nPET 37_3.TXT
- Data S2/A. HPLC/Table 1/EfeOm pPET 37_1.TXT
- Data S2/A. HPLC/Table 1/EfeOm pPET 37_2.TXT
- Data S2/A. HPLC/Table 1/EfeOm pPET 37_3.TXT
- Data S2/A. HPLC/Table 1/FliDm ETE_1.TXT
- Data S2/A. HPLC/Table 1/FliDm ETE_2.TXT
- Data S2/A. HPLC/Table 1/FliDm ETE_3.TXT
- Data S2/A. HPLC/Table 1/FliDm nPET 37_1.TXT
- Data S2/A. HPLC/Table 1/FliDm nPET 37_2.TXT
- Data S2/A. HPLC/Table 1/FliDm nPET 37_3.TXT
- Data S2/A. HPLC/Table 1/FliDm pPET 37_1.TXT
- Data S2/A. HPLC/Table 1/FliDm pPET 37_2.TXT
- Data S2/A. HPLC/Table 1/FliDm pPET 37_3.TXT
- Data S2/A. HPLC/Table 1/OmpAm ETE_1.TXT
- Data S2/A. HPLC/Table 1/OmpAm ETE_2.TXT
- Data S2/A. HPLC/Table 1/OmpAm ETE_3.TXT
- Data S2/A. HPLC/Table 1/OmpAm nPET 37_1.TXT
- Data S2/A. HPLC/Table 1/OmpAm nPET 37_2.TXT
- Data S2/A. HPLC/Table 1/OmpAm nPET 37_3.TXT
- Data S2/A. HPLC/Table 1/OmpAm pPET 37_1.TXT
- Data S2/A. HPLC/Table 1/OmpAm pPET 37_2.TXT
- Data S2/A. HPLC/Table 1/OmpAm pPET 37_3.TXT
- Data S2/A. HPLC/Table 1, Figure S3, Table S4/
- Data S2/A. HPLC/Table 1, Figure S3, Table S4/CysPm ETE_1.TXT
- Data S2/A. HPLC/Table 1, Figure S3, Table S4/CysPm ETE_2.TXT
- Data S2/A. HPLC/Table 1, Figure S3, Table S4/CysPm ETE_3.TXT
- Data S2/A. HPLC/Table 1, Figure S3, Table S4/CysPm nPET 37_1.TXT
- Data S2/A. HPLC/Table 1, Figure S3, Table S4/CysPm nPET 37_2.TXT
- Data S2/A. HPLC/Table 1, Figure S3, Table S4/CysPm nPET 37_3.TXT
- Data S2/A. HPLC/Table 1, Figure S3, Table S4/CysPm nPET 40_1.TXT
- Data S2/A. HPLC/Table 1, Figure S3, Table S4/CysPm nPET 40_2.TXT
- Data S2/A. HPLC/Table 1, Figure S3, Table S4/CysPm nPET 40_3.TXT
- Data S2/A. HPLC/Table 1, Figure S3, Table S4/CysPm nPET 60_1.TXT
- Data S2/A. HPLC/Table 1, Figure S3, Table S4/CysPm nPET 60_2.TXT
- Data S2/A. HPLC/Table 1, Figure S3, Table S4/CysPm nPET 60_3.TXT
- Data S2/A. HPLC/Table 1, Figure S3, Table S4/CysPm pPET 37_1.TXT
- Data S2/A. HPLC/Table 1, Figure S3, Table S4/CysPm pPET 37_2.TXT
- Data S2/A. HPLC/Table 1, Figure S3, Table S4/CysPm pPET 37_3.TXT
- Data S2/A. HPLC/Table 1, Figure S3, Table S4/CysPm pPET 40_1.TXT
- Data S2/A. HPLC/Table 1, Figure S3, Table S4/CysPm pPET 40_2.TXT
- Data S2/A. HPLC/Table 1, Figure S3, Table S4/CysPm pPET 40_3.TXT
- Data S2/A. HPLC/Table 1, Figure S3, Table S4/CysPm pPET 60_1.TXT
- Data S2/A. HPLC/Table 1, Figure S3, Table S4/CysPm pPET 60_2.TXT
- Data S2/A. HPLC/Table 1, Figure S3, Table S4/CysPm pPET 60_3.TXT
- Data S2/A. HPLC/Table 1, Figure S3, Table S4/EfeOm ETE_1.TXT
- Data S2/A. HPLC/Table 1, Figure S3, Table S4/EfeOm ETE_2.TXT
- Data S2/A. HPLC/Table 1, Figure S3, Table S4/EfeOm ETE_3.TXT
- Data S2/A. HPLC/Table 1, Figure S3, Table S4/EfeOm nPET 37_1.TXT
- Data S2/A. HPLC/Table 1, Figure S3, Table S4/EfeOm nPET 37_2.TXT
- Data S2/A. HPLC/Table 1, Figure S3, Table S4/EfeOm nPET 37_3.TXT
- Data S2/A. HPLC/Table 1, Figure S3, Table S4/EfeOm nPET 40_1.TXT
- Data S2/A. HPLC/Table 1, Figure S3, Table S4/EfeOm nPET 40_2.TXT
- Data S2/A. HPLC/Table 1, Figure S3, Table S4/EfeOm nPET 40_3.TXT
- Data S2/A. HPLC/Table 1, Figure S3, Table S4/EfeOm nPET 60_1.TXT
- Data S2/A. HPLC/Table 1, Figure S3, Table S4/EfeOm nPET 60_2.TXT
- Data S2/A. HPLC/Table 1, Figure S3, Table S4/EfeOm nPET 60_3.TXT
- Data S2/A. HPLC/Table 1, Figure S3, Table S4/EfeOm pPET 37_1.TXT
- Data S2/A. HPLC/Table 1, Figure S3, Table S4/EfeOm pPET 37_2.TXT
- Data S2/A. HPLC/Table 1, Figure S3, Table S4/EfeOm pPET 37_3.TXT
- Data S2/A. HPLC/Table 1, Figure S3, Table S4/EfeOm pPET 40_1.TXT
- Data S2/A. HPLC/Table 1, Figure S3, Table S4/EfeOm pPET 40_2.TXT
- Data S2/A. HPLC/Table 1, Figure S3, Table S4/EfeOm pPET 60_1.TXT
- Data S2/A. HPLC/Table 1, Figure S3, Table S4/EfeOm pPET 60_2.TXT
- Data S2/A. HPLC/Table 1, Figure S3, Table S4/EfeOm pPET 60_3.TXT
- Data S2/A. HPLC/Table 1, Figure S3, Table S4/FliDm ETE_1.TXT
- Data S2/A. HPLC/Table 1, Figure S3, Table S4/FliDm ETE_2.TXT
- Data S2/A. HPLC/Table 1, Figure S3, Table S4/FliDm ETE_3.TXT
- Data S2/A. HPLC/Table 1, Figure S3, Table S4/FliDm nPET 37_1.TXT
- Data S2/A. HPLC/Table 1, Figure S3, Table S4/FliDm nPET 37_2.TXT
- Data S2/A. HPLC/Table 1, Figure S3, Table S4/FliDm nPET 37_3.TXT
- Data S2/A. HPLC/Table 1, Figure S3, Table S4/FliDm nPET 40_1.TXT
- Data S2/A. HPLC/Table 1, Figure S3, Table S4/FliDm nPET 40_2.TXT
- Data S2/A. HPLC/Table 1, Figure S3, Table S4/FliDm nPET 40_3.TXT
- Data S2/A. HPLC/Table 1, Figure S3, Table S4/FliDm nPET 60_1.TXT
- Data S2/A. HPLC/Table 1, Figure S3, Table S4/FliDm nPET 60_2.TXT
- Data S2/A. HPLC/Table 1, Figure S3, Table S4/FliDm nPET 60_3.TXT
- Data S2/A. HPLC/Table 1, Figure S3, Table S4/FliDm pPET 37_1.TXT
- Data S2/A. HPLC/Table 1, Figure S3, Table S4/FliDm pPET 37_2.TXT
- Data S2/A. HPLC/Table 1, Figure S3, Table S4/FliDm pPET 37_3.TXT
- Data S2/A. HPLC/Table 1, Figure S3, Table S4/FliDm pPET 40_1.TXT
- Data S2/A. HPLC/Table 1, Figure S3, Table S4/FliDm pPET 40_2.TXT
- Data S2/A. HPLC/Table 1, Figure S3, Table S4/FliDm pPET 40_3.TXT
- Data S2/A. HPLC/Table 1, Figure S3, Table S4/FliDm pPET 60_1.TXT
- Data S2/A. HPLC/Table 1, Figure S3, Table S4/FliDm pPET 60_2.TXT
- Data S2/A. HPLC/Table 1, Figure S3, Table S4/FliDm pPET 60_3.TXT
- Data S2/A. HPLC/Table 1, Figure S3, Table S4/OmpAm ETE_1.TXT
- Data S2/A. HPLC/Table 1, Figure S3, Table S4/OmpAm ETE_2.TXT
- Data S2/A. HPLC/Table 1, Figure S3, Table S4/OmpAm ETE_3.TXT
- Data S2/A. HPLC/Table 1, Figure S3, Table S4/OmpAm nPET 37_1.TXT
- Data S2/A. HPLC/Table 1, Figure S3, Table S4/OmpAm nPET 37_2.TXT
- Data S2/A. HPLC/Table 1, Figure S3, Table S4/OmpAm nPET 37_3.TXT
- Data S2/A. HPLC/Table 1, Figure S3, Table S4/OmpAm nPET 40_1.TXT
- Data S2/A. HPLC/Table 1, Figure S3, Table S4/OmpAm nPET 40_2.TXT
- Data S2/A. HPLC/Table 1, Figure S3, Table S4/OmpAm nPET 40_3.TXT
- Data S2/A. HPLC/Table 1, Figure S3, Table S4/OmpAm nPET 60_1.TXT
- Data S2/A. HPLC/Table 1, Figure S3, Table S4/OmpAm nPET 60_2.TXT
- Data S2/A. HPLC/Table 1, Figure S3, Table S4/OmpAm nPET 60_3.TXT
- Data S2/A. HPLC/Table 1, Figure S3, Table S4/OmpAm pPET 37_1.TXT
- Data S2/A. HPLC/Table 1, Figure S3, Table S4/OmpAm pPET 37_2.TXT
- Data S2/A. HPLC/Table 1, Figure S3, Table S4/OmpAm pPET 37_3.TXT
- Data S2/A. HPLC/Table 1, Figure S3, Table S4/OmpAm pPET 40_1.TXT
- Data S2/A. HPLC/Table 1, Figure S3, Table S4/OmpAm pPET 40_2.TXT
- Data S2/A. HPLC/Table 1, Figure S3, Table S4/OmpAm pPET 40_3.TXT
- Data S2/A. HPLC/Table 1, Figure S3, Table S4/OmpAm pPET 60_1.TXT
- Data S2/A. HPLC/Table 1, Figure S3, Table S4/OmpAm pPET 60_2.TXT
- Data S2/A. HPLC/Table 1, Figure S3, Table S4/OmpAm pPET 60_3.TXT
- Data S2/A. HPLC/Table S4/
- Data S2/A. HPLC/Table S4/CysPm nPET 40_1.TXT
- Data S2/A. HPLC/Table S4/CysPm nPET 40_2.TXT
- Data S2/A. HPLC/Table S4/CysPm nPET 40_3.TXT
- Data S2/A. HPLC/Table S4/CysPm nPET 60_1.TXT
- Data S2/A. HPLC/Table S4/CysPm nPET 60_2.TXT
- Data S2/A. HPLC/Table S4/CysPm nPET 60_3.TXT
- Data S2/A. HPLC/Table S4/CysPm pPET 40_1.TXT
- Data S2/A. HPLC/Table S4/CysPm pPET 40_2.TXT
- Data S2/A. HPLC/Table S4/CysPm pPET 40_3.TXT
- Data S2/A. HPLC/Table S4/CysPm pPET 60_1.TXT
- Data S2/A. HPLC/Table S4/CysPm pPET 60_2.TXT
- Data S2/A. HPLC/Table S4/CysPm pPET 60_3.TXT
- Data S2/A. HPLC/Table S4/EfeOm nPET 40_1.TXT
- Data S2/A. HPLC/Table S4/EfeOm nPET 40_2.TXT
- Data S2/A. HPLC/Table S4/EfeOm nPET 40_3.TXT
- Data S2/A. HPLC/Table S4/EfeOm nPET 60_1.TXT
- Data S2/A. HPLC/Table S4/EfeOm nPET 60_2.TXT
- Data S2/A. HPLC/Table S4/EfeOm nPET 60_3.TXT
- Data S2/A. HPLC/Table S4/EfeOm pPET 40_1.TXT
- Data S2/A. HPLC/Table S4/EfeOm pPET 40_2.TXT
- Data S2/A. HPLC/Table S4/EfeOm pPET 60_1.TXT
- Data S2/A. HPLC/Table S4/EfeOm pPET 60_2.TXT
- Data S2/A. HPLC/Table S4/EfeOm pPET 60_3.TXT
- Data S2/A. HPLC/Table S4/FliDm nPET 40_1.TXT
- Data S2/A. HPLC/Table S4/FliDm nPET 40_2.TXT
- Data S2/A. HPLC/Table S4/FliDm nPET 40_3.TXT
- Data S2/A. HPLC/Table S4/FliDm nPET 60_1.TXT
- Data S2/A. HPLC/Table S4/FliDm nPET 60_2.TXT
- Data S2/A. HPLC/Table S4/FliDm nPET 60_3.TXT
- Data S2/A. HPLC/Table S4/FliDm pPET 40_1.TXT
- Data S2/A. HPLC/Table S4/FliDm pPET 40_2.TXT
- Data S2/A. HPLC/Table S4/FliDm pPET 40_3.TXT
- Data S2/A. HPLC/Table S4/FliDm pPET 60_1.TXT
- Data S2/A. HPLC/Table S4/FliDm pPET 60_2.TXT
- Data S2/A. HPLC/Table S4/FliDm pPET 60_3.TXT
- Data S2/A. HPLC/Table S4/OmpAm nPET 40_1.TXT
- Data S2/A. HPLC/Table S4/OmpAm nPET 40_2.TXT
- Data S2/A. HPLC/Table S4/OmpAm nPET 40_3.TXT
- Data S2/A. HPLC/Table S4/OmpAm nPET 60_1.TXT
- Data S2/A. HPLC/Table S4/OmpAm nPET 60_2.TXT
- Data S2/A. HPLC/Table S4/OmpAm nPET 60_3.TXT
- Data S2/A. HPLC/Table S4/OmpAm pPET 40_1.TXT
- Data S2/A. HPLC/Table S4/OmpAm pPET 40_2.TXT
- Data S2/A. HPLC/Table S4/OmpAm pPET 40_3.TXT
- Data S2/A. HPLC/Table S4/OmpAm pPET 60_1.TXT
- Data S2/A. HPLC/Table S4/OmpAm pPET 60_2.TXT
- Data S2/A. HPLC/Table S4/OmpAm pPET 60_3.TXT
- Data S2/B. ESI-MS/
- Data S2/B. ESI-MS/CysPm_nPET.raw/
- Data S2/B. ESI-MS/CysPm_nPET.raw/_extern.inf
- Data S2/B. ESI-MS/CysPm_nPET.raw/_FUNC001.DAT
- Data S2/B. ESI-MS/CysPm_nPET.raw/_FUNC001.IDX
- Data S2/B. ESI-MS/CysPm_nPET.raw/_FUNC001.STS
- Data S2/B. ESI-MS/CysPm_nPET.raw/_FUNC002.DAT
- Data S2/B. ESI-MS/CysPm_nPET.raw/_FUNC002.IDX
- Data S2/B. ESI-MS/CysPm_nPET.raw/_FUNC002.STS
- Data S2/B. ESI-MS/CysPm_nPET.raw/_FUNC003.DAT
- Data S2/B. ESI-MS/CysPm_nPET.raw/_FUNC003.IDX
- Data S2/B. ESI-MS/CysPm_nPET.raw/_FUNC003.STS
- Data S2/B. ESI-MS/CysPm_nPET.raw/_FUNC004.DAT
- Data S2/B. ESI-MS/CysPm_nPET.raw/_FUNC004.IDX
- Data S2/B. ESI-MS/CysPm_nPET.raw/_FUNC004.STS
- Data S2/B. ESI-MS/CysPm_nPET.raw/_FUNC005.DAT
- Data S2/B. ESI-MS/CysPm_nPET.raw/_FUNC005.IDX
[truncated: 64 more entries]
