# Supplementary material for: Engineering Escherichia coli for polyethylene terephthalate powder biodegradation via recoding of an outer membrane protein
Source: iScience. 2026 Jan 2;29(2):114621. doi: 10.1016/j.isci.2025.114621 (PMC12860643; doi:10.1016/j.isci.2025.114621)
Supplement: Data S2. Raw HPLC and UHPLC-MS data — (A) Unprocessed HPLC data files supporting Figures 4, S3, S5, Tables 1 and S4. Files are provided in.txt format corresponding to the data extracted with Varian ProStar software (Varian Inc., Palo Alto, California, USA). Each file contains absorbance values (in arbitrary units) recorded over time under the analytical conditions described in STAR Methods. (B) Raw UHPLC-MS files supporting Figure S4. The chromatograms and mass spectrometry data can be analyzed with the software MassLynx V4.1 (Waters) to obtain the mass spectra of the oligomers TET and TETE. Analytical conditions described in STAR Methods. (A and B) The unprocessed HPLC and UHPLC-MS files have been deposited at Zenodo under the identifier https://zenodo.org/records/17578239. [file mmc5.zip › Data S2/A. HPLC/Figure 4A, Figure S5/S1_192H.TXT]

File	c:\hplc\pet 2025\2025.05.30\lsrb_120h.run	Filetype	63
WTOASCII Parameters:	C:\star\WTOASCII.TXT
 1 channels
   Channel	 1	242.00	nm	in AU
Base rate 5.0000 Hz	Bunch 2	Effective rate 5.00000 Hz.	T = 0.003333 min.
6000 points	from	0.000	to	20.000	minutes
Sampling every 4 point(s)
Printing points from	0.000	to	20.000 min, point 0 to 5999
Channels	1	to	1
0.000000	 0.000000
0.013333	 -0.000376
0.026667	 -0.000726
0.040000	 -0.000731
0.053333	 -0.000611
0.066667	 -0.000796
0.080000	 -0.001276
0.093333	 -0.001581
0.106667	 -0.001450
0.120000	 -0.001127
0.133333	 -0.000902
0.146667	 -0.000815
0.160000	 -0.000876
0.173333	 -0.001203
0.186667	 -0.001755
0.200000	 -0.002196
0.213333	 -0.002327
0.226667	 -0.002308
0.240000	 -0.002275
0.253333	 -0.002171
0.266667	 -0.001916
0.280000	 -0.001504
0.293333	 -0.001079
0.306667	 -0.000905
0.320000	 -0.000995
0.333333	 -0.000966
0.346667	 -0.000589
0.360000	 -0.000145
0.373333	 0.000057
0.386667	 0.000037
0.400000	 -0.000054
0.413333	 -0.000123
0.426667	 -0.000141
0.440000	 -0.000120
0.453333	 -0.000115
0.466666	 -0.000132
0.480000	 -0.000083
0.493333	 0.000017
0.506666	 0.000036
0.520000	 -0.000052
0.533333	 -0.000144
0.546666	 -0.000144
0.560000	 -0.000029
0.573333	 0.000138
0.586666	 0.000187
0.600000	 0.000024
0.613333	 -0.000104
0.626666	 0.000058
0.640000	 0.000330
0.653333	 0.000329
0.666666	 -0.000038
0.680000	 -0.000465
0.693333	 -0.000613
0.706666	 -0.000474
0.720000	 -0.000262
0.733333	 -0.000080
0.746666	 0.000115
0.760000	 0.000247
0.773333	 0.000116
0.786666	 -0.000234
0.800000	 -0.000477
0.813333	 -0.000431
0.826666	 -0.000189
0.839999	 0.000124
0.853333	 0.000411
0.866666	 0.000529
0.879999	 0.000456
0.893333	 0.000313
0.906666	 0.000149
0.919999	 -0.000059
0.933333	 -0.000292
0.946666	 -0.000525
0.959999	 -0.000726
0.973333	 -0.000854
0.986666	 -0.000972
0.999999	 -0.001198
1.013333	 -0.001445
1.026666	 -0.001430
1.039999	 -0.001084
1.053333	 -0.000743
1.066666	 -0.000692
1.079999	 -0.000835
1.093333	 -0.000965
1.106666	 -0.001037
1.119999	 -0.001062
1.133333	 -0.000982
1.146666	 -0.000768
1.159999	 -0.000503
1.173333	 -0.000282
1.186666	 -0.000184
1.199999	 -0.000275
1.213333	 -0.000504
1.226666	 -0.000736
1.239999	 -0.000903
1.253332	 -0.001006
1.266666	 -0.001039
1.279999	 -0.001003
1.293332	 -0.000946
1.306666	 -0.000885
1.319999	 -0.000754
1.333332	 -0.000521
1.346666	 -0.000290
1.359999	 -0.000174
1.373332	 -0.000094
1.386666	 0.000077
1.399999	 0.000262
1.413332	 0.000432
1.426666	 0.002095
1.439999	 0.013851
1.453332	 0.054064
1.466666	 0.133207
1.479999	 0.231481
1.493332	 0.311433
1.506666	 0.352298
1.519999	 0.358986
1.533332	 0.346410
1.546666	 0.326716
1.559999	 0.306066
1.573332	 0.286741
1.586666	 0.269747
1.599999	 0.255257
1.613332	 0.242636
1.626665	 0.231068
1.639999	 0.219942
1.653332	 0.208803
1.666665	 0.197313
1.679999	 0.185503
1.693332	 0.173747
1.706665	 0.162234
1.719999	 0.150943
1.733332	 0.139883
1.746665	 0.128901
1.759999	 0.117780
1.773332	 0.106686
1.786665	 0.096212
1.799999	 0.086769
1.813332	 0.078100
1.826665	 0.069757
1.839999	 0.061814
1.853332	 0.054679
1.866665	 0.048595
1.879999	 0.043581
1.893332	 0.039501
1.906665	 0.036181
1.919999	 0.033693
1.933332	 0.032193
1.946665	 0.031336
1.959998	 0.030416
1.973332	 0.029054
1.986665	 0.027356
1.999998	 0.025486
2.013332	 0.023456
2.026665	 0.021383
2.039999	 0.019446
2.053332	 0.017607
2.066665	 0.015789
2.079998	 0.014013
2.093332	 0.012293
2.106665	 0.010729
2.119998	 0.009495
2.133332	 0.008543
2.146665	 0.007695
2.159998	 0.006912
2.173332	 0.006200
2.186665	 0.005513
2.199998	 0.004927
2.213332	 0.004608
2.226665	 0.004521
2.239998	 0.004429
2.253332	 0.004244
2.266665	 0.004088
2.279998	 0.003907
2.293332	 0.003482
2.306665	 0.002975
2.319998	 0.002803
2.333332	 0.002872
2.346665	 0.002746
2.359998	 0.002387
2.373332	 0.002015
2.386665	 0.001693
2.399998	 0.001449
2.413332	 0.001246
2.426665	 0.000905
2.439998	 0.000400
2.453331	 -0.000098
2.466665	 -0.000449
2.479998	 -0.000534
2.493331	 -0.000290
2.506665	 0.000162
2.519998	 0.000663
2.533331	 0.001111
2.546665	 0.001384
2.559998	 0.001453
2.573331	 0.001404
2.586665	 0.001271
2.599998	 0.001065
2.613331	 0.000851
2.626665	 0.000683
2.639998	 0.000496
2.653331	 0.000204
2.666665	 -0.000118
2.679998	 -0.000287
2.693331	 -0.000196
2.706665	 0.000025
2.719998	 0.000080
2.733331	 -0.000135
2.746665	 -0.000489
2.759998	 -0.000865
2.773331	 -0.001155
2.786664	 -0.001247
2.799998	 -0.001164
2.813331	 -0.001004
2.826664	 -0.000867
2.839998	 -0.000882
2.853331	 -0.001041
2.866664	 -0.001171
2.879998	 -0.001146
2.893331	 -0.001055
2.906664	 -0.001130
2.919998	 -0.001432
2.933331	 -0.001728
2.946664	 -0.001816
2.959998	 -0.001704
2.973331	 -0.001427
2.986664	 -0.001109
2.999998	 -0.001053
3.013331	 -0.001367
3.026664	 -0.001872
3.039998	 -0.002444
3.053331	 -0.002936
3.066664	 -0.003057
3.079998	 -0.002788
3.093331	 -0.002492
3.106664	 -0.002412
3.119998	 -0.002450
3.133331	 -0.002458
3.146664	 -0.002397
3.159997	 -0.002366
3.173331	 -0.002513
3.186664	 -0.002727
3.199997	 -0.002743
3.213331	 -0.002568
3.226664	 -0.002445
3.239997	 -0.002452
3.253331	 -0.002495
3.266664	 -0.002570
3.279997	 -0.002630
3.293331	 -0.002521
3.306664	 -0.002286
3.319997	 -0.002080
3.333331	 -0.001891
3.346664	 -0.001646
3.359997	 -0.001396
3.373331	 -0.001269
3.386664	 -0.001338
3.399997	 -0.001547
3.413331	 -0.001771
3.426664	 -0.001974
3.439997	 -0.002236
3.453331	 -0.002524
3.466664	 -0.002664
3.479997	 -0.002558
3.493330	 -0.002343
3.506664	 -0.002296
3.519997	 -0.002441
3.533330	 -0.002472
3.546664	 -0.002275
3.559997	 -0.002117
3.573330	 -0.002188
3.586664	 -0.002423
3.599997	 -0.002668
3.613330	 -0.002877
3.626664	 -0.003117
3.639997	 -0.003398
3.653330	 -0.003632
3.666664	 -0.003753
3.679997	 -0.003766
3.693330	 -0.003753
3.706664	 -0.003858
3.719997	 -0.004103
3.733330	 -0.004227
3.746664	 -0.003975
3.759997	 -0.003565
3.773330	 -0.003461
3.786664	 -0.003749
3.799997	 -0.004112
3.813330	 -0.004325
3.826663	 -0.004391
3.839997	 -0.004350
3.853330	 -0.004293
3.866663	 -0.004332
3.879997	 -0.004409
3.893330	 -0.004424
3.906663	 -0.004367
3.919997	 -0.004217
3.933330	 -0.004064
3.946663	 -0.004090
3.959997	 -0.004266
3.973330	 -0.004400
3.986663	 -0.004379
3.999997	 -0.004236
4.013330	 -0.004167
4.026663	 -0.004306
4.039997	 -0.004500
4.053330	 -0.004608
4.066663	 -0.004721
4.079997	 -0.004905
4.093330	 -0.005030
4.106663	 -0.004998
4.119997	 -0.004939
4.133330	 -0.005038
4.146663	 -0.005246
4.159997	 -0.005395
4.173330	 -0.005488
4.186663	 -0.005561
4.199996	 -0.005545
4.213330	 -0.005424
4.226663	 -0.005343
4.239996	 -0.005353
4.253330	 -0.005304
4.266663	 -0.005193
4.279996	 -0.005254
4.293330	 -0.005498
4.306663	 -0.005583
4.319996	 -0.005448
4.333330	 -0.005481
4.346663	 -0.005745
4.359996	 -0.005883
4.373330	 -0.005861
4.386663	 -0.005842
4.399996	 -0.005669
4.413330	 -0.005264
4.426663	 -0.004985
4.439996	 -0.005106
4.453330	 -0.005397
4.466663	 -0.005490
4.479996	 -0.005426
4.493330	 -0.005634
4.506663	 -0.006210
4.519996	 -0.006568
4.533329	 -0.006271
4.546663	 -0.005657
4.559996	 -0.005277
4.573329	 -0.005246
4.586663	 -0.005341
4.599996	 -0.005427
4.613329	 -0.005589
4.626663	 -0.005808
4.639996	 -0.005893
4.653329	 -0.005852
4.666663	 -0.005855
4.679996	 -0.005897
4.693329	 -0.005940
4.706663	 -0.006050
4.719996	 -0.006145
4.733329	 -0.006040
4.746663	 -0.005822
4.759996	 -0.005730
4.773329	 -0.005789
4.786663	 -0.005913
4.799996	 -0.006146
4.813329	 -0.006474
4.826663	 -0.006649
4.839996	 -0.006517
4.853329	 -0.006256
4.866663	 -0.006125
4.879996	 -0.006203
4.893329	 -0.006418
4.906662	 -0.006714
4.919996	 -0.006987
4.933329	 -0.007038
4.946662	 -0.006866
4.959996	 -0.006715
4.973329	 -0.006703
4.986662	 -0.006788
4.999996	 -0.006960
5.013329	 -0.007160
5.026662	 -0.007265
5.039996	 -0.007293
5.053329	 -0.007313
5.066662	 -0.007226
5.079996	 -0.007007
5.093329	 -0.006891
5.106662	 -0.007036
5.119996	 -0.007304
5.133329	 -0.007459
5.146662	 -0.007434
5.159996	 -0.007445
5.173329	 -0.007596
5.186662	 -0.007583
5.199996	 -0.007248
5.213329	 -0.006947
5.226662	 -0.006960
5.239995	 -0.007090
5.253329	 -0.007059
5.266662	 -0.006875
5.279995	 -0.006718
5.293329	 -0.006591
5.306662	 -0.006360
5.319995	 -0.006175
5.333329	 -0.006312
5.346662	 -0.006599
5.359995	 -0.006646
5.373329	 -0.006532
5.386662	 -0.006622
5.399995	 -0.006950
5.413329	 -0.007219
5.426662	 -0.007258
5.439995	 -0.007204
5.453329	 -0.007197
5.466662	 -0.007153
5.479995	 -0.006992
5.493329	 -0.006886
5.506662	 -0.007092
5.519995	 -0.007580
5.533329	 -0.007974
5.546662	 -0.007966
5.559995	 -0.007683
5.573328	 -0.007466
5.586662	 -0.007366
5.599995	 -0.007205
5.613328	 -0.007005
5.626662	 -0.006862
5.639995	 -0.006681
5.653328	 -0.006424
5.666662	 -0.006276
5.679995	 -0.006354
5.693328	 -0.006585
5.706662	 -0.006844
5.719995	 -0.006993
5.733328	 -0.006891
5.746662	 -0.006571
5.759995	 -0.006277
5.773328	 -0.006160
5.786662	 -0.006107
5.799995	 -0.005939
5.813328	 -0.005633
5.826662	 -0.005345
5.839995	 -0.005176
5.853328	 -0.004942
5.866662	 -0.004465
5.879995	 -0.003929
5.893328	 -0.003525
5.906662	 -0.003062
5.919995	 -0.002359
5.933328	 -0.001668
5.946661	 -0.001272
5.959995	 -0.001088
5.973328	 -0.000899
5.986661	 -0.000586
5.999995	 -0.000130
6.013328	 0.000421
6.026661	 0.001033
6.039995	 0.001742
6.053328	 0.002491
6.066661	 0.003111
6.079995	 0.003581
6.093328	 0.004049
6.106661	 0.004526
6.119995	 0.004875
6.133328	 0.005054
6.146661	 0.005162
6.159995	 0.005368
6.173328	 0.005864
6.186661	 0.006656
6.199995	 0.007453
6.213328	 0.008012
6.226661	 0.008399
6.239995	 0.008790
6.253328	 0.009249
6.266661	 0.009672
6.279994	 0.009868
6.293328	 0.009912
6.306661	 0.010191
6.319994	 0.010897
6.333328	 0.011719
6.346661	 0.012216
6.359994	 0.012314
6.373328	 0.012337
6.386661	 0.012565
6.399994	 0.012963
6.413328	 0.013266
6.426661	 0.013222
6.439994	 0.012952
6.453328	 0.012928
6.466661	 0.013355
6.479994	 0.013876
6.493328	 0.014059
6.506661	 0.013907
6.519994	 0.013726
6.533328	 0.013680
6.546661	 0.013737
6.559994	 0.013835
6.573328	 0.013922
6.586661	 0.014011
6.599994	 0.014230
6.613328	 0.014543
6.626661	 0.014709
6.639994	 0.014723
6.653327	 0.014831
6.666661	 0.015101
6.679994	 0.015312
6.693327	 0.015333
6.706661	 0.015390
6.719994	 0.015608
6.733327	 0.015651
6.746661	 0.015298
6.759994	 0.014957
6.773327	 0.015058
6.786661	 0.015400
6.799994	 0.015486
6.813327	 0.015150
6.826661	 0.014705
6.839994	 0.014640
6.853327	 0.015060
6.866661	 0.015505
6.879994	 0.015644
6.893327	 0.015670
6.906661	 0.015752
6.919994	 0.015796
6.933327	 0.015755
6.946661	 0.015646
6.959994	 0.015573
6.973327	 0.015716
6.986660	 0.016092
6.999994	 0.016558
7.013327	 0.016913
7.026660	 0.017012
7.039994	 0.016957
7.053327	 0.016993
7.066660	 0.017183
7.079994	 0.017446
7.093327	 0.017725
7.106660	 0.017950
7.119994	 0.018040
7.133327	 0.018089
7.146660	 0.018338
7.159994	 0.018833
7.173327	 0.019378
7.186660	 0.019818
7.199994	 0.020073
7.213327	 0.020109
7.226660	 0.020002
7.239994	 0.019821
7.253327	 0.019660
7.266660	 0.019666
7.279994	 0.019839
7.293327	 0.020091
7.306660	 0.020454
7.319993	 0.020960
7.333327	 0.021453
7.346660	 0.021631
7.359993	 0.021372
7.373327	 0.020973
7.386660	 0.020830
7.399993	 0.020955
7.413327	 0.021143
7.426660	 0.021407
7.439993	 0.021891
7.453327	 0.022623
7.466660	 0.023618
7.479993	 0.024791
7.493327	 0.025783
7.506660	 0.026405
7.519993	 0.027145
7.533327	 0.028821
7.546660	 0.031656
7.559993	 0.034719
7.573327	 0.036646
7.586660	 0.037147
7.599993	 0.036902
7.613327	 0.036071
7.626660	 0.034285
7.639993	 0.031754
7.653327	 0.029334
7.666660	 0.027683
7.679993	 0.027020
7.693326	 0.027616
7.706660	 0.029836
7.719993	 0.033311
7.733326	 0.036444
7.746660	 0.037495
7.759993	 0.036161
7.773326	 0.033549
7.786660	 0.030896
7.799993	 0.028871
7.813326	 0.027679
7.826660	 0.027265
7.839993	 0.027378
7.853326	 0.027697
7.866660	 0.028053
7.879993	 0.028426
7.893326	 0.028752
7.906660	 0.028923
7.919993	 0.029040
7.933326	 0.029288
7.946660	 0.029540
7.959993	 0.029532
7.973326	 0.029313
7.986660	 0.029139
7.999993	 0.029189
8.013327	 0.029576
8.026660	 0.030326
8.039993	 0.031226
8.053327	 0.031914
8.066660	 0.032292
8.079993	 0.032840
8.093327	 0.034221
8.106660	 0.036365
8.119993	 0.038351
8.133327	 0.039288
8.146660	 0.039000
8.159993	 0.037990
8.173326	 0.036952
8.186660	 0.036233
8.199993	 0.035694
8.213326	 0.035074
8.226660	 0.034390
8.239993	 0.033850
8.253326	 0.033505
8.266660	 0.033310
8.279993	 0.033295
8.293326	 0.033390
8.306660	 0.033372
8.319993	 0.033237
8.333326	 0.033245
8.346660	 0.033418
8.359993	 0.033475
8.373326	 0.033412
8.386660	 0.033530
8.399993	 0.033787
8.413326	 0.033899
8.426660	 0.033972
8.439993	 0.034277
8.453326	 0.034708
8.466660	 0.035024
8.479993	 0.035302
8.493326	 0.035675
8.506660	 0.035981
8.519993	 0.036106
8.533326	 0.036173
8.546659	 0.036219
8.559993	 0.036222
8.573326	 0.036271
8.586659	 0.036359
8.599993	 0.036317
8.613326	 0.036144
8.626659	 0.036067
8.639993	 0.036227
8.653326	 0.036562
8.666659	 0.036923
8.679993	 0.037102
8.693326	 0.036989
8.706659	 0.036818
8.719993	 0.036889
8.733326	 0.037157
8.746659	 0.037463
8.759993	 0.037802
8.773326	 0.038087
8.786659	 0.038146
8.799993	 0.038046
8.813326	 0.038046
8.826659	 0.038275
8.839993	 0.038648
8.853326	 0.039059
8.866659	 0.039510
8.879992	 0.040058
8.893326	 0.040674
8.906659	 0.041177
8.919992	 0.041368
8.933326	 0.041344
8.946659	 0.041465
8.959992	 0.041736
8.973326	 0.041835
8.986659	 0.041803
8.999992	 0.041990
9.013326	 0.042496
9.026659	 0.043129
9.039992	 0.043690
9.053326	 0.044192
9.066659	 0.044779
9.079992	 0.045433
9.093326	 0.045913
9.106659	 0.046032
9.119992	 0.045862
9.133326	 0.045556
9.146659	 0.045111
9.159992	 0.044568
9.173326	 0.044227
9.186659	 0.044235
9.199992	 0.044318
9.213326	 0.044271
9.226659	 0.044244
9.239992	 0.044434
9.253325	 0.044773
9.266659	 0.045051
9.279992	 0.045220
9.293325	 0.045366
9.306659	 0.045500
9.319992	 0.045638
9.333325	 0.045756
9.346659	 0.045671
9.359992	 0.045434
9.373325	 0.045513
9.386659	 0.046316
9.399992	 0.047687
9.413325	 0.048950
9.426659	 0.049517
9.439992	 0.049353
9.453325	 0.048809
9.466659	 0.048236
9.479992	 0.047828
9.493325	 0.047601
9.506659	 0.047434
9.519992	 0.047279
9.533325	 0.047314
9.546659	 0.047655
9.559992	 0.048111
9.573325	 0.048377
9.586658	 0.048363
9.599992	 0.048296
9.613325	 0.048484
9.626658	 0.048931
9.639992	 0.049321
9.653325	 0.049492
9.666658	 0.049643
9.679992	 0.049948
9.693325	 0.050284
9.706658	 0.050398
9.719992	 0.050257
9.733325	 0.050062
9.746658	 0.049910
9.759992	 0.049865
9.773325	 0.050110
9.786658	 0.050514
9.799992	 0.050678
9.813325	 0.050603
9.826658	 0.050592
9.839992	 0.050718
9.853325	 0.050954
9.866658	 0.051374
9.879992	 0.052008
9.893325	 0.052825
9.906658	 0.053662
9.919991	 0.054151
9.933325	 0.054053
9.946658	 0.053547
9.959991	 0.053041
9.973325	 0.052841
9.986658	 0.052862
9.999991	 0.052727
10.013325	 0.052372
10.026658	 0.052113
10.039991	 0.052067
10.053325	 0.052088
10.066658	 0.052185
10.079991	 0.052488
10.093325	 0.052995
10.106658	 0.053632
10.119991	 0.054216
10.133325	 0.054429
10.146658	 0.054228
10.159991	 0.053954
10.173325	 0.053930
10.186658	 0.054243
10.199991	 0.054749
10.213325	 0.055158
10.226658	 0.055187
10.239991	 0.054766
10.253325	 0.054215
10.266658	 0.053960
10.279991	 0.054114
10.293324	 0.054443
10.306658	 0.054624
10.319991	 0.054596
10.333324	 0.054603
10.346658	 0.054737
10.359991	 0.054832
10.373324	 0.054876
10.386658	 0.055068
10.399991	 0.055487
10.413324	 0.056040
10.426658	 0.056485
10.439991	 0.056482
10.453324	 0.056056
10.466658	 0.055669
10.479991	 0.055465
10.493324	 0.055182
10.506658	 0.054772
10.519991	 0.054431
10.533324	 0.054299
10.546658	 0.054387
10.559991	 0.054573
10.573324	 0.054629
10.586658	 0.054510
10.599991	 0.054504
10.613324	 0.054822
10.626657	 0.055348
10.639991	 0.055928
10.653324	 0.056434
10.666657	 0.056696
10.679991	 0.056653
10.693324	 0.056433
10.706657	 0.056331
10.719991	 0.056557
10.733324	 0.056901
10.746657	 0.057068
10.759991	 0.057215
10.773324	 0.057568
10.786657	 0.058007
10.799991	 0.058531
10.813324	 0.059290
10.826657	 0.059985
10.839991	 0.060118
10.853324	 0.059655
10.866657	 0.058996
10.879991	 0.058591
10.893324	 0.058597
10.906657	 0.058821
10.919991	 0.059040
10.933324	 0.059121
10.946657	 0.058920
10.959991	 0.058517
10.973324	 0.058264
10.986657	 0.058257
10.999990	 0.058289
11.013324	 0.058338
11.026657	 0.058546
11.039990	 0.058821
11.053324	 0.058883
11.066657	 0.058614
11.079990	 0.058084
11.093324	 0.057473
11.106657	 0.057098
11.119990	 0.057242
11.133324	 0.057807
11.146657	 0.058372
11.159990	 0.058614
11.173324	 0.058540
11.186657	 0.058375
11.199990	 0.058278
11.213324	 0.058221
11.226657	 0.058186
11.239990	 0.058235
11.253324	 0.058297
11.266657	 0.058152
11.279990	 0.057732
11.293324	 0.057335
11.306657	 0.057350
11.319990	 0.057739
11.333323	 0.058181
11.346657	 0.058616
11.359990	 0.059045
11.373323	 0.059170
11.386657	 0.058838
11.399990	 0.058385
11.413323	 0.058149
11.426657	 0.058123
11.439990	 0.058277
11.453323	 0.058634
11.466657	 0.059028
11.479990	 0.059256
11.493323	 0.059245
11.506657	 0.059016
11.519990	 0.058766
11.533323	 0.058747
11.546657	 0.058932
11.559990	 0.059078
11.573323	 0.059144
11.586657	 0.059265
11.599990	 0.059356
11.613323	 0.059337
11.626657	 0.059385
11.639990	 0.059516
11.653323	 0.059497
11.666656	 0.059298
11.679990	 0.059132
11.693323	 0.059116
11.706656	 0.059167
11.719990	 0.059105
11.733323	 0.058831
11.746656	 0.058475
11.759990	 0.058402
11.773323	 0.058892
11.786656	 0.059710
11.799990	 0.060224
11.813323	 0.060051
11.826656	 0.059435
11.839990	 0.059023
11.853323	 0.059322
11.866656	 0.060489
11.879990	 0.062815
11.893323	 0.066837
11.906656	 0.072198
11.919990	 0.076810
11.933323	 0.078199
11.946656	 0.075807
11.959990	 0.071320
11.973323	 0.066900
11.986656	 0.063685
11.999990	 0.061782
12.013323	 0.061022
12.026656	 0.061118
12.039989	 0.061445
12.053323	 0.061426
12.066656	 0.061059
12.079989	 0.060788
12.093323	 0.060942
12.106656	 0.061332
12.119989	 0.061500
12.133323	 0.061411
12.146656	 0.061393
12.159989	 0.061422
12.173323	 0.061273
12.186656	 0.061114
12.199989	 0.061194
12.213323	 0.061431
12.226656	 0.061686
12.239989	 0.061954
12.253323	 0.062111
12.266656	 0.061983
12.279989	 0.061839
12.293323	 0.062353
12.306656	 0.063796
12.319989	 0.065470
12.333323	 0.066321
12.346656	 0.065984
12.359989	 0.064933
12.373322	 0.063789
12.386656	 0.062827
12.399989	 0.062098
12.413322	 0.061623
12.426656	 0.061471
12.439989	 0.061635
12.453322	 0.061930
12.466656	 0.062255
12.479989	 0.062661
12.493322	 0.063185
12.506656	 0.063872
12.519989	 0.064609
12.533322	 0.064989
12.546656	 0.064794
12.559989	 0.064268
12.573322	 0.063679
12.586656	 0.063116
12.599989	 0.062673
12.613322	 0.062404
12.626656	 0.062257
12.639989	 0.062214
12.653322	 0.062263
12.666656	 0.062331
12.679989	 0.062360
12.693322	 0.062375
12.706656	 0.062385
12.719989	 0.062326
12.733322	 0.062204
12.746655	 0.062200
12.759989	 0.062527
12.773322	 0.063109
12.786655	 0.063544
12.799989	 0.063625
12.813322	 0.063600
12.826655	 0.063735
12.839989	 0.063938
12.853322	 0.064007
12.866655	 0.063958
12.879989	 0.063864
12.893322	 0.063832
12.906655	 0.063990
12.919989	 0.064184
12.933322	 0.064212
12.946655	 0.064196
12.959989	 0.064242
12.973322	 0.064254
12.986655	 0.064241
12.999989	 0.064224
13.013322	 0.064086
13.026655	 0.063831
13.039989	 0.063647
13.053322	 0.063635
13.066655	 0.063661
13.079988	 0.063616
13.093322	 0.063651
13.106655	 0.063919
13.119988	 0.064302
13.133322	 0.064570
13.146655	 0.064571
13.159988	 0.064216
13.173322	 0.063587
13.186655	 0.063067
13.199988	 0.063000
13.213322	 0.063223
13.226655	 0.063325
13.239988	 0.063146
13.253322	 0.062720
13.266655	 0.062247
13.279988	 0.062175
13.293322	 0.062653
13.306655	 0.063223
13.319988	 0.063451
13.333322	 0.063345
13.346655	 0.063099
13.359988	 0.062830
13.373322	 0.062622
13.386655	 0.062564
13.399988	 0.062665
13.413321	 0.062801
13.426655	 0.062847
13.439988	 0.062848
13.453321	 0.062876
13.466655	 0.062865
13.479988	 0.062756
13.493321	 0.062680
13.506655	 0.062754
13.519988	 0.062850
13.533321	 0.062791
13.546655	 0.062573
13.559988	 0.062371
13.573321	 0.062372
13.586655	 0.062523
13.599988	 0.062571
13.613321	 0.062450
13.626655	 0.062367
13.639988	 0.062460
13.653321	 0.062553
13.666655	 0.062435
13.679988	 0.062211
13.693321	 0.062167
13.706655	 0.062355
13.719988	 0.062532
13.733321	 0.062567
13.746655	 0.062539
13.759988	 0.062454
13.773321	 0.062303
13.786654	 0.062211
13.799988	 0.062326
13.813321	 0.062645
13.826654	 0.062977
13.839988	 0.063161
13.853321	 0.063301
13.866654	 0.063473
13.879988	 0.063491
13.893321	 0.063230
13.906654	 0.062822
13.919988	 0.062441
13.933321	 0.062168
13.946654	 0.062099
13.959988	 0.062226
13.973321	 0.062300
13.986654	 0.062182
13.999988	 0.062083
14.013321	 0.062220
14.026654	 0.062546
14.039988	 0.062875
14.053321	 0.062996
14.066654	 0.062809
14.079988	 0.062494
14.093321	 0.062268
14.106654	 0.062166
14.119987	 0.062214
14.133321	 0.062420
14.146654	 0.062648
14.159987	 0.062738
14.173321	 0.062743
14.186654	 0.062803
14.199987	 0.062868
14.213321	 0.062934
14.226654	 0.063132
14.239987	 0.063369
14.253321	 0.063466
14.266654	 0.063471
14.279987	 0.063485
14.293321	 0.063526
14.306654	 0.063620
14.319987	 0.063682
14.333321	 0.063534
14.346654	 0.063250
14.359987	 0.063070
14.373321	 0.063034
14.386654	 0.062968
14.399987	 0.062779
14.413321	 0.062684
14.426654	 0.062860
14.439987	 0.063084
14.453321	 0.063095
14.466654	 0.062967
14.479987	 0.062819
14.493320	 0.062633
14.506654	 0.062535
14.519987	 0.062695
14.533320	 0.062997
14.546654	 0.063210
14.559987	 0.063304
14.573320	 0.063375
14.586654	 0.063483
14.599987	 0.063568
14.613320	 0.063403
14.626654	 0.062987
14.639987	 0.062713
14.653320	 0.062796
14.666654	 0.063044
14.679987	 0.063275
14.693320	 0.063439
14.706654	 0.063491
14.719987	 0.063475
14.733320	 0.063461
14.746654	 0.063361
14.759987	 0.063164
14.773320	 0.063094
14.786654	 0.063232
14.799987	 0.063344
14.813320	 0.063297
14.826653	 0.063251
14.839987	 0.063297
14.853320	 0.063264
14.866653	 0.063138
14.879987	 0.063217
14.893320	 0.063494
14.906653	 0.063570
14.919987	 0.063305
14.933320	 0.062956
14.946653	 0.062838
14.959987	 0.063085
14.973320	 0.063501
14.986653	 0.063697
14.999987	 0.063558
15.013320	 0.063400
15.026653	 0.063501
15.039987	 0.063683
15.053320	 0.063699
15.066653	 0.063602
15.079987	 0.063447
15.093320	 0.063183
15.106653	 0.062950
15.119987	 0.062954
15.133320	 0.063106
15.146653	 0.063194
15.159986	 0.063174
15.173320	 0.063042
15.186653	 0.062762
15.199986	 0.062401
15.213320	 0.062084
15.226653	 0.061926
15.239986	 0.061936
15.253320	 0.061851
15.266653	 0.061478
15.279986	 0.060968
15.293320	 0.060504
15.306653	 0.060169
15.319986	 0.059985
15.333320	 0.059831
15.346653	 0.059603
15.359986	 0.059411
15.373320	 0.059373
15.386653	 0.059462
15.399986	 0.059639
15.413320	 0.059853
15.426653	 0.060031
15.439986	 0.060239
15.453320	 0.060605
15.466653	 0.061075
15.479986	 0.061487
15.493320	 0.061760
15.506653	 0.061929
15.519986	 0.062050
15.533319	 0.062128
15.546653	 0.062140
15.559986	 0.062021
15.573319	 0.061697
15.586653	 0.061328
15.599986	 0.061211
15.613319	 0.061296
15.626653	 0.061291
15.639986	 0.061192
15.653319	 0.061202
15.666653	 0.061364
15.679986	 0.061578
15.693319	 0.061796
15.706653	 0.061964
15.719986	 0.061909
15.733319	 0.061631
15.746653	 0.061496
15.759986	 0.061789
15.773319	 0.062314
15.786653	 0.062622
15.799986	 0.062463
15.813319	 0.061973
15.826653	 0.061515
15.839986	 0.061314
15.853319	 0.061305
15.866652	 0.061361
15.879986	 0.061436
15.893319	 0.061474
15.906652	 0.061532
15.919986	 0.061758
15.933319	 0.062046
15.946652	 0.062219
15.959986	 0.062305
15.973319	 0.062294
15.986652	 0.062099
15.999986	 0.061771
16.013319	 0.061506
16.026653	 0.061393
16.039988	 0.061311
16.053322	 0.061203
16.066656	 0.061151
16.079990	 0.061117
16.093325	 0.060990
16.106659	 0.060807
16.119993	 0.060668
16.133327	 0.060632
16.146662	 0.060730
16.159996	 0.060942
16.173330	 0.061273
16.186665	 0.061680
16.199999	 0.061874
16.213333	 0.061669
16.226667	 0.061329
16.240002	 0.061191
16.253336	 0.061434
16.266670	 0.062158
16.280005	 0.063244
16.293339	 0.064367
16.306673	 0.065293
16.320007	 0.066058
16.333342	 0.067025
16.346676	 0.069575
16.360010	 0.077238
16.373344	 0.093239
16.386679	 0.112925
16.400013	 0.122696
16.413347	 0.113954
16.426682	 0.093430
16.440016	 0.073316
16.453350	 0.058468
16.466684	 0.047233
16.480019	 0.037629
16.493353	 0.029174
16.506687	 0.021869
16.520021	 0.015729
16.533356	 0.010777
16.546690	 0.006902
16.560024	 0.003854
16.573359	 0.001326
16.586693	 -0.000992
16.600027	 -0.003136
16.613361	 -0.004851
16.626696	 -0.006117
16.640030	 -0.007262
16.653364	 -0.008441
16.666698	 -0.009559
16.680033	 -0.010578
16.693367	 -0.011427
16.706701	 -0.011998
16.720036	 -0.012506
16.733370	 -0.013249
16.746704	 -0.014066
16.760038	 -0.014633
16.773373	 -0.014996
16.786707	 -0.015372
16.800041	 -0.015900
16.813375	 -0.016710
16.826710	 -0.017728
16.840044	 -0.018638
16.853378	 -0.019251
16.866713	 -0.019741
16.880047	 -0.020401
16.893381	 -0.021256
16.906715	 -0.022101
16.920050	 -0.022849
16.933384	 -0.023575
16.946718	 -0.024329
16.960052	 -0.025120
16.973387	 -0.025968
16.986721	 -0.026816
17.000055	 -0.027475
17.013390	 -0.027829
17.026724	 -0.028065
17.040058	 -0.028540
17.053392	 -0.029336
17.066727	 -0.030155
17.080061	 -0.030699
17.093395	 -0.030936
17.106730	 -0.030994
17.120064	 -0.031005
17.133398	 -0.031068
17.146732	 -0.031165
17.160067	 -0.031177
17.173401	 -0.031104
17.186735	 -0.031054
17.200069	 -0.031038
17.213404	 -0.030996
17.226738	 -0.030907
17.240072	 -0.030775
17.253407	 -0.030655
17.266741	 -0.030647
17.280075	 -0.030733
17.293409	 -0.030711
17.306744	 -0.030460
17.320078	 -0.030140
17.333412	 -0.029914
17.346746	 -0.029725
17.360081	 -0.029448
17.373415	 -0.029056
17.386749	 -0.028646
17.400084	 -0.028326
17.413418	 -0.028080
17.426752	 -0.027813
17.440086	 -0.027470
17.453421	 -0.027122
17.466755	 -0.026862
17.480089	 -0.026626
17.493423	 -0.026325
17.506758	 -0.026036
17.520092	 -0.025853
17.533426	 -0.025715
17.546761	 -0.025513
17.560095	 -0.025254
17.573429	 -0.025051
17.586763	 -0.024953
17.600098	 -0.024811
17.613432	 -0.024428
17.626766	 -0.023933
17.640100	 -0.023678
17.653435	 -0.023685
17.666769	 -0.023671
17.680103	 -0.023598
17.693438	 -0.023664
17.706772	 -0.023834
17.720106	 -0.023843
17.733440	 -0.023577
17.746775	 -0.023156
17.760109	 -0.022828
17.773443	 -0.022704
17.786777	 -0.022650
17.800112	 -0.022538
17.813446	 -0.022419
17.826780	 -0.022394
17.840115	 -0.022452
17.853449	 -0.022465
17.866783	 -0.022301
17.880117	 -0.022012
17.893452	 -0.021775
17.906786	 -0.021614
17.920120	 -0.021446
17.933455	 -0.021319
17.946789	 -0.021272
17.960123	 -0.021215
17.973457	 -0.021030
17.986792	 -0.020694
18.000126	 -0.020321
18.013460	 -0.020123
18.026794	 -0.020275
18.040129	 -0.020625
18.053463	 -0.020767
18.066797	 -0.020561
18.080132	 -0.020298
18.093466	 -0.020281
18.106800	 -0.020471
18.120134	 -0.020618
18.133469	 -0.020665
18.146803	 -0.020776
18.160137	 -0.020906
18.173471	 -0.020782
18.186806	 -0.020411
18.200140	 -0.020180
18.213474	 -0.020360
18.226809	 -0.020718
18.240143	 -0.020759
18.253477	 -0.020331
18.266811	 -0.019802
18.280146	 -0.019562
18.293480	 -0.019597
18.306814	 -0.019691
18.320148	 -0.019730
18.333483	 -0.019625
18.346817	 -0.019384
18.360151	 -0.019287
18.373486	 -0.019516
18.386820	 -0.019836
18.400154	 -0.020004
18.413488	 -0.020014
18.426823	 -0.019936
18.440157	 -0.019895
18.453491	 -0.020007
18.466825	 -0.020224
18.480160	 -0.020395
18.493494	 -0.020418
18.506828	 -0.020241
18.520163	 -0.019925
18.533497	 -0.019775
18.546831	 -0.019969
18.560165	 -0.020173
18.573500	 -0.020067
18.586834	 -0.019850
18.600168	 -0.019794
18.613503	 -0.019828
18.626837	 -0.019823
18.640171	 -0.019842
18.653505	 -0.019972
18.666840	 -0.020092
18.680174	 -0.019964
18.693508	 -0.019517
18.706842	 -0.018977
18.720177	 -0.018678
18.733511	 -0.018720
18.746845	 -0.018909
18.760180	 -0.019023
18.773514	 -0.018988
18.786848	 -0.018844
18.800182	 -0.018731
18.813517	 -0.018779
18.826851	 -0.018985
18.840185	 -0.019275
18.853519	 -0.019541
18.866854	 -0.019693
18.880188	 -0.019714
18.893522	 -0.019612
18.906857	 -0.019456
18.920191	 -0.019364
18.933525	 -0.019367
18.946859	 -0.019346
18.960194	 -0.019177
18.973528	 -0.018976
18.986862	 -0.018980
19.000196	 -0.019185
19.013531	 -0.019467
19.026865	 -0.019790
19.040199	 -0.020016
19.053534	 -0.019978
19.066868	 -0.019762
19.080202	 -0.019569
19.093536	 -0.019467
19.106871	 -0.019468
19.120205	 -0.019657
19.133539	 -0.019995
19.146873	 -0.020249
19.160208	 -0.020318
19.173542	 -0.020320
19.186876	 -0.020276
19.200211	 -0.020132
19.213545	 -0.020029
19.226879	 -0.020129
19.240213	 -0.020331
19.253548	 -0.020483
19.266882	 -0.020614
19.280216	 -0.020740
19.293550	 -0.020750
19.306885	 -0.020641
19.320219	 -0.020559
19.333553	 -0.020534
19.346888	 -0.020474
19.360222	 -0.020452
19.373556	 -0.020612
19.386890	 -0.020842
19.400225	 -0.020871
19.413559	 -0.020615
19.426893	 -0.020321
19.440228	 -0.020346
19.453562	 -0.020641
19.466896	 -0.020792
19.480230	 -0.020687
19.493565	 -0.020561
19.506899	 -0.020499
19.520233	 -0.020413
19.533567	 -0.020222
19.546902	 -0.019957
19.560236	 -0.019824
19.573570	 -0.019957
19.586905	 -0.020160
19.600239	 -0.020153
19.613573	 -0.019960
19.626907	 -0.019861
19.640242	 -0.019988
19.653576	 -0.020128
19.666910	 -0.020071
19.680244	 -0.019898
19.693579	 -0.019783
19.706913	 -0.019816
19.720247	 -0.019994
19.733582	 -0.020153
19.746916	 -0.020143
19.760250	 -0.020125
19.773584	 -0.020361
19.786919	 -0.020772
19.800253	 -0.021025
19.813587	 -0.020977
19.826921	 -0.020751
19.840256	 -0.020472
19.853590	 -0.020233
19.866924	 -0.020180
19.880259	 -0.020259
19.893593	 -0.020160
19.906927	 -0.019825
19.920261	 -0.019621
19.933596	 -0.019752
19.946930	 -0.020029
19.960264	 -0.020303
19.973598	 -0.020524
19.986933	 -0.020589

*------------------------ End of raw data
Results for Channel	1	=	242.00	nm
Title:	Report Title
Run File:	c:\hplc\pet 2025\2025.05.30\lsrb_120h.run
--------------
Injection Info
--------------
Method:	C:\METODOS EQUIPO 2 2025\20250402 PET_Calibrado TPA MHET BHET DIMER.mth
Sample:	Lsrb_120h
Injection Date:	Tue Jun 03 14:10:47 2025
Manual injection
Operator:	Paloma
Instrument:	3
Notes:	
---------
Misc Info
---------
Workstation:	HPLC
Bus Address:	44
Run Time:	0.000	to	20.000	min.
-----------
Recalc Info
-----------
Recalc Method:	c:\metodos equipo 2 2025\20250402 pet_calibrado tpa mhet bhet dimer.mth
Recalc Date:	Tue Jun 03 16:03:55 2025
Operator:	Paloma
Instrument:	3
Notes:	
Sample Rate:	5.000 Hz.
Measurement Type:	1 = Area
Calculation Type:	4 = ExtStd
Normalize Results:	No
------------------------
Peak Info for Channel 1
------------------------
4 Peaks (tR	Timeoffset	RRT	Sepcode	Width	Counts	Result	Name)
6.608	0.260	0.0000	BB	5.94	777666	7.001957	TPA (uM)
7.230	-0.016	0.0000	GR	0.00	43051	0.805106	MHET (uM)
7.597	0.089	0.0000	BB	0.00	331091	4.005707	BHET (uM)
9.105	-0.041	0.0000	BB	128.44	236844	4.239316	DIMER (uM)
