# Supplementary material for: Engineering Escherichia coli for polyethylene terephthalate powder biodegradation via recoding of an outer membrane protein
Source: iScience. 2026 Jan 2;29(2):114621. doi: 10.1016/j.isci.2025.114621 (PMC12860643; doi:10.1016/j.isci.2025.114621)
Supplement: Data S2. Raw HPLC and UHPLC-MS data — (A) Unprocessed HPLC data files supporting Figures 4, S3, S5, Tables 1 and S4. Files are provided in.txt format corresponding to the data extracted with Varian ProStar software (Varian Inc., Palo Alto, California, USA). Each file contains absorbance values (in arbitrary units) recorded over time under the analytical conditions described in STAR Methods. (B) Raw UHPLC-MS files supporting Figure S4. The chromatograms and mass spectrometry data can be analyzed with the software MassLynx V4.1 (Waters) to obtain the mass spectra of the oligomers TET and TETE. Analytical conditions described in STAR Methods. (A and B) The unprocessed HPLC and UHPLC-MS files have been deposited at Zenodo under the identifier https://zenodo.org/records/17578239. [file mmc5.zip › Data S2/A. HPLC/Figure 4A, Figure S5/S3_144H_1.TXT]

File	C:\HPLC\PET 2025\2025.06.23\ompa_144h.run	Filetype	63
WTOASCII Parameters:	C:\star\WTOASCII.TXT
 1 channels
   Channel	 1	242.00	nm	in AU
Base rate 5.0000 Hz	Bunch 2	Effective rate 5.00000 Hz.	T = 0.003333 min.
6000 points	from	0.000	to	20.000	minutes
Sampling every 4 point(s)
Printing points from	0.000	to	20.000 min, point 0 to 5999
Channels	1	to	1
0.000000	 0.000000
0.013333	 -0.000586
0.026667	 -0.001219
0.040000	 -0.001358
0.053333	 -0.001185
0.066667	 -0.001113
0.080000	 -0.001081
0.093333	 -0.000838
0.106667	 -0.000391
0.120000	 0.000035
0.133333	 0.000221
0.146667	 0.000158
0.160000	 -0.000028
0.173333	 -0.000331
0.186667	 -0.000772
0.200000	 -0.001226
0.213333	 -0.001482
0.226667	 -0.001331
0.240000	 -0.000788
0.253333	 -0.000224
0.266667	 0.000049
0.280000	 0.000148
0.293333	 0.000236
0.306667	 0.000220
0.320000	 0.000055
0.333333	 -0.000113
0.346667	 -0.000141
0.360000	 0.000032
0.373333	 0.000322
0.386667	 0.000516
0.400000	 0.000512
0.413333	 0.000424
0.426667	 0.000434
0.440000	 0.000587
0.453333	 0.000739
0.466666	 0.000779
0.480000	 0.000801
0.493333	 0.000860
0.506666	 0.000861
0.520000	 0.000812
0.533333	 0.000805
0.546666	 0.000838
0.560000	 0.000877
0.573333	 0.000855
0.586666	 0.000609
0.600000	 0.000189
0.613333	 -0.000032
0.626666	 0.000097
0.640000	 0.000306
0.653333	 0.000412
0.666666	 0.000496
0.680000	 0.000621
0.693333	 0.000769
0.706666	 0.000957
0.720000	 0.001129
0.733333	 0.001184
0.746666	 0.001186
0.760000	 0.001302
0.773333	 0.001504
0.786666	 0.001601
0.800000	 0.001443
0.813333	 0.001090
0.826666	 0.000848
0.839999	 0.000928
0.853333	 0.001138
0.866666	 0.001223
0.879999	 0.001276
0.893333	 0.001468
0.906666	 0.001661
0.919999	 0.001725
0.933333	 0.001843
0.946666	 0.002117
0.959999	 0.002256
0.973333	 0.001952
0.986666	 0.001305
0.999999	 0.000766
1.013333	 0.000720
1.026666	 0.001170
1.039999	 0.001807
1.053333	 0.002226
1.066666	 0.002184
1.079999	 0.001817
1.093333	 0.001480
1.106666	 0.001357
1.119999	 0.001377
1.133333	 0.001436
1.146666	 0.001532
1.159999	 0.001697
1.173333	 0.001927
1.186666	 0.002161
1.199999	 0.002276
1.213333	 0.002155
1.226666	 0.001943
1.239999	 0.002093
1.253332	 0.002717
1.266666	 0.003328
1.279999	 0.003681
1.293332	 0.004197
1.306666	 0.005261
1.319999	 0.006846
1.333332	 0.008768
1.346666	 0.010742
1.359999	 0.012472
1.373332	 0.013924
1.386666	 0.015209
1.399999	 0.016293
1.413332	 0.019008
1.426666	 0.033661
1.439999	 0.079609
1.453332	 0.164615
1.466666	 0.265467
1.479999	 0.344793
1.493332	 0.383116
1.506666	 0.385769
1.519999	 0.368827
1.533332	 0.345876
1.546666	 0.323039
1.559999	 0.301761
1.573332	 0.282778
1.586666	 0.266491
1.599999	 0.252554
1.613332	 0.240268
1.626665	 0.228662
1.639999	 0.216763
1.653332	 0.204495
1.666665	 0.192540
1.679999	 0.181033
1.693332	 0.169458
1.706665	 0.157642
1.719999	 0.145880
1.733332	 0.134305
1.746665	 0.122797
1.759999	 0.111393
1.773332	 0.100500
1.786665	 0.090521
1.799999	 0.081449
1.813332	 0.073080
1.826665	 0.065365
1.839999	 0.058442
1.853332	 0.052562
1.866665	 0.047870
1.879999	 0.044282
1.893332	 0.041628
1.906665	 0.039713
1.919999	 0.038290
1.933332	 0.037220
1.946665	 0.036392
1.959998	 0.035414
1.973332	 0.033942
1.986665	 0.032118
1.999998	 0.030169
2.013332	 0.028015
2.026665	 0.025626
2.039999	 0.023336
2.053332	 0.021430
2.066665	 0.019727
2.079998	 0.018000
2.093332	 0.016404
2.106665	 0.015209
2.119998	 0.014394
2.133332	 0.013725
2.146665	 0.013087
2.159998	 0.012534
2.173332	 0.012059
2.186665	 0.011581
2.199998	 0.011147
2.213332	 0.010836
2.226665	 0.010552
2.239998	 0.010140
2.253332	 0.009570
2.266665	 0.008949
2.279998	 0.008499
2.293332	 0.008479
2.306665	 0.008834
2.319998	 0.009130
2.333332	 0.009157
2.346665	 0.009083
2.359998	 0.008961
2.373332	 0.008722
2.386665	 0.008488
2.399998	 0.008427
2.413332	 0.008538
2.426665	 0.008696
2.439998	 0.008720
2.453331	 0.008590
2.466665	 0.008498
2.479998	 0.008511
2.493331	 0.008513
2.506665	 0.008485
2.519998	 0.008504
2.533331	 0.008497
2.546665	 0.008336
2.559998	 0.008003
2.573331	 0.007509
2.586665	 0.007002
2.599998	 0.006775
2.613331	 0.006826
2.626665	 0.006782
2.639998	 0.006556
2.653331	 0.006426
2.666665	 0.006468
2.679998	 0.006511
2.693331	 0.006388
2.706665	 0.006071
2.719998	 0.005734
2.733331	 0.005558
2.746665	 0.005508
2.759998	 0.005435
2.773331	 0.005322
2.786664	 0.005296
2.799998	 0.005289
2.813331	 0.005123
2.826664	 0.004935
2.839998	 0.004874
2.853331	 0.004762
2.866664	 0.004534
2.879998	 0.004459
2.893331	 0.004675
2.906664	 0.004933
2.919998	 0.004978
2.933331	 0.004843
2.946664	 0.004612
2.959998	 0.004350
2.973331	 0.004233
2.986664	 0.004239
2.999998	 0.004068
3.013331	 0.003651
3.026664	 0.003350
3.039998	 0.003516
3.053331	 0.004051
3.066664	 0.004476
3.079998	 0.004495
3.093331	 0.004287
3.106664	 0.004067
3.119998	 0.003826
3.133331	 0.003611
3.146664	 0.003576
3.159997	 0.003740
3.173331	 0.003909
3.186664	 0.003878
3.199997	 0.003674
3.213331	 0.003478
3.226664	 0.003442
3.239997	 0.003606
3.253331	 0.003839
3.266664	 0.003924
3.279997	 0.003764
3.293331	 0.003532
3.306664	 0.003524
3.319997	 0.003765
3.333331	 0.004012
3.346664	 0.004220
3.359997	 0.004515
3.373331	 0.004838
3.386664	 0.005148
3.399997	 0.005628
3.413331	 0.006315
3.426664	 0.006966
3.439997	 0.007406
3.453331	 0.007632
3.466664	 0.007735
3.479997	 0.007799
3.493330	 0.007762
3.506664	 0.007526
3.519997	 0.007217
3.533330	 0.006999
3.546664	 0.006808
3.559997	 0.006582
3.573330	 0.006362
3.586664	 0.006172
3.599997	 0.006102
3.613330	 0.006197
3.626664	 0.006272
3.639997	 0.006118
3.653330	 0.005759
3.666664	 0.005421
3.679997	 0.005301
3.693330	 0.005350
3.706664	 0.005373
3.719997	 0.005300
3.733330	 0.005166
3.746664	 0.005014
3.759997	 0.004904
3.773330	 0.004825
3.786664	 0.004689
3.799997	 0.004472
3.813330	 0.004251
3.826663	 0.004110
3.839997	 0.004008
3.853330	 0.003831
3.866663	 0.003560
3.879997	 0.003297
3.893330	 0.003172
3.906663	 0.003218
3.919997	 0.003290
3.933330	 0.003235
3.946663	 0.003124
3.959997	 0.003138
3.973330	 0.003311
3.986663	 0.003579
3.999997	 0.003903
4.013330	 0.004230
4.026663	 0.004470
4.039997	 0.004579
4.053330	 0.004592
4.066663	 0.004538
4.079997	 0.004452
4.093330	 0.004381
4.106663	 0.004324
4.119997	 0.004311
4.133330	 0.004435
4.146663	 0.004636
4.159997	 0.004671
4.173330	 0.004450
4.186663	 0.004166
4.199996	 0.004054
4.213330	 0.004190
4.226663	 0.004473
4.239996	 0.004703
4.253330	 0.004735
4.266663	 0.004681
4.279996	 0.004733
4.293330	 0.004815
4.306663	 0.004776
4.319996	 0.004660
4.333330	 0.004512
4.346663	 0.004322
4.359996	 0.004168
4.373330	 0.004130
4.386663	 0.004251
4.399996	 0.004539
4.413330	 0.004901
4.426663	 0.005286
4.439996	 0.005678
4.453330	 0.005899
4.466663	 0.005810
4.479996	 0.005567
4.493330	 0.005411
4.506663	 0.005408
4.519996	 0.005484
4.533329	 0.005578
4.546663	 0.005653
4.559996	 0.005652
4.573329	 0.005593
4.586663	 0.005574
4.599996	 0.005610
4.613329	 0.005574
4.626663	 0.005409
4.639996	 0.005271
4.653329	 0.005292
4.666663	 0.005372
4.679996	 0.005394
4.693329	 0.005381
4.706663	 0.005311
4.719996	 0.005150
4.733329	 0.005087
4.746663	 0.005284
4.759996	 0.005487
4.773329	 0.005424
4.786663	 0.005298
4.799996	 0.005324
4.813329	 0.005332
4.826663	 0.005243
4.839996	 0.005237
4.853329	 0.005356
4.866663	 0.005506
4.879996	 0.005701
4.893329	 0.005951
4.906662	 0.006091
4.919996	 0.006003
4.933329	 0.005865
4.946662	 0.005846
4.959996	 0.005868
4.973329	 0.005888
4.986662	 0.005953
4.999996	 0.005989
5.013329	 0.005915
5.026662	 0.005769
5.039996	 0.005630
5.053329	 0.005571
5.066662	 0.005632
5.079996	 0.005783
5.093329	 0.005895
5.106662	 0.005844
5.119996	 0.005709
5.133329	 0.005644
5.146662	 0.005601
5.159996	 0.005532
5.173329	 0.005515
5.186662	 0.005505
5.199996	 0.005392
5.213329	 0.005189
5.226662	 0.004895
5.239995	 0.004572
5.253329	 0.004468
5.266662	 0.004664
5.279995	 0.004918
5.293329	 0.005010
5.306662	 0.004957
5.319995	 0.004900
5.333329	 0.004921
5.346662	 0.004972
5.359995	 0.004896
5.373329	 0.004639
5.386662	 0.004412
5.399995	 0.004470
5.413329	 0.004804
5.426662	 0.005183
5.439995	 0.005420
5.453329	 0.005518
5.466662	 0.005596
5.479995	 0.005713
5.493329	 0.005811
5.506662	 0.005863
5.519995	 0.005937
5.533329	 0.006033
5.546662	 0.006020
5.559995	 0.005808
5.573328	 0.005536
5.586662	 0.005476
5.599995	 0.005698
5.613328	 0.005979
5.626662	 0.006121
5.639995	 0.006153
5.653328	 0.006215
5.666662	 0.006425
5.679995	 0.006744
5.693328	 0.006980
5.706662	 0.007053
5.719995	 0.007039
5.733328	 0.006977
5.746662	 0.006879
5.759995	 0.006851
5.773328	 0.006993
5.786662	 0.007367
5.799995	 0.007971
5.813328	 0.008550
5.826662	 0.008812
5.839995	 0.008949
5.853328	 0.009353
5.866662	 0.009969
5.879995	 0.010492
5.893328	 0.010836
5.906662	 0.011105
5.919995	 0.011421
5.933328	 0.011881
5.946661	 0.012415
5.959995	 0.012830
5.973328	 0.013230
5.986661	 0.013959
5.999995	 0.014893
6.013328	 0.015529
6.026661	 0.015856
6.039995	 0.016360
6.053328	 0.017302
6.066661	 0.018673
6.079995	 0.020733
6.093328	 0.024180
6.106661	 0.029982
6.119995	 0.039378
6.133328	 0.053706
6.146661	 0.073691
6.159995	 0.098930
6.173328	 0.127720
6.186661	 0.157043
6.199995	 0.183405
6.213328	 0.203889
6.226661	 0.216377
6.239995	 0.219862
6.253328	 0.214994
6.266661	 0.203581
6.279994	 0.187645
6.293328	 0.169080
6.306661	 0.149409
6.319994	 0.129705
6.333328	 0.111027
6.346661	 0.094401
6.359994	 0.080314
6.373328	 0.068784
6.386661	 0.059727
6.399994	 0.052821
6.413328	 0.047501
6.426661	 0.043406
6.439994	 0.040460
6.453328	 0.038469
6.466661	 0.037025
6.479994	 0.035801
6.493328	 0.034789
6.506661	 0.034157
6.519994	 0.033869
6.533328	 0.033691
6.546661	 0.033479
6.559994	 0.033269
6.573328	 0.033168
6.586661	 0.033170
6.599994	 0.033176
6.613328	 0.033249
6.626661	 0.033566
6.639994	 0.034056
6.653327	 0.034448
6.666661	 0.034575
6.679994	 0.034436
6.693327	 0.034159
6.706661	 0.033982
6.719994	 0.034026
6.733327	 0.034113
6.746661	 0.034054
6.759994	 0.034007
6.773327	 0.034216
6.786661	 0.034659
6.799994	 0.035196
6.813327	 0.035703
6.826661	 0.036002
6.839994	 0.035976
6.853327	 0.035688
6.866661	 0.035304
6.879994	 0.035070
6.893327	 0.035116
6.906661	 0.035178
6.919994	 0.034987
6.933327	 0.034748
6.946661	 0.034782
6.959994	 0.035062
6.973327	 0.035373
6.986660	 0.035568
6.999994	 0.035623
7.013327	 0.035607
7.026660	 0.035608
7.039994	 0.035652
7.053327	 0.035761
7.066660	 0.036049
7.079994	 0.036622
7.093327	 0.037855
7.106660	 0.041520
7.119994	 0.050921
7.133327	 0.067457
7.146660	 0.086151
7.159994	 0.097545
7.173327	 0.096157
7.186660	 0.084965
7.199994	 0.070935
7.213327	 0.059080
7.226660	 0.051042
7.239994	 0.046373
7.253327	 0.043972
7.266660	 0.042919
7.279994	 0.042527
7.293327	 0.042293
7.306660	 0.042066
7.319993	 0.041970
7.333327	 0.042000
7.346660	 0.041960
7.359993	 0.041885
7.373327	 0.042066
7.386660	 0.042591
7.399993	 0.043378
7.413327	 0.044336
7.426660	 0.045156
7.439993	 0.045490
7.453327	 0.045476
7.466660	 0.045583
7.479993	 0.046132
7.493327	 0.047364
7.506660	 0.049215
7.519993	 0.050865
7.533327	 0.051357
7.546660	 0.050699
7.559993	 0.050044
7.573327	 0.050569
7.586660	 0.052039
7.599993	 0.053452
7.613327	 0.055450
7.626660	 0.060131
7.639993	 0.067291
7.653327	 0.072986
7.666660	 0.073908
7.679993	 0.071164
7.693326	 0.067668
7.706660	 0.064442
7.719993	 0.061192
7.733326	 0.057999
7.746660	 0.055204
7.759993	 0.052916
7.773326	 0.051219
7.786660	 0.050292
7.799993	 0.050036
7.813326	 0.050039
7.826660	 0.050211
7.839993	 0.051121
7.853326	 0.053189
7.866660	 0.055825
7.879993	 0.057852
7.893326	 0.058473
7.906660	 0.057666
7.919993	 0.056018
7.933326	 0.054308
7.946660	 0.053032
7.959993	 0.052330
7.973326	 0.052222
7.986660	 0.052524
7.999993	 0.052892
8.013327	 0.053251
8.026660	 0.053797
8.039993	 0.054538
8.053327	 0.055326
8.066660	 0.056203
8.079993	 0.057336
8.093327	 0.058771
8.106660	 0.060385
8.119993	 0.062108
8.133327	 0.063938
8.146660	 0.065509
8.159993	 0.066022
8.173326	 0.065036
8.186660	 0.063017
8.199993	 0.060888
8.213326	 0.059222
8.226660	 0.058000
8.239993	 0.057188
8.253326	 0.056957
8.266660	 0.057208
8.279993	 0.057569
8.293326	 0.057839
8.306660	 0.057955
8.319993	 0.057839
8.333326	 0.057578
8.346660	 0.057427
8.359993	 0.057562
8.373326	 0.057960
8.386660	 0.058339
8.399993	 0.058348
8.413326	 0.058093
8.426660	 0.058027
8.439993	 0.058240
8.453326	 0.058561
8.466660	 0.059015
8.479993	 0.059505
8.493326	 0.059716
8.506660	 0.059695
8.519993	 0.059828
8.533326	 0.060215
8.546659	 0.060484
8.559993	 0.060381
8.573326	 0.060282
8.586659	 0.060561
8.599993	 0.060933
8.613326	 0.061090
8.626659	 0.061268
8.639993	 0.061699
8.653326	 0.062141
8.666659	 0.062257
8.679993	 0.062103
8.693326	 0.061962
8.706659	 0.061977
8.719993	 0.062151
8.733326	 0.062409
8.746659	 0.062623
8.759993	 0.062758
8.773326	 0.062876
8.786659	 0.063006
8.799993	 0.063140
8.813326	 0.063282
8.826659	 0.063583
8.839993	 0.064199
8.853326	 0.064976
8.866659	 0.065622
8.879992	 0.065933
8.893326	 0.065754
8.906659	 0.065223
8.919992	 0.064730
8.933326	 0.064447
8.946659	 0.064392
8.959992	 0.064625
8.973326	 0.065033
8.986659	 0.065332
8.999992	 0.065394
9.013326	 0.065357
9.026659	 0.065450
9.039992	 0.065770
9.053326	 0.066203
9.066659	 0.066547
9.079992	 0.066738
9.093326	 0.066957
9.106659	 0.067363
9.119992	 0.067815
9.133326	 0.068094
9.146659	 0.068225
9.159992	 0.068418
9.173326	 0.068849
9.186659	 0.069369
9.199992	 0.069681
9.213326	 0.069846
9.226659	 0.070054
9.239992	 0.070145
9.253325	 0.070005
9.266659	 0.069854
9.279992	 0.069852
9.293325	 0.070011
9.306659	 0.070305
9.319992	 0.070675
9.333325	 0.071181
9.346659	 0.072085
9.359992	 0.073858
9.373325	 0.076718
9.386659	 0.079821
9.399992	 0.081678
9.413325	 0.081579
9.426659	 0.079961
9.439992	 0.077822
9.453325	 0.076025
9.466659	 0.074831
9.479992	 0.074170
9.493325	 0.074055
9.506659	 0.074416
9.519992	 0.074809
9.533325	 0.074790
9.546659	 0.074466
9.559992	 0.074183
9.573325	 0.074011
9.586658	 0.073846
9.599992	 0.073686
9.613325	 0.073673
9.626658	 0.073948
9.639992	 0.074521
9.653325	 0.075156
9.666658	 0.075423
9.679992	 0.075158
9.693325	 0.074711
9.706658	 0.074526
9.719992	 0.074684
9.733325	 0.074882
9.746658	 0.074742
9.759992	 0.074307
9.773325	 0.073983
9.786658	 0.073991
9.799992	 0.074261
9.813325	 0.074678
9.826658	 0.075157
9.839992	 0.075660
9.853325	 0.076210
9.866658	 0.076834
9.879992	 0.077537
9.893325	 0.078219
9.906658	 0.078654
9.919991	 0.078754
9.933325	 0.078647
9.946658	 0.078360
9.959991	 0.077862
9.973325	 0.077371
9.986658	 0.077224
9.999991	 0.077487
10.013325	 0.077807
10.026658	 0.077804
10.039991	 0.077629
10.053325	 0.077656
10.066658	 0.077846
10.079991	 0.078009
10.093325	 0.078236
10.106658	 0.078629
10.119991	 0.079024
10.133325	 0.079230
10.146658	 0.079305
10.159991	 0.079392
10.173325	 0.079574
10.186658	 0.079893
10.199991	 0.080254
10.213325	 0.080518
10.226658	 0.080730
10.239991	 0.080914
10.253325	 0.080886
10.266658	 0.080558
10.279991	 0.080117
10.293324	 0.079837
10.306658	 0.079857
10.319991	 0.080027
10.333324	 0.080204
10.346658	 0.080630
10.359991	 0.081529
10.373324	 0.082619
10.386658	 0.083374
10.399991	 0.083550
10.413324	 0.083362
10.426658	 0.083121
10.439991	 0.082855
10.453324	 0.082489
10.466658	 0.082084
10.479991	 0.081807
10.493324	 0.081900
10.506658	 0.082295
10.519991	 0.082530
10.533324	 0.082500
10.546658	 0.082563
10.559991	 0.082832
10.573324	 0.083156
10.586658	 0.083503
10.599991	 0.083835
10.613324	 0.084120
10.626657	 0.084510
10.639991	 0.085069
10.653324	 0.085638
10.666657	 0.086068
10.679991	 0.086251
10.693324	 0.086229
10.706657	 0.086594
10.719991	 0.088217
10.733324	 0.091141
10.746657	 0.094083
10.759991	 0.095476
10.773324	 0.094906
10.786657	 0.093289
10.799991	 0.091830
10.813324	 0.091112
10.826657	 0.090832
10.839991	 0.090221
10.853324	 0.089034
10.866657	 0.087771
10.879991	 0.086870
10.893324	 0.086349
10.906657	 0.086078
10.919991	 0.085959
10.933324	 0.085985
10.946657	 0.086131
10.959991	 0.086221
10.973324	 0.086176
10.986657	 0.086179
10.999990	 0.086343
11.013324	 0.086495
11.026657	 0.086421
11.039990	 0.086106
11.053324	 0.085764
11.066657	 0.085601
11.079990	 0.085493
11.093324	 0.085276
11.106657	 0.085155
11.119990	 0.085268
11.133324	 0.085388
11.146657	 0.085422
11.159990	 0.085522
11.173324	 0.085685
11.186657	 0.085777
11.199990	 0.085769
11.213324	 0.085666
11.226657	 0.085517
11.239990	 0.085492
11.253324	 0.085542
11.266657	 0.085399
11.279990	 0.085152
11.293324	 0.085243
11.306657	 0.085828
11.319990	 0.086614
11.333323	 0.087208
11.346657	 0.087421
11.359990	 0.087421
11.373323	 0.087521
11.386657	 0.087828
11.399990	 0.088163
11.413323	 0.088245
11.426657	 0.088040
11.439990	 0.087843
11.453323	 0.087792
11.466657	 0.087697
11.479990	 0.087525
11.493323	 0.087477
11.506657	 0.087619
11.519990	 0.088013
11.533323	 0.088830
11.546657	 0.089916
11.559990	 0.090795
11.573323	 0.091191
11.586657	 0.091115
11.599990	 0.090693
11.613323	 0.090132
11.626657	 0.089582
11.639990	 0.089151
11.653323	 0.088874
11.666656	 0.088588
11.679990	 0.088230
11.693323	 0.088033
11.706656	 0.088201
11.719990	 0.088597
11.733323	 0.088899
11.746656	 0.089015
11.759990	 0.089167
11.773323	 0.089581
11.786656	 0.090171
11.799990	 0.090594
11.813323	 0.090610
11.826656	 0.090266
11.839990	 0.089910
11.853323	 0.090229
11.866656	 0.092675
11.879990	 0.100339
11.893323	 0.116991
11.906656	 0.142081
11.919990	 0.166554
11.933323	 0.177804
11.946656	 0.170644
11.959990	 0.151123
11.973323	 0.129567
11.986656	 0.112696
11.999990	 0.102023
12.013323	 0.096323
12.026656	 0.093771
12.039989	 0.092669
12.053323	 0.091924
12.066656	 0.091314
12.079989	 0.091015
12.093323	 0.091088
12.106656	 0.091306
12.119989	 0.091298
12.133323	 0.090989
12.146656	 0.090667
12.159989	 0.090547
12.173323	 0.090539
12.186656	 0.090457
12.199989	 0.090366
12.213323	 0.090454
12.226656	 0.090617
12.239989	 0.090619
12.253323	 0.090458
12.266656	 0.090303
12.279989	 0.090453
12.293323	 0.091258
12.306656	 0.092599
12.319989	 0.093849
12.333323	 0.094566
12.346656	 0.094829
12.359989	 0.094777
12.373322	 0.094340
12.386656	 0.093697
12.399989	 0.093295
12.413322	 0.093221
12.426656	 0.093287
12.439989	 0.093402
12.453322	 0.093520
12.466656	 0.093825
12.479989	 0.094723
12.493322	 0.096274
12.506656	 0.097939
12.519989	 0.098934
12.533322	 0.098798
12.546656	 0.097730
12.559989	 0.096334
12.573322	 0.095074
12.586656	 0.094209
12.599989	 0.094003
12.613322	 0.094465
12.626656	 0.095058
12.639989	 0.095239
12.653322	 0.095187
12.666656	 0.095363
12.679989	 0.095694
12.693322	 0.095788
12.706656	 0.095592
12.719989	 0.095425
12.733322	 0.095532
12.746655	 0.095847
12.759989	 0.096171
12.773322	 0.096387
12.786655	 0.096485
12.799989	 0.096475
12.813322	 0.096339
12.826655	 0.096126
12.839989	 0.096013
12.853322	 0.096112
12.866655	 0.096396
12.879989	 0.096765
12.893322	 0.097053
12.906655	 0.097157
12.919989	 0.097120
12.933322	 0.096971
12.946655	 0.096708
12.959989	 0.096489
12.973322	 0.096561
12.986655	 0.096938
12.999989	 0.097284
13.013322	 0.097268
13.026655	 0.096954
13.039989	 0.096629
13.053322	 0.096462
13.066655	 0.096538
13.079988	 0.096896
13.093322	 0.097342
13.106655	 0.097537
13.119988	 0.097493
13.133322	 0.097609
13.146655	 0.098001
13.159988	 0.098328
13.173322	 0.098428
13.186655	 0.098343
13.199988	 0.097902
13.213322	 0.097173
13.226655	 0.096694
13.239988	 0.096710
13.253322	 0.096825
13.266655	 0.096656
13.279988	 0.096419
13.293322	 0.096561
13.306655	 0.097029
13.319988	 0.097443
13.333322	 0.097677
13.346655	 0.097703
13.359988	 0.097403
13.373322	 0.096936
13.386655	 0.096691
13.399988	 0.096760
13.413321	 0.096950
13.426655	 0.097166
13.439988	 0.097349
13.453321	 0.097346
13.466655	 0.097033
13.479988	 0.096515
13.493321	 0.096177
13.506655	 0.096213
13.519988	 0.096329
13.533321	 0.096346
13.546655	 0.096487
13.559988	 0.096766
13.573321	 0.096851
13.586655	 0.096706
13.599988	 0.096690
13.613321	 0.096962
13.626655	 0.097242
13.639988	 0.097253
13.653321	 0.097065
13.666655	 0.096962
13.679988	 0.097104
13.693321	 0.097380
13.706655	 0.097623
13.719988	 0.097799
13.733321	 0.097949
13.746655	 0.098108
13.759988	 0.098274
13.773321	 0.098416
13.786654	 0.098464
13.799988	 0.098351
13.813321	 0.098120
13.826654	 0.097884
13.839988	 0.097734
13.853321	 0.097660
13.866654	 0.097548
13.879988	 0.097390
13.893321	 0.097382
13.906654	 0.097589
13.919988	 0.097782
13.933321	 0.097820
13.946654	 0.097806
13.959988	 0.097871
13.973321	 0.098095
13.986654	 0.098463
13.999988	 0.098812
14.013321	 0.098984
14.026654	 0.098920
14.039988	 0.098664
14.053321	 0.098389
14.066654	 0.098287
14.079988	 0.098380
14.093321	 0.098533
14.106654	 0.098706
14.119987	 0.098948
14.133321	 0.099135
14.146654	 0.099112
14.159987	 0.098982
14.173321	 0.098979
14.186654	 0.099174
14.199987	 0.099417
14.213321	 0.099545
14.226654	 0.099532
14.239987	 0.099442
14.253321	 0.099371
14.266654	 0.099424
14.279987	 0.099588
14.293321	 0.099685
14.306654	 0.099537
14.319987	 0.099166
14.333321	 0.098841
14.346654	 0.098891
14.359987	 0.099269
14.373321	 0.099528
14.386654	 0.099443
14.399987	 0.099247
14.413321	 0.099141
14.426654	 0.099132
14.439987	 0.099266
14.453321	 0.099545
14.466654	 0.099780
14.479987	 0.099849
14.493320	 0.099886
14.506654	 0.100060
14.519987	 0.100282
14.533320	 0.100275
14.546654	 0.100011
14.559987	 0.099805
14.573320	 0.099852
14.586654	 0.100056
14.599987	 0.100254
14.613320	 0.100291
14.626654	 0.100170
14.639987	 0.100023
14.653320	 0.099811
14.666654	 0.099484
14.679987	 0.099305
14.693320	 0.099460
14.706654	 0.099672
14.719987	 0.099621
14.733320	 0.099432
14.746654	 0.099407
14.759987	 0.099533
14.773320	 0.099605
14.786654	 0.099611
14.799987	 0.099640
14.813320	 0.099633
14.826653	 0.099479
14.839987	 0.099223
14.853320	 0.098991
14.866653	 0.098862
14.879987	 0.098857
14.893320	 0.098853
14.906653	 0.098685
14.919987	 0.098494
14.933320	 0.098559
14.946653	 0.098851
14.959987	 0.099169
14.973320	 0.099429
14.986653	 0.099579
14.999987	 0.099602
15.013320	 0.099656
15.026653	 0.099827
15.039987	 0.099929
15.053320	 0.099878
15.066653	 0.099862
15.079987	 0.099952
15.093320	 0.100032
15.106653	 0.100087
15.119987	 0.100205
15.133320	 0.100341
15.146653	 0.100347
15.159986	 0.100229
15.173320	 0.100139
15.186653	 0.100155
15.199986	 0.100157
15.213320	 0.100000
15.226653	 0.099706
15.239986	 0.099339
15.253320	 0.098972
15.266653	 0.098702
15.279986	 0.098535
15.293320	 0.098442
15.306653	 0.098441
15.319986	 0.098428
15.333320	 0.098232
15.346653	 0.098006
15.359986	 0.098118
15.373320	 0.098603
15.386653	 0.099119
15.399986	 0.099356
15.413320	 0.099306
15.426653	 0.099207
15.439986	 0.099151
15.453320	 0.098999
15.466653	 0.098870
15.479986	 0.099076
15.493320	 0.099539
15.506653	 0.099852
15.519986	 0.099845
15.533319	 0.099766
15.546653	 0.099835
15.559986	 0.099953
15.573319	 0.100022
15.586653	 0.100054
15.599986	 0.100025
15.613319	 0.099988
15.626653	 0.099975
15.639986	 0.099824
15.653319	 0.099573
15.666653	 0.099591
15.679986	 0.100018
15.693319	 0.100486
15.706653	 0.100595
15.719986	 0.100412
15.733319	 0.100263
15.746653	 0.100172
15.759986	 0.100003
15.773319	 0.099937
15.786653	 0.100087
15.799986	 0.100162
15.813319	 0.100010
15.826653	 0.099901
15.839986	 0.100152
15.853319	 0.100778
15.866652	 0.101340
15.879986	 0.101379
15.893319	 0.101021
15.906652	 0.100710
15.919986	 0.100625
15.933319	 0.100707
15.946652	 0.100947
15.959986	 0.101295
15.973319	 0.101555
15.986652	 0.101643
15.999986	 0.101706
16.013319	 0.101839
16.026653	 0.101989
16.039988	 0.102126
16.053322	 0.102154
16.066656	 0.101930
16.079990	 0.101630
16.093325	 0.101566
16.106659	 0.101745
16.119993	 0.102015
16.133327	 0.102292
16.146662	 0.102529
16.159996	 0.102715
16.173330	 0.102797
16.186665	 0.102722
16.199999	 0.102566
16.213333	 0.102418
16.226667	 0.102304
16.240002	 0.102289
16.253336	 0.102466
16.266670	 0.102876
16.280005	 0.103439
16.293339	 0.104039
16.306673	 0.104743
16.320007	 0.105840
16.333342	 0.108355
16.346676	 0.115498
16.360010	 0.131274
16.373344	 0.152868
16.386679	 0.166951
16.400013	 0.162214
16.413347	 0.142666
16.426682	 0.120692
16.440016	 0.103019
16.453350	 0.089254
16.466684	 0.077793
16.480019	 0.068297
16.493353	 0.060770
16.506687	 0.054902
16.520021	 0.050270
16.533356	 0.046439
16.546690	 0.043035
16.560024	 0.039930
16.573359	 0.037187
16.586693	 0.034936
16.600027	 0.033248
16.613361	 0.031900
16.626696	 0.030452
16.640030	 0.028796
16.653364	 0.027254
16.666698	 0.026103
16.680033	 0.025346
16.693367	 0.024900
16.706701	 0.024677
16.720036	 0.024423
16.733370	 0.023889
16.746704	 0.023112
16.760038	 0.022240
16.773373	 0.021352
16.786707	 0.020625
16.800041	 0.020248
16.813375	 0.020115
16.826710	 0.019837
16.840044	 0.019141
16.853378	 0.018199
16.866713	 0.017307
16.880047	 0.016444
16.893381	 0.015547
16.906715	 0.014751
16.920050	 0.014062
16.933384	 0.013314
16.946718	 0.012512
16.960052	 0.011844
16.973387	 0.011290
16.986721	 0.010533
17.000055	 0.009446
17.013390	 0.008350
17.026724	 0.007539
17.040058	 0.006881
17.053392	 0.006151
17.066727	 0.005483
17.080061	 0.005213
17.093395	 0.005347
17.106730	 0.005457
17.120064	 0.005209
17.133398	 0.004714
17.146732	 0.004237
17.160067	 0.003931
17.173401	 0.003898
17.186735	 0.004100
17.200069	 0.004273
17.213404	 0.004253
17.226738	 0.004195
17.240072	 0.004252
17.253407	 0.004440
17.266741	 0.004767
17.280075	 0.005193
17.293409	 0.005656
17.306744	 0.006197
17.320078	 0.006806
17.333412	 0.007297
17.346746	 0.007580
17.360081	 0.007747
17.373415	 0.007870
17.386749	 0.007964
17.400084	 0.008088
17.413418	 0.008333
17.426752	 0.008700
17.440086	 0.009127
17.453421	 0.009547
17.466755	 0.009821
17.480089	 0.009893
17.493423	 0.009964
17.506758	 0.010248
17.520092	 0.010640
17.533426	 0.010919
17.546761	 0.011106
17.560095	 0.011279
17.573429	 0.011392
17.586763	 0.011475
17.600098	 0.011645
17.613432	 0.011881
17.626766	 0.012101
17.640100	 0.012366
17.653435	 0.012700
17.666769	 0.012945
17.680103	 0.013067
17.693438	 0.013282
17.706772	 0.013724
17.720106	 0.014238
17.733440	 0.014546
17.746775	 0.014524
17.760109	 0.014291
17.773443	 0.014135
17.786777	 0.014304
17.800112	 0.014670
17.813446	 0.014923
17.826780	 0.015008
17.840115	 0.015024
17.853449	 0.014970
17.866783	 0.014878
17.880117	 0.014949
17.893452	 0.015269
17.906786	 0.015601
17.920120	 0.015769
17.933455	 0.015819
17.946789	 0.015756
17.960123	 0.015655
17.973457	 0.015756
17.986792	 0.016121
18.000126	 0.016512
18.013460	 0.016641
18.026794	 0.016465
18.040129	 0.016290
18.053463	 0.016408
18.066797	 0.016706
18.080132	 0.016878
18.093466	 0.016868
18.106800	 0.016903
18.120134	 0.017085
18.133469	 0.017193
18.146803	 0.017054
18.160137	 0.016872
18.173471	 0.016929
18.186806	 0.017194
18.200140	 0.017380
18.213474	 0.017221
18.226809	 0.016760
18.240143	 0.016350
18.253477	 0.016340
18.266811	 0.016784
18.280146	 0.017318
18.293480	 0.017465
18.306814	 0.017261
18.320148	 0.017155
18.333483	 0.017330
18.346817	 0.017617
18.360151	 0.017870
18.373486	 0.018040
18.386820	 0.018149
18.400154	 0.018248
18.413488	 0.018280
18.426823	 0.018181
18.440157	 0.018010
18.453491	 0.017820
18.466825	 0.017595
18.480160	 0.017399
18.493494	 0.017418
18.506828	 0.017698
18.520163	 0.017973
18.533497	 0.018004
18.546831	 0.017917
18.560165	 0.018060
18.573500	 0.018509
18.586834	 0.018835
18.600168	 0.018714
18.613503	 0.018468
18.626837	 0.018491
18.640171	 0.018600
18.653505	 0.018400
18.666840	 0.018000
18.680174	 0.017856
18.693508	 0.017995
18.706842	 0.018008
18.720177	 0.017803
18.733511	 0.017670
18.746845	 0.017701
18.760180	 0.017814
18.773514	 0.017985
18.786848	 0.018113
18.800182	 0.018127
18.813517	 0.018144
18.826851	 0.018234
18.840185	 0.018270
18.853519	 0.018165
18.866854	 0.018040
18.880188	 0.017942
18.893522	 0.017727
18.906857	 0.017405
18.920191	 0.017250
18.933525	 0.017451
18.946859	 0.017914
18.960194	 0.018414
18.973528	 0.018763
18.986862	 0.018864
19.000196	 0.018816
19.013531	 0.018808
19.026865	 0.018844
19.040199	 0.018870
19.053534	 0.018916
19.066868	 0.018953
19.080202	 0.018937
19.093536	 0.018890
19.106871	 0.018817
19.120205	 0.018692
19.133539	 0.018547
19.146873	 0.018492
19.160208	 0.018606
19.173542	 0.018816
19.186876	 0.018939
19.200211	 0.018821
19.213545	 0.018458
19.226879	 0.018056
19.240213	 0.017796
19.253548	 0.017573
19.266882	 0.017337
19.280216	 0.017280
19.293550	 0.017387
19.306885	 0.017448
19.320219	 0.017492
19.333553	 0.017684
19.346888	 0.017987
19.360222	 0.018216
19.373556	 0.018293
19.386890	 0.018312
19.400225	 0.018302
19.413559	 0.018222
19.426893	 0.018127
19.440228	 0.018116
19.453562	 0.018212
19.466896	 0.018289
19.480230	 0.018191
19.493565	 0.017951
19.506899	 0.017785
19.520233	 0.017956
19.533567	 0.018431
19.546902	 0.018759
19.560236	 0.018681
19.573570	 0.018501
19.586905	 0.018548
19.600239	 0.018767
19.613573	 0.018861
19.626907	 0.018691
19.640242	 0.018450
19.653576	 0.018355
19.666910	 0.018355
19.680244	 0.018324
19.693579	 0.018297
19.706913	 0.018350
19.720247	 0.018458
19.733582	 0.018538
19.746916	 0.018515
19.760250	 0.018476
19.773584	 0.018623
19.786919	 0.018930
19.800253	 0.019185
19.813587	 0.019312
19.826921	 0.019312
19.840256	 0.019211
19.853590	 0.019141
19.866924	 0.019179
19.880259	 0.019273
19.893593	 0.019408
19.906927	 0.019600
19.920261	 0.019773
19.933596	 0.019817
19.946930	 0.019664
19.960264	 0.019286
19.973598	 0.018849
19.986933	 0.018712

*------------------------ End of raw data
Results for Channel	1	=	242.00	nm
Title:	Report Title
Run File:	C:\HPLC\PET 2025\2025.06.23\ompa_144h.run
--------------
Injection Info
--------------
Method:	C:\METODOS EQUIPO 2 2025\20250402 PET_Calibrado TPA MHET BHET DIMER.mth
Sample:	OmpA_144h
Injection Date:	Mon Jun 23 14:11:30 2025
Manual injection
Operator:	Paloma
Instrument:	3
Notes:	
---------
Misc Info
---------
Workstation:	HPLC
Bus Address:	44
Run Time:	0.000	to	20.000	min.
-----------
Recalc Info
-----------
Recalc Method:	c:\metodos equipo 2 2025\20250402 pet_calibrado tpa mhet bhet dimer.mth
Recalc Date:	Mon Jun 23 15:37:54 2025
Operator:	Paloma
Instrument:	3
Notes:	
Sample Rate:	5.000 Hz.
Measurement Type:	1 = Area
Calculation Type:	4 = ExtStd
Normalize Results:	No
------------------------
Peak Info for Channel 1
------------------------
4 Peaks (tR	Timeoffset	RRT	Sepcode	Width	Counts	Result	Name)
6.242	-0.129	0.0000	BB	9.59	19964956	202.061005	TPA (uM)
7.227	-0.002	0.0000	GR	0.00	2596907	50.197834	MHET (uM)
7.532	0.057	0.0000	BB	2.95	30359	0.366175	BHET (uM)
9.238	0.109	0.0000	BB	0.69	58786	1.050089	DIMER (uM)
