# Supplementary material for: Engineering Escherichia coli for polyethylene terephthalate powder biodegradation via recoding of an outer membrane protein
Source: iScience. 2026 Jan 2;29(2):114621. doi: 10.1016/j.isci.2025.114621 (PMC12860643; doi:10.1016/j.isci.2025.114621)
Supplement: Data S2. Raw HPLC and UHPLC-MS data — (A) Unprocessed HPLC data files supporting Figures 4, S3, S5, Tables 1 and S4. Files are provided in.txt format corresponding to the data extracted with Varian ProStar software (Varian Inc., Palo Alto, California, USA). Each file contains absorbance values (in arbitrary units) recorded over time under the analytical conditions described in STAR Methods. (B) Raw UHPLC-MS files supporting Figure S4. The chromatograms and mass spectrometry data can be analyzed with the software MassLynx V4.1 (Waters) to obtain the mass spectra of the oligomers TET and TETE. Analytical conditions described in STAR Methods. (A and B) The unprocessed HPLC and UHPLC-MS files have been deposited at Zenodo under the identifier https://zenodo.org/records/17578239. [file mmc5.zip › Data S2/A. HPLC/Figure 4A, Figure S5/S3_144H_2.TXT]

File	C:\HPLC\PET 2025\2025.06.23\ompa_144h002.run	Filetype	63
WTOASCII Parameters:	C:\star\WTOASCII.TXT
 1 channels
   Channel	 1	242.00	nm	in AU
Base rate 5.0000 Hz	Bunch 2	Effective rate 5.00000 Hz.	T = 0.003333 min.
6000 points	from	0.000	to	20.000	minutes
Sampling every 4 point(s)
Printing points from	0.000	to	20.000 min, point 0 to 5999
Channels	1	to	1
0.000000	 0.000000
0.013333	 0.000028
0.026667	 -0.000234
0.040000	 -0.000392
0.053333	 -0.000180
0.066667	 0.000176
0.080000	 0.000459
0.093333	 0.000635
0.106667	 0.000674
0.120000	 0.000699
0.133333	 0.000903
0.146667	 0.001198
0.160000	 0.001304
0.173333	 0.001065
0.186667	 0.000589
0.200000	 0.000138
0.213333	 -0.000164
0.226667	 -0.000401
0.240000	 -0.000577
0.253333	 -0.000497
0.266667	 -0.000124
0.280000	 0.000250
0.293333	 0.000401
0.306667	 0.000443
0.320000	 0.000573
0.333333	 0.000797
0.346667	 0.000970
0.360000	 0.000979
0.373333	 0.000866
0.386667	 0.000798
0.400000	 0.000936
0.413333	 0.001234
0.426667	 0.001430
0.440000	 0.001433
0.453333	 0.001365
0.466666	 0.001224
0.480000	 0.001049
0.493333	 0.001063
0.506666	 0.001204
0.520000	 0.001209
0.533333	 0.001130
0.546666	 0.001039
0.560000	 0.000786
0.573333	 0.000395
0.586666	 0.000109
0.600000	 -0.000001
0.613333	 -0.000013
0.626666	 0.000094
0.640000	 0.000350
0.653333	 0.000642
0.666666	 0.000828
0.680000	 0.000833
0.693333	 0.000693
0.706666	 0.000513
0.720000	 0.000367
0.733333	 0.000318
0.746666	 0.000411
0.760000	 0.000574
0.773333	 0.000658
0.786666	 0.000701
0.800000	 0.000914
0.813333	 0.001235
0.826666	 0.001249
0.839999	 0.000814
0.853333	 0.000340
0.866666	 0.000201
0.879999	 0.000293
0.893333	 0.000414
0.906666	 0.000552
0.919999	 0.000675
0.933333	 0.000728
0.946666	 0.000785
0.959999	 0.000898
0.973333	 0.001056
0.986666	 0.001212
0.999999	 0.001244
1.013333	 0.001108
1.026666	 0.000957
1.039999	 0.000901
1.053333	 0.000886
1.066666	 0.000883
1.079999	 0.000924
1.093333	 0.000910
1.106666	 0.000768
1.119999	 0.000741
1.133333	 0.000977
1.146666	 0.001180
1.159999	 0.001105
1.173333	 0.000918
1.186666	 0.000903
1.199999	 0.001161
1.213333	 0.001542
1.226666	 0.001812
1.239999	 0.001939
1.253332	 0.002068
1.266666	 0.002314
1.279999	 0.002717
1.293332	 0.003309
1.306666	 0.004126
1.319999	 0.005308
1.333332	 0.007053
1.346666	 0.009172
1.359999	 0.011125
1.373332	 0.012648
1.386666	 0.013920
1.399999	 0.015098
1.413332	 0.016442
1.426666	 0.022346
1.439999	 0.047853
1.453332	 0.111055
1.466666	 0.207252
1.479999	 0.302551
1.493332	 0.364222
1.506666	 0.385292
1.519999	 0.378006
1.533332	 0.357579
1.546666	 0.334144
1.559999	 0.311995
1.573332	 0.292130
1.586666	 0.274791
1.599999	 0.259801
1.613332	 0.246362
1.626665	 0.233823
1.639999	 0.222016
1.653332	 0.210664
1.666665	 0.199314
1.679999	 0.187834
1.693332	 0.176375
1.706665	 0.164951
1.719999	 0.153388
1.733332	 0.141598
1.746665	 0.129728
1.759999	 0.118099
1.773332	 0.107092
1.786665	 0.096836
1.799999	 0.087035
1.813332	 0.077561
1.826665	 0.068919
1.839999	 0.061574
1.853332	 0.055388
1.866665	 0.050044
1.879999	 0.045492
1.893332	 0.041898
1.906665	 0.039390
1.919999	 0.037944
1.933332	 0.037289
1.946665	 0.036802
1.959998	 0.035834
1.973332	 0.034205
1.986665	 0.032145
1.999998	 0.029943
2.013332	 0.027736
2.026665	 0.025500
2.039999	 0.023220
2.053332	 0.021043
2.066665	 0.019113
2.079998	 0.017394
2.093332	 0.015764
2.106665	 0.014253
2.119998	 0.013118
2.133332	 0.012512
2.146665	 0.012192
2.159998	 0.011815
2.173332	 0.011359
2.186665	 0.010947
2.199998	 0.010586
2.213332	 0.010248
2.226665	 0.009823
2.239998	 0.009227
2.253332	 0.008618
2.266665	 0.008230
2.279998	 0.008071
2.293332	 0.007943
2.306665	 0.007702
2.319998	 0.007412
2.333332	 0.007227
2.346665	 0.007233
2.359998	 0.007446
2.373332	 0.007773
2.386665	 0.008015
2.399998	 0.008012
2.413332	 0.007879
2.426665	 0.007912
2.439998	 0.008158
2.453331	 0.008427
2.466665	 0.008589
2.479998	 0.008639
2.493331	 0.008644
2.506665	 0.008632
2.519998	 0.008512
2.533331	 0.008271
2.546665	 0.008049
2.559998	 0.007861
2.573331	 0.007625
2.586665	 0.007357
2.599998	 0.007054
2.613331	 0.006674
2.626665	 0.006321
2.639998	 0.006103
2.653331	 0.005883
2.666665	 0.005491
2.679998	 0.005003
2.693331	 0.004539
2.706665	 0.004067
2.719998	 0.003616
2.733331	 0.003400
2.746665	 0.003489
2.759998	 0.003666
2.773331	 0.003781
2.786664	 0.003820
2.799998	 0.003773
2.813331	 0.003743
2.826664	 0.003850
2.839998	 0.004015
2.853331	 0.004099
2.866664	 0.004105
2.879998	 0.004072
2.893331	 0.003952
2.906664	 0.003765
2.919998	 0.003732
2.933331	 0.003947
2.946664	 0.004140
2.959998	 0.004127
2.973331	 0.004070
2.986664	 0.004045
2.999998	 0.003966
3.013331	 0.003877
3.026664	 0.003870
3.039998	 0.003958
3.053331	 0.004115
3.066664	 0.004217
3.079998	 0.004164
3.093331	 0.004063
3.106664	 0.004085
3.119998	 0.004247
3.133331	 0.004427
3.146664	 0.004472
3.159997	 0.004275
3.173331	 0.003913
3.186664	 0.003647
3.199997	 0.003645
3.213331	 0.003771
3.226664	 0.003788
3.239997	 0.003633
3.253331	 0.003478
3.266664	 0.003520
3.279997	 0.003635
3.293331	 0.003601
3.306664	 0.003539
3.319997	 0.003634
3.333331	 0.003761
3.346664	 0.003760
3.359997	 0.003724
3.373331	 0.003813
3.386664	 0.004056
3.399997	 0.004407
3.413331	 0.004815
3.426664	 0.005267
3.439997	 0.005726
3.453331	 0.006098
3.466664	 0.006385
3.479997	 0.006600
3.493330	 0.006629
3.506664	 0.006466
3.519997	 0.006269
3.533330	 0.006096
3.546664	 0.005878
3.559997	 0.005578
3.573330	 0.005352
3.586664	 0.005421
3.599997	 0.005648
3.613330	 0.005626
3.626664	 0.005198
3.639997	 0.004604
3.653330	 0.004239
3.666664	 0.004274
3.679997	 0.004433
3.693330	 0.004335
3.706664	 0.004015
3.719997	 0.003763
3.733330	 0.003684
3.746664	 0.003657
3.759997	 0.003554
3.773330	 0.003422
3.786664	 0.003418
3.799997	 0.003541
3.813330	 0.003579
3.826663	 0.003448
3.839997	 0.003347
3.853330	 0.003405
3.866663	 0.003456
3.879997	 0.003374
3.893330	 0.003227
3.906663	 0.003075
3.919997	 0.002988
3.933330	 0.003059
3.946663	 0.003250
3.959997	 0.003410
3.973330	 0.003435
3.986663	 0.003289
3.999997	 0.003017
4.013330	 0.002823
4.026663	 0.002905
4.039997	 0.003140
4.053330	 0.003283
4.066663	 0.003339
4.079997	 0.003441
4.093330	 0.003609
4.106663	 0.003893
4.119997	 0.004299
4.133330	 0.004531
4.146663	 0.004371
4.159997	 0.004028
4.173330	 0.003763
4.186663	 0.003584
4.199996	 0.003420
4.213330	 0.003300
4.226663	 0.003286
4.239996	 0.003336
4.253330	 0.003363
4.266663	 0.003357
4.279996	 0.003329
4.293330	 0.003265
4.306663	 0.003249
4.319996	 0.003433
4.333330	 0.003778
4.346663	 0.004035
4.359996	 0.004043
4.373330	 0.003930
4.386663	 0.003904
4.399996	 0.003985
4.413330	 0.004023
4.426663	 0.003943
4.439996	 0.003924
4.453330	 0.004180
4.466663	 0.004661
4.479996	 0.005157
4.493330	 0.005538
4.506663	 0.005704
4.519996	 0.005617
4.533329	 0.005438
4.546663	 0.005329
4.559996	 0.005247
4.573329	 0.005043
4.586663	 0.004691
4.599996	 0.004402
4.613329	 0.004266
4.626663	 0.004012
4.639996	 0.003506
4.653329	 0.003072
4.666663	 0.003019
4.679996	 0.003180
4.693329	 0.003226
4.706663	 0.003161
4.719996	 0.003175
4.733329	 0.003291
4.746663	 0.003308
4.759996	 0.003050
4.773329	 0.002657
4.786663	 0.002387
4.799996	 0.002323
4.813329	 0.002487
4.826663	 0.002863
4.839996	 0.003257
4.853329	 0.003386
4.866663	 0.003167
4.879996	 0.002843
4.893329	 0.002662
4.906662	 0.002638
4.919996	 0.002701
4.933329	 0.002800
4.946662	 0.002867
4.959996	 0.002895
4.973329	 0.002972
4.986662	 0.003103
4.999996	 0.003136
5.013329	 0.003026
5.026662	 0.002937
5.039996	 0.002964
5.053329	 0.003076
5.066662	 0.003230
5.079996	 0.003342
5.093329	 0.003286
5.106662	 0.003068
5.119996	 0.002888
5.133329	 0.002974
5.146662	 0.003348
5.159996	 0.003748
5.173329	 0.003925
5.186662	 0.003938
5.199996	 0.003892
5.213329	 0.003648
5.226662	 0.003176
5.239995	 0.002789
5.253329	 0.002710
5.266662	 0.002838
5.279995	 0.003010
5.293329	 0.003133
5.306662	 0.003201
5.319995	 0.003252
5.333329	 0.003217
5.346662	 0.003055
5.359995	 0.002952
5.373329	 0.003055
5.386662	 0.003240
5.399995	 0.003377
5.413329	 0.003524
5.426662	 0.003751
5.439995	 0.003964
5.453329	 0.004002
5.466662	 0.003840
5.479995	 0.003681
5.493329	 0.003688
5.506662	 0.003803
5.519995	 0.003904
5.533329	 0.003961
5.546662	 0.003970
5.559995	 0.003912
5.573328	 0.003844
5.586662	 0.003843
5.599995	 0.003849
5.613328	 0.003758
5.626662	 0.003577
5.639995	 0.003438
5.653328	 0.003480
5.666662	 0.003754
5.679995	 0.004157
5.693328	 0.004414
5.706662	 0.004370
5.719995	 0.004295
5.733328	 0.004462
5.746662	 0.004721
5.759995	 0.004861
5.773328	 0.004945
5.786662	 0.005089
5.799995	 0.005344
5.813328	 0.005715
5.826662	 0.006081
5.839995	 0.006392
5.853328	 0.006829
5.866662	 0.007433
5.879995	 0.007914
5.893328	 0.008156
5.906662	 0.008464
5.919995	 0.009018
5.933328	 0.009587
5.946661	 0.010030
5.959995	 0.010569
5.973328	 0.011332
5.986661	 0.012090
5.999995	 0.012602
6.013328	 0.012960
6.026661	 0.013446
6.039995	 0.014125
6.053328	 0.014793
6.066661	 0.015444
6.079995	 0.016468
6.093328	 0.018332
6.106661	 0.021564
6.119995	 0.027046
6.133328	 0.035874
6.146661	 0.049171
6.159995	 0.068030
6.173328	 0.092771
6.186661	 0.121867
6.199995	 0.152177
6.213328	 0.180133
6.226661	 0.202288
6.239995	 0.215908
6.253328	 0.220006
6.266661	 0.215483
6.279994	 0.204288
6.293328	 0.188407
6.306661	 0.169375
6.319994	 0.148714
6.333328	 0.128202
6.346661	 0.109244
6.359994	 0.092538
6.373328	 0.078331
6.386661	 0.066583
6.399994	 0.057174
6.413328	 0.049961
6.426661	 0.044528
6.439994	 0.040328
6.453328	 0.037087
6.466661	 0.034737
6.479994	 0.033075
6.493328	 0.031857
6.506661	 0.031053
6.519994	 0.030683
6.533328	 0.030501
6.546661	 0.030208
6.559994	 0.029906
6.573328	 0.029852
6.586661	 0.029963
6.599994	 0.030138
6.613328	 0.030508
6.626661	 0.030999
6.639994	 0.031335
6.653327	 0.031483
6.666661	 0.031576
6.679994	 0.031629
6.693327	 0.031585
6.706661	 0.031455
6.719994	 0.031377
6.733327	 0.031462
6.746661	 0.031611
6.759994	 0.031696
6.773327	 0.031754
6.786661	 0.031908
6.799994	 0.032197
6.813327	 0.032474
6.826661	 0.032491
6.839994	 0.032219
6.853327	 0.031970
6.866661	 0.031971
6.879994	 0.032094
6.893327	 0.032198
6.906661	 0.032259
6.919994	 0.032258
6.933327	 0.032318
6.946661	 0.032618
6.959994	 0.033089
6.973327	 0.033531
6.986660	 0.033915
6.999994	 0.034273
7.013327	 0.034464
7.026660	 0.034385
7.039994	 0.034191
7.053327	 0.034085
7.066660	 0.034188
7.079994	 0.034535
7.093327	 0.035138
7.106660	 0.036872
7.119994	 0.042443
7.133327	 0.054922
7.146660	 0.073236
7.159994	 0.089753
7.173327	 0.095728
7.186660	 0.089445
7.199994	 0.076499
7.213327	 0.063403
7.226660	 0.053462
7.239994	 0.047077
7.253327	 0.043378
7.266660	 0.041352
7.279994	 0.040288
7.293327	 0.039813
7.306660	 0.039680
7.319993	 0.039690
7.333327	 0.039797
7.346660	 0.039943
7.359993	 0.040010
7.373327	 0.040083
7.386660	 0.040367
7.399993	 0.040902
7.413327	 0.041610
7.426660	 0.042323
7.439993	 0.042838
7.453327	 0.043197
7.466660	 0.043636
7.479993	 0.044339
7.493327	 0.045458
7.506660	 0.047042
7.519993	 0.048664
7.533327	 0.049501
7.546660	 0.049109
7.559993	 0.048066
7.573327	 0.047623
7.586660	 0.048413
7.599993	 0.049791
7.613327	 0.051421
7.626660	 0.054784
7.639993	 0.061011
7.653327	 0.067787
7.666660	 0.071158
7.679993	 0.070183
7.693326	 0.067196
7.706660	 0.064123
7.719993	 0.061034
7.733326	 0.057573
7.746660	 0.054004
7.759993	 0.051021
7.773326	 0.049084
7.786660	 0.047993
7.799993	 0.047262
7.813326	 0.046697
7.826660	 0.046447
7.839993	 0.046795
7.853326	 0.048049
7.866660	 0.050264
7.879993	 0.052730
7.893326	 0.054184
7.906660	 0.053861
7.919993	 0.052132
7.933326	 0.050161
7.946660	 0.048925
7.959993	 0.048490
7.973326	 0.048363
7.986660	 0.048283
7.999993	 0.048292
8.013327	 0.048441
8.026660	 0.048854
8.039993	 0.049684
8.053327	 0.050775
8.066660	 0.051796
8.079993	 0.052720
8.093327	 0.053832
8.106660	 0.055358
8.119993	 0.057274
8.133327	 0.059384
8.146660	 0.061333
8.159993	 0.062505
8.173326	 0.062310
8.186660	 0.060753
8.199993	 0.058481
8.213326	 0.056248
8.226660	 0.054483
8.239993	 0.053307
8.253326	 0.052652
8.266660	 0.052311
8.279993	 0.052117
8.293326	 0.052124
8.306660	 0.052412
8.319993	 0.052852
8.333326	 0.053182
8.346660	 0.053184
8.359993	 0.052894
8.373326	 0.052675
8.386660	 0.052874
8.399993	 0.053430
8.413326	 0.053922
8.426660	 0.054052
8.439993	 0.054040
8.453326	 0.054277
8.466660	 0.054711
8.479993	 0.055089
8.493326	 0.055489
8.506660	 0.056007
8.519993	 0.056360
8.533326	 0.056282
8.546659	 0.055986
8.559993	 0.055840
8.573326	 0.055828
8.586659	 0.055721
8.599993	 0.055610
8.613326	 0.055746
8.626659	 0.055980
8.639993	 0.056040
8.653326	 0.056107
8.666659	 0.056477
8.679993	 0.056965
8.693326	 0.057184
8.706659	 0.057154
8.719993	 0.057185
8.733326	 0.057361
8.746659	 0.057529
8.759993	 0.057557
8.773326	 0.057481
8.786659	 0.057559
8.799993	 0.058024
8.813326	 0.058747
8.826659	 0.059378
8.839993	 0.059862
8.853326	 0.060526
8.866659	 0.061493
8.879992	 0.062397
8.893326	 0.062847
8.906659	 0.062810
8.919992	 0.062487
8.933326	 0.062121
8.946659	 0.061910
8.959992	 0.061906
8.973326	 0.062117
8.986659	 0.062608
8.999992	 0.063281
9.013326	 0.063753
9.026659	 0.063761
9.039992	 0.063530
9.053326	 0.063472
9.066659	 0.063734
9.079992	 0.064212
9.093326	 0.064636
9.106659	 0.064656
9.119992	 0.064256
9.133326	 0.063840
9.146659	 0.063657
9.159992	 0.063595
9.173326	 0.063662
9.186659	 0.063995
9.199992	 0.064386
9.213326	 0.064540
9.226659	 0.064529
9.239992	 0.064498
9.253325	 0.064410
9.266659	 0.064275
9.279992	 0.064306
9.293325	 0.064703
9.306659	 0.065284
9.319992	 0.065605
9.333325	 0.065617
9.346659	 0.065802
9.359992	 0.066679
9.373325	 0.068599
9.386659	 0.071585
9.399992	 0.074684
9.413325	 0.076238
9.426659	 0.075565
9.439992	 0.073603
9.453325	 0.071569
9.466659	 0.069940
9.479992	 0.068872
9.493325	 0.068634
9.506659	 0.069205
9.519992	 0.070001
9.533325	 0.070465
9.546659	 0.070519
9.559992	 0.070262
9.573325	 0.069844
9.586658	 0.069576
9.599992	 0.069722
9.613325	 0.070359
9.626658	 0.071289
9.639992	 0.072061
9.653325	 0.072363
9.666658	 0.072254
9.679992	 0.072005
9.693325	 0.071864
9.706658	 0.071841
9.719992	 0.071723
9.733325	 0.071332
9.746658	 0.070743
9.759992	 0.070306
9.773325	 0.070362
9.786658	 0.070827
9.799992	 0.071317
9.813325	 0.071716
9.826658	 0.072192
9.839992	 0.072700
9.853325	 0.073080
9.866658	 0.073461
9.879992	 0.073979
9.893325	 0.074525
9.906658	 0.074982
9.919991	 0.075229
9.933325	 0.074988
9.946658	 0.074211
9.959991	 0.073359
9.973325	 0.072888
9.986658	 0.072844
9.999991	 0.073025
10.013325	 0.073211
10.026658	 0.073191
10.039991	 0.072886
10.053325	 0.072550
10.066658	 0.072477
10.079991	 0.072644
10.093325	 0.073025
10.106658	 0.073661
10.119991	 0.074232
10.133325	 0.074305
10.146658	 0.073932
10.159991	 0.073572
10.173325	 0.073606
10.186658	 0.074013
10.199991	 0.074417
10.213325	 0.074627
10.226658	 0.074887
10.239991	 0.075409
10.253325	 0.076006
10.266658	 0.076279
10.279991	 0.075951
10.293324	 0.075131
10.306658	 0.074326
10.319991	 0.073960
10.333324	 0.073981
10.346658	 0.074178
10.359991	 0.074526
10.373324	 0.075116
10.386658	 0.075990
10.399991	 0.076981
10.413324	 0.077687
10.426658	 0.077786
10.439991	 0.077456
10.453324	 0.077180
10.466658	 0.077057
10.479991	 0.076832
10.493324	 0.076533
10.506658	 0.076422
10.519991	 0.076553
10.533324	 0.076740
10.546658	 0.076715
10.559991	 0.076407
10.573324	 0.076118
10.586658	 0.076139
10.599991	 0.076474
10.613324	 0.077089
10.626657	 0.078003
10.639991	 0.079084
10.653324	 0.079932
10.666657	 0.080215
10.679991	 0.080155
10.693324	 0.080219
10.706657	 0.080601
10.719991	 0.081611
10.733324	 0.083798
10.746657	 0.086906
10.759991	 0.089451
10.773324	 0.090077
10.786657	 0.088880
10.799991	 0.087036
10.813324	 0.085578
10.826657	 0.084842
10.839991	 0.084533
10.853324	 0.084086
10.866657	 0.083292
10.879991	 0.082421
10.893324	 0.081723
10.906657	 0.081215
10.919991	 0.080792
10.933324	 0.080328
10.946657	 0.079846
10.959991	 0.079539
10.973324	 0.079562
10.986657	 0.079984
10.999990	 0.080758
11.013324	 0.081412
11.026657	 0.081465
11.039990	 0.081174
11.053324	 0.080956
11.066657	 0.080672
11.079990	 0.080201
11.093324	 0.079861
11.106657	 0.079888
11.119990	 0.080237
11.133324	 0.080715
11.146657	 0.081008
11.159990	 0.080949
11.173324	 0.080697
11.186657	 0.080484
11.199990	 0.080383
11.213324	 0.080381
11.226657	 0.080506
11.239990	 0.080693
11.253324	 0.080725
11.266657	 0.080618
11.279990	 0.080713
11.293324	 0.081096
11.306657	 0.081431
11.319990	 0.081504
11.333323	 0.081428
11.346657	 0.081398
11.359990	 0.081552
11.373323	 0.081838
11.386657	 0.082083
11.399990	 0.082299
11.413323	 0.082598
11.426657	 0.082843
11.439990	 0.082857
11.453323	 0.082812
11.466657	 0.082912
11.479990	 0.082965
11.493323	 0.082778
11.506657	 0.082593
11.519990	 0.082657
11.533323	 0.082976
11.546657	 0.083587
11.559990	 0.084412
11.573323	 0.085062
11.586657	 0.085181
11.599990	 0.084759
11.613323	 0.083975
11.626657	 0.083123
11.639990	 0.082617
11.653323	 0.082635
11.666656	 0.082899
11.679990	 0.083075
11.693323	 0.083107
11.706656	 0.083073
11.719990	 0.082978
11.733323	 0.082803
11.746656	 0.082650
11.759990	 0.082741
11.773323	 0.083269
11.786656	 0.084196
11.799990	 0.085147
11.813323	 0.085589
11.826656	 0.085215
11.839990	 0.084296
11.853323	 0.083568
11.866656	 0.083998
11.879990	 0.087622
11.893323	 0.098210
11.906656	 0.118391
11.919990	 0.144230
11.933323	 0.164663
11.946656	 0.169364
11.959990	 0.157303
11.973323	 0.136468
11.986656	 0.116265
11.999990	 0.101717
12.013323	 0.093203
12.026656	 0.088799
12.039989	 0.086495
12.053323	 0.085302
12.066656	 0.084987
12.079989	 0.085302
12.093323	 0.085743
12.106656	 0.085788
12.119989	 0.085322
12.133323	 0.084756
12.146656	 0.084477
12.159989	 0.084418
12.173323	 0.084406
12.186656	 0.084443
12.199989	 0.084428
12.213323	 0.084161
12.226656	 0.083720
12.239989	 0.083386
12.253323	 0.083260
12.266656	 0.083315
12.279989	 0.083608
12.293323	 0.084178
12.306656	 0.084906
12.319989	 0.085699
12.333323	 0.086538
12.346656	 0.087264
12.359989	 0.087570
12.373322	 0.087335
12.386656	 0.086813
12.399989	 0.086361
12.413322	 0.086075
12.426656	 0.085840
12.439989	 0.085583
12.453322	 0.085404
12.466656	 0.085520
12.479989	 0.086165
12.493322	 0.087505
12.506656	 0.089457
12.519989	 0.091393
12.533322	 0.092384
12.546656	 0.092146
12.559989	 0.091245
12.573322	 0.090272
12.586656	 0.089462
12.599989	 0.088881
12.613322	 0.088502
12.626656	 0.088247
12.639989	 0.088015
12.653322	 0.087759
12.666656	 0.087661
12.679989	 0.087986
12.693322	 0.088562
12.706656	 0.088853
12.719989	 0.088716
12.733322	 0.088486
12.746655	 0.088413
12.759989	 0.088430
12.773322	 0.088299
12.786655	 0.088011
12.799989	 0.087974
12.813322	 0.088500
12.826655	 0.089345
12.839989	 0.089987
12.853322	 0.090118
12.866655	 0.089843
12.879989	 0.089596
12.893322	 0.089575
12.906655	 0.089545
12.919989	 0.089467
12.933322	 0.089617
12.946655	 0.090043
12.959989	 0.090374
12.973322	 0.090207
12.986655	 0.089692
12.999989	 0.089392
13.013322	 0.089440
13.026655	 0.089434
13.039989	 0.089212
13.053322	 0.089042
13.066655	 0.089054
13.079988	 0.089225
13.093322	 0.089607
13.106655	 0.089984
13.119988	 0.090047
13.133322	 0.089964
13.146655	 0.090015
13.159988	 0.090047
13.173322	 0.089867
13.186655	 0.089657
13.199988	 0.089628
13.213322	 0.089703
13.226655	 0.089683
13.239988	 0.089484
13.253322	 0.089219
13.266655	 0.089111
13.279988	 0.089248
13.293322	 0.089468
13.306655	 0.089575
13.319988	 0.089606
13.333322	 0.089702
13.346655	 0.089830
13.359988	 0.089881
13.373322	 0.089826
13.386655	 0.089684
13.399988	 0.089574
13.413321	 0.089584
13.426655	 0.089663
13.439988	 0.089799
13.453321	 0.089957
13.466655	 0.089954
13.479988	 0.089797
13.493321	 0.089654
13.506655	 0.089498
13.519988	 0.089329
13.533321	 0.089262
13.546655	 0.089234
13.559988	 0.089090
13.573321	 0.088881
13.586655	 0.088813
13.599988	 0.088940
13.613321	 0.089098
13.626655	 0.089085
13.639988	 0.088863
13.653321	 0.088625
13.666655	 0.088621
13.679988	 0.088890
13.693321	 0.089149
13.706655	 0.089134
13.719988	 0.089028
13.733321	 0.089242
13.746655	 0.089832
13.759988	 0.090515
13.773321	 0.091085
13.786654	 0.091376
13.799988	 0.091201
13.813321	 0.090731
13.826654	 0.090453
13.839988	 0.090575
13.853321	 0.090901
13.866654	 0.091142
13.879988	 0.091143
13.893321	 0.090984
13.906654	 0.090853
13.919988	 0.090809
13.933321	 0.090799
13.946654	 0.090819
13.959988	 0.090937
13.973321	 0.091136
13.986654	 0.091298
13.999988	 0.091329
14.013321	 0.091213
14.026654	 0.091029
14.039988	 0.090922
14.053321	 0.090978
14.066654	 0.091111
14.079988	 0.091199
14.093321	 0.091330
14.106654	 0.091576
14.119987	 0.091648
14.133321	 0.091390
14.146654	 0.091235
14.159987	 0.091447
14.173321	 0.091643
14.186654	 0.091569
14.199987	 0.091545
14.213321	 0.091792
14.226654	 0.092079
14.239987	 0.092174
14.253321	 0.092086
14.266654	 0.091965
14.279987	 0.092039
14.293321	 0.092353
14.306654	 0.092615
14.319987	 0.092545
14.333321	 0.092198
14.346654	 0.091865
14.359987	 0.091842
14.373321	 0.092216
14.386654	 0.092705
14.399987	 0.092921
14.413321	 0.092829
14.426654	 0.092780
14.439987	 0.092970
14.453321	 0.093056
14.466654	 0.092791
14.479987	 0.092538
14.493320	 0.092553
14.506654	 0.092589
14.519987	 0.092476
14.533320	 0.092301
14.546654	 0.092182
14.559987	 0.092194
14.573320	 0.092301
14.586654	 0.092438
14.599987	 0.092667
14.613320	 0.092959
14.626654	 0.093044
14.639987	 0.092853
14.653320	 0.092738
14.666654	 0.092900
14.679987	 0.093080
14.693320	 0.093142
14.706654	 0.093269
14.719987	 0.093410
14.733320	 0.093272
14.746654	 0.092893
14.759987	 0.092669
14.773320	 0.092801
14.786654	 0.093049
14.799987	 0.093146
14.813320	 0.093163
14.826653	 0.093177
14.839987	 0.093041
14.853320	 0.092751
14.866653	 0.092428
14.879987	 0.092066
14.893320	 0.091769
14.906653	 0.091815
14.919987	 0.092237
14.933320	 0.092722
14.946653	 0.093029
14.959987	 0.093139
14.973320	 0.093081
14.986653	 0.092902
14.999987	 0.092751
15.013320	 0.092770
15.026653	 0.092985
15.039987	 0.093406
15.053320	 0.093945
15.066653	 0.094266
15.079987	 0.094147
15.093320	 0.093904
15.106653	 0.093965
15.119987	 0.094181
15.133320	 0.094142
15.146653	 0.093869
15.159986	 0.093580
15.173320	 0.093239
15.186653	 0.092895
15.199986	 0.092758
15.213320	 0.092744
15.226653	 0.092550
15.239986	 0.091996
15.253320	 0.091168
15.266653	 0.090403
15.279986	 0.089982
15.293320	 0.089864
15.306653	 0.089886
15.319986	 0.089993
15.333320	 0.090083
15.346653	 0.090038
15.359986	 0.089966
15.373320	 0.089963
15.386653	 0.089956
15.399986	 0.090030
15.413320	 0.090362
15.426653	 0.090817
15.439986	 0.091090
15.453320	 0.091194
15.466653	 0.091285
15.479986	 0.091227
15.493320	 0.090991
15.506653	 0.090938
15.519986	 0.091218
15.533319	 0.091602
15.546653	 0.091911
15.559986	 0.092047
15.573319	 0.091947
15.586653	 0.091791
15.599986	 0.091855
15.613319	 0.092120
15.626653	 0.092336
15.639986	 0.092440
15.653319	 0.092605
15.666653	 0.092898
15.679986	 0.093197
15.693319	 0.093361
15.706653	 0.093365
15.719986	 0.093279
15.733319	 0.093154
15.746653	 0.093057
15.759986	 0.093068
15.773319	 0.093196
15.786653	 0.093408
15.799986	 0.093617
15.813319	 0.093718
15.826653	 0.093666
15.839986	 0.093510
15.853319	 0.093340
15.866652	 0.093157
15.879986	 0.092995
15.893319	 0.093009
15.906652	 0.093236
15.919986	 0.093482
15.933319	 0.093578
15.946652	 0.093488
15.959986	 0.093224
15.973319	 0.092885
15.986652	 0.092640
15.999986	 0.092626
16.013319	 0.092924
16.026653	 0.093444
16.039988	 0.093892
16.053322	 0.094081
16.066656	 0.094129
16.079990	 0.094209
16.093325	 0.094260
16.106659	 0.094075
16.119993	 0.093596
16.133327	 0.093023
16.146662	 0.092650
16.159996	 0.092611
16.173330	 0.092829
16.186665	 0.093093
16.199999	 0.093246
16.213333	 0.093370
16.226667	 0.093600
16.240002	 0.093911
16.253336	 0.094192
16.266670	 0.094352
16.280005	 0.094442
16.293339	 0.094735
16.306673	 0.095364
16.320007	 0.096191
16.333342	 0.097265
16.346676	 0.099246
16.360010	 0.104524
16.373344	 0.117382
16.386679	 0.137760
16.400013	 0.154562
16.413347	 0.154271
16.426682	 0.136877
16.440016	 0.114316
16.453350	 0.095640
16.466684	 0.081720
16.480019	 0.070590
16.493353	 0.061198
16.506687	 0.053278
16.520021	 0.046666
16.533356	 0.041179
16.546690	 0.036621
16.560024	 0.032794
16.573359	 0.029553
16.586693	 0.026802
16.600027	 0.024477
16.613361	 0.022568
16.626696	 0.021019
16.640030	 0.019652
16.653364	 0.018346
16.666698	 0.017086
16.680033	 0.015956
16.693367	 0.015211
16.706701	 0.014929
16.720036	 0.014713
16.733370	 0.014230
16.746704	 0.013688
16.760038	 0.013344
16.773373	 0.013034
16.786707	 0.012531
16.800041	 0.011980
16.813375	 0.011577
16.826710	 0.011205
16.840044	 0.010635
16.853378	 0.009801
16.866713	 0.008853
16.880047	 0.008038
16.893381	 0.007503
16.906715	 0.007148
16.920050	 0.006733
16.933384	 0.006158
16.946718	 0.005448
16.960052	 0.004600
16.973387	 0.003724
16.986721	 0.003002
17.000055	 0.002379
17.013390	 0.001558
17.026724	 0.000477
17.040058	 -0.000516
17.053392	 -0.001126
17.066727	 -0.001402
17.080061	 -0.001498
17.093395	 -0.001577
17.106730	 -0.001866
17.120064	 -0.002383
17.133398	 -0.002826
17.146732	 -0.002987
17.160067	 -0.002990
17.173401	 -0.003073
17.186735	 -0.003381
17.200069	 -0.003741
17.213404	 -0.003776
17.226738	 -0.003426
17.240072	 -0.002946
17.253407	 -0.002533
17.266741	 -0.002288
17.280075	 -0.002228
17.293409	 -0.002186
17.306744	 -0.001986
17.320078	 -0.001621
17.333412	 -0.001127
17.346746	 -0.000626
17.360081	 -0.000253
17.373415	 0.000103
17.386749	 0.000550
17.400084	 0.000937
17.413418	 0.001143
17.426752	 0.001267
17.440086	 0.001427
17.453421	 0.001722
17.466755	 0.002167
17.480089	 0.002574
17.493423	 0.002843
17.506758	 0.003165
17.520092	 0.003637
17.533426	 0.004028
17.546761	 0.004132
17.560095	 0.004018
17.573429	 0.003906
17.586763	 0.003994
17.600098	 0.004292
17.613432	 0.004592
17.626766	 0.004786
17.640100	 0.004941
17.653435	 0.005001
17.666769	 0.004894
17.680103	 0.004804
17.693438	 0.004936
17.706772	 0.005239
17.720106	 0.005536
17.733440	 0.005740
17.746775	 0.005899
17.760109	 0.006102
17.773443	 0.006329
17.786777	 0.006439
17.800112	 0.006417
17.813446	 0.006429
17.826780	 0.006554
17.840115	 0.006729
17.853449	 0.006858
17.866783	 0.006801
17.880117	 0.006513
17.893452	 0.006246
17.906786	 0.006322
17.920120	 0.006692
17.933455	 0.006970
17.946789	 0.006892
17.960123	 0.006616
17.973457	 0.006510
17.986792	 0.006670
18.000126	 0.006900
18.013460	 0.007101
18.026794	 0.007357
18.040129	 0.007641
18.053463	 0.007754
18.066797	 0.007610
18.080132	 0.007341
18.093466	 0.007157
18.106800	 0.007187
18.120134	 0.007364
18.133469	 0.007571
18.146803	 0.007781
18.160137	 0.007969
18.173471	 0.008127
18.186806	 0.008373
18.200140	 0.008704
18.213474	 0.008850
18.226809	 0.008763
18.240143	 0.008727
18.253477	 0.008830
18.266811	 0.008868
18.280146	 0.008764
18.293480	 0.008752
18.306814	 0.008941
18.320148	 0.008994
18.333483	 0.008754
18.346817	 0.008620
18.360151	 0.008788
18.373486	 0.008892
18.386820	 0.008785
18.400154	 0.008761
18.413488	 0.008939
18.426823	 0.009160
18.440157	 0.009301
18.453491	 0.009324
18.466825	 0.009210
18.480160	 0.009003
18.493494	 0.008814
18.506828	 0.008744
18.520163	 0.008822
18.533497	 0.008943
18.546831	 0.009002
18.560165	 0.009020
18.573500	 0.009046
18.586834	 0.009149
18.600168	 0.009413
18.613503	 0.009711
18.626837	 0.009793
18.640171	 0.009622
18.653505	 0.009350
18.666840	 0.009037
18.680174	 0.008702
18.693508	 0.008538
18.706842	 0.008640
18.720177	 0.008803
18.733511	 0.008868
18.746845	 0.008844
18.760180	 0.008762
18.773514	 0.008635
18.786848	 0.008448
18.800182	 0.008278
18.813517	 0.008343
18.826851	 0.008685
18.840185	 0.009014
18.853519	 0.009114
18.866854	 0.009087
18.880188	 0.009073
18.893522	 0.009082
18.906857	 0.009151
18.920191	 0.009251
18.933525	 0.009183
18.946859	 0.008930
18.960194	 0.008693
18.973528	 0.008617
18.986862	 0.008781
19.000196	 0.009035
19.013531	 0.009075
19.026865	 0.008972
19.040199	 0.009029
19.053534	 0.009184
19.066868	 0.009122
19.080202	 0.008821
19.093536	 0.008557
19.106871	 0.008480
19.120205	 0.008487
19.133539	 0.008484
19.146873	 0.008488
19.160208	 0.008534
19.173542	 0.008558
19.186876	 0.008379
19.200211	 0.008020
19.213545	 0.007822
19.226879	 0.007953
19.240213	 0.008226
19.253548	 0.008502
19.266882	 0.008792
19.280216	 0.009022
19.293550	 0.009107
19.306885	 0.009072
19.320219	 0.008919
19.333553	 0.008698
19.346888	 0.008639
19.360222	 0.008815
19.373556	 0.008956
19.386890	 0.008916
19.400225	 0.008910
19.413559	 0.009103
19.426893	 0.009355
19.440228	 0.009437
19.453562	 0.009310
19.466896	 0.009162
19.480230	 0.009156
19.493565	 0.009194
19.506899	 0.009075
19.520233	 0.008822
19.533567	 0.008621
19.546902	 0.008518
19.560236	 0.008480
19.573570	 0.008484
19.586905	 0.008442
19.600239	 0.008324
19.613573	 0.008233
19.626907	 0.008232
19.640242	 0.008370
19.653576	 0.008626
19.666910	 0.008811
19.680244	 0.008802
19.693579	 0.008718
19.706913	 0.008711
19.720247	 0.008735
19.733582	 0.008739
19.746916	 0.008864
19.760250	 0.009128
19.773584	 0.009282
19.786919	 0.009164
19.800253	 0.008911
19.813587	 0.008793
19.826921	 0.008888
19.840256	 0.008929
19.853590	 0.008717
19.866924	 0.008451
19.880259	 0.008342
19.893593	 0.008268
19.906927	 0.008093
19.920261	 0.007944
19.933596	 0.007946
19.946930	 0.008039
19.960264	 0.008230
19.973598	 0.008622
19.986933	 0.009035

*------------------------ End of raw data
Results for Channel	1	=	242.00	nm
Title:	Report Title
Run File:	C:\HPLC\PET 2025\2025.06.23\ompa_144h002.run
--------------
Injection Info
--------------
Method:	C:\METODOS EQUIPO 2 2025\20250402 PET_Calibrado TPA MHET BHET DIMER.mth
Sample:	OmpA_144h
Injection Date:	Mon Jun 23 14:33:16 2025
Manual injection
Operator:	Paloma
Instrument:	3
Notes:	
---------
Misc Info
---------
Workstation:	HPLC
Bus Address:	44
Run Time:	0.000	to	20.000	min.
-----------
Recalc Info
-----------
Recalc Method:	c:\metodos equipo 2 2025\20250402 pet_calibrado tpa mhet bhet dimer.mth
Recalc Date:	Mon Jun 23 15:18:39 2025
Operator:	Paloma
Instrument:	3
Notes:	
Sample Rate:	5.000 Hz.
Measurement Type:	1 = Area
Calculation Type:	4 = ExtStd
Normalize Results:	No
------------------------
Peak Info for Channel 1
------------------------
4 Peaks (tR	Timeoffset	RRT	Sepcode	Width	Counts	Result	Name)
6.255	-0.116	0.0000	BB	9.44	19904794	201.362701	TPA (uM)
7.227	-0.002	0.0000	GR	0.00	2626732	50.794971	MHET (uM)
7.538	0.063	0.0000	BB	0.59	99189	1.197198	BHET (uM)
9.102	-0.027	0.0000	BB	4.33	74150	1.324766	DIMER (uM)
