# Supplementary material for: Engineering Escherichia coli for polyethylene terephthalate powder biodegradation via recoding of an outer membrane protein
Source: iScience. 2026 Jan 2;29(2):114621. doi: 10.1016/j.isci.2025.114621 (PMC12860643; doi:10.1016/j.isci.2025.114621)
Supplement: Data S2. Raw HPLC and UHPLC-MS data — (A) Unprocessed HPLC data files supporting Figures 4, S3, S5, Tables 1 and S4. Files are provided in.txt format corresponding to the data extracted with Varian ProStar software (Varian Inc., Palo Alto, California, USA). Each file contains absorbance values (in arbitrary units) recorded over time under the analytical conditions described in STAR Methods. (B) Raw UHPLC-MS files supporting Figure S4. The chromatograms and mass spectrometry data can be analyzed with the software MassLynx V4.1 (Waters) to obtain the mass spectra of the oligomers TET and TETE. Analytical conditions described in STAR Methods. (A and B) The unprocessed HPLC and UHPLC-MS files have been deposited at Zenodo under the identifier https://zenodo.org/records/17578239. [file mmc5.zip › Data S2/A. HPLC/Figure 4A, Figure S5/S3_144H_3.TXT]

File	C:\HPLC\PET 2025\2025.06.23\ompa_144h004.run	Filetype	63
WTOASCII Parameters:	C:\star\WTOASCII.TXT
 1 channels
   Channel	 1	242.00	nm	in AU
Base rate 5.0000 Hz	Bunch 2	Effective rate 5.00000 Hz.	T = 0.003333 min.
6000 points	from	0.000	to	20.000	minutes
Sampling every 4 point(s)
Printing points from	0.000	to	20.000 min, point 0 to 5999
Channels	1	to	1
0.000000	 0.000000
0.013333	 -0.000468
0.026667	 -0.000813
0.040000	 -0.000941
0.053333	 -0.000876
0.066667	 -0.000621
0.080000	 -0.000364
0.093333	 -0.000343
0.106667	 -0.000447
0.120000	 -0.000426
0.133333	 -0.000309
0.146667	 -0.000271
0.160000	 -0.000426
0.173333	 -0.000802
0.186667	 -0.001281
0.200000	 -0.001667
0.213333	 -0.001771
0.226667	 -0.001508
0.240000	 -0.001043
0.253333	 -0.000668
0.266667	 -0.000489
0.280000	 -0.000342
0.293333	 -0.000137
0.306667	 -0.000067
0.320000	 -0.000248
0.333333	 -0.000463
0.346667	 -0.000483
0.360000	 -0.000329
0.373333	 -0.000147
0.386667	 -0.000037
0.400000	 0.000018
0.413333	 0.000079
0.426667	 0.000160
0.440000	 0.000220
0.453333	 0.000218
0.466666	 0.000134
0.480000	 -0.000040
0.493333	 -0.000247
0.506666	 -0.000323
0.520000	 -0.000147
0.533333	 0.000195
0.546666	 0.000512
0.560000	 0.000616
0.573333	 0.000386
0.586666	 0.000002
0.600000	 -0.000212
0.613333	 -0.000290
0.626666	 -0.000528
0.640000	 -0.000963
0.653333	 -0.001244
0.666666	 -0.001090
0.680000	 -0.000728
0.693333	 -0.000557
0.706666	 -0.000565
0.720000	 -0.000538
0.733333	 -0.000451
0.746666	 -0.000351
0.760000	 -0.000305
0.773333	 -0.000401
0.786666	 -0.000487
0.800000	 -0.000343
0.813333	 -0.000137
0.826666	 -0.000190
0.839999	 -0.000433
0.853333	 -0.000483
0.866666	 -0.000241
0.879999	 -0.000032
0.893333	 -0.000102
0.906666	 -0.000357
0.919999	 -0.000609
0.933333	 -0.000714
0.946666	 -0.000608
0.959999	 -0.000404
0.973333	 -0.000250
0.986666	 -0.000138
0.999999	 0.000012
1.013333	 0.000181
1.026666	 0.000216
1.039999	 -0.000006
1.053333	 -0.000349
1.066666	 -0.000514
1.079999	 -0.000399
1.093333	 -0.000181
1.106666	 -0.000051
1.119999	 -0.000072
1.133333	 -0.000146
1.146666	 -0.000102
1.159999	 0.000060
1.173333	 0.000190
1.186666	 0.000260
1.199999	 0.000356
1.213333	 0.000513
1.226666	 0.000703
1.239999	 0.000866
1.253332	 0.000959
1.266666	 0.001106
1.279999	 0.001590
1.293332	 0.002588
1.306666	 0.004032
1.319999	 0.005759
1.333332	 0.007598
1.346666	 0.009357
1.359999	 0.010936
1.373332	 0.012350
1.386666	 0.013617
1.399999	 0.015676
1.413332	 0.025808
1.426666	 0.061992
1.439999	 0.137844
1.453332	 0.237955
1.466666	 0.324699
1.479999	 0.372480
1.493332	 0.382204
1.506666	 0.368658
1.519999	 0.346220
1.533332	 0.322866
1.546666	 0.301096
1.559999	 0.281603
1.573332	 0.264812
1.586666	 0.250430
1.599999	 0.237535
1.613332	 0.225327
1.626665	 0.213453
1.639999	 0.201858
1.653332	 0.190601
1.666665	 0.179638
1.679999	 0.168688
1.693332	 0.157427
1.706665	 0.145804
1.719999	 0.134167
1.733332	 0.122829
1.746665	 0.111713
1.759999	 0.100829
1.773332	 0.090626
1.786665	 0.081412
1.799999	 0.072995
1.813332	 0.065120
1.826665	 0.057867
1.839999	 0.051628
1.853332	 0.046717
1.866665	 0.043024
1.879999	 0.040202
1.893332	 0.038060
1.906665	 0.036596
1.919999	 0.035583
1.933332	 0.034426
1.946665	 0.032784
1.959998	 0.030909
1.973332	 0.029098
1.986665	 0.027296
1.999998	 0.025339
2.013332	 0.023236
2.026665	 0.021121
2.039999	 0.019092
2.053332	 0.017270
2.066665	 0.015781
2.079998	 0.014542
2.093332	 0.013325
2.106665	 0.012096
2.119998	 0.010999
2.133332	 0.010113
2.146665	 0.009496
2.159998	 0.009198
2.173332	 0.009112
2.186665	 0.009052
2.199998	 0.008921
2.213332	 0.008618
2.226665	 0.008030
2.239998	 0.007281
2.253332	 0.006684
2.266665	 0.006330
2.279998	 0.006120
2.293332	 0.006127
2.306665	 0.006379
2.319998	 0.006550
2.333332	 0.006380
2.346665	 0.006059
2.359998	 0.005940
2.373332	 0.006152
2.386665	 0.006499
2.399998	 0.006668
2.413332	 0.006596
2.426665	 0.006506
2.439998	 0.006511
2.453331	 0.006497
2.466665	 0.006420
2.479998	 0.006353
2.493331	 0.006331
2.506665	 0.006296
2.519998	 0.006111
2.533331	 0.005699
2.546665	 0.005180
2.559998	 0.004706
2.573331	 0.004294
2.586665	 0.003938
2.599998	 0.003662
2.613331	 0.003412
2.626665	 0.003115
2.639998	 0.002844
2.653331	 0.002700
2.666665	 0.002602
2.679998	 0.002423
2.693331	 0.002274
2.706665	 0.002388
2.719998	 0.002704
2.733331	 0.002914
2.746665	 0.002896
2.759998	 0.002794
2.773331	 0.002727
2.786664	 0.002657
2.799998	 0.002486
2.813331	 0.002113
2.826664	 0.001535
2.839998	 0.001014
2.853331	 0.000860
2.866664	 0.001057
2.879998	 0.001309
2.893331	 0.001336
2.906664	 0.001164
2.919998	 0.001116
2.933331	 0.001353
2.946664	 0.001632
2.959998	 0.001707
2.973331	 0.001589
2.986664	 0.001385
2.999998	 0.001187
3.013331	 0.001042
3.026664	 0.000961
3.039998	 0.000914
3.053331	 0.000845
3.066664	 0.000921
3.079998	 0.001317
3.093331	 0.001715
3.106664	 0.001745
3.119998	 0.001557
3.133331	 0.001457
3.146664	 0.001417
3.159997	 0.001339
3.173331	 0.001363
3.186664	 0.001528
3.199997	 0.001532
3.213331	 0.001174
3.226664	 0.000689
3.239997	 0.000439
3.253331	 0.000526
3.266664	 0.000734
3.279997	 0.000819
3.293331	 0.000817
3.306664	 0.000822
3.319997	 0.000768
3.333331	 0.000752
3.346664	 0.001033
3.359997	 0.001548
3.373331	 0.001998
3.386664	 0.002336
3.399997	 0.002745
3.413331	 0.003253
3.426664	 0.003724
3.439997	 0.004050
3.453331	 0.004170
3.466664	 0.004127
3.479997	 0.004028
3.493330	 0.003879
3.506664	 0.003557
3.519997	 0.002995
3.533330	 0.002390
3.546664	 0.002040
3.559997	 0.002036
3.573330	 0.002235
3.586664	 0.002357
3.599997	 0.002120
3.613330	 0.001495
3.626664	 0.000839
3.639997	 0.000581
3.653330	 0.000775
3.666664	 0.001088
3.679997	 0.001245
3.693330	 0.001274
3.706664	 0.001281
3.719997	 0.001213
3.733330	 0.001051
3.746664	 0.000980
3.759997	 0.001072
3.773330	 0.001038
3.786664	 0.000638
3.799997	 0.000127
3.813330	 -0.000118
3.826663	 -0.000092
3.839997	 0.000046
3.853330	 0.000327
3.866663	 0.000766
3.879997	 0.001102
3.893330	 0.001097
3.906663	 0.000833
3.919997	 0.000591
3.933330	 0.000569
3.946663	 0.000723
3.959997	 0.000838
3.973330	 0.000748
3.986663	 0.000510
3.999997	 0.000369
4.013330	 0.000467
4.026663	 0.000612
4.039997	 0.000543
4.053330	 0.000363
4.066663	 0.000344
4.079997	 0.000446
4.093330	 0.000463
4.106663	 0.000440
4.119997	 0.000534
4.133330	 0.000681
4.146663	 0.000711
4.159997	 0.000614
4.173330	 0.000555
4.186663	 0.000573
4.199996	 0.000554
4.213330	 0.000520
4.226663	 0.000555
4.239996	 0.000600
4.253330	 0.000511
4.266663	 0.000279
4.279996	 0.000053
4.293330	 -0.000069
4.306663	 -0.000129
4.319996	 -0.000191
4.333330	 -0.000247
4.346663	 -0.000224
4.359996	 -0.000137
4.373330	 -0.000145
4.386663	 -0.000245
4.399996	 -0.000158
4.413330	 0.000227
4.426663	 0.000632
4.439996	 0.000784
4.453330	 0.000673
4.466663	 0.000449
4.479996	 0.000286
4.493330	 0.000333
4.506663	 0.000595
4.519996	 0.000852
4.533329	 0.000914
4.546663	 0.000840
4.559996	 0.000706
4.573329	 0.000481
4.586663	 0.000259
4.599996	 0.000253
4.613329	 0.000446
4.626663	 0.000517
4.639996	 0.000288
4.653329	 0.000012
4.666663	 -0.000008
4.679996	 0.000151
4.693329	 0.000218
4.706663	 0.000133
4.719996	 0.000109
4.733329	 0.000303
4.746663	 0.000500
4.759996	 0.000433
4.773329	 0.000225
4.786663	 0.000169
4.799996	 0.000235
4.813329	 0.000191
4.826663	 0.000077
4.839996	 0.000071
4.853329	 0.000020
4.866663	 -0.000278
4.879996	 -0.000614
4.893329	 -0.000712
4.906662	 -0.000646
4.919996	 -0.000566
4.933329	 -0.000493
4.946662	 -0.000453
4.959996	 -0.000401
4.973329	 -0.000265
4.986662	 -0.000154
4.999996	 -0.000160
5.013329	 -0.000145
5.026662	 -0.000026
5.039996	 0.000026
5.053329	 -0.000154
5.066662	 -0.000429
5.079996	 -0.000593
5.093329	 -0.000596
5.106662	 -0.000380
5.119996	 -0.000003
5.133329	 0.000200
5.146662	 0.000034
5.159996	 -0.000297
5.173329	 -0.000468
5.186662	 -0.000335
5.199996	 -0.000023
5.213329	 0.000124
5.226662	 -0.000072
5.239995	 -0.000311
5.253329	 -0.000226
5.266662	 0.000032
5.279995	 0.000043
5.293329	 -0.000240
5.306662	 -0.000490
5.319995	 -0.000502
5.333329	 -0.000347
5.346662	 -0.000104
5.359995	 0.000202
5.373329	 0.000422
5.386662	 0.000429
5.399995	 0.000422
5.413329	 0.000627
5.426662	 0.000858
5.439995	 0.000822
5.453329	 0.000511
5.466662	 0.000140
5.479995	 -0.000052
5.493329	 -0.000024
5.506662	 0.000040
5.519995	 -0.000021
5.533329	 -0.000165
5.546662	 -0.000219
5.559995	 -0.000078
5.573328	 0.000264
5.586662	 0.000751
5.599995	 0.001186
5.613328	 0.001311
5.626662	 0.001152
5.639995	 0.001014
5.653328	 0.001005
5.666662	 0.000974
5.679995	 0.000929
5.693328	 0.001016
5.706662	 0.001224
5.719995	 0.001472
5.733328	 0.001736
5.746662	 0.002004
5.759995	 0.002298
5.773328	 0.002602
5.786662	 0.002818
5.799995	 0.002955
5.813328	 0.003070
5.826662	 0.003122
5.839995	 0.003221
5.853328	 0.003609
5.866662	 0.004253
5.879995	 0.004920
5.893328	 0.005474
5.906662	 0.005867
5.919995	 0.006155
5.933328	 0.006541
5.946661	 0.007118
5.959995	 0.007756
5.973328	 0.008309
5.986661	 0.008776
5.999995	 0.009268
6.013328	 0.009892
6.026661	 0.010655
6.039995	 0.011516
6.053328	 0.012480
6.066661	 0.013721
6.079995	 0.015700
6.093328	 0.019048
6.106661	 0.024539
6.119995	 0.033292
6.133328	 0.046716
6.146661	 0.065950
6.159995	 0.091009
6.173328	 0.120245
6.186661	 0.150450
6.199995	 0.177601
6.213328	 0.198153
6.226661	 0.210055
6.239995	 0.212889
6.253328	 0.207538
6.266661	 0.195747
6.279994	 0.179505
6.293328	 0.160605
6.306661	 0.140495
6.319994	 0.120371
6.333328	 0.101418
6.346661	 0.084670
6.359994	 0.070651
6.373328	 0.059371
6.386661	 0.050598
6.399994	 0.044077
6.413328	 0.039450
6.426661	 0.036135
6.439994	 0.033503
6.453328	 0.031252
6.466661	 0.029408
6.479994	 0.028000
6.493328	 0.026943
6.506661	 0.026181
6.519994	 0.025712
6.533328	 0.025425
6.546661	 0.025115
6.559994	 0.024811
6.573328	 0.024783
6.586661	 0.025166
6.599994	 0.025834
6.613328	 0.026563
6.626661	 0.027039
6.639994	 0.027026
6.653327	 0.026673
6.666661	 0.026335
6.679994	 0.026184
6.693327	 0.026186
6.706661	 0.026267
6.719994	 0.026364
6.733327	 0.026526
6.746661	 0.026912
6.759994	 0.027502
6.773327	 0.028011
6.786661	 0.028283
6.799994	 0.028420
6.813327	 0.028389
6.826661	 0.028054
6.839994	 0.027641
6.853327	 0.027452
6.866661	 0.027373
6.879994	 0.027246
6.893327	 0.027248
6.906661	 0.027561
6.919994	 0.028048
6.933327	 0.028474
6.946661	 0.028854
6.959994	 0.029301
6.973327	 0.029658
6.986660	 0.029670
6.999994	 0.029367
7.013327	 0.029030
7.026660	 0.028882
7.039994	 0.028916
7.053327	 0.029057
7.066660	 0.029420
7.079994	 0.030391
7.093327	 0.033122
7.106660	 0.040151
7.119994	 0.053746
7.133327	 0.071662
7.146660	 0.085842
7.159994	 0.088760
7.173327	 0.080493
7.186660	 0.067155
7.199994	 0.054530
7.213327	 0.045244
7.226660	 0.039534
7.239994	 0.036454
7.253327	 0.034873
7.266660	 0.034091
7.279994	 0.033767
7.293327	 0.033649
7.306660	 0.033587
7.319993	 0.033542
7.333327	 0.033422
7.346660	 0.033192
7.359993	 0.033142
7.373327	 0.033641
7.386660	 0.034722
7.399993	 0.036013
7.413327	 0.036941
7.426660	 0.037223
7.439993	 0.037104
7.453327	 0.037022
7.466660	 0.037326
7.479993	 0.038235
7.493327	 0.039750
7.506660	 0.041440
7.519993	 0.042476
7.533327	 0.042414
7.546660	 0.041956
7.559993	 0.042300
7.573327	 0.043675
7.586660	 0.045328
7.599993	 0.047294
7.613327	 0.051101
7.626660	 0.057395
7.639993	 0.063581
7.653327	 0.066118
7.666660	 0.064651
7.679993	 0.061458
7.693326	 0.058022
7.706660	 0.054409
7.719993	 0.050683
7.733326	 0.047276
7.746660	 0.044551
7.759993	 0.042619
7.773326	 0.041336
7.786660	 0.040486
7.799993	 0.040041
7.813326	 0.040141
7.826660	 0.040971
7.839993	 0.042630
7.853326	 0.044871
7.866660	 0.046924
7.879993	 0.047899
7.893326	 0.047559
7.906660	 0.046335
7.919993	 0.044793
7.933326	 0.043513
7.946660	 0.042860
7.959993	 0.042632
7.973326	 0.042539
7.986660	 0.042684
7.999993	 0.043176
8.013327	 0.043811
8.026660	 0.044368
8.039993	 0.044869
8.053327	 0.045530
8.066660	 0.046563
8.079993	 0.047951
8.093327	 0.049588
8.106660	 0.051482
8.119993	 0.053499
8.133327	 0.055234
8.146660	 0.056211
8.159993	 0.055936
8.173326	 0.054247
8.186660	 0.051780
8.199993	 0.049572
8.213326	 0.048201
8.226660	 0.047521
8.239993	 0.047085
8.253326	 0.046743
8.266660	 0.046675
8.279993	 0.046901
8.293326	 0.047181
8.306660	 0.047367
8.319993	 0.047506
8.333326	 0.047621
8.346660	 0.047699
8.359993	 0.047891
8.373326	 0.048239
8.386660	 0.048442
8.399993	 0.048348
8.413326	 0.048290
8.426660	 0.048662
8.439993	 0.049473
8.453326	 0.050392
8.466660	 0.051001
8.479993	 0.051116
8.493326	 0.050928
8.506660	 0.050713
8.519993	 0.050559
8.533326	 0.050429
8.546659	 0.050292
8.559993	 0.050142
8.573326	 0.050026
8.586659	 0.049960
8.599993	 0.049877
8.613326	 0.049826
8.626659	 0.049971
8.639993	 0.050304
8.653326	 0.050636
8.666659	 0.050881
8.679993	 0.051077
8.693326	 0.051190
8.706659	 0.051243
8.719993	 0.051396
8.733326	 0.051642
8.746659	 0.051811
8.759993	 0.051867
8.773326	 0.051974
8.786659	 0.052271
8.799993	 0.052693
8.813326	 0.053171
8.826659	 0.053852
8.839993	 0.054808
8.853326	 0.055791
8.866659	 0.056517
8.879992	 0.056836
8.893326	 0.056685
8.906659	 0.056263
8.919992	 0.055904
8.933326	 0.055707
8.946659	 0.055622
8.959992	 0.055721
8.973326	 0.056014
8.986659	 0.056313
8.999992	 0.056481
9.013326	 0.056604
9.026659	 0.056832
9.039992	 0.057145
9.053326	 0.057360
9.066659	 0.057355
9.079992	 0.057224
9.093326	 0.057237
9.106659	 0.057488
9.119992	 0.057750
9.133326	 0.057823
9.146659	 0.057771
9.159992	 0.057707
9.173326	 0.057676
9.186659	 0.057796
9.199992	 0.058077
9.213326	 0.058256
9.226659	 0.058182
9.239992	 0.058029
9.253325	 0.057948
9.266659	 0.057889
9.279992	 0.057800
9.293325	 0.057787
9.306659	 0.058016
9.319992	 0.058516
9.333325	 0.059274
9.346659	 0.060522
9.359992	 0.062637
9.373325	 0.065590
9.386659	 0.068503
9.399992	 0.069906
9.413325	 0.068986
9.426659	 0.066494
9.439992	 0.063969
9.453325	 0.062295
9.466659	 0.061397
9.479992	 0.060989
9.493325	 0.061050
9.506659	 0.061509
9.519992	 0.061980
9.533325	 0.062063
9.546659	 0.061707
9.559992	 0.061201
9.573325	 0.060863
9.586658	 0.060823
9.599992	 0.061103
9.613325	 0.061682
9.626658	 0.062270
9.639992	 0.062439
9.653325	 0.062231
9.666658	 0.062096
9.679992	 0.062141
9.693325	 0.062104
9.706658	 0.062000
9.719992	 0.062151
9.733325	 0.062702
9.746658	 0.063386
9.759992	 0.063886
9.773325	 0.064238
9.786658	 0.064591
9.799992	 0.064890
9.813325	 0.065109
9.826658	 0.065373
9.839992	 0.065777
9.853325	 0.066302
9.866658	 0.066888
9.879992	 0.067432
9.893325	 0.067732
9.906658	 0.067664
9.919991	 0.067290
9.933325	 0.066739
9.946658	 0.066168
9.959991	 0.065810
9.973325	 0.065778
9.986658	 0.065928
9.999991	 0.066067
10.013325	 0.066115
10.026658	 0.066023
10.039991	 0.065839
10.053325	 0.065745
10.066658	 0.065783
10.079991	 0.065799
10.093325	 0.065780
10.106658	 0.065943
10.119991	 0.066384
10.133325	 0.066871
10.146658	 0.067193
10.159991	 0.067580
10.173325	 0.068299
10.186658	 0.069026
10.199991	 0.069368
10.213325	 0.069449
10.226658	 0.069489
10.239991	 0.069578
10.253325	 0.069719
10.266658	 0.069681
10.279991	 0.069330
10.293324	 0.068926
10.306658	 0.068703
10.319991	 0.068591
10.333324	 0.068534
10.346658	 0.068583
10.359991	 0.068805
10.373324	 0.069305
10.386658	 0.069998
10.399991	 0.070488
10.413324	 0.070521
10.426658	 0.070256
10.439991	 0.069954
10.453324	 0.069734
10.466658	 0.069552
10.479991	 0.069351
10.493324	 0.069223
10.506658	 0.069154
10.519991	 0.068937
10.533324	 0.068597
10.546658	 0.068476
10.559991	 0.068791
10.573324	 0.069338
10.586658	 0.069804
10.599991	 0.070253
10.613324	 0.070950
10.626657	 0.071833
10.639991	 0.072563
10.653324	 0.072909
10.666657	 0.072954
10.679991	 0.073073
10.693324	 0.073608
10.706657	 0.074904
10.719991	 0.077468
10.733324	 0.080879
10.746657	 0.083305
10.759991	 0.083397
10.773324	 0.081676
10.786657	 0.079517
10.799991	 0.077859
10.813324	 0.076943
10.826657	 0.076412
10.839991	 0.075649
10.853324	 0.074482
10.866657	 0.073378
10.879991	 0.072769
10.893324	 0.072611
10.906657	 0.072693
10.919991	 0.072761
10.933324	 0.072602
10.946657	 0.072318
10.959991	 0.072126
10.973324	 0.072065
10.986657	 0.072148
10.999990	 0.072350
11.013324	 0.072416
11.026657	 0.072164
11.039990	 0.071786
11.053324	 0.071487
11.066657	 0.071227
11.079990	 0.071030
11.093324	 0.071024
11.106657	 0.071158
11.119990	 0.071320
11.133324	 0.071491
11.146657	 0.071596
11.159990	 0.071575
11.173324	 0.071575
11.186657	 0.071734
11.199990	 0.071967
11.213324	 0.072130
11.226657	 0.072166
11.239990	 0.072063
11.253324	 0.071909
11.266657	 0.071890
11.279990	 0.072053
11.293324	 0.072293
11.306657	 0.072595
11.319990	 0.072961
11.333323	 0.073295
11.346657	 0.073558
11.359990	 0.073763
11.373323	 0.073791
11.386657	 0.073593
11.399990	 0.073439
11.413323	 0.073493
11.426657	 0.073531
11.439990	 0.073461
11.453323	 0.073464
11.466657	 0.073610
11.479990	 0.073887
11.493323	 0.074324
11.506657	 0.074853
11.519990	 0.075359
11.533323	 0.075871
11.546657	 0.076447
11.559990	 0.076949
11.573323	 0.077177
11.586657	 0.077043
11.599990	 0.076539
11.613323	 0.075749
11.626657	 0.074919
11.639990	 0.074326
11.653323	 0.074093
11.666656	 0.074090
11.679990	 0.074098
11.693323	 0.074213
11.706656	 0.074672
11.719990	 0.075319
11.733323	 0.075758
11.746656	 0.075935
11.759990	 0.076157
11.773323	 0.076606
11.786656	 0.077142
11.799990	 0.077511
11.813323	 0.077517
11.826656	 0.077200
11.839990	 0.077021
11.853323	 0.078103
11.866656	 0.082972
11.879990	 0.095474
11.893323	 0.117286
11.906656	 0.142786
11.919990	 0.160049
11.933323	 0.160282
11.946656	 0.145178
11.959990	 0.123837
11.973323	 0.104842
11.986656	 0.091976
11.999990	 0.084814
12.013323	 0.081243
12.026656	 0.079409
12.039989	 0.078469
12.053323	 0.078239
12.066656	 0.078340
12.079989	 0.078242
12.093323	 0.077959
12.106656	 0.077766
12.119989	 0.077555
12.133323	 0.077152
12.146656	 0.076728
12.159989	 0.076411
12.173323	 0.076102
12.186656	 0.075817
12.199989	 0.075695
12.213323	 0.075683
12.226656	 0.075550
12.239989	 0.075320
12.253323	 0.075331
12.266656	 0.075746
12.279989	 0.076429
12.293323	 0.077249
12.306656	 0.078113
12.319989	 0.078858
12.333323	 0.079316
12.346656	 0.079347
12.359989	 0.078859
12.373322	 0.078012
12.386656	 0.077231
12.399989	 0.076779
12.413322	 0.076595
12.426656	 0.076573
12.439989	 0.076698
12.453322	 0.077128
12.466656	 0.078141
12.479989	 0.079723
12.493322	 0.081395
12.506656	 0.082567
12.519989	 0.082905
12.533322	 0.082379
12.546656	 0.081271
12.559989	 0.080082
12.573322	 0.079169
12.586656	 0.078579
12.599989	 0.078247
12.613322	 0.078117
12.626656	 0.078148
12.639989	 0.078344
12.653322	 0.078714
12.666656	 0.079173
12.679989	 0.079560
12.693322	 0.079774
12.706656	 0.079868
12.719989	 0.079930
12.733322	 0.079908
12.746655	 0.079810
12.759989	 0.079841
12.773322	 0.080057
12.786655	 0.080254
12.799989	 0.080375
12.813322	 0.080616
12.826655	 0.081024
12.839989	 0.081417
12.853322	 0.081718
12.866655	 0.081987
12.879989	 0.082167
12.893322	 0.082159
12.906655	 0.082006
12.919989	 0.081814
12.933322	 0.081693
12.946655	 0.081683
12.959989	 0.081613
12.973322	 0.081327
12.986655	 0.080978
12.999989	 0.080866
13.013322	 0.081021
13.026655	 0.081168
13.039989	 0.081188
13.053322	 0.081186
13.066655	 0.081155
13.079988	 0.081117
13.093322	 0.081232
13.106655	 0.081430
13.119988	 0.081468
13.133322	 0.081295
13.146655	 0.081096
13.159988	 0.080991
13.173322	 0.080962
13.186655	 0.081074
13.199988	 0.081296
13.213322	 0.081355
13.226655	 0.081089
13.239988	 0.080696
13.253322	 0.080545
13.266655	 0.080675
13.279988	 0.080710
13.293322	 0.080518
13.306655	 0.080379
13.319988	 0.080445
13.333322	 0.080663
13.346655	 0.080991
13.359988	 0.081372
13.373322	 0.081675
13.386655	 0.081648
13.399988	 0.081199
13.413321	 0.080713
13.426655	 0.080598
13.439988	 0.080790
13.453321	 0.081042
13.466655	 0.081213
13.479988	 0.081189
13.493321	 0.080974
13.506655	 0.080746
13.519988	 0.080596
13.533321	 0.080496
13.546655	 0.080524
13.559988	 0.080710
13.573321	 0.080891
13.586655	 0.081046
13.599988	 0.081324
13.613321	 0.081631
13.626655	 0.081654
13.639988	 0.081257
13.653321	 0.080632
13.666655	 0.080212
13.679988	 0.080274
13.693321	 0.080577
13.706655	 0.080708
13.719988	 0.080711
13.733321	 0.080920
13.746655	 0.081303
13.759988	 0.081480
13.773321	 0.081368
13.786654	 0.081163
13.799988	 0.080891
13.813321	 0.080660
13.826654	 0.080731
13.839988	 0.081034
13.853321	 0.081181
13.866654	 0.081022
13.879988	 0.080785
13.893321	 0.080770
13.906654	 0.080979
13.919988	 0.081123
13.933321	 0.081131
13.946654	 0.081195
13.959988	 0.081323
13.973321	 0.081387
13.986654	 0.081404
13.999988	 0.081457
14.013321	 0.081519
14.026654	 0.081473
14.039988	 0.081186
14.053321	 0.080703
14.066654	 0.080362
14.079988	 0.080459
14.093321	 0.080894
14.106654	 0.081365
14.119987	 0.081693
14.133321	 0.081751
14.146654	 0.081523
14.159987	 0.081258
14.173321	 0.081224
14.186654	 0.081504
14.199987	 0.081970
14.213321	 0.082320
14.226654	 0.082306
14.239987	 0.082019
14.253321	 0.081818
14.266654	 0.081956
14.279987	 0.082339
14.293321	 0.082623
14.306654	 0.082563
14.319987	 0.082294
14.333321	 0.082165
14.346654	 0.082348
14.359987	 0.082774
14.373321	 0.083246
14.386654	 0.083428
14.399987	 0.083182
14.413321	 0.082842
14.426654	 0.082656
14.439987	 0.082460
14.453321	 0.082301
14.466654	 0.082498
14.479987	 0.082913
14.493320	 0.083094
14.506654	 0.082955
14.519987	 0.082723
14.533320	 0.082588
14.546654	 0.082643
14.559987	 0.082843
14.573320	 0.083039
14.586654	 0.083163
14.599987	 0.083225
14.613320	 0.083149
14.626654	 0.082922
14.639987	 0.082730
14.653320	 0.082646
14.666654	 0.082580
14.679987	 0.082590
14.693320	 0.082745
14.706654	 0.082885
14.719987	 0.082905
14.733320	 0.082880
14.746654	 0.082801
14.759987	 0.082623
14.773320	 0.082447
14.786654	 0.082376
14.799987	 0.082443
14.813320	 0.082614
14.826653	 0.082706
14.839987	 0.082525
14.853320	 0.082222
14.866653	 0.082216
14.879987	 0.082546
14.893320	 0.082764
14.906653	 0.082616
14.919987	 0.082343
14.933320	 0.082228
14.946653	 0.082294
14.959987	 0.082490
14.973320	 0.082766
14.986653	 0.082970
14.999987	 0.082986
15.013320	 0.082989
15.026653	 0.083184
15.039987	 0.083418
15.053320	 0.083463
15.066653	 0.083413
15.079987	 0.083493
15.093320	 0.083743
15.106653	 0.084011
15.119987	 0.084108
15.133320	 0.084002
15.146653	 0.083797
15.159986	 0.083563
15.173320	 0.083337
15.186653	 0.083194
15.199986	 0.083142
15.213320	 0.083072
15.226653	 0.082860
15.239986	 0.082461
15.253320	 0.081877
15.266653	 0.081188
15.279986	 0.080698
15.293320	 0.080616
15.306653	 0.080736
15.319986	 0.080827
15.333320	 0.080913
15.346653	 0.081012
15.359986	 0.081082
15.373320	 0.081170
15.386653	 0.081202
15.399986	 0.080973
15.413320	 0.080644
15.426653	 0.080678
15.439986	 0.081118
15.453320	 0.081506
15.466653	 0.081541
15.479986	 0.081345
15.493320	 0.081261
15.506653	 0.081505
15.519986	 0.081980
15.533319	 0.082475
15.546653	 0.082787
15.559986	 0.082735
15.573319	 0.082435
15.586653	 0.082234
15.599986	 0.082222
15.613319	 0.082148
15.626653	 0.081891
15.639986	 0.081744
15.653319	 0.082012
15.666653	 0.082611
15.679986	 0.083158
15.693319	 0.083321
15.706653	 0.083164
15.719986	 0.082919
15.733319	 0.082649
15.746653	 0.082417
15.759986	 0.082348
15.773319	 0.082427
15.786653	 0.082577
15.799986	 0.082852
15.813319	 0.083305
15.826653	 0.083779
15.839986	 0.084012
15.853319	 0.083970
15.866652	 0.083832
15.879986	 0.083686
15.893319	 0.083465
15.906652	 0.083260
15.919986	 0.083313
15.933319	 0.083539
15.946652	 0.083591
15.959986	 0.083395
15.973319	 0.083249
15.986652	 0.083382
15.999986	 0.083637
16.013319	 0.083755
16.026653	 0.083731
16.039988	 0.083703
16.053322	 0.083654
16.066656	 0.083456
16.079990	 0.083178
16.093325	 0.083033
16.106659	 0.083149
16.119993	 0.083484
16.133327	 0.083851
16.146662	 0.084079
16.159996	 0.084130
16.173330	 0.084066
16.186665	 0.083978
16.199999	 0.083975
16.213333	 0.084108
16.226667	 0.084248
16.240002	 0.084231
16.253336	 0.084205
16.266670	 0.084586
16.280005	 0.085423
16.293339	 0.086227
16.306673	 0.086791
16.320007	 0.087564
16.333342	 0.089093
16.346676	 0.092497
16.360010	 0.101108
16.373344	 0.118019
16.386679	 0.138131
16.400013	 0.147698
16.413347	 0.138721
16.426682	 0.118171
16.440016	 0.097572
16.453350	 0.081427
16.466684	 0.068725
16.480019	 0.058177
16.493353	 0.049466
16.506687	 0.042480
16.520021	 0.036855
16.533356	 0.032188
16.546690	 0.028379
16.560024	 0.025370
16.573359	 0.022859
16.586693	 0.020467
16.600027	 0.018039
16.613361	 0.015866
16.626696	 0.014339
16.640030	 0.013297
16.653364	 0.012284
16.666698	 0.011228
16.680033	 0.010334
16.693367	 0.009664
16.706701	 0.009099
16.720036	 0.008478
16.733370	 0.007743
16.746704	 0.007028
16.760038	 0.006430
16.773373	 0.005780
16.786707	 0.004982
16.800041	 0.004298
16.813375	 0.003833
16.826710	 0.003276
16.840044	 0.002487
16.853378	 0.001636
16.866713	 0.000835
16.880047	 0.000185
16.893381	 -0.000284
16.906715	 -0.000836
16.920050	 -0.001628
16.933384	 -0.002353
16.946718	 -0.002754
16.960052	 -0.003107
16.973387	 -0.003805
16.986721	 -0.004802
17.000055	 -0.005733
17.013390	 -0.006388
17.026724	 -0.006921
17.040058	 -0.007562
17.053392	 -0.008238
17.066727	 -0.008751
17.080061	 -0.009193
17.093395	 -0.009759
17.106730	 -0.010301
17.120064	 -0.010546
17.133398	 -0.010533
17.146732	 -0.010435
17.160067	 -0.010305
17.173401	 -0.010185
17.186735	 -0.010160
17.200069	 -0.010221
17.213404	 -0.010259
17.226738	 -0.010191
17.240072	 -0.009949
17.253407	 -0.009535
17.266741	 -0.009122
17.280075	 -0.008822
17.293409	 -0.008461
17.306744	 -0.007900
17.320078	 -0.007356
17.333412	 -0.007111
17.346746	 -0.007069
17.360081	 -0.006916
17.373415	 -0.006617
17.386749	 -0.006340
17.400084	 -0.006103
17.413418	 -0.005847
17.426752	 -0.005543
17.440086	 -0.005148
17.453421	 -0.004739
17.466755	 -0.004504
17.480089	 -0.004396
17.493423	 -0.004225
17.506758	 -0.004041
17.520092	 -0.003986
17.533426	 -0.004004
17.546761	 -0.003898
17.560095	 -0.003511
17.573429	 -0.002966
17.586763	 -0.002577
17.600098	 -0.002428
17.613432	 -0.002334
17.626766	 -0.002171
17.640100	 -0.001985
17.653435	 -0.001850
17.666769	 -0.001812
17.680103	 -0.001869
17.693438	 -0.001945
17.706772	 -0.001984
17.720106	 -0.001930
17.733440	 -0.001637
17.746775	 -0.001176
17.760109	 -0.000877
17.773443	 -0.000819
17.786777	 -0.000818
17.800112	 -0.000793
17.813446	 -0.000729
17.826780	 -0.000643
17.840115	 -0.000625
17.853449	 -0.000653
17.866783	 -0.000650
17.880117	 -0.000643
17.893452	 -0.000601
17.906786	 -0.000444
17.920120	 -0.000268
17.933455	 -0.000243
17.946789	 -0.000379
17.960123	 -0.000516
17.973457	 -0.000436
17.986792	 -0.000070
18.000126	 0.000397
18.013460	 0.000682
18.026794	 0.000595
18.040129	 0.000234
18.053463	 -0.000036
18.066797	 0.000030
18.080132	 0.000256
18.093466	 0.000327
18.106800	 0.000258
18.120134	 0.000239
18.133469	 0.000255
18.146803	 0.000229
18.160137	 0.000234
18.173471	 0.000327
18.186806	 0.000436
18.200140	 0.000469
18.213474	 0.000369
18.226809	 0.000211
18.240143	 0.000193
18.253477	 0.000351
18.266811	 0.000470
18.280146	 0.000397
18.293480	 0.000283
18.306814	 0.000414
18.320148	 0.000775
18.333483	 0.001039
18.346817	 0.001053
18.360151	 0.000990
18.373486	 0.001047
18.386820	 0.001164
18.400154	 0.001219
18.413488	 0.001302
18.426823	 0.001475
18.440157	 0.001662
18.453491	 0.001878
18.466825	 0.002047
18.480160	 0.002031
18.493494	 0.002020
18.506828	 0.002150
18.520163	 0.002130
18.533497	 0.001831
18.546831	 0.001617
18.560165	 0.001728
18.573500	 0.001923
18.586834	 0.001926
18.600168	 0.001832
18.613503	 0.001862
18.626837	 0.001993
18.640171	 0.002126
18.653505	 0.002237
18.666840	 0.002241
18.680174	 0.002136
18.693508	 0.002115
18.706842	 0.002210
18.720177	 0.002206
18.733511	 0.002132
18.746845	 0.002181
18.760180	 0.002258
18.773514	 0.002283
18.786848	 0.002397
18.800182	 0.002542
18.813517	 0.002514
18.826851	 0.002384
18.840185	 0.002322
18.853519	 0.002275
18.866854	 0.002122
18.880188	 0.001907
18.893522	 0.001758
18.906857	 0.001708
18.920191	 0.001672
18.933525	 0.001621
18.946859	 0.001596
18.960194	 0.001598
18.973528	 0.001638
18.986862	 0.001698
19.000196	 0.001697
19.013531	 0.001653
19.026865	 0.001647
19.040199	 0.001718
19.053534	 0.001841
19.066868	 0.001960
19.080202	 0.002118
19.093536	 0.002365
19.106871	 0.002468
19.120205	 0.002126
19.133539	 0.001538
19.146873	 0.001258
19.160208	 0.001511
19.173542	 0.001978
19.186876	 0.002190
19.200211	 0.002030
19.213545	 0.001790
19.226879	 0.001734
19.240213	 0.001835
19.253548	 0.001971
19.266882	 0.002089
19.280216	 0.002136
19.293550	 0.002156
19.306885	 0.002314
19.320219	 0.002597
19.333553	 0.002802
19.346888	 0.002832
19.360222	 0.002672
19.373556	 0.002303
19.386890	 0.001888
19.400225	 0.001711
19.413559	 0.001846
19.426893	 0.002068
19.440228	 0.002170
19.453562	 0.002196
19.466896	 0.002234
19.480230	 0.002199
19.493565	 0.002014
19.506899	 0.001873
19.520233	 0.002023
19.533567	 0.002320
19.546902	 0.002393
19.560236	 0.002172
19.573570	 0.001905
19.586905	 0.001775
19.600239	 0.001827
19.613573	 0.001973
19.626907	 0.001941
19.640242	 0.001690
19.653576	 0.001579
19.666910	 0.001753
19.680244	 0.001876
19.693579	 0.001770
19.706913	 0.001756
19.720247	 0.001998
19.733582	 0.002129
19.746916	 0.001964
19.760250	 0.001850
19.773584	 0.001955
19.786919	 0.002014
19.800253	 0.001914
19.813587	 0.001795
19.826921	 0.001709
19.840256	 0.001655
19.853590	 0.001674
19.866924	 0.001795
19.880259	 0.002043
19.893593	 0.002376
19.906927	 0.002581
19.920261	 0.002460
19.933596	 0.002109
19.946930	 0.001841
19.960264	 0.001830
19.973598	 0.001966
19.986933	 0.002039

*------------------------ End of raw data
Results for Channel	1	=	242.00	nm
Title:	Report Title
Run File:	C:\HPLC\PET 2025\2025.06.23\ompa_144h004.run
--------------
Injection Info
--------------
Method:	C:\METODOS EQUIPO 2 2025\20250402 PET_Calibrado TPA MHET BHET DIMER.mth
Sample:	OmpA_144h
Injection Date:	Mon Jun 23 14:55:03 2025
Manual injection
Operator:	Paloma
Instrument:	3
Notes:	
---------
Misc Info
---------
Workstation:	HPLC
Bus Address:	44
Run Time:	0.000	to	20.000	min.
-----------
Recalc Info
-----------
Recalc Method:	c:\metodos equipo 2 2025\20250402 pet_calibrado tpa mhet bhet dimer.mth
Recalc Date:	Mon Jun 23 15:18:39 2025
Operator:	Paloma
Instrument:	3
Notes:	
Sample Rate:	5.000 Hz.
Measurement Type:	1 = Area
Calculation Type:	4 = ExtStd
Normalize Results:	No
------------------------
Peak Info for Channel 1
------------------------
4 Peaks (tR	Timeoffset	RRT	Sepcode	Width	Counts	Result	Name)
6.238	-0.133	0.0000	BB	9.42	19800024	200.148300	TPA (uM)
7.227	-0.002	0.0000	GR	0.00	2632712	50.914772	MHET (uM)
7.665	0.190	0.0000	BB	4.32	62882	0.758698	BHET (uM)
9.218	0.089	0.0000	BB	-45.89	85908	1.535042	DIMER (uM)
