# Supplementary material for: Engineering Escherichia coli for polyethylene terephthalate powder biodegradation via recoding of an outer membrane protein
Source: iScience. 2026 Jan 2;29(2):114621. doi: 10.1016/j.isci.2025.114621 (PMC12860643; doi:10.1016/j.isci.2025.114621)
Supplement: Data S2. Raw HPLC and UHPLC-MS data — (A) Unprocessed HPLC data files supporting Figures 4, S3, S5, Tables 1 and S4. Files are provided in.txt format corresponding to the data extracted with Varian ProStar software (Varian Inc., Palo Alto, California, USA). Each file contains absorbance values (in arbitrary units) recorded over time under the analytical conditions described in STAR Methods. (B) Raw UHPLC-MS files supporting Figure S4. The chromatograms and mass spectrometry data can be analyzed with the software MassLynx V4.1 (Waters) to obtain the mass spectra of the oligomers TET and TETE. Analytical conditions described in STAR Methods. (A and B) The unprocessed HPLC and UHPLC-MS files have been deposited at Zenodo under the identifier https://zenodo.org/records/17578239. [file mmc5.zip › Data S2/A. HPLC/Figure 4A, Figure S5/S3_168H_1.TXT]

File	C:\HPLC\PET 2025\2025.06.23\ompa_168h.run	Filetype	63
WTOASCII Parameters:	C:\star\WTOASCII.TXT
 1 channels
   Channel	 1	242.00	nm	in AU
Base rate 5.0000 Hz	Bunch 2	Effective rate 5.00000 Hz.	T = 0.003333 min.
6000 points	from	0.000	to	20.000	minutes
Sampling every 4 point(s)
Printing points from	0.000	to	20.000 min, point 0 to 5999
Channels	1	to	1
0.000000	 0.000000
0.013333	 -0.000045
0.026667	 -0.000028
0.040000	 -0.000240
0.053333	 -0.000646
0.066667	 -0.000964
0.080000	 -0.001039
0.093333	 -0.000891
0.106667	 -0.000612
0.120000	 -0.000336
0.133333	 -0.000118
0.146667	 0.000143
0.160000	 0.000447
0.173333	 0.000543
0.186667	 0.000258
0.200000	 -0.000284
0.213333	 -0.000907
0.226667	 -0.001464
0.240000	 -0.001773
0.253333	 -0.001787
0.266667	 -0.001658
0.280000	 -0.001520
0.293333	 -0.001351
0.306667	 -0.001037
0.320000	 -0.000668
0.333333	 -0.000608
0.346667	 -0.000895
0.360000	 -0.000961
0.373333	 -0.000509
0.386667	 0.000002
0.400000	 0.000086
0.413333	 -0.000160
0.426667	 -0.000356
0.440000	 -0.000359
0.453333	 -0.000247
0.466666	 -0.000087
0.480000	 0.000046
0.493333	 0.000031
0.506666	 -0.000220
0.520000	 -0.000593
0.533333	 -0.000749
0.546666	 -0.000599
0.560000	 -0.000478
0.573333	 -0.000543
0.586666	 -0.000550
0.600000	 -0.000377
0.613333	 -0.000173
0.626666	 -0.000021
0.640000	 0.000108
0.653333	 0.000117
0.666666	 -0.000125
0.680000	 -0.000464
0.693333	 -0.000599
0.706666	 -0.000501
0.720000	 -0.000374
0.733333	 -0.000298
0.746666	 -0.000197
0.760000	 -0.000099
0.773333	 -0.000159
0.786666	 -0.000329
0.800000	 -0.000372
0.813333	 -0.000253
0.826666	 -0.000150
0.839999	 -0.000185
0.853333	 -0.000341
0.866666	 -0.000465
0.879999	 -0.000417
0.893333	 -0.000246
0.906666	 -0.000117
0.919999	 -0.000154
0.933333	 -0.000344
0.946666	 -0.000584
0.959999	 -0.000796
0.973333	 -0.000867
0.986666	 -0.000649
0.999999	 -0.000241
1.013333	 0.000110
1.026666	 0.000454
1.039999	 0.000962
1.053333	 0.001344
1.066666	 0.001200
1.079999	 0.000783
1.093333	 0.000657
1.106666	 0.000847
1.119999	 0.000920
1.133333	 0.000760
1.146666	 0.000651
1.159999	 0.000725
1.173333	 0.000864
1.186666	 0.000920
1.199999	 0.000822
1.213333	 0.000652
1.226666	 0.000515
1.239999	 0.000420
1.253332	 0.000395
1.266666	 0.000520
1.279999	 0.000842
1.293332	 0.001335
1.306666	 0.001963
1.319999	 0.002677
1.333332	 0.003482
1.346666	 0.004545
1.359999	 0.005924
1.373332	 0.007431
1.386666	 0.009034
1.399999	 0.010829
1.413332	 0.012557
1.426666	 0.013930
1.439999	 0.017152
1.453332	 0.033064
1.466666	 0.080875
1.479999	 0.167043
1.493332	 0.266932
1.506666	 0.343527
1.519999	 0.379449
1.533332	 0.381385
1.546666	 0.364554
1.559999	 0.341401
1.573332	 0.318303
1.586666	 0.297029
1.599999	 0.277946
1.613332	 0.261386
1.626665	 0.247213
1.639999	 0.234773
1.653332	 0.223309
1.666665	 0.212103
1.679999	 0.200759
1.693332	 0.189378
1.706665	 0.177936
1.719999	 0.166067
1.733332	 0.153854
1.746665	 0.141895
1.759999	 0.130488
1.773332	 0.119499
1.786665	 0.108843
1.799999	 0.098603
1.813332	 0.088907
1.826665	 0.079854
1.839999	 0.071457
1.853332	 0.063690
1.866665	 0.056644
1.879999	 0.050575
1.893332	 0.045724
1.906665	 0.042141
1.919999	 0.039614
1.933332	 0.037805
1.946665	 0.036547
1.959998	 0.035733
1.973332	 0.034951
1.986665	 0.033723
1.999998	 0.032035
2.013332	 0.030155
2.026665	 0.028098
2.039999	 0.025743
2.053332	 0.023302
2.066665	 0.021111
2.079998	 0.019131
2.093332	 0.017205
2.106665	 0.015427
2.119998	 0.013938
2.133332	 0.012711
2.146665	 0.011694
2.159998	 0.010918
2.173332	 0.010365
2.186665	 0.009970
2.199998	 0.009702
2.213332	 0.009438
2.226665	 0.009094
2.239998	 0.008780
2.253332	 0.008540
2.266665	 0.008261
2.279998	 0.007909
2.293332	 0.007505
2.306665	 0.007066
2.319998	 0.006755
2.333332	 0.006682
2.346665	 0.006726
2.359998	 0.006796
2.373332	 0.006920
2.386665	 0.007068
2.399998	 0.007184
2.413332	 0.007269
2.426665	 0.007363
2.439998	 0.007437
2.453331	 0.007397
2.466665	 0.007240
2.479998	 0.007096
2.493331	 0.007097
2.506665	 0.007209
2.519998	 0.007214
2.533331	 0.006987
2.546665	 0.006672
2.559998	 0.006511
2.573331	 0.006650
2.586665	 0.006887
2.599998	 0.006723
2.613331	 0.006032
2.626665	 0.005292
2.639998	 0.004900
2.653331	 0.004748
2.666665	 0.004601
2.679998	 0.004409
2.693331	 0.004167
2.706665	 0.003933
2.719998	 0.003831
2.733331	 0.003762
2.746665	 0.003565
2.759998	 0.003373
2.773331	 0.003366
2.786664	 0.003491
2.799998	 0.003648
2.813331	 0.003756
2.826664	 0.003710
2.839998	 0.003489
2.853331	 0.003195
2.866664	 0.003015
2.879998	 0.003087
2.893331	 0.003212
2.906664	 0.003052
2.919998	 0.002711
2.933331	 0.002564
2.946664	 0.002598
2.959998	 0.002511
2.973331	 0.002236
2.986664	 0.001944
2.999998	 0.001752
3.013331	 0.001697
3.026664	 0.001769
3.039998	 0.001840
3.053331	 0.001781
3.066664	 0.001686
3.079998	 0.001732
3.093331	 0.001836
3.106664	 0.001774
3.119998	 0.001585
3.133331	 0.001502
3.146664	 0.001531
3.159997	 0.001448
3.173331	 0.001303
3.186664	 0.001407
3.199997	 0.001637
3.213331	 0.001583
3.226664	 0.001294
3.239997	 0.001112
3.253331	 0.001078
3.266664	 0.001039
3.279997	 0.000977
3.293331	 0.000997
3.306664	 0.001145
3.319997	 0.001337
3.333331	 0.001434
3.346664	 0.001370
3.359997	 0.001249
3.373331	 0.001272
3.386664	 0.001531
3.399997	 0.002009
3.413331	 0.002675
3.426664	 0.003437
3.439997	 0.004134
3.453331	 0.004644
3.466664	 0.004918
3.479997	 0.004974
3.493330	 0.004943
3.506664	 0.004939
3.519997	 0.004885
3.533330	 0.004673
3.546664	 0.004413
3.559997	 0.004269
3.573330	 0.004154
3.586664	 0.003957
3.599997	 0.003789
3.613330	 0.003665
3.626664	 0.003423
3.639997	 0.003155
3.653330	 0.003102
3.666664	 0.003139
3.679997	 0.002938
3.693330	 0.002468
3.706664	 0.001973
3.719997	 0.001571
3.733330	 0.001165
3.746664	 0.000776
3.759997	 0.000641
3.773330	 0.000899
3.786664	 0.001374
3.799997	 0.001631
3.813330	 0.001419
3.826663	 0.001069
3.839997	 0.001010
3.853330	 0.001163
3.866663	 0.001264
3.879997	 0.001289
3.893330	 0.001247
3.906663	 0.001074
3.919997	 0.000878
3.933330	 0.000877
3.946663	 0.001122
3.959997	 0.001439
3.973330	 0.001578
3.986663	 0.001478
3.999997	 0.001326
4.013330	 0.001275
4.026663	 0.001245
4.039997	 0.001138
4.053330	 0.001064
4.066663	 0.001139
4.079997	 0.001291
4.093330	 0.001437
4.106663	 0.001613
4.119997	 0.001870
4.133330	 0.002190
4.146663	 0.002471
4.159997	 0.002634
4.173330	 0.002713
4.186663	 0.002742
4.199996	 0.002714
4.213330	 0.002686
4.226663	 0.002660
4.239996	 0.002512
4.253330	 0.002217
4.266663	 0.001919
4.279996	 0.001705
4.293330	 0.001576
4.306663	 0.001540
4.319996	 0.001534
4.333330	 0.001514
4.346663	 0.001564
4.359996	 0.001715
4.373330	 0.001863
4.386663	 0.001908
4.399996	 0.001925
4.413330	 0.002106
4.426663	 0.002420
4.439996	 0.002601
4.453330	 0.002618
4.466663	 0.002702
4.479996	 0.002907
4.493330	 0.003115
4.506663	 0.003254
4.519996	 0.003295
4.533329	 0.003310
4.546663	 0.003350
4.559996	 0.003260
4.573329	 0.002940
4.586663	 0.002602
4.599996	 0.002445
4.613329	 0.002354
4.626663	 0.002216
4.639996	 0.002183
4.653329	 0.002403
4.666663	 0.002754
4.679996	 0.003013
4.693329	 0.003093
4.706663	 0.003052
4.719996	 0.002979
4.733329	 0.002865
4.746663	 0.002732
4.759996	 0.002686
4.773329	 0.002663
4.786663	 0.002573
4.799996	 0.002528
4.813329	 0.002588
4.826663	 0.002632
4.839996	 0.002554
4.853329	 0.002303
4.866663	 0.001940
4.879996	 0.001685
4.893329	 0.001599
4.906662	 0.001539
4.919996	 0.001531
4.933329	 0.001652
4.946662	 0.001770
4.959996	 0.001813
4.973329	 0.001811
4.986662	 0.001718
4.999996	 0.001637
5.013329	 0.001763
5.026662	 0.001977
5.039996	 0.002011
5.053329	 0.001808
5.066662	 0.001490
5.079996	 0.001227
5.093329	 0.001147
5.106662	 0.001240
5.119996	 0.001384
5.133329	 0.001434
5.146662	 0.001332
5.159996	 0.001211
5.173329	 0.001265
5.186662	 0.001456
5.199996	 0.001466
5.213329	 0.001152
5.226662	 0.000814
5.239995	 0.000774
5.253329	 0.000915
5.266662	 0.000947
5.279995	 0.000866
5.293329	 0.000843
5.306662	 0.000974
5.319995	 0.001196
5.333329	 0.001322
5.346662	 0.001287
5.359995	 0.001208
5.373329	 0.001199
5.386662	 0.001259
5.399995	 0.001255
5.413329	 0.001081
5.426662	 0.000818
5.439995	 0.000648
5.453329	 0.000607
5.466662	 0.000577
5.479995	 0.000527
5.493329	 0.000613
5.506662	 0.000970
5.519995	 0.001469
5.533329	 0.001830
5.546662	 0.001915
5.559995	 0.001744
5.573328	 0.001433
5.586662	 0.001218
5.599995	 0.001263
5.613328	 0.001432
5.626662	 0.001477
5.639995	 0.001404
5.653328	 0.001468
5.666662	 0.001815
5.679995	 0.002279
5.693328	 0.002648
5.706662	 0.002940
5.719995	 0.003187
5.733328	 0.003265
5.746662	 0.003174
5.759995	 0.003139
5.773328	 0.003346
5.786662	 0.003747
5.799995	 0.004153
5.813328	 0.004506
5.826662	 0.004866
5.839995	 0.005202
5.853328	 0.005387
5.866662	 0.005407
5.879995	 0.005447
5.893328	 0.005673
5.906662	 0.006136
5.919995	 0.006852
5.933328	 0.007714
5.946661	 0.008461
5.959995	 0.008892
5.973328	 0.009114
5.986661	 0.009405
5.999995	 0.009840
6.013328	 0.010292
6.026661	 0.010754
6.039995	 0.011329
6.053328	 0.011962
6.066661	 0.012536
6.079995	 0.013120
6.093328	 0.013947
6.106661	 0.015336
6.119995	 0.017780
6.133328	 0.022166
6.146661	 0.029870
6.159995	 0.042470
6.173328	 0.061267
6.186661	 0.086902
6.199995	 0.118906
6.213328	 0.155096
6.226661	 0.191418
6.239995	 0.222905
6.253328	 0.245389
6.266661	 0.256923
6.279994	 0.257870
6.293328	 0.249695
6.306661	 0.234094
6.319994	 0.213091
6.333328	 0.188996
6.346661	 0.163983
6.359994	 0.139715
6.373328	 0.117341
6.386661	 0.097686
6.399994	 0.081215
6.413328	 0.068008
6.426661	 0.057835
6.439994	 0.050145
6.453328	 0.044219
6.466661	 0.039570
6.479994	 0.036091
6.493328	 0.033690
6.506661	 0.032060
6.519994	 0.030943
6.533328	 0.030286
6.546661	 0.029894
6.559994	 0.029377
6.573328	 0.028720
6.586661	 0.028299
6.599994	 0.028210
6.613328	 0.028231
6.626661	 0.028275
6.639994	 0.028426
6.653327	 0.028746
6.666661	 0.029160
6.679994	 0.029478
6.693327	 0.029610
6.706661	 0.029598
6.719994	 0.029398
6.733327	 0.028939
6.746661	 0.028341
6.759994	 0.027900
6.773327	 0.027875
6.786661	 0.028227
6.799994	 0.028595
6.813327	 0.028755
6.826661	 0.028803
6.839994	 0.028763
6.853327	 0.028612
6.866661	 0.028539
6.879994	 0.028647
6.893327	 0.028698
6.906661	 0.028555
6.919994	 0.028477
6.933327	 0.028656
6.946661	 0.028972
6.959994	 0.029365
6.973327	 0.030002
6.986660	 0.030942
6.999994	 0.031877
7.013327	 0.032355
7.026660	 0.032243
7.039994	 0.031865
7.053327	 0.031657
7.066660	 0.031726
7.079994	 0.031945
7.093327	 0.032331
7.106660	 0.032954
7.119994	 0.034063
7.133327	 0.037201
7.146660	 0.045656
7.159994	 0.061353
7.173327	 0.080046
7.186660	 0.092330
7.199994	 0.092011
7.213327	 0.081488
7.226660	 0.067717
7.239994	 0.055807
7.253327	 0.047436
7.266660	 0.042418
7.279994	 0.039858
7.293327	 0.038582
7.306660	 0.037803
7.319993	 0.037515
7.333327	 0.037832
7.346660	 0.038384
7.359993	 0.038750
7.373327	 0.038843
7.386660	 0.038694
7.399993	 0.038392
7.413327	 0.038235
7.426660	 0.038519
7.439993	 0.039235
7.453327	 0.040158
7.466660	 0.040940
7.479993	 0.041332
7.493327	 0.041588
7.506660	 0.042279
7.519993	 0.043622
7.533327	 0.045284
7.546660	 0.046540
7.559993	 0.046674
7.573327	 0.045806
7.586660	 0.045143
7.599993	 0.045771
7.613327	 0.047385
7.626660	 0.049244
7.639993	 0.052354
7.653327	 0.058842
7.666660	 0.067943
7.679993	 0.074817
7.693326	 0.075677
7.706660	 0.071882
7.719993	 0.066987
7.733326	 0.062473
7.746660	 0.058068
7.759993	 0.053791
7.773326	 0.050145
7.786660	 0.047433
7.799993	 0.045636
7.813326	 0.044669
7.826660	 0.044377
7.839993	 0.044438
7.853326	 0.044721
7.866660	 0.045599
7.879993	 0.047542
7.893326	 0.050232
7.906660	 0.052320
7.919993	 0.052630
7.933326	 0.051433
7.946660	 0.049914
7.959993	 0.048792
7.973326	 0.048024
7.986660	 0.047369
7.999993	 0.046902
8.013327	 0.046878
8.026660	 0.047117
8.039993	 0.047219
8.053327	 0.047357
8.066660	 0.047920
8.079993	 0.048761
8.093327	 0.049605
8.106660	 0.050646
8.119993	 0.052151
8.133327	 0.053981
8.146660	 0.055901
8.159993	 0.057867
8.173326	 0.059615
8.186660	 0.060400
8.199993	 0.059617
8.213326	 0.057436
8.226660	 0.054671
8.239993	 0.052236
8.253326	 0.050684
8.266660	 0.050065
8.279993	 0.050078
8.293326	 0.050315
8.306660	 0.050418
8.319993	 0.050251
8.333326	 0.049979
8.346660	 0.049864
8.359993	 0.049993
8.373326	 0.050223
8.386660	 0.050439
8.399993	 0.050711
8.413326	 0.051052
8.426660	 0.051354
8.439993	 0.051664
8.453326	 0.052056
8.466660	 0.052334
8.479993	 0.052410
8.493326	 0.052491
8.506660	 0.052604
8.519993	 0.052635
8.533326	 0.052668
8.546659	 0.052805
8.559993	 0.053006
8.573326	 0.053149
8.586659	 0.053114
8.599993	 0.053049
8.613326	 0.053327
8.626659	 0.053918
8.639993	 0.054370
8.653326	 0.054577
8.666659	 0.054809
8.679993	 0.055070
8.693326	 0.055139
8.706659	 0.055076
8.719993	 0.055114
8.733326	 0.055267
8.746659	 0.055423
8.759993	 0.055591
8.773326	 0.055857
8.786659	 0.056188
8.799993	 0.056420
8.813326	 0.056519
8.826659	 0.056738
8.839993	 0.057330
8.853326	 0.058279
8.866659	 0.059398
8.879992	 0.060393
8.893326	 0.061001
8.906659	 0.061331
8.919992	 0.061713
8.933326	 0.062126
8.946659	 0.062229
8.959992	 0.061991
8.973326	 0.061726
8.986659	 0.061454
8.999992	 0.060970
9.013326	 0.060551
9.026659	 0.060658
9.039992	 0.061111
9.053326	 0.061485
9.066659	 0.061825
9.079992	 0.062241
9.093326	 0.062527
9.106659	 0.062559
9.119992	 0.062529
9.133326	 0.062722
9.146659	 0.063178
9.159992	 0.063580
9.173326	 0.063676
9.186659	 0.063643
9.199992	 0.063788
9.213326	 0.064045
9.226659	 0.064054
9.239992	 0.063710
9.253325	 0.063264
9.266659	 0.062938
9.279992	 0.062828
9.293325	 0.062969
9.306659	 0.063325
9.319992	 0.063826
9.333325	 0.064303
9.346659	 0.064588
9.359992	 0.064850
9.373325	 0.065581
9.386659	 0.067261
9.399992	 0.070127
9.413325	 0.073682
9.426659	 0.076390
9.439992	 0.076763
9.453325	 0.074799
9.466659	 0.071785
9.479992	 0.068959
9.493325	 0.066904
9.506659	 0.065816
9.519992	 0.065672
9.533325	 0.066254
9.546659	 0.067116
9.559992	 0.067657
9.573325	 0.067552
9.586658	 0.066948
9.599992	 0.066222
9.613325	 0.065699
9.626658	 0.065511
9.639992	 0.065626
9.653325	 0.065981
9.666658	 0.066482
9.679992	 0.066961
9.693325	 0.067204
9.706658	 0.067101
9.719992	 0.066879
9.733325	 0.066886
9.746658	 0.067126
9.759992	 0.067375
9.773325	 0.067643
9.786658	 0.068016
9.799992	 0.068402
9.813325	 0.068762
9.826658	 0.069144
9.839992	 0.069379
9.853325	 0.069258
9.866658	 0.069072
9.879992	 0.069316
9.893325	 0.070004
9.906658	 0.070779
9.919991	 0.071324
9.933325	 0.071496
9.946658	 0.071405
9.959991	 0.071252
9.973325	 0.071044
9.986658	 0.070676
9.999991	 0.070274
10.013325	 0.070135
10.026658	 0.070346
10.039991	 0.070645
10.053325	 0.070753
10.066658	 0.070695
10.079991	 0.070655
10.093325	 0.070709
10.106658	 0.070922
10.119991	 0.071392
10.133325	 0.072003
10.146658	 0.072516
10.159991	 0.072851
10.173325	 0.073140
10.186658	 0.073553
10.199991	 0.074097
10.213325	 0.074684
10.226658	 0.075239
10.239991	 0.075676
10.253325	 0.075906
10.266658	 0.075870
10.279991	 0.075597
10.293324	 0.075157
10.306658	 0.074620
10.319991	 0.074109
10.333324	 0.073750
10.346658	 0.073553
10.359991	 0.073555
10.373324	 0.073894
10.386658	 0.074566
10.399991	 0.075430
10.413324	 0.076371
10.426658	 0.077119
10.439991	 0.077186
10.453324	 0.076411
10.466658	 0.075344
10.479991	 0.074707
10.493324	 0.074581
10.506658	 0.074549
10.519991	 0.074460
10.533324	 0.074529
10.546658	 0.074810
10.559991	 0.075043
10.573324	 0.075127
10.586658	 0.075342
10.599991	 0.075848
10.613324	 0.076388
10.626657	 0.076758
10.639991	 0.077167
10.653324	 0.077950
10.666657	 0.079087
10.679991	 0.080058
10.693324	 0.080267
10.706657	 0.079755
10.719991	 0.079393
10.733324	 0.080463
10.746657	 0.083945
10.759991	 0.089483
10.773324	 0.094855
10.786657	 0.097431
10.799991	 0.096402
10.813324	 0.093100
10.826657	 0.089539
10.839991	 0.087005
10.853324	 0.085516
10.866657	 0.084274
10.879991	 0.082684
10.893324	 0.080859
10.906657	 0.079338
10.919991	 0.078524
10.933324	 0.078308
10.946657	 0.078287
10.959991	 0.078209
10.973324	 0.077989
10.986657	 0.077622
10.999990	 0.077248
11.013324	 0.077039
11.026657	 0.077137
11.039990	 0.077499
11.053324	 0.077672
11.066657	 0.077372
11.079990	 0.077069
11.093324	 0.077205
11.106657	 0.077485
11.119990	 0.077551
11.133324	 0.077431
11.146657	 0.077170
11.159990	 0.076849
11.173324	 0.076727
11.186657	 0.076847
11.199990	 0.076974
11.213324	 0.077051
11.226657	 0.077192
11.239990	 0.077351
11.253324	 0.077413
11.266657	 0.077474
11.279990	 0.077666
11.293324	 0.077868
11.306657	 0.077943
11.319990	 0.077975
11.333323	 0.078103
11.346657	 0.078339
11.359990	 0.078603
11.373323	 0.078826
11.386657	 0.078999
11.399990	 0.079214
11.413323	 0.079585
11.426657	 0.080041
11.439990	 0.080390
11.453323	 0.080598
11.466657	 0.080785
11.479990	 0.081023
11.493323	 0.081202
11.506657	 0.081203
11.519990	 0.081153
11.533323	 0.081316
11.546657	 0.081904
11.559990	 0.083010
11.573323	 0.084387
11.586657	 0.085393
11.599990	 0.085500
11.613323	 0.084770
11.626657	 0.083716
11.639990	 0.082797
11.653323	 0.082155
11.666656	 0.081753
11.679990	 0.081549
11.693323	 0.081524
11.706656	 0.081602
11.719990	 0.081685
11.733323	 0.081831
11.746656	 0.082019
11.759990	 0.082025
11.773323	 0.081967
11.786656	 0.082323
11.799990	 0.083230
11.813323	 0.084364
11.826656	 0.085259
11.839990	 0.085407
11.853323	 0.084674
11.866656	 0.083722
11.879990	 0.083631
11.893323	 0.085973
11.906656	 0.094001
11.919990	 0.112046
11.933323	 0.140189
11.946656	 0.168814
11.959990	 0.183144
11.973323	 0.176233
11.986656	 0.154484
11.999990	 0.129769
12.013323	 0.110181
12.026656	 0.097841
12.039989	 0.091053
12.053323	 0.087327
12.066656	 0.085287
12.079989	 0.084412
12.093323	 0.084213
12.106656	 0.084288
12.119989	 0.084459
12.133323	 0.084562
12.146656	 0.084379
12.159989	 0.083840
12.173323	 0.083183
12.186656	 0.082741
12.199989	 0.082609
12.213323	 0.082664
12.226656	 0.082707
12.239989	 0.082626
12.253323	 0.082552
12.266656	 0.082602
12.279989	 0.082703
12.293323	 0.082841
12.306656	 0.083105
12.319989	 0.083560
12.333323	 0.084252
12.346656	 0.085110
12.359989	 0.085818
12.373322	 0.085947
12.386656	 0.085425
12.399989	 0.084658
12.413322	 0.084019
12.426656	 0.083576
12.439989	 0.083222
12.453322	 0.082876
12.466656	 0.082747
12.479989	 0.083104
12.493322	 0.083854
12.506656	 0.084902
12.519989	 0.086470
12.533322	 0.088439
12.546656	 0.089871
12.559989	 0.089902
12.573322	 0.088775
12.586656	 0.087372
12.599989	 0.086171
12.613322	 0.085243
12.626656	 0.084566
12.639989	 0.084112
12.653322	 0.083929
12.666656	 0.083962
12.679989	 0.084020
12.693322	 0.084106
12.706656	 0.084332
12.719989	 0.084561
12.733322	 0.084621
12.746655	 0.084575
12.759989	 0.084512
12.773322	 0.084496
12.786655	 0.084638
12.799989	 0.084934
12.813322	 0.085281
12.826655	 0.085589
12.839989	 0.085712
12.853322	 0.085716
12.866655	 0.085978
12.879989	 0.086610
12.893322	 0.087242
12.906655	 0.087521
12.919989	 0.087379
12.933322	 0.086988
12.946655	 0.086727
12.959989	 0.086852
12.973322	 0.087137
12.986655	 0.087187
12.999989	 0.086992
13.013322	 0.086876
13.026655	 0.086922
13.039989	 0.086766
13.053322	 0.086316
13.066655	 0.086075
13.079988	 0.086327
13.093322	 0.086680
13.106655	 0.086739
13.119988	 0.086697
13.133322	 0.086853
13.146655	 0.087111
13.159988	 0.087274
13.173322	 0.087357
13.186655	 0.087538
13.199988	 0.087858
13.213322	 0.087964
13.226655	 0.087625
13.239988	 0.087240
13.253322	 0.087249
13.266655	 0.087492
13.279988	 0.087590
13.293322	 0.087666
13.306655	 0.088028
13.319988	 0.088451
13.333322	 0.088531
13.346655	 0.088310
13.359988	 0.088073
13.373322	 0.088050
13.386655	 0.088352
13.399988	 0.088808
13.413321	 0.089109
13.426655	 0.089243
13.439988	 0.089420
13.453321	 0.089619
13.466655	 0.089559
13.479988	 0.089103
13.493321	 0.088526
13.506655	 0.088237
13.519988	 0.088282
13.533321	 0.088395
13.546655	 0.088411
13.559988	 0.088350
13.573321	 0.088295
13.586655	 0.088402
13.599988	 0.088683
13.613321	 0.088915
13.626655	 0.089013
13.639988	 0.089071
13.653321	 0.089122
13.666655	 0.089164
13.679988	 0.089121
13.693321	 0.088921
13.706655	 0.088819
13.719988	 0.089083
13.733321	 0.089520
13.746655	 0.089884
13.759988	 0.090149
13.773321	 0.090223
13.786654	 0.090127
13.799988	 0.090064
13.813321	 0.090018
13.826654	 0.089930
13.839988	 0.089944
13.853321	 0.089973
13.866654	 0.089770
13.879988	 0.089434
13.893321	 0.089175
13.906654	 0.088901
13.919988	 0.088445
13.933321	 0.087941
13.946654	 0.087574
13.959988	 0.087384
13.973321	 0.087527
13.986654	 0.088006
13.999988	 0.088372
14.013321	 0.088319
14.026654	 0.088077
14.039988	 0.088007
14.053321	 0.088208
14.066654	 0.088467
14.079988	 0.088526
14.093321	 0.088378
14.106654	 0.088191
14.119987	 0.088181
14.133321	 0.088438
14.146654	 0.088831
14.159987	 0.089242
14.173321	 0.089531
14.186654	 0.089463
14.199987	 0.089151
14.213321	 0.089115
14.226654	 0.089544
14.239987	 0.090078
14.253321	 0.090412
14.266654	 0.090528
14.279987	 0.090358
14.293321	 0.089846
14.306654	 0.089267
14.319987	 0.089023
14.333321	 0.089165
14.346654	 0.089408
14.359987	 0.089550
14.373321	 0.089560
14.386654	 0.089473
14.399987	 0.089444
14.413321	 0.089647
14.426654	 0.090072
14.439987	 0.090521
14.453321	 0.090836
14.466654	 0.091025
14.479987	 0.091090
14.493320	 0.090990
14.506654	 0.090912
14.519987	 0.091083
14.533320	 0.091401
14.546654	 0.091630
14.559987	 0.091735
14.573320	 0.091757
14.586654	 0.091665
14.599987	 0.091468
14.613320	 0.091292
14.626654	 0.091274
14.639987	 0.091358
14.653320	 0.091389
14.666654	 0.091367
14.679987	 0.091387
14.693320	 0.091391
14.706654	 0.091309
14.719987	 0.091247
14.733320	 0.091241
14.746654	 0.091184
14.759987	 0.091115
14.773320	 0.091147
14.786654	 0.091195
14.799987	 0.091169
14.813320	 0.091164
14.826653	 0.091263
14.839987	 0.091417
14.853320	 0.091471
14.866653	 0.091230
14.879987	 0.090652
14.893320	 0.090081
14.906653	 0.089973
14.919987	 0.090273
14.933320	 0.090483
14.946653	 0.090428
14.959987	 0.090340
14.973320	 0.090306
14.986653	 0.090303
14.999987	 0.090475
15.013320	 0.090949
15.026653	 0.091612
15.039987	 0.092152
15.053320	 0.092309
15.066653	 0.092210
15.079987	 0.092226
15.093320	 0.092420
15.106653	 0.092531
15.119987	 0.092320
15.133320	 0.091788
15.146653	 0.091317
15.159986	 0.091276
15.173320	 0.091465
15.186653	 0.091440
15.199986	 0.091135
15.213320	 0.090763
15.226653	 0.090355
15.239986	 0.089821
15.253320	 0.089264
15.266653	 0.088938
15.279986	 0.088869
15.293320	 0.088792
15.306653	 0.088661
15.319986	 0.088803
15.333320	 0.089267
15.346653	 0.089661
15.359986	 0.089763
15.373320	 0.089691
15.386653	 0.089566
15.399986	 0.089410
15.413320	 0.089203
15.426653	 0.088871
15.439986	 0.088446
15.453320	 0.088243
15.466653	 0.088534
15.479986	 0.089142
15.493320	 0.089641
15.506653	 0.089813
15.519986	 0.089773
15.533319	 0.089753
15.546653	 0.089848
15.559986	 0.089962
15.573319	 0.089963
15.586653	 0.089881
15.599986	 0.089933
15.613319	 0.090252
15.626653	 0.090627
15.639986	 0.090730
15.653319	 0.090579
15.666653	 0.090508
15.679986	 0.090689
15.693319	 0.090921
15.706653	 0.091003
15.719986	 0.090983
15.733319	 0.090956
15.746653	 0.091037
15.759986	 0.091402
15.773319	 0.092012
15.786653	 0.092521
15.799986	 0.092679
15.813319	 0.092631
15.826653	 0.092599
15.839986	 0.092574
15.853319	 0.092459
15.866652	 0.092208
15.879986	 0.091857
15.893319	 0.091556
15.906652	 0.091473
15.919986	 0.091602
15.933319	 0.091785
15.946652	 0.091930
15.959986	 0.092042
15.973319	 0.092100
15.986652	 0.092006
15.999986	 0.091731
16.013319	 0.091456
16.026653	 0.091426
16.039988	 0.091669
16.053322	 0.091900
16.066656	 0.091863
16.079990	 0.091690
16.093325	 0.091682
16.106659	 0.091905
16.119993	 0.092195
16.133327	 0.092394
16.146662	 0.092487
16.159996	 0.092502
16.173330	 0.092401
16.186665	 0.092193
16.199999	 0.092038
16.213333	 0.092117
16.226667	 0.092398
16.240002	 0.092694
16.253336	 0.092837
16.266670	 0.092736
16.280005	 0.092574
16.293339	 0.092767
16.306673	 0.093493
16.320007	 0.094602
16.333342	 0.095886
16.346676	 0.097369
16.360010	 0.100475
16.373344	 0.109250
16.386679	 0.126747
16.400013	 0.146909
16.413347	 0.155628
16.426682	 0.145732
16.440016	 0.124843
16.453350	 0.104327
16.466684	 0.088377
16.480019	 0.075927
16.493353	 0.065778
16.506687	 0.057501
16.520021	 0.050615
16.533356	 0.044741
16.546690	 0.039918
16.560024	 0.036147
16.573359	 0.033054
16.586693	 0.030213
16.600027	 0.027585
16.613361	 0.025459
16.626696	 0.023883
16.640030	 0.022452
16.653364	 0.020893
16.666698	 0.019388
16.680033	 0.018188
16.693367	 0.017226
16.706701	 0.016318
16.720036	 0.015451
16.733370	 0.014674
16.746704	 0.014092
16.760038	 0.013794
16.773373	 0.013554
16.786707	 0.012984
16.800041	 0.012033
16.813375	 0.011048
16.826710	 0.010342
16.840044	 0.009849
16.853378	 0.009320
16.866713	 0.008760
16.880047	 0.008288
16.893381	 0.007750
16.906715	 0.006963
16.920050	 0.006108
16.933384	 0.005422
16.946718	 0.004804
16.960052	 0.004065
16.973387	 0.003195
16.986721	 0.002227
17.000055	 0.001187
17.013390	 0.000183
17.026724	 -0.000660
17.040058	 -0.001293
17.053392	 -0.001646
17.066727	 -0.001696
17.080061	 -0.001754
17.093395	 -0.002125
17.106730	 -0.002605
17.120064	 -0.002870
17.133398	 -0.002937
17.146732	 -0.002979
17.160067	 -0.003144
17.173401	 -0.003480
17.186735	 -0.003761
17.200069	 -0.003713
17.213404	 -0.003388
17.226738	 -0.003074
17.240072	 -0.002925
17.253407	 -0.002760
17.266741	 -0.002446
17.280075	 -0.002188
17.293409	 -0.002056
17.306744	 -0.001852
17.320078	 -0.001550
17.333412	 -0.001209
17.346746	 -0.000811
17.360081	 -0.000445
17.373415	 -0.000209
17.386749	 -0.000031
17.400084	 0.000198
17.413418	 0.000535
17.426752	 0.000979
17.440086	 0.001424
17.453421	 0.001768
17.466755	 0.002021
17.480089	 0.002261
17.493423	 0.002503
17.506758	 0.002621
17.520092	 0.002526
17.533426	 0.002403
17.546761	 0.002638
17.560095	 0.003355
17.573429	 0.004168
17.586763	 0.004595
17.600098	 0.004556
17.613432	 0.004348
17.626766	 0.004301
17.640100	 0.004485
17.653435	 0.004743
17.666769	 0.004896
17.680103	 0.004865
17.693438	 0.004713
17.706772	 0.004563
17.720106	 0.004529
17.733440	 0.004664
17.746775	 0.004874
17.760109	 0.005071
17.773443	 0.005325
17.786777	 0.005651
17.800112	 0.005899
17.813446	 0.005997
17.826780	 0.006050
17.840115	 0.006179
17.853449	 0.006426
17.866783	 0.006763
17.880117	 0.006978
17.893452	 0.006827
17.906786	 0.006377
17.920120	 0.005965
17.933455	 0.005879
17.946789	 0.006124
17.960123	 0.006434
17.973457	 0.006596
17.986792	 0.006682
18.000126	 0.006857
18.013460	 0.007082
18.026794	 0.007204
18.040129	 0.007244
18.053463	 0.007354
18.066797	 0.007559
18.080132	 0.007705
18.093466	 0.007609
18.106800	 0.007301
18.120134	 0.006987
18.133469	 0.006728
18.146803	 0.006558
18.160137	 0.006712
18.173471	 0.007215
18.186806	 0.007663
18.200140	 0.007727
18.213474	 0.007567
18.226809	 0.007521
18.240143	 0.007692
18.253477	 0.007924
18.266811	 0.008024
18.280146	 0.007985
18.293480	 0.007984
18.306814	 0.008116
18.320148	 0.008262
18.333483	 0.008343
18.346817	 0.008396
18.360151	 0.008354
18.373486	 0.008167
18.386820	 0.008031
18.400154	 0.008066
18.413488	 0.008143
18.426823	 0.008224
18.440157	 0.008382
18.453491	 0.008516
18.466825	 0.008456
18.480160	 0.008177
18.493494	 0.007839
18.506828	 0.007699
18.520163	 0.007830
18.533497	 0.008069
18.546831	 0.008272
18.560165	 0.008317
18.573500	 0.008128
18.586834	 0.007928
18.600168	 0.007999
18.613503	 0.008168
18.626837	 0.008064
18.640171	 0.007794
18.653505	 0.007747
18.666840	 0.007932
18.680174	 0.008134
18.693508	 0.008309
18.706842	 0.008503
18.720177	 0.008709
18.733511	 0.008882
18.746845	 0.008977
18.760180	 0.008968
18.773514	 0.008877
18.786848	 0.008783
18.800182	 0.008793
18.813517	 0.008928
18.826851	 0.009048
18.840185	 0.009033
18.853519	 0.008947
18.866854	 0.008951
18.880188	 0.009068
18.893522	 0.009171
18.906857	 0.009303
18.920191	 0.009665
18.933525	 0.010141
18.946859	 0.010410
18.960194	 0.010378
18.973528	 0.010129
18.986862	 0.009795
19.000196	 0.009486
19.013531	 0.009249
19.026865	 0.009216
19.040199	 0.009488
19.053534	 0.009843
19.066868	 0.009922
19.080202	 0.009671
19.093536	 0.009379
19.106871	 0.009351
19.120205	 0.009606
19.133539	 0.009824
19.146873	 0.009689
19.160208	 0.009298
19.173542	 0.009056
19.186876	 0.009277
19.200211	 0.009827
19.213545	 0.010174
19.226879	 0.010061
19.240213	 0.009804
19.253548	 0.009682
19.266882	 0.009623
19.280216	 0.009551
19.293550	 0.009610
19.306885	 0.009884
19.320219	 0.010173
19.333553	 0.010309
19.346888	 0.010381
19.360222	 0.010510
19.373556	 0.010643
19.386890	 0.010604
19.400225	 0.010323
19.413559	 0.009933
19.426893	 0.009572
19.440228	 0.009310
19.453562	 0.009237
19.466896	 0.009428
19.480230	 0.009837
19.493565	 0.010219
19.506899	 0.010332
19.520233	 0.010155
19.533567	 0.009815
19.546902	 0.009525
19.560236	 0.009484
19.573570	 0.009671
19.586905	 0.009883
19.600239	 0.010010
19.613573	 0.010048
19.626907	 0.010011
19.640242	 0.009994
19.653576	 0.010067
19.666910	 0.010097
19.680244	 0.009943
19.693579	 0.009669
19.706913	 0.009398
19.720247	 0.009199
19.733582	 0.009091
19.746916	 0.009047
19.760250	 0.009032
19.773584	 0.009100
19.786919	 0.009347
19.800253	 0.009654
19.813587	 0.009701
19.826921	 0.009386
19.840256	 0.009008
19.853590	 0.008889
19.866924	 0.008961
19.880259	 0.008996
19.893593	 0.009003
19.906927	 0.009078
19.920261	 0.009142
19.933596	 0.009007
19.946930	 0.008636
19.960264	 0.008308
19.973598	 0.008337
19.986933	 0.008634

*------------------------ End of raw data
Results for Channel	1	=	242.00	nm
Title:	Report Title
Run File:	C:\HPLC\PET 2025\2025.06.23\ompa_168h.run
--------------
Injection Info
--------------
Method:	C:\METODOS EQUIPO 2 2025\20250402 PET_Calibrado TPA MHET BHET DIMER.mth
Sample:	OmpA_168h
Injection Date:	Mon Jun 23 15:16:48 2025
Manual injection
Operator:	Paloma
Instrument:	3
Notes:	
---------
Misc Info
---------
Workstation:	HPLC
Bus Address:	44
Run Time:	0.000	to	20.000	min.
-----------
Recalc Info
-----------
Recalc Method:	c:\metodos equipo 2 2025\20250402 pet_calibrado tpa mhet bhet dimer.mth
Recalc Date:	Tue Jun 24 10:19:57 2025
Operator:	Paloma
Instrument:	3
Notes:	
Sample Rate:	5.000 Hz.
Measurement Type:	1 = Area
Calculation Type:	4 = ExtStd
Normalize Results:	No
------------------------
Peak Info for Channel 1
------------------------
4 Peaks (tR	Timeoffset	RRT	Sepcode	Width	Counts	Result	Name)
6.275	-0.096	0.0000	BB	9.44	23966404	250.223282	TPA (uM)
7.212	-0.017	0.0000	GR	0.00	2617462	50.609310	MHET (uM)
7.555	0.080	0.0000	BB	6.42	47066	0.567781	BHET (uM)
9.222	0.093	0.0000	BB	8.55	90135	1.610642	DIMER (uM)
