# Supplementary material for: Engineering Escherichia coli for polyethylene terephthalate powder biodegradation via recoding of an outer membrane protein
Source: iScience. 2026 Jan 2;29(2):114621. doi: 10.1016/j.isci.2025.114621 (PMC12860643; doi:10.1016/j.isci.2025.114621)
Supplement: Data S2. Raw HPLC and UHPLC-MS data — (A) Unprocessed HPLC data files supporting Figures 4, S3, S5, Tables 1 and S4. Files are provided in.txt format corresponding to the data extracted with Varian ProStar software (Varian Inc., Palo Alto, California, USA). Each file contains absorbance values (in arbitrary units) recorded over time under the analytical conditions described in STAR Methods. (B) Raw UHPLC-MS files supporting Figure S4. The chromatograms and mass spectrometry data can be analyzed with the software MassLynx V4.1 (Waters) to obtain the mass spectra of the oligomers TET and TETE. Analytical conditions described in STAR Methods. (A and B) The unprocessed HPLC and UHPLC-MS files have been deposited at Zenodo under the identifier https://zenodo.org/records/17578239. [file mmc5.zip › Data S2/A. HPLC/Figure 4A, Figure S5/S3_168H_2.TXT]

File	C:\HPLC\PET 2025\2025.06.23\ompa_168h002.run	Filetype	63
WTOASCII Parameters:	C:\star\WTOASCII.TXT
 1 channels
   Channel	 1	242.00	nm	in AU
Base rate 5.0000 Hz	Bunch 2	Effective rate 5.00000 Hz.	T = 0.003333 min.
6000 points	from	0.000	to	20.000	minutes
Sampling every 4 point(s)
Printing points from	0.000	to	20.000 min, point 0 to 5999
Channels	1	to	1
0.000000	 0.000000
0.013333	 0.000058
0.026667	 -0.000327
0.040000	 -0.000943
0.053333	 -0.001291
0.066667	 -0.001179
0.080000	 -0.000822
0.093333	 -0.000453
0.106667	 -0.000257
0.120000	 -0.000337
0.133333	 -0.000486
0.146667	 -0.000409
0.160000	 -0.000214
0.173333	 -0.000268
0.186667	 -0.000620
0.200000	 -0.001005
0.213333	 -0.001220
0.226667	 -0.001189
0.240000	 -0.000991
0.253333	 -0.000874
0.266667	 -0.000952
0.280000	 -0.001098
0.293333	 -0.001166
0.306667	 -0.001105
0.320000	 -0.000932
0.333333	 -0.000691
0.346667	 -0.000418
0.360000	 -0.000139
0.373333	 0.000124
0.386667	 0.000366
0.400000	 0.000592
0.413333	 0.000802
0.426667	 0.000932
0.440000	 0.000882
0.453333	 0.000690
0.466666	 0.000575
0.480000	 0.000725
0.493333	 0.001043
0.506666	 0.001237
0.520000	 0.001192
0.533333	 0.001015
0.546666	 0.000750
0.560000	 0.000392
0.573333	 0.000080
0.586666	 -0.000002
0.600000	 0.000164
0.613333	 0.000466
0.626666	 0.000727
0.640000	 0.000744
0.653333	 0.000519
0.666666	 0.000390
0.680000	 0.000555
0.693333	 0.000696
0.706666	 0.000495
0.720000	 0.000139
0.733333	 0.000054
0.746666	 0.000282
0.760000	 0.000463
0.773333	 0.000383
0.786666	 0.000123
0.800000	 -0.000136
0.813333	 -0.000229
0.826666	 -0.000153
0.839999	 -0.000064
0.853333	 -0.000052
0.866666	 -0.000070
0.879999	 -0.000092
0.893333	 -0.000136
0.906666	 -0.000157
0.919999	 -0.000203
0.933333	 -0.000422
0.946666	 -0.000683
0.959999	 -0.000692
0.973333	 -0.000506
0.986666	 -0.000385
0.999999	 -0.000346
1.013333	 -0.000262
1.026666	 -0.000092
1.039999	 0.000096
1.053333	 0.000181
1.066666	 0.000167
1.079999	 0.000125
1.093333	 0.000025
1.106666	 -0.000137
1.119999	 -0.000194
1.133333	 -0.000034
1.146666	 0.000187
1.159999	 0.000326
1.173333	 0.000395
1.186666	 0.000353
1.199999	 0.000181
1.213333	 0.000056
1.226666	 0.000130
1.239999	 0.000300
1.253332	 0.000411
1.266666	 0.000551
1.279999	 0.000948
1.293332	 0.001700
1.306666	 0.002755
1.319999	 0.004039
1.333332	 0.005458
1.346666	 0.006879
1.359999	 0.008236
1.373332	 0.009627
1.386666	 0.011144
1.399999	 0.012632
1.413332	 0.013938
1.426666	 0.016181
1.439999	 0.026983
1.453332	 0.064362
1.466666	 0.141242
1.479999	 0.241507
1.493332	 0.327751
1.506666	 0.374938
1.519999	 0.384233
1.533332	 0.370621
1.546666	 0.348383
1.559999	 0.325038
1.573332	 0.302913
1.586666	 0.282832
1.599999	 0.265467
1.613332	 0.250842
1.626665	 0.238066
1.639999	 0.226066
1.653332	 0.214368
1.666665	 0.202924
1.679999	 0.191609
1.693332	 0.180245
1.706665	 0.168862
1.719999	 0.157548
1.733332	 0.146138
1.746665	 0.134425
1.759999	 0.122586
1.773332	 0.111088
1.786665	 0.100276
1.799999	 0.090233
1.813332	 0.081018
1.826665	 0.072688
1.839999	 0.065102
1.853332	 0.058114
1.866665	 0.051855
1.879999	 0.046527
1.893332	 0.042260
1.906665	 0.039231
1.919999	 0.037416
1.933332	 0.036382
1.946665	 0.035602
1.959998	 0.034772
1.973332	 0.033761
1.986665	 0.032427
1.999998	 0.030581
2.013332	 0.028208
2.026665	 0.025659
2.039999	 0.023388
2.053332	 0.021501
2.066665	 0.019732
2.079998	 0.017939
2.093332	 0.016276
2.106665	 0.014806
2.119998	 0.013500
2.133332	 0.012443
2.146665	 0.011618
2.159998	 0.010880
2.173332	 0.010286
2.186665	 0.009987
2.199998	 0.009923
2.213332	 0.009880
2.226665	 0.009697
2.239998	 0.009319
2.253332	 0.008722
2.266665	 0.007991
2.279998	 0.007360
2.293332	 0.006983
2.306665	 0.006817
2.319998	 0.006760
2.333332	 0.006737
2.346665	 0.006693
2.359998	 0.006659
2.373332	 0.006677
2.386665	 0.006658
2.399998	 0.006492
2.413332	 0.006248
2.426665	 0.006089
2.439998	 0.006109
2.453331	 0.006361
2.466665	 0.006745
2.479998	 0.006940
2.493331	 0.006822
2.506665	 0.006577
2.519998	 0.006359
2.533331	 0.006211
2.546665	 0.006072
2.559998	 0.005822
2.573331	 0.005477
2.586665	 0.005181
2.599998	 0.004947
2.613331	 0.004606
2.626665	 0.004142
2.639998	 0.003768
2.653331	 0.003541
2.666665	 0.003252
2.679998	 0.002818
2.693331	 0.002476
2.706665	 0.002396
2.719998	 0.002405
2.733331	 0.002352
2.746665	 0.002397
2.759998	 0.002693
2.773331	 0.003044
2.786664	 0.003143
2.799998	 0.002968
2.813331	 0.002756
2.826664	 0.002710
2.839998	 0.002852
2.853331	 0.003155
2.866664	 0.003540
2.879998	 0.003743
2.893331	 0.003588
2.906664	 0.003256
2.919998	 0.003006
2.933331	 0.002892
2.946664	 0.002921
2.959998	 0.003160
2.973331	 0.003520
2.986664	 0.003747
2.999998	 0.003676
3.013331	 0.003290
3.026664	 0.002800
3.039998	 0.002568
3.053331	 0.002623
3.066664	 0.002674
3.079998	 0.002572
3.093331	 0.002337
3.106664	 0.002068
3.119998	 0.001956
3.133331	 0.002062
3.146664	 0.002179
3.159997	 0.002077
3.173331	 0.001785
3.186664	 0.001608
3.199997	 0.001801
3.213331	 0.002216
3.226664	 0.002488
3.239997	 0.002498
3.253331	 0.002443
3.266664	 0.002526
3.279997	 0.002748
3.293331	 0.002941
3.306664	 0.002953
3.319997	 0.002760
3.333331	 0.002444
3.346664	 0.002143
3.359997	 0.002043
3.373331	 0.002233
3.386664	 0.002565
3.399997	 0.002931
3.413331	 0.003376
3.426664	 0.003802
3.439997	 0.004045
3.453331	 0.004182
3.466664	 0.004330
3.479997	 0.004413
3.493330	 0.004409
3.506664	 0.004444
3.519997	 0.004584
3.533330	 0.004745
3.546664	 0.004835
3.559997	 0.004826
3.573330	 0.004746
3.586664	 0.004686
3.599997	 0.004637
3.613330	 0.004452
3.626664	 0.004140
3.639997	 0.003909
3.653330	 0.003863
3.666664	 0.003907
3.679997	 0.003823
3.693330	 0.003486
3.706664	 0.003162
3.719997	 0.003153
3.733330	 0.003296
3.746664	 0.003267
3.759997	 0.003033
3.773330	 0.002696
3.786664	 0.002236
3.799997	 0.001712
3.813330	 0.001392
3.826663	 0.001380
3.839997	 0.001455
3.853330	 0.001429
3.866663	 0.001323
3.879997	 0.001221
3.893330	 0.001176
3.906663	 0.001201
3.919997	 0.001307
3.933330	 0.001472
3.946663	 0.001570
3.959997	 0.001508
3.973330	 0.001334
3.986663	 0.001149
3.999997	 0.001033
4.013330	 0.001009
4.026663	 0.001054
4.039997	 0.001147
4.053330	 0.001222
4.066663	 0.001224
4.079997	 0.001206
4.093330	 0.001250
4.106663	 0.001346
4.119997	 0.001410
4.133330	 0.001381
4.146663	 0.001262
4.159997	 0.001207
4.173330	 0.001419
4.186663	 0.001870
4.199996	 0.002303
4.213330	 0.002564
4.226663	 0.002695
4.239996	 0.002643
4.253330	 0.002256
4.266663	 0.001659
4.279996	 0.001256
4.293330	 0.001172
4.306663	 0.001137
4.319996	 0.001031
4.333330	 0.001049
4.346663	 0.001312
4.359996	 0.001666
4.373330	 0.001876
4.386663	 0.001862
4.399996	 0.001768
4.413330	 0.001740
4.426663	 0.001775
4.439996	 0.001918
4.453330	 0.002243
4.466663	 0.002649
4.479996	 0.003023
4.493330	 0.003368
4.506663	 0.003543
4.519996	 0.003381
4.533329	 0.003099
4.546663	 0.002986
4.559996	 0.002971
4.573329	 0.002944
4.586663	 0.003036
4.599996	 0.003304
4.613329	 0.003559
4.626663	 0.003653
4.639996	 0.003550
4.653329	 0.003216
4.666663	 0.002788
4.679996	 0.002558
4.693329	 0.002601
4.706663	 0.002689
4.719996	 0.002612
4.733329	 0.002464
4.746663	 0.002483
4.759996	 0.002629
4.773329	 0.002640
4.786663	 0.002461
4.799996	 0.002266
4.813329	 0.002191
4.826663	 0.002255
4.839996	 0.002359
4.853329	 0.002311
4.866663	 0.002009
4.879996	 0.001638
4.893329	 0.001541
4.906662	 0.001741
4.919996	 0.001968
4.933329	 0.002183
4.946662	 0.002462
4.959996	 0.002613
4.973329	 0.002491
4.986662	 0.002356
4.999996	 0.002511
5.013329	 0.002889
5.026662	 0.003238
5.039996	 0.003412
5.053329	 0.003313
5.066662	 0.002940
5.079996	 0.002593
5.093329	 0.002511
5.106662	 0.002466
5.119996	 0.002195
5.133329	 0.001836
5.146662	 0.001671
5.159996	 0.001803
5.173329	 0.002133
5.186662	 0.002464
5.199996	 0.002631
5.213329	 0.002634
5.226662	 0.002601
5.239995	 0.002576
5.253329	 0.002466
5.266662	 0.002185
5.279995	 0.001772
5.293329	 0.001449
5.306662	 0.001453
5.319995	 0.001749
5.333329	 0.002067
5.346662	 0.002206
5.359995	 0.002176
5.373329	 0.002139
5.386662	 0.002242
5.399995	 0.002470
5.413329	 0.002738
5.426662	 0.002956
5.439995	 0.002990
5.453329	 0.002775
5.466662	 0.002424
5.479995	 0.002202
5.493329	 0.002288
5.506662	 0.002412
5.519995	 0.002201
5.533329	 0.001881
5.546662	 0.001936
5.559995	 0.002260
5.573328	 0.002400
5.586662	 0.002344
5.599995	 0.002376
5.613328	 0.002512
5.626662	 0.002561
5.639995	 0.002491
5.653328	 0.002489
5.666662	 0.002704
5.679995	 0.003044
5.693328	 0.003302
5.706662	 0.003393
5.719995	 0.003439
5.733328	 0.003611
5.746662	 0.003935
5.759995	 0.004334
5.773328	 0.004738
5.786662	 0.005092
5.799995	 0.005350
5.813328	 0.005521
5.826662	 0.005722
5.839995	 0.006072
5.853328	 0.006489
5.866662	 0.006853
5.879995	 0.007229
5.893328	 0.007633
5.906662	 0.007954
5.919995	 0.008256
5.933328	 0.008749
5.946661	 0.009431
5.959995	 0.010112
5.973328	 0.010599
5.986661	 0.010852
5.999995	 0.011107
6.013328	 0.011629
6.026661	 0.012396
6.039995	 0.013203
6.053328	 0.013894
6.066661	 0.014484
6.079995	 0.015132
6.093328	 0.015981
6.106661	 0.017293
6.119995	 0.019650
6.133328	 0.023777
6.146661	 0.030675
6.159995	 0.042118
6.173328	 0.060149
6.186661	 0.085879
6.199995	 0.118800
6.213328	 0.156419
6.226661	 0.194311
6.239995	 0.227259
6.253328	 0.250998
6.266661	 0.263445
6.279994	 0.264601
6.293328	 0.255688
6.306661	 0.238836
6.319994	 0.216882
6.333328	 0.192397
6.346661	 0.167064
6.359994	 0.142183
6.373328	 0.119099
6.386661	 0.099001
6.399994	 0.082504
6.413328	 0.069458
6.426661	 0.059234
6.439994	 0.051325
6.453328	 0.045516
6.466661	 0.041411
6.479994	 0.038320
6.493328	 0.035766
6.506661	 0.033738
6.519994	 0.032383
6.533328	 0.031582
6.546661	 0.031015
6.559994	 0.030502
6.573328	 0.030064
6.586661	 0.029830
6.599994	 0.029865
6.613328	 0.030057
6.626661	 0.030294
6.639994	 0.030666
6.653327	 0.031178
6.666661	 0.031444
6.679994	 0.031244
6.693327	 0.030874
6.706661	 0.030557
6.719994	 0.030220
6.733327	 0.029991
6.746661	 0.030134
6.759994	 0.030511
6.773327	 0.030752
6.786661	 0.030837
6.799994	 0.030999
6.813327	 0.031259
6.826661	 0.031414
6.839994	 0.031295
6.853327	 0.030988
6.866661	 0.030712
6.879994	 0.030513
6.893327	 0.030394
6.906661	 0.030438
6.919994	 0.030584
6.933327	 0.030719
6.946661	 0.030917
6.959994	 0.031270
6.973327	 0.031750
6.986660	 0.032321
6.999994	 0.032807
7.013327	 0.032868
7.026660	 0.032472
7.039994	 0.031978
7.053327	 0.031596
7.066660	 0.031308
7.079994	 0.031220
7.093327	 0.031459
7.106660	 0.032121
7.119994	 0.034080
7.133327	 0.039810
7.146660	 0.052202
7.159994	 0.070424
7.173327	 0.087265
7.186660	 0.093995
7.199994	 0.088376
7.213327	 0.075626
7.226660	 0.062398
7.239994	 0.052140
7.253327	 0.045289
7.266660	 0.041265
7.279994	 0.039391
7.293327	 0.038849
7.306660	 0.038853
7.319993	 0.038957
7.333327	 0.039014
7.346660	 0.038980
7.359993	 0.038849
7.373327	 0.038729
7.386660	 0.038759
7.399993	 0.038950
7.413327	 0.039347
7.426660	 0.040097
7.439993	 0.041152
7.453327	 0.042163
7.466660	 0.042803
7.479993	 0.043098
7.493327	 0.043453
7.506660	 0.044378
7.519993	 0.045973
7.533327	 0.047609
7.546660	 0.048366
7.559993	 0.047880
7.573327	 0.046843
7.586660	 0.046520
7.599993	 0.047470
7.613327	 0.049163
7.626660	 0.051533
7.639993	 0.056207
7.653327	 0.064200
7.666660	 0.072647
7.679993	 0.076700
7.693326	 0.075033
7.706660	 0.070580
7.719993	 0.066048
7.733326	 0.061810
7.746660	 0.057656
7.759993	 0.053871
7.773326	 0.050779
7.786660	 0.048507
7.799993	 0.047143
7.813326	 0.046685
7.826660	 0.046778
7.839993	 0.047020
7.853326	 0.047587
7.866660	 0.048930
7.879993	 0.050968
7.893326	 0.052938
7.906660	 0.053903
7.919993	 0.053451
7.933326	 0.051954
7.946660	 0.050193
7.959993	 0.048813
7.973326	 0.048092
7.986660	 0.047949
7.999993	 0.048003
8.013327	 0.047975
8.026660	 0.048098
8.039993	 0.048718
8.053327	 0.049661
8.066660	 0.050507
8.079993	 0.051248
8.093327	 0.052161
8.106660	 0.053403
8.119993	 0.055074
8.133327	 0.057191
8.146660	 0.059431
8.159993	 0.061223
8.173326	 0.062145
8.186660	 0.061974
8.199993	 0.060621
8.213326	 0.058391
8.226660	 0.055991
8.239993	 0.054004
8.253326	 0.052667
8.266660	 0.052019
8.279993	 0.051995
8.293326	 0.052391
8.306660	 0.052854
8.319993	 0.053084
8.333326	 0.053019
8.346660	 0.052824
8.359993	 0.052675
8.373326	 0.052547
8.386660	 0.052347
8.399993	 0.052174
8.413326	 0.052208
8.426660	 0.052510
8.439993	 0.053007
8.453326	 0.053498
8.466660	 0.053766
8.479993	 0.053786
8.493326	 0.053690
8.506660	 0.053539
8.519993	 0.053317
8.533326	 0.053109
8.546659	 0.053103
8.559993	 0.053323
8.573326	 0.053575
8.586659	 0.053703
8.599993	 0.053717
8.613326	 0.053786
8.626659	 0.054024
8.639993	 0.054263
8.653326	 0.054414
8.666659	 0.054739
8.679993	 0.055291
8.693326	 0.055793
8.706659	 0.056152
8.719993	 0.056405
8.733326	 0.056462
8.746659	 0.056366
8.759993	 0.056367
8.773326	 0.056518
8.786659	 0.056734
8.799993	 0.057131
8.813326	 0.057810
8.826659	 0.058542
8.839993	 0.059060
8.853326	 0.059519
8.866659	 0.060313
8.879992	 0.061441
8.893326	 0.062400
8.906659	 0.062668
8.919992	 0.062162
8.933326	 0.061386
8.946659	 0.060983
8.959992	 0.061086
8.973326	 0.061294
8.986659	 0.061255
8.999992	 0.061060
9.013326	 0.061039
9.026659	 0.061260
9.039992	 0.061596
9.053326	 0.062034
9.066659	 0.062431
9.079992	 0.062572
9.093326	 0.062579
9.106659	 0.062708
9.119992	 0.063049
9.133326	 0.063557
9.146659	 0.063999
9.159992	 0.064087
9.173326	 0.063804
9.186659	 0.063375
9.199992	 0.063026
9.213326	 0.062860
9.226659	 0.062777
9.239992	 0.062632
9.253325	 0.062559
9.266659	 0.062818
9.279992	 0.063293
9.293325	 0.063556
9.306659	 0.063435
9.319992	 0.063173
9.333325	 0.063126
9.346659	 0.063529
9.359992	 0.064471
9.373325	 0.066099
9.386659	 0.068737
9.399992	 0.072269
9.413325	 0.075492
9.426659	 0.076924
9.439992	 0.076205
9.453325	 0.074226
9.466659	 0.072039
9.479992	 0.070156
9.493325	 0.068814
9.506659	 0.068264
9.519992	 0.068475
9.533325	 0.069004
9.546659	 0.069444
9.559992	 0.069666
9.573325	 0.069579
9.586658	 0.069172
9.599992	 0.068627
9.613325	 0.068094
9.626658	 0.067684
9.639992	 0.067642
9.653325	 0.068052
9.666658	 0.068573
9.679992	 0.068839
9.693325	 0.068818
9.706658	 0.068714
9.719992	 0.068727
9.733325	 0.068862
9.746658	 0.068916
9.759992	 0.068798
9.773325	 0.068661
9.786658	 0.068608
9.799992	 0.068585
9.813325	 0.068634
9.826658	 0.068893
9.839992	 0.069242
9.853325	 0.069379
9.866658	 0.069383
9.879992	 0.069680
9.893325	 0.070330
9.906658	 0.070886
9.919991	 0.071038
9.933325	 0.070908
9.946658	 0.070593
9.959991	 0.070036
9.973325	 0.069376
9.986658	 0.068940
9.999991	 0.068875
10.013325	 0.069036
10.026658	 0.069258
10.039991	 0.069482
10.053325	 0.069715
10.066658	 0.069968
10.079991	 0.070141
10.093325	 0.070180
10.106658	 0.070257
10.119991	 0.070521
10.133325	 0.070966
10.146658	 0.071549
10.159991	 0.072138
10.173325	 0.072539
10.186658	 0.072760
10.199991	 0.073052
10.213325	 0.073617
10.226658	 0.074455
10.239991	 0.075394
10.253325	 0.076118
10.266658	 0.076276
10.279991	 0.075779
10.293324	 0.075045
10.306658	 0.074495
10.319991	 0.074087
10.333324	 0.073769
10.346658	 0.073758
10.359991	 0.074137
10.373324	 0.074741
10.386658	 0.075439
10.399991	 0.076171
10.413324	 0.076881
10.426658	 0.077428
10.439991	 0.077594
10.453324	 0.077309
10.466658	 0.076776
10.479991	 0.076305
10.493324	 0.076093
10.506658	 0.076106
10.519991	 0.076095
10.533324	 0.075920
10.546658	 0.075746
10.559991	 0.075780
10.573324	 0.076072
10.586658	 0.076559
10.599991	 0.077067
10.613324	 0.077402
10.626657	 0.077718
10.639991	 0.078486
10.653324	 0.079774
10.666657	 0.080994
10.679991	 0.081501
10.693324	 0.081101
10.706657	 0.080310
10.719991	 0.080355
10.733324	 0.082455
10.746657	 0.086860
10.759991	 0.092356
10.773324	 0.096577
10.786657	 0.097604
10.799991	 0.095587
10.813324	 0.092372
10.826657	 0.089753
10.839991	 0.088187
10.853324	 0.086896
10.866657	 0.085141
10.879991	 0.083108
10.893324	 0.081530
10.906657	 0.080911
10.919991	 0.081075
10.933324	 0.081338
10.946657	 0.081189
10.959991	 0.080709
10.973324	 0.080193
10.986657	 0.079709
10.999990	 0.079330
11.013324	 0.079303
11.026657	 0.079691
11.039990	 0.080272
11.053324	 0.080722
11.066657	 0.080787
11.079990	 0.080566
11.093324	 0.080373
11.106657	 0.080265
11.119990	 0.080158
11.133324	 0.080045
11.146657	 0.079855
11.159990	 0.079494
11.173324	 0.079060
11.186657	 0.078798
11.199990	 0.078755
11.213324	 0.078768
11.226657	 0.078747
11.239990	 0.078686
11.253324	 0.078576
11.266657	 0.078453
11.279990	 0.078396
11.293324	 0.078418
11.306657	 0.078501
11.319990	 0.078612
11.333323	 0.078756
11.346657	 0.079071
11.359990	 0.079559
11.373323	 0.079912
11.386657	 0.079961
11.399990	 0.079949
11.413323	 0.080087
11.426657	 0.080241
11.439990	 0.080306
11.453323	 0.080478
11.466657	 0.080820
11.479990	 0.081116
11.493323	 0.081295
11.506657	 0.081461
11.519990	 0.081699
11.533323	 0.082213
11.546657	 0.083255
11.559990	 0.084733
11.573323	 0.086167
11.586657	 0.086939
11.599990	 0.086618
11.613323	 0.085429
11.626657	 0.084204
11.639990	 0.083522
11.653323	 0.083267
11.666656	 0.083069
11.679990	 0.082736
11.693323	 0.082340
11.706656	 0.082103
11.719990	 0.082211
11.733323	 0.082556
11.746656	 0.082760
11.759990	 0.082710
11.773323	 0.082774
11.786656	 0.083326
11.799990	 0.084345
11.813323	 0.085434
11.826656	 0.086027
11.839990	 0.085815
11.853323	 0.085193
11.866656	 0.085150
11.879990	 0.086998
11.893323	 0.093090
11.906656	 0.107462
11.919990	 0.132471
11.933323	 0.162213
11.946656	 0.182745
11.959990	 0.183245
11.973323	 0.165512
11.986656	 0.140544
11.999990	 0.118504
12.013323	 0.103444
12.026656	 0.094617
12.039989	 0.089853
12.053323	 0.087414
12.066656	 0.086208
12.079989	 0.085602
12.093323	 0.085347
12.106656	 0.085406
12.119989	 0.085579
12.133323	 0.085476
12.146656	 0.084892
12.159989	 0.084075
12.173323	 0.083555
12.186656	 0.083656
12.199989	 0.084146
12.213323	 0.084544
12.226656	 0.084633
12.239989	 0.084593
12.253323	 0.084745
12.266656	 0.085115
12.279989	 0.085338
12.293323	 0.085290
12.306656	 0.085441
12.319989	 0.086077
12.333323	 0.086900
12.346656	 0.087613
12.359989	 0.088035
12.373322	 0.087883
12.386656	 0.087207
12.399989	 0.086538
12.413322	 0.086185
12.426656	 0.085946
12.439989	 0.085642
12.453322	 0.085341
12.466656	 0.085208
12.479989	 0.085515
12.493322	 0.086506
12.506656	 0.088149
12.519989	 0.090042
12.533322	 0.091470
12.546656	 0.091794
12.559989	 0.091000
12.573322	 0.089718
12.586656	 0.088555
12.599989	 0.087692
12.613322	 0.087120
12.626656	 0.086844
12.639989	 0.086779
12.653322	 0.086751
12.666656	 0.086747
12.679989	 0.086990
12.693322	 0.087586
12.706656	 0.088241
12.719989	 0.088555
12.733322	 0.088414
12.746655	 0.088002
12.759989	 0.087625
12.773322	 0.087542
12.786655	 0.087795
12.799989	 0.088171
12.813322	 0.088420
12.826655	 0.088522
12.839989	 0.088673
12.853322	 0.089002
12.866655	 0.089406
12.879989	 0.089671
12.893322	 0.089656
12.906655	 0.089348
12.919989	 0.088901
12.933322	 0.088565
12.946655	 0.088397
12.959989	 0.088220
12.973322	 0.087915
12.986655	 0.087676
12.999989	 0.087785
13.013322	 0.088191
13.026655	 0.088588
13.039989	 0.088740
13.053322	 0.088568
13.066655	 0.088265
13.079988	 0.088280
13.093322	 0.088767
13.106655	 0.089268
13.119988	 0.089365
13.133322	 0.089261
13.146655	 0.089380
13.159988	 0.089763
13.173322	 0.090111
13.186655	 0.090154
13.199988	 0.089844
13.213322	 0.089477
13.226655	 0.089487
13.239988	 0.089817
13.253322	 0.089921
13.266655	 0.089650
13.279988	 0.089479
13.293322	 0.089690
13.306655	 0.090022
13.319988	 0.090186
13.333322	 0.090122
13.346655	 0.089871
13.359988	 0.089600
13.373322	 0.089539
13.386655	 0.089741
13.399988	 0.090019
13.413321	 0.090166
13.426655	 0.090145
13.439988	 0.090005
13.453321	 0.089879
13.466655	 0.090050
13.479988	 0.090615
13.493321	 0.091166
13.506655	 0.091198
13.519988	 0.090734
13.533321	 0.090212
13.546655	 0.089964
13.559988	 0.090046
13.573321	 0.090210
13.586655	 0.090159
13.599988	 0.090036
13.613321	 0.090189
13.626655	 0.090534
13.639988	 0.090713
13.653321	 0.090668
13.666655	 0.090630
13.679988	 0.090756
13.693321	 0.091029
13.706655	 0.091362
13.719988	 0.091655
13.733321	 0.091902
13.746655	 0.092239
13.759988	 0.092739
13.773321	 0.093274
13.786654	 0.093645
13.799988	 0.093681
13.813321	 0.093333
13.826654	 0.092755
13.839988	 0.092188
13.853321	 0.091804
13.866654	 0.091648
13.879988	 0.091618
13.893321	 0.091556
13.906654	 0.091385
13.919988	 0.091049
13.933321	 0.090592
13.946654	 0.090316
13.959988	 0.090350
13.973321	 0.090438
13.986654	 0.090439
13.999988	 0.090483
14.013321	 0.090579
14.026654	 0.090591
14.039988	 0.090564
14.053321	 0.090767
14.066654	 0.091157
14.079988	 0.091245
14.093321	 0.090933
14.106654	 0.090705
14.119987	 0.090790
14.133321	 0.090964
14.146654	 0.091083
14.159987	 0.091127
14.173321	 0.091028
14.186654	 0.090943
14.199987	 0.091156
14.213321	 0.091565
14.226654	 0.091758
14.239987	 0.091503
14.253321	 0.090968
14.266654	 0.090615
14.279987	 0.090744
14.293321	 0.091124
14.306654	 0.091290
14.319987	 0.091084
14.333321	 0.090771
14.346654	 0.090728
14.359987	 0.091020
14.373321	 0.091343
14.386654	 0.091466
14.399987	 0.091503
14.413321	 0.091565
14.426654	 0.091511
14.439987	 0.091232
14.453321	 0.090961
14.466654	 0.090997
14.479987	 0.091286
14.493320	 0.091486
14.506654	 0.091378
14.519987	 0.091057
14.533320	 0.090732
14.546654	 0.090513
14.559987	 0.090486
14.573320	 0.090669
14.586654	 0.090976
14.599987	 0.091280
14.613320	 0.091317
14.626654	 0.090979
14.639987	 0.090634
14.653320	 0.090571
14.666654	 0.090645
14.679987	 0.090764
14.693320	 0.091008
14.706654	 0.091245
14.719987	 0.091277
14.733320	 0.091282
14.746654	 0.091541
14.759987	 0.091950
14.773320	 0.092180
14.786654	 0.092143
14.799987	 0.092002
14.813320	 0.091846
14.826653	 0.091638
14.839987	 0.091446
14.853320	 0.091349
14.866653	 0.091258
14.879987	 0.091128
14.893320	 0.091060
14.906653	 0.091100
14.919987	 0.091166
14.933320	 0.091286
14.946653	 0.091592
14.959987	 0.092033
14.973320	 0.092431
14.986653	 0.092651
14.999987	 0.092574
15.013320	 0.092327
15.026653	 0.092276
15.039987	 0.092384
15.053320	 0.092311
15.066653	 0.092160
15.079987	 0.092142
15.093320	 0.092096
15.106653	 0.092018
15.119987	 0.092121
15.133320	 0.092344
15.146653	 0.092443
15.159986	 0.092334
15.173320	 0.092168
15.186653	 0.092122
15.199986	 0.092113
15.213320	 0.091909
15.226653	 0.091474
15.239986	 0.090936
15.253320	 0.090489
15.266653	 0.090318
15.279986	 0.090255
15.293320	 0.089990
15.306653	 0.089615
15.319986	 0.089477
15.333320	 0.089714
15.346653	 0.090169
15.359986	 0.090578
15.373320	 0.090798
15.386653	 0.090902
15.399986	 0.090955
15.413320	 0.090896
15.426653	 0.090761
15.439986	 0.090713
15.453320	 0.090889
15.466653	 0.091264
15.479986	 0.091550
15.493320	 0.091467
15.506653	 0.091183
15.519986	 0.091205
15.533319	 0.091713
15.546653	 0.092305
15.559986	 0.092568
15.573319	 0.092442
15.586653	 0.092029
15.599986	 0.091538
15.613319	 0.091262
15.626653	 0.091282
15.639986	 0.091481
15.653319	 0.091767
15.666653	 0.092133
15.679986	 0.092606
15.693319	 0.093018
15.706653	 0.093062
15.719986	 0.092774
15.733319	 0.092429
15.746653	 0.092081
15.759986	 0.091812
15.773319	 0.091810
15.786653	 0.091932
15.799986	 0.091840
15.813319	 0.091498
15.826653	 0.091234
15.839986	 0.091338
15.853319	 0.091755
15.866652	 0.092214
15.879986	 0.092533
15.893319	 0.092677
15.906652	 0.092652
15.919986	 0.092578
15.933319	 0.092692
15.946652	 0.093018
15.959986	 0.093235
15.973319	 0.093034
15.986652	 0.092596
15.999986	 0.092429
16.013319	 0.092704
16.026653	 0.093141
16.039988	 0.093398
16.053322	 0.093325
16.066656	 0.093090
16.079990	 0.093135
16.093325	 0.093661
16.106659	 0.094329
16.119993	 0.094806
16.133327	 0.095138
16.146662	 0.095425
16.159996	 0.095496
16.173330	 0.095259
16.186665	 0.094971
16.199999	 0.094764
16.213333	 0.094499
16.226667	 0.094203
16.240002	 0.094125
16.253336	 0.094354
16.266670	 0.094733
16.280005	 0.095136
16.293339	 0.095629
16.306673	 0.096307
16.320007	 0.097254
16.333342	 0.098826
16.346676	 0.102610
16.360010	 0.112369
16.373344	 0.130375
16.386679	 0.149784
16.400013	 0.156677
16.413347	 0.145087
16.426682	 0.123610
16.440016	 0.103646
16.453350	 0.088892
16.466684	 0.077548
16.480019	 0.067689
16.493353	 0.058878
16.506687	 0.051436
16.520021	 0.045593
16.533356	 0.041119
16.546690	 0.037426
16.560024	 0.034073
16.573359	 0.031132
16.586693	 0.028819
16.600027	 0.026988
16.613361	 0.025328
16.626696	 0.023774
16.640030	 0.022418
16.653364	 0.021247
16.666698	 0.020234
16.680033	 0.019425
16.693367	 0.018806
16.706701	 0.018377
16.720036	 0.018163
16.733370	 0.018031
16.746704	 0.017806
16.760038	 0.017456
16.773373	 0.016881
16.786707	 0.016003
16.800041	 0.015059
16.813375	 0.014280
16.826710	 0.013657
16.840044	 0.013099
16.853378	 0.012429
16.866713	 0.011526
16.880047	 0.010539
16.893381	 0.009597
16.906715	 0.008612
16.920050	 0.007565
16.933384	 0.006579
16.946718	 0.005693
16.960052	 0.004927
16.973387	 0.004348
16.986721	 0.003836
17.000055	 0.003066
17.013390	 0.001912
17.026724	 0.000714
17.040058	 -0.000061
17.053392	 -0.000448
17.066727	 -0.000904
17.080061	 -0.001570
17.093395	 -0.002260
17.106730	 -0.002968
17.120064	 -0.003697
17.133398	 -0.004158
17.146732	 -0.004164
17.160067	 -0.003949
17.173401	 -0.003848
17.186735	 -0.003943
17.200069	 -0.004134
17.213404	 -0.004232
17.226738	 -0.004020
17.240072	 -0.003522
17.253407	 -0.003024
17.266741	 -0.002637
17.280075	 -0.002211
17.293409	 -0.001749
17.306744	 -0.001454
17.320078	 -0.001297
17.333412	 -0.000936
17.346746	 -0.000255
17.360081	 0.000417
17.373415	 0.000847
17.386749	 0.001154
17.400084	 0.001459
17.413418	 0.001744
17.426752	 0.002000
17.440086	 0.002252
17.453421	 0.002500
17.466755	 0.002791
17.480089	 0.003192
17.493423	 0.003664
17.506758	 0.004097
17.520092	 0.004412
17.533426	 0.004542
17.546761	 0.004539
17.560095	 0.004680
17.573429	 0.005095
17.586763	 0.005477
17.600098	 0.005604
17.613432	 0.005674
17.626766	 0.005838
17.640100	 0.005997
17.653435	 0.006107
17.666769	 0.006201
17.680103	 0.006271
17.693438	 0.006319
17.706772	 0.006338
17.720106	 0.006364
17.733440	 0.006486
17.746775	 0.006674
17.760109	 0.006870
17.773443	 0.007122
17.786777	 0.007353
17.800112	 0.007438
17.813446	 0.007542
17.826780	 0.007804
17.840115	 0.008024
17.853449	 0.007983
17.866783	 0.007747
17.880117	 0.007495
17.893452	 0.007390
17.906786	 0.007541
17.920120	 0.007806
17.933455	 0.007859
17.946789	 0.007686
17.960123	 0.007735
17.973457	 0.008222
17.986792	 0.008767
18.000126	 0.009042
18.013460	 0.009120
18.026794	 0.009117
18.040129	 0.009098
18.053463	 0.009179
18.066797	 0.009397
18.080132	 0.009635
18.093466	 0.009792
18.106800	 0.009813
18.120134	 0.009626
18.133469	 0.009376
18.146803	 0.009380
18.160137	 0.009645
18.173471	 0.009815
18.186806	 0.009672
18.200140	 0.009388
18.213474	 0.009277
18.226809	 0.009452
18.240143	 0.009745
18.253477	 0.009879
18.266811	 0.009794
18.280146	 0.009703
18.293480	 0.009729
18.306814	 0.009760
18.320148	 0.009702
18.333483	 0.009673
18.346817	 0.009807
18.360151	 0.009986
18.373486	 0.009969
18.386820	 0.009728
18.400154	 0.009483
18.413488	 0.009421
18.426823	 0.009510
18.440157	 0.009606
18.453491	 0.009620
18.466825	 0.009536
18.480160	 0.009372
18.493494	 0.009224
18.506828	 0.009208
18.520163	 0.009357
18.533497	 0.009646
18.546831	 0.010005
18.560165	 0.010308
18.573500	 0.010460
18.586834	 0.010431
18.600168	 0.010251
18.613503	 0.010051
18.626837	 0.009946
18.640171	 0.009950
18.653505	 0.010043
18.666840	 0.010137
18.680174	 0.010112
18.693508	 0.009996
18.706842	 0.009904
18.720177	 0.009864
18.733511	 0.009930
18.746845	 0.010117
18.760180	 0.010201
18.773514	 0.010007
18.786848	 0.009646
18.800182	 0.009354
18.813517	 0.009312
18.826851	 0.009477
18.840185	 0.009659
18.853519	 0.009751
18.866854	 0.009718
18.880188	 0.009556
18.893522	 0.009331
18.906857	 0.009139
18.920191	 0.009084
18.933525	 0.009221
18.946859	 0.009456
18.960194	 0.009650
18.973528	 0.009752
18.986862	 0.009765
19.000196	 0.009754
19.013531	 0.009804
19.026865	 0.009959
19.040199	 0.010221
19.053534	 0.010483
19.066868	 0.010618
19.080202	 0.010603
19.093536	 0.010478
19.106871	 0.010349
19.120205	 0.010366
19.133539	 0.010602
19.146873	 0.010946
19.160208	 0.011208
19.173542	 0.011315
19.186876	 0.011275
19.200211	 0.011105
19.213545	 0.010924
19.226879	 0.010904
19.240213	 0.010991
19.253548	 0.010926
19.266882	 0.010748
19.280216	 0.010716
19.293550	 0.010780
19.306885	 0.010751
19.320219	 0.010688
19.333553	 0.010704
19.346888	 0.010771
19.360222	 0.010843
19.373556	 0.010891
19.386890	 0.010857
19.400225	 0.010710
19.413559	 0.010602
19.426893	 0.010651
19.440228	 0.010666
19.453562	 0.010485
19.466896	 0.010274
19.480230	 0.010235
19.493565	 0.010421
19.506899	 0.010861
19.520233	 0.011422
19.533567	 0.011717
19.546902	 0.011548
19.560236	 0.011209
19.573570	 0.011020
19.586905	 0.010887
19.600239	 0.010654
19.613573	 0.010462
19.626907	 0.010457
19.640242	 0.010535
19.653576	 0.010588
19.666910	 0.010679
19.680244	 0.010843
19.693579	 0.011008
19.706913	 0.011135
19.720247	 0.011274
19.733582	 0.011472
19.746916	 0.011599
19.760250	 0.011450
19.773584	 0.011088
19.786919	 0.010869
19.800253	 0.011014
19.813587	 0.011342
19.826921	 0.011431
19.840256	 0.011058
19.853590	 0.010514
19.866924	 0.010313
19.880259	 0.010592
19.893593	 0.011103
19.906927	 0.011534
19.920261	 0.011624
19.933596	 0.011361
19.946930	 0.011094
19.960264	 0.011102
19.973598	 0.011248
19.986933	 0.011237

*------------------------ End of raw data
Results for Channel	1	=	242.00	nm
Title:	Report Title
Run File:	C:\HPLC\PET 2025\2025.06.23\ompa_168h002.run
--------------
Injection Info
--------------
Method:	C:\METODOS EQUIPO 2 2025\20250402 PET_Calibrado TPA MHET BHET DIMER.mth
Sample:	OmpA_168h
Injection Date:	Mon Jun 23 15:38:34 2025
Manual injection
Operator:	Paloma
Instrument:	3
Notes:	
---------
Misc Info
---------
Workstation:	HPLC
Bus Address:	44
Run Time:	0.000	to	20.000	min.
-----------
Recalc Info
-----------
Recalc Method:	c:\metodos equipo 2 2025\20250402 pet_calibrado tpa mhet bhet dimer.mth
Recalc Date:	Tue Jun 24 10:07:08 2025
Operator:	Paloma
Instrument:	3
Notes:	
Sample Rate:	5.000 Hz.
Measurement Type:	1 = Area
Calculation Type:	4 = ExtStd
Normalize Results:	No
------------------------
Peak Info for Channel 1
------------------------
4 Peaks (tR	Timeoffset	RRT	Sepcode	Width	Counts	Result	Name)
6.275	-0.096	0.0000	BB	9.31	24197148	253.112122	TPA (uM)
7.212	-0.017	0.0000	GR	0.00	2663831	51.538467	MHET (uM)
7.548	0.073	0.0000	BB	7.02	101739	1.228006	BHET (uM)
9.158	0.029	0.0000	BB	8.09	59198	1.057457	DIMER (uM)
