# Supplementary material for: Engineering Escherichia coli for polyethylene terephthalate powder biodegradation via recoding of an outer membrane protein
Source: iScience. 2026 Jan 2;29(2):114621. doi: 10.1016/j.isci.2025.114621 (PMC12860643; doi:10.1016/j.isci.2025.114621)
Supplement: Data S2. Raw HPLC and UHPLC-MS data — (A) Unprocessed HPLC data files supporting Figures 4, S3, S5, Tables 1 and S4. Files are provided in.txt format corresponding to the data extracted with Varian ProStar software (Varian Inc., Palo Alto, California, USA). Each file contains absorbance values (in arbitrary units) recorded over time under the analytical conditions described in STAR Methods. (B) Raw UHPLC-MS files supporting Figure S4. The chromatograms and mass spectrometry data can be analyzed with the software MassLynx V4.1 (Waters) to obtain the mass spectra of the oligomers TET and TETE. Analytical conditions described in STAR Methods. (A and B) The unprocessed HPLC and UHPLC-MS files have been deposited at Zenodo under the identifier https://zenodo.org/records/17578239. [file mmc5.zip › Data S2/A. HPLC/Figure 4A, Figure S5/S3_168H_3.TXT]

File	C:\HPLC\PET 2025\2025.06.23\ompa_168h004.run	Filetype	63
WTOASCII Parameters:	C:\star\WTOASCII.TXT
 1 channels
   Channel	 1	242.00	nm	in AU
Base rate 5.0000 Hz	Bunch 2	Effective rate 5.00000 Hz.	T = 0.003333 min.
6000 points	from	0.000	to	20.000	minutes
Sampling every 4 point(s)
Printing points from	0.000	to	20.000 min, point 0 to 5999
Channels	1	to	1
0.000000	 0.000000
0.013333	 -0.000354
0.026667	 -0.000706
0.040000	 -0.000922
0.053333	 -0.000828
0.066667	 -0.000391
0.080000	 0.000281
0.093333	 0.000889
0.106667	 0.001182
0.120000	 0.001311
0.133333	 0.001536
0.146667	 0.001761
0.160000	 0.001762
0.173333	 0.001525
0.186667	 0.001113
0.200000	 0.000629
0.213333	 0.000291
0.226667	 0.000244
0.240000	 0.000440
0.253333	 0.000727
0.266667	 0.000962
0.280000	 0.001097
0.293333	 0.001167
0.306667	 0.001288
0.320000	 0.001466
0.333333	 0.001467
0.346667	 0.001239
0.360000	 0.001108
0.373333	 0.001260
0.386667	 0.001564
0.400000	 0.001850
0.413333	 0.001960
0.426667	 0.001812
0.440000	 0.001544
0.453333	 0.001380
0.466666	 0.001382
0.480000	 0.001428
0.493333	 0.001366
0.506666	 0.001151
0.520000	 0.000868
0.533333	 0.000672
0.546666	 0.000589
0.560000	 0.000502
0.573333	 0.000451
0.586666	 0.000673
0.600000	 0.001094
0.613333	 0.001312
0.626666	 0.001218
0.640000	 0.001023
0.653333	 0.000886
0.666666	 0.000892
0.680000	 0.001029
0.693333	 0.001145
0.706666	 0.001147
0.720000	 0.001099
0.733333	 0.001084
0.746666	 0.001162
0.760000	 0.001379
0.773333	 0.001645
0.786666	 0.001812
0.800000	 0.001864
0.813333	 0.001842
0.826666	 0.001733
0.839999	 0.001581
0.853333	 0.001518
0.866666	 0.001499
0.879999	 0.001361
0.893333	 0.001222
0.906666	 0.001269
0.919999	 0.001324
0.933333	 0.001203
0.946666	 0.001018
0.959999	 0.000860
0.973333	 0.000769
0.986666	 0.000841
0.999999	 0.000993
1.013333	 0.000945
1.026666	 0.000632
1.039999	 0.000380
1.053333	 0.000476
1.066666	 0.000751
1.079999	 0.000906
1.093333	 0.000963
1.106666	 0.001074
1.119999	 0.001137
1.133333	 0.000933
1.146666	 0.000579
1.159999	 0.000440
1.173333	 0.000644
1.186666	 0.000885
1.199999	 0.000740
1.213333	 0.000176
1.226666	 -0.000394
1.239999	 -0.000615
1.253332	 -0.000475
1.266666	 -0.000060
1.279999	 0.000605
1.293332	 0.001497
1.306666	 0.002547
1.319999	 0.003688
1.333332	 0.004969
1.346666	 0.006460
1.359999	 0.008062
1.373332	 0.009629
1.386666	 0.011119
1.399999	 0.012552
1.413332	 0.014595
1.426666	 0.022974
1.439999	 0.053938
1.453332	 0.123447
1.466666	 0.221669
1.479999	 0.312737
1.493332	 0.367585
1.506666	 0.383456
1.519999	 0.373730
1.533332	 0.352960
1.546666	 0.329990
1.559999	 0.307939
1.573332	 0.287713
1.586666	 0.269972
1.599999	 0.254796
1.613332	 0.241554
1.626665	 0.229355
1.639999	 0.217535
1.653332	 0.205989
1.666665	 0.194837
1.679999	 0.183958
1.693332	 0.173083
1.706665	 0.162009
1.719999	 0.150688
1.733332	 0.139175
1.746665	 0.127549
1.759999	 0.115990
1.773332	 0.104877
1.786665	 0.094603
1.799999	 0.085249
1.813332	 0.076746
1.826665	 0.069129
1.839999	 0.062303
1.853332	 0.056050
1.866665	 0.050484
1.879999	 0.045961
1.893332	 0.042595
1.906665	 0.040148
1.919999	 0.038343
1.933332	 0.037083
1.946665	 0.036172
1.959998	 0.035069
1.973332	 0.033337
1.986665	 0.031184
1.999998	 0.029082
2.013332	 0.027097
2.026665	 0.024998
2.039999	 0.022732
2.053332	 0.020508
2.066665	 0.018625
2.079998	 0.017158
2.093332	 0.015832
2.106665	 0.014556
2.119998	 0.013602
2.133332	 0.013037
2.146665	 0.012637
2.159998	 0.012295
2.173332	 0.011986
2.186665	 0.011641
2.199998	 0.011221
2.213332	 0.010671
2.226665	 0.009976
2.239998	 0.009309
2.253332	 0.008952
2.266665	 0.008934
2.279998	 0.008863
2.293332	 0.008445
2.306665	 0.007958
2.319998	 0.007773
2.333332	 0.007824
2.346665	 0.007843
2.359998	 0.007670
2.373332	 0.007330
2.386665	 0.007057
2.399998	 0.007066
2.413332	 0.007333
2.426665	 0.007722
2.439998	 0.008103
2.453331	 0.008310
2.466665	 0.008268
2.479998	 0.008075
2.493331	 0.007819
2.506665	 0.007566
2.519998	 0.007473
2.533331	 0.007550
2.546665	 0.007524
2.559998	 0.007244
2.573331	 0.006850
2.586665	 0.006430
2.599998	 0.005945
2.613331	 0.005464
2.626665	 0.005073
2.639998	 0.004746
2.653331	 0.004402
2.666665	 0.004031
2.679998	 0.003802
2.693331	 0.003822
2.706665	 0.003936
2.719998	 0.003986
2.733331	 0.003988
2.746665	 0.003983
2.759998	 0.003946
2.773331	 0.003869
2.786664	 0.003792
2.799998	 0.003753
2.813331	 0.003798
2.826664	 0.003908
2.839998	 0.003976
2.853331	 0.003921
2.866664	 0.003750
2.879998	 0.003538
2.893331	 0.003389
2.906664	 0.003436
2.919998	 0.003750
2.933331	 0.004087
2.946664	 0.004130
2.959998	 0.003982
2.973331	 0.003943
2.986664	 0.004051
2.999998	 0.004101
3.013331	 0.003952
3.026664	 0.003761
3.039998	 0.003766
3.053331	 0.003860
3.066664	 0.003785
3.079998	 0.003600
3.093331	 0.003505
3.106664	 0.003508
3.119998	 0.003543
3.133331	 0.003563
3.146664	 0.003537
3.159997	 0.003531
3.173331	 0.003643
3.186664	 0.003883
3.199997	 0.004118
3.213331	 0.004179
3.226664	 0.004108
3.239997	 0.004033
3.253331	 0.003891
3.266664	 0.003610
3.279997	 0.003320
3.293331	 0.003162
3.306664	 0.003163
3.319997	 0.003251
3.333331	 0.003284
3.346664	 0.003207
3.359997	 0.003114
3.373331	 0.003142
3.386664	 0.003420
3.399997	 0.003923
3.413331	 0.004357
3.426664	 0.004526
3.439997	 0.004619
3.453331	 0.004859
3.466664	 0.005171
3.479997	 0.005386
3.493330	 0.005434
3.506664	 0.005284
3.519997	 0.005023
3.533330	 0.004897
3.546664	 0.004957
3.559997	 0.004920
3.573330	 0.004627
3.586664	 0.004285
3.599997	 0.004134
3.613330	 0.004116
3.626664	 0.003994
3.639997	 0.003640
3.653330	 0.003140
3.666664	 0.002770
3.679997	 0.002716
3.693330	 0.002790
3.706664	 0.002682
3.719997	 0.002378
3.733330	 0.002137
3.746664	 0.002188
3.759997	 0.002445
3.773330	 0.002525
3.786664	 0.002216
3.799997	 0.001785
3.813330	 0.001624
3.826663	 0.001830
3.839997	 0.002262
3.853330	 0.002762
3.866663	 0.003138
3.879997	 0.003201
3.893330	 0.003021
3.906663	 0.002815
3.919997	 0.002688
3.933330	 0.002653
3.946663	 0.002635
3.959997	 0.002586
3.973330	 0.002641
3.986663	 0.002862
3.999997	 0.003075
4.013330	 0.003089
4.026663	 0.002876
4.039997	 0.002576
4.053330	 0.002388
4.066663	 0.002328
4.079997	 0.002237
4.093330	 0.002106
4.106663	 0.002099
4.119997	 0.002243
4.133330	 0.002440
4.146663	 0.002643
4.159997	 0.002831
4.173330	 0.002994
4.186663	 0.003128
4.199996	 0.003168
4.213330	 0.003078
4.226663	 0.002976
4.239996	 0.002994
4.253330	 0.003088
4.266663	 0.003144
4.279996	 0.003138
4.293330	 0.003030
4.306663	 0.002820
4.319996	 0.002740
4.333330	 0.002971
4.346663	 0.003312
4.359996	 0.003466
4.373330	 0.003365
4.386663	 0.003122
4.399996	 0.002998
4.413330	 0.003260
4.426663	 0.003801
4.439996	 0.004186
4.453330	 0.004165
4.466663	 0.003871
4.479996	 0.003598
4.493330	 0.003565
4.506663	 0.003790
4.519996	 0.004083
4.533329	 0.004299
4.546663	 0.004565
4.559996	 0.004985
4.573329	 0.005305
4.586663	 0.005217
4.599996	 0.004869
4.613329	 0.004683
4.626663	 0.004726
4.639996	 0.004711
4.653329	 0.004621
4.666663	 0.004721
4.679996	 0.004955
4.693329	 0.004972
4.706663	 0.004654
4.719996	 0.004250
4.733329	 0.004087
4.746663	 0.004196
4.759996	 0.004293
4.773329	 0.004248
4.786663	 0.004206
4.799996	 0.004132
4.813329	 0.003848
4.826663	 0.003519
4.839996	 0.003459
4.853329	 0.003625
4.866663	 0.003756
4.879996	 0.003770
4.893329	 0.003728
4.906662	 0.003667
4.919996	 0.003620
4.933329	 0.003592
4.946662	 0.003535
4.959996	 0.003478
4.973329	 0.003396
4.986662	 0.003181
4.999996	 0.002997
5.013329	 0.003115
5.026662	 0.003375
5.039996	 0.003411
5.053329	 0.003237
5.066662	 0.003089
5.079996	 0.003029
5.093329	 0.003020
5.106662	 0.003044
5.119996	 0.003058
5.133329	 0.003003
5.146662	 0.002824
5.159996	 0.002601
5.173329	 0.002539
5.186662	 0.002660
5.199996	 0.002804
5.213329	 0.002910
5.226662	 0.002992
5.239995	 0.003029
5.253329	 0.003032
5.266662	 0.003063
5.279995	 0.003188
5.293329	 0.003368
5.306662	 0.003426
5.319995	 0.003355
5.333329	 0.003414
5.346662	 0.003725
5.359995	 0.004070
5.373329	 0.004171
5.386662	 0.003995
5.399995	 0.003761
5.413329	 0.003719
5.426662	 0.003909
5.439995	 0.004140
5.453329	 0.004153
5.466662	 0.003934
5.479995	 0.003805
5.493329	 0.003913
5.506662	 0.004000
5.519995	 0.003941
5.533329	 0.003971
5.546662	 0.004204
5.559995	 0.004387
5.573328	 0.004367
5.586662	 0.004343
5.599995	 0.004414
5.613328	 0.004344
5.626662	 0.004028
5.639995	 0.003714
5.653328	 0.003630
5.666662	 0.003730
5.679995	 0.003908
5.693328	 0.004185
5.706662	 0.004532
5.719995	 0.004822
5.733328	 0.005029
5.746662	 0.005211
5.759995	 0.005391
5.773328	 0.005553
5.786662	 0.005725
5.799995	 0.005989
5.813328	 0.006323
5.826662	 0.006658
5.839995	 0.007003
5.853328	 0.007371
5.866662	 0.007759
5.879995	 0.008122
5.893328	 0.008353
5.906662	 0.008500
5.919995	 0.008809
5.933328	 0.009373
5.946661	 0.010035
5.959995	 0.010721
5.973328	 0.011461
5.986661	 0.012205
5.999995	 0.012926
6.013328	 0.013610
6.026661	 0.014114
6.039995	 0.014388
6.053328	 0.014706
6.066661	 0.015342
6.079995	 0.016255
6.093328	 0.017323
6.106661	 0.018683
6.119995	 0.020909
6.133328	 0.025035
6.146661	 0.032467
6.159995	 0.044873
6.173328	 0.063929
6.186661	 0.090648
6.199995	 0.124483
6.213328	 0.162710
6.226661	 0.200592
6.239995	 0.232694
6.253328	 0.254874
6.266661	 0.265335
6.279994	 0.264300
6.293328	 0.253449
6.306661	 0.235444
6.319994	 0.212991
6.333328	 0.188104
6.346661	 0.162394
6.359994	 0.137453
6.373328	 0.114702
6.386661	 0.095087
6.399994	 0.078942
6.413328	 0.066181
6.426661	 0.056511
6.439994	 0.049419
6.453328	 0.044265
6.466661	 0.040483
6.479994	 0.037654
6.493328	 0.035467
6.506661	 0.033667
6.519994	 0.032146
6.533328	 0.031053
6.546661	 0.030528
6.559994	 0.030403
6.573328	 0.030401
6.586661	 0.030450
6.599994	 0.030615
6.613328	 0.030966
6.626661	 0.031528
6.639994	 0.032164
6.653327	 0.032610
6.666661	 0.032751
6.679994	 0.032725
6.693327	 0.032628
6.706661	 0.032395
6.719994	 0.032052
6.733327	 0.031697
6.746661	 0.031394
6.759994	 0.031273
6.773327	 0.031463
6.786661	 0.031824
6.799994	 0.032071
6.813327	 0.032122
6.826661	 0.032060
6.839994	 0.031930
6.853327	 0.031741
6.866661	 0.031588
6.879994	 0.031646
6.893327	 0.031898
6.906661	 0.032053
6.919994	 0.032016
6.933327	 0.032039
6.946661	 0.032214
6.959994	 0.032470
6.973327	 0.032878
6.986660	 0.033337
6.999994	 0.033465
7.013327	 0.033119
7.026660	 0.032621
7.039994	 0.032327
7.053327	 0.032283
7.066660	 0.032434
7.079994	 0.032810
7.093327	 0.033501
7.106660	 0.035028
7.119994	 0.039272
7.133327	 0.049286
7.146660	 0.065872
7.159994	 0.083688
7.173327	 0.093667
7.186660	 0.091142
7.199994	 0.079625
7.213327	 0.066075
7.226660	 0.055006
7.239994	 0.047533
7.253327	 0.043130
7.266660	 0.040729
7.279994	 0.039400
7.293327	 0.038810
7.306660	 0.038816
7.319993	 0.039011
7.333327	 0.038986
7.346660	 0.038693
7.359993	 0.038390
7.373327	 0.038393
7.386660	 0.038825
7.399993	 0.039557
7.413327	 0.040298
7.426660	 0.040806
7.439993	 0.041131
7.453327	 0.041496
7.466660	 0.042124
7.479993	 0.043169
7.493327	 0.044514
7.506660	 0.045869
7.519993	 0.047048
7.533327	 0.047854
7.546660	 0.048011
7.559993	 0.047660
7.573327	 0.047602
7.586660	 0.048570
7.599993	 0.050351
7.613327	 0.052514
7.626660	 0.056228
7.639993	 0.063291
7.653327	 0.072204
7.666660	 0.077999
7.679993	 0.077820
7.693326	 0.073808
7.706660	 0.069270
7.719993	 0.065164
7.733326	 0.061042
7.746660	 0.056822
7.759993	 0.052992
7.773326	 0.050140
7.786660	 0.048482
7.799993	 0.047683
7.813326	 0.047338
7.826660	 0.047367
7.839993	 0.047824
7.853326	 0.048834
7.866660	 0.050644
7.879993	 0.052958
7.893326	 0.054519
7.906660	 0.054301
7.919993	 0.052758
7.933326	 0.051082
7.946660	 0.049813
7.959993	 0.048894
7.973326	 0.048279
7.986660	 0.047982
7.999993	 0.048044
8.013327	 0.048534
8.026660	 0.049468
8.039993	 0.050698
8.053327	 0.051889
8.066660	 0.052776
8.079993	 0.053391
8.093327	 0.054004
8.106660	 0.054925
8.119993	 0.056321
8.133327	 0.058107
8.146660	 0.060036
8.159993	 0.061614
8.173326	 0.062032
8.186660	 0.060851
8.199993	 0.058595
8.213326	 0.056292
8.226660	 0.054611
8.239993	 0.053591
8.253326	 0.053006
8.266660	 0.052752
8.279993	 0.052824
8.293326	 0.053108
8.306660	 0.053360
8.319993	 0.053418
8.333326	 0.053248
8.346660	 0.052933
8.359993	 0.052771
8.373326	 0.052989
8.386660	 0.053363
8.399993	 0.053605
8.413326	 0.053803
8.426660	 0.054130
8.439993	 0.054515
8.453326	 0.054801
8.466660	 0.054953
8.479993	 0.055053
8.493326	 0.055166
8.506660	 0.055285
8.519993	 0.055451
8.533326	 0.055677
8.546659	 0.055809
8.559993	 0.055752
8.573326	 0.055635
8.586659	 0.055647
8.599993	 0.055836
8.613326	 0.056100
8.626659	 0.056398
8.639993	 0.056884
8.653326	 0.057591
8.666659	 0.058133
8.679993	 0.058257
8.693326	 0.058326
8.706659	 0.058616
8.719993	 0.058807
8.733326	 0.058611
8.746659	 0.058261
8.759993	 0.058144
8.773326	 0.058374
8.786659	 0.058872
8.799993	 0.059509
8.813326	 0.060133
8.826659	 0.060738
8.839993	 0.061370
8.853326	 0.062006
8.866659	 0.062816
8.879992	 0.063862
8.893326	 0.064636
8.906659	 0.064756
8.919992	 0.064590
8.933326	 0.064477
8.946659	 0.064263
8.959992	 0.063888
8.973326	 0.063502
8.986659	 0.063141
8.999992	 0.062909
9.013326	 0.063042
9.026659	 0.063549
9.039992	 0.064223
9.053326	 0.064935
9.066659	 0.065524
9.079992	 0.065693
9.093326	 0.065439
9.106659	 0.065157
9.119992	 0.065105
9.133326	 0.065233
9.146659	 0.065471
9.159992	 0.065759
9.173326	 0.065961
9.186659	 0.065948
9.199992	 0.065704
9.213326	 0.065382
9.226659	 0.065213
9.239992	 0.065265
9.253325	 0.065439
9.266659	 0.065613
9.279992	 0.065750
9.293325	 0.065884
9.306659	 0.066010
9.319992	 0.066130
9.333325	 0.066320
9.346659	 0.066695
9.359992	 0.067506
9.373325	 0.069289
9.386659	 0.072248
9.399992	 0.075421
9.413325	 0.077336
9.426659	 0.077300
9.439992	 0.075600
9.453325	 0.073110
9.466659	 0.070837
9.479992	 0.069330
9.493325	 0.068569
9.506659	 0.068435
9.519992	 0.068751
9.533325	 0.069068
9.546659	 0.069071
9.559992	 0.068948
9.573325	 0.068953
9.586658	 0.068970
9.599992	 0.068916
9.613325	 0.069028
9.626658	 0.069444
9.639992	 0.069989
9.653325	 0.070418
9.666658	 0.070563
9.679992	 0.070466
9.693325	 0.070354
9.706658	 0.070347
9.719992	 0.070389
9.733325	 0.070448
9.746658	 0.070445
9.759992	 0.070299
9.773325	 0.070165
9.786658	 0.070261
9.799992	 0.070606
9.813325	 0.071187
9.826658	 0.071998
9.839992	 0.072746
9.853325	 0.073084
9.866658	 0.073120
9.879992	 0.073342
9.893325	 0.074055
9.906658	 0.074939
9.919991	 0.075428
9.933325	 0.075342
9.946658	 0.074917
9.959991	 0.074465
9.973325	 0.074096
9.986658	 0.073699
9.999991	 0.073275
10.013325	 0.073073
10.026658	 0.073296
10.039991	 0.073788
10.053325	 0.074139
10.066658	 0.074124
10.079991	 0.073904
10.093325	 0.073760
10.106658	 0.073901
10.119991	 0.074403
10.133325	 0.075052
10.146658	 0.075470
10.159991	 0.075581
10.173325	 0.075707
10.186658	 0.076051
10.199991	 0.076346
10.213325	 0.076317
10.226658	 0.076201
10.239991	 0.076433
10.253325	 0.076891
10.266658	 0.076947
10.279991	 0.076445
10.293324	 0.075887
10.306658	 0.075618
10.319991	 0.075600
10.333324	 0.075814
10.346658	 0.076260
10.359991	 0.076693
10.373324	 0.076925
10.386658	 0.077223
10.399991	 0.077859
10.413324	 0.078579
10.426658	 0.078863
10.439991	 0.078554
10.453324	 0.078058
10.466658	 0.077851
10.479991	 0.077950
10.493324	 0.078099
10.506658	 0.078108
10.519991	 0.077842
10.533324	 0.077398
10.546658	 0.077176
10.559991	 0.077423
10.573324	 0.077963
10.586658	 0.078537
10.599991	 0.079083
10.613324	 0.079734
10.626657	 0.080701
10.639991	 0.081985
10.653324	 0.083151
10.666657	 0.083682
10.679991	 0.083611
10.693324	 0.083464
10.706657	 0.083846
10.719991	 0.085503
10.733324	 0.089100
10.746657	 0.094069
10.759991	 0.098202
10.773324	 0.099326
10.786657	 0.097299
10.799991	 0.093853
10.813324	 0.090788
10.826657	 0.088842
10.839991	 0.087769
10.853324	 0.086811
10.866657	 0.085402
10.879991	 0.083697
10.893324	 0.082381
10.906657	 0.081998
10.919991	 0.082405
10.933324	 0.082966
10.946657	 0.083133
10.959991	 0.082693
10.973324	 0.081954
10.986657	 0.081572
10.999990	 0.081711
11.013324	 0.081914
11.026657	 0.081877
11.039990	 0.081642
11.053324	 0.081338
11.066657	 0.081103
11.079990	 0.081024
11.093324	 0.081091
11.106657	 0.081284
11.119990	 0.081474
11.133324	 0.081431
11.146657	 0.081304
11.159990	 0.081442
11.173324	 0.081728
11.186657	 0.081865
11.199990	 0.081857
11.213324	 0.081780
11.226657	 0.081631
11.239990	 0.081456
11.253324	 0.081315
11.266657	 0.081259
11.279990	 0.081409
11.293324	 0.081813
11.306657	 0.082234
11.319990	 0.082330
11.333323	 0.082169
11.346657	 0.082140
11.359990	 0.082402
11.373323	 0.082813
11.386657	 0.083141
11.399990	 0.083193
11.413323	 0.082925
11.426657	 0.082464
11.439990	 0.082115
11.453323	 0.082161
11.466657	 0.082470
11.479990	 0.082589
11.493323	 0.082392
11.506657	 0.082255
11.519990	 0.082438
11.533323	 0.082939
11.546657	 0.083926
11.559990	 0.085434
11.573323	 0.086816
11.586657	 0.087299
11.599990	 0.086794
11.613323	 0.085792
11.626657	 0.084825
11.639990	 0.084133
11.653323	 0.083641
11.666656	 0.083288
11.679990	 0.083212
11.693323	 0.083415
11.706656	 0.083676
11.719990	 0.083861
11.733323	 0.083917
11.746656	 0.083830
11.759990	 0.083831
11.773323	 0.084317
11.786656	 0.085345
11.799990	 0.086451
11.813323	 0.087075
11.826656	 0.087015
11.839990	 0.086495
11.853323	 0.086088
11.866656	 0.086846
11.879990	 0.090929
11.893323	 0.102130
11.906656	 0.123676
11.919990	 0.152416
11.933323	 0.176429
11.946656	 0.183268
11.959990	 0.170953
11.973323	 0.148112
11.986656	 0.125191
11.999990	 0.108110
12.013323	 0.097868
12.026656	 0.092737
12.039989	 0.090415
12.053323	 0.089260
12.066656	 0.088531
12.079989	 0.088074
12.093323	 0.087952
12.106656	 0.088093
12.119989	 0.088205
12.133323	 0.088041
12.146656	 0.087667
12.159989	 0.087329
12.173323	 0.087088
12.186656	 0.086899
12.199989	 0.086846
12.213323	 0.086941
12.226656	 0.087010
12.239989	 0.087044
12.253323	 0.087233
12.266656	 0.087544
12.279989	 0.087719
12.293323	 0.087823
12.306656	 0.088290
12.319989	 0.089255
12.333323	 0.090292
12.346656	 0.090862
12.359989	 0.090734
12.373322	 0.090058
12.386656	 0.089198
12.399989	 0.088439
12.413322	 0.087876
12.426656	 0.087574
12.439989	 0.087631
12.453322	 0.088024
12.466656	 0.088579
12.479989	 0.089277
12.493322	 0.090478
12.506656	 0.092405
12.519989	 0.094403
12.533322	 0.095384
12.546656	 0.095054
12.559989	 0.094048
12.573322	 0.093031
12.586656	 0.092234
12.599989	 0.091593
12.613322	 0.090986
12.626656	 0.090460
12.639989	 0.090205
12.653322	 0.090229
12.666656	 0.090347
12.679989	 0.090479
12.693322	 0.090642
12.706656	 0.090728
12.719989	 0.090543
12.733322	 0.090048
12.746655	 0.089506
12.759989	 0.089280
12.773322	 0.089455
12.786655	 0.089767
12.799989	 0.089960
12.813322	 0.089947
12.826655	 0.089773
12.839989	 0.089754
12.853322	 0.090154
12.866655	 0.090674
12.879989	 0.090850
12.893322	 0.090621
12.906655	 0.090204
12.919989	 0.089850
12.933322	 0.089665
12.946655	 0.089509
12.959989	 0.089342
12.973322	 0.089305
12.986655	 0.089361
12.999989	 0.089390
13.013322	 0.089459
13.026655	 0.089634
13.039989	 0.089787
13.053322	 0.089781
13.066655	 0.089774
13.079988	 0.090068
13.093322	 0.090572
13.106655	 0.090912
13.119988	 0.090990
13.133322	 0.090876
13.146655	 0.090603
13.159988	 0.090425
13.173322	 0.090682
13.186655	 0.091269
13.199988	 0.091695
13.213322	 0.091730
13.226655	 0.091699
13.239988	 0.091893
13.253322	 0.092045
13.266655	 0.091875
13.279988	 0.091667
13.293322	 0.091712
13.306655	 0.091713
13.319988	 0.091222
13.333322	 0.090386
13.346655	 0.089887
13.359988	 0.090114
13.373322	 0.090772
13.386655	 0.091318
13.399988	 0.091472
13.413321	 0.091304
13.426655	 0.091025
13.439988	 0.090844
13.453321	 0.090946
13.466655	 0.091294
13.479988	 0.091571
13.493321	 0.091630
13.506655	 0.091642
13.519988	 0.091549
13.533321	 0.091148
13.546655	 0.090756
13.559988	 0.090812
13.573321	 0.091101
13.586655	 0.091218
13.599988	 0.091188
13.613321	 0.091076
13.626655	 0.090784
13.639988	 0.090471
13.653321	 0.090368
13.666655	 0.090364
13.679988	 0.090301
13.693321	 0.090395
13.706655	 0.090872
13.719988	 0.091458
13.733321	 0.091829
13.746655	 0.092142
13.759988	 0.092626
13.773321	 0.093142
13.786654	 0.093380
13.799988	 0.093195
13.813321	 0.092727
13.826654	 0.092280
13.839988	 0.091995
13.853321	 0.091735
13.866654	 0.091467
13.879988	 0.091419
13.893321	 0.091610
13.906654	 0.091797
13.919988	 0.091829
13.933321	 0.091652
13.946654	 0.091376
13.959988	 0.091280
13.973321	 0.091369
13.986654	 0.091372
13.999988	 0.091281
14.013321	 0.091305
14.026654	 0.091421
14.039988	 0.091499
14.053321	 0.091516
14.066654	 0.091466
14.079988	 0.091406
14.093321	 0.091487
14.106654	 0.091673
14.119987	 0.091714
14.133321	 0.091634
14.146654	 0.091731
14.159987	 0.092083
14.173321	 0.092468
14.186654	 0.092620
14.199987	 0.092467
14.213321	 0.092243
14.226654	 0.092192
14.239987	 0.092254
14.253321	 0.092257
14.266654	 0.092161
14.279987	 0.091975
14.293321	 0.091764
14.306654	 0.091693
14.319987	 0.091820
14.333321	 0.091979
14.346654	 0.091999
14.359987	 0.091942
14.373321	 0.091924
14.386654	 0.091873
14.399987	 0.091826
14.413321	 0.092046
14.426654	 0.092508
14.439987	 0.092839
14.453321	 0.092896
14.466654	 0.092853
14.479987	 0.092832
14.493320	 0.092846
14.506654	 0.092982
14.519987	 0.093338
14.533320	 0.093744
14.546654	 0.093800
14.559987	 0.093402
14.573320	 0.092949
14.586654	 0.092835
14.599987	 0.093031
14.613320	 0.093283
14.626654	 0.093476
14.639987	 0.093669
14.653320	 0.093870
14.666654	 0.093902
14.679987	 0.093719
14.693320	 0.093654
14.706654	 0.093911
14.719987	 0.094114
14.733320	 0.093953
14.746654	 0.093706
14.759987	 0.093658
14.773320	 0.093705
14.786654	 0.093666
14.799987	 0.093607
14.813320	 0.093729
14.826653	 0.093956
14.839987	 0.094034
14.853320	 0.093936
14.866653	 0.093815
14.879987	 0.093777
14.893320	 0.093858
14.906653	 0.094042
14.919987	 0.094212
14.933320	 0.094220
14.946653	 0.094097
14.959987	 0.094065
14.973320	 0.094288
14.986653	 0.094700
14.999987	 0.095075
15.013320	 0.095288
15.026653	 0.095415
15.039987	 0.095437
15.053320	 0.095230
15.066653	 0.094955
15.079987	 0.094886
15.093320	 0.094984
15.106653	 0.095053
15.119987	 0.094980
15.133320	 0.094779
15.146653	 0.094645
15.159986	 0.094723
15.173320	 0.094915
15.186653	 0.094977
15.199986	 0.094670
15.213320	 0.094011
15.226653	 0.093385
15.239986	 0.093067
15.253320	 0.092904
15.266653	 0.092705
15.279986	 0.092481
15.293320	 0.092274
15.306653	 0.092187
15.319986	 0.092372
15.333320	 0.092750
15.346653	 0.093025
15.359986	 0.093109
15.373320	 0.093213
15.386653	 0.093372
15.399986	 0.093317
15.413320	 0.092989
15.426653	 0.092663
15.439986	 0.092422
15.453320	 0.092172
15.466653	 0.092136
15.479986	 0.092515
15.493320	 0.092996
15.506653	 0.093207
15.519986	 0.093137
15.533319	 0.093007
15.546653	 0.093037
15.559986	 0.093311
15.573319	 0.093719
15.586653	 0.093974
15.599986	 0.093835
15.613319	 0.093395
15.626653	 0.093055
15.639986	 0.093119
15.653319	 0.093405
15.666653	 0.093477
15.679986	 0.093281
15.693319	 0.093151
15.706653	 0.093326
15.719986	 0.093722
15.733319	 0.093977
15.746653	 0.093863
15.759986	 0.093651
15.773319	 0.093661
15.786653	 0.093799
15.799986	 0.093913
15.813319	 0.094043
15.826653	 0.094180
15.839986	 0.094321
15.853319	 0.094464
15.866652	 0.094506
15.879986	 0.094506
15.893319	 0.094639
15.906652	 0.094791
15.919986	 0.094755
15.933319	 0.094704
15.946652	 0.094899
15.959986	 0.095187
15.973319	 0.095316
15.986652	 0.095355
15.999986	 0.095454
16.013319	 0.095532
16.026653	 0.095511
16.039988	 0.095529
16.053322	 0.095649
16.066656	 0.095753
16.079990	 0.095811
16.093325	 0.095926
16.106659	 0.096124
16.119993	 0.096227
16.133327	 0.096046
16.146662	 0.095599
16.159996	 0.095035
16.173330	 0.094567
16.186665	 0.094456
16.199999	 0.094765
16.213333	 0.095256
16.226667	 0.095650
16.240002	 0.095894
16.253336	 0.096140
16.266670	 0.096494
16.280005	 0.096886
16.293339	 0.097220
16.306673	 0.097593
16.320007	 0.098301
16.333342	 0.099977
16.346676	 0.104720
16.360010	 0.116650
16.373344	 0.136639
16.386679	 0.155084
16.400013	 0.158017
16.413347	 0.142986
16.426682	 0.120773
16.440016	 0.101518
16.453350	 0.087152
16.466684	 0.075649
16.480019	 0.065681
16.493353	 0.057280
16.506687	 0.050787
16.520021	 0.045861
16.533356	 0.041654
16.546690	 0.037794
16.560024	 0.034470
16.573359	 0.031649
16.586693	 0.029111
16.600027	 0.026982
16.613361	 0.025363
16.626696	 0.023919
16.640030	 0.022434
16.653364	 0.021142
16.666698	 0.020172
16.680033	 0.019318
16.693367	 0.018564
16.706701	 0.018187
16.720036	 0.018145
16.733370	 0.017968
16.746704	 0.017471
16.760038	 0.016948
16.773373	 0.016507
16.786707	 0.015917
16.800041	 0.015085
16.813375	 0.014187
16.826710	 0.013441
16.840044	 0.012814
16.853378	 0.012083
16.866713	 0.011238
16.880047	 0.010456
16.893381	 0.009733
16.906715	 0.008921
16.920050	 0.008045
16.933384	 0.007288
16.946718	 0.006605
16.960052	 0.005741
16.973387	 0.004826
16.986721	 0.004255
17.000055	 0.003935
17.013390	 0.003478
17.026724	 0.002822
17.040058	 0.002093
17.053392	 0.001434
17.066727	 0.001034
17.080061	 0.000842
17.093395	 0.000577
17.106730	 0.000074
17.120064	 -0.000597
17.133398	 -0.001143
17.146732	 -0.001338
17.160067	 -0.001338
17.173401	 -0.001328
17.186735	 -0.001237
17.200069	 -0.001139
17.213404	 -0.001215
17.226738	 -0.001293
17.240072	 -0.001041
17.253407	 -0.000461
17.266741	 0.000122
17.280075	 0.000423
17.293409	 0.000389
17.306744	 0.000205
17.320078	 0.000128
17.333412	 0.000256
17.346746	 0.000495
17.360081	 0.000803
17.373415	 0.001259
17.386749	 0.001868
17.400084	 0.002416
17.413418	 0.002595
17.426752	 0.002384
17.440086	 0.002189
17.453421	 0.002393
17.466755	 0.002901
17.480089	 0.003341
17.493423	 0.003657
17.506758	 0.004063
17.520092	 0.004518
17.533426	 0.004847
17.546761	 0.005114
17.560095	 0.005419
17.573429	 0.005687
17.586763	 0.005903
17.600098	 0.006126
17.613432	 0.006324
17.626766	 0.006584
17.640100	 0.007081
17.653435	 0.007618
17.666769	 0.007820
17.680103	 0.007763
17.693438	 0.007808
17.706772	 0.008025
17.720106	 0.008262
17.733440	 0.008390
17.746775	 0.008322
17.760109	 0.008205
17.773443	 0.008338
17.786777	 0.008750
17.800112	 0.009192
17.813446	 0.009475
17.826780	 0.009494
17.840115	 0.009223
17.853449	 0.008921
17.866783	 0.008933
17.880117	 0.009322
17.893452	 0.009854
17.906786	 0.010201
17.920120	 0.010174
17.933455	 0.009914
17.946789	 0.009790
17.960123	 0.009889
17.973457	 0.009937
17.986792	 0.009779
18.000126	 0.009480
18.013460	 0.009196
18.026794	 0.009096
18.040129	 0.009141
18.053463	 0.009198
18.066797	 0.009328
18.080132	 0.009562
18.093466	 0.009728
18.106800	 0.009864
18.120134	 0.010150
18.133469	 0.010431
18.146803	 0.010472
18.160137	 0.010353
18.173471	 0.010265
18.186806	 0.010266
18.200140	 0.010417
18.213474	 0.010671
18.226809	 0.010711
18.240143	 0.010427
18.253477	 0.010171
18.266811	 0.010190
18.280146	 0.010315
18.293480	 0.010329
18.306814	 0.010294
18.320148	 0.010376
18.333483	 0.010553
18.346817	 0.010616
18.360151	 0.010511
18.373486	 0.010436
18.386820	 0.010421
18.400154	 0.010348
18.413488	 0.010353
18.426823	 0.010520
18.440157	 0.010528
18.453491	 0.010247
18.466825	 0.010048
18.480160	 0.010159
18.493494	 0.010386
18.506828	 0.010483
18.520163	 0.010369
18.533497	 0.010200
18.546831	 0.010183
18.560165	 0.010330
18.573500	 0.010582
18.586834	 0.010889
18.600168	 0.011128
18.613503	 0.011212
18.626837	 0.011181
18.640171	 0.011144
18.653505	 0.011182
18.666840	 0.011238
18.680174	 0.011189
18.693508	 0.011054
18.706842	 0.010997
18.720177	 0.011176
18.733511	 0.011532
18.746845	 0.011769
18.760180	 0.011757
18.773514	 0.011604
18.786848	 0.011401
18.800182	 0.011257
18.813517	 0.011222
18.826851	 0.011168
18.840185	 0.011079
18.853519	 0.011116
18.866854	 0.011184
18.880188	 0.011046
18.893522	 0.010801
18.906857	 0.010767
18.920191	 0.011070
18.933525	 0.011540
18.946859	 0.011842
18.960194	 0.011816
18.973528	 0.011687
18.986862	 0.011682
19.000196	 0.011700
19.013531	 0.011646
19.026865	 0.011685
19.040199	 0.011887
19.053534	 0.012057
19.066868	 0.012089
19.080202	 0.012042
19.093536	 0.011903
19.106871	 0.011717
19.120205	 0.011726
19.133539	 0.012055
19.146873	 0.012436
19.160208	 0.012496
19.173542	 0.012262
19.186876	 0.012138
19.200211	 0.012329
19.213545	 0.012641
19.226879	 0.012849
19.240213	 0.012941
19.253548	 0.012975
19.266882	 0.012914
19.280216	 0.012749
19.293550	 0.012607
19.306885	 0.012564
19.320219	 0.012592
19.333553	 0.012649
19.346888	 0.012638
19.360222	 0.012461
19.373556	 0.012177
19.386890	 0.011919
19.400225	 0.011762
19.413559	 0.011807
19.426893	 0.012061
19.440228	 0.012322
19.453562	 0.012442
19.466896	 0.012448
19.480230	 0.012347
19.493565	 0.012165
19.506899	 0.012085
19.520233	 0.012227
19.533567	 0.012409
19.546902	 0.012354
19.560236	 0.012146
19.573570	 0.012097
19.586905	 0.012220
19.600239	 0.012307
19.613573	 0.012326
19.626907	 0.012351
19.640242	 0.012322
19.653576	 0.012215
19.666910	 0.012127
19.680244	 0.012038
19.693579	 0.011903
19.706913	 0.011845
19.720247	 0.011849
19.733582	 0.011698
19.746916	 0.011386
19.760250	 0.011219
19.773584	 0.011332
19.786919	 0.011477
19.800253	 0.011451
19.813587	 0.011389
19.826921	 0.011520
19.840256	 0.011786
19.853590	 0.011901
19.866924	 0.011722
19.880259	 0.011397
19.893593	 0.011186
19.906927	 0.011198
19.920261	 0.011309
19.933596	 0.011354
19.946930	 0.011314
19.960264	 0.011242
19.973598	 0.011214
19.986933	 0.011314

*------------------------ End of raw data
Results for Channel	1	=	242.00	nm
Title:	Report Title
Run File:	C:\HPLC\PET 2025\2025.06.23\ompa_168h004.run
--------------
Injection Info
--------------
Method:	C:\METODOS EQUIPO 2 2025\20250402 PET_Calibrado TPA MHET BHET DIMER.mth
Sample:	OmpA_168h
Injection Date:	Mon Jun 23 16:00:21 2025
Manual injection
Operator:	Paloma
Instrument:	3
Notes:	
---------
Misc Info
---------
Workstation:	HPLC
Bus Address:	44
Run Time:	0.000	to	20.000	min.
-----------
Recalc Info
-----------
Recalc Method:	c:\metodos equipo 2 2025\20250402 pet_calibrado tpa mhet bhet dimer.mth
Recalc Date:	Tue Jun 24 10:07:08 2025
Operator:	Paloma
Instrument:	3
Notes:	
Sample Rate:	5.000 Hz.
Measurement Type:	1 = Area
Calculation Type:	4 = ExtStd
Normalize Results:	No
------------------------
Peak Info for Channel 1
------------------------
4 Peaks (tR	Timeoffset	RRT	Sepcode	Width	Counts	Result	Name)
6.275	-0.096	0.0000	BB	9.20	23798442	248.128677	TPA (uM)
7.212	-0.017	0.0000	GR	0.00	2649657	51.254307	MHET (uM)
7.545	0.070	0.0000	BB	0.04	52464	0.632930	BHET (uM)
9.182	0.053	0.0000	BB	6.96	114620	2.048748	DIMER (uM)
