# Supplementary material for: Engineering Escherichia coli for polyethylene terephthalate powder biodegradation via recoding of an outer membrane protein
Source: iScience. 2026 Jan 2;29(2):114621. doi: 10.1016/j.isci.2025.114621 (PMC12860643; doi:10.1016/j.isci.2025.114621)
Supplement: Data S2. Raw HPLC and UHPLC-MS data — (A) Unprocessed HPLC data files supporting Figures 4, S3, S5, Tables 1 and S4. Files are provided in.txt format corresponding to the data extracted with Varian ProStar software (Varian Inc., Palo Alto, California, USA). Each file contains absorbance values (in arbitrary units) recorded over time under the analytical conditions described in STAR Methods. (B) Raw UHPLC-MS files supporting Figure S4. The chromatograms and mass spectrometry data can be analyzed with the software MassLynx V4.1 (Waters) to obtain the mass spectra of the oligomers TET and TETE. Analytical conditions described in STAR Methods. (A and B) The unprocessed HPLC and UHPLC-MS files have been deposited at Zenodo under the identifier https://zenodo.org/records/17578239. [file mmc5.zip › Data S2/A. HPLC/Figure 4A, Figure S5/S3_192H_1.TXT]

File	C:\HPLC\PET 2025\2025.06.23\ompa_192h rep.run	Filetype	63
WTOASCII Parameters:	C:\star\WTOASCII.TXT
 1 channels
   Channel	 1	242.00	nm	in AU
Base rate 5.0000 Hz	Bunch 2	Effective rate 5.00000 Hz.	T = 0.003333 min.
6000 points	from	0.000	to	20.000	minutes
Sampling every 4 point(s)
Printing points from	0.000	to	20.000 min, point 0 to 5999
Channels	1	to	1
0.000000	 0.000000
0.013333	 -0.000148
0.026667	 0.000002
0.040000	 0.000320
0.053333	 0.000460
0.066667	 0.000265
0.080000	 -0.000056
0.093333	 -0.000206
0.106667	 -0.000118
0.120000	 0.000132
0.133333	 0.000437
0.146667	 0.000539
0.160000	 0.000178
0.173333	 -0.000510
0.186667	 -0.001056
0.200000	 -0.001196
0.213333	 -0.001090
0.226667	 -0.000910
0.240000	 -0.000652
0.253333	 -0.000353
0.266667	 -0.000065
0.280000	 0.000221
0.293333	 0.000448
0.306667	 0.000544
0.320000	 0.000500
0.333333	 0.000293
0.346667	 -0.000021
0.360000	 -0.000179
0.373333	 -0.000044
0.386667	 0.000070
0.400000	 -0.000133
0.413333	 -0.000422
0.426667	 -0.000416
0.440000	 -0.000151
0.453333	 0.000078
0.466666	 0.000103
0.480000	 -0.000051
0.493333	 -0.000208
0.506666	 -0.000176
0.520000	 0.000055
0.533333	 0.000251
0.546666	 0.000140
0.560000	 -0.000271
0.573333	 -0.000670
0.586666	 -0.000778
0.600000	 -0.000645
0.613333	 -0.000525
0.626666	 -0.000497
0.640000	 -0.000500
0.653333	 -0.000532
0.666666	 -0.000579
0.680000	 -0.000659
0.693333	 -0.000787
0.706666	 -0.000843
0.720000	 -0.000792
0.733333	 -0.000745
0.746666	 -0.000722
0.760000	 -0.000737
0.773333	 -0.000883
0.786666	 -0.001141
0.800000	 -0.001363
0.813333	 -0.001384
0.826666	 -0.001183
0.839999	 -0.001032
0.853333	 -0.001110
0.866666	 -0.001149
0.879999	 -0.000855
0.893333	 -0.000372
0.906666	 -0.000099
0.919999	 -0.000201
0.933333	 -0.000446
0.946666	 -0.000590
0.959999	 -0.000754
0.973333	 -0.001138
0.986666	 -0.001561
0.999999	 -0.001713
1.013333	 -0.001623
1.026666	 -0.001503
1.039999	 -0.001393
1.053333	 -0.001320
1.066666	 -0.001388
1.079999	 -0.001497
1.093333	 -0.001449
1.106666	 -0.001300
1.119999	 -0.001239
1.133333	 -0.001360
1.146666	 -0.001617
1.159999	 -0.001769
1.173333	 -0.001606
1.186666	 -0.001289
1.199999	 -0.001226
1.213333	 -0.001606
1.226666	 -0.002155
1.239999	 -0.002361
1.253332	 -0.002025
1.266666	 -0.001454
1.279999	 -0.000891
1.293332	 -0.000186
1.306666	 0.000731
1.319999	 0.001696
1.333332	 0.002677
1.346666	 0.003802
1.359999	 0.005083
1.373332	 0.006354
1.386666	 0.007850
1.399999	 0.014016
1.413332	 0.039571
1.426666	 0.101810
1.439999	 0.194860
1.453332	 0.284322
1.466666	 0.339778
1.479999	 0.358206
1.493332	 0.352856
1.506666	 0.336510
1.519999	 0.316887
1.533332	 0.297640
1.546666	 0.280243
1.559999	 0.265081
1.573332	 0.251596
1.586666	 0.238953
1.599999	 0.226569
1.613332	 0.214089
1.626665	 0.201623
1.639999	 0.189534
1.653332	 0.177654
1.666665	 0.165558
1.679999	 0.153332
1.693332	 0.141236
1.706665	 0.129290
1.719999	 0.117573
1.733332	 0.106261
1.746665	 0.095456
1.759999	 0.085426
1.773332	 0.076418
1.786665	 0.068238
1.799999	 0.060723
1.813332	 0.054082
1.826665	 0.048448
1.839999	 0.043762
1.853332	 0.040054
1.866665	 0.037345
1.879999	 0.035510
1.893332	 0.034385
1.906665	 0.033754
1.919999	 0.033268
1.933332	 0.032553
1.946665	 0.031316
1.959998	 0.029382
1.973332	 0.026825
1.986665	 0.023969
1.999998	 0.021112
2.013332	 0.018457
2.026665	 0.016177
2.039999	 0.014347
2.053332	 0.012864
2.066665	 0.011537
2.079998	 0.010222
2.093332	 0.008906
2.106665	 0.007809
2.119998	 0.007179
2.133332	 0.006882
2.146665	 0.006523
2.159998	 0.005934
2.173332	 0.005257
2.186665	 0.004643
2.199998	 0.004152
2.213332	 0.003861
2.226665	 0.003712
2.239998	 0.003527
2.253332	 0.003293
2.266665	 0.003109
2.279998	 0.003025
2.293332	 0.003106
2.306665	 0.003338
2.319998	 0.003469
2.333332	 0.003391
2.346665	 0.003294
2.359998	 0.003218
2.373332	 0.003023
2.386665	 0.002738
2.399998	 0.002491
2.413332	 0.002342
2.426665	 0.002307
2.439998	 0.002347
2.453331	 0.002365
2.466665	 0.002291
2.479998	 0.002183
2.493331	 0.002097
2.506665	 0.002001
2.519998	 0.001908
2.533331	 0.001847
2.546665	 0.001696
2.559998	 0.001370
2.573331	 0.000991
2.586665	 0.000600
2.599998	 0.000091
2.613331	 -0.000468
2.626665	 -0.000891
2.639998	 -0.001124
2.653331	 -0.001262
2.666665	 -0.001461
2.679998	 -0.001787
2.693331	 -0.002156
2.706665	 -0.002447
2.719998	 -0.002599
2.733331	 -0.002671
2.746665	 -0.002799
2.759998	 -0.003056
2.773331	 -0.003380
2.786664	 -0.003633
2.799998	 -0.003699
2.813331	 -0.003564
2.826664	 -0.003331
2.839998	 -0.003169
2.853331	 -0.003130
2.866664	 -0.003094
2.879998	 -0.003016
2.893331	 -0.003019
2.906664	 -0.003200
2.919998	 -0.003559
2.933331	 -0.003972
2.946664	 -0.004156
2.959998	 -0.003991
2.973331	 -0.003723
2.986664	 -0.003596
2.999998	 -0.003629
3.013331	 -0.003768
3.026664	 -0.003930
3.039998	 -0.004048
3.053331	 -0.004179
3.066664	 -0.004362
3.079998	 -0.004512
3.093331	 -0.004607
3.106664	 -0.004658
3.119998	 -0.004604
3.133331	 -0.004540
3.146664	 -0.004664
3.159997	 -0.004857
3.173331	 -0.004820
3.186664	 -0.004630
3.199997	 -0.004593
3.213331	 -0.004755
3.226664	 -0.004945
3.239997	 -0.005031
3.253331	 -0.005005
3.266664	 -0.004938
3.279997	 -0.004861
3.293331	 -0.004770
3.306664	 -0.004676
3.319997	 -0.004581
3.333331	 -0.004527
3.346664	 -0.004620
3.359997	 -0.004807
3.373331	 -0.004902
3.386664	 -0.004864
3.399997	 -0.004711
3.413331	 -0.004429
3.426664	 -0.004179
3.439997	 -0.004176
3.453331	 -0.004338
3.466664	 -0.004391
3.479997	 -0.004259
3.493330	 -0.004105
3.506664	 -0.004026
3.519997	 -0.003985
3.533330	 -0.003984
3.546664	 -0.004057
3.559997	 -0.004221
3.573330	 -0.004397
3.586664	 -0.004441
3.599997	 -0.004385
3.613330	 -0.004459
3.626664	 -0.004743
3.639997	 -0.005111
3.653330	 -0.005434
3.666664	 -0.005581
3.679997	 -0.005575
3.693330	 -0.005690
3.706664	 -0.006077
3.719997	 -0.006570
3.733330	 -0.006894
3.746664	 -0.006905
3.759997	 -0.006750
3.773330	 -0.006682
3.786664	 -0.006663
3.799997	 -0.006491
3.813330	 -0.006209
3.826663	 -0.006075
3.839997	 -0.006210
3.853330	 -0.006504
3.866663	 -0.006821
3.879997	 -0.006972
3.893330	 -0.006751
3.906663	 -0.006307
3.919997	 -0.006025
3.933330	 -0.006021
3.946663	 -0.006110
3.959997	 -0.006129
3.973330	 -0.006102
3.986663	 -0.006120
3.999997	 -0.006158
4.013330	 -0.006211
4.026663	 -0.006387
4.039997	 -0.006634
4.053330	 -0.006770
4.066663	 -0.006820
4.079997	 -0.006975
4.093330	 -0.007259
4.106663	 -0.007464
4.119997	 -0.007487
4.133330	 -0.007474
4.146663	 -0.007530
4.159997	 -0.007667
4.173330	 -0.007884
4.186663	 -0.008005
4.199996	 -0.007885
4.213330	 -0.007721
4.226663	 -0.007711
4.239996	 -0.007754
4.253330	 -0.007719
4.266663	 -0.007599
4.279996	 -0.007438
4.293330	 -0.007315
4.306663	 -0.007270
4.319996	 -0.007332
4.333330	 -0.007570
4.346663	 -0.007806
4.359996	 -0.007758
4.373330	 -0.007572
4.386663	 -0.007546
4.399996	 -0.007600
4.413330	 -0.007605
4.426663	 -0.007673
4.439996	 -0.007835
4.453330	 -0.007932
4.466663	 -0.007851
4.479996	 -0.007709
4.493330	 -0.007735
4.506663	 -0.007892
4.519996	 -0.007947
4.533329	 -0.007899
4.546663	 -0.007868
4.559996	 -0.007850
4.573329	 -0.007819
4.586663	 -0.007726
4.599996	 -0.007515
4.613329	 -0.007282
4.626663	 -0.007150
4.639996	 -0.007113
4.653329	 -0.007140
4.666663	 -0.007256
4.679996	 -0.007420
4.693329	 -0.007500
4.706663	 -0.007474
4.719996	 -0.007487
4.733329	 -0.007573
4.746663	 -0.007537
4.759996	 -0.007240
4.773329	 -0.006827
4.786663	 -0.006590
4.799996	 -0.006708
4.813329	 -0.007141
4.826663	 -0.007740
4.839996	 -0.008193
4.853329	 -0.008142
4.866663	 -0.007691
4.879996	 -0.007420
4.893329	 -0.007669
4.906662	 -0.008143
4.919996	 -0.008457
4.933329	 -0.008555
4.946662	 -0.008455
4.959996	 -0.008224
4.973329	 -0.008069
4.986662	 -0.008068
4.999996	 -0.008155
5.013329	 -0.008328
5.026662	 -0.008566
5.039996	 -0.008727
5.053329	 -0.008741
5.066662	 -0.008742
5.079996	 -0.008863
5.093329	 -0.009023
5.106662	 -0.009042
5.119996	 -0.008896
5.133329	 -0.008742
5.146662	 -0.008700
5.159996	 -0.008771
5.173329	 -0.008855
5.186662	 -0.008828
5.199996	 -0.008714
5.213329	 -0.008702
5.226662	 -0.008904
5.239995	 -0.009157
5.253329	 -0.009255
5.266662	 -0.009223
5.279995	 -0.009208
5.293329	 -0.009295
5.306662	 -0.009470
5.319995	 -0.009639
5.333329	 -0.009722
5.346662	 -0.009734
5.359995	 -0.009678
5.373329	 -0.009552
5.386662	 -0.009496
5.399995	 -0.009615
5.413329	 -0.009748
5.426662	 -0.009734
5.439995	 -0.009700
5.453329	 -0.009794
5.466662	 -0.009918
5.479995	 -0.009928
5.493329	 -0.009802
5.506662	 -0.009573
5.519995	 -0.009336
5.533329	 -0.009288
5.546662	 -0.009516
5.559995	 -0.009852
5.573328	 -0.010077
5.586662	 -0.010063
5.599995	 -0.009836
5.613328	 -0.009606
5.626662	 -0.009411
5.639995	 -0.009107
5.653328	 -0.008773
5.666662	 -0.008559
5.679995	 -0.008430
5.693328	 -0.008314
5.706662	 -0.008146
5.719995	 -0.007924
5.733328	 -0.007766
5.746662	 -0.007713
5.759995	 -0.007639
5.773328	 -0.007436
5.786662	 -0.007147
5.799995	 -0.006857
5.813328	 -0.006594
5.826662	 -0.006369
5.839995	 -0.006157
5.853328	 -0.005846
5.866662	 -0.005344
5.879995	 -0.004698
5.893328	 -0.004036
5.906662	 -0.003467
5.919995	 -0.002993
5.933328	 -0.002469
5.946661	 -0.001833
5.959995	 -0.001320
5.973328	 -0.001105
5.986661	 -0.000963
5.999995	 -0.000642
6.013328	 -0.000158
6.026661	 0.000455
6.039995	 0.001172
6.053328	 0.001749
6.066661	 0.002003
6.079995	 0.002140
6.093328	 0.002410
6.106661	 0.002834
6.119995	 0.003309
6.133328	 0.003801
6.146661	 0.004466
6.159995	 0.005561
6.173328	 0.007384
6.186661	 0.010783
6.199995	 0.017870
6.213328	 0.031781
6.226661	 0.055532
6.239995	 0.090751
6.253328	 0.136338
6.266661	 0.187414
6.279994	 0.235995
6.293328	 0.273953
6.306661	 0.296217
6.319994	 0.301614
6.333328	 0.291493
6.346661	 0.268588
6.359994	 0.236905
6.373328	 0.201030
6.386661	 0.164910
6.399994	 0.131443
6.413328	 0.102600
6.426661	 0.079302
6.439994	 0.061521
6.453328	 0.048661
6.466661	 0.039755
6.479994	 0.033550
6.493328	 0.028890
6.506661	 0.025190
6.519994	 0.022370
6.533328	 0.020388
6.546661	 0.019007
6.559994	 0.017930
6.573328	 0.017040
6.586661	 0.016393
6.599994	 0.015971
6.613328	 0.015663
6.626661	 0.015512
6.639994	 0.015653
6.653327	 0.015977
6.666661	 0.016257
6.679994	 0.016477
6.693327	 0.016713
6.706661	 0.016841
6.719994	 0.016654
6.733327	 0.016186
6.746661	 0.015656
6.759994	 0.015211
6.773327	 0.014880
6.786661	 0.014645
6.799994	 0.014509
6.813327	 0.014494
6.826661	 0.014541
6.839994	 0.014563
6.853327	 0.014550
6.866661	 0.014448
6.879994	 0.014137
6.893327	 0.013778
6.906661	 0.013757
6.919994	 0.014114
6.933327	 0.014556
6.946661	 0.014976
6.959994	 0.015484
6.973327	 0.016016
6.986660	 0.016362
6.999994	 0.016469
7.013327	 0.016331
7.026660	 0.015929
7.039994	 0.015505
7.053327	 0.015382
7.066660	 0.015589
7.079994	 0.015941
7.093327	 0.016525
7.106660	 0.018815
7.119994	 0.026582
7.133327	 0.043555
7.146660	 0.067484
7.159994	 0.087960
7.173327	 0.094185
7.186660	 0.084717
7.199994	 0.067089
7.213327	 0.049694
7.226660	 0.036683
7.239994	 0.028498
7.253327	 0.023954
7.266660	 0.021677
7.279994	 0.020728
7.293327	 0.020555
7.306660	 0.020704
7.319993	 0.020733
7.333327	 0.020443
7.346660	 0.020045
7.359993	 0.019870
7.373327	 0.019980
7.386660	 0.020250
7.399993	 0.020671
7.413327	 0.021292
7.426660	 0.022047
7.439993	 0.022947
7.453327	 0.024153
7.466660	 0.025608
7.479993	 0.026990
7.493327	 0.028199
7.506660	 0.029278
7.519993	 0.029899
7.533327	 0.029718
7.546660	 0.029029
7.559993	 0.028584
7.573327	 0.028855
7.586660	 0.029646
7.599993	 0.031048
7.613327	 0.034704
7.626660	 0.042128
7.639993	 0.051099
7.653327	 0.056533
7.666660	 0.056107
7.679993	 0.052314
7.693326	 0.048454
7.706660	 0.045279
7.719993	 0.041835
7.733326	 0.037620
7.746660	 0.033291
7.759993	 0.029829
7.773326	 0.027577
7.786660	 0.026313
7.799993	 0.025684
7.813326	 0.025441
7.826660	 0.025669
7.839993	 0.026748
7.853326	 0.028844
7.866660	 0.031405
7.879993	 0.033278
7.893326	 0.033538
7.906660	 0.032305
7.919993	 0.030541
7.933326	 0.029069
7.946660	 0.028076
7.959993	 0.027430
7.973326	 0.027117
7.986660	 0.027200
7.999993	 0.027592
8.013327	 0.028145
8.026660	 0.028768
8.039993	 0.029413
8.053327	 0.030102
8.066660	 0.030843
8.079993	 0.031631
8.093327	 0.032488
8.106660	 0.033367
8.119993	 0.034273
8.133327	 0.035281
8.146660	 0.036180
8.159993	 0.036453
8.173326	 0.035810
8.186660	 0.034529
8.199993	 0.033098
8.213326	 0.031861
8.226660	 0.030982
8.239993	 0.030437
8.253326	 0.030139
8.266660	 0.030079
8.279993	 0.030202
8.293326	 0.030408
8.306660	 0.030614
8.319993	 0.030734
8.333326	 0.030725
8.346660	 0.030624
8.359993	 0.030596
8.373326	 0.030730
8.386660	 0.030852
8.399993	 0.030850
8.413326	 0.030872
8.426660	 0.031053
8.439993	 0.031355
8.453326	 0.031674
8.466660	 0.031947
8.479993	 0.032188
8.493326	 0.032349
8.506660	 0.032309
8.519993	 0.032088
8.533326	 0.031823
8.546659	 0.031627
8.559993	 0.031549
8.573326	 0.031610
8.586659	 0.031844
8.599993	 0.032136
8.613326	 0.032249
8.626659	 0.032241
8.639993	 0.032405
8.653326	 0.032775
8.666659	 0.033113
8.679993	 0.033226
8.693326	 0.033171
8.706659	 0.033168
8.719993	 0.033282
8.733326	 0.033337
8.746659	 0.033229
8.759993	 0.033093
8.773326	 0.033090
8.786659	 0.033333
8.799993	 0.033882
8.813326	 0.034597
8.826659	 0.035300
8.839993	 0.035980
8.853326	 0.036649
8.866659	 0.037228
8.879992	 0.037583
8.893326	 0.037663
8.906659	 0.037497
8.919992	 0.037103
8.933326	 0.036683
8.946659	 0.036556
8.959992	 0.036662
8.973326	 0.036670
8.986659	 0.036508
8.999992	 0.036396
9.013326	 0.036516
9.026659	 0.036843
9.039992	 0.037314
9.053326	 0.037825
9.066659	 0.038052
9.079992	 0.037902
9.093326	 0.037792
9.106659	 0.037965
9.119992	 0.038219
9.133326	 0.038413
9.146659	 0.038542
9.159992	 0.038536
9.173326	 0.038357
9.186659	 0.038128
9.199992	 0.037981
9.213326	 0.037966
9.226659	 0.038118
9.239992	 0.038366
9.253325	 0.038604
9.266659	 0.038858
9.279992	 0.039068
9.293325	 0.039089
9.306659	 0.039026
9.319992	 0.039180
9.333325	 0.039773
9.346659	 0.040993
9.359992	 0.042957
9.373325	 0.045443
9.386659	 0.047863
9.399992	 0.049381
9.413325	 0.049264
9.426659	 0.047489
9.439992	 0.044902
9.453325	 0.042617
9.466659	 0.041229
9.479992	 0.040636
9.493325	 0.040491
9.506659	 0.040566
9.519992	 0.040759
9.533325	 0.040999
9.546659	 0.041231
9.559992	 0.041319
9.573325	 0.041105
9.586658	 0.040797
9.599992	 0.040944
9.613325	 0.041684
9.626658	 0.042476
9.639992	 0.042802
9.653325	 0.042636
9.666658	 0.042231
9.679992	 0.041903
9.693325	 0.041838
9.706658	 0.041938
9.719992	 0.042069
9.733325	 0.042226
9.746658	 0.042417
9.759992	 0.042631
9.773325	 0.042831
9.786658	 0.042931
9.799992	 0.042958
9.813325	 0.043075
9.826658	 0.043357
9.839992	 0.043765
9.853325	 0.044212
9.866658	 0.044587
9.879992	 0.044873
9.893325	 0.045031
9.906658	 0.044922
9.919991	 0.044526
9.933325	 0.043984
9.946658	 0.043388
9.959991	 0.042793
9.973325	 0.042357
9.986658	 0.042193
9.999991	 0.042223
10.013325	 0.042329
10.026658	 0.042428
10.039991	 0.042420
10.053325	 0.042267
10.066658	 0.042092
10.079991	 0.042074
10.093325	 0.042244
10.106658	 0.042436
10.119991	 0.042537
10.133325	 0.042649
10.146658	 0.042910
10.159991	 0.043326
10.173325	 0.043808
10.186658	 0.044314
10.199991	 0.044892
10.213325	 0.045551
10.226658	 0.046194
10.239991	 0.046637
10.253325	 0.046615
10.266658	 0.046100
10.279991	 0.045453
10.293324	 0.045066
10.306658	 0.045138
10.319991	 0.045556
10.333324	 0.045920
10.346658	 0.046021
10.359991	 0.046087
10.373324	 0.046446
10.386658	 0.047129
10.399991	 0.047785
10.413324	 0.048046
10.426658	 0.047839
10.439991	 0.047349
10.453324	 0.046928
10.466658	 0.046804
10.479991	 0.046831
10.493324	 0.046713
10.506658	 0.046411
10.519991	 0.046215
10.533324	 0.046439
10.546658	 0.047048
10.559991	 0.047604
10.573324	 0.047815
10.586658	 0.047903
10.599991	 0.048099
10.613324	 0.048270
10.626657	 0.048343
10.639991	 0.048511
10.653324	 0.048886
10.666657	 0.049244
10.679991	 0.049311
10.693324	 0.049353
10.706657	 0.050141
10.719991	 0.052161
10.733324	 0.054982
10.746657	 0.057402
10.759991	 0.058294
10.773324	 0.057503
10.786657	 0.055925
10.799991	 0.054689
10.813324	 0.054231
10.826657	 0.054008
10.839991	 0.053175
10.853324	 0.051567
10.866657	 0.049884
10.879991	 0.048918
10.893324	 0.048771
10.906657	 0.048941
10.919991	 0.048979
10.933324	 0.048756
10.946657	 0.048353
10.959991	 0.048031
10.973324	 0.047998
10.986657	 0.048104
10.999990	 0.048114
11.013324	 0.048099
11.026657	 0.048201
11.039990	 0.048332
11.053324	 0.048381
11.066657	 0.048368
11.079990	 0.048259
11.093324	 0.047980
11.106657	 0.047657
11.119990	 0.047576
11.133324	 0.047851
11.146657	 0.048258
11.159990	 0.048379
11.173324	 0.048070
11.186657	 0.047757
11.199990	 0.047935
11.213324	 0.048520
11.226657	 0.048998
11.239990	 0.048939
11.253324	 0.048396
11.266657	 0.047895
11.279990	 0.047796
11.293324	 0.047925
11.306657	 0.048049
11.319990	 0.048231
11.333323	 0.048454
11.346657	 0.048593
11.359990	 0.048750
11.373323	 0.048942
11.386657	 0.048940
11.399990	 0.048750
11.413323	 0.048631
11.426657	 0.048595
11.439990	 0.048536
11.453323	 0.048526
11.466657	 0.048521
11.479990	 0.048381
11.493323	 0.048274
11.506657	 0.048467
11.519990	 0.048959
11.533323	 0.049598
11.546657	 0.050143
11.559990	 0.050335
11.573323	 0.050180
11.586657	 0.049884
11.599990	 0.049566
11.613323	 0.049366
11.626657	 0.049394
11.639990	 0.049457
11.653323	 0.049358
11.666656	 0.049230
11.679990	 0.049238
11.693323	 0.049343
11.706656	 0.049440
11.719990	 0.049458
11.733323	 0.049386
11.746656	 0.049413
11.759990	 0.049804
11.773323	 0.050540
11.786656	 0.051227
11.799990	 0.051443
11.813323	 0.051181
11.826656	 0.050794
11.839990	 0.050698
11.853323	 0.051713
11.866656	 0.056096
11.879990	 0.067789
11.893323	 0.089225
11.906656	 0.115623
11.919990	 0.134827
11.933323	 0.136810
11.946656	 0.122464
11.959990	 0.101089
11.973323	 0.081619
11.986656	 0.067957
11.999990	 0.060033
12.013323	 0.056217
12.026656	 0.054719
12.039989	 0.054151
12.053323	 0.053728
12.066656	 0.053270
12.079989	 0.053018
12.093323	 0.053159
12.106656	 0.053447
12.119989	 0.053440
12.133323	 0.053086
12.146656	 0.052768
12.159989	 0.052705
12.173323	 0.052754
12.186656	 0.052805
12.199989	 0.052867
12.213323	 0.052819
12.226656	 0.052586
12.239989	 0.052306
12.253323	 0.052112
12.266656	 0.052151
12.279989	 0.052584
12.293323	 0.053262
12.306656	 0.053829
12.319989	 0.054141
12.333323	 0.054352
12.346656	 0.054541
12.359989	 0.054450
12.373322	 0.053878
12.386656	 0.053109
12.399989	 0.052616
12.413322	 0.052566
12.426656	 0.052788
12.439989	 0.053036
12.453322	 0.053296
12.466656	 0.053850
12.479989	 0.054985
12.493322	 0.056619
12.506656	 0.058203
12.519989	 0.059033
12.533322	 0.058781
12.546656	 0.057666
12.559989	 0.056224
12.573322	 0.054966
12.586656	 0.054086
12.599989	 0.053570
12.613322	 0.053358
12.626656	 0.053302
12.639989	 0.053213
12.653322	 0.053066
12.666656	 0.053049
12.679989	 0.053296
12.693322	 0.053650
12.706656	 0.053841
12.719989	 0.053753
12.733322	 0.053467
12.746655	 0.053226
12.759989	 0.053270
12.773322	 0.053534
12.786655	 0.053740
12.799989	 0.053802
12.813322	 0.053783
12.826655	 0.053723
12.839989	 0.053722
12.853322	 0.053815
12.866655	 0.053830
12.879989	 0.053766
12.893322	 0.053900
12.906655	 0.054161
12.919989	 0.054140
12.933322	 0.053855
12.946655	 0.053678
12.959989	 0.053631
12.973322	 0.053489
12.986655	 0.053193
12.999989	 0.052767
13.013322	 0.052284
13.026655	 0.052014
13.039989	 0.052099
13.053322	 0.052336
13.066655	 0.052601
13.079988	 0.052933
13.093322	 0.053177
13.106655	 0.053048
13.119988	 0.052603
13.133322	 0.052300
13.146655	 0.052385
13.159988	 0.052621
13.173322	 0.052726
13.186655	 0.052737
13.199988	 0.052846
13.213322	 0.053057
13.226655	 0.053158
13.239988	 0.053107
13.253322	 0.053207
13.266655	 0.053577
13.279988	 0.053837
13.293322	 0.053691
13.306655	 0.053349
13.319988	 0.053176
13.333322	 0.053301
13.346655	 0.053541
13.359988	 0.053694
13.373322	 0.053827
13.386655	 0.053970
13.399988	 0.053846
13.413321	 0.053454
13.426655	 0.053235
13.439988	 0.053355
13.453321	 0.053553
13.466655	 0.053654
13.479988	 0.053659
13.493321	 0.053592
13.506655	 0.053515
13.519988	 0.053429
13.533321	 0.053239
13.546655	 0.053030
13.559988	 0.052899
13.573321	 0.052684
13.586655	 0.052455
13.599988	 0.052550
13.613321	 0.052958
13.626655	 0.053332
13.639988	 0.053439
13.653321	 0.053321
13.666655	 0.053205
13.679988	 0.053301
13.693321	 0.053560
13.706655	 0.053741
13.719988	 0.053759
13.733321	 0.053802
13.746655	 0.054030
13.759988	 0.054391
13.773321	 0.054758
13.786654	 0.055030
13.799988	 0.055041
13.813321	 0.054592
13.826654	 0.053815
13.839988	 0.053217
13.853321	 0.053111
13.866654	 0.053300
13.879988	 0.053454
13.893321	 0.053484
13.906654	 0.053493
13.919988	 0.053516
13.933321	 0.053424
13.946654	 0.053327
13.959988	 0.053608
13.973321	 0.054186
13.986654	 0.054501
13.999988	 0.054411
14.013321	 0.054258
14.026654	 0.054190
14.039988	 0.054128
14.053321	 0.054016
14.066654	 0.053852
14.079988	 0.053860
14.093321	 0.054185
14.106654	 0.054416
14.119987	 0.054197
14.133321	 0.053881
14.146654	 0.053876
14.159987	 0.054032
14.173321	 0.054122
14.186654	 0.054190
14.199987	 0.054215
14.213321	 0.054047
14.226654	 0.053715
14.239987	 0.053516
14.253321	 0.053689
14.266654	 0.054026
14.279987	 0.054138
14.293321	 0.054025
14.306654	 0.053862
14.319987	 0.053664
14.333321	 0.053506
14.346654	 0.053539
14.359987	 0.053746
14.373321	 0.053927
14.386654	 0.053904
14.399987	 0.053686
14.413321	 0.053413
14.426654	 0.053226
14.439987	 0.053162
14.453321	 0.053082
14.466654	 0.052815
14.479987	 0.052353
14.493320	 0.051908
14.506654	 0.051726
14.519987	 0.051909
14.533320	 0.052395
14.546654	 0.052859
14.559987	 0.052937
14.573320	 0.052683
14.586654	 0.052435
14.599987	 0.052389
14.613320	 0.052467
14.626654	 0.052461
14.639987	 0.052385
14.653320	 0.052462
14.666654	 0.052698
14.679987	 0.052904
14.693320	 0.052992
14.706654	 0.052935
14.719987	 0.052846
14.733320	 0.052944
14.746654	 0.053079
14.759987	 0.052955
14.773320	 0.052703
14.786654	 0.052565
14.799987	 0.052506
14.813320	 0.052531
14.826653	 0.052740
14.839987	 0.052993
14.853320	 0.053061
14.866653	 0.052979
14.879987	 0.052922
14.893320	 0.052914
14.906653	 0.052847
14.919987	 0.052751
14.933320	 0.052813
14.946653	 0.053060
14.959987	 0.053313
14.973320	 0.053510
14.986653	 0.053708
14.999987	 0.053819
15.013320	 0.053681
15.026653	 0.053365
15.039987	 0.053113
15.053320	 0.052978
15.066653	 0.052867
15.079987	 0.052696
15.093320	 0.052449
15.106653	 0.052339
15.119987	 0.052540
15.133320	 0.052863
15.146653	 0.053003
15.159986	 0.052868
15.173320	 0.052605
15.186653	 0.052388
15.199986	 0.052192
15.213320	 0.051904
15.226653	 0.051528
15.239986	 0.051128
15.253320	 0.050776
15.266653	 0.050500
15.279986	 0.050280
15.293320	 0.050200
15.306653	 0.050364
15.319986	 0.050596
15.333320	 0.050669
15.346653	 0.050647
15.359986	 0.050726
15.373320	 0.050898
15.386653	 0.050998
15.399986	 0.051030
15.413320	 0.051154
15.426653	 0.051378
15.439986	 0.051554
15.453320	 0.051600
15.466653	 0.051579
15.479986	 0.051642
15.493320	 0.051810
15.506653	 0.051915
15.519986	 0.051869
15.533319	 0.051780
15.546653	 0.051785
15.559986	 0.051909
15.573319	 0.052010
15.586653	 0.051847
15.599986	 0.051488
15.613319	 0.051416
15.626653	 0.051783
15.639986	 0.052079
15.653319	 0.051957
15.666653	 0.051720
15.679986	 0.051673
15.693319	 0.051648
15.706653	 0.051588
15.719986	 0.051780
15.733319	 0.052198
15.746653	 0.052403
15.759986	 0.052170
15.773319	 0.051703
15.786653	 0.051314
15.799986	 0.051174
15.813319	 0.051278
15.826653	 0.051478
15.839986	 0.051640
15.853319	 0.051724
15.866652	 0.051712
15.879986	 0.051617
15.893319	 0.051513
15.906652	 0.051428
15.919986	 0.051268
15.933319	 0.051006
15.946652	 0.050844
15.959986	 0.050866
15.973319	 0.050887
15.986652	 0.050869
15.999986	 0.050914
16.013319	 0.051050
16.026653	 0.051344
16.039988	 0.051748
16.053322	 0.051980
16.066656	 0.051883
16.079990	 0.051637
16.093325	 0.051406
16.106659	 0.051172
16.119993	 0.050972
16.133327	 0.050883
16.146662	 0.050919
16.159996	 0.051086
16.173330	 0.051340
16.186665	 0.051616
16.199999	 0.051895
16.213333	 0.052202
16.226667	 0.052520
16.240002	 0.052748
16.253336	 0.052857
16.266670	 0.053025
16.280005	 0.053542
16.293339	 0.054720
16.306673	 0.057655
16.320007	 0.065424
16.333342	 0.080495
16.346676	 0.097842
16.360010	 0.104942
16.373344	 0.094897
16.386679	 0.074959
16.400013	 0.056577
16.413347	 0.043733
16.426682	 0.034316
16.440016	 0.026181
16.453350	 0.018902
16.466684	 0.012590
16.480019	 0.007233
16.493353	 0.002832
16.506687	 -0.000650
16.520021	 -0.003421
16.533356	 -0.005811
16.546690	 -0.008116
16.560024	 -0.010357
16.573359	 -0.012374
16.586693	 -0.014121
16.600027	 -0.015634
16.613361	 -0.016917
16.626696	 -0.017910
16.640030	 -0.018554
16.653364	 -0.019024
16.666698	 -0.019624
16.680033	 -0.020398
16.693367	 -0.021162
16.706701	 -0.021805
16.720036	 -0.022320
16.733370	 -0.022761
16.746704	 -0.023282
16.760038	 -0.023952
16.773373	 -0.024663
16.786707	 -0.025363
16.800041	 -0.026099
16.813375	 -0.026884
16.826710	 -0.027733
16.840044	 -0.028676
16.853378	 -0.029646
16.866713	 -0.030507
16.880047	 -0.031278
16.893381	 -0.031986
16.906715	 -0.032468
16.920050	 -0.032744
16.933384	 -0.033065
16.946718	 -0.033427
16.960052	 -0.033709
16.973387	 -0.034062
16.986721	 -0.034609
17.000055	 -0.035196
17.013390	 -0.035722
17.026724	 -0.036211
17.040058	 -0.036619
17.053392	 -0.036902
17.066727	 -0.037048
17.080061	 -0.037008
17.093395	 -0.036887
17.106730	 -0.036947
17.120064	 -0.037217
17.133398	 -0.037367
17.146732	 -0.037145
17.160067	 -0.036713
17.173401	 -0.036396
17.186735	 -0.036314
17.200069	 -0.036341
17.213404	 -0.036298
17.226738	 -0.036188
17.240072	 -0.036149
17.253407	 -0.036167
17.266741	 -0.036055
17.280075	 -0.035660
17.293409	 -0.035047
17.306744	 -0.034473
17.320078	 -0.034162
17.333412	 -0.034064
17.346746	 -0.034040
17.360081	 -0.034144
17.373415	 -0.034334
17.386749	 -0.034307
17.400084	 -0.034010
17.413418	 -0.033684
17.426752	 -0.033296
17.440086	 -0.032653
17.453421	 -0.031926
17.466755	 -0.031529
17.480089	 -0.031578
17.493423	 -0.031762
17.506758	 -0.031725
17.520092	 -0.031383
17.533426	 -0.030930
17.546761	 -0.030657
17.560095	 -0.030620
17.573429	 -0.030626
17.586763	 -0.030591
17.600098	 -0.030571
17.613432	 -0.030533
17.626766	 -0.030444
17.640100	 -0.030387
17.653435	 -0.030372
17.666769	 -0.030275
17.680103	 -0.030053
17.693438	 -0.029796
17.706772	 -0.029548
17.720106	 -0.029314
17.733440	 -0.029202
17.746775	 -0.029277
17.760109	 -0.029366
17.773443	 -0.029278
17.786777	 -0.029057
17.800112	 -0.028841
17.813446	 -0.028738
17.826780	 -0.028749
17.840115	 -0.028656
17.853449	 -0.028413
17.866783	 -0.028300
17.880117	 -0.028395
17.893452	 -0.028501
17.906786	 -0.028503
17.920120	 -0.028299
17.933455	 -0.027795
17.946789	 -0.027219
17.960123	 -0.026940
17.973457	 -0.026982
17.986792	 -0.027104
18.000126	 -0.027174
18.013460	 -0.027220
18.026794	 -0.027301
18.040129	 -0.027406
18.053463	 -0.027477
18.066797	 -0.027499
18.080132	 -0.027388
18.093466	 -0.027058
18.106800	 -0.026704
18.120134	 -0.026568
18.133469	 -0.026684
18.146803	 -0.026998
18.160137	 -0.027366
18.173471	 -0.027565
18.186806	 -0.027522
18.200140	 -0.027402
18.213474	 -0.027391
18.226809	 -0.027513
18.240143	 -0.027759
18.253477	 -0.028112
18.266811	 -0.028375
18.280146	 -0.028306
18.293480	 -0.027953
18.306814	 -0.027595
18.320148	 -0.027405
18.333483	 -0.027368
18.346817	 -0.027389
18.360151	 -0.027380
18.373486	 -0.027340
18.386820	 -0.027327
18.400154	 -0.027321
18.413488	 -0.027253
18.426823	 -0.027079
18.440157	 -0.026831
18.453491	 -0.026639
18.466825	 -0.026579
18.480160	 -0.026610
18.493494	 -0.026707
18.506828	 -0.026794
18.520163	 -0.026740
18.533497	 -0.026586
18.546831	 -0.026455
18.560165	 -0.026436
18.573500	 -0.026592
18.586834	 -0.026802
18.600168	 -0.026838
18.613503	 -0.026725
18.626837	 -0.026649
18.640171	 -0.026656
18.653505	 -0.026737
18.666840	 -0.026904
18.680174	 -0.027059
18.693508	 -0.027047
18.706842	 -0.026882
18.720177	 -0.026757
18.733511	 -0.026773
18.746845	 -0.026851
18.760180	 -0.026904
18.773514	 -0.026912
18.786848	 -0.026892
18.800182	 -0.026855
18.813517	 -0.026761
18.826851	 -0.026631
18.840185	 -0.026644
18.853519	 -0.026867
18.866854	 -0.027125
18.880188	 -0.027335
18.893522	 -0.027518
18.906857	 -0.027583
18.920191	 -0.027499
18.933525	 -0.027356
18.946859	 -0.027171
18.960194	 -0.026947
18.973528	 -0.026798
18.986862	 -0.026796
19.000196	 -0.026965
19.013531	 -0.027299
19.026865	 -0.027629
19.040199	 -0.027766
19.053534	 -0.027730
19.066868	 -0.027673
19.080202	 -0.027659
19.093536	 -0.027606
19.106871	 -0.027472
19.120205	 -0.027353
19.133539	 -0.027328
19.146873	 -0.027364
19.160208	 -0.027403
19.173542	 -0.027443
19.186876	 -0.027513
19.200211	 -0.027631
19.213545	 -0.027771
19.226879	 -0.027797
19.240213	 -0.027646
19.253548	 -0.027519
19.266882	 -0.027517
19.280216	 -0.027416
19.293550	 -0.027182
19.306885	 -0.027132
19.320219	 -0.027333
19.333553	 -0.027488
19.346888	 -0.027444
19.360222	 -0.027282
19.373556	 -0.027069
19.386890	 -0.026891
19.400225	 -0.026865
19.413559	 -0.027044
19.426893	 -0.027347
19.440228	 -0.027515
19.453562	 -0.027379
19.466896	 -0.027133
19.480230	 -0.027069
19.493565	 -0.027249
19.506899	 -0.027522
19.520233	 -0.027695
19.533567	 -0.027695
19.546902	 -0.027598
19.560236	 -0.027524
19.573570	 -0.027606
19.586905	 -0.027892
19.600239	 -0.028209
19.613573	 -0.028368
19.626907	 -0.028378
19.640242	 -0.028335
19.653576	 -0.028345
19.666910	 -0.028489
19.680244	 -0.028719
19.693579	 -0.028893
19.706913	 -0.028911
19.720247	 -0.028763
19.733582	 -0.028533
19.746916	 -0.028414
19.760250	 -0.028529
19.773584	 -0.028706
19.786919	 -0.028686
19.800253	 -0.028549
19.813587	 -0.028549
19.826921	 -0.028743
19.840256	 -0.028973
19.853590	 -0.029088
19.866924	 -0.029089
19.880259	 -0.028990
19.893593	 -0.028814
19.906927	 -0.028696
19.920261	 -0.028686
19.933596	 -0.028649
19.946930	 -0.028470
19.960264	 -0.028224
19.973598	 -0.028093
19.986933	 -0.028091

*------------------------ End of raw data
Results for Channel	1	=	242.00	nm
Title:	Report Title
Run File:	C:\HPLC\PET 2025\2025.06.23\ompa_192h rep.run
--------------
Injection Info
--------------
Method:	C:\METODOS EQUIPO 2 2025\20250402 PET_Calibrado TPA MHET BHET DIMER.mth
Sample:	OmpA_192h rep
Injection Date:	Tue Jun 24 13:13:10 2025
Manual injection
Operator:	Paloma
Instrument:	3
Notes:	
---------
Misc Info
---------
Workstation:	HPLC
Bus Address:	44
Run Time:	0.000	to	20.000	min.
-----------
Recalc Info
-----------
Recalc Method:	c:\metodos equipo 2 2025\20250402 pet_calibrado tpa mhet bhet dimer.mth
Recalc Date:	Tue Jun 24 14:25:41 2025
Operator:	Paloma
Instrument:	3
Notes:	
Sample Rate:	5.000 Hz.
Measurement Type:	1 = Area
Calculation Type:	4 = ExtStd
Normalize Results:	No
------------------------
Peak Info for Channel 1
------------------------
4 Peaks (tR	Timeoffset	RRT	Sepcode	Width	Counts	Result	Name)
6.318	-0.053	0.0000	BB	8.02	26043482	276.719635	TPA (uM)
7.192	-0.037	0.0000	GR	0.00	3389823	66.248207	MHET (uM)
7.525	0.050	0.0000	BB	2.64	161162	1.946433	BHET (uM)
9.288	0.159	0.0000	BB	119.65	33341	0.595392	DIMER (uM)
