# Supplementary material for: Engineering Escherichia coli for polyethylene terephthalate powder biodegradation via recoding of an outer membrane protein
Source: iScience. 2026 Jan 2;29(2):114621. doi: 10.1016/j.isci.2025.114621 (PMC12860643; doi:10.1016/j.isci.2025.114621)
Supplement: Data S2. Raw HPLC and UHPLC-MS data — (A) Unprocessed HPLC data files supporting Figures 4, S3, S5, Tables 1 and S4. Files are provided in.txt format corresponding to the data extracted with Varian ProStar software (Varian Inc., Palo Alto, California, USA). Each file contains absorbance values (in arbitrary units) recorded over time under the analytical conditions described in STAR Methods. (B) Raw UHPLC-MS files supporting Figure S4. The chromatograms and mass spectrometry data can be analyzed with the software MassLynx V4.1 (Waters) to obtain the mass spectra of the oligomers TET and TETE. Analytical conditions described in STAR Methods. (A and B) The unprocessed HPLC and UHPLC-MS files have been deposited at Zenodo under the identifier https://zenodo.org/records/17578239. [file mmc5.zip › Data S2/A. HPLC/Figure 4A, Figure S5/S3_192H_2.TXT]

File	C:\HPLC\PET 2025\2025.06.23\ompa_192h rep002.run	Filetype	63
WTOASCII Parameters:	C:\star\WTOASCII.TXT
 1 channels
   Channel	 1	242.00	nm	in AU
Base rate 5.0000 Hz	Bunch 2	Effective rate 5.00000 Hz.	T = 0.003333 min.
6000 points	from	0.000	to	20.000	minutes
Sampling every 4 point(s)
Printing points from	0.000	to	20.000 min, point 0 to 5999
Channels	1	to	1
0.000000	 0.000000
0.013333	 -0.000340
0.026667	 -0.000375
0.040000	 -0.000070
0.053333	 0.000351
0.066667	 0.000632
0.080000	 0.000761
0.093333	 0.000894
0.106667	 0.001025
0.120000	 0.000927
0.133333	 0.000531
0.146667	 0.000145
0.160000	 -0.000006
0.173333	 -0.000103
0.186667	 -0.000235
0.200000	 -0.000183
0.213333	 0.000057
0.226667	 0.000226
0.240000	 0.000189
0.253333	 -0.000067
0.266667	 -0.000432
0.280000	 -0.000557
0.293333	 -0.000166
0.306667	 0.000513
0.320000	 0.001015
0.333333	 0.001190
0.346667	 0.001150
0.360000	 0.000973
0.373333	 0.000704
0.386667	 0.000482
0.400000	 0.000482
0.413333	 0.000691
0.426667	 0.000843
0.440000	 0.000719
0.453333	 0.000409
0.466666	 0.000130
0.480000	 -0.000038
0.493333	 -0.000080
0.506666	 0.000025
0.520000	 0.000109
0.533333	 -0.000050
0.546666	 -0.000352
0.560000	 -0.000520
0.573333	 -0.000479
0.586666	 -0.000271
0.600000	 0.000063
0.613333	 0.000363
0.626666	 0.000448
0.640000	 0.000355
0.653333	 0.000186
0.666666	 -0.000069
0.680000	 -0.000353
0.693333	 -0.000558
0.706666	 -0.000691
0.720000	 -0.000805
0.733333	 -0.000911
0.746666	 -0.000966
0.760000	 -0.000917
0.773333	 -0.000777
0.786666	 -0.000635
0.800000	 -0.000581
0.813333	 -0.000685
0.826666	 -0.000876
0.839999	 -0.000934
0.853333	 -0.000827
0.866666	 -0.000751
0.879999	 -0.000770
0.893333	 -0.000806
0.906666	 -0.000851
0.919999	 -0.000906
0.933333	 -0.000907
0.946666	 -0.000901
0.959999	 -0.001050
0.973333	 -0.001326
0.986666	 -0.001515
0.999999	 -0.001533
1.013333	 -0.001407
1.026666	 -0.001232
1.039999	 -0.001252
1.053333	 -0.001502
1.066666	 -0.001663
1.079999	 -0.001520
1.093333	 -0.001176
1.106666	 -0.000896
1.119999	 -0.000963
1.133333	 -0.001403
1.146666	 -0.001826
1.159999	 -0.001899
1.173333	 -0.001714
1.186666	 -0.001449
1.199999	 -0.001210
1.213333	 -0.001156
1.226666	 -0.001256
1.239999	 -0.001218
1.253332	 -0.000860
1.266666	 -0.000245
1.279999	 0.000482
1.293332	 0.001215
1.306666	 0.001975
1.319999	 0.002918
1.333332	 0.004083
1.346666	 0.005313
1.359999	 0.006448
1.373332	 0.007339
1.386666	 0.008304
1.399999	 0.013733
1.413332	 0.038052
1.426666	 0.098952
1.439999	 0.192135
1.453332	 0.283855
1.466666	 0.341987
1.479999	 0.361834
1.493332	 0.357106
1.506666	 0.341541
1.519999	 0.322649
1.533332	 0.303395
1.546666	 0.285060
1.559999	 0.268611
1.573332	 0.254300
1.586666	 0.241468
1.599999	 0.229315
1.613332	 0.217293
1.626665	 0.204859
1.639999	 0.191842
1.653332	 0.178884
1.666665	 0.166593
1.679999	 0.154719
1.693332	 0.142809
1.706665	 0.130894
1.719999	 0.119199
1.733332	 0.107964
1.746665	 0.097409
1.759999	 0.087569
1.773332	 0.078488
1.786665	 0.070345
1.799999	 0.063141
1.813332	 0.056675
1.826665	 0.050868
1.839999	 0.045878
1.853332	 0.041956
1.866665	 0.039183
1.879999	 0.037293
1.893332	 0.035986
1.906665	 0.035140
1.919999	 0.034479
1.933332	 0.033588
1.946665	 0.032242
1.959998	 0.030391
1.973332	 0.028065
1.986665	 0.025450
1.999998	 0.022792
2.013332	 0.020248
2.026665	 0.017943
2.039999	 0.015962
2.053332	 0.014201
2.066665	 0.012498
2.079998	 0.010999
2.093332	 0.009991
2.106665	 0.009397
2.119998	 0.008910
2.133332	 0.008418
2.146665	 0.007922
2.159998	 0.007421
2.173332	 0.006991
2.186665	 0.006605
2.199998	 0.006141
2.213332	 0.005724
2.226665	 0.005457
2.239998	 0.005094
2.253332	 0.004589
2.266665	 0.004311
2.279998	 0.004398
2.293332	 0.004562
2.306665	 0.004563
2.319998	 0.004435
2.333332	 0.004248
2.346665	 0.003926
2.359998	 0.003434
2.373332	 0.002998
2.386665	 0.002793
2.399998	 0.002663
2.413332	 0.002527
2.426665	 0.002612
2.439998	 0.003012
2.453331	 0.003448
2.466665	 0.003647
2.479998	 0.003686
2.493331	 0.003827
2.506665	 0.004072
2.519998	 0.004144
2.533331	 0.003904
2.546665	 0.003488
2.559998	 0.003134
2.573331	 0.002939
2.586665	 0.002795
2.599998	 0.002519
2.613331	 0.002093
2.626665	 0.001763
2.639998	 0.001723
2.653331	 0.001803
2.666665	 0.001695
2.679998	 0.001296
2.693331	 0.000743
2.706665	 0.000299
2.719998	 0.000089
2.733331	 -0.000089
2.746665	 -0.000416
2.759998	 -0.000671
2.773331	 -0.000635
2.786664	 -0.000525
2.799998	 -0.000630
2.813331	 -0.000849
2.826664	 -0.000873
2.839998	 -0.000662
2.853331	 -0.000463
2.866664	 -0.000445
2.879998	 -0.000621
2.893331	 -0.001038
2.906664	 -0.001673
2.919998	 -0.002303
2.933331	 -0.002660
2.946664	 -0.002565
2.959998	 -0.002098
2.973331	 -0.001641
2.986664	 -0.001448
2.999998	 -0.001436
3.013331	 -0.001530
3.026664	 -0.001725
3.039998	 -0.001881
3.053331	 -0.001843
3.066664	 -0.001708
3.079998	 -0.001750
3.093331	 -0.001996
3.106664	 -0.002085
3.119998	 -0.001830
3.133331	 -0.001573
3.146664	 -0.001646
3.159997	 -0.001958
3.173331	 -0.002292
3.186664	 -0.002552
3.199997	 -0.002741
3.213331	 -0.002898
3.226664	 -0.002970
3.239997	 -0.002885
3.253331	 -0.002741
3.266664	 -0.002670
3.279997	 -0.002629
3.293331	 -0.002554
3.306664	 -0.002514
3.319997	 -0.002541
3.333331	 -0.002630
3.346664	 -0.002831
3.359997	 -0.003101
3.373331	 -0.003310
3.386664	 -0.003404
3.399997	 -0.003325
3.413331	 -0.003082
3.426664	 -0.002885
3.439997	 -0.002814
3.453331	 -0.002739
3.466664	 -0.002643
3.479997	 -0.002593
3.493330	 -0.002571
3.506664	 -0.002485
3.519997	 -0.002249
3.533330	 -0.001873
3.546664	 -0.001538
3.559997	 -0.001510
3.573330	 -0.001861
3.586664	 -0.002330
3.599997	 -0.002572
3.613330	 -0.002555
3.626664	 -0.002552
3.639997	 -0.002697
3.653330	 -0.002831
3.666664	 -0.002854
3.679997	 -0.002814
3.693330	 -0.002740
3.706664	 -0.002689
3.719997	 -0.002712
3.733330	 -0.002741
3.746664	 -0.002816
3.759997	 -0.003116
3.773330	 -0.003513
3.786664	 -0.003634
3.799997	 -0.003411
3.813330	 -0.003156
3.826663	 -0.003150
3.839997	 -0.003346
3.853330	 -0.003515
3.866663	 -0.003562
3.879997	 -0.003531
3.893330	 -0.003465
3.906663	 -0.003482
3.919997	 -0.003733
3.933330	 -0.004052
3.946663	 -0.004078
3.959997	 -0.003796
3.973330	 -0.003503
3.986663	 -0.003345
3.999997	 -0.003280
4.013330	 -0.003258
4.026663	 -0.003292
4.039997	 -0.003402
4.053330	 -0.003574
4.066663	 -0.003758
4.079997	 -0.003822
4.093330	 -0.003672
4.106663	 -0.003488
4.119997	 -0.003550
4.133330	 -0.003856
4.146663	 -0.004121
4.159997	 -0.004112
4.173330	 -0.003934
4.186663	 -0.003884
4.199996	 -0.003978
4.213330	 -0.003975
4.226663	 -0.003766
4.239996	 -0.003451
4.253330	 -0.003260
4.266663	 -0.003378
4.279996	 -0.003663
4.293330	 -0.003864
4.306663	 -0.003972
4.319996	 -0.004004
4.333330	 -0.003903
4.346663	 -0.003911
4.359996	 -0.004313
4.373330	 -0.004801
4.386663	 -0.004941
4.399996	 -0.004825
4.413330	 -0.004732
4.426663	 -0.004763
4.439996	 -0.004832
4.453330	 -0.004747
4.466663	 -0.004502
4.479996	 -0.004359
4.493330	 -0.004499
4.506663	 -0.004742
4.519996	 -0.004766
4.533329	 -0.004517
4.546663	 -0.004188
4.559996	 -0.003984
4.573329	 -0.004098
4.586663	 -0.004441
4.599996	 -0.004523
4.613329	 -0.004175
4.626663	 -0.003829
4.639996	 -0.003724
4.653329	 -0.003658
4.666663	 -0.003602
4.679996	 -0.003708
4.693329	 -0.003884
4.706663	 -0.004019
4.719996	 -0.004154
4.733329	 -0.004221
4.746663	 -0.004160
4.759996	 -0.004092
4.773329	 -0.004104
4.786663	 -0.004149
4.799996	 -0.004168
4.813329	 -0.004118
4.826663	 -0.004059
4.839996	 -0.004163
4.853329	 -0.004414
4.866663	 -0.004530
4.879996	 -0.004400
4.893329	 -0.004250
4.906662	 -0.004226
4.919996	 -0.004182
4.933329	 -0.004023
4.946662	 -0.003905
4.959996	 -0.003953
4.973329	 -0.004078
4.986662	 -0.004154
4.999996	 -0.004215
5.013329	 -0.004383
5.026662	 -0.004641
5.039996	 -0.004799
5.053329	 -0.004799
5.066662	 -0.004818
5.079996	 -0.004945
5.093329	 -0.005121
5.106662	 -0.005351
5.119996	 -0.005635
5.133329	 -0.005799
5.146662	 -0.005712
5.159996	 -0.005493
5.173329	 -0.005377
5.186662	 -0.005472
5.199996	 -0.005633
5.213329	 -0.005653
5.226662	 -0.005549
5.239995	 -0.005440
5.253329	 -0.005375
5.266662	 -0.005433
5.279995	 -0.005595
5.293329	 -0.005637
5.306662	 -0.005524
5.319995	 -0.005513
5.333329	 -0.005615
5.346662	 -0.005551
5.359995	 -0.005351
5.373329	 -0.005279
5.386662	 -0.005289
5.399995	 -0.005184
5.413329	 -0.005070
5.426662	 -0.005263
5.439995	 -0.005779
5.453329	 -0.006244
5.466662	 -0.006408
5.479995	 -0.006363
5.493329	 -0.006293
5.506662	 -0.006292
5.519995	 -0.006262
5.533329	 -0.006044
5.546662	 -0.005677
5.559995	 -0.005291
5.573328	 -0.004981
5.586662	 -0.004900
5.599995	 -0.005112
5.613328	 -0.005369
5.626662	 -0.005397
5.639995	 -0.005272
5.653328	 -0.005172
5.666662	 -0.004980
5.679995	 -0.004577
5.693328	 -0.004205
5.706662	 -0.004148
5.719995	 -0.004364
5.733328	 -0.004530
5.746662	 -0.004351
5.759995	 -0.003818
5.773328	 -0.003155
5.786662	 -0.002625
5.799995	 -0.002302
5.813328	 -0.002023
5.826662	 -0.001713
5.839995	 -0.001482
5.853328	 -0.001365
5.866662	 -0.001231
5.879995	 -0.000943
5.893328	 -0.000522
5.906662	 -0.000111
5.919995	 0.000270
5.933328	 0.000738
5.946661	 0.001239
5.959995	 0.001592
5.973328	 0.001790
5.986661	 0.002001
5.999995	 0.002377
6.013328	 0.002954
6.026661	 0.003637
6.039995	 0.004280
6.053328	 0.004843
6.066661	 0.005417
6.079995	 0.006054
6.093328	 0.006684
6.106661	 0.007326
6.119995	 0.008009
6.133328	 0.008551
6.146661	 0.008919
6.159995	 0.009585
6.173328	 0.011268
6.186661	 0.014796
6.199995	 0.021594
6.213328	 0.034196
6.226661	 0.055777
6.239995	 0.088464
6.253328	 0.131536
6.266661	 0.180734
6.279994	 0.229011
6.293328	 0.268554
6.306661	 0.293318
6.319994	 0.300780
6.333328	 0.292167
6.346661	 0.271027
6.359994	 0.241368
6.373328	 0.206922
6.386661	 0.171240
6.399994	 0.137514
6.413328	 0.108077
6.426661	 0.084244
6.439994	 0.066403
6.453328	 0.053796
6.466661	 0.044843
6.479994	 0.038225
6.493328	 0.033296
6.506661	 0.029689
6.519994	 0.027081
6.533328	 0.025170
6.546661	 0.023655
6.559994	 0.022375
6.573328	 0.021301
6.586661	 0.020406
6.599994	 0.019803
6.613328	 0.019693
6.626661	 0.019949
6.639994	 0.020192
6.653327	 0.020388
6.666661	 0.020788
6.679994	 0.021284
6.693327	 0.021488
6.706661	 0.021324
6.719994	 0.020978
6.733327	 0.020498
6.746661	 0.019850
6.759994	 0.019168
6.773327	 0.018697
6.786661	 0.018544
6.799994	 0.018578
6.813327	 0.018586
6.826661	 0.018493
6.839994	 0.018394
6.853327	 0.018371
6.866661	 0.018354
6.879994	 0.018269
6.893327	 0.018232
6.906661	 0.018350
6.919994	 0.018535
6.933327	 0.018689
6.946661	 0.018864
6.959994	 0.019203
6.973327	 0.019763
6.986660	 0.020387
6.999994	 0.020856
7.013327	 0.021044
7.026660	 0.020992
7.039994	 0.020921
7.053327	 0.020952
7.066660	 0.021010
7.079994	 0.021135
7.093327	 0.021776
7.106660	 0.024419
7.119994	 0.032343
7.133327	 0.048848
7.146660	 0.071859
7.159994	 0.091543
7.173327	 0.097547
7.186660	 0.088478
7.199994	 0.071574
7.213327	 0.054825
7.226660	 0.042084
7.239994	 0.033779
7.253327	 0.028980
7.266660	 0.026466
7.279994	 0.025222
7.293327	 0.024670
7.306660	 0.024461
7.319993	 0.024312
7.333327	 0.024176
7.346660	 0.024160
7.359993	 0.024176
7.373327	 0.024130
7.386660	 0.024219
7.399993	 0.024638
7.413327	 0.025386
7.426660	 0.026371
7.439993	 0.027292
7.453327	 0.027776
7.466660	 0.027992
7.479993	 0.028587
7.493327	 0.029893
7.506660	 0.031545
7.519993	 0.032733
7.533327	 0.032830
7.546660	 0.032054
7.559993	 0.031392
7.573327	 0.031667
7.586660	 0.032763
7.599993	 0.034444
7.613327	 0.037892
7.626660	 0.044595
7.639993	 0.052974
7.653327	 0.058552
7.666660	 0.058765
7.679993	 0.055424
7.693326	 0.051613
7.706660	 0.048383
7.719993	 0.045204
7.733326	 0.041736
7.746660	 0.038276
7.759993	 0.035235
7.773326	 0.032855
7.786660	 0.031331
7.799993	 0.030708
7.813326	 0.030749
7.826660	 0.031250
7.839993	 0.032395
7.853326	 0.034438
7.866660	 0.036913
7.879993	 0.038643
7.893326	 0.038795
7.906660	 0.037563
7.919993	 0.035833
7.933326	 0.034389
7.946660	 0.033406
7.959993	 0.032710
7.973326	 0.032288
7.986660	 0.032213
7.999993	 0.032384
8.013327	 0.032710
8.026660	 0.033206
8.039993	 0.033760
8.053327	 0.034234
8.066660	 0.034745
8.079993	 0.035501
8.093327	 0.036511
8.106660	 0.037646
8.119993	 0.038751
8.133327	 0.039708
8.146660	 0.040382
8.159993	 0.040581
8.173326	 0.040166
8.186660	 0.039176
8.199993	 0.037872
8.213326	 0.036617
8.226660	 0.035621
8.239993	 0.034971
8.253326	 0.034753
8.266660	 0.034895
8.279993	 0.035092
8.293326	 0.035114
8.306660	 0.035075
8.319993	 0.035227
8.333326	 0.035556
8.346660	 0.035792
8.359993	 0.035833
8.373326	 0.035936
8.386660	 0.036330
8.399993	 0.036870
8.413326	 0.037305
8.426660	 0.037631
8.439993	 0.037957
8.453326	 0.038235
8.466660	 0.038278
8.479993	 0.038049
8.493326	 0.037785
8.506660	 0.037677
8.519993	 0.037616
8.533326	 0.037448
8.546659	 0.037320
8.559993	 0.037514
8.573326	 0.038001
8.586659	 0.038436
8.599993	 0.038636
8.613326	 0.038814
8.626659	 0.039181
8.639993	 0.039586
8.653326	 0.039710
8.666659	 0.039481
8.679993	 0.039148
8.693326	 0.038947
8.706659	 0.038918
8.719993	 0.038930
8.733326	 0.038764
8.746659	 0.038393
8.759993	 0.038063
8.773326	 0.038032
8.786659	 0.038421
8.799993	 0.039108
8.813326	 0.039793
8.826659	 0.040373
8.839993	 0.041032
8.853326	 0.041872
8.866659	 0.042712
8.879992	 0.043230
8.893326	 0.043213
8.906659	 0.042821
8.919992	 0.042442
8.933326	 0.042200
8.946659	 0.041998
8.959992	 0.041849
8.973326	 0.041804
8.986659	 0.041828
8.999992	 0.041854
9.013326	 0.041876
9.026659	 0.042032
9.039992	 0.042409
9.053326	 0.042850
9.066659	 0.043217
9.079992	 0.043494
9.093326	 0.043611
9.106659	 0.043587
9.119992	 0.043588
9.133326	 0.043684
9.146659	 0.043880
9.159992	 0.044181
9.173326	 0.044415
9.186659	 0.044390
9.199992	 0.044278
9.213326	 0.044343
9.226659	 0.044527
9.239992	 0.044691
9.253325	 0.044835
9.266659	 0.044911
9.279992	 0.044966
9.293325	 0.045270
9.306659	 0.045859
9.319992	 0.046393
9.333325	 0.046743
9.346659	 0.047363
9.359992	 0.048965
9.373325	 0.051717
9.386659	 0.054691
9.399992	 0.056523
9.413325	 0.056540
9.426659	 0.055010
9.439992	 0.052783
9.453325	 0.050736
9.466659	 0.049253
9.479992	 0.048355
9.493325	 0.048041
9.506659	 0.048137
9.519992	 0.048241
9.533325	 0.048090
9.546659	 0.047743
9.559992	 0.047446
9.573325	 0.047390
9.586658	 0.047553
9.599992	 0.047826
9.613325	 0.048126
9.626658	 0.048382
9.639992	 0.048577
9.653325	 0.048710
9.666658	 0.048766
9.679992	 0.048812
9.693325	 0.048906
9.706658	 0.048927
9.719992	 0.048711
9.733325	 0.048410
9.746658	 0.048351
9.759992	 0.048519
9.773325	 0.048634
9.786658	 0.048601
9.799992	 0.048508
9.813325	 0.048574
9.826658	 0.049026
9.839992	 0.049705
9.853325	 0.050325
9.866658	 0.050957
9.879992	 0.051642
9.893325	 0.052131
9.906658	 0.052308
9.919991	 0.052256
9.933325	 0.051958
9.946658	 0.051329
9.959991	 0.050492
9.973325	 0.049825
9.986658	 0.049628
9.999991	 0.049833
10.013325	 0.050149
10.026658	 0.050339
10.039991	 0.050348
10.053325	 0.050296
10.066658	 0.050313
10.079991	 0.050386
10.093325	 0.050443
10.106658	 0.050454
10.119991	 0.050456
10.133325	 0.050568
10.146658	 0.050912
10.159991	 0.051486
10.173325	 0.052094
10.186658	 0.052455
10.199991	 0.052545
10.213325	 0.052635
10.226658	 0.052868
10.239991	 0.053094
10.253325	 0.053119
10.266658	 0.052827
10.279991	 0.052167
10.293324	 0.051329
10.306658	 0.050749
10.319991	 0.050618
10.333324	 0.050722
10.346658	 0.050957
10.359991	 0.051408
10.373324	 0.051932
10.386658	 0.052339
10.399991	 0.052768
10.413324	 0.053394
10.426658	 0.053956
10.439991	 0.054038
10.453324	 0.053624
10.466658	 0.053071
10.479991	 0.052721
10.493324	 0.052690
10.506658	 0.052923
10.519991	 0.053317
10.533324	 0.053763
10.546658	 0.054112
10.559991	 0.054273
10.573324	 0.054382
10.586658	 0.054661
10.599991	 0.055023
10.613324	 0.055119
10.626657	 0.055001
10.639991	 0.055145
10.653324	 0.055640
10.666657	 0.055992
10.679991	 0.055952
10.693324	 0.056068
10.706657	 0.057113
10.719991	 0.059292
10.733324	 0.062069
10.746657	 0.064371
10.759991	 0.065169
10.773324	 0.064338
10.786657	 0.062812
10.799991	 0.061716
10.813324	 0.061409
10.826657	 0.061415
10.839991	 0.061097
10.853324	 0.060164
10.866657	 0.058877
10.879991	 0.057918
10.893324	 0.057651
10.906657	 0.057733
10.919991	 0.057655
10.933324	 0.057357
10.946657	 0.057102
10.959991	 0.056977
10.973324	 0.056903
10.986657	 0.056890
10.999990	 0.057010
11.013324	 0.057233
11.026657	 0.057369
11.039990	 0.057291
11.053324	 0.057072
11.066657	 0.056717
11.079990	 0.056291
11.093324	 0.056093
11.106657	 0.056168
11.119990	 0.056220
11.133324	 0.056136
11.146657	 0.056073
11.159990	 0.056115
11.173324	 0.056181
11.186657	 0.056173
11.199990	 0.056140
11.213324	 0.056204
11.226657	 0.056339
11.239990	 0.056403
11.253324	 0.056383
11.266657	 0.056465
11.279990	 0.056799
11.293324	 0.057284
11.306657	 0.057714
11.319990	 0.058036
11.333323	 0.058273
11.346657	 0.058291
11.359990	 0.057988
11.373323	 0.057527
11.386657	 0.057152
11.399990	 0.057071
11.413323	 0.057405
11.426657	 0.057998
11.439990	 0.058462
11.453323	 0.058548
11.466657	 0.058391
11.479990	 0.058253
11.493323	 0.058118
11.506657	 0.057980
11.519990	 0.058181
11.533323	 0.058845
11.546657	 0.059563
11.559990	 0.060023
11.573323	 0.060243
11.586657	 0.060208
11.599990	 0.059842
11.613323	 0.059258
11.626657	 0.058729
11.639990	 0.058455
11.653323	 0.058452
11.666656	 0.058568
11.679990	 0.058618
11.693323	 0.058586
11.706656	 0.058617
11.719990	 0.058724
11.733323	 0.058740
11.746656	 0.058660
11.759990	 0.058859
11.773323	 0.059579
11.786656	 0.060337
11.799990	 0.060512
11.813323	 0.060169
11.826656	 0.059724
11.839990	 0.059519
11.853323	 0.060368
11.866656	 0.064510
11.879990	 0.075719
11.893323	 0.096404
11.906656	 0.122270
11.919990	 0.141856
11.933323	 0.145099
11.946656	 0.131879
11.959990	 0.110737
11.973323	 0.090999
11.986656	 0.077204
11.999990	 0.069202
12.013323	 0.065074
12.026656	 0.063124
12.039989	 0.062280
12.053323	 0.061977
12.066656	 0.061891
12.079989	 0.061783
12.093323	 0.061575
12.106656	 0.061314
12.119989	 0.060991
12.133323	 0.060552
12.146656	 0.060058
12.159989	 0.059582
12.173323	 0.059181
12.186656	 0.058995
12.199989	 0.059083
12.213323	 0.059275
12.226656	 0.059326
12.239989	 0.059201
12.253323	 0.059217
12.266656	 0.059650
12.279989	 0.060347
12.293323	 0.061071
12.306656	 0.061802
12.319989	 0.062494
12.333323	 0.063001
12.346656	 0.063162
12.359989	 0.062770
12.373322	 0.061872
12.386656	 0.060948
12.399989	 0.060416
12.413322	 0.060194
12.426656	 0.060032
12.439989	 0.059962
12.453322	 0.060235
12.466656	 0.060998
12.479989	 0.062192
12.493322	 0.063750
12.506656	 0.065446
12.519989	 0.066580
12.533322	 0.066461
12.546656	 0.065226
12.559989	 0.063662
12.573322	 0.062355
12.586656	 0.061534
12.599989	 0.061171
12.613322	 0.060994
12.626656	 0.060877
12.639989	 0.060992
12.653322	 0.061373
12.666656	 0.061780
12.679989	 0.062001
12.693322	 0.062058
12.706656	 0.062089
12.719989	 0.061996
12.733322	 0.061683
12.746655	 0.061479
12.759989	 0.061650
12.773322	 0.061891
12.786655	 0.061918
12.799989	 0.061913
12.813322	 0.062053
12.826655	 0.062275
12.839989	 0.062638
12.853322	 0.063201
12.866655	 0.063629
12.879989	 0.063564
12.893322	 0.063137
12.906655	 0.062695
12.919989	 0.062336
12.933322	 0.061968
12.946655	 0.061505
12.959989	 0.061012
12.973322	 0.060754
12.986655	 0.060928
12.999989	 0.061449
13.013322	 0.061976
13.026655	 0.062149
13.039989	 0.061981
13.053322	 0.061796
13.066655	 0.061746
13.079988	 0.061727
13.093322	 0.061700
13.106655	 0.061753
13.119988	 0.061902
13.133322	 0.062084
13.146655	 0.062215
13.159988	 0.062187
13.173322	 0.062049
13.186655	 0.062012
13.199988	 0.062083
13.213322	 0.062026
13.226655	 0.061795
13.239988	 0.061613
13.253322	 0.061569
13.266655	 0.061551
13.279988	 0.061434
13.293322	 0.061057
13.306655	 0.060420
13.319988	 0.059970
13.333322	 0.060105
13.346655	 0.060578
13.359988	 0.060998
13.373322	 0.061377
13.386655	 0.061795
13.399988	 0.062098
13.413321	 0.062141
13.426655	 0.061930
13.439988	 0.061576
13.453321	 0.061271
13.466655	 0.061128
13.479988	 0.061092
13.493321	 0.061130
13.506655	 0.061299
13.519988	 0.061596
13.533321	 0.061969
13.546655	 0.062327
13.559988	 0.062450
13.573321	 0.062359
13.586655	 0.062389
13.599988	 0.062547
13.613321	 0.062572
13.626655	 0.062512
13.639988	 0.062514
13.653321	 0.062527
13.666655	 0.062541
13.679988	 0.062544
13.693321	 0.062412
13.706655	 0.062214
13.719988	 0.062257
13.733321	 0.062712
13.746655	 0.063334
13.759988	 0.063727
13.773321	 0.063902
13.786654	 0.064169
13.799988	 0.064482
13.813321	 0.064513
13.826654	 0.064254
13.839988	 0.063969
13.853321	 0.063675
13.866654	 0.063200
13.879988	 0.062655
13.893321	 0.062316
13.906654	 0.062197
13.919988	 0.062133
13.933321	 0.062076
13.946654	 0.062036
13.959988	 0.062003
13.973321	 0.061997
13.986654	 0.061981
13.999988	 0.061886
14.013321	 0.061793
14.026654	 0.061807
14.039988	 0.061873
14.053321	 0.061946
14.066654	 0.062046
14.079988	 0.062056
14.093321	 0.061852
14.106654	 0.061536
14.119987	 0.061320
14.133321	 0.061343
14.146654	 0.061567
14.159987	 0.061780
14.173321	 0.061826
14.186654	 0.061776
14.199987	 0.061727
14.213321	 0.061738
14.226654	 0.061923
14.239987	 0.062288
14.253321	 0.062674
14.266654	 0.062992
14.279987	 0.063248
14.293321	 0.063428
14.306654	 0.063477
14.319987	 0.063295
14.333321	 0.062899
14.346654	 0.062562
14.359987	 0.062456
14.373321	 0.062460
14.386654	 0.062461
14.399987	 0.062479
14.413321	 0.062542
14.426654	 0.062637
14.439987	 0.062719
14.453321	 0.062695
14.466654	 0.062493
14.479987	 0.062208
14.493320	 0.062032
14.506654	 0.062044
14.519987	 0.062185
14.533320	 0.062306
14.546654	 0.062260
14.559987	 0.062175
14.573320	 0.062309
14.586654	 0.062623
14.599987	 0.062916
14.613320	 0.063120
14.626654	 0.063107
14.639987	 0.062764
14.653320	 0.062424
14.666654	 0.062440
14.679987	 0.062625
14.693320	 0.062636
14.706654	 0.062468
14.719987	 0.062389
14.733320	 0.062532
14.746654	 0.062626
14.759987	 0.062329
14.773320	 0.061787
14.786654	 0.061470
14.799987	 0.061535
14.813320	 0.061818
14.826653	 0.062184
14.839987	 0.062423
14.853320	 0.062263
14.866653	 0.061810
14.879987	 0.061476
14.893320	 0.061481
14.906653	 0.061741
14.919987	 0.062056
14.933320	 0.062247
14.946653	 0.062294
14.959987	 0.062389
14.973320	 0.062632
14.986653	 0.062836
14.999987	 0.062855
15.013320	 0.062706
15.026653	 0.062413
15.039987	 0.062107
15.053320	 0.062003
15.066653	 0.062148
15.079987	 0.062434
15.093320	 0.062664
15.106653	 0.062689
15.119987	 0.062648
15.133320	 0.062735
15.146653	 0.062812
15.159986	 0.062683
15.173320	 0.062408
15.186653	 0.062105
15.199986	 0.061747
15.213320	 0.061348
15.226653	 0.061046
15.239986	 0.060907
15.253320	 0.060946
15.266653	 0.061137
15.279986	 0.061284
15.293320	 0.061174
15.306653	 0.060803
15.319986	 0.060356
15.333320	 0.060074
15.346653	 0.060094
15.359986	 0.060333
15.373320	 0.060509
15.386653	 0.060465
15.399986	 0.060422
15.413320	 0.060681
15.426653	 0.061202
15.439986	 0.061702
15.453320	 0.061892
15.466653	 0.061637
15.479986	 0.061207
15.493320	 0.061113
15.506653	 0.061472
15.519986	 0.061857
15.533319	 0.061895
15.546653	 0.061648
15.559986	 0.061331
15.573319	 0.061056
15.586653	 0.060854
15.599986	 0.060685
15.613319	 0.060563
15.626653	 0.060637
15.639986	 0.060989
15.653319	 0.061474
15.666653	 0.061792
15.679986	 0.061837
15.693319	 0.061876
15.706653	 0.062104
15.719986	 0.062360
15.733319	 0.062433
15.746653	 0.062419
15.759986	 0.062547
15.773319	 0.062695
15.786653	 0.062539
15.799986	 0.062049
15.813319	 0.061507
15.826653	 0.061246
15.839986	 0.061330
15.853319	 0.061449
15.866652	 0.061451
15.879986	 0.061560
15.893319	 0.061875
15.906652	 0.062176
15.919986	 0.062271
15.933319	 0.062243
15.946652	 0.062205
15.959986	 0.062063
15.973319	 0.061774
15.986652	 0.061561
15.999986	 0.061586
16.013319	 0.061662
16.026653	 0.061552
16.039988	 0.061266
16.053322	 0.060951
16.066656	 0.060820
16.079990	 0.061030
16.093325	 0.061432
16.106659	 0.061732
16.119993	 0.061817
16.133327	 0.061737
16.146662	 0.061634
16.159996	 0.061630
16.173330	 0.061699
16.186665	 0.061854
16.199999	 0.062176
16.213333	 0.062540
16.226667	 0.062741
16.240002	 0.062824
16.253336	 0.063012
16.266670	 0.063537
16.280005	 0.064583
16.293339	 0.066366
16.306673	 0.070296
16.320007	 0.080121
16.333342	 0.097517
16.346676	 0.114535
16.360010	 0.117766
16.373344	 0.103694
16.386679	 0.082481
16.400013	 0.064712
16.413347	 0.052478
16.426682	 0.043379
16.440016	 0.035691
16.453350	 0.028929
16.466684	 0.022958
16.480019	 0.017673
16.493353	 0.013090
16.506687	 0.009320
16.520021	 0.006296
16.533356	 0.003724
16.546690	 0.001390
16.560024	 -0.000692
16.573359	 -0.002421
16.586693	 -0.003827
16.600027	 -0.005106
16.613361	 -0.006322
16.626696	 -0.007353
16.640030	 -0.008240
16.653364	 -0.009170
16.666698	 -0.010086
16.680033	 -0.010745
16.693367	 -0.011167
16.706701	 -0.011630
16.720036	 -0.012243
16.733370	 -0.012881
16.746704	 -0.013497
16.760038	 -0.014154
16.773373	 -0.014833
16.786707	 -0.015526
16.800041	 -0.016320
16.813375	 -0.017227
16.826710	 -0.018088
16.840044	 -0.018735
16.853378	 -0.019194
16.866713	 -0.019653
16.880047	 -0.020225
16.893381	 -0.020854
16.906715	 -0.021514
16.920050	 -0.022262
16.933384	 -0.023067
16.946718	 -0.023798
16.960052	 -0.024425
16.973387	 -0.025056
16.986721	 -0.025783
17.000055	 -0.026542
17.013390	 -0.027114
17.026724	 -0.027398
17.040058	 -0.027533
17.053392	 -0.027656
17.066727	 -0.027810
17.080061	 -0.027992
17.093395	 -0.028123
17.106730	 -0.028112
17.120064	 -0.027970
17.133398	 -0.027796
17.146732	 -0.027683
17.160067	 -0.027589
17.173401	 -0.027427
17.186735	 -0.027268
17.200069	 -0.027208
17.213404	 -0.027167
17.226738	 -0.026939
17.240072	 -0.026476
17.253407	 -0.026008
17.266741	 -0.025716
17.280075	 -0.025504
17.293409	 -0.025211
17.306744	 -0.024877
17.320078	 -0.024602
17.333412	 -0.024459
17.346746	 -0.024469
17.360081	 -0.024426
17.373415	 -0.024164
17.386749	 -0.023824
17.400084	 -0.023525
17.413418	 -0.023236
17.426752	 -0.022959
17.440086	 -0.022741
17.453421	 -0.022572
17.466755	 -0.022390
17.480089	 -0.022209
17.493423	 -0.022131
17.506758	 -0.022147
17.520092	 -0.022147
17.533426	 -0.022126
17.546761	 -0.022122
17.560095	 -0.022078
17.573429	 -0.021923
17.586763	 -0.021664
17.600098	 -0.021384
17.613432	 -0.021174
17.626766	 -0.020995
17.640100	 -0.020727
17.653435	 -0.020447
17.666769	 -0.020346
17.680103	 -0.020433
17.693438	 -0.020484
17.706772	 -0.020291
17.720106	 -0.019951
17.733440	 -0.019666
17.746775	 -0.019453
17.760109	 -0.019288
17.773443	 -0.019187
17.786777	 -0.019125
17.800112	 -0.019040
17.813446	 -0.018913
17.826780	 -0.018756
17.840115	 -0.018562
17.853449	 -0.018341
17.866783	 -0.018185
17.880117	 -0.018210
17.893452	 -0.018460
17.906786	 -0.018789
17.920120	 -0.018917
17.933455	 -0.018770
17.946789	 -0.018429
17.960123	 -0.017893
17.973457	 -0.017319
17.986792	 -0.017047
18.000126	 -0.017180
18.013460	 -0.017492
18.026794	 -0.017723
18.040129	 -0.017733
18.053463	 -0.017523
18.066797	 -0.017185
18.080132	 -0.016840
18.093466	 -0.016634
18.106800	 -0.016620
18.120134	 -0.016723
18.133469	 -0.016866
18.146803	 -0.016923
18.160137	 -0.016801
18.173471	 -0.016634
18.186806	 -0.016584
18.200140	 -0.016683
18.213474	 -0.016933
18.226809	 -0.017298
18.240143	 -0.017656
18.253477	 -0.017850
18.266811	 -0.017774
18.280146	 -0.017445
18.293480	 -0.017099
18.306814	 -0.017005
18.320148	 -0.017138
18.333483	 -0.017300
18.346817	 -0.017509
18.360151	 -0.017826
18.373486	 -0.017996
18.386820	 -0.017822
18.400154	 -0.017522
18.413488	 -0.017343
18.426823	 -0.017338
18.440157	 -0.017466
18.453491	 -0.017567
18.466825	 -0.017492
18.480160	 -0.017298
18.493494	 -0.017146
18.506828	 -0.017060
18.520163	 -0.016914
18.533497	 -0.016595
18.546831	 -0.016234
18.560165	 -0.016150
18.573500	 -0.016419
18.586834	 -0.016847
18.600168	 -0.017245
18.613503	 -0.017443
18.626837	 -0.017383
18.640171	 -0.017273
18.653505	 -0.017262
18.666840	 -0.017202
18.680174	 -0.016955
18.693508	 -0.016585
18.706842	 -0.016262
18.720177	 -0.016220
18.733511	 -0.016527
18.746845	 -0.016880
18.760180	 -0.017011
18.773514	 -0.017034
18.786848	 -0.017096
18.800182	 -0.017062
18.813517	 -0.016919
18.826851	 -0.016930
18.840185	 -0.017173
18.853519	 -0.017389
18.866854	 -0.017324
18.880188	 -0.017025
18.893522	 -0.016813
18.906857	 -0.016947
18.920191	 -0.017331
18.933525	 -0.017603
18.946859	 -0.017523
18.960194	 -0.017228
18.973528	 -0.017034
18.986862	 -0.017057
19.000196	 -0.017206
19.013531	 -0.017333
19.026865	 -0.017263
19.040199	 -0.017027
19.053534	 -0.016882
19.066868	 -0.016913
19.080202	 -0.016956
19.093536	 -0.016964
19.106871	 -0.017051
19.120205	 -0.017222
19.133539	 -0.017342
19.146873	 -0.017355
19.160208	 -0.017342
19.173542	 -0.017362
19.186876	 -0.017392
19.200211	 -0.017389
19.213545	 -0.017319
19.226879	 -0.017193
19.240213	 -0.017147
19.253548	 -0.017249
19.266882	 -0.017278
19.280216	 -0.017057
19.293550	 -0.016852
19.306885	 -0.016935
19.320219	 -0.017135
19.333553	 -0.017209
19.346888	 -0.017132
19.360222	 -0.016948
19.373556	 -0.016789
19.386890	 -0.016793
19.400225	 -0.016929
19.413559	 -0.017116
19.426893	 -0.017288
19.440228	 -0.017290
19.453562	 -0.017102
19.466896	 -0.016950
19.480230	 -0.017009
19.493565	 -0.017252
19.506899	 -0.017527
19.520233	 -0.017665
19.533567	 -0.017625
19.546902	 -0.017568
19.560236	 -0.017661
19.573570	 -0.017878
19.586905	 -0.018078
19.600239	 -0.018196
19.613573	 -0.018270
19.626907	 -0.018302
19.640242	 -0.018267
19.653576	 -0.018252
19.666910	 -0.018286
19.680244	 -0.018128
19.693579	 -0.017709
19.706913	 -0.017466
19.720247	 -0.017708
19.733582	 -0.018109
19.746916	 -0.018272
19.760250	 -0.018266
19.773584	 -0.018297
19.786919	 -0.018320
19.800253	 -0.018256
19.813587	 -0.018216
19.826921	 -0.018315
19.840256	 -0.018469
19.853590	 -0.018488
19.866924	 -0.018375
19.880259	 -0.018308
19.893593	 -0.018302
19.906927	 -0.018270
19.920261	 -0.018255
19.933596	 -0.018253
19.946930	 -0.018178
19.960264	 -0.018144
19.973598	 -0.018295
19.986933	 -0.018433

*------------------------ End of raw data
Results for Channel	1	=	242.00	nm
Title:	Report Title
Run File:	C:\HPLC\PET 2025\2025.06.23\ompa_192h rep002.run
--------------
Injection Info
--------------
Method:	C:\METODOS EQUIPO 2 2025\20250402 PET_Calibrado TPA MHET BHET DIMER.mth
Sample:	OmpA_192h rep
Injection Date:	Tue Jun 24 13:34:56 2025
Manual injection
Operator:	Paloma
Instrument:	3
Notes:	
---------
Misc Info
---------
Workstation:	HPLC
Bus Address:	44
Run Time:	0.000	to	20.000	min.
-----------
Recalc Info
-----------
Recalc Method:	c:\metodos equipo 2 2025\20250402 pet_calibrado tpa mhet bhet dimer.mth
Recalc Date:	Tue Jun 24 14:25:41 2025
Operator:	Paloma
Instrument:	3
Notes:	
Sample Rate:	5.000 Hz.
Measurement Type:	1 = Area
Calculation Type:	4 = ExtStd
Normalize Results:	No
------------------------
Peak Info for Channel 1
------------------------
4 Peaks (tR	Timeoffset	RRT	Sepcode	Width	Counts	Result	Name)
6.322	-0.049	0.0000	BB	8.00	25562736	270.485718	TPA (uM)
7.192	-0.037	0.0000	GR	0.00	3375967	65.964546	MHET (uM)
7.528	0.053	0.0000	BB	3.01	101388	1.223769	BHET (uM)
9.288	0.159	0.0000	BB	8.83	41741	0.745473	DIMER (uM)
