# Supplementary material for: Engineering Escherichia coli for polyethylene terephthalate powder biodegradation via recoding of an outer membrane protein
Source: iScience. 2026 Jan 2;29(2):114621. doi: 10.1016/j.isci.2025.114621 (PMC12860643; doi:10.1016/j.isci.2025.114621)
Supplement: Data S2. Raw HPLC and UHPLC-MS data — (A) Unprocessed HPLC data files supporting Figures 4, S3, S5, Tables 1 and S4. Files are provided in.txt format corresponding to the data extracted with Varian ProStar software (Varian Inc., Palo Alto, California, USA). Each file contains absorbance values (in arbitrary units) recorded over time under the analytical conditions described in STAR Methods. (B) Raw UHPLC-MS files supporting Figure S4. The chromatograms and mass spectrometry data can be analyzed with the software MassLynx V4.1 (Waters) to obtain the mass spectra of the oligomers TET and TETE. Analytical conditions described in STAR Methods. (A and B) The unprocessed HPLC and UHPLC-MS files have been deposited at Zenodo under the identifier https://zenodo.org/records/17578239. [file mmc5.zip › Data S2/A. HPLC/Figure 4A, Figure S5/S3_192H_3.TXT]

File	C:\HPLC\PET 2025\2025.06.23\ompa_192h rep004.run	Filetype	63
WTOASCII Parameters:	C:\star\WTOASCII.TXT
 1 channels
   Channel	 1	242.00	nm	in AU
Base rate 5.0000 Hz	Bunch 2	Effective rate 5.00000 Hz.	T = 0.003333 min.
6000 points	from	0.000	to	20.000	minutes
Sampling every 4 point(s)
Printing points from	0.000	to	20.000 min, point 0 to 5999
Channels	1	to	1
0.000000	 0.000000
0.013333	 -0.000388
0.026667	 -0.000818
0.040000	 -0.001062
0.053333	 -0.001121
0.066667	 -0.001108
0.080000	 -0.001066
0.093333	 -0.001046
0.106667	 -0.000993
0.120000	 -0.000816
0.133333	 -0.000642
0.146667	 -0.000643
0.160000	 -0.000794
0.173333	 -0.000922
0.186667	 -0.000899
0.200000	 -0.000918
0.213333	 -0.001362
0.226667	 -0.002089
0.240000	 -0.002438
0.253333	 -0.002165
0.266667	 -0.001633
0.280000	 -0.001167
0.293333	 -0.000902
0.306667	 -0.000932
0.320000	 -0.001176
0.333333	 -0.001353
0.346667	 -0.001327
0.360000	 -0.001196
0.373333	 -0.001055
0.386667	 -0.001007
0.400000	 -0.001111
0.413333	 -0.001250
0.426667	 -0.001300
0.440000	 -0.001184
0.453333	 -0.000872
0.466666	 -0.000495
0.480000	 -0.000163
0.493333	 0.000061
0.506666	 -0.000051
0.520000	 -0.000566
0.533333	 -0.001086
0.546666	 -0.001238
0.560000	 -0.001139
0.573333	 -0.001133
0.586666	 -0.001294
0.600000	 -0.001402
0.613333	 -0.001360
0.626666	 -0.001295
0.640000	 -0.001277
0.653333	 -0.001304
0.666666	 -0.001373
0.680000	 -0.001394
0.693333	 -0.001299
0.706666	 -0.001239
0.720000	 -0.001361
0.733333	 -0.001504
0.746666	 -0.001453
0.760000	 -0.001287
0.773333	 -0.001244
0.786666	 -0.001378
0.800000	 -0.001554
0.813333	 -0.001723
0.826666	 -0.001975
0.839999	 -0.002290
0.853333	 -0.002407
0.866666	 -0.002144
0.879999	 -0.001722
0.893333	 -0.001451
0.906666	 -0.001312
0.919999	 -0.001193
0.933333	 -0.001158
0.946666	 -0.001275
0.959999	 -0.001455
0.973333	 -0.001597
0.986666	 -0.001694
0.999999	 -0.001755
1.013333	 -0.001813
1.026666	 -0.001930
1.039999	 -0.002088
1.053333	 -0.002183
1.066666	 -0.002116
1.079999	 -0.001835
1.093333	 -0.001439
1.106666	 -0.001191
1.119999	 -0.001192
1.133333	 -0.001282
1.146666	 -0.001325
1.159999	 -0.001374
1.173333	 -0.001564
1.186666	 -0.001779
1.199999	 -0.001676
1.213333	 -0.001286
1.226666	 -0.001084
1.239999	 -0.001212
1.253332	 -0.001221
1.266666	 -0.000802
1.279999	 -0.000143
1.293332	 0.000548
1.306666	 0.001328
1.319999	 0.002205
1.333332	 0.003046
1.346666	 0.003858
1.359999	 0.004763
1.373332	 0.005709
1.386666	 0.006604
1.399999	 0.007665
1.413332	 0.011296
1.426666	 0.028439
1.439999	 0.078294
1.453332	 0.165607
1.466666	 0.262582
1.479999	 0.332122
1.493332	 0.361611
1.506666	 0.362020
1.519999	 0.348188
1.533332	 0.329351
1.546666	 0.309509
1.559999	 0.290511
1.573332	 0.273731
1.586666	 0.259428
1.599999	 0.246627
1.613332	 0.234108
1.626665	 0.221271
1.639999	 0.208168
1.653332	 0.195051
1.666665	 0.182182
1.679999	 0.169742
1.693332	 0.157664
1.706665	 0.145694
1.719999	 0.133809
1.733332	 0.122205
1.746665	 0.110945
1.759999	 0.100166
1.773332	 0.090204
1.786665	 0.081122
1.799999	 0.072684
1.813332	 0.064840
1.826665	 0.057718
1.839999	 0.051395
1.853332	 0.046052
1.866665	 0.041943
1.879999	 0.038996
1.893332	 0.036976
1.906665	 0.035854
1.919999	 0.035405
1.933332	 0.034977
1.946665	 0.034102
1.959998	 0.032748
1.973332	 0.030899
1.986665	 0.028492
1.999998	 0.025735
2.013332	 0.023045
2.026665	 0.020660
2.039999	 0.018484
2.053332	 0.016271
2.066665	 0.014025
2.079998	 0.012121
2.093332	 0.010860
2.106665	 0.010101
2.119998	 0.009411
2.133332	 0.008492
2.146665	 0.007515
2.159998	 0.006956
2.173332	 0.006960
2.186665	 0.007015
2.199998	 0.006602
2.213332	 0.005818
2.226665	 0.005114
2.239998	 0.004797
2.253332	 0.004871
2.266665	 0.005110
2.279998	 0.005257
2.293332	 0.005212
2.306665	 0.005037
2.319998	 0.004801
2.333332	 0.004512
2.346665	 0.004211
2.359998	 0.003993
2.373332	 0.003895
2.386665	 0.003817
2.399998	 0.003610
2.413332	 0.003320
2.426665	 0.003169
2.439998	 0.003139
2.453331	 0.002992
2.466665	 0.002781
2.479998	 0.002763
2.493331	 0.002895
2.506665	 0.002939
2.519998	 0.002852
2.533331	 0.002749
2.546665	 0.002633
2.559998	 0.002425
2.573331	 0.002189
2.586665	 0.002055
2.599998	 0.002022
2.613331	 0.002008
2.626665	 0.001931
2.639998	 0.001725
2.653331	 0.001381
2.666665	 0.000957
2.679998	 0.000531
2.693331	 0.000136
2.706665	 -0.000216
2.719998	 -0.000409
2.733331	 -0.000351
2.746665	 -0.000262
2.759998	 -0.000411
2.773331	 -0.000670
2.786664	 -0.000742
2.799998	 -0.000646
2.813331	 -0.000601
2.826664	 -0.000624
2.839998	 -0.000642
2.853331	 -0.000686
2.866664	 -0.000703
2.879998	 -0.000654
2.893331	 -0.000726
2.906664	 -0.000987
2.919998	 -0.001183
2.933331	 -0.001140
2.946664	 -0.001042
2.959998	 -0.001096
2.973331	 -0.001123
2.986664	 -0.000862
2.999998	 -0.000531
3.013331	 -0.000641
3.026664	 -0.001304
3.039998	 -0.002037
3.053331	 -0.002367
3.066664	 -0.002336
3.079998	 -0.002271
3.093331	 -0.002354
3.106664	 -0.002539
3.119998	 -0.002608
3.133331	 -0.002373
3.146664	 -0.002013
3.159997	 -0.001851
3.173331	 -0.001898
3.186664	 -0.001990
3.199997	 -0.002065
3.213331	 -0.002129
3.226664	 -0.002215
3.239997	 -0.002418
3.253331	 -0.002736
3.266664	 -0.002978
3.279997	 -0.002975
3.293331	 -0.002801
3.306664	 -0.002674
3.319997	 -0.002668
3.333331	 -0.002703
3.346664	 -0.002747
3.359997	 -0.002828
3.373331	 -0.002904
3.386664	 -0.002862
3.399997	 -0.002623
3.413331	 -0.002297
3.426664	 -0.002179
3.439997	 -0.002303
3.453331	 -0.002383
3.466664	 -0.002325
3.479997	 -0.002258
3.493330	 -0.002230
3.506664	 -0.002213
3.519997	 -0.002081
3.533330	 -0.001688
3.546664	 -0.001163
3.559997	 -0.000795
3.573330	 -0.000723
3.586664	 -0.000971
3.599997	 -0.001427
3.613330	 -0.001788
3.626664	 -0.001856
3.639997	 -0.001768
3.653330	 -0.001832
3.666664	 -0.002129
3.679997	 -0.002347
3.693330	 -0.002368
3.706664	 -0.002550
3.719997	 -0.002980
3.733330	 -0.003270
3.746664	 -0.003248
3.759997	 -0.003180
3.773330	 -0.003346
3.786664	 -0.003709
3.799997	 -0.004025
3.813330	 -0.004097
3.826663	 -0.003828
3.839997	 -0.003317
3.853330	 -0.002889
3.866663	 -0.002782
3.879997	 -0.002947
3.893330	 -0.003222
3.906663	 -0.003474
3.919997	 -0.003616
3.933330	 -0.003663
3.946663	 -0.003699
3.959997	 -0.003760
3.973330	 -0.003798
3.986663	 -0.003770
3.999997	 -0.003722
4.013330	 -0.003681
4.026663	 -0.003639
4.039997	 -0.003707
4.053330	 -0.003980
4.066663	 -0.004287
4.079997	 -0.004404
4.093330	 -0.004352
4.106663	 -0.004192
4.119997	 -0.003938
4.133330	 -0.003682
4.146663	 -0.003502
4.159997	 -0.003390
4.173330	 -0.003413
4.186663	 -0.003586
4.199996	 -0.003643
4.213330	 -0.003395
4.226663	 -0.003105
4.239996	 -0.003061
4.253330	 -0.003107
4.266663	 -0.002984
4.279996	 -0.002779
4.293330	 -0.002711
4.306663	 -0.002763
4.319996	 -0.002851
4.333330	 -0.002942
4.346663	 -0.002998
4.359996	 -0.003150
4.373330	 -0.003522
4.386663	 -0.003880
4.399996	 -0.003975
4.413330	 -0.003966
4.426663	 -0.004101
4.439996	 -0.004253
4.453330	 -0.004205
4.466663	 -0.004083
4.479996	 -0.004097
4.493330	 -0.004236
4.506663	 -0.004407
4.519996	 -0.004538
4.533329	 -0.004479
4.546663	 -0.004140
4.559996	 -0.003800
4.573329	 -0.003897
4.586663	 -0.004378
4.599996	 -0.004763
4.613329	 -0.004801
4.626663	 -0.004579
4.639996	 -0.004251
4.653329	 -0.003995
4.666663	 -0.003896
4.679996	 -0.003834
4.693329	 -0.003689
4.706663	 -0.003509
4.719996	 -0.003324
4.733329	 -0.003047
4.746663	 -0.002736
4.759996	 -0.002678
4.773329	 -0.002939
4.786663	 -0.003169
4.799996	 -0.003211
4.813329	 -0.003377
4.826663	 -0.003751
4.839996	 -0.003950
4.853329	 -0.003823
4.866663	 -0.003686
4.879996	 -0.003774
4.893329	 -0.003915
4.906662	 -0.003851
4.919996	 -0.003636
4.933329	 -0.003464
4.946662	 -0.003354
4.959996	 -0.003298
4.973329	 -0.003390
4.986662	 -0.003503
4.999996	 -0.003326
5.013329	 -0.002927
5.026662	 -0.002699
5.039996	 -0.002796
5.053329	 -0.003017
5.066662	 -0.003183
5.079996	 -0.003301
5.093329	 -0.003360
5.106662	 -0.003355
5.119996	 -0.003393
5.133329	 -0.003547
5.146662	 -0.003745
5.159996	 -0.003889
5.173329	 -0.003925
5.186662	 -0.003891
5.199996	 -0.003912
5.213329	 -0.003991
5.226662	 -0.004011
5.239995	 -0.003959
5.253329	 -0.003879
5.266662	 -0.003767
5.279995	 -0.003701
5.293329	 -0.003840
5.306662	 -0.004190
5.319995	 -0.004537
5.333329	 -0.004728
5.346662	 -0.004874
5.359995	 -0.005168
5.373329	 -0.005528
5.386662	 -0.005636
5.399995	 -0.005433
5.413329	 -0.005283
5.426662	 -0.005433
5.439995	 -0.005608
5.453329	 -0.005405
5.466662	 -0.004947
5.479995	 -0.004671
5.493329	 -0.004640
5.506662	 -0.004576
5.519995	 -0.004398
5.533329	 -0.004277
5.546662	 -0.004283
5.559995	 -0.004284
5.573328	 -0.004236
5.586662	 -0.004303
5.599995	 -0.004566
5.613328	 -0.004853
5.626662	 -0.004954
5.639995	 -0.004783
5.653328	 -0.004370
5.666662	 -0.003910
5.679995	 -0.003716
5.693328	 -0.003829
5.706662	 -0.003992
5.719995	 -0.004042
5.733328	 -0.003927
5.746662	 -0.003592
5.759995	 -0.003140
5.773328	 -0.002742
5.786662	 -0.002422
5.799995	 -0.002161
5.813328	 -0.001945
5.826662	 -0.001686
5.839995	 -0.001353
5.853328	 -0.000971
5.866662	 -0.000517
5.879995	 0.000012
5.893328	 0.000584
5.906662	 0.001171
5.919995	 0.001719
5.933328	 0.002165
5.946661	 0.002553
5.959995	 0.002979
5.973328	 0.003448
5.986661	 0.003903
5.999995	 0.004356
6.013328	 0.004837
6.026661	 0.005341
6.039995	 0.005916
6.053328	 0.006559
6.066661	 0.007107
6.079995	 0.007456
6.093328	 0.007679
6.106661	 0.007942
6.119995	 0.008411
6.133328	 0.009042
6.146661	 0.009609
6.159995	 0.010056
6.173328	 0.010598
6.186661	 0.011590
6.199995	 0.013690
6.213328	 0.018179
6.226661	 0.027158
6.239995	 0.043462
6.253328	 0.069931
6.266661	 0.107858
6.279994	 0.155190
6.293328	 0.205912
6.306661	 0.251715
6.319994	 0.285046
6.333328	 0.301558
6.346661	 0.300857
6.359994	 0.285397
6.373328	 0.258775
6.386661	 0.225137
6.399994	 0.189028
6.413328	 0.154367
6.426661	 0.123593
6.439994	 0.097857
6.453328	 0.077450
6.466661	 0.062004
6.479994	 0.050748
6.493328	 0.042788
6.506661	 0.037195
6.519994	 0.033228
6.533328	 0.030478
6.546661	 0.028621
6.559994	 0.027227
6.573328	 0.025927
6.586661	 0.024660
6.599994	 0.023638
6.613328	 0.023051
6.626661	 0.022799
6.639994	 0.022648
6.653327	 0.022578
6.666661	 0.022654
6.679994	 0.022819
6.693327	 0.022934
6.706661	 0.022854
6.719994	 0.022546
6.733327	 0.022122
6.746661	 0.021688
6.759994	 0.021271
6.773327	 0.020903
6.786661	 0.020753
6.799994	 0.020961
6.813327	 0.021372
6.826661	 0.021675
6.839994	 0.021743
6.853327	 0.021645
6.866661	 0.021467
6.879994	 0.021250
6.893327	 0.020994
6.906661	 0.020771
6.919994	 0.020734
6.933327	 0.020941
6.946661	 0.021251
6.959994	 0.021477
6.973327	 0.021689
6.986660	 0.022116
6.999994	 0.022747
7.013327	 0.023245
7.026660	 0.023372
7.039994	 0.023279
7.053327	 0.023135
7.066660	 0.022978
7.079994	 0.022972
7.093327	 0.023234
7.106660	 0.023737
7.119994	 0.025261
7.133327	 0.030735
7.146660	 0.044287
7.159994	 0.066283
7.173327	 0.089009
7.186660	 0.100887
7.199994	 0.096615
7.213327	 0.080923
7.226660	 0.062641
7.239994	 0.047871
7.253327	 0.038331
7.266660	 0.033062
7.279994	 0.030383
7.293327	 0.029086
7.306660	 0.028574
7.319993	 0.028399
7.333327	 0.028230
7.346660	 0.028091
7.359993	 0.028086
7.373327	 0.028092
7.386660	 0.028060
7.399993	 0.028212
7.413327	 0.028773
7.426660	 0.029741
7.439993	 0.030854
7.453327	 0.031732
7.466660	 0.032190
7.479993	 0.032405
7.493327	 0.032766
7.506660	 0.033489
7.519993	 0.034478
7.533327	 0.035505
7.546660	 0.036158
7.559993	 0.036007
7.573327	 0.035287
7.586660	 0.034877
7.599993	 0.035279
7.613327	 0.036438
7.626660	 0.039236
7.639993	 0.045409
7.653327	 0.054142
7.666660	 0.060948
7.679993	 0.062347
7.693326	 0.059523
7.706660	 0.055695
7.719993	 0.052281
7.733326	 0.048877
7.746660	 0.045199
7.759993	 0.041705
7.773326	 0.038809
7.786660	 0.036586
7.799993	 0.035095
7.813326	 0.034281
7.826660	 0.033973
7.839993	 0.034240
7.853326	 0.035336
7.866660	 0.037342
7.879993	 0.039913
7.893326	 0.042067
7.906660	 0.042726
7.919993	 0.041822
7.933326	 0.040169
7.946660	 0.038423
7.959993	 0.036968
7.973326	 0.036117
7.986660	 0.035859
7.999993	 0.035988
8.013327	 0.036443
8.026660	 0.037098
8.039993	 0.037714
8.053327	 0.038203
8.066660	 0.038647
8.079993	 0.039160
8.093327	 0.039829
8.106660	 0.040673
8.119993	 0.041625
8.133327	 0.042571
8.146660	 0.043391
8.159993	 0.043961
8.173326	 0.044168
8.186660	 0.043938
8.199993	 0.043209
8.213326	 0.042031
8.226660	 0.040707
8.239993	 0.039577
8.253326	 0.038828
8.266660	 0.038542
8.279993	 0.038602
8.293326	 0.038725
8.306660	 0.038780
8.319993	 0.038825
8.333326	 0.038886
8.346660	 0.038964
8.359993	 0.039123
8.373326	 0.039322
8.386660	 0.039419
8.399993	 0.039464
8.413326	 0.039555
8.426660	 0.039630
8.439993	 0.039759
8.453326	 0.040116
8.466660	 0.040586
8.479993	 0.040904
8.493326	 0.040992
8.506660	 0.040897
8.519993	 0.040696
8.533326	 0.040504
8.546659	 0.040411
8.559993	 0.040530
8.573326	 0.040945
8.586659	 0.041488
8.599993	 0.041884
8.613326	 0.042041
8.626659	 0.042047
8.639993	 0.042041
8.653326	 0.042170
8.666659	 0.042478
8.679993	 0.042788
8.693326	 0.042994
8.706659	 0.043217
8.719993	 0.043390
8.733326	 0.043324
8.746659	 0.043203
8.759993	 0.043285
8.773326	 0.043465
8.786659	 0.043571
8.799993	 0.043702
8.813326	 0.044027
8.826659	 0.044499
8.839993	 0.045003
8.853326	 0.045655
8.866659	 0.046673
8.879992	 0.047812
8.893326	 0.048397
8.906659	 0.048177
8.919992	 0.047576
8.933326	 0.046974
8.946659	 0.046379
8.959992	 0.045873
8.973326	 0.045722
8.986659	 0.045972
8.999992	 0.046367
9.013326	 0.046659
9.026659	 0.046789
9.039992	 0.046860
9.053326	 0.046981
9.066659	 0.047197
9.079992	 0.047475
9.093326	 0.047683
9.106659	 0.047818
9.119992	 0.048007
9.133326	 0.048170
9.146659	 0.048057
9.159992	 0.047741
9.173326	 0.047612
9.186659	 0.047713
9.199992	 0.047715
9.213326	 0.047621
9.226659	 0.047738
9.239992	 0.048136
9.253325	 0.048586
9.266659	 0.048869
9.279992	 0.048935
9.293325	 0.048828
9.306659	 0.048646
9.319992	 0.048576
9.333325	 0.048866
9.346659	 0.049585
9.359992	 0.050613
9.373325	 0.052073
9.386659	 0.054297
9.399992	 0.057060
9.413325	 0.059360
9.426659	 0.060151
9.439992	 0.059079
9.453325	 0.056719
9.466659	 0.054246
9.479992	 0.052590
9.493325	 0.051834
9.506659	 0.051543
9.519992	 0.051394
9.533325	 0.051297
9.546659	 0.051332
9.559992	 0.051658
9.573325	 0.052187
9.586658	 0.052522
9.599992	 0.052397
9.613325	 0.051995
9.626658	 0.051783
9.639992	 0.052082
9.653325	 0.052812
9.666658	 0.053530
9.679992	 0.053785
9.693325	 0.053528
9.706658	 0.053126
9.719992	 0.052995
9.733325	 0.053193
9.746658	 0.053434
9.759992	 0.053483
9.773325	 0.053405
9.786658	 0.053369
9.799992	 0.053408
9.813325	 0.053536
9.826658	 0.053816
9.839992	 0.054201
9.853325	 0.054578
9.866658	 0.054950
9.879992	 0.055376
9.893325	 0.055880
9.906658	 0.056420
9.919991	 0.056874
9.933325	 0.057111
9.946658	 0.057058
9.959991	 0.056738
9.973325	 0.056283
9.986658	 0.055850
9.999991	 0.055544
10.013325	 0.055444
10.026658	 0.055543
10.039991	 0.055673
10.053325	 0.055791
10.066658	 0.056054
10.079991	 0.056364
10.093325	 0.056444
10.106658	 0.056360
10.119991	 0.056365
10.133325	 0.056489
10.146658	 0.056673
10.159991	 0.056927
10.173325	 0.057199
10.186658	 0.057400
10.199991	 0.057525
10.213325	 0.057700
10.226658	 0.058096
10.239991	 0.058638
10.253325	 0.059016
10.266658	 0.059082
10.279991	 0.058861
10.293324	 0.058284
10.306658	 0.057443
10.319991	 0.056826
10.333324	 0.056808
10.346658	 0.057168
10.359991	 0.057503
10.373324	 0.057783
10.386658	 0.058153
10.399991	 0.058544
10.413324	 0.058762
10.426658	 0.058718
10.439991	 0.058528
10.453324	 0.058430
10.466658	 0.058529
10.479991	 0.058693
10.493324	 0.058684
10.506658	 0.058381
10.519991	 0.057973
10.533324	 0.057836
10.546658	 0.058042
10.559991	 0.058206
10.573324	 0.058118
10.586658	 0.058027
10.599991	 0.058025
10.613324	 0.057948
10.626657	 0.057907
10.639991	 0.058230
10.653324	 0.058915
10.666657	 0.059572
10.679991	 0.059913
10.693324	 0.059989
10.706657	 0.060067
10.719991	 0.060684
10.733324	 0.062476
10.746657	 0.065349
10.759991	 0.068089
10.773324	 0.069382
10.786657	 0.068972
10.799991	 0.067582
10.813324	 0.066279
10.826657	 0.065798
10.839991	 0.065925
10.853324	 0.065783
10.866657	 0.064868
10.879991	 0.063496
10.893324	 0.062319
10.906657	 0.061658
10.919991	 0.061402
10.933324	 0.061352
10.946657	 0.061366
10.959991	 0.061327
10.973324	 0.061167
10.986657	 0.061029
10.999990	 0.061177
11.013324	 0.061604
11.026657	 0.061977
11.039990	 0.062075
11.053324	 0.062017
11.066657	 0.061963
11.079990	 0.061867
11.093324	 0.061672
11.106657	 0.061414
11.119990	 0.061107
11.133324	 0.060796
11.146657	 0.060591
11.159990	 0.060584
11.173324	 0.060703
11.186657	 0.060731
11.199990	 0.060606
11.213324	 0.060537
11.226657	 0.060709
11.239990	 0.061008
11.253324	 0.061165
11.266657	 0.061148
11.279990	 0.061218
11.293324	 0.061359
11.306657	 0.061233
11.319990	 0.060917
11.333323	 0.060845
11.346657	 0.061112
11.359990	 0.061513
11.373323	 0.061931
11.386657	 0.062284
11.399990	 0.062384
11.413323	 0.062156
11.426657	 0.061862
11.439990	 0.061858
11.453323	 0.062215
11.466657	 0.062774
11.479990	 0.063249
11.493323	 0.063322
11.506657	 0.063019
11.519990	 0.062795
11.533323	 0.063014
11.546657	 0.063555
11.559990	 0.064088
11.573323	 0.064407
11.586657	 0.064425
11.599990	 0.064194
11.613323	 0.063897
11.626657	 0.063638
11.639990	 0.063348
11.653323	 0.063021
11.666656	 0.062853
11.679990	 0.062901
11.693323	 0.063015
11.706656	 0.063122
11.719990	 0.063183
11.733323	 0.063117
11.746656	 0.062940
11.759990	 0.062799
11.773323	 0.062942
11.786656	 0.063605
11.799990	 0.064626
11.813323	 0.065347
11.826656	 0.065326
11.839990	 0.064843
11.853323	 0.064476
11.866656	 0.064915
11.879990	 0.067820
11.893323	 0.076565
11.906656	 0.094488
11.919990	 0.119949
11.933323	 0.143328
11.946656	 0.152677
11.959990	 0.143908
11.973323	 0.123539
11.986656	 0.101792
11.999990	 0.085182
12.013323	 0.074855
12.026656	 0.069115
12.039989	 0.066109
12.053323	 0.064703
12.066656	 0.064236
12.079989	 0.064280
12.093323	 0.064445
12.106656	 0.064358
12.119989	 0.063906
12.133323	 0.063374
12.146656	 0.063092
12.159989	 0.062997
12.173323	 0.062933
12.186656	 0.063037
12.199989	 0.063349
12.213323	 0.063654
12.226656	 0.063872
12.239989	 0.063932
12.253323	 0.063673
12.266656	 0.063314
12.279989	 0.063377
12.293323	 0.063993
12.306656	 0.064826
12.319989	 0.065653
12.333323	 0.066501
12.346656	 0.067243
12.359989	 0.067561
12.373322	 0.067250
12.386656	 0.066488
12.399989	 0.065781
12.413322	 0.065403
12.426656	 0.065162
12.439989	 0.064973
12.453322	 0.065043
12.466656	 0.065403
12.479989	 0.065915
12.493322	 0.066624
12.506656	 0.067771
12.519989	 0.069340
12.533322	 0.070700
12.546656	 0.071090
12.559989	 0.070473
12.573322	 0.069417
12.586656	 0.068300
12.599989	 0.067243
12.613322	 0.066514
12.626656	 0.066246
12.639989	 0.066169
12.653322	 0.066047
12.666656	 0.065955
12.679989	 0.066025
12.693322	 0.066218
12.706656	 0.066412
12.719989	 0.066483
12.733322	 0.066358
12.746655	 0.066109
12.759989	 0.065915
12.773322	 0.065935
12.786655	 0.066244
12.799989	 0.066719
12.813322	 0.067065
12.826655	 0.067222
12.839989	 0.067420
12.853322	 0.067697
12.866655	 0.067922
12.879989	 0.068092
12.893322	 0.068133
12.906655	 0.067944
12.919989	 0.067675
12.933322	 0.067445
12.946655	 0.067158
12.959989	 0.066875
12.973322	 0.066815
12.986655	 0.067030
12.999989	 0.067373
13.013322	 0.067578
13.026655	 0.067481
13.039989	 0.067241
13.053322	 0.067102
13.066655	 0.067046
13.079988	 0.066882
13.093322	 0.066612
13.106655	 0.066461
13.119988	 0.066598
13.133322	 0.066945
13.146655	 0.067155
13.159988	 0.067028
13.173322	 0.066851
13.186655	 0.067010
13.199988	 0.067461
13.213322	 0.067854
13.226655	 0.067962
13.239988	 0.067774
13.253322	 0.067379
13.266655	 0.066994
13.279988	 0.066854
13.293322	 0.066907
13.306655	 0.066903
13.319988	 0.066811
13.333322	 0.066808
13.346655	 0.066952
13.359988	 0.067121
13.373322	 0.067189
13.386655	 0.067123
13.399988	 0.066983
13.413321	 0.066978
13.426655	 0.067247
13.439988	 0.067488
13.453321	 0.067330
13.466655	 0.066920
13.479988	 0.066638
13.493321	 0.066597
13.506655	 0.066701
13.519988	 0.066820
13.533321	 0.066871
13.546655	 0.066935
13.559988	 0.067072
13.573321	 0.067107
13.586655	 0.066907
13.599988	 0.066742
13.613321	 0.066931
13.626655	 0.067299
13.639988	 0.067505
13.653321	 0.067550
13.666655	 0.067585
13.679988	 0.067600
13.693321	 0.067484
13.706655	 0.067263
13.719988	 0.067125
13.733321	 0.067158
13.746655	 0.067310
13.759988	 0.067558
13.773321	 0.067831
13.786654	 0.068038
13.799988	 0.068343
13.813321	 0.068887
13.826654	 0.069340
13.839988	 0.069308
13.853321	 0.068830
13.866654	 0.068245
13.879988	 0.067862
13.893321	 0.067689
13.906654	 0.067606
13.919988	 0.067717
13.933321	 0.067992
13.946654	 0.068007
13.959988	 0.067591
13.973321	 0.067118
13.986654	 0.066986
13.999988	 0.067188
14.013321	 0.067421
14.026654	 0.067491
14.039988	 0.067400
14.053321	 0.067189
14.066654	 0.066979
14.079988	 0.066901
14.093321	 0.066835
14.106654	 0.066542
14.119987	 0.066130
14.133321	 0.066005
14.146654	 0.066192
14.159987	 0.066248
14.173321	 0.066015
14.186654	 0.065827
14.199987	 0.065974
14.213321	 0.066402
14.226654	 0.066792
14.239987	 0.066903
14.253321	 0.066827
14.266654	 0.066732
14.279987	 0.066645
14.293321	 0.066654
14.306654	 0.066867
14.319987	 0.067184
14.333321	 0.067450
14.346654	 0.067582
14.359987	 0.067471
14.373321	 0.067096
14.386654	 0.066702
14.399987	 0.066630
14.413321	 0.066918
14.426654	 0.067264
14.439987	 0.067448
14.453321	 0.067457
14.466654	 0.067294
14.479987	 0.067002
14.493320	 0.066758
14.506654	 0.066724
14.519987	 0.066890
14.533320	 0.067082
14.546654	 0.067129
14.559987	 0.067114
14.573320	 0.067230
14.586654	 0.067432
14.599987	 0.067537
14.613320	 0.067589
14.626654	 0.067779
14.639987	 0.068055
14.653320	 0.068124
14.666654	 0.067895
14.679987	 0.067627
14.693320	 0.067552
14.706654	 0.067571
14.719987	 0.067459
14.733320	 0.067216
14.746654	 0.067124
14.759987	 0.067328
14.773320	 0.067593
14.786654	 0.067733
14.799987	 0.067849
14.813320	 0.067924
14.826653	 0.067697
14.839987	 0.067222
14.853320	 0.066954
14.866653	 0.067098
14.879987	 0.067358
14.893320	 0.067401
14.906653	 0.067235
14.919987	 0.067013
14.933320	 0.066793
14.946653	 0.066564
14.959987	 0.066388
14.973320	 0.066347
14.986653	 0.066416
14.999987	 0.066557
15.013320	 0.066718
15.026653	 0.066781
15.039987	 0.066791
15.053320	 0.066945
15.066653	 0.067175
15.079987	 0.067235
15.093320	 0.067268
15.106653	 0.067535
15.119987	 0.067732
15.133320	 0.067374
15.146653	 0.066604
15.159986	 0.066030
15.173320	 0.065972
15.186653	 0.066245
15.199986	 0.066424
15.213320	 0.066276
15.226653	 0.066044
15.239986	 0.065999
15.253320	 0.065912
15.266653	 0.065519
15.279986	 0.065014
15.293320	 0.064652
15.306653	 0.064486
15.319986	 0.064586
15.333320	 0.064948
15.346653	 0.065355
15.359986	 0.065631
15.373320	 0.065773
15.386653	 0.065813
15.399986	 0.065745
15.413320	 0.065591
15.426653	 0.065438
15.439986	 0.065393
15.453320	 0.065512
15.466653	 0.065712
15.479986	 0.065888
15.493320	 0.066155
15.506653	 0.066682
15.519986	 0.067313
15.533319	 0.067644
15.546653	 0.067519
15.559986	 0.067262
15.573319	 0.067227
15.586653	 0.067307
15.599986	 0.067204
15.613319	 0.066874
15.626653	 0.066532
15.639986	 0.066407
15.653319	 0.066503
15.666653	 0.066661
15.679986	 0.066816
15.693319	 0.067000
15.706653	 0.067121
15.719986	 0.067059
15.733319	 0.066895
15.746653	 0.066822
15.759986	 0.066994
15.773319	 0.067371
15.786653	 0.067557
15.799986	 0.067269
15.813319	 0.066908
15.826653	 0.066899
15.839986	 0.066940
15.853319	 0.066711
15.866652	 0.066443
15.879986	 0.066373
15.893319	 0.066453
15.906652	 0.066632
15.919986	 0.066923
15.933319	 0.067209
15.946652	 0.067275
15.959986	 0.067086
15.973319	 0.066839
15.986652	 0.066663
15.999986	 0.066480
16.013319	 0.066239
16.026653	 0.066106
16.039988	 0.066335
16.053322	 0.066962
16.066656	 0.067627
16.079990	 0.067881
16.093325	 0.067620
16.106659	 0.067134
16.119993	 0.066790
16.133327	 0.066697
16.146662	 0.066850
16.159996	 0.067213
16.173330	 0.067503
16.186665	 0.067375
16.199999	 0.066888
16.213333	 0.066336
16.226667	 0.065951
16.240002	 0.065979
16.253336	 0.066455
16.266670	 0.067055
16.280005	 0.067602
16.293339	 0.068250
16.306673	 0.069155
16.320007	 0.070662
16.333342	 0.074353
16.346676	 0.083734
16.360010	 0.100770
16.373344	 0.118866
16.386679	 0.124579
16.400013	 0.112197
16.413347	 0.090682
16.426682	 0.071697
16.440016	 0.058486
16.453350	 0.048601
16.466684	 0.040059
16.480019	 0.032560
16.493353	 0.026275
16.506687	 0.021267
16.520021	 0.017355
16.533356	 0.014083
16.546690	 0.010985
16.560024	 0.007973
16.573359	 0.005316
16.586693	 0.003124
16.600027	 0.001243
16.613361	 -0.000387
16.626696	 -0.001725
16.640030	 -0.002776
16.653364	 -0.003543
16.666698	 -0.004114
16.680033	 -0.004707
16.693367	 -0.005410
16.706701	 -0.006097
16.720036	 -0.006674
16.733370	 -0.007231
16.746704	 -0.007862
16.760038	 -0.008557
16.773373	 -0.009363
16.786707	 -0.010245
16.800041	 -0.010893
16.813375	 -0.011158
16.826710	 -0.011339
16.840044	 -0.011715
16.853378	 -0.012254
16.866713	 -0.012938
16.880047	 -0.013843
16.893381	 -0.014920
16.906715	 -0.015977
16.920050	 -0.016739
16.933384	 -0.017127
16.946718	 -0.017429
16.960052	 -0.017986
16.973387	 -0.018824
16.986721	 -0.019670
17.000055	 -0.020366
17.013390	 -0.021003
17.026724	 -0.021651
17.040058	 -0.022315
17.053392	 -0.023016
17.066727	 -0.023634
17.080061	 -0.023973
17.093395	 -0.024092
17.106730	 -0.024233
17.120064	 -0.024351
17.133398	 -0.024190
17.146732	 -0.023899
17.160067	 -0.023898
17.173401	 -0.024134
17.186735	 -0.024190
17.200069	 -0.024048
17.213404	 -0.024029
17.226738	 -0.024103
17.240072	 -0.023975
17.253407	 -0.023665
17.266741	 -0.023397
17.280075	 -0.023146
17.293409	 -0.022704
17.306744	 -0.022029
17.320078	 -0.021297
17.333412	 -0.020749
17.346746	 -0.020443
17.360081	 -0.020129
17.373415	 -0.019621
17.386749	 -0.019148
17.400084	 -0.018955
17.413418	 -0.018854
17.426752	 -0.018550
17.440086	 -0.018103
17.453421	 -0.017830
17.466755	 -0.017815
17.480089	 -0.017771
17.493423	 -0.017521
17.506758	 -0.017212
17.520092	 -0.016988
17.533426	 -0.016903
17.546761	 -0.016986
17.560095	 -0.017114
17.573429	 -0.017107
17.586763	 -0.016983
17.600098	 -0.016889
17.613432	 -0.016887
17.626766	 -0.016869
17.640100	 -0.016733
17.653435	 -0.016534
17.666769	 -0.016355
17.680103	 -0.016243
17.693438	 -0.016229
17.706772	 -0.016267
17.720106	 -0.016227
17.733440	 -0.016043
17.746775	 -0.015813
17.760109	 -0.015697
17.773443	 -0.015705
17.786777	 -0.015690
17.800112	 -0.015551
17.813446	 -0.015325
17.826780	 -0.015131
17.840115	 -0.015050
17.853449	 -0.015034
17.866783	 -0.014949
17.880117	 -0.014794
17.893452	 -0.014670
17.906786	 -0.014553
17.920120	 -0.014417
17.933455	 -0.014372
17.946789	 -0.014430
17.960123	 -0.014454
17.973457	 -0.014321
17.986792	 -0.013986
18.000126	 -0.013612
18.013460	 -0.013520
18.026794	 -0.013766
18.040129	 -0.014063
18.053463	 -0.014155
18.066797	 -0.014060
18.080132	 -0.013965
18.093466	 -0.013985
18.106800	 -0.014025
18.120134	 -0.013950
18.133469	 -0.013852
18.146803	 -0.013944
18.160137	 -0.014205
18.173471	 -0.014420
18.186806	 -0.014421
18.200140	 -0.014123
18.213474	 -0.013717
18.226809	 -0.013628
18.240143	 -0.013874
18.253477	 -0.014027
18.266811	 -0.013909
18.280146	 -0.013756
18.293480	 -0.013754
18.306814	 -0.013831
18.320148	 -0.013827
18.333483	 -0.013689
18.346817	 -0.013501
18.360151	 -0.013376
18.373486	 -0.013376
18.386820	 -0.013506
18.400154	 -0.013683
18.413488	 -0.013730
18.426823	 -0.013587
18.440157	 -0.013476
18.453491	 -0.013587
18.466825	 -0.013741
18.480160	 -0.013688
18.493494	 -0.013509
18.506828	 -0.013396
18.520163	 -0.013356
18.533497	 -0.013298
18.546831	 -0.013188
18.560165	 -0.013079
18.573500	 -0.012992
18.586834	 -0.012925
18.600168	 -0.012986
18.613503	 -0.013172
18.626837	 -0.013213
18.640171	 -0.013026
18.653505	 -0.012934
18.666840	 -0.013081
18.680174	 -0.013192
18.693508	 -0.013095
18.706842	 -0.012900
18.720177	 -0.012769
18.733511	 -0.012759
18.746845	 -0.012771
18.760180	 -0.012684
18.773514	 -0.012557
18.786848	 -0.012535
18.800182	 -0.012668
18.813517	 -0.012926
18.826851	 -0.013247
18.840185	 -0.013537
18.853519	 -0.013696
18.866854	 -0.013717
18.880188	 -0.013745
18.893522	 -0.013859
18.906857	 -0.013919
18.920191	 -0.013777
18.933525	 -0.013478
18.946859	 -0.013242
18.960194	 -0.013215
18.973528	 -0.013321
18.986862	 -0.013404
19.000196	 -0.013325
19.013531	 -0.013098
19.026865	 -0.012980
19.040199	 -0.013091
19.053534	 -0.013212
19.066868	 -0.013189
19.080202	 -0.013140
19.093536	 -0.013189
19.106871	 -0.013290
19.120205	 -0.013317
19.133539	 -0.013200
19.146873	 -0.012964
19.160208	 -0.012777
19.173542	 -0.012886
19.186876	 -0.013219
19.200211	 -0.013404
19.213545	 -0.013300
19.226879	 -0.013074
19.240213	 -0.012917
19.253548	 -0.012872
19.266882	 -0.012868
19.280216	 -0.012882
19.293550	 -0.012946
19.306885	 -0.013032
19.320219	 -0.013107
19.333553	 -0.013224
19.346888	 -0.013364
19.360222	 -0.013378
19.373556	 -0.013273
19.386890	 -0.013213
19.400225	 -0.013268
19.413559	 -0.013486
19.426893	 -0.013920
19.440228	 -0.014358
19.453562	 -0.014494
19.466896	 -0.014395
19.480230	 -0.014286
19.493565	 -0.014167
19.506899	 -0.013984
19.520233	 -0.013841
19.533567	 -0.013860
19.546902	 -0.013998
19.560236	 -0.014143
19.573570	 -0.014271
19.586905	 -0.014388
19.600239	 -0.014420
19.613573	 -0.014313
19.626907	 -0.014199
19.640242	 -0.014201
19.653576	 -0.014233
19.666910	 -0.014222
19.680244	 -0.014205
19.693579	 -0.014202
19.706913	 -0.014305
19.720247	 -0.014542
19.733582	 -0.014635
19.746916	 -0.014453
19.760250	 -0.014307
19.773584	 -0.014434
19.786919	 -0.014705
19.800253	 -0.014888
19.813587	 -0.014936
19.826921	 -0.015007
19.840256	 -0.015165
19.853590	 -0.015256
19.866924	 -0.015157
19.880259	 -0.014959
19.893593	 -0.014861
19.906927	 -0.014983
19.920261	 -0.015305
19.933596	 -0.015635
19.946930	 -0.015717
19.960264	 -0.015555
19.973598	 -0.015409
19.986933	 -0.015395

*------------------------ End of raw data
Results for Channel	1	=	242.00	nm
Title:	Report Title
Run File:	C:\HPLC\PET 2025\2025.06.23\ompa_192h rep004.run
--------------
Injection Info
--------------
Method:	C:\METODOS EQUIPO 2 2025\20250402 PET_Calibrado TPA MHET BHET DIMER.mth
Sample:	OmpA_192h rep
Injection Date:	Tue Jun 24 13:56:42 2025
Manual injection
Operator:	Paloma
Instrument:	3
Notes:	
---------
Misc Info
---------
Workstation:	HPLC
Bus Address:	44
Run Time:	0.000	to	20.000	min.
-----------
Recalc Info
-----------
Recalc Method:	c:\metodos equipo 2 2025\20250402 pet_calibrado tpa mhet bhet dimer.mth
Recalc Date:	Tue Jun 24 14:25:41 2025
Operator:	Paloma
Instrument:	3
Notes:	
Sample Rate:	5.000 Hz.
Measurement Type:	1 = Area
Calculation Type:	4 = ExtStd
Normalize Results:	No
------------------------
Peak Info for Channel 1
------------------------
4 Peaks (tR	Timeoffset	RRT	Sepcode	Width	Counts	Result	Name)
6.342	-0.029	0.0000	BB	7.94	25519420	269.927124	TPA (uM)
7.192	-0.037	0.0000	GR	0.00	3373000	65.903816	MHET (uM)
7.552	0.077	0.0000	BB	7.63	90992	1.098171	BHET (uM)
9.278	0.149	0.0000	BB	21.18	29962	0.535037	DIMER (uM)
