# Supplementary material for: Engineering Escherichia coli for polyethylene terephthalate powder biodegradation via recoding of an outer membrane protein
Source: iScience. 2026 Jan 2;29(2):114621. doi: 10.1016/j.isci.2025.114621 (PMC12860643; doi:10.1016/j.isci.2025.114621)
Supplement: Data S2. Raw HPLC and UHPLC-MS data — (A) Unprocessed HPLC data files supporting Figures 4, S3, S5, Tables 1 and S4. Files are provided in.txt format corresponding to the data extracted with Varian ProStar software (Varian Inc., Palo Alto, California, USA). Each file contains absorbance values (in arbitrary units) recorded over time under the analytical conditions described in STAR Methods. (B) Raw UHPLC-MS files supporting Figure S4. The chromatograms and mass spectrometry data can be analyzed with the software MassLynx V4.1 (Waters) to obtain the mass spectra of the oligomers TET and TETE. Analytical conditions described in STAR Methods. (A and B) The unprocessed HPLC and UHPLC-MS files have been deposited at Zenodo under the identifier https://zenodo.org/records/17578239. [file mmc5.zip › Data S2/A. HPLC/Figure 4A, Figure S5/S3_24H_1.TXT]

File	C:\HPLC\PET 2025\2025.06.23\ompa_24h.run	Filetype	63
WTOASCII Parameters:	C:\star\WTOASCII.TXT
 1 channels
   Channel	 1	242.00	nm	in AU
Base rate 5.0000 Hz	Bunch 2	Effective rate 5.00000 Hz.	T = 0.003333 min.
6000 points	from	0.000	to	20.000	minutes
Sampling every 4 point(s)
Printing points from	0.000	to	20.000 min, point 0 to 5999
Channels	1	to	1
0.000000	 0.000000
0.013333	 -0.000432
0.026667	 -0.000774
0.040000	 -0.000994
0.053333	 -0.001186
0.066667	 -0.001227
0.080000	 -0.001026
0.093333	 -0.000738
0.106667	 -0.000481
0.120000	 -0.000244
0.133333	 -0.000117
0.146667	 -0.000216
0.160000	 -0.000332
0.173333	 -0.000136
0.186667	 0.000199
0.200000	 0.000180
0.213333	 -0.000252
0.226667	 -0.000671
0.240000	 -0.000821
0.253333	 -0.000824
0.266667	 -0.000787
0.280000	 -0.000641
0.293333	 -0.000381
0.306667	 -0.000187
0.320000	 -0.000196
0.333333	 -0.000189
0.346667	 0.000114
0.360000	 0.000517
0.373333	 0.000645
0.386667	 0.000490
0.400000	 0.000251
0.413333	 0.000107
0.426667	 0.000231
0.440000	 0.000584
0.453333	 0.000849
0.466666	 0.000786
0.480000	 0.000537
0.493333	 0.000430
0.506666	 0.000553
0.520000	 0.000733
0.533333	 0.000768
0.546666	 0.000624
0.560000	 0.000426
0.573333	 0.000259
0.586666	 0.000167
0.600000	 0.000186
0.613333	 0.000213
0.626666	 0.000139
0.640000	 0.000000
0.653333	 -0.000206
0.666666	 -0.000422
0.680000	 -0.000391
0.693333	 -0.000066
0.706666	 0.000225
0.720000	 0.000225
0.733333	 0.000021
0.746666	 -0.000132
0.760000	 -0.000096
0.773333	 0.000045
0.786666	 0.000114
0.800000	 0.000090
0.813333	 0.000175
0.826666	 0.000392
0.839999	 0.000450
0.853333	 0.000287
0.866666	 0.000210
0.879999	 0.000348
0.893333	 0.000442
0.906666	 0.000255
0.919999	 -0.000075
0.933333	 -0.000238
0.946666	 -0.000226
0.959999	 -0.000304
0.973333	 -0.000587
0.986666	 -0.000904
0.999999	 -0.001049
1.013333	 -0.001001
1.026666	 -0.000817
1.039999	 -0.000543
1.053333	 -0.000296
1.066666	 -0.000180
1.079999	 -0.000237
1.093333	 -0.000493
1.106666	 -0.000833
1.119999	 -0.000991
1.133333	 -0.000854
1.146666	 -0.000640
1.159999	 -0.000595
1.173333	 -0.000735
1.186666	 -0.000970
1.199999	 -0.001250
1.213333	 -0.001532
1.226666	 -0.001747
1.239999	 -0.001804
1.253332	 -0.001587
1.266666	 -0.001067
1.279999	 -0.000372
1.293332	 0.000477
1.306666	 0.001792
1.319999	 0.003876
1.333332	 0.006608
1.346666	 0.009670
1.359999	 0.012933
1.373332	 0.016204
1.386666	 0.019114
1.399999	 0.021670
1.413332	 0.024238
1.426666	 0.026947
1.439999	 0.031901
1.453332	 0.050562
1.466666	 0.102760
1.479999	 0.192712
1.493332	 0.291926
1.506666	 0.363087
1.519999	 0.392612
1.533332	 0.390518
1.546666	 0.372222
1.559999	 0.348601
1.573332	 0.325241
1.586666	 0.304308
1.599999	 0.286258
1.613332	 0.270722
1.626665	 0.256918
1.639999	 0.244049
1.653332	 0.231584
1.666665	 0.219215
1.679999	 0.206777
1.693332	 0.194278
1.706665	 0.181794
1.719999	 0.169397
1.733332	 0.157172
1.746665	 0.145052
1.759999	 0.132871
1.773332	 0.120710
1.786665	 0.108952
1.799999	 0.098018
1.813332	 0.087986
1.826665	 0.078599
1.839999	 0.069798
1.853332	 0.061797
1.866665	 0.054687
1.879999	 0.048545
1.893332	 0.043619
1.906665	 0.040068
1.919999	 0.037758
1.933332	 0.036415
1.946665	 0.035761
1.959998	 0.035460
1.973332	 0.035182
1.986665	 0.034678
1.999998	 0.033819
2.013332	 0.032516
2.026665	 0.030546
2.039999	 0.027893
2.053332	 0.025054
2.066665	 0.022497
2.079998	 0.020210
2.093332	 0.018068
2.106665	 0.016088
2.119998	 0.014355
2.133332	 0.012953
2.146665	 0.011933
2.159998	 0.011271
2.173332	 0.010774
2.186665	 0.010274
2.199998	 0.009772
2.213332	 0.009240
2.226665	 0.008682
2.239998	 0.008145
2.253332	 0.007574
2.266665	 0.007015
2.279998	 0.006611
2.293332	 0.006274
2.306665	 0.005861
2.319998	 0.005536
2.333332	 0.005511
2.346665	 0.005673
2.359998	 0.005775
2.373332	 0.005761
2.386665	 0.005670
2.399998	 0.005479
2.413332	 0.005195
2.426665	 0.004892
2.439998	 0.004680
2.453331	 0.004694
2.466665	 0.004923
2.479998	 0.005086
2.493331	 0.004988
2.506665	 0.004786
2.519998	 0.004635
2.533331	 0.004467
2.546665	 0.004255
2.559998	 0.004117
2.573331	 0.004058
2.586665	 0.003968
2.599998	 0.003861
2.613331	 0.003754
2.626665	 0.003523
2.639998	 0.003179
2.653331	 0.002904
2.666665	 0.002742
2.679998	 0.002645
2.693331	 0.002590
2.706665	 0.002458
2.719998	 0.002198
2.733331	 0.002053
2.746665	 0.002179
2.759998	 0.002255
2.773331	 0.002037
2.786664	 0.001829
2.799998	 0.001898
2.813331	 0.002081
2.826664	 0.002180
2.839998	 0.002137
2.853331	 0.001982
2.866664	 0.001817
2.879998	 0.001673
2.893331	 0.001508
2.906664	 0.001349
2.919998	 0.001240
2.933331	 0.001137
2.946664	 0.001012
2.959998	 0.000951
2.973331	 0.000905
2.986664	 0.000669
2.999998	 0.000332
3.013331	 0.000210
3.026664	 0.000314
3.039998	 0.000403
3.053331	 0.000351
3.066664	 0.000229
3.079998	 0.000299
3.093331	 0.000724
3.106664	 0.001184
3.119998	 0.001293
3.133331	 0.001148
3.146664	 0.001038
3.159997	 0.001023
3.173331	 0.001000
3.186664	 0.000944
3.199997	 0.001032
3.213331	 0.001418
3.226664	 0.001883
3.239997	 0.002003
3.253331	 0.001705
3.266664	 0.001338
3.279997	 0.001175
3.293331	 0.001104
3.306664	 0.000915
3.319997	 0.000656
3.333331	 0.000545
3.346664	 0.000733
3.359997	 0.001198
3.373331	 0.001756
3.386664	 0.002281
3.399997	 0.002837
3.413331	 0.003396
3.426664	 0.003724
3.439997	 0.003729
3.453331	 0.003608
3.466664	 0.003587
3.479997	 0.003684
3.493330	 0.003691
3.506664	 0.003525
3.519997	 0.003417
3.533330	 0.003439
3.546664	 0.003321
3.559997	 0.002993
3.573330	 0.002636
3.586664	 0.002277
3.599997	 0.001927
3.613330	 0.001731
3.626664	 0.001651
3.639997	 0.001478
3.653330	 0.001189
3.666664	 0.000954
3.679997	 0.000826
3.693330	 0.000674
3.706664	 0.000499
3.719997	 0.000509
3.733330	 0.000740
3.746664	 0.000926
3.759997	 0.000892
3.773330	 0.000728
3.786664	 0.000576
3.799997	 0.000430
3.813330	 0.000188
3.826663	 -0.000072
3.839997	 -0.000071
3.853330	 0.000240
3.866663	 0.000542
3.879997	 0.000639
3.893330	 0.000715
3.906663	 0.000899
3.919997	 0.000976
3.933330	 0.000784
3.946663	 0.000521
3.959997	 0.000466
3.973330	 0.000610
3.986663	 0.000678
3.999997	 0.000573
4.013330	 0.000541
4.026663	 0.000690
4.039997	 0.000853
4.053330	 0.000919
4.066663	 0.000897
4.079997	 0.000808
4.093330	 0.000657
4.106663	 0.000484
4.119997	 0.000391
4.133330	 0.000424
4.146663	 0.000484
4.159997	 0.000411
4.173330	 0.000152
4.186663	 -0.000182
4.199996	 -0.000433
4.213330	 -0.000556
4.226663	 -0.000656
4.239996	 -0.000806
4.253330	 -0.000909
4.266663	 -0.000943
4.279996	 -0.001042
4.293330	 -0.001143
4.306663	 -0.001089
4.319996	 -0.000956
4.333330	 -0.000850
4.346663	 -0.000733
4.359996	 -0.000634
4.373330	 -0.000664
4.386663	 -0.000791
4.399996	 -0.000788
4.413330	 -0.000497
4.426663	 -0.000075
4.439996	 0.000134
4.453330	 -0.000024
4.466663	 -0.000370
4.479996	 -0.000605
4.493330	 -0.000587
4.506663	 -0.000447
4.519996	 -0.000391
4.533329	 -0.000396
4.546663	 -0.000362
4.559996	 -0.000409
4.573329	 -0.000610
4.586663	 -0.000663
4.599996	 -0.000345
4.613329	 0.000080
4.626663	 0.000308
4.639996	 0.000387
4.653329	 0.000465
4.666663	 0.000498
4.679996	 0.000324
4.693329	 -0.000087
4.706663	 -0.000497
4.719996	 -0.000632
4.733329	 -0.000556
4.746663	 -0.000545
4.759996	 -0.000596
4.773329	 -0.000473
4.786663	 -0.000247
4.799996	 -0.000223
4.813329	 -0.000383
4.826663	 -0.000468
4.839996	 -0.000432
4.853329	 -0.000378
4.866663	 -0.000372
4.879996	 -0.000431
4.893329	 -0.000484
4.906662	 -0.000457
4.919996	 -0.000311
4.933329	 0.000009
4.946662	 0.000459
4.959996	 0.000783
4.973329	 0.000722
4.986662	 0.000347
4.999996	 -0.000026
5.013329	 -0.000175
5.026662	 -0.000059
5.039996	 0.000156
5.053329	 0.000289
5.066662	 0.000392
5.079996	 0.000581
5.093329	 0.000910
5.106662	 0.001340
5.119996	 0.001604
5.133329	 0.001470
5.146662	 0.001219
5.159996	 0.001323
5.173329	 0.001695
5.186662	 0.001817
5.199996	 0.001584
5.213329	 0.001409
5.226662	 0.001471
5.239995	 0.001473
5.253329	 0.001187
5.266662	 0.000766
5.279995	 0.000530
5.293329	 0.000568
5.306662	 0.000648
5.319995	 0.000638
5.333329	 0.000709
5.346662	 0.000927
5.359995	 0.001136
5.373329	 0.001213
5.386662	 0.001110
5.399995	 0.000828
5.413329	 0.000507
5.426662	 0.000315
5.439995	 0.000282
5.453329	 0.000381
5.466662	 0.000507
5.479995	 0.000459
5.493329	 0.000198
5.506662	 -0.000116
5.519995	 -0.000369
5.533329	 -0.000508
5.546662	 -0.000560
5.559995	 -0.000711
5.573328	 -0.001006
5.586662	 -0.001204
5.599995	 -0.001215
5.613328	 -0.001198
5.626662	 -0.001167
5.639995	 -0.001006
5.653328	 -0.000819
5.666662	 -0.000821
5.679995	 -0.000981
5.693328	 -0.001077
5.706662	 -0.000998
5.719995	 -0.000806
5.733328	 -0.000548
5.746662	 -0.000241
5.759995	 0.000058
5.773328	 0.000310
5.786662	 0.000582
5.799995	 0.000979
5.813328	 0.001452
5.826662	 0.001795
5.839995	 0.001899
5.853328	 0.001897
5.866662	 0.001994
5.879995	 0.002232
5.893328	 0.002551
5.906662	 0.003073
5.919995	 0.003989
5.933328	 0.005115
5.946661	 0.006028
5.959995	 0.006576
5.973328	 0.006950
5.986661	 0.007416
5.999995	 0.008074
6.013328	 0.008835
6.026661	 0.009543
6.039995	 0.010153
6.053328	 0.010881
6.066661	 0.011990
6.079995	 0.013463
6.093328	 0.015205
6.106661	 0.017377
6.119995	 0.020166
6.133328	 0.023428
6.146661	 0.026869
6.159995	 0.030283
6.173328	 0.033460
6.186661	 0.036068
6.199995	 0.037710
6.213328	 0.038241
6.226661	 0.037877
6.239995	 0.036882
6.253328	 0.035515
6.266661	 0.034112
6.279994	 0.032807
6.293328	 0.031457
6.306661	 0.030026
6.319994	 0.028687
6.333328	 0.027555
6.346661	 0.026668
6.359994	 0.026052
6.373328	 0.025646
6.386661	 0.025228
6.399994	 0.024628
6.413328	 0.024014
6.426661	 0.023707
6.439994	 0.023763
6.453328	 0.024012
6.466661	 0.024318
6.479994	 0.024615
6.493328	 0.024822
6.506661	 0.024892
6.519994	 0.024963
6.533328	 0.025272
6.546661	 0.025841
6.559994	 0.026397
6.573328	 0.026775
6.586661	 0.027207
6.599994	 0.027895
6.613328	 0.028602
6.626661	 0.029007
6.639994	 0.029068
6.653327	 0.028903
6.666661	 0.028621
6.679994	 0.028315
6.693327	 0.028052
6.706661	 0.027845
6.719994	 0.027690
6.733327	 0.027711
6.746661	 0.028111
6.759994	 0.028807
6.773327	 0.029405
6.786661	 0.029665
6.799994	 0.029684
6.813327	 0.029617
6.826661	 0.029501
6.839994	 0.029266
6.853327	 0.028828
6.866661	 0.028279
6.879994	 0.027836
6.893327	 0.027665
6.906661	 0.027780
6.919994	 0.027932
6.933327	 0.027820
6.946661	 0.027643
6.959994	 0.027836
6.973327	 0.028271
6.986660	 0.028532
6.999994	 0.028595
7.013327	 0.028629
7.026660	 0.028717
7.039994	 0.028966
7.053327	 0.029331
7.066660	 0.029536
7.079994	 0.029524
7.093327	 0.029614
7.106660	 0.030157
7.119994	 0.031453
7.133327	 0.033938
7.146660	 0.037616
7.159994	 0.041187
7.173327	 0.042824
7.186660	 0.042090
7.199994	 0.040028
7.213327	 0.037730
7.226660	 0.035991
7.239994	 0.035431
7.253327	 0.035967
7.266660	 0.036896
7.279994	 0.037602
7.293327	 0.037791
7.306660	 0.037404
7.319993	 0.036606
7.333327	 0.035731
7.346660	 0.035071
7.359993	 0.034822
7.373327	 0.035174
7.386660	 0.036101
7.399993	 0.037141
7.413327	 0.037812
7.426660	 0.038185
7.439993	 0.038675
7.453327	 0.039367
7.466660	 0.039862
7.479993	 0.039856
7.493327	 0.039771
7.506660	 0.040474
7.519993	 0.042229
7.533327	 0.044204
7.546660	 0.045191
7.559993	 0.044773
7.573327	 0.043766
7.586660	 0.043473
7.599993	 0.044288
7.613327	 0.045355
7.626660	 0.046113
7.639993	 0.047390
7.653327	 0.049896
7.666660	 0.052432
7.679993	 0.053149
7.693326	 0.051868
7.706660	 0.049726
7.719993	 0.047507
7.733326	 0.045500
7.746660	 0.043994
7.759993	 0.043049
7.773326	 0.042364
7.786660	 0.041728
7.799993	 0.041296
7.813326	 0.041214
7.826660	 0.041257
7.839993	 0.041229
7.853326	 0.041455
7.866660	 0.042248
7.879993	 0.043167
7.893326	 0.043515
7.906660	 0.043301
7.919993	 0.043044
7.933326	 0.042895
7.946660	 0.042711
7.959993	 0.042682
7.973326	 0.043120
7.986660	 0.043869
7.999993	 0.044490
8.013327	 0.044851
8.026660	 0.045119
8.039993	 0.045430
8.053327	 0.045812
8.066660	 0.046346
8.079993	 0.047301
8.093327	 0.048826
8.106660	 0.050553
8.119993	 0.051780
8.133327	 0.052158
8.146660	 0.052151
8.159993	 0.052545
8.173326	 0.053400
8.186660	 0.053864
8.199993	 0.053244
8.213326	 0.051786
8.226660	 0.050252
8.239993	 0.049244
8.253326	 0.048927
8.266660	 0.049026
8.279993	 0.049064
8.293326	 0.048797
8.306660	 0.048412
8.319993	 0.048214
8.333326	 0.048239
8.346660	 0.048302
8.359993	 0.048305
8.373326	 0.048288
8.386660	 0.048334
8.399993	 0.048533
8.413326	 0.048876
8.426660	 0.049204
8.439993	 0.049394
8.453326	 0.049616
8.466660	 0.050147
8.479993	 0.050878
8.493326	 0.051308
8.506660	 0.051158
8.519993	 0.050732
8.533326	 0.050497
8.546659	 0.050554
8.559993	 0.050639
8.573326	 0.050550
8.586659	 0.050461
8.599993	 0.050610
8.613326	 0.050853
8.626659	 0.050909
8.639993	 0.050957
8.653326	 0.051404
8.666659	 0.052094
8.679993	 0.052451
8.693326	 0.052274
8.706659	 0.051810
8.719993	 0.051401
8.733326	 0.051382
8.746659	 0.051795
8.759993	 0.052307
8.773326	 0.052793
8.786659	 0.053597
8.799993	 0.054986
8.813326	 0.056726
8.826659	 0.058294
8.839993	 0.059267
8.853326	 0.059464
8.866659	 0.059043
8.879992	 0.058540
8.893326	 0.058412
8.906659	 0.058530
8.919992	 0.058474
8.933326	 0.058141
8.946659	 0.057709
8.959992	 0.057333
8.973326	 0.057074
8.986659	 0.056977
8.999992	 0.057106
9.013326	 0.057512
9.026659	 0.058127
9.039992	 0.058645
9.053326	 0.058810
9.066659	 0.058773
9.079992	 0.058799
9.093326	 0.058879
9.106659	 0.058931
9.119992	 0.059063
9.133326	 0.059292
9.146659	 0.059428
9.159992	 0.059435
9.173326	 0.059436
9.186659	 0.059469
9.199992	 0.059539
9.213326	 0.059602
9.226659	 0.059547
9.239992	 0.059397
9.253325	 0.059305
9.266659	 0.059279
9.279992	 0.059171
9.293325	 0.058956
9.306659	 0.058786
9.319992	 0.058816
9.333325	 0.059106
9.346659	 0.059568
9.359992	 0.060060
9.373325	 0.060616
9.386659	 0.061432
9.399992	 0.062508
9.413325	 0.063465
9.426659	 0.063840
9.439992	 0.063500
9.453325	 0.062700
9.466659	 0.061866
9.479992	 0.061279
9.493325	 0.060982
9.506659	 0.061025
9.519992	 0.061484
9.533325	 0.062191
9.546659	 0.062724
9.559992	 0.062818
9.573325	 0.062663
9.586658	 0.062536
9.599992	 0.062345
9.613325	 0.061916
9.626658	 0.061480
9.639992	 0.061423
9.653325	 0.061795
9.666658	 0.062351
9.679992	 0.062753
9.693325	 0.062830
9.706658	 0.062876
9.719992	 0.063213
9.733325	 0.063602
9.746658	 0.063790
9.759992	 0.064001
9.773325	 0.064363
9.786658	 0.064598
9.799992	 0.064577
9.813325	 0.064507
9.826658	 0.064518
9.839992	 0.064724
9.853325	 0.065325
9.866658	 0.066247
9.879992	 0.067173
9.893325	 0.067909
9.906658	 0.068394
9.919991	 0.068566
9.933325	 0.068425
9.946658	 0.068045
9.959991	 0.067473
9.973325	 0.066825
9.986658	 0.066330
9.999991	 0.066114
10.013325	 0.065938
10.026658	 0.065535
10.039991	 0.065178
10.053325	 0.065192
10.066658	 0.065292
10.079991	 0.065228
10.093325	 0.065277
10.106658	 0.065541
10.119991	 0.065692
10.133325	 0.065545
10.146658	 0.065291
10.159991	 0.065207
10.173325	 0.065383
10.186658	 0.065744
10.199991	 0.066197
10.213325	 0.066655
10.226658	 0.067015
10.239991	 0.067229
10.253325	 0.067414
10.266658	 0.067681
10.279991	 0.067879
10.293324	 0.067765
10.306658	 0.067446
10.319991	 0.067292
10.333324	 0.067424
10.346658	 0.067630
10.359991	 0.067800
10.373324	 0.068121
10.386658	 0.068772
10.399991	 0.069627
10.413324	 0.070389
10.426658	 0.070930
10.439991	 0.071298
10.453324	 0.071465
10.466658	 0.071359
10.479991	 0.071080
10.493324	 0.070795
10.506658	 0.070466
10.519991	 0.070020
10.533324	 0.069640
10.546658	 0.069532
10.559991	 0.069655
10.573324	 0.069949
10.586658	 0.070415
10.599991	 0.070942
10.613324	 0.071346
10.626657	 0.071547
10.639991	 0.071650
10.653324	 0.071779
10.666657	 0.071892
10.679991	 0.071920
10.693324	 0.071974
10.706657	 0.072258
10.719991	 0.072994
10.733324	 0.074389
10.746657	 0.076460
10.759991	 0.078774
10.773324	 0.080491
10.786657	 0.081001
10.799991	 0.080480
10.813324	 0.079647
10.826657	 0.079226
10.839991	 0.079313
10.853324	 0.079142
10.866657	 0.078098
10.879991	 0.076525
10.893324	 0.075124
10.906657	 0.074282
10.919991	 0.073955
10.933324	 0.073789
10.946657	 0.073514
10.959991	 0.073140
10.973324	 0.072731
10.986657	 0.072363
10.999990	 0.072159
11.013324	 0.072185
11.026657	 0.072465
11.039990	 0.072957
11.053324	 0.073511
11.066657	 0.073921
11.079990	 0.074043
11.093324	 0.074029
11.106657	 0.074155
11.119990	 0.074460
11.133324	 0.074794
11.146657	 0.075011
11.159990	 0.075058
11.173324	 0.074941
11.186657	 0.074605
11.199990	 0.074135
11.213324	 0.073908
11.226657	 0.074074
11.239990	 0.074330
11.253324	 0.074491
11.266657	 0.074659
11.279990	 0.074864
11.293324	 0.075033
11.306657	 0.075099
11.319990	 0.075001
11.333323	 0.074835
11.346657	 0.074849
11.359990	 0.075154
11.373323	 0.075550
11.386657	 0.075765
11.399990	 0.075805
11.413323	 0.075772
11.426657	 0.075601
11.439990	 0.075290
11.453323	 0.075035
11.466657	 0.074973
11.479990	 0.075050
11.493323	 0.075116
11.506657	 0.075033
11.519990	 0.074786
11.533323	 0.074502
11.546657	 0.074416
11.559990	 0.074732
11.573323	 0.075310
11.586657	 0.075628
11.599990	 0.075404
11.613323	 0.074855
11.626657	 0.074232
11.639990	 0.073683
11.653323	 0.073412
11.666656	 0.073487
11.679990	 0.073721
11.693323	 0.073877
11.706656	 0.073853
11.719990	 0.073850
11.733323	 0.074130
11.746656	 0.074595
11.759990	 0.075004
11.773323	 0.075353
11.786656	 0.075793
11.799990	 0.076407
11.813323	 0.077020
11.826656	 0.077302
11.839990	 0.077126
11.853323	 0.076762
11.866656	 0.076924
11.879990	 0.079421
11.893323	 0.088179
11.906656	 0.107547
11.919990	 0.136182
11.933323	 0.163207
11.946656	 0.174953
11.959990	 0.166604
11.973323	 0.145072
11.986656	 0.121451
11.999990	 0.103008
12.013323	 0.091305
12.026656	 0.084830
12.039989	 0.081655
12.053323	 0.080254
12.066656	 0.079590
12.079989	 0.079185
12.093323	 0.078916
12.106656	 0.078737
12.119989	 0.078582
12.133323	 0.078374
12.146656	 0.078127
12.159989	 0.078050
12.173323	 0.078234
12.186656	 0.078406
12.199989	 0.078365
12.213323	 0.078312
12.226656	 0.078434
12.239989	 0.078569
12.253323	 0.078596
12.266656	 0.078707
12.279989	 0.078978
12.293323	 0.079235
12.306656	 0.079471
12.319989	 0.079867
12.333323	 0.080310
12.346656	 0.080456
12.359989	 0.080291
12.373322	 0.080073
12.386656	 0.079863
12.399989	 0.079558
12.413322	 0.079221
12.426656	 0.079011
12.439989	 0.079051
12.453322	 0.079423
12.466656	 0.079995
12.479989	 0.080571
12.493322	 0.081389
12.506656	 0.082729
12.519989	 0.084203
12.533322	 0.085094
12.546656	 0.085031
12.559989	 0.084103
12.573322	 0.082775
12.586656	 0.081717
12.599989	 0.081244
12.613322	 0.081102
12.626656	 0.080956
12.639989	 0.080706
12.653322	 0.080436
12.666656	 0.080261
12.679989	 0.080242
12.693322	 0.080348
12.706656	 0.080466
12.719989	 0.080489
12.733322	 0.080460
12.746655	 0.080530
12.759989	 0.080767
12.773322	 0.081079
12.786655	 0.081369
12.799989	 0.081625
12.813322	 0.081785
12.826655	 0.081743
12.839989	 0.081567
12.853322	 0.081474
12.866655	 0.081571
12.879989	 0.081730
12.893322	 0.081734
12.906655	 0.081544
12.919989	 0.081325
12.933322	 0.081199
12.946655	 0.081141
12.959989	 0.081100
12.973322	 0.081077
12.986655	 0.081006
12.999989	 0.080777
13.013322	 0.080483
13.026655	 0.080437
13.039989	 0.080825
13.053322	 0.081465
13.066655	 0.082032
13.079988	 0.082305
13.093322	 0.082247
13.106655	 0.082040
13.119988	 0.081927
13.133322	 0.082008
13.146655	 0.082223
13.159988	 0.082474
13.173322	 0.082640
13.186655	 0.082647
13.199988	 0.082494
13.213322	 0.082142
13.226655	 0.081655
13.239988	 0.081232
13.253322	 0.080901
13.266655	 0.080624
13.279988	 0.080491
13.293322	 0.080522
13.306655	 0.080615
13.319988	 0.080672
13.333322	 0.080669
13.346655	 0.080668
13.359988	 0.080834
13.373322	 0.081232
13.386655	 0.081564
13.399988	 0.081512
13.413321	 0.081239
13.426655	 0.081042
13.439988	 0.080963
13.453321	 0.081077
13.466655	 0.081409
13.479988	 0.081694
13.493321	 0.081775
13.506655	 0.081777
13.519988	 0.081754
13.533321	 0.081658
13.546655	 0.081515
13.559988	 0.081304
13.573321	 0.081013
13.586655	 0.080813
13.599988	 0.080843
13.613321	 0.081022
13.626655	 0.081135
13.639988	 0.081081
13.653321	 0.080961
13.666655	 0.080768
13.679988	 0.080471
13.693321	 0.080391
13.706655	 0.080728
13.719988	 0.081065
13.733321	 0.081073
13.746655	 0.081021
13.759988	 0.081282
13.773321	 0.081887
13.786654	 0.082415
13.799988	 0.082349
13.813321	 0.081696
13.826654	 0.081017
13.839988	 0.080849
13.853321	 0.081196
13.866654	 0.081652
13.879988	 0.081970
13.893321	 0.082136
13.906654	 0.082129
13.919988	 0.082049
13.933321	 0.082152
13.946654	 0.082411
13.959988	 0.082427
13.973321	 0.082168
13.986654	 0.082102
13.999988	 0.082361
14.013321	 0.082631
14.026654	 0.082745
14.039988	 0.082813
14.053321	 0.082933
14.066654	 0.083105
14.079988	 0.083263
14.093321	 0.083341
14.106654	 0.083475
14.119987	 0.083721
14.133321	 0.083757
14.146654	 0.083444
14.159987	 0.083149
14.173321	 0.083164
14.186654	 0.083368
14.199987	 0.083494
14.213321	 0.083348
14.226654	 0.082945
14.239987	 0.082528
14.253321	 0.082350
14.266654	 0.082467
14.279987	 0.082693
14.293321	 0.082755
14.306654	 0.082630
14.319987	 0.082516
14.333321	 0.082532
14.346654	 0.082733
14.359987	 0.083093
14.373321	 0.083414
14.386654	 0.083501
14.399987	 0.083322
14.413321	 0.083044
14.426654	 0.082925
14.439987	 0.083004
14.453321	 0.083126
14.466654	 0.083173
14.479987	 0.083031
14.493320	 0.082718
14.506654	 0.082567
14.519987	 0.082795
14.533320	 0.083160
14.546654	 0.083476
14.559987	 0.083870
14.573320	 0.084213
14.586654	 0.084165
14.599987	 0.083912
14.613320	 0.083928
14.626654	 0.084125
14.639987	 0.084119
14.653320	 0.084017
14.666654	 0.084089
14.679987	 0.084160
14.693320	 0.084047
14.706654	 0.083960
14.719987	 0.084103
14.733320	 0.084367
14.746654	 0.084539
14.759987	 0.084537
14.773320	 0.084375
14.786654	 0.084154
14.799987	 0.084045
14.813320	 0.084082
14.826653	 0.084139
14.839987	 0.084117
14.853320	 0.083978
14.866653	 0.083778
14.879987	 0.083687
14.893320	 0.083842
14.906653	 0.084120
14.919987	 0.084233
14.933320	 0.084067
14.946653	 0.083810
14.959987	 0.083770
14.973320	 0.084017
14.986653	 0.084317
14.999987	 0.084455
15.013320	 0.084432
15.026653	 0.084397
15.039987	 0.084495
15.053320	 0.084638
15.066653	 0.084592
15.079987	 0.084328
15.093320	 0.083987
15.106653	 0.083766
15.119987	 0.083914
15.133320	 0.084421
15.146653	 0.084845
15.159986	 0.084852
15.173320	 0.084626
15.186653	 0.084470
15.199986	 0.084372
15.213320	 0.084151
15.226653	 0.083753
15.239986	 0.083288
15.253320	 0.082932
15.266653	 0.082720
15.279986	 0.082463
15.293320	 0.082030
15.306653	 0.081574
15.319986	 0.081368
15.333320	 0.081445
15.346653	 0.081584
15.359986	 0.081690
15.373320	 0.081802
15.386653	 0.081816
15.399986	 0.081653
15.413320	 0.081441
15.426653	 0.081312
15.439986	 0.081371
15.453320	 0.081637
15.466653	 0.081850
15.479986	 0.081740
15.493320	 0.081473
15.506653	 0.081413
15.519986	 0.081587
15.533319	 0.081691
15.546653	 0.081574
15.559986	 0.081320
15.573319	 0.081035
15.586653	 0.080905
15.599986	 0.081164
15.613319	 0.081747
15.626653	 0.082243
15.639986	 0.082338
15.653319	 0.082222
15.666653	 0.082295
15.679986	 0.082568
15.693319	 0.082743
15.706653	 0.082728
15.719986	 0.082659
15.733319	 0.082609
15.746653	 0.082637
15.759986	 0.082771
15.773319	 0.082855
15.786653	 0.082827
15.799986	 0.082797
15.813319	 0.082752
15.826653	 0.082744
15.839986	 0.083039
15.853319	 0.083619
15.866652	 0.084010
15.879986	 0.083877
15.893319	 0.083449
15.906652	 0.083147
15.919986	 0.083036
15.933319	 0.082882
15.946652	 0.082596
15.959986	 0.082331
15.973319	 0.082203
15.986652	 0.082193
15.999986	 0.082213
16.013319	 0.082172
16.026653	 0.082091
16.039988	 0.082122
16.053322	 0.082284
16.066656	 0.082339
16.079990	 0.082240
16.093325	 0.082231
16.106659	 0.082326
16.119993	 0.082334
16.133327	 0.082329
16.146662	 0.082510
16.159996	 0.082841
16.173330	 0.083055
16.186665	 0.082965
16.199999	 0.082805
16.213333	 0.082971
16.226667	 0.083480
16.240002	 0.084000
16.253336	 0.084278
16.266670	 0.084391
16.280005	 0.084598
16.293339	 0.085073
16.306673	 0.085797
16.320007	 0.086592
16.333342	 0.087333
16.346676	 0.088275
16.360010	 0.090318
16.373344	 0.095863
16.386679	 0.109182
16.400013	 0.130631
16.413347	 0.149100
16.426682	 0.150007
16.440016	 0.132696
16.453350	 0.109761
16.466684	 0.090780
16.480019	 0.076358
16.493353	 0.064505
16.506687	 0.054609
16.520021	 0.046552
16.533356	 0.039907
16.546690	 0.034352
16.560024	 0.029842
16.573359	 0.026210
16.586693	 0.023195
16.600027	 0.020676
16.613361	 0.018555
16.626696	 0.016713
16.640030	 0.015088
16.653364	 0.013597
16.666698	 0.012219
16.680033	 0.011069
16.693367	 0.010156
16.706701	 0.009329
16.720036	 0.008521
16.733370	 0.007800
16.746704	 0.007156
16.760038	 0.006532
16.773373	 0.005946
16.786707	 0.005302
16.800041	 0.004460
16.813375	 0.003715
16.826710	 0.003468
16.840044	 0.003391
16.853378	 0.002869
16.866713	 0.001964
16.880047	 0.001096
16.893381	 0.000347
16.906715	 -0.000421
16.920050	 -0.001209
16.933384	 -0.001981
16.946718	 -0.002848
16.960052	 -0.003762
16.973387	 -0.004508
16.986721	 -0.005128
17.000055	 -0.005783
17.013390	 -0.006436
17.026724	 -0.007028
17.040058	 -0.007605
17.053392	 -0.008148
17.066727	 -0.008648
17.080061	 -0.009206
17.093395	 -0.009795
17.106730	 -0.010171
17.120064	 -0.010195
17.133398	 -0.010193
17.146732	 -0.010577
17.160067	 -0.011236
17.173401	 -0.011768
17.186735	 -0.012032
17.200069	 -0.012160
17.213404	 -0.012264
17.226738	 -0.012313
17.240072	 -0.012220
17.253407	 -0.012006
17.266741	 -0.011792
17.280075	 -0.011649
17.293409	 -0.011479
17.306744	 -0.011137
17.320078	 -0.010710
17.333412	 -0.010373
17.346746	 -0.010065
17.360081	 -0.009678
17.373415	 -0.009312
17.386749	 -0.008989
17.400084	 -0.008552
17.413418	 -0.008028
17.426752	 -0.007661
17.440086	 -0.007543
17.453421	 -0.007482
17.466755	 -0.007297
17.480089	 -0.006993
17.493423	 -0.006632
17.506758	 -0.006313
17.520092	 -0.006154
17.533426	 -0.006083
17.546761	 -0.005865
17.560095	 -0.005455
17.573429	 -0.005092
17.586763	 -0.004956
17.600098	 -0.004919
17.613432	 -0.004719
17.626766	 -0.004314
17.640100	 -0.003878
17.653435	 -0.003461
17.666769	 -0.003048
17.680103	 -0.002722
17.693438	 -0.002467
17.706772	 -0.002247
17.720106	 -0.002167
17.733440	 -0.002242
17.746775	 -0.002329
17.760109	 -0.002358
17.773443	 -0.002329
17.786777	 -0.002166
17.800112	 -0.001829
17.813446	 -0.001442
17.826780	 -0.001078
17.840115	 -0.000680
17.853449	 -0.000271
17.866783	 0.000091
17.880117	 0.000412
17.893452	 0.000653
17.906786	 0.000797
17.920120	 0.000974
17.933455	 0.001275
17.946789	 0.001608
17.960123	 0.001808
17.973457	 0.001790
17.986792	 0.001682
18.000126	 0.001673
18.013460	 0.001740
18.026794	 0.001744
18.040129	 0.001627
18.053463	 0.001519
18.066797	 0.001602
18.080132	 0.001805
18.093466	 0.001909
18.106800	 0.001891
18.120134	 0.001917
18.133469	 0.002090
18.146803	 0.002323
18.160137	 0.002415
18.173471	 0.002345
18.186806	 0.002351
18.200140	 0.002550
18.213474	 0.002805
18.226809	 0.003018
18.240143	 0.003186
18.253477	 0.003261
18.266811	 0.003316
18.280146	 0.003484
18.293480	 0.003643
18.306814	 0.003588
18.320148	 0.003373
18.333483	 0.003279
18.346817	 0.003539
18.360151	 0.004056
18.373486	 0.004584
18.386820	 0.005011
18.400154	 0.005211
18.413488	 0.005148
18.426823	 0.005069
18.440157	 0.005150
18.453491	 0.005324
18.466825	 0.005469
18.480160	 0.005541
18.493494	 0.005607
18.506828	 0.005634
18.520163	 0.005466
18.533497	 0.005089
18.546831	 0.004629
18.560165	 0.004267
18.573500	 0.004262
18.586834	 0.004708
18.600168	 0.005196
18.613503	 0.005265
18.626837	 0.005107
18.640171	 0.005174
18.653505	 0.005405
18.666840	 0.005529
18.680174	 0.005651
18.693508	 0.005855
18.706842	 0.005930
18.720177	 0.005769
18.733511	 0.005513
18.746845	 0.005346
18.760180	 0.005356
18.773514	 0.005482
18.786848	 0.005625
18.800182	 0.005751
18.813517	 0.005816
18.826851	 0.005775
18.840185	 0.005676
18.853519	 0.005531
18.866854	 0.005279
18.880188	 0.005023
18.893522	 0.004865
18.906857	 0.004748
18.920191	 0.004720
18.933525	 0.004859
18.946859	 0.005053
18.960194	 0.005224
18.973528	 0.005370
18.986862	 0.005336
19.000196	 0.005044
19.013531	 0.004792
19.026865	 0.004898
19.040199	 0.005274
19.053534	 0.005560
19.066868	 0.005466
19.080202	 0.005015
19.093536	 0.004578
19.106871	 0.004544
19.120205	 0.004865
19.133539	 0.005123
19.146873	 0.005157
19.160208	 0.005164
19.173542	 0.005200
19.186876	 0.005250
19.200211	 0.005446
19.213545	 0.005720
19.226879	 0.005802
19.240213	 0.005673
19.253548	 0.005554
19.266882	 0.005511
19.280216	 0.005417
19.293550	 0.005281
19.306885	 0.005274
19.320219	 0.005403
19.333553	 0.005497
19.346888	 0.005454
19.360222	 0.005301
19.373556	 0.005181
19.386890	 0.005243
19.400225	 0.005444
19.413559	 0.005580
19.426893	 0.005524
19.440228	 0.005350
19.453562	 0.005177
19.466896	 0.005041
19.480230	 0.005007
19.493565	 0.005152
19.506899	 0.005383
19.520233	 0.005493
19.533567	 0.005359
19.546902	 0.005091
19.560236	 0.004987
19.573570	 0.005119
19.586905	 0.005187
19.600239	 0.004984
19.613573	 0.004657
19.626907	 0.004475
19.640242	 0.004465
19.653576	 0.004415
19.666910	 0.004370
19.680244	 0.004638
19.693579	 0.005131
19.706913	 0.005457
19.720247	 0.005569
19.733582	 0.005651
19.746916	 0.005702
19.760250	 0.005611
19.773584	 0.005445
19.786919	 0.005355
19.800253	 0.005324
19.813587	 0.005288
19.826921	 0.005289
19.840256	 0.005380
19.853590	 0.005471
19.866924	 0.005410
19.880259	 0.005195
19.893593	 0.005020
19.906927	 0.005091
19.920261	 0.005337
19.933596	 0.005419
19.946930	 0.005248
19.960264	 0.005139
19.973598	 0.005247
19.986933	 0.005355

*------------------------ End of raw data
Results for Channel	1	=	242.00	nm
Title:	Report Title
Run File:	C:\HPLC\PET 2025\2025.06.23\ompa_24h.run
--------------
Injection Info
--------------
Method:	C:\METODOS EQUIPO 2 2025\20250402 PET_Calibrado TPA MHET BHET DIMER.mth
Sample:	OmpA_24h
Injection Date:	Mon Jun 23 10:55:32 2025
Manual injection
Operator:	Paloma
Instrument:	3
Notes:	
---------
Misc Info
---------
Workstation:	HPLC
Bus Address:	44
Run Time:	0.000	to	20.000	min.
-----------
Recalc Info
-----------
Recalc Method:	c:\metodos equipo 2 2025\20250402 pet_calibrado tpa mhet bhet dimer.mth
Recalc Date:	Mon Jun 23 15:37:53 2025
Operator:	Paloma
Instrument:	3
Notes:	
Sample Rate:	5.000 Hz.
Measurement Type:	1 = Area
Calculation Type:	4 = ExtStd
Normalize Results:	No
------------------------
Peak Info for Channel 1
------------------------
4 Peaks (tR	Timeoffset	RRT	Sepcode	Width	Counts	Result	Name)
6.215	-0.156	0.0000	BB	21.16	2643469	24.032890	TPA (uM)
7.227	-0.002	0.0000	GR	0.00	433113	8.139111	MHET (uM)
7.552	0.077	0.0000	BB	5.77	36178	0.436387	BHET (uM)
9.218	0.089	0.0000	BB	18.14	165196	2.954466	DIMER (uM)
