# Supplementary material for: Engineering Escherichia coli for polyethylene terephthalate powder biodegradation via recoding of an outer membrane protein
Source: iScience. 2026 Jan 2;29(2):114621. doi: 10.1016/j.isci.2025.114621 (PMC12860643; doi:10.1016/j.isci.2025.114621)
Supplement: Data S2. Raw HPLC and UHPLC-MS data — (A) Unprocessed HPLC data files supporting Figures 4, S3, S5, Tables 1 and S4. Files are provided in.txt format corresponding to the data extracted with Varian ProStar software (Varian Inc., Palo Alto, California, USA). Each file contains absorbance values (in arbitrary units) recorded over time under the analytical conditions described in STAR Methods. (B) Raw UHPLC-MS files supporting Figure S4. The chromatograms and mass spectrometry data can be analyzed with the software MassLynx V4.1 (Waters) to obtain the mass spectra of the oligomers TET and TETE. Analytical conditions described in STAR Methods. (A and B) The unprocessed HPLC and UHPLC-MS files have been deposited at Zenodo under the identifier https://zenodo.org/records/17578239. [file mmc5.zip › Data S2/A. HPLC/Figure 4A, Figure S5/S3_24H_2.TXT]

File	C:\HPLC\PET 2025\2025.06.23\ompa_24h002.run	Filetype	63
WTOASCII Parameters:	C:\star\WTOASCII.TXT
 1 channels
   Channel	 1	242.00	nm	in AU
Base rate 5.0000 Hz	Bunch 2	Effective rate 5.00000 Hz.	T = 0.003333 min.
6000 points	from	0.000	to	20.000	minutes
Sampling every 4 point(s)
Printing points from	0.000	to	20.000 min, point 0 to 5999
Channels	1	to	1
0.000000	 0.000000
0.013333	 -0.000661
0.026667	 -0.000910
0.040000	 -0.000535
0.053333	 -0.000097
0.066667	 -0.000007
0.080000	 -0.000132
0.093333	 -0.000290
0.106667	 -0.000418
0.120000	 -0.000469
0.133333	 -0.000536
0.146667	 -0.000720
0.160000	 -0.000955
0.173333	 -0.001169
0.186667	 -0.001281
0.200000	 -0.001169
0.213333	 -0.000852
0.226667	 -0.000456
0.240000	 -0.000112
0.253333	 0.000020
0.266667	 -0.000085
0.280000	 -0.000143
0.293333	 0.000123
0.306667	 0.000548
0.320000	 0.000763
0.333333	 0.000704
0.346667	 0.000567
0.360000	 0.000524
0.373333	 0.000695
0.386667	 0.001094
0.400000	 0.001488
0.413333	 0.001606
0.426667	 0.001516
0.440000	 0.001501
0.453333	 0.001585
0.466666	 0.001573
0.480000	 0.001464
0.493333	 0.001476
0.506666	 0.001691
0.520000	 0.001897
0.533333	 0.001846
0.546666	 0.001616
0.560000	 0.001494
0.573333	 0.001572
0.586666	 0.001702
0.600000	 0.001747
0.613333	 0.001735
0.626666	 0.001726
0.640000	 0.001727
0.653333	 0.001738
0.666666	 0.001709
0.680000	 0.001600
0.693333	 0.001472
0.706666	 0.001375
0.720000	 0.001323
0.733333	 0.001347
0.746666	 0.001376
0.760000	 0.001277
0.773333	 0.001105
0.786666	 0.001069
0.800000	 0.001178
0.813333	 0.001199
0.826666	 0.001020
0.839999	 0.000760
0.853333	 0.000560
0.866666	 0.000501
0.879999	 0.000595
0.893333	 0.000695
0.906666	 0.000643
0.919999	 0.000580
0.933333	 0.000697
0.946666	 0.000878
0.959999	 0.001044
0.973333	 0.001274
0.986666	 0.001439
0.999999	 0.001409
1.013333	 0.001354
1.026666	 0.001391
1.039999	 0.001399
1.053333	 0.001299
1.066666	 0.001119
1.079999	 0.000906
1.093333	 0.000766
1.106666	 0.000827
1.119999	 0.001096
1.133333	 0.001443
1.146666	 0.001667
1.159999	 0.001600
1.173333	 0.001255
1.186666	 0.000906
1.199999	 0.000852
1.213333	 0.001072
1.226666	 0.001374
1.239999	 0.001807
1.253332	 0.002585
1.266666	 0.003822
1.279999	 0.005549
1.293332	 0.007834
1.306666	 0.010772
1.319999	 0.014173
1.333332	 0.017473
1.346666	 0.020294
1.359999	 0.022760
1.373332	 0.025098
1.386666	 0.027366
1.399999	 0.030305
1.413332	 0.040755
1.426666	 0.076821
1.439999	 0.153005
1.453332	 0.253773
1.466666	 0.340045
1.479999	 0.386078
1.493332	 0.394324
1.506666	 0.380404
1.519999	 0.358305
1.533332	 0.335413
1.546666	 0.313900
1.559999	 0.294285
1.573332	 0.276875
1.586666	 0.261605
1.599999	 0.247919
1.613332	 0.235123
1.626665	 0.222895
1.639999	 0.211120
1.653332	 0.199411
1.666665	 0.187364
1.679999	 0.175020
1.693332	 0.162651
1.706665	 0.150403
1.719999	 0.138264
1.733332	 0.126139
1.746665	 0.114095
1.759999	 0.102549
1.773332	 0.091910
1.786665	 0.082206
1.799999	 0.073306
1.813332	 0.065222
1.826665	 0.058077
1.839999	 0.052011
1.853332	 0.047135
1.866665	 0.043392
1.879999	 0.040581
1.893332	 0.038705
1.906665	 0.037919
1.919999	 0.037941
1.933332	 0.038041
1.946665	 0.037594
1.959998	 0.036432
1.973332	 0.034795
1.986665	 0.032857
1.999998	 0.030533
2.013332	 0.027867
2.026665	 0.025133
2.039999	 0.022508
2.053332	 0.020054
2.066665	 0.017966
2.079998	 0.016452
2.093332	 0.015361
2.106665	 0.014350
2.119998	 0.013324
2.133332	 0.012340
2.146665	 0.011434
2.159998	 0.010726
2.173332	 0.010289
2.186665	 0.010064
2.199998	 0.009968
2.213332	 0.009805
2.226665	 0.009379
2.239998	 0.008823
2.253332	 0.008395
2.266665	 0.008160
2.279998	 0.008058
2.293332	 0.008005
2.306665	 0.007992
2.319998	 0.008127
2.333332	 0.008373
2.346665	 0.008410
2.359998	 0.008086
2.373332	 0.007743
2.386665	 0.007736
2.399998	 0.007915
2.413332	 0.007891
2.426665	 0.007600
2.439998	 0.007323
2.453331	 0.007270
2.466665	 0.007440
2.479998	 0.007790
2.493331	 0.008255
2.506665	 0.008588
2.519998	 0.008484
2.533331	 0.007945
2.546665	 0.007280
2.559998	 0.006753
2.573331	 0.006423
2.586665	 0.006157
2.599998	 0.005806
2.613331	 0.005455
2.626665	 0.005241
2.639998	 0.005085
2.653331	 0.004824
2.666665	 0.004426
2.679998	 0.004094
2.693331	 0.004100
2.706665	 0.004378
2.719998	 0.004583
2.733331	 0.004487
2.746665	 0.004133
2.759998	 0.003794
2.773331	 0.003720
2.786664	 0.003819
2.799998	 0.003835
2.813331	 0.003702
2.826664	 0.003532
2.839998	 0.003361
2.853331	 0.003123
2.866664	 0.002829
2.879998	 0.002621
2.893331	 0.002545
2.906664	 0.002438
2.919998	 0.002200
2.933331	 0.001914
2.946664	 0.001680
2.959998	 0.001631
2.973331	 0.001818
2.986664	 0.002050
2.999998	 0.002103
3.013331	 0.002031
3.026664	 0.002045
3.039998	 0.002200
3.053331	 0.002368
3.066664	 0.002392
3.079998	 0.002269
3.093331	 0.002165
3.106664	 0.002209
3.119998	 0.002345
3.133331	 0.002352
3.146664	 0.002082
3.159997	 0.001697
3.173331	 0.001531
3.186664	 0.001694
3.199997	 0.001942
3.213331	 0.002016
3.226664	 0.001878
3.239997	 0.001529
3.253331	 0.001033
3.266664	 0.000783
3.279997	 0.001132
3.293331	 0.001780
3.306664	 0.002225
3.319997	 0.002471
3.333331	 0.002734
3.346664	 0.003057
3.359997	 0.003459
3.373331	 0.003950
3.386664	 0.004410
3.399997	 0.004772
3.413331	 0.005127
3.426664	 0.005488
3.439997	 0.005742
3.453331	 0.005800
3.466664	 0.005655
3.479997	 0.005456
3.493330	 0.005435
3.506664	 0.005608
3.519997	 0.005655
3.533330	 0.005276
3.546664	 0.004672
3.559997	 0.004322
3.573330	 0.004277
3.586664	 0.004106
3.599997	 0.003625
3.613330	 0.003153
3.626664	 0.002910
3.639997	 0.002741
3.653330	 0.002537
3.666664	 0.002455
3.679997	 0.002560
3.693330	 0.002597
3.706664	 0.002428
3.719997	 0.002322
3.733330	 0.002439
3.746664	 0.002516
3.759997	 0.002394
3.773330	 0.002288
3.786664	 0.002288
3.799997	 0.002210
3.813330	 0.002103
3.826663	 0.002250
3.839997	 0.002613
3.853330	 0.002806
3.866663	 0.002598
3.879997	 0.002207
3.893330	 0.002015
3.906663	 0.002109
3.919997	 0.002338
3.933330	 0.002568
3.946663	 0.002642
3.959997	 0.002503
3.973330	 0.002356
3.986663	 0.002374
3.999997	 0.002497
4.013330	 0.002568
4.026663	 0.002453
4.039997	 0.002247
4.053330	 0.002193
4.066663	 0.002246
4.079997	 0.002195
4.093330	 0.002110
4.106663	 0.002186
4.119997	 0.002337
4.133330	 0.002338
4.146663	 0.002141
4.159997	 0.001830
4.173330	 0.001525
4.186663	 0.001333
4.199996	 0.001241
4.213330	 0.001162
4.226663	 0.001048
4.239996	 0.000922
4.253330	 0.000819
4.266663	 0.000765
4.279996	 0.000745
4.293330	 0.000714
4.306663	 0.000705
4.319996	 0.000768
4.333330	 0.000829
4.346663	 0.000814
4.359996	 0.000756
4.373330	 0.000709
4.386663	 0.000737
4.399996	 0.000845
4.413330	 0.000874
4.426663	 0.000739
4.439996	 0.000619
4.453330	 0.000697
4.466663	 0.000919
4.479996	 0.001122
4.493330	 0.001199
4.506663	 0.001057
4.519996	 0.000766
4.533329	 0.000631
4.546663	 0.000797
4.559996	 0.001044
4.573329	 0.001145
4.586663	 0.001103
4.599996	 0.001029
4.613329	 0.000999
4.626663	 0.001011
4.639996	 0.001024
4.653329	 0.001052
4.666663	 0.001132
4.679996	 0.001190
4.693329	 0.001218
4.706663	 0.001308
4.719996	 0.001363
4.733329	 0.001292
4.746663	 0.001297
4.759996	 0.001513
4.773329	 0.001707
4.786663	 0.001691
4.799996	 0.001683
4.813329	 0.001907
4.826663	 0.002219
4.839996	 0.002361
4.853329	 0.002375
4.866663	 0.002473
4.879996	 0.002612
4.893329	 0.002597
4.906662	 0.002410
4.919996	 0.002156
4.933329	 0.001915
4.946662	 0.001736
4.959996	 0.001639
4.973329	 0.001562
4.986662	 0.001496
4.999996	 0.001628
5.013329	 0.001981
5.026662	 0.002202
5.039996	 0.002131
5.053329	 0.002102
5.066662	 0.002357
5.079996	 0.002701
5.093329	 0.003000
5.106662	 0.003335
5.119996	 0.003620
5.133329	 0.003670
5.146662	 0.003559
5.159996	 0.003537
5.173329	 0.003718
5.186662	 0.003946
5.199996	 0.003935
5.213329	 0.003613
5.226662	 0.003227
5.239995	 0.003043
5.253329	 0.003091
5.266662	 0.003226
5.279995	 0.003297
5.293329	 0.003189
5.306662	 0.002887
5.319995	 0.002554
5.333329	 0.002379
5.346662	 0.002386
5.359995	 0.002458
5.373329	 0.002409
5.386662	 0.002097
5.399995	 0.001667
5.413329	 0.001507
5.426662	 0.001771
5.439995	 0.002131
5.453329	 0.002220
5.466662	 0.002098
5.479995	 0.002016
5.493329	 0.002009
5.506662	 0.002008
5.519995	 0.002040
5.533329	 0.002193
5.546662	 0.002476
5.559995	 0.002737
5.573328	 0.002782
5.586662	 0.002566
5.599995	 0.002291
5.613328	 0.002200
5.626662	 0.002268
5.639995	 0.002319
5.653328	 0.002334
5.666662	 0.002435
5.679995	 0.002630
5.693328	 0.002739
5.706662	 0.002657
5.719995	 0.002497
5.733328	 0.002478
5.746662	 0.002669
5.759995	 0.002910
5.773328	 0.003100
5.786662	 0.003317
5.799995	 0.003643
5.813328	 0.004111
5.826662	 0.004676
5.839995	 0.005216
5.853328	 0.005774
5.866662	 0.006489
5.879995	 0.007256
5.893328	 0.007879
5.906662	 0.008313
5.919995	 0.008589
5.933328	 0.008812
5.946661	 0.009112
5.959995	 0.009494
5.973328	 0.010028
5.986661	 0.010890
5.999995	 0.011923
6.013328	 0.012688
6.026661	 0.013141
6.039995	 0.013780
6.053328	 0.015076
6.066661	 0.017025
6.079995	 0.019422
6.093328	 0.022227
6.106661	 0.025396
6.119995	 0.028710
6.133328	 0.032022
6.146661	 0.035223
6.159995	 0.037992
6.173328	 0.039965
6.186661	 0.041048
6.199995	 0.041338
6.213328	 0.040838
6.226661	 0.039595
6.239995	 0.037976
6.253328	 0.036362
6.266661	 0.034769
6.279994	 0.033103
6.293328	 0.031459
6.306661	 0.030022
6.319994	 0.028931
6.333328	 0.028306
6.346661	 0.028105
6.359994	 0.027926
6.373328	 0.027462
6.386661	 0.026991
6.399994	 0.026903
6.413328	 0.027102
6.426661	 0.027219
6.439994	 0.027091
6.453328	 0.026829
6.466661	 0.026722
6.479994	 0.027006
6.493328	 0.027493
6.506661	 0.027735
6.519994	 0.027660
6.533328	 0.027657
6.546661	 0.027996
6.559994	 0.028545
6.573328	 0.029132
6.586661	 0.029759
6.599994	 0.030383
6.613328	 0.030840
6.626661	 0.031035
6.639994	 0.030984
6.653327	 0.030811
6.666661	 0.030734
6.679994	 0.030755
6.693327	 0.030579
6.706661	 0.030213
6.719994	 0.030235
6.733327	 0.031037
6.746661	 0.032174
6.759994	 0.032828
6.773327	 0.032775
6.786661	 0.032435
6.799994	 0.032156
6.813327	 0.031861
6.826661	 0.031327
6.839994	 0.030677
6.853327	 0.030369
6.866661	 0.030643
6.879994	 0.031202
6.893327	 0.031594
6.906661	 0.031788
6.919994	 0.031995
6.933327	 0.032191
6.946661	 0.032355
6.959994	 0.032660
6.973327	 0.033070
6.986660	 0.033316
6.999994	 0.033359
7.013327	 0.033385
7.026660	 0.033395
7.039994	 0.033316
7.053327	 0.033299
7.066660	 0.033493
7.079994	 0.033951
7.093327	 0.035189
7.106660	 0.038052
7.119994	 0.042188
7.133327	 0.045601
7.146660	 0.046534
7.159994	 0.044983
7.173327	 0.042200
7.186660	 0.039534
7.199994	 0.037875
7.213327	 0.037513
7.226660	 0.038181
7.239994	 0.039268
7.253327	 0.040013
7.266660	 0.039880
7.279994	 0.038981
7.293327	 0.037870
7.306660	 0.036950
7.319993	 0.036413
7.333327	 0.036395
7.346660	 0.036819
7.359993	 0.037472
7.373327	 0.038224
7.386660	 0.038975
7.399993	 0.039647
7.413327	 0.040265
7.426660	 0.040776
7.439993	 0.040977
7.453327	 0.040872
7.466660	 0.041051
7.479993	 0.042293
7.493327	 0.044438
7.506660	 0.046234
7.519993	 0.046752
7.533327	 0.046333
7.546660	 0.045985
7.559993	 0.046480
7.573327	 0.047808
7.586660	 0.049325
7.599993	 0.050787
7.613327	 0.052673
7.626660	 0.054839
7.639993	 0.055980
7.653327	 0.055382
7.666660	 0.053829
7.679993	 0.052252
7.693326	 0.050914
7.706660	 0.049845
7.719993	 0.049004
7.733326	 0.048226
7.746660	 0.047380
7.759993	 0.046530
7.773326	 0.045932
7.786660	 0.045774
7.799993	 0.046005
7.813326	 0.046471
7.826660	 0.047081
7.839993	 0.047860
7.853326	 0.048804
7.866660	 0.049502
7.879993	 0.049467
7.893326	 0.048877
7.906660	 0.048360
7.919993	 0.048196
7.933326	 0.048268
7.946660	 0.048542
7.959993	 0.049005
7.973326	 0.049448
7.986660	 0.049716
7.999993	 0.049923
8.013327	 0.050281
8.026660	 0.050851
8.039993	 0.051506
8.053327	 0.052167
8.066660	 0.053010
8.079993	 0.054170
8.093327	 0.055415
8.106660	 0.056446
8.119993	 0.057319
8.133327	 0.058136
8.146660	 0.058585
8.159993	 0.058190
8.173326	 0.056771
8.186660	 0.054644
8.199993	 0.052573
8.213326	 0.051318
8.226660	 0.051023
8.239993	 0.051266
8.253326	 0.051666
8.266660	 0.052106
8.279993	 0.052424
8.293326	 0.052454
8.306660	 0.052416
8.319993	 0.052650
8.333326	 0.053081
8.346660	 0.053495
8.359993	 0.053879
8.373326	 0.054128
8.386660	 0.054010
8.399993	 0.053646
8.413326	 0.053527
8.426660	 0.053900
8.439993	 0.054492
8.453326	 0.054936
8.466660	 0.055081
8.479993	 0.054966
8.493326	 0.054779
8.506660	 0.054627
8.519993	 0.054343
8.533326	 0.053854
8.546659	 0.053496
8.559993	 0.053537
8.573326	 0.053712
8.586659	 0.053705
8.599993	 0.053745
8.613326	 0.054094
8.626659	 0.054419
8.639993	 0.054378
8.653326	 0.054136
8.666659	 0.053937
8.679993	 0.053855
8.693326	 0.053815
8.706659	 0.053636
8.719993	 0.053369
8.733326	 0.053406
8.746659	 0.054089
8.759993	 0.055519
8.773326	 0.057533
8.786659	 0.059611
8.799993	 0.061083
8.813326	 0.061632
8.826659	 0.061514
8.839993	 0.061312
8.853326	 0.061299
8.866659	 0.061157
8.879992	 0.060636
8.893326	 0.060029
8.906659	 0.059669
8.919992	 0.059570
8.933326	 0.059606
8.946659	 0.059692
8.959992	 0.059867
8.973326	 0.060190
8.986659	 0.060467
8.999992	 0.060420
9.013326	 0.060238
9.026659	 0.060399
9.039992	 0.060877
9.053326	 0.061258
9.066659	 0.061450
9.079992	 0.061648
9.093326	 0.061887
9.106659	 0.062024
9.119992	 0.062012
9.133326	 0.061959
9.146659	 0.061978
9.159992	 0.062047
9.173326	 0.062075
9.186659	 0.062039
9.199992	 0.061985
9.213326	 0.062001
9.226659	 0.062194
9.239992	 0.062647
9.253325	 0.063205
9.266659	 0.063433
9.279992	 0.063190
9.293325	 0.062941
9.306659	 0.063049
9.319992	 0.063329
9.333325	 0.063663
9.346659	 0.064351
9.359992	 0.065583
9.373325	 0.067056
9.386659	 0.068191
9.399992	 0.068490
9.413325	 0.067899
9.426659	 0.066849
9.439992	 0.065886
9.453325	 0.065258
9.466659	 0.065003
9.479992	 0.065143
9.493325	 0.065505
9.506659	 0.065786
9.519992	 0.065871
9.533325	 0.065755
9.546659	 0.065432
9.559992	 0.065056
9.573325	 0.064840
9.586658	 0.064823
9.599992	 0.064970
9.613325	 0.065263
9.626658	 0.065719
9.639992	 0.066426
9.653325	 0.067207
9.666658	 0.067613
9.679992	 0.067614
9.693325	 0.067617
9.706658	 0.067852
9.719992	 0.068330
9.733325	 0.068954
9.746658	 0.069393
9.759992	 0.069454
9.773325	 0.069396
9.786658	 0.069476
9.799992	 0.069728
9.813325	 0.070243
9.826658	 0.071014
9.839992	 0.071783
9.853325	 0.072508
9.866658	 0.073291
9.879992	 0.073860
9.893325	 0.073897
9.906658	 0.073528
9.919991	 0.073024
9.933325	 0.072468
9.946658	 0.071907
9.959991	 0.071440
9.973325	 0.071101
9.986658	 0.070853
9.999991	 0.070709
10.013325	 0.070784
10.026658	 0.071125
10.039991	 0.071487
10.053325	 0.071501
10.066658	 0.071185
10.079991	 0.070965
10.093325	 0.071038
10.106658	 0.071102
10.119991	 0.070896
10.133325	 0.070645
10.146658	 0.070749
10.159991	 0.071302
10.173325	 0.072009
10.186658	 0.072526
10.199991	 0.072907
10.213325	 0.073407
10.226658	 0.073907
10.239991	 0.073910
10.253325	 0.073182
10.266658	 0.072146
10.279991	 0.071377
10.293324	 0.070990
10.306658	 0.070861
10.319991	 0.071042
10.333324	 0.071498
10.346658	 0.071967
10.359991	 0.072386
10.373324	 0.072914
10.386658	 0.073534
10.399991	 0.074026
10.413324	 0.074225
10.426658	 0.074169
10.439991	 0.074049
10.453324	 0.074006
10.466658	 0.074007
10.479991	 0.073960
10.493324	 0.073907
10.506658	 0.074007
10.519991	 0.074259
10.533324	 0.074490
10.546658	 0.074683
10.559991	 0.075030
10.573324	 0.075578
10.586658	 0.076100
10.599991	 0.076352
10.613324	 0.076338
10.626657	 0.076341
10.639991	 0.076564
10.653324	 0.076774
10.666657	 0.076732
10.679991	 0.076824
10.693324	 0.077794
10.706657	 0.079962
10.719991	 0.082842
10.733324	 0.085364
10.746657	 0.086563
10.759991	 0.086310
10.773324	 0.085335
10.786657	 0.084531
10.799991	 0.084359
10.813324	 0.084555
10.826657	 0.084243
10.839991	 0.082915
10.853324	 0.081143
10.866657	 0.079862
10.879991	 0.079391
10.893324	 0.079335
10.906657	 0.079183
10.919991	 0.078799
10.933324	 0.078384
10.946657	 0.078115
10.959991	 0.077936
10.973324	 0.077752
10.986657	 0.077627
10.999990	 0.077665
11.013324	 0.077862
11.026657	 0.078115
11.039990	 0.078283
11.053324	 0.078314
11.066657	 0.078339
11.079990	 0.078394
11.093324	 0.078376
11.106657	 0.078479
11.119990	 0.078930
11.133324	 0.079396
11.146657	 0.079504
11.159990	 0.079518
11.173324	 0.079768
11.186657	 0.080086
11.199990	 0.080234
11.213324	 0.080136
11.226657	 0.079688
11.239990	 0.079017
11.253324	 0.078575
11.266657	 0.078568
11.279990	 0.078804
11.293324	 0.079056
11.306657	 0.079145
11.319990	 0.079048
11.333323	 0.079041
11.346657	 0.079252
11.359990	 0.079439
11.373323	 0.079383
11.386657	 0.079139
11.399990	 0.078940
11.413323	 0.078931
11.426657	 0.079103
11.439990	 0.079437
11.453323	 0.079819
11.466657	 0.080017
11.479990	 0.079907
11.493323	 0.079545
11.506657	 0.079211
11.519990	 0.079385
11.533323	 0.080216
11.546657	 0.081185
11.559990	 0.081665
11.573323	 0.081530
11.586657	 0.081080
11.599990	 0.080590
11.613323	 0.080145
11.626657	 0.079813
11.639990	 0.079675
11.653323	 0.079810
11.666656	 0.080190
11.679990	 0.080511
11.693323	 0.080498
11.706656	 0.080344
11.719990	 0.080406
11.733323	 0.080732
11.746656	 0.081171
11.759990	 0.081701
11.773323	 0.082316
11.786656	 0.082686
11.799990	 0.082450
11.813323	 0.081800
11.826656	 0.081401
11.839990	 0.082372
11.853323	 0.087260
11.866656	 0.100525
11.879990	 0.124925
11.893323	 0.154909
11.906656	 0.176753
11.919990	 0.179293
11.933323	 0.163299
11.946656	 0.138884
11.959990	 0.116375
11.973323	 0.100668
11.986656	 0.091507
11.999990	 0.086635
12.013323	 0.084147
12.026656	 0.082960
12.039989	 0.082638
12.053323	 0.082964
12.066656	 0.083450
12.079989	 0.083575
12.093323	 0.083329
12.106656	 0.082966
12.119989	 0.082595
12.133323	 0.082282
12.146656	 0.082089
12.159989	 0.081973
12.173323	 0.081921
12.186656	 0.081942
12.199989	 0.081992
12.213323	 0.082101
12.226656	 0.082303
12.239989	 0.082458
12.253323	 0.082476
12.266656	 0.082515
12.279989	 0.082767
12.293323	 0.083265
12.306656	 0.083887
12.319989	 0.084324
12.333323	 0.084279
12.346656	 0.083862
12.359989	 0.083462
12.373322	 0.083278
12.386656	 0.083303
12.399989	 0.083441
12.413322	 0.083523
12.426656	 0.083536
12.439989	 0.083739
12.453322	 0.084507
12.466656	 0.086056
12.479989	 0.087974
12.493322	 0.089284
12.506656	 0.089451
12.519989	 0.088831
12.533322	 0.087958
12.546656	 0.087086
12.559989	 0.086344
12.573322	 0.085759
12.586656	 0.085231
12.599989	 0.084798
12.613322	 0.084577
12.626656	 0.084539
12.639989	 0.084612
12.653322	 0.084767
12.666656	 0.084942
12.679989	 0.085034
12.693322	 0.085018
12.706656	 0.084958
12.719989	 0.084889
12.733322	 0.084869
12.746655	 0.085015
12.759989	 0.085290
12.773322	 0.085521
12.786655	 0.085798
12.799989	 0.086329
12.813322	 0.086928
12.826655	 0.087235
12.839989	 0.087208
12.853322	 0.087024
12.866655	 0.086743
12.879989	 0.086322
12.893322	 0.085884
12.906655	 0.085624
12.919989	 0.085530
12.933322	 0.085611
12.946655	 0.086011
12.959989	 0.086602
12.973322	 0.087055
12.986655	 0.087324
12.999989	 0.087541
13.013322	 0.087661
13.026655	 0.087499
13.039989	 0.087014
13.053322	 0.086446
13.066655	 0.086152
13.079988	 0.086230
13.093322	 0.086349
13.106655	 0.086218
13.119988	 0.086058
13.133322	 0.086196
13.146655	 0.086461
13.159988	 0.086497
13.173322	 0.086332
13.186655	 0.086195
13.199988	 0.086082
13.213322	 0.085787
13.226655	 0.085229
13.239988	 0.084525
13.253322	 0.083899
13.266655	 0.083600
13.279988	 0.083710
13.293322	 0.084123
13.306655	 0.084657
13.319988	 0.085131
13.333322	 0.085348
13.346655	 0.085150
13.359988	 0.084671
13.373322	 0.084314
13.386655	 0.084314
13.399988	 0.084524
13.413321	 0.084690
13.426655	 0.084769
13.439988	 0.084847
13.453321	 0.084869
13.466655	 0.084825
13.479988	 0.084976
13.493321	 0.085484
13.506655	 0.086146
13.519988	 0.086654
13.533321	 0.086855
13.546655	 0.086847
13.559988	 0.086915
13.573321	 0.087137
13.586655	 0.087262
13.599988	 0.087091
13.613321	 0.086710
13.626655	 0.086446
13.639988	 0.086556
13.653321	 0.086907
13.666655	 0.087174
13.679988	 0.087223
13.693321	 0.087089
13.706655	 0.086858
13.719988	 0.086722
13.733321	 0.086847
13.746655	 0.087157
13.759988	 0.087360
13.773321	 0.087248
13.786654	 0.086967
13.799988	 0.086878
13.813321	 0.087204
13.826654	 0.087789
13.839988	 0.088230
13.853321	 0.088284
13.866654	 0.088006
13.879988	 0.087608
13.893321	 0.087318
13.906654	 0.087284
13.919988	 0.087470
13.933321	 0.087721
13.946654	 0.087893
13.959988	 0.087803
13.973321	 0.087380
13.986654	 0.086996
13.999988	 0.087154
14.013321	 0.087723
14.026654	 0.088036
14.039988	 0.087816
14.053321	 0.087393
14.066654	 0.087084
14.079988	 0.086920
14.093321	 0.086882
14.106654	 0.086935
14.119987	 0.086980
14.133321	 0.087024
14.146654	 0.087233
14.159987	 0.087623
14.173321	 0.087935
14.186654	 0.088011
14.199987	 0.087976
14.213321	 0.088002
14.226654	 0.088206
14.239987	 0.088567
14.253321	 0.088816
14.266654	 0.088694
14.279987	 0.088317
14.293321	 0.088072
14.306654	 0.088190
14.319987	 0.088506
14.333321	 0.088619
14.346654	 0.088398
14.359987	 0.088166
14.373321	 0.088227
14.386654	 0.088523
14.399987	 0.088840
14.413321	 0.089031
14.426654	 0.089040
14.439987	 0.088919
14.453321	 0.088833
14.466654	 0.088933
14.479987	 0.089181
14.493320	 0.089386
14.506654	 0.089397
14.519987	 0.089151
14.533320	 0.088679
14.546654	 0.088223
14.559987	 0.088096
14.573320	 0.088224
14.586654	 0.088234
14.599987	 0.087996
14.613320	 0.087683
14.626654	 0.087426
14.639987	 0.087311
14.653320	 0.087448
14.666654	 0.087731
14.679987	 0.087937
14.693320	 0.088011
14.706654	 0.087978
14.719987	 0.087883
14.733320	 0.087872
14.746654	 0.088048
14.759987	 0.088317
14.773320	 0.088548
14.786654	 0.088730
14.799987	 0.088847
14.813320	 0.088759
14.826653	 0.088389
14.839987	 0.087922
14.853320	 0.087681
14.866653	 0.087824
14.879987	 0.088185
14.893320	 0.088474
14.906653	 0.088633
14.919987	 0.088728
14.933320	 0.088628
14.946653	 0.088291
14.959987	 0.088054
14.973320	 0.088049
14.986653	 0.088049
14.999987	 0.088088
15.013320	 0.088320
15.026653	 0.088617
15.039987	 0.088879
15.053320	 0.089107
15.066653	 0.089160
15.079987	 0.089024
15.093320	 0.088992
15.106653	 0.089209
15.119987	 0.089464
15.133320	 0.089560
15.146653	 0.089556
15.159986	 0.089589
15.173320	 0.089574
15.186653	 0.089346
15.199986	 0.088997
15.213320	 0.088697
15.226653	 0.088420
15.239986	 0.088136
15.253320	 0.087923
15.266653	 0.087771
15.279986	 0.087560
15.293320	 0.087245
15.306653	 0.086926
15.319986	 0.086693
15.333320	 0.086598
15.346653	 0.086678
15.359986	 0.086855
15.373320	 0.086954
15.386653	 0.086887
15.399986	 0.086790
15.413320	 0.086835
15.426653	 0.087024
15.439986	 0.087194
15.453320	 0.087202
15.466653	 0.087119
15.479986	 0.087157
15.493320	 0.087426
15.506653	 0.087810
15.519986	 0.088076
15.533319	 0.088167
15.546653	 0.088375
15.559986	 0.088907
15.573319	 0.089449
15.586653	 0.089604
15.599986	 0.089533
15.613319	 0.089633
15.626653	 0.089896
15.639986	 0.090110
15.653319	 0.090326
15.666653	 0.090603
15.679986	 0.090689
15.693319	 0.090535
15.706653	 0.090513
15.719986	 0.090746
15.733319	 0.090969
15.746653	 0.091029
15.759986	 0.090976
15.773319	 0.090874
15.786653	 0.090739
15.799986	 0.090579
15.813319	 0.090412
15.826653	 0.090295
15.839986	 0.090287
15.853319	 0.090331
15.866652	 0.090294
15.879986	 0.090147
15.893319	 0.090048
15.906652	 0.090181
15.919986	 0.090416
15.933319	 0.090406
15.946652	 0.090074
15.959986	 0.089753
15.973319	 0.089781
15.986652	 0.090074
15.999986	 0.090249
16.013319	 0.090137
16.026653	 0.089870
16.039988	 0.089535
16.053322	 0.089208
16.066656	 0.089141
16.079990	 0.089436
16.093325	 0.089884
16.106659	 0.090240
16.119993	 0.090318
16.133327	 0.090096
16.146662	 0.089838
16.159996	 0.089793
16.173330	 0.089899
16.186665	 0.089948
16.199999	 0.089870
16.213333	 0.089734
16.226667	 0.089668
16.240002	 0.089841
16.253336	 0.090301
16.266670	 0.090861
16.280005	 0.091364
16.293339	 0.091911
16.306673	 0.092598
16.320007	 0.093487
16.333342	 0.095270
16.346676	 0.100340
16.360010	 0.113009
16.373344	 0.134281
16.386679	 0.154157
16.400013	 0.157636
16.413347	 0.141986
16.426682	 0.118856
16.440016	 0.098921
16.453350	 0.084016
16.466684	 0.072171
16.480019	 0.062150
16.493353	 0.053664
16.506687	 0.046693
16.520021	 0.041195
16.533356	 0.036937
16.546690	 0.033461
16.560024	 0.030358
16.573359	 0.027574
16.586693	 0.025188
16.600027	 0.023078
16.613361	 0.021097
16.626696	 0.019319
16.640030	 0.017879
16.653364	 0.016783
16.666698	 0.015964
16.680033	 0.015282
16.693367	 0.014512
16.706701	 0.013522
16.720036	 0.012465
16.733370	 0.011695
16.746704	 0.011353
16.760038	 0.011176
16.773373	 0.010919
16.786707	 0.010562
16.800041	 0.010011
16.813375	 0.009149
16.826710	 0.008196
16.840044	 0.007406
16.853378	 0.006592
16.866713	 0.005578
16.880047	 0.004587
16.893381	 0.003794
16.906715	 0.003132
16.920050	 0.002504
16.933384	 0.001845
16.946718	 0.001066
16.960052	 0.000134
16.973387	 -0.000790
16.986721	 -0.001472
17.000055	 -0.001905
17.013390	 -0.002278
17.026724	 -0.002750
17.040058	 -0.003344
17.053392	 -0.003927
17.066727	 -0.004267
17.080061	 -0.004254
17.093395	 -0.004087
17.106730	 -0.004112
17.120064	 -0.004449
17.133398	 -0.004916
17.146732	 -0.005237
17.160067	 -0.005281
17.173401	 -0.005210
17.186735	 -0.005289
17.200069	 -0.005491
17.213404	 -0.005506
17.226738	 -0.005239
17.240072	 -0.004954
17.253407	 -0.004798
17.266741	 -0.004619
17.280075	 -0.004302
17.293409	 -0.003924
17.306744	 -0.003552
17.320078	 -0.003160
17.333412	 -0.002705
17.346746	 -0.002202
17.360081	 -0.001820
17.373415	 -0.001700
17.386749	 -0.001678
17.400084	 -0.001460
17.413418	 -0.001078
17.426752	 -0.000860
17.440086	 -0.000919
17.453421	 -0.001058
17.466755	 -0.001067
17.480089	 -0.000911
17.493423	 -0.000696
17.506758	 -0.000423
17.520092	 0.000021
17.533426	 0.000473
17.546761	 0.000615
17.560095	 0.000544
17.573429	 0.000654
17.586763	 0.000999
17.600098	 0.001297
17.613432	 0.001419
17.626766	 0.001495
17.640100	 0.001622
17.653435	 0.001719
17.666769	 0.001697
17.680103	 0.001669
17.693438	 0.001783
17.706772	 0.001933
17.720106	 0.001993
17.733440	 0.002133
17.746775	 0.002521
17.760109	 0.003056
17.773443	 0.003561
17.786777	 0.003940
17.800112	 0.004160
17.813446	 0.004234
17.826780	 0.004202
17.840115	 0.004137
17.853449	 0.004155
17.866783	 0.004331
17.880117	 0.004627
17.893452	 0.005030
17.906786	 0.005584
17.920120	 0.006089
17.933455	 0.006230
17.946789	 0.006094
17.960123	 0.006124
17.973457	 0.006508
17.986792	 0.007007
18.000126	 0.007379
18.013460	 0.007550
18.026794	 0.007490
18.040129	 0.007313
18.053463	 0.007246
18.066797	 0.007330
18.080132	 0.007472
18.093466	 0.007671
18.106800	 0.007950
18.120134	 0.008235
18.133469	 0.008390
18.146803	 0.008377
18.160137	 0.008269
18.173471	 0.008135
18.186806	 0.008146
18.200140	 0.008412
18.213474	 0.008698
18.226809	 0.008746
18.240143	 0.008641
18.253477	 0.008618
18.266811	 0.008712
18.280146	 0.008810
18.293480	 0.008969
18.306814	 0.009304
18.320148	 0.009591
18.333483	 0.009511
18.346817	 0.009193
18.360151	 0.009033
18.373486	 0.009111
18.386820	 0.009229
18.400154	 0.009266
18.413488	 0.009209
18.426823	 0.009113
18.440157	 0.009085
18.453491	 0.009149
18.466825	 0.009220
18.480160	 0.009261
18.493494	 0.009326
18.506828	 0.009403
18.520163	 0.009398
18.533497	 0.009315
18.546831	 0.009295
18.560165	 0.009411
18.573500	 0.009556
18.586834	 0.009572
18.600168	 0.009405
18.613503	 0.009242
18.626837	 0.009357
18.640171	 0.009691
18.653505	 0.009914
18.666840	 0.009900
18.680174	 0.009821
18.693508	 0.009883
18.706842	 0.010135
18.720177	 0.010387
18.733511	 0.010416
18.746845	 0.010339
18.760180	 0.010448
18.773514	 0.010700
18.786848	 0.010765
18.800182	 0.010514
18.813517	 0.010185
18.826851	 0.010031
18.840185	 0.010018
18.853519	 0.010004
18.866854	 0.009959
18.880188	 0.009911
18.893522	 0.009943
18.906857	 0.010158
18.920191	 0.010441
18.933525	 0.010577
18.946859	 0.010529
18.960194	 0.010343
18.973528	 0.010071
18.986862	 0.009823
19.000196	 0.009742
19.013531	 0.009890
19.026865	 0.010147
19.040199	 0.010322
19.053534	 0.010306
19.066868	 0.010056
19.080202	 0.009667
19.093536	 0.009397
19.106871	 0.009343
19.120205	 0.009285
19.133539	 0.009022
19.146873	 0.008749
19.160208	 0.008831
19.173542	 0.009204
19.186876	 0.009451
19.200211	 0.009407
19.213545	 0.009218
19.226879	 0.009061
19.240213	 0.009135
19.253548	 0.009448
19.266882	 0.009695
19.280216	 0.009761
19.293550	 0.009844
19.306885	 0.009965
19.320219	 0.009956
19.333553	 0.009784
19.346888	 0.009578
19.360222	 0.009472
19.373556	 0.009465
19.386890	 0.009465
19.400225	 0.009522
19.413559	 0.009809
19.426893	 0.010329
19.440228	 0.010833
19.453562	 0.011087
19.466896	 0.011131
19.480230	 0.011191
19.493565	 0.011310
19.506899	 0.011224
19.520233	 0.010776
19.533567	 0.010235
19.546902	 0.010002
19.560236	 0.010144
19.573570	 0.010364
19.586905	 0.010416
19.600239	 0.010356
19.613573	 0.010271
19.626907	 0.010209
19.640242	 0.010308
19.653576	 0.010617
19.666910	 0.010917
19.680244	 0.010984
19.693579	 0.010855
19.706913	 0.010632
19.720247	 0.010359
19.733582	 0.010130
19.746916	 0.010044
19.760250	 0.010015
19.773584	 0.009874
19.786919	 0.009709
19.800253	 0.009801
19.813587	 0.010117
19.826921	 0.010259
19.840256	 0.010059
19.853590	 0.009813
19.866924	 0.009715
19.880259	 0.009629
19.893593	 0.009581
19.906927	 0.009736
19.920261	 0.009893
19.933596	 0.009765
19.946930	 0.009459
19.960264	 0.009292
19.973598	 0.009379
19.986933	 0.009516

*------------------------ End of raw data
Results for Channel	1	=	242.00	nm
Title:	Report Title
Run File:	C:\HPLC\PET 2025\2025.06.23\ompa_24h002.run
--------------
Injection Info
--------------
Method:	C:\METODOS EQUIPO 2 2025\20250402 PET_Calibrado TPA MHET BHET DIMER.mth
Sample:	OmpA_24h
Injection Date:	Mon Jun 23 11:17:21 2025
Manual injection
Operator:	Paloma
Instrument:	3
Notes:	
---------
Misc Info
---------
Workstation:	HPLC
Bus Address:	44
Run Time:	0.000	to	20.000	min.
-----------
Recalc Info
-----------
Recalc Method:	c:\metodos equipo 2 2025\20250402 pet_calibrado tpa mhet bhet dimer.mth
Recalc Date:	Mon Jun 23 12:02:23 2025
Operator:	Paloma
Instrument:	3
Notes:	
Sample Rate:	5.000 Hz.
Measurement Type:	1 = Area
Calculation Type:	4 = ExtStd
Normalize Results:	No
------------------------
Peak Info for Channel 1
------------------------
4 Peaks (tR	Timeoffset	RRT	Sepcode	Width	Counts	Result	Name)
6.198	-0.173	0.0000	BB	14.81	2620039	23.816942	TPA (uM)
7.227	-0.002	0.0000	GR	0.00	354344	6.652326	MHET (uM)
7.641	0.166	0.0000	BB	0.00	3907	0.047106	BHET (uM)
9.268	0.139	0.0000	BB	12.49	15210	0.271557	DIMER (uM)
