# Supplementary material for: Engineering Escherichia coli for polyethylene terephthalate powder biodegradation via recoding of an outer membrane protein
Source: iScience. 2026 Jan 2;29(2):114621. doi: 10.1016/j.isci.2025.114621 (PMC12860643; doi:10.1016/j.isci.2025.114621)
Supplement: Data S2. Raw HPLC and UHPLC-MS data — (A) Unprocessed HPLC data files supporting Figures 4, S3, S5, Tables 1 and S4. Files are provided in.txt format corresponding to the data extracted with Varian ProStar software (Varian Inc., Palo Alto, California, USA). Each file contains absorbance values (in arbitrary units) recorded over time under the analytical conditions described in STAR Methods. (B) Raw UHPLC-MS files supporting Figure S4. The chromatograms and mass spectrometry data can be analyzed with the software MassLynx V4.1 (Waters) to obtain the mass spectra of the oligomers TET and TETE. Analytical conditions described in STAR Methods. (A and B) The unprocessed HPLC and UHPLC-MS files have been deposited at Zenodo under the identifier https://zenodo.org/records/17578239. [file mmc5.zip › Data S2/A. HPLC/Figure 4A, Figure S5/S3_24H_3.TXT]

File	C:\HPLC\PET 2025\2025.06.23\ompa_24h004.run	Filetype	63
WTOASCII Parameters:	C:\star\WTOASCII.TXT
 1 channels
   Channel	 1	242.00	nm	in AU
Base rate 5.0000 Hz	Bunch 2	Effective rate 5.00000 Hz.	T = 0.003333 min.
6000 points	from	0.000	to	20.000	minutes
Sampling every 4 point(s)
Printing points from	0.000	to	20.000 min, point 0 to 5999
Channels	1	to	1
0.000000	 0.000000
0.013333	 -0.000284
0.026667	 -0.000711
0.040000	 -0.000855
0.053333	 -0.000561
0.066667	 -0.000096
0.080000	 0.000227
0.093333	 0.000241
0.106667	 0.000031
0.120000	 -0.000102
0.133333	 -0.000028
0.146667	 0.000076
0.160000	 -0.000003
0.173333	 -0.000250
0.186667	 -0.000479
0.200000	 -0.000651
0.213333	 -0.000846
0.226667	 -0.000925
0.240000	 -0.000747
0.253333	 -0.000464
0.266667	 -0.000242
0.280000	 -0.000067
0.293333	 0.000135
0.306667	 0.000357
0.320000	 0.000515
0.333333	 0.000617
0.346667	 0.000747
0.360000	 0.000883
0.373333	 0.000953
0.386667	 0.000996
0.400000	 0.001048
0.413333	 0.001146
0.426667	 0.001410
0.440000	 0.001808
0.453333	 0.002104
0.466666	 0.002148
0.480000	 0.002093
0.493333	 0.002169
0.506666	 0.002301
0.520000	 0.002252
0.533333	 0.002032
0.546666	 0.001842
0.560000	 0.001761
0.573333	 0.001730
0.586666	 0.001726
0.600000	 0.001744
0.613333	 0.001767
0.626666	 0.001883
0.640000	 0.002147
0.653333	 0.002338
0.666666	 0.002213
0.680000	 0.001907
0.693333	 0.001737
0.706666	 0.001767
0.720000	 0.001760
0.733333	 0.001487
0.746666	 0.001007
0.760000	 0.000640
0.773333	 0.000670
0.786666	 0.001108
0.800000	 0.001658
0.813333	 0.001924
0.826666	 0.001747
0.839999	 0.001412
0.853333	 0.001265
0.866666	 0.001217
0.879999	 0.001039
0.893333	 0.000790
0.906666	 0.000584
0.919999	 0.000391
0.933333	 0.000278
0.946666	 0.000426
0.959999	 0.000761
0.973333	 0.001040
0.986666	 0.001267
0.999999	 0.001512
1.013333	 0.001636
1.026666	 0.001675
1.039999	 0.001899
1.053333	 0.002251
1.066666	 0.002421
1.079999	 0.002428
1.093333	 0.002498
1.106666	 0.002603
1.119999	 0.002593
1.133333	 0.002416
1.146666	 0.002101
1.159999	 0.001751
1.173333	 0.001472
1.186666	 0.001387
1.199999	 0.001575
1.213333	 0.001832
1.226666	 0.001848
1.239999	 0.001671
1.253332	 0.001716
1.266666	 0.002354
1.279999	 0.003714
1.293332	 0.005687
1.306666	 0.008006
1.319999	 0.010496
1.333332	 0.013155
1.346666	 0.016037
1.359999	 0.019074
1.373332	 0.022001
1.386666	 0.024620
1.399999	 0.026941
1.413332	 0.029139
1.426666	 0.034378
1.439999	 0.055766
1.453332	 0.112546
1.466666	 0.204867
1.479999	 0.301371
1.493332	 0.366937
1.506666	 0.391762
1.519999	 0.387403
1.533332	 0.369235
1.546666	 0.347157
1.559999	 0.324965
1.573332	 0.303935
1.586666	 0.285283
1.599999	 0.269459
1.613332	 0.255681
1.626665	 0.242973
1.639999	 0.230774
1.653332	 0.218686
1.666665	 0.206373
1.679999	 0.193777
1.693332	 0.181152
1.706665	 0.168715
1.719999	 0.156403
1.733332	 0.144121
1.746665	 0.131871
1.759999	 0.119748
1.773332	 0.108171
1.786665	 0.097616
1.799999	 0.087976
1.813332	 0.078889
1.826665	 0.070467
1.839999	 0.062980
1.853332	 0.056419
1.866665	 0.050805
1.879999	 0.046313
1.893332	 0.042933
1.906665	 0.040533
1.919999	 0.039115
1.933332	 0.038587
1.946665	 0.038500
1.959998	 0.038391
1.973332	 0.038011
1.986665	 0.037144
1.999998	 0.035674
2.013332	 0.033707
2.026665	 0.031369
2.039999	 0.028793
2.053332	 0.026208
2.066665	 0.023770
2.079998	 0.021520
2.093332	 0.019560
2.106665	 0.017965
2.119998	 0.016641
2.133332	 0.015485
2.146665	 0.014506
2.159998	 0.013765
2.173332	 0.013317
2.186665	 0.013077
2.199998	 0.012746
2.213332	 0.012107
2.226665	 0.011278
2.239998	 0.010548
2.253332	 0.010131
2.266665	 0.010006
2.279998	 0.009917
2.293332	 0.009682
2.306665	 0.009471
2.319998	 0.009479
2.333332	 0.009528
2.346665	 0.009411
2.359998	 0.009238
2.373332	 0.009103
2.386665	 0.008881
2.399998	 0.008515
2.413332	 0.008095
2.426665	 0.007701
2.439998	 0.007500
2.453331	 0.007606
2.466665	 0.007804
2.479998	 0.007870
2.493331	 0.007862
2.506665	 0.007837
2.519998	 0.007780
2.533331	 0.007789
2.546665	 0.007957
2.559998	 0.008147
2.573331	 0.008062
2.586665	 0.007582
2.599998	 0.006896
2.613331	 0.006318
2.626665	 0.006008
2.639998	 0.005809
2.653331	 0.005547
2.666665	 0.005276
2.679998	 0.004983
2.693331	 0.004596
2.706665	 0.004200
2.719998	 0.003848
2.733331	 0.003585
2.746665	 0.003576
2.759998	 0.003826
2.773331	 0.004151
2.786664	 0.004443
2.799998	 0.004568
2.813331	 0.004397
2.826664	 0.004205
2.839998	 0.004329
2.853331	 0.004588
2.866664	 0.004616
2.879998	 0.004302
2.893331	 0.003769
2.906664	 0.003245
2.919998	 0.002883
2.933331	 0.002744
2.946664	 0.002827
2.959998	 0.002973
2.973331	 0.002994
2.986664	 0.002944
2.999998	 0.003062
3.013331	 0.003414
3.026664	 0.003787
3.039998	 0.003916
3.053331	 0.003673
3.066664	 0.003133
3.079998	 0.002610
3.093331	 0.002420
3.106664	 0.002504
3.119998	 0.002555
3.133331	 0.002518
3.146664	 0.002541
3.159997	 0.002598
3.173331	 0.002694
3.186664	 0.002987
3.199997	 0.003427
3.213331	 0.003736
3.226664	 0.003718
3.239997	 0.003402
3.253331	 0.003035
3.266664	 0.002826
3.279997	 0.002679
3.293331	 0.002480
3.306664	 0.002384
3.319997	 0.002479
3.333331	 0.002652
3.346664	 0.002901
3.359997	 0.003282
3.373331	 0.003674
3.386664	 0.004017
3.399997	 0.004480
3.413331	 0.005132
3.426664	 0.005703
3.439997	 0.005888
3.453331	 0.005766
3.466664	 0.005695
3.479997	 0.005875
3.493330	 0.006101
3.506664	 0.006001
3.519997	 0.005578
3.533330	 0.005251
3.546664	 0.005245
3.559997	 0.005409
3.573330	 0.005581
3.586664	 0.005669
3.599997	 0.005575
3.613330	 0.005321
3.626664	 0.004965
3.639997	 0.004476
3.653330	 0.003914
3.666664	 0.003493
3.679997	 0.003314
3.693330	 0.003245
3.706664	 0.003195
3.719997	 0.003254
3.733330	 0.003453
3.746664	 0.003635
3.759997	 0.003573
3.773330	 0.003241
3.786664	 0.002973
3.799997	 0.003090
3.813330	 0.003459
3.826663	 0.003701
3.839997	 0.003621
3.853330	 0.003316
3.866663	 0.003045
3.879997	 0.003011
3.893330	 0.003193
3.906663	 0.003395
3.919997	 0.003403
3.933330	 0.003150
3.946663	 0.002809
3.959997	 0.002561
3.973330	 0.002391
3.986663	 0.002218
3.999997	 0.002008
4.013330	 0.001780
4.026663	 0.001676
4.039997	 0.001856
4.053330	 0.002216
4.066663	 0.002465
4.079997	 0.002520
4.093330	 0.002545
4.106663	 0.002607
4.119997	 0.002704
4.133330	 0.002940
4.146663	 0.003256
4.159997	 0.003367
4.173330	 0.003202
4.186663	 0.002991
4.199996	 0.002884
4.213330	 0.002856
4.226663	 0.002867
4.239996	 0.002938
4.253330	 0.003063
4.266663	 0.003140
4.279996	 0.003166
4.293330	 0.003266
4.306663	 0.003372
4.319996	 0.003229
4.333330	 0.002849
4.346663	 0.002600
4.359996	 0.002698
4.373330	 0.002970
4.386663	 0.003158
4.399996	 0.003149
4.413330	 0.003005
4.426663	 0.002922
4.439996	 0.003025
4.453330	 0.003213
4.466663	 0.003245
4.479996	 0.003040
4.493330	 0.002820
4.506663	 0.002831
4.519996	 0.003010
4.533329	 0.003116
4.546663	 0.003106
4.559996	 0.003087
4.573329	 0.003063
4.586663	 0.003012
4.599996	 0.002963
4.613329	 0.002880
4.626663	 0.002770
4.639996	 0.002772
4.653329	 0.002888
4.666663	 0.002979
4.679996	 0.003118
4.693329	 0.003448
4.706663	 0.003808
4.719996	 0.003954
4.733329	 0.003929
4.746663	 0.003837
4.759996	 0.003543
4.773329	 0.003012
4.786663	 0.002537
4.799996	 0.002315
4.813329	 0.002338
4.826663	 0.002606
4.839996	 0.002939
4.853329	 0.003073
4.866663	 0.003089
4.879996	 0.003202
4.893329	 0.003447
4.906662	 0.003710
4.919996	 0.003769
4.933329	 0.003556
4.946662	 0.003309
4.959996	 0.003142
4.973329	 0.002945
4.986662	 0.002736
4.999996	 0.002632
5.013329	 0.002630
5.026662	 0.002654
5.039996	 0.002712
5.053329	 0.002882
5.066662	 0.003153
5.079996	 0.003430
5.093329	 0.003631
5.106662	 0.003748
5.119996	 0.003948
5.133329	 0.004411
5.146662	 0.004928
5.159996	 0.005135
5.173329	 0.005010
5.186662	 0.004665
5.199996	 0.004181
5.213329	 0.003795
5.226662	 0.003664
5.239995	 0.003621
5.253329	 0.003495
5.266662	 0.003403
5.279995	 0.003500
5.293329	 0.003651
5.306662	 0.003648
5.319995	 0.003471
5.333329	 0.003164
5.346662	 0.002785
5.359995	 0.002507
5.373329	 0.002478
5.386662	 0.002668
5.399995	 0.002909
5.413329	 0.003022
5.426662	 0.002942
5.439995	 0.002776
5.453329	 0.002711
5.466662	 0.002833
5.479995	 0.003105
5.493329	 0.003428
5.506662	 0.003613
5.519995	 0.003484
5.533329	 0.003191
5.546662	 0.003029
5.559995	 0.003011
5.573328	 0.003049
5.586662	 0.003155
5.599995	 0.003283
5.613328	 0.003377
5.626662	 0.003432
5.639995	 0.003354
5.653328	 0.003093
5.666662	 0.002889
5.679995	 0.003014
5.693328	 0.003344
5.706662	 0.003528
5.719995	 0.003487
5.733328	 0.003433
5.746662	 0.003455
5.759995	 0.003490
5.773328	 0.003634
5.786662	 0.004001
5.799995	 0.004477
5.813328	 0.004948
5.826662	 0.005447
5.839995	 0.005899
5.853328	 0.006135
5.866662	 0.006258
5.879995	 0.006537
5.893328	 0.006960
5.906662	 0.007346
5.919995	 0.007731
5.933328	 0.008251
5.946661	 0.008821
5.959995	 0.009361
5.973328	 0.010045
5.986661	 0.010925
5.999995	 0.011748
6.013328	 0.012354
6.026661	 0.012777
6.039995	 0.013144
6.053328	 0.013793
6.066661	 0.014967
6.079995	 0.016416
6.093328	 0.017885
6.106661	 0.019619
6.119995	 0.021943
6.133328	 0.024885
6.146661	 0.028319
6.159995	 0.032063
6.173328	 0.035774
6.186661	 0.038952
6.199995	 0.041127
6.213328	 0.042158
6.226661	 0.042321
6.239995	 0.041933
6.253328	 0.041040
6.266661	 0.039644
6.279994	 0.037905
6.293328	 0.036066
6.306661	 0.034282
6.319994	 0.032583
6.333328	 0.031084
6.346661	 0.029961
6.359994	 0.029157
6.373328	 0.028462
6.386661	 0.027862
6.399994	 0.027533
6.413328	 0.027518
6.426661	 0.027598
6.439994	 0.027582
6.453328	 0.027542
6.466661	 0.027650
6.479994	 0.027919
6.493328	 0.028289
6.506661	 0.028708
6.519994	 0.028981
6.533328	 0.028927
6.546661	 0.028714
6.559994	 0.028764
6.573328	 0.029311
6.586661	 0.030154
6.599994	 0.030852
6.613328	 0.031167
6.626661	 0.031211
6.639994	 0.031124
6.653327	 0.030887
6.666661	 0.030534
6.679994	 0.030252
6.693327	 0.030117
6.706661	 0.030043
6.719994	 0.030109
6.733327	 0.030477
6.746661	 0.031078
6.759994	 0.031779
6.773327	 0.032487
6.786661	 0.033006
6.799994	 0.033202
6.813327	 0.033137
6.826661	 0.032897
6.839994	 0.032523
6.853327	 0.032117
6.866661	 0.031798
6.879994	 0.031535
6.893327	 0.031339
6.906661	 0.031404
6.919994	 0.031761
6.933327	 0.032202
6.946661	 0.032574
6.959994	 0.032842
6.973327	 0.033059
6.986660	 0.033232
6.999994	 0.033253
7.013327	 0.033146
7.026660	 0.033097
7.039994	 0.033192
7.053327	 0.033432
7.066660	 0.033832
7.079994	 0.034374
7.093327	 0.035052
7.106660	 0.036078
7.119994	 0.038022
7.133327	 0.041262
7.146660	 0.044974
7.159994	 0.047317
7.173327	 0.047136
7.186660	 0.045055
7.199994	 0.042670
7.213327	 0.041154
7.226660	 0.040692
7.239994	 0.040872
7.253327	 0.041404
7.266660	 0.042206
7.279994	 0.042823
7.293327	 0.042577
7.306660	 0.041506
7.319993	 0.040302
7.333327	 0.039419
7.346660	 0.038875
7.359993	 0.038697
7.373327	 0.038955
7.386660	 0.039467
7.399993	 0.039971
7.413327	 0.040492
7.426660	 0.041238
7.439993	 0.042171
7.453327	 0.042895
7.466660	 0.043128
7.479993	 0.043304
7.493327	 0.044340
7.506660	 0.046459
7.519993	 0.048588
7.533327	 0.049483
7.546660	 0.049069
7.559993	 0.048280
7.573327	 0.048059
7.586660	 0.048600
7.599993	 0.049388
7.613327	 0.050120
7.626660	 0.051333
7.639993	 0.053427
7.653327	 0.055325
7.666660	 0.055486
7.679993	 0.054028
7.693326	 0.052345
7.706660	 0.051139
7.719993	 0.050113
7.733326	 0.048907
7.746660	 0.047587
7.759993	 0.046468
7.773326	 0.045692
7.786660	 0.045159
7.799993	 0.044765
7.813326	 0.044467
7.826660	 0.044339
7.839993	 0.044680
7.853326	 0.045649
7.866660	 0.046907
7.879993	 0.047877
7.893326	 0.048170
7.906660	 0.047855
7.919993	 0.047423
7.933326	 0.047300
7.946660	 0.047429
7.959993	 0.047636
7.973326	 0.048069
7.986660	 0.048803
7.999993	 0.049516
8.013327	 0.049888
8.026660	 0.050038
8.039993	 0.050312
8.053327	 0.050821
8.066660	 0.051475
8.079993	 0.052321
8.093327	 0.053434
8.106660	 0.054504
8.119993	 0.055106
8.133327	 0.055371
8.146660	 0.055811
8.159993	 0.056452
8.173326	 0.056638
8.186660	 0.055774
8.199993	 0.054123
8.213326	 0.052592
8.226660	 0.051733
8.239993	 0.051456
8.253326	 0.051549
8.266660	 0.051853
8.279993	 0.052129
8.293326	 0.052231
8.306660	 0.052286
8.319993	 0.052430
8.333326	 0.052687
8.346660	 0.053088
8.359993	 0.053575
8.373326	 0.053945
8.386660	 0.054077
8.399993	 0.054064
8.413326	 0.054064
8.426660	 0.054153
8.439993	 0.054314
8.453326	 0.054541
8.466660	 0.054887
8.479993	 0.055164
8.493326	 0.055097
8.506660	 0.054938
8.519993	 0.055141
8.533326	 0.055491
8.546659	 0.055452
8.559993	 0.055107
8.573326	 0.054944
8.586659	 0.055098
8.599993	 0.055355
8.613326	 0.055619
8.626659	 0.055993
8.639993	 0.056467
8.653326	 0.056800
8.666659	 0.056870
8.679993	 0.056854
8.693326	 0.056894
8.706659	 0.057033
8.719993	 0.057407
8.733326	 0.057967
8.746659	 0.058403
8.759993	 0.058685
8.773326	 0.059261
8.786659	 0.060466
8.799993	 0.062026
8.813326	 0.063333
8.826659	 0.063984
8.839993	 0.063969
8.853326	 0.063587
8.866659	 0.063204
8.879992	 0.063030
8.893326	 0.063022
8.906659	 0.062942
8.919992	 0.062594
8.933326	 0.062035
8.946659	 0.061500
8.959992	 0.061189
8.973326	 0.061115
8.986659	 0.061132
8.999992	 0.061036
9.013326	 0.060776
9.026659	 0.060564
9.039992	 0.060567
9.053326	 0.060704
9.066659	 0.060814
9.079992	 0.060784
9.093326	 0.060569
9.106659	 0.060336
9.119992	 0.060367
9.133326	 0.060655
9.146659	 0.060981
9.159992	 0.061248
9.173326	 0.061403
9.186659	 0.061473
9.199992	 0.061602
9.213326	 0.061844
9.226659	 0.062158
9.239992	 0.062517
9.253325	 0.062841
9.266659	 0.062961
9.279992	 0.062820
9.293325	 0.062655
9.306659	 0.062838
9.319992	 0.063497
9.333325	 0.064363
9.346659	 0.065133
9.359992	 0.065857
9.373325	 0.066741
9.386659	 0.067735
9.399992	 0.068625
9.413325	 0.069260
9.426659	 0.069472
9.439992	 0.069158
9.453325	 0.068521
9.466659	 0.067923
9.479992	 0.067572
9.493325	 0.067506
9.506659	 0.067769
9.519992	 0.068315
9.533325	 0.068859
9.546659	 0.069066
9.559992	 0.068820
9.573325	 0.068307
9.586658	 0.067951
9.599992	 0.067986
9.613325	 0.068172
9.626658	 0.068239
9.639992	 0.068194
9.653325	 0.068157
9.666658	 0.068249
9.679992	 0.068477
9.693325	 0.068683
9.706658	 0.068790
9.719992	 0.068880
9.733325	 0.069045
9.746658	 0.069335
9.759992	 0.069661
9.773325	 0.069792
9.786658	 0.069568
9.799992	 0.069147
9.813325	 0.068924
9.826658	 0.069102
9.839992	 0.069522
9.853325	 0.070057
9.866658	 0.070793
9.879992	 0.071637
9.893325	 0.072286
9.906658	 0.072579
9.919991	 0.072562
9.933325	 0.072276
9.946658	 0.071724
9.959991	 0.071076
9.973325	 0.070598
9.986658	 0.070419
9.999991	 0.070565
10.013325	 0.071003
10.026658	 0.071515
10.039991	 0.071762
10.053325	 0.071703
10.066658	 0.071718
10.079991	 0.072036
10.093325	 0.072474
10.106658	 0.072861
10.119991	 0.073161
10.133325	 0.073345
10.146658	 0.073377
10.159991	 0.073263
10.173325	 0.073259
10.186658	 0.073644
10.199991	 0.074203
10.213325	 0.074575
10.226658	 0.074779
10.239991	 0.074943
10.253325	 0.075099
10.266658	 0.075248
10.279991	 0.075100
10.293324	 0.074422
10.306658	 0.073609
10.319991	 0.073108
10.333324	 0.072873
10.346658	 0.072845
10.359991	 0.073117
10.373324	 0.073588
10.386658	 0.074066
10.399991	 0.074420
10.413324	 0.074586
10.426658	 0.074676
10.439991	 0.074803
10.453324	 0.074726
10.466658	 0.074220
10.479991	 0.073542
10.493324	 0.073022
10.506658	 0.072687
10.519991	 0.072596
10.533324	 0.072862
10.546658	 0.073247
10.559991	 0.073406
10.573324	 0.073390
10.586658	 0.073492
10.599991	 0.073849
10.613324	 0.074345
10.626657	 0.074852
10.639991	 0.075373
10.653324	 0.075858
10.666657	 0.076198
10.679991	 0.076377
10.693324	 0.076515
10.706657	 0.076999
10.719991	 0.078363
10.733324	 0.080647
10.746657	 0.083150
10.759991	 0.084880
10.773324	 0.085201
10.786657	 0.084424
10.799991	 0.083535
10.813324	 0.083178
10.826657	 0.083229
10.839991	 0.083140
10.853324	 0.082469
10.866657	 0.081292
10.879991	 0.080121
10.893324	 0.079343
10.906657	 0.078939
10.919991	 0.078796
10.933324	 0.078846
10.946657	 0.078834
10.959991	 0.078557
10.973324	 0.078265
10.986657	 0.078252
10.999990	 0.078362
11.013324	 0.078314
11.026657	 0.078205
11.039990	 0.078370
11.053324	 0.078825
11.066657	 0.079224
11.079990	 0.079400
11.093324	 0.079505
11.106657	 0.079665
11.119990	 0.079817
11.133324	 0.079823
11.146657	 0.079708
11.159990	 0.079632
11.173324	 0.079588
11.186657	 0.079483
11.199990	 0.079374
11.213324	 0.079385
11.226657	 0.079547
11.239990	 0.079797
11.253324	 0.079964
11.266657	 0.079872
11.279990	 0.079546
11.293324	 0.079193
11.306657	 0.078964
11.319990	 0.078830
11.333323	 0.078759
11.346657	 0.078881
11.359990	 0.079258
11.373323	 0.079733
11.386657	 0.080152
11.399990	 0.080447
11.413323	 0.080550
11.426657	 0.080496
11.439990	 0.080479
11.453323	 0.080628
11.466657	 0.080837
11.479990	 0.080979
11.493323	 0.081102
11.506657	 0.081260
11.519990	 0.081454
11.533323	 0.081726
11.546657	 0.082018
11.559990	 0.082206
11.573323	 0.082289
11.586657	 0.082276
11.599990	 0.082052
11.613323	 0.081603
11.626657	 0.081151
11.639990	 0.080901
11.653323	 0.080774
11.666656	 0.080548
11.679990	 0.080277
11.693323	 0.080186
11.706656	 0.080166
11.719990	 0.080037
11.733323	 0.080089
11.746656	 0.080555
11.759990	 0.081158
11.773323	 0.081648
11.786656	 0.082035
11.799990	 0.082257
11.813323	 0.082237
11.826656	 0.082036
11.839990	 0.081770
11.853323	 0.081859
11.866656	 0.083888
11.879990	 0.091478
11.893323	 0.109116
11.906656	 0.136817
11.919990	 0.165121
11.933323	 0.179681
11.946656	 0.173620
11.959990	 0.152959
11.973323	 0.129249
11.986656	 0.110251
11.999990	 0.097769
12.013323	 0.090431
12.026656	 0.086387
12.039989	 0.084266
12.053323	 0.083183
12.066656	 0.082721
12.079989	 0.082798
12.093323	 0.083147
12.106656	 0.083241
12.119989	 0.082913
12.133323	 0.082571
12.146656	 0.082578
12.159989	 0.082802
12.173323	 0.082959
12.186656	 0.082994
12.199989	 0.082998
12.213323	 0.083005
12.226656	 0.082940
12.239989	 0.082735
12.253323	 0.082515
12.266656	 0.082520
12.279989	 0.082887
12.293323	 0.083549
12.306656	 0.084325
12.319989	 0.085060
12.333323	 0.085571
12.346656	 0.085619
12.359989	 0.085205
12.373322	 0.084665
12.386656	 0.084272
12.399989	 0.083970
12.413322	 0.083673
12.426656	 0.083610
12.439989	 0.084015
12.453322	 0.084749
12.466656	 0.085662
12.479989	 0.086928
12.493322	 0.088566
12.506656	 0.090026
12.519989	 0.090686
12.533322	 0.090407
12.546656	 0.089493
12.559989	 0.088377
12.573322	 0.087387
12.586656	 0.086739
12.599989	 0.086489
12.613322	 0.086409
12.626656	 0.086221
12.639989	 0.085971
12.653322	 0.085904
12.666656	 0.086058
12.679989	 0.086212
12.693322	 0.086301
12.706656	 0.086543
12.719989	 0.086891
12.733322	 0.086874
12.746655	 0.086352
12.759989	 0.085848
12.773322	 0.085872
12.786655	 0.086349
12.799989	 0.086789
12.813322	 0.086915
12.826655	 0.086958
12.839989	 0.087210
12.853322	 0.087529
12.866655	 0.087547
12.879989	 0.087214
12.893322	 0.086848
12.906655	 0.086698
12.919989	 0.086629
12.933322	 0.086420
12.946655	 0.086228
12.959989	 0.086286
12.973322	 0.086464
12.986655	 0.086550
12.999989	 0.086580
13.013322	 0.086623
13.026655	 0.086629
13.039989	 0.086629
13.053322	 0.086705
13.066655	 0.086826
13.079988	 0.086944
13.093322	 0.087067
13.106655	 0.087129
13.119988	 0.087054
13.133322	 0.086941
13.146655	 0.087018
13.159988	 0.087337
13.173322	 0.087669
13.186655	 0.087771
13.199988	 0.087596
13.213322	 0.087260
13.226655	 0.086911
13.239988	 0.086682
13.253322	 0.086576
13.266655	 0.086492
13.279988	 0.086475
13.293322	 0.086594
13.306655	 0.086706
13.319988	 0.086628
13.333322	 0.086400
13.346655	 0.086181
13.359988	 0.086130
13.373322	 0.086362
13.386655	 0.086677
13.399988	 0.086689
13.413321	 0.086425
13.426655	 0.086185
13.439988	 0.086018
13.453321	 0.085937
13.466655	 0.086039
13.479988	 0.086160
13.493321	 0.086038
13.506655	 0.085730
13.519988	 0.085474
13.533321	 0.085303
13.546655	 0.085113
13.559988	 0.085065
13.573321	 0.085433
13.586655	 0.086096
13.599988	 0.086622
13.613321	 0.086806
13.626655	 0.086829
13.639988	 0.086854
13.653321	 0.086713
13.666655	 0.086323
13.679988	 0.086093
13.693321	 0.086384
13.706655	 0.086936
13.719988	 0.087264
13.733321	 0.087268
13.746655	 0.087148
13.759988	 0.087038
13.773321	 0.086977
13.786654	 0.087001
13.799988	 0.087057
13.813321	 0.087119
13.826654	 0.087293
13.839988	 0.087542
13.853321	 0.087646
13.866654	 0.087610
13.879988	 0.087691
13.893321	 0.088025
13.906654	 0.088486
13.919988	 0.088800
13.933321	 0.088731
13.946654	 0.088374
13.959988	 0.088102
13.973321	 0.088074
13.986654	 0.088137
13.999988	 0.088231
14.013321	 0.088439
14.026654	 0.088729
14.039988	 0.088879
14.053321	 0.088739
14.066654	 0.088467
14.079988	 0.088256
14.093321	 0.088126
14.106654	 0.088057
14.119987	 0.088097
14.133321	 0.088285
14.146654	 0.088471
14.159987	 0.088412
14.173321	 0.088169
14.186654	 0.088046
14.199987	 0.088131
14.213321	 0.088291
14.226654	 0.088507
14.239987	 0.088870
14.253321	 0.089317
14.266654	 0.089575
14.279987	 0.089572
14.293321	 0.089574
14.306654	 0.089771
14.319987	 0.090023
14.333321	 0.090047
14.346654	 0.089817
14.359987	 0.089591
14.373321	 0.089447
14.386654	 0.089274
14.399987	 0.089095
14.413321	 0.088988
14.426654	 0.089010
14.439987	 0.089209
14.453321	 0.089350
14.466654	 0.089145
14.479987	 0.088853
14.493320	 0.088897
14.506654	 0.089190
14.519987	 0.089380
14.533320	 0.089352
14.546654	 0.089223
14.559987	 0.089155
14.573320	 0.089164
14.586654	 0.089090
14.599987	 0.088926
14.613320	 0.088867
14.626654	 0.088961
14.639987	 0.089024
14.653320	 0.088946
14.666654	 0.088830
14.679987	 0.088778
14.693320	 0.088790
14.706654	 0.088867
14.719987	 0.089026
14.733320	 0.089203
14.746654	 0.089302
14.759987	 0.089277
14.773320	 0.089072
14.786654	 0.088618
14.799987	 0.088053
14.813320	 0.087790
14.826653	 0.088041
14.839987	 0.088491
14.853320	 0.088699
14.866653	 0.088603
14.879987	 0.088510
14.893320	 0.088637
14.906653	 0.088789
14.919987	 0.088692
14.933320	 0.088472
14.946653	 0.088470
14.959987	 0.088647
14.973320	 0.088746
14.986653	 0.088884
14.999987	 0.089259
15.013320	 0.089591
15.026653	 0.089532
15.039987	 0.089232
15.053320	 0.089039
15.066653	 0.089047
15.079987	 0.089218
15.093320	 0.089442
15.106653	 0.089493
15.119987	 0.089300
15.133320	 0.089083
15.146653	 0.089049
15.159986	 0.089131
15.173320	 0.089152
15.186653	 0.089083
15.199986	 0.089083
15.213320	 0.089191
15.226653	 0.089141
15.239986	 0.088729
15.253320	 0.088117
15.266653	 0.087663
15.279986	 0.087571
15.293320	 0.087747
15.306653	 0.087905
15.319986	 0.087733
15.333320	 0.087189
15.346653	 0.086700
15.359986	 0.086730
15.373320	 0.087146
15.386653	 0.087385
15.399986	 0.087296
15.413320	 0.087177
15.426653	 0.087129
15.439986	 0.087043
15.453320	 0.086970
15.466653	 0.087057
15.479986	 0.087303
15.493320	 0.087588
15.506653	 0.087852
15.519986	 0.088159
15.533319	 0.088539
15.546653	 0.088802
15.559986	 0.088697
15.573319	 0.088358
15.586653	 0.088217
15.599986	 0.088441
15.613319	 0.088825
15.626653	 0.089119
15.639986	 0.089254
15.653319	 0.089357
15.666653	 0.089495
15.679986	 0.089585
15.693319	 0.089677
15.706653	 0.089881
15.719986	 0.090089
15.733319	 0.090199
15.746653	 0.090217
15.759986	 0.090098
15.773319	 0.089838
15.786653	 0.089587
15.799986	 0.089444
15.813319	 0.089429
15.826653	 0.089627
15.839986	 0.089979
15.853319	 0.090319
15.866652	 0.090576
15.879986	 0.090626
15.893319	 0.090485
15.906652	 0.090533
15.919986	 0.090910
15.933319	 0.091207
15.946652	 0.091158
15.959986	 0.090956
15.973319	 0.090765
15.986652	 0.090523
15.999986	 0.090293
16.013319	 0.090290
16.026653	 0.090478
16.039988	 0.090536
16.053322	 0.090313
16.066656	 0.090050
16.079990	 0.090007
16.093325	 0.090085
16.106659	 0.090059
16.119993	 0.089985
16.133327	 0.090014
16.146662	 0.090098
16.159996	 0.090064
16.173330	 0.089801
16.186665	 0.089421
16.199999	 0.089247
16.213333	 0.089417
16.226667	 0.089720
16.240002	 0.089950
16.253336	 0.090159
16.266670	 0.090446
16.280005	 0.090689
16.293339	 0.090750
16.306673	 0.090808
16.320007	 0.091179
16.333342	 0.091944
16.346676	 0.093108
16.360010	 0.095338
16.373344	 0.100985
16.386679	 0.114114
16.400013	 0.134958
16.413347	 0.152863
16.426682	 0.153640
16.440016	 0.136302
16.453350	 0.113140
16.466684	 0.094029
16.480019	 0.079879
16.493353	 0.068571
16.506687	 0.059108
16.520021	 0.051245
16.533356	 0.044832
16.546690	 0.039579
16.560024	 0.035193
16.573359	 0.031573
16.586693	 0.028580
16.600027	 0.025991
16.613361	 0.023735
16.626696	 0.021807
16.640030	 0.020072
16.653364	 0.018414
16.666698	 0.016957
16.680033	 0.015871
16.693367	 0.015069
16.706701	 0.014333
16.720036	 0.013675
16.733370	 0.013259
16.746704	 0.012969
16.760038	 0.012446
16.773373	 0.011636
16.786707	 0.010785
16.800041	 0.010004
16.813375	 0.009304
16.826710	 0.008713
16.840044	 0.008197
16.853378	 0.007689
16.866713	 0.007159
16.880047	 0.006579
16.893381	 0.005980
16.906715	 0.005420
16.920050	 0.004820
16.933384	 0.003991
16.946718	 0.002887
16.960052	 0.001781
16.973387	 0.001028
16.986721	 0.000617
17.000055	 0.000251
17.013390	 -0.000221
17.026724	 -0.000846
17.040058	 -0.001714
17.053392	 -0.002692
17.066727	 -0.003468
17.080061	 -0.003994
17.093395	 -0.004490
17.106730	 -0.005069
17.120064	 -0.005636
17.133398	 -0.006079
17.146732	 -0.006325
17.160067	 -0.006389
17.173401	 -0.006524
17.186735	 -0.006876
17.200069	 -0.007132
17.213404	 -0.007066
17.226738	 -0.006912
17.240072	 -0.006806
17.253407	 -0.006552
17.266741	 -0.006082
17.280075	 -0.005607
17.293409	 -0.005252
17.306744	 -0.004841
17.320078	 -0.004225
17.333412	 -0.003606
17.346746	 -0.003202
17.360081	 -0.002926
17.373415	 -0.002638
17.386749	 -0.002401
17.400084	 -0.002328
17.413418	 -0.002319
17.426752	 -0.002105
17.440086	 -0.001568
17.453421	 -0.000868
17.466755	 -0.000318
17.480089	 -0.000185
17.493423	 -0.000345
17.506758	 -0.000323
17.520092	 0.000068
17.533426	 0.000594
17.546761	 0.001005
17.560095	 0.001146
17.573429	 0.001001
17.586763	 0.000818
17.600098	 0.000919
17.613432	 0.001306
17.626766	 0.001711
17.640100	 0.002043
17.653435	 0.002364
17.666769	 0.002564
17.680103	 0.002550
17.693438	 0.002532
17.706772	 0.002709
17.720106	 0.002946
17.733440	 0.003030
17.746775	 0.002977
17.760109	 0.002915
17.773443	 0.002872
17.786777	 0.002879
17.800112	 0.003085
17.813446	 0.003498
17.826780	 0.003878
17.840115	 0.004095
17.853449	 0.004314
17.866783	 0.004709
17.880117	 0.005152
17.893452	 0.005340
17.906786	 0.005251
17.920120	 0.005152
17.933455	 0.005190
17.946789	 0.005285
17.960123	 0.005274
17.973457	 0.005131
17.986792	 0.005059
18.000126	 0.005273
18.013460	 0.005762
18.026794	 0.006248
18.040129	 0.006399
18.053463	 0.006241
18.066797	 0.006070
18.080132	 0.005928
18.093466	 0.005728
18.106800	 0.005732
18.120134	 0.006175
18.133469	 0.006773
18.146803	 0.007125
18.160137	 0.007130
18.173471	 0.006908
18.186806	 0.006672
18.200140	 0.006593
18.213474	 0.006669
18.226809	 0.006794
18.240143	 0.006953
18.253477	 0.007208
18.266811	 0.007446
18.280146	 0.007462
18.293480	 0.007368
18.306814	 0.007507
18.320148	 0.007941
18.333483	 0.008386
18.346817	 0.008602
18.360151	 0.008615
18.373486	 0.008566
18.386820	 0.008588
18.400154	 0.008703
18.413488	 0.008772
18.426823	 0.008744
18.440157	 0.008756
18.453491	 0.008855
18.466825	 0.008980
18.480160	 0.009121
18.493494	 0.009270
18.506828	 0.009383
18.520163	 0.009362
18.533497	 0.009131
18.546831	 0.008843
18.560165	 0.008755
18.573500	 0.008966
18.586834	 0.009411
18.600168	 0.009899
18.613503	 0.010156
18.626837	 0.010114
18.640171	 0.010019
18.653505	 0.010077
18.666840	 0.010203
18.680174	 0.010261
18.693508	 0.010231
18.706842	 0.010072
18.720177	 0.009786
18.733511	 0.009495
18.746845	 0.009183
18.760180	 0.008768
18.773514	 0.008478
18.786848	 0.008573
18.800182	 0.008889
18.813517	 0.009117
18.826851	 0.009198
18.840185	 0.009176
18.853519	 0.009075
18.866854	 0.009037
18.880188	 0.009142
18.893522	 0.009238
18.906857	 0.009268
18.920191	 0.009383
18.933525	 0.009586
18.946859	 0.009625
18.960194	 0.009381
18.973528	 0.009066
18.986862	 0.008882
19.000196	 0.008793
19.013531	 0.008761
19.026865	 0.008843
19.040199	 0.008974
19.053534	 0.009015
19.066868	 0.008931
19.080202	 0.008746
19.093536	 0.008563
19.106871	 0.008562
19.120205	 0.008811
19.133539	 0.009205
19.146873	 0.009534
19.160208	 0.009553
19.173542	 0.009193
19.186876	 0.008757
19.200211	 0.008673
19.213545	 0.009017
19.226879	 0.009529
19.240213	 0.009927
19.253548	 0.010055
19.266882	 0.009931
19.280216	 0.009741
19.293550	 0.009733
19.306885	 0.009980
19.320219	 0.010181
19.333553	 0.009948
19.346888	 0.009321
19.360222	 0.008720
19.373556	 0.008453
19.386890	 0.008512
19.400225	 0.008677
19.413559	 0.008714
19.426893	 0.008638
19.440228	 0.008676
19.453562	 0.008842
19.466896	 0.008837
19.480230	 0.008611
19.493565	 0.008518
19.506899	 0.008722
19.520233	 0.008991
19.533567	 0.009081
19.546902	 0.009060
19.560236	 0.009183
19.573570	 0.009438
19.586905	 0.009523
19.600239	 0.009326
19.613573	 0.009108
19.626907	 0.009111
19.640242	 0.009256
19.653576	 0.009350
19.666910	 0.009438
19.680244	 0.009658
19.693579	 0.009906
19.706913	 0.009936
19.720247	 0.009712
19.733582	 0.009472
19.746916	 0.009479
19.760250	 0.009773
19.773584	 0.010190
19.786919	 0.010545
19.800253	 0.010719
19.813587	 0.010669
19.826921	 0.010470
19.840256	 0.010284
19.853590	 0.010176
19.866924	 0.010079
19.880259	 0.009912
19.893593	 0.009673
19.906927	 0.009450
19.920261	 0.009302
19.933596	 0.009158
19.946930	 0.008913
19.960264	 0.008575
19.973598	 0.008311
19.986933	 0.008218

*------------------------ End of raw data
Results for Channel	1	=	242.00	nm
Title:	Report Title
Run File:	C:\HPLC\PET 2025\2025.06.23\ompa_24h004.run
--------------
Injection Info
--------------
Method:	C:\METODOS EQUIPO 2 2025\20250402 PET_Calibrado TPA MHET BHET DIMER.mth
Sample:	OmpA_24h
Injection Date:	Mon Jun 23 11:39:06 2025
Manual injection
Operator:	Paloma
Instrument:	3
Notes:	
---------
Misc Info
---------
Workstation:	HPLC
Bus Address:	44
Run Time:	0.000	to	20.000	min.
-----------
Recalc Info
-----------
Recalc Method:	c:\metodos equipo 2 2025\20250402 pet_calibrado tpa mhet bhet dimer.mth
Recalc Date:	Mon Jun 23 12:02:23 2025
Operator:	Paloma
Instrument:	3
Notes:	
Sample Rate:	5.000 Hz.
Measurement Type:	1 = Area
Calculation Type:	4 = ExtStd
Normalize Results:	No
------------------------
Peak Info for Channel 1
------------------------
4 Peaks (tR	Timeoffset	RRT	Sepcode	Width	Counts	Result	Name)
6.225	-0.146	0.0000	BB	14.48	2799323	25.470743	TPA (uM)
7.227	-0.002	0.0000	GR	0.00	355011	6.664913	MHET (uM)
7.535	0.060	0.0000	BB	-3.15	92788	1.119860	BHET (uM)
8.871	-0.258	0.0000	PB	0.00	284933	5.102875	DIMER (uM)
