# Supplementary material for: Engineering Escherichia coli for polyethylene terephthalate powder biodegradation via recoding of an outer membrane protein
Source: iScience. 2026 Jan 2;29(2):114621. doi: 10.1016/j.isci.2025.114621 (PMC12860643; doi:10.1016/j.isci.2025.114621)
Supplement: Data S2. Raw HPLC and UHPLC-MS data — (A) Unprocessed HPLC data files supporting Figures 4, S3, S5, Tables 1 and S4. Files are provided in.txt format corresponding to the data extracted with Varian ProStar software (Varian Inc., Palo Alto, California, USA). Each file contains absorbance values (in arbitrary units) recorded over time under the analytical conditions described in STAR Methods. (B) Raw UHPLC-MS files supporting Figure S4. The chromatograms and mass spectrometry data can be analyzed with the software MassLynx V4.1 (Waters) to obtain the mass spectra of the oligomers TET and TETE. Analytical conditions described in STAR Methods. (A and B) The unprocessed HPLC and UHPLC-MS files have been deposited at Zenodo under the identifier https://zenodo.org/records/17578239. [file mmc5.zip › Data S2/A. HPLC/Figure 4A, Figure S5/S3_48H_1.TXT]

File	C:\HPLC\PET 2025\2025.06.23\ompa_48h.run	Filetype	63
WTOASCII Parameters:	C:\star\WTOASCII.TXT
 1 channels
   Channel	 1	242.00	nm	in AU
Base rate 5.0000 Hz	Bunch 2	Effective rate 5.00000 Hz.	T = 0.003333 min.
6000 points	from	0.000	to	20.000	minutes
Sampling every 4 point(s)
Printing points from	0.000	to	20.000 min, point 0 to 5999
Channels	1	to	1
0.000000	 0.000000
0.013333	 -0.000232
0.026667	 -0.000827
0.040000	 -0.001487
0.053333	 -0.001818
0.066667	 -0.001681
0.080000	 -0.001365
0.093333	 -0.001228
0.106667	 -0.001223
0.120000	 -0.001110
0.133333	 -0.000846
0.146667	 -0.000596
0.160000	 -0.000563
0.173333	 -0.000730
0.186667	 -0.000935
0.200000	 -0.001131
0.213333	 -0.001298
0.226667	 -0.001311
0.240000	 -0.001026
0.253333	 -0.000539
0.266667	 -0.000184
0.280000	 -0.000127
0.293333	 -0.000167
0.306667	 -0.000131
0.320000	 -0.000177
0.333333	 -0.000383
0.346667	 -0.000560
0.360000	 -0.000641
0.373333	 -0.000698
0.386667	 -0.000658
0.400000	 -0.000473
0.413333	 -0.000268
0.426667	 -0.000185
0.440000	 -0.000280
0.453333	 -0.000557
0.466666	 -0.000978
0.480000	 -0.001376
0.493333	 -0.001619
0.506666	 -0.001825
0.520000	 -0.002047
0.533333	 -0.002023
0.546666	 -0.001578
0.560000	 -0.000981
0.573333	 -0.000580
0.586666	 -0.000450
0.600000	 -0.000534
0.613333	 -0.000752
0.626666	 -0.000951
0.640000	 -0.000977
0.653333	 -0.000833
0.666666	 -0.000641
0.680000	 -0.000472
0.693333	 -0.000376
0.706666	 -0.000466
0.720000	 -0.000760
0.733333	 -0.001065
0.746666	 -0.001178
0.760000	 -0.001148
0.773333	 -0.001128
0.786666	 -0.001082
0.800000	 -0.000877
0.813333	 -0.000517
0.826666	 -0.000233
0.839999	 -0.000240
0.853333	 -0.000445
0.866666	 -0.000684
0.879999	 -0.000929
0.893333	 -0.001031
0.906666	 -0.000827
0.919999	 -0.000589
0.933333	 -0.000673
0.946666	 -0.000968
0.959999	 -0.001208
0.973333	 -0.001405
0.986666	 -0.001595
0.999999	 -0.001668
1.013333	 -0.001582
1.026666	 -0.001426
1.039999	 -0.001277
1.053333	 -0.001188
1.066666	 -0.001243
1.079999	 -0.001462
1.093333	 -0.001695
1.106666	 -0.001765
1.119999	 -0.001631
1.133333	 -0.001412
1.146666	 -0.001258
1.159999	 -0.001207
1.173333	 -0.001263
1.186666	 -0.001417
1.199999	 -0.001547
1.213333	 -0.001562
1.226666	 -0.001552
1.239999	 -0.001570
1.253332	 -0.001452
1.266666	 -0.001030
1.279999	 -0.000311
1.293332	 0.000690
1.306666	 0.002130
1.319999	 0.004196
1.333332	 0.006877
1.346666	 0.009890
1.359999	 0.012849
1.373332	 0.015558
1.386666	 0.018101
1.399999	 0.020598
1.413332	 0.022984
1.426666	 0.027028
1.439999	 0.043586
1.453332	 0.093507
1.466666	 0.184605
1.479999	 0.290448
1.493332	 0.370854
1.506666	 0.407772
1.519999	 0.409345
1.533332	 0.391875
1.546666	 0.367954
1.559999	 0.343863
1.573332	 0.321629
1.586666	 0.302118
1.599999	 0.285556
1.613332	 0.270968
1.626665	 0.257122
1.639999	 0.243604
1.653332	 0.230484
1.666665	 0.217681
1.679999	 0.204912
1.693332	 0.191908
1.706665	 0.178631
1.719999	 0.165285
1.733332	 0.152132
1.746665	 0.139339
1.759999	 0.126931
1.773332	 0.114970
1.786665	 0.103676
1.799999	 0.093139
1.813332	 0.083248
1.826665	 0.073949
1.839999	 0.065385
1.853332	 0.057819
1.866665	 0.051447
1.879999	 0.046264
1.893332	 0.042161
1.906665	 0.039136
1.919999	 0.037258
1.933332	 0.036332
1.946665	 0.035739
1.959998	 0.034992
1.973332	 0.034204
1.986665	 0.033544
1.999998	 0.032772
2.013332	 0.031578
2.026665	 0.029824
2.039999	 0.027427
2.053332	 0.024418
2.066665	 0.021194
2.079998	 0.018319
2.093332	 0.015961
2.106665	 0.013975
2.119998	 0.012394
2.133332	 0.011287
2.146665	 0.010502
2.159998	 0.009874
2.173332	 0.009347
2.186665	 0.008909
2.199998	 0.008623
2.213332	 0.008523
2.226665	 0.008396
2.239998	 0.007968
2.253332	 0.007292
2.266665	 0.006652
2.279998	 0.006199
2.293332	 0.005945
2.306665	 0.005928
2.319998	 0.006119
2.333332	 0.006367
2.346665	 0.006500
2.359998	 0.006421
2.373332	 0.006218
2.386665	 0.006083
2.399998	 0.006151
2.413332	 0.006385
2.426665	 0.006517
2.439998	 0.006349
2.453331	 0.006080
2.466665	 0.006014
2.479998	 0.006104
2.493331	 0.006030
2.506665	 0.005645
2.519998	 0.005213
2.533331	 0.005024
2.546665	 0.005010
2.559998	 0.004874
2.573331	 0.004436
2.586665	 0.003817
2.599998	 0.003259
2.613331	 0.002917
2.626665	 0.002744
2.639998	 0.002486
2.653331	 0.002017
2.666665	 0.001578
2.679998	 0.001465
2.693331	 0.001679
2.706665	 0.001989
2.719998	 0.002106
2.733331	 0.001909
2.746665	 0.001618
2.759998	 0.001530
2.773331	 0.001642
2.786664	 0.001729
2.799998	 0.001698
2.813331	 0.001691
2.826664	 0.001747
2.839998	 0.001667
2.853331	 0.001433
2.866664	 0.001343
2.879998	 0.001535
2.893331	 0.001777
2.906664	 0.001825
2.919998	 0.001652
2.933331	 0.001349
2.946664	 0.001103
2.959998	 0.001076
2.973331	 0.001212
2.986664	 0.001350
2.999998	 0.001395
3.013331	 0.001288
3.026664	 0.001037
3.039998	 0.000849
3.053331	 0.000907
3.066664	 0.001099
3.079998	 0.001264
3.093331	 0.001393
3.106664	 0.001448
3.119998	 0.001362
3.133331	 0.001255
3.146664	 0.001323
3.159997	 0.001510
3.173331	 0.001531
3.186664	 0.001318
3.199997	 0.001049
3.213331	 0.000780
3.226664	 0.000534
3.239997	 0.000490
3.253331	 0.000691
3.266664	 0.000862
3.279997	 0.000753
3.293331	 0.000510
3.306664	 0.000507
3.319997	 0.000850
3.333331	 0.001223
3.346664	 0.001390
3.359997	 0.001554
3.373331	 0.001888
3.386664	 0.002316
3.399997	 0.002847
3.413331	 0.003501
3.426664	 0.004069
3.439997	 0.004392
3.453331	 0.004573
3.466664	 0.004747
3.479997	 0.004851
3.493330	 0.004701
3.506664	 0.004224
3.519997	 0.003531
3.533330	 0.002838
3.546664	 0.002316
3.559997	 0.002036
3.573330	 0.002044
3.586664	 0.002297
3.599997	 0.002560
3.613330	 0.002612
3.626664	 0.002457
3.639997	 0.002219
3.653330	 0.001940
3.666664	 0.001578
3.679997	 0.001207
3.693330	 0.001029
3.706664	 0.001143
3.719997	 0.001412
3.733330	 0.001656
3.746664	 0.001820
3.759997	 0.001871
3.773330	 0.001764
3.786664	 0.001640
3.799997	 0.001656
3.813330	 0.001641
3.826663	 0.001381
3.839997	 0.001018
3.853330	 0.000771
3.866663	 0.000641
3.879997	 0.000561
3.893330	 0.000471
3.906663	 0.000363
3.919997	 0.000368
3.933330	 0.000544
3.946663	 0.000694
3.959997	 0.000732
3.973330	 0.000840
3.986663	 0.001037
3.999997	 0.001140
4.013330	 0.001174
4.026663	 0.001266
4.039997	 0.001275
4.053330	 0.001097
4.066663	 0.000958
4.079997	 0.000995
4.093330	 0.001054
4.106663	 0.001036
4.119997	 0.001046
4.133330	 0.001145
4.146663	 0.001228
4.159997	 0.001298
4.173330	 0.001456
4.186663	 0.001580
4.199996	 0.001491
4.213330	 0.001262
4.226663	 0.001042
4.239996	 0.000877
4.253330	 0.000773
4.266663	 0.000750
4.279996	 0.000823
4.293330	 0.000944
4.306663	 0.000955
4.319996	 0.000784
4.333330	 0.000579
4.346663	 0.000488
4.359996	 0.000521
4.373330	 0.000660
4.386663	 0.000868
4.399996	 0.001006
4.413330	 0.001012
4.426663	 0.001028
4.439996	 0.001104
4.453330	 0.001125
4.466663	 0.001127
4.479996	 0.001235
4.493330	 0.001333
4.506663	 0.001223
4.519996	 0.000991
4.533329	 0.000834
4.546663	 0.000762
4.559996	 0.000697
4.573329	 0.000654
4.586663	 0.000633
4.599996	 0.000590
4.613329	 0.000574
4.626663	 0.000626
4.639996	 0.000668
4.653329	 0.000638
4.666663	 0.000557
4.679996	 0.000480
4.693329	 0.000522
4.706663	 0.000774
4.719996	 0.001157
4.733329	 0.001472
4.746663	 0.001509
4.759996	 0.001193
4.773329	 0.000777
4.786663	 0.000569
4.799996	 0.000532
4.813329	 0.000463
4.826663	 0.000297
4.839996	 0.000088
4.853329	 -0.000075
4.866663	 -0.000139
4.879996	 -0.000157
4.893329	 -0.000224
4.906662	 -0.000298
4.919996	 -0.000233
4.933329	 -0.000071
4.946662	 0.000008
4.959996	 -0.000019
4.973329	 -0.000107
4.986662	 -0.000182
4.999996	 -0.000077
5.013329	 0.000259
5.026662	 0.000694
5.039996	 0.001047
5.053329	 0.001257
5.066662	 0.001402
5.079996	 0.001547
5.093329	 0.001680
5.106662	 0.001834
5.119996	 0.002094
5.133329	 0.002458
5.146662	 0.002831
5.159996	 0.003117
5.173329	 0.003170
5.186662	 0.002861
5.199996	 0.002365
5.213329	 0.002114
5.226662	 0.002321
5.239995	 0.002696
5.253329	 0.002835
5.266662	 0.002675
5.279995	 0.002379
5.293329	 0.002093
5.306662	 0.001924
5.319995	 0.001870
5.333329	 0.001838
5.346662	 0.001795
5.359995	 0.001677
5.373329	 0.001403
5.386662	 0.001087
5.399995	 0.000921
5.413329	 0.000865
5.426662	 0.000791
5.439995	 0.000754
5.453329	 0.000835
5.466662	 0.001011
5.479995	 0.001255
5.493329	 0.001516
5.506662	 0.001737
5.519995	 0.001892
5.533329	 0.001843
5.546662	 0.001455
5.559995	 0.000933
5.573328	 0.000681
5.586662	 0.000782
5.599995	 0.000941
5.613328	 0.000929
5.626662	 0.000826
5.639995	 0.000798
5.653328	 0.000814
5.666662	 0.000781
5.679995	 0.000807
5.693328	 0.001059
5.706662	 0.001494
5.719995	 0.001900
5.733328	 0.002085
5.746662	 0.001975
5.759995	 0.001709
5.773328	 0.001595
5.786662	 0.001801
5.799995	 0.002272
5.813328	 0.002909
5.826662	 0.003493
5.839995	 0.003762
5.853328	 0.003881
5.866662	 0.004321
5.879995	 0.005117
5.893328	 0.005792
5.906662	 0.006045
5.919995	 0.006176
5.933328	 0.006594
5.946661	 0.007251
5.959995	 0.007908
5.973328	 0.008527
5.986661	 0.009074
5.999995	 0.009478
6.013328	 0.009832
6.026661	 0.010262
6.039995	 0.010801
6.053328	 0.011567
6.066661	 0.012746
6.079995	 0.014332
6.093328	 0.016229
6.106661	 0.018552
6.119995	 0.021634
6.133328	 0.025870
6.146661	 0.031313
6.159995	 0.037362
6.173328	 0.043236
6.186661	 0.048513
6.199995	 0.052751
6.213328	 0.055282
6.226661	 0.055893
6.239995	 0.054963
6.253328	 0.052873
6.266661	 0.049858
6.279994	 0.046308
6.293328	 0.042722
6.306661	 0.039345
6.319994	 0.036168
6.333328	 0.033242
6.346661	 0.030731
6.359994	 0.028719
6.373328	 0.027243
6.386661	 0.026338
6.399994	 0.025831
6.413328	 0.025421
6.426661	 0.024971
6.439994	 0.024574
6.453328	 0.024385
6.466661	 0.024346
6.479994	 0.024282
6.493328	 0.024219
6.506661	 0.024250
6.519994	 0.024364
6.533328	 0.024588
6.546661	 0.024958
6.559994	 0.025461
6.573328	 0.026139
6.586661	 0.026964
6.599994	 0.027679
6.613328	 0.028043
6.626661	 0.028124
6.639994	 0.028185
6.653327	 0.028394
6.666661	 0.028669
6.679994	 0.028700
6.693327	 0.028440
6.706661	 0.028342
6.719994	 0.028602
6.733327	 0.028886
6.746661	 0.029181
6.759994	 0.029953
6.773327	 0.031118
6.786661	 0.031938
6.799994	 0.032099
6.813327	 0.031888
6.826661	 0.031567
6.839994	 0.031182
6.853327	 0.030682
6.866661	 0.030086
6.879994	 0.029610
6.893327	 0.029513
6.906661	 0.029702
6.919994	 0.029823
6.933327	 0.029769
6.946661	 0.029753
6.959994	 0.029966
6.973327	 0.030339
6.986660	 0.030665
6.999994	 0.030819
7.013327	 0.030792
7.026660	 0.030678
7.039994	 0.030684
7.053327	 0.030951
7.066660	 0.031421
7.079994	 0.031913
7.093327	 0.032340
7.106660	 0.033008
7.119994	 0.034523
7.133327	 0.037171
7.146660	 0.040377
7.159994	 0.042771
7.173327	 0.043192
7.186660	 0.041734
7.199994	 0.039502
7.213327	 0.037521
7.226660	 0.036197
7.239994	 0.035467
7.253327	 0.035140
7.266660	 0.035129
7.279994	 0.035306
7.293327	 0.035469
7.306660	 0.035640
7.319993	 0.035975
7.333327	 0.036401
7.346660	 0.036666
7.359993	 0.036645
7.373327	 0.036553
7.386660	 0.036855
7.399993	 0.037746
7.413327	 0.038874
7.426660	 0.039642
7.439993	 0.039712
7.453327	 0.039257
7.466660	 0.038771
7.479993	 0.038752
7.493327	 0.039669
7.506660	 0.041766
7.519993	 0.044389
7.533327	 0.046151
7.546660	 0.046414
7.559993	 0.046010
7.573327	 0.046250
7.586660	 0.047583
7.599993	 0.049057
7.613327	 0.049536
7.626660	 0.049483
7.639993	 0.050249
7.653327	 0.051834
7.666660	 0.052864
7.679993	 0.052529
7.693326	 0.051324
7.706660	 0.049967
7.719993	 0.048656
7.733326	 0.047406
7.746660	 0.046234
7.759993	 0.045017
7.773326	 0.043839
7.786660	 0.043098
7.799993	 0.042879
7.813326	 0.042904
7.826660	 0.043110
7.839993	 0.043624
7.853326	 0.044434
7.866660	 0.045485
7.879993	 0.046611
7.893326	 0.047269
7.906660	 0.047066
7.919993	 0.046341
7.933326	 0.045615
7.946660	 0.045018
7.959993	 0.044595
7.973326	 0.044471
7.986660	 0.044552
7.999993	 0.044632
8.013327	 0.044823
8.026660	 0.045388
8.039993	 0.046275
8.053327	 0.047235
8.066660	 0.048192
8.079993	 0.049315
8.093327	 0.050793
8.106660	 0.052466
8.119993	 0.053945
8.133327	 0.055302
8.146660	 0.056956
8.159993	 0.058798
8.173326	 0.059909
8.186660	 0.059326
8.199993	 0.057168
8.213326	 0.054594
8.226660	 0.052563
8.239993	 0.051319
8.253326	 0.050806
8.266660	 0.050788
8.279993	 0.050898
8.293326	 0.050900
8.306660	 0.050682
8.319993	 0.050321
8.333326	 0.050138
8.346660	 0.050275
8.359993	 0.050517
8.373326	 0.050706
8.386660	 0.050829
8.399993	 0.050837
8.413326	 0.050839
8.426660	 0.051099
8.439993	 0.051634
8.453326	 0.052161
8.466660	 0.052487
8.479993	 0.052651
8.493326	 0.052706
8.506660	 0.052634
8.519993	 0.052428
8.533326	 0.052126
8.546659	 0.051825
8.559993	 0.051713
8.573326	 0.051918
8.586659	 0.052358
8.599993	 0.052891
8.613326	 0.053452
8.626659	 0.054056
8.639993	 0.054660
8.653326	 0.055054
8.666659	 0.055112
8.679993	 0.055009
8.693326	 0.054954
8.706659	 0.054890
8.719993	 0.054767
8.733326	 0.054812
8.746659	 0.055092
8.759993	 0.055332
8.773326	 0.055431
8.786659	 0.055569
8.799993	 0.055894
8.813326	 0.056445
8.826659	 0.057112
8.839993	 0.057630
8.853326	 0.057935
8.866659	 0.058327
8.879992	 0.058988
8.893326	 0.059554
8.906659	 0.059605
8.919992	 0.059284
8.933326	 0.058916
8.946659	 0.058497
8.959992	 0.058009
8.973326	 0.057666
8.986659	 0.057608
8.999992	 0.057816
9.013326	 0.058172
9.026659	 0.058448
9.039992	 0.058564
9.053326	 0.058716
9.066659	 0.059021
9.079992	 0.059324
9.093326	 0.059442
9.106659	 0.059395
9.119992	 0.059264
9.133326	 0.059079
9.146659	 0.058886
9.159992	 0.058698
9.173326	 0.058557
9.186659	 0.058598
9.199992	 0.058838
9.213326	 0.059129
9.226659	 0.059321
9.239992	 0.059243
9.253325	 0.058909
9.266659	 0.058719
9.279992	 0.059005
9.293325	 0.059573
9.306659	 0.059954
9.319992	 0.059891
9.333325	 0.059562
9.346659	 0.059486
9.359992	 0.060117
9.373325	 0.061493
9.386659	 0.063333
9.399992	 0.065086
9.413325	 0.066037
9.426659	 0.065883
9.439992	 0.065012
9.453325	 0.064040
9.466659	 0.063336
9.479992	 0.062952
9.493325	 0.062819
9.506659	 0.063063
9.519992	 0.063746
9.533325	 0.064406
9.546659	 0.064557
9.559992	 0.064252
9.573325	 0.063760
9.586658	 0.063319
9.599992	 0.063166
9.613325	 0.063371
9.626658	 0.063779
9.639992	 0.064242
9.653325	 0.064621
9.666658	 0.064710
9.679992	 0.064444
9.693325	 0.064018
9.706658	 0.063732
9.719992	 0.063799
9.733325	 0.064173
9.746658	 0.064550
9.759992	 0.064753
9.773325	 0.064929
9.786658	 0.065111
9.799992	 0.065156
9.813325	 0.065222
9.826658	 0.065638
9.839992	 0.066313
9.853325	 0.066998
9.866658	 0.067775
9.879992	 0.068616
9.893325	 0.069114
9.906658	 0.069044
9.919991	 0.068557
9.933325	 0.067904
9.946658	 0.067330
9.959991	 0.066977
9.973325	 0.066795
9.986658	 0.066672
9.999991	 0.066575
10.013325	 0.066604
10.026658	 0.066770
10.039991	 0.066887
10.053325	 0.066990
10.066658	 0.067352
10.079991	 0.067878
10.093325	 0.068323
10.106658	 0.068898
10.119991	 0.069658
10.133325	 0.070110
10.146658	 0.070036
10.159991	 0.069732
10.173325	 0.069575
10.186658	 0.069829
10.199991	 0.070384
10.213325	 0.070879
10.226658	 0.071257
10.239991	 0.071641
10.253325	 0.071879
10.266658	 0.071684
10.279991	 0.071067
10.293324	 0.070413
10.306658	 0.070067
10.319991	 0.069997
10.333324	 0.070019
10.346658	 0.070130
10.359991	 0.070515
10.373324	 0.071293
10.386658	 0.072275
10.399991	 0.073119
10.413324	 0.073662
10.426658	 0.073871
10.439991	 0.073776
10.453324	 0.073515
10.466658	 0.073228
10.479991	 0.072888
10.493324	 0.072396
10.506658	 0.071903
10.519991	 0.071700
10.533324	 0.071787
10.546658	 0.071861
10.559991	 0.071738
10.573324	 0.071616
10.586658	 0.071773
10.599991	 0.072119
10.613324	 0.072414
10.626657	 0.072741
10.639991	 0.073189
10.653324	 0.073474
10.666657	 0.073471
10.679991	 0.073540
10.693324	 0.073896
10.706657	 0.074546
10.719991	 0.075846
10.733324	 0.078189
10.746657	 0.081228
10.759991	 0.083790
10.773324	 0.084755
10.786657	 0.084035
10.799991	 0.082441
10.813324	 0.080921
10.826657	 0.080037
10.839991	 0.079621
10.853324	 0.078971
10.866657	 0.077708
10.879991	 0.076205
10.893324	 0.075120
10.906657	 0.074752
10.919991	 0.074813
10.933324	 0.074867
10.946657	 0.074759
10.959991	 0.074510
10.973324	 0.074203
10.986657	 0.074000
10.999990	 0.073978
11.013324	 0.074053
11.026657	 0.074169
11.039990	 0.074332
11.053324	 0.074542
11.066657	 0.074761
11.079990	 0.074901
11.093324	 0.074882
11.106657	 0.074759
11.119990	 0.074720
11.133324	 0.074951
11.146657	 0.075370
11.159990	 0.075603
11.173324	 0.075475
11.186657	 0.075298
11.199990	 0.075286
11.213324	 0.075234
11.226657	 0.075051
11.239990	 0.074920
11.253324	 0.074852
11.266657	 0.074711
11.279990	 0.074611
11.293324	 0.074796
11.306657	 0.075294
11.319990	 0.075864
11.333323	 0.076204
11.346657	 0.076224
11.359990	 0.076078
11.373323	 0.076032
11.386657	 0.076264
11.399990	 0.076603
11.413323	 0.076654
11.426657	 0.076383
11.439990	 0.076271
11.453323	 0.076608
11.466657	 0.077027
11.479990	 0.077093
11.493323	 0.076887
11.506657	 0.076729
11.519990	 0.076863
11.533323	 0.077504
11.546657	 0.078630
11.559990	 0.079876
11.573323	 0.080806
11.586657	 0.081050
11.599990	 0.080506
11.613323	 0.079582
11.626657	 0.078772
11.639990	 0.078150
11.653323	 0.077646
11.666656	 0.077310
11.679990	 0.077120
11.693323	 0.077065
11.706656	 0.077279
11.719990	 0.077730
11.733323	 0.078106
11.746656	 0.078244
11.759990	 0.078391
11.773323	 0.078799
11.786656	 0.079379
11.799990	 0.080016
11.813323	 0.080633
11.826656	 0.080924
11.839990	 0.080712
11.853323	 0.080455
11.866656	 0.081204
11.879990	 0.085125
11.893323	 0.096241
11.906656	 0.117595
11.919990	 0.144975
11.933323	 0.166076
11.946656	 0.169861
11.959990	 0.156018
11.973323	 0.133596
11.986656	 0.112363
11.999990	 0.097124
12.013323	 0.087987
12.026656	 0.083184
12.039989	 0.081044
12.053323	 0.080290
12.066656	 0.079969
12.079989	 0.079668
12.093323	 0.079425
12.106656	 0.079273
12.119989	 0.079006
12.133323	 0.078412
12.146656	 0.077600
12.159989	 0.077059
12.173323	 0.077161
12.186656	 0.077563
12.199989	 0.077717
12.213323	 0.077632
12.226656	 0.077486
12.239989	 0.077156
12.253323	 0.076745
12.266656	 0.076749
12.279989	 0.077199
12.293323	 0.077691
12.306656	 0.078340
12.319989	 0.079496
12.333323	 0.080835
12.346656	 0.081643
12.359989	 0.081627
12.373322	 0.081031
12.386656	 0.080312
12.399989	 0.079781
12.413322	 0.079529
12.426656	 0.079652
12.439989	 0.080183
12.453322	 0.080871
12.466656	 0.081457
12.479989	 0.082027
12.493322	 0.082848
12.506656	 0.084014
12.519989	 0.085208
12.533322	 0.085820
12.546656	 0.085555
12.559989	 0.084701
12.573322	 0.083690
12.586656	 0.082821
12.599989	 0.082250
12.613322	 0.081916
12.626656	 0.081759
12.639989	 0.081899
12.653322	 0.082237
12.666656	 0.082410
12.679989	 0.082280
12.693322	 0.082048
12.706656	 0.081984
12.719989	 0.082136
12.733322	 0.082329
12.746655	 0.082459
12.759989	 0.082589
12.773322	 0.082706
12.786655	 0.082739
12.799989	 0.082803
12.813322	 0.083090
12.826655	 0.083555
12.839989	 0.083946
12.853322	 0.084083
12.866655	 0.083989
12.879989	 0.083905
12.893322	 0.084121
12.906655	 0.084513
12.919989	 0.084569
12.933322	 0.084154
12.946655	 0.083628
12.959989	 0.083269
12.973322	 0.083096
12.986655	 0.083039
12.999989	 0.083005
13.013322	 0.082861
13.026655	 0.082533
13.039989	 0.082210
13.053322	 0.082216
13.066655	 0.082483
13.079988	 0.082626
13.093322	 0.082602
13.106655	 0.082650
13.119988	 0.082834
13.133322	 0.083025
13.146655	 0.083060
13.159988	 0.082905
13.173322	 0.082689
13.186655	 0.082614
13.199988	 0.082811
13.213322	 0.083102
13.226655	 0.083137
13.239988	 0.082899
13.253322	 0.082741
13.266655	 0.082832
13.279988	 0.082930
13.293322	 0.082811
13.306655	 0.082543
13.319988	 0.082345
13.333322	 0.082389
13.346655	 0.082657
13.359988	 0.083007
13.373322	 0.083337
13.386655	 0.083544
13.399988	 0.083506
13.413321	 0.083272
13.426655	 0.083098
13.439988	 0.083190
13.453321	 0.083504
13.466655	 0.083844
13.479988	 0.084017
13.493321	 0.083906
13.506655	 0.083558
13.519988	 0.083104
13.533321	 0.082692
13.546655	 0.082531
13.559988	 0.082577
13.573321	 0.082400
13.586655	 0.081887
13.599988	 0.081514
13.613321	 0.081646
13.626655	 0.082121
13.639988	 0.082605
13.653321	 0.083010
13.666655	 0.083430
13.679988	 0.083778
13.693321	 0.083863
13.706655	 0.083789
13.719988	 0.083820
13.733321	 0.083916
13.746655	 0.083861
13.759988	 0.083713
13.773321	 0.083707
13.786654	 0.083811
13.799988	 0.083730
13.813321	 0.083396
13.826654	 0.083105
13.839988	 0.083031
13.853321	 0.082993
13.866654	 0.082861
13.879988	 0.082732
13.893321	 0.082662
13.906654	 0.082625
13.919988	 0.082696
13.933321	 0.082944
13.946654	 0.083222
13.959988	 0.083304
13.973321	 0.083198
13.986654	 0.083188
13.999988	 0.083487
14.013321	 0.083955
14.026654	 0.084271
14.039988	 0.084246
14.053321	 0.084037
14.066654	 0.083920
14.079988	 0.083813
14.093321	 0.083504
14.106654	 0.083209
14.119987	 0.083240
14.133321	 0.083506
14.146654	 0.083768
14.159987	 0.083984
14.173321	 0.084233
14.186654	 0.084481
14.199987	 0.084585
14.213321	 0.084560
14.226654	 0.084641
14.239987	 0.084922
14.253321	 0.085229
14.266654	 0.085464
14.279987	 0.085610
14.293321	 0.085545
14.306654	 0.085223
14.319987	 0.084928
14.333321	 0.084976
14.346654	 0.085177
14.359987	 0.085091
14.373321	 0.084782
14.386654	 0.084628
14.399987	 0.084651
14.413321	 0.084719
14.426654	 0.084891
14.439987	 0.085132
14.453321	 0.085235
14.466654	 0.085154
14.479987	 0.085005
14.493320	 0.084893
14.506654	 0.084932
14.519987	 0.085143
14.533320	 0.085432
14.546654	 0.085707
14.559987	 0.085878
14.573320	 0.085894
14.586654	 0.085830
14.599987	 0.085785
14.613320	 0.085663
14.626654	 0.085350
14.639987	 0.085011
14.653320	 0.084914
14.666654	 0.085096
14.679987	 0.085353
14.693320	 0.085514
14.706654	 0.085564
14.719987	 0.085526
14.733320	 0.085397
14.746654	 0.085268
14.759987	 0.085396
14.773320	 0.085842
14.786654	 0.086274
14.799987	 0.086432
14.813320	 0.086433
14.826653	 0.086453
14.839987	 0.086491
14.853320	 0.086508
14.866653	 0.086466
14.879987	 0.086288
14.893320	 0.085994
14.906653	 0.085775
14.919987	 0.085756
14.933320	 0.085826
14.946653	 0.085756
14.959987	 0.085420
14.973320	 0.085028
14.986653	 0.084956
14.999987	 0.085213
15.013320	 0.085436
15.026653	 0.085446
15.039987	 0.085398
15.053320	 0.085414
15.066653	 0.085407
15.079987	 0.085335
15.093320	 0.085348
15.106653	 0.085513
15.119987	 0.085655
15.133320	 0.085609
15.146653	 0.085427
15.159986	 0.085312
15.173320	 0.085351
15.186653	 0.085385
15.199986	 0.085180
15.213320	 0.084631
15.226653	 0.083870
15.239986	 0.083227
15.253320	 0.082954
15.266653	 0.082956
15.279986	 0.082909
15.293320	 0.082710
15.306653	 0.082532
15.319986	 0.082499
15.333320	 0.082554
15.346653	 0.082583
15.359986	 0.082563
15.373320	 0.082538
15.386653	 0.082501
15.399986	 0.082438
15.413320	 0.082352
15.426653	 0.082232
15.439986	 0.082079
15.453320	 0.081950
15.466653	 0.081882
15.479986	 0.081922
15.493320	 0.082293
15.506653	 0.083063
15.519986	 0.083771
15.533319	 0.083947
15.546653	 0.083749
15.559986	 0.083610
15.573319	 0.083693
15.586653	 0.083909
15.599986	 0.084184
15.613319	 0.084589
15.626653	 0.085105
15.639986	 0.085562
15.653319	 0.085847
15.666653	 0.085973
15.679986	 0.086032
15.693319	 0.086016
15.706653	 0.085821
15.719986	 0.085519
15.733319	 0.085298
15.746653	 0.085290
15.759986	 0.085525
15.773319	 0.085867
15.786653	 0.086155
15.799986	 0.086333
15.813319	 0.086317
15.826653	 0.086122
15.839986	 0.086061
15.853319	 0.086333
15.866652	 0.086668
15.879986	 0.086733
15.893319	 0.086561
15.906652	 0.086402
15.919986	 0.086421
15.933319	 0.086589
15.946652	 0.086734
15.959986	 0.086783
15.973319	 0.086829
15.986652	 0.086883
15.999986	 0.086842
16.013319	 0.086678
16.026653	 0.086402
16.039988	 0.086081
16.053322	 0.085928
16.066656	 0.086060
16.079990	 0.086415
16.093325	 0.086837
16.106659	 0.087074
16.119993	 0.087093
16.133327	 0.087153
16.146662	 0.087260
16.159996	 0.087097
16.173330	 0.086722
16.186665	 0.086682
16.199999	 0.087198
16.213333	 0.087898
16.226667	 0.088388
16.240002	 0.088586
16.253336	 0.088646
16.266670	 0.088775
16.280005	 0.089060
16.293339	 0.089487
16.306673	 0.090201
16.320007	 0.091480
16.333342	 0.093530
16.346676	 0.097463
16.360010	 0.106982
16.373344	 0.125082
16.386679	 0.145314
16.400013	 0.152905
16.413347	 0.141189
16.426682	 0.119329
16.440016	 0.099074
16.453350	 0.083642
16.466684	 0.071366
16.480019	 0.061064
16.493353	 0.052431
16.506687	 0.045312
16.520021	 0.039438
16.533356	 0.034455
16.546690	 0.030197
16.560024	 0.026696
16.573359	 0.023814
16.586693	 0.021204
16.600027	 0.018728
16.613361	 0.016547
16.626696	 0.014789
16.640030	 0.013404
16.653364	 0.012301
16.666698	 0.011402
16.680033	 0.010613
16.693367	 0.009833
16.706701	 0.009020
16.720036	 0.008274
16.733370	 0.007762
16.746704	 0.007423
16.760038	 0.006990
16.773373	 0.006450
16.786707	 0.006040
16.800041	 0.005763
16.813375	 0.005426
16.826710	 0.004987
16.840044	 0.004453
16.853378	 0.003716
16.866713	 0.002799
16.880047	 0.001909
16.893381	 0.001138
16.906715	 0.000496
16.920050	 -0.000012
16.933384	 -0.000562
16.946718	 -0.001267
16.960052	 -0.001928
16.973387	 -0.002488
16.986721	 -0.003193
17.000055	 -0.004086
17.013390	 -0.004982
17.026724	 -0.005791
17.040058	 -0.006440
17.053392	 -0.006880
17.066727	 -0.007305
17.080061	 -0.007904
17.093395	 -0.008527
17.106730	 -0.008915
17.120064	 -0.009068
17.133398	 -0.009218
17.146732	 -0.009473
17.160067	 -0.009722
17.173401	 -0.009894
17.186735	 -0.009936
17.200069	 -0.009771
17.213404	 -0.009503
17.226738	 -0.009274
17.240072	 -0.009074
17.253407	 -0.008974
17.266741	 -0.009049
17.280075	 -0.009084
17.293409	 -0.008830
17.306744	 -0.008345
17.320078	 -0.007876
17.333412	 -0.007550
17.346746	 -0.007236
17.360081	 -0.006745
17.373415	 -0.006113
17.386749	 -0.005499
17.400084	 -0.004962
17.413418	 -0.004558
17.426752	 -0.004355
17.440086	 -0.004266
17.453421	 -0.004148
17.466755	 -0.004000
17.480089	 -0.003825
17.493423	 -0.003473
17.506758	 -0.002919
17.520092	 -0.002449
17.533426	 -0.002306
17.546761	 -0.002317
17.560095	 -0.002127
17.573429	 -0.001783
17.586763	 -0.001688
17.600098	 -0.001912
17.613432	 -0.002057
17.626766	 -0.001841
17.640100	 -0.001410
17.653435	 -0.001042
17.666769	 -0.000737
17.680103	 -0.000325
17.693438	 0.000141
17.706772	 0.000480
17.720106	 0.000693
17.733440	 0.000827
17.746775	 0.000845
17.760109	 0.000855
17.773443	 0.001064
17.786777	 0.001373
17.800112	 0.001508
17.813446	 0.001536
17.826780	 0.001665
17.840115	 0.001809
17.853449	 0.001893
17.866783	 0.002090
17.880117	 0.002408
17.893452	 0.002689
17.906786	 0.002983
17.920120	 0.003281
17.933455	 0.003290
17.946789	 0.002997
17.960123	 0.002756
17.973457	 0.002640
17.986792	 0.002522
18.000126	 0.002511
18.013460	 0.002701
18.026794	 0.002977
18.040129	 0.003192
18.053463	 0.003277
18.066797	 0.003281
18.080132	 0.003263
18.093466	 0.003189
18.106800	 0.003086
18.120134	 0.003096
18.133469	 0.003229
18.146803	 0.003342
18.160137	 0.003429
18.173471	 0.003596
18.186806	 0.003802
18.200140	 0.003955
18.213474	 0.004080
18.226809	 0.004220
18.240143	 0.004357
18.253477	 0.004446
18.266811	 0.004447
18.280146	 0.004387
18.293480	 0.004384
18.306814	 0.004495
18.320148	 0.004607
18.333483	 0.004582
18.346817	 0.004467
18.360151	 0.004464
18.373486	 0.004648
18.386820	 0.004813
18.400154	 0.004854
18.413488	 0.005007
18.426823	 0.005388
18.440157	 0.005705
18.453491	 0.005711
18.466825	 0.005530
18.480160	 0.005376
18.493494	 0.005322
18.506828	 0.005382
18.520163	 0.005463
18.533497	 0.005357
18.546831	 0.005126
18.560165	 0.005139
18.573500	 0.005489
18.586834	 0.005843
18.600168	 0.005979
18.613503	 0.005965
18.626837	 0.005859
18.640171	 0.005669
18.653505	 0.005476
18.666840	 0.005355
18.680174	 0.005300
18.693508	 0.005404
18.706842	 0.005752
18.720177	 0.006092
18.733511	 0.006142
18.746845	 0.006024
18.760180	 0.005976
18.773514	 0.005964
18.786848	 0.005890
18.800182	 0.005851
18.813517	 0.005943
18.826851	 0.006057
18.840185	 0.006064
18.853519	 0.005920
18.866854	 0.005590
18.880188	 0.005249
18.893522	 0.005237
18.906857	 0.005550
18.920191	 0.005797
18.933525	 0.005732
18.946859	 0.005587
18.960194	 0.005682
18.973528	 0.005998
18.986862	 0.006299
19.000196	 0.006422
19.013531	 0.006424
19.026865	 0.006491
19.040199	 0.006645
19.053534	 0.006699
19.066868	 0.006592
19.080202	 0.006458
19.093536	 0.006329
19.106871	 0.006152
19.120205	 0.006031
19.133539	 0.006082
19.146873	 0.006180
19.160208	 0.006157
19.173542	 0.006008
19.186876	 0.005780
19.200211	 0.005549
19.213545	 0.005401
19.226879	 0.005356
19.240213	 0.005472
19.253548	 0.005718
19.266882	 0.005868
19.280216	 0.005829
19.293550	 0.005705
19.306885	 0.005578
19.320219	 0.005588
19.333553	 0.005817
19.346888	 0.006046
19.360222	 0.006064
19.373556	 0.005905
19.386890	 0.005588
19.400225	 0.005161
19.413559	 0.004833
19.426893	 0.004678
19.440228	 0.004550
19.453562	 0.004398
19.466896	 0.004326
19.480230	 0.004333
19.493565	 0.004277
19.506899	 0.004182
19.520233	 0.004194
19.533567	 0.004251
19.546902	 0.004226
19.560236	 0.004190
19.573570	 0.004231
19.586905	 0.004250
19.600239	 0.004155
19.613573	 0.004094
19.626907	 0.004248
19.640242	 0.004437
19.653576	 0.004417
19.666910	 0.004412
19.680244	 0.004803
19.693579	 0.005494
19.706913	 0.006045
19.720247	 0.006212
19.733582	 0.006059
19.746916	 0.005740
19.760250	 0.005420
19.773584	 0.005267
19.786919	 0.005272
19.800253	 0.005218
19.813587	 0.005038
19.826921	 0.005017
19.840256	 0.005384
19.853590	 0.005909
19.866924	 0.006251
19.880259	 0.006385
19.893593	 0.006377
19.906927	 0.006232
19.920261	 0.006022
19.933596	 0.005826
19.946930	 0.005664
19.960264	 0.005541
19.973598	 0.005376
19.986933	 0.005030

*------------------------ End of raw data
Results for Channel	1	=	242.00	nm
Title:	Report Title
Run File:	C:\HPLC\PET 2025\2025.06.23\ompa_48h.run
--------------
Injection Info
--------------
Method:	C:\METODOS EQUIPO 2 2025\20250402 PET_Calibrado TPA MHET BHET DIMER.mth
Sample:	OmpA_48h
Injection Date:	Mon Jun 23 12:00:52 2025
Manual injection
Operator:	Paloma
Instrument:	3
Notes:	
---------
Misc Info
---------
Workstation:	HPLC
Bus Address:	44
Run Time:	0.000	to	20.000	min.
-----------
Recalc Info
-----------
Recalc Method:	c:\metodos equipo 2 2025\20250402 pet_calibrado tpa mhet bhet dimer.mth
Recalc Date:	Mon Jun 23 15:37:53 2025
Operator:	Paloma
Instrument:	3
Notes:	
Sample Rate:	5.000 Hz.
Measurement Type:	1 = Area
Calculation Type:	4 = ExtStd
Normalize Results:	No
------------------------
Peak Info for Channel 1
------------------------
4 Peaks (tR	Timeoffset	RRT	Sepcode	Width	Counts	Result	Name)
6.225	-0.146	0.0000	BB	11.16	4093008	37.499767	TPA (uM)
7.227	-0.002	0.0000	GR	0.00	421455	7.918879	MHET (uM)
7.641	0.166	0.0000	BB	0.00	5605	0.067591	BHET (uM)
9.098	-0.031	0.0000	BB	14.00	71004	1.268513	DIMER (uM)
