# Supplementary material for: Engineering Escherichia coli for polyethylene terephthalate powder biodegradation via recoding of an outer membrane protein
Source: iScience. 2026 Jan 2;29(2):114621. doi: 10.1016/j.isci.2025.114621 (PMC12860643; doi:10.1016/j.isci.2025.114621)
Supplement: Data S2. Raw HPLC and UHPLC-MS data — (A) Unprocessed HPLC data files supporting Figures 4, S3, S5, Tables 1 and S4. Files are provided in.txt format corresponding to the data extracted with Varian ProStar software (Varian Inc., Palo Alto, California, USA). Each file contains absorbance values (in arbitrary units) recorded over time under the analytical conditions described in STAR Methods. (B) Raw UHPLC-MS files supporting Figure S4. The chromatograms and mass spectrometry data can be analyzed with the software MassLynx V4.1 (Waters) to obtain the mass spectra of the oligomers TET and TETE. Analytical conditions described in STAR Methods. (A and B) The unprocessed HPLC and UHPLC-MS files have been deposited at Zenodo under the identifier https://zenodo.org/records/17578239. [file mmc5.zip › Data S2/A. HPLC/Figure 4A, Figure S5/S3_48H_2.TXT]

File	C:\HPLC\PET 2025\2025.06.23\ompa_48h002.run	Filetype	63
WTOASCII Parameters:	C:\star\WTOASCII.TXT
 1 channels
   Channel	 1	242.00	nm	in AU
Base rate 5.0000 Hz	Bunch 2	Effective rate 5.00000 Hz.	T = 0.003333 min.
6000 points	from	0.000	to	20.000	minutes
Sampling every 4 point(s)
Printing points from	0.000	to	20.000 min, point 0 to 5999
Channels	1	to	1
0.000000	 0.000000
0.013333	 -0.000182
0.026667	 -0.000007
0.040000	 0.000307
0.053333	 0.000670
0.066667	 0.000935
0.080000	 0.000827
0.093333	 0.000408
0.106667	 0.000068
0.120000	 0.000028
0.133333	 0.000160
0.146667	 0.000197
0.160000	 -0.000003
0.173333	 -0.000295
0.186667	 -0.000413
0.200000	 -0.000331
0.213333	 -0.000236
0.226667	 -0.000242
0.240000	 -0.000266
0.253333	 -0.000172
0.266667	 0.000063
0.280000	 0.000372
0.293333	 0.000608
0.306667	 0.000630
0.320000	 0.000455
0.333333	 0.000236
0.346667	 0.000108
0.360000	 0.000037
0.373333	 -0.000052
0.386667	 -0.000063
0.400000	 0.000135
0.413333	 0.000454
0.426667	 0.000639
0.440000	 0.000516
0.453333	 0.000201
0.466666	 -0.000028
0.480000	 -0.000064
0.493333	 0.000037
0.506666	 0.000192
0.520000	 0.000295
0.533333	 0.000346
0.546666	 0.000444
0.560000	 0.000594
0.573333	 0.000711
0.586666	 0.000707
0.600000	 0.000630
0.613333	 0.000695
0.626666	 0.000877
0.640000	 0.000781
0.653333	 0.000257
0.666666	 -0.000279
0.680000	 -0.000407
0.693333	 -0.000201
0.706666	 0.000028
0.720000	 0.000166
0.733333	 0.000308
0.746666	 0.000511
0.760000	 0.000689
0.773333	 0.000718
0.786666	 0.000531
0.800000	 0.000241
0.813333	 0.000126
0.826666	 0.000249
0.839999	 0.000358
0.853333	 0.000306
0.866666	 0.000239
0.879999	 0.000302
0.893333	 0.000468
0.906666	 0.000666
0.919999	 0.000778
0.933333	 0.000713
0.946666	 0.000494
0.959999	 0.000196
0.973333	 -0.000100
0.986666	 -0.000286
0.999999	 -0.000311
1.013333	 -0.000233
1.026666	 -0.000157
1.039999	 -0.000137
1.053333	 -0.000068
1.066666	 0.000158
1.079999	 0.000375
1.093333	 0.000344
1.106666	 0.000058
1.119999	 -0.000319
1.133333	 -0.000544
1.146666	 -0.000382
1.159999	 0.000098
1.173333	 0.000526
1.186666	 0.000670
1.199999	 0.000595
1.213333	 0.000547
1.226666	 0.000808
1.239999	 0.001436
1.253332	 0.002316
1.266666	 0.003526
1.279999	 0.005316
1.293332	 0.007740
1.306666	 0.010556
1.319999	 0.013407
1.333332	 0.016082
1.346666	 0.018641
1.359999	 0.021163
1.373332	 0.023561
1.386666	 0.026319
1.399999	 0.035309
1.413332	 0.067769
1.426666	 0.140827
1.439999	 0.244183
1.453332	 0.339733
1.466666	 0.396787
1.479999	 0.412857
1.493332	 0.402112
1.506666	 0.379343
1.519999	 0.354148
1.533332	 0.331026
1.546666	 0.310882
1.559999	 0.293204
1.573332	 0.277623
1.586666	 0.263595
1.599999	 0.250217
1.613332	 0.236928
1.626665	 0.223663
1.639999	 0.210464
1.653332	 0.197456
1.666665	 0.184787
1.679999	 0.172301
1.693332	 0.159696
1.706665	 0.146919
1.719999	 0.134164
1.733332	 0.121731
1.746665	 0.109937
1.759999	 0.099040
1.773332	 0.089122
1.786665	 0.080012
1.799999	 0.071482
1.813332	 0.063574
1.826665	 0.056596
1.839999	 0.050795
1.853332	 0.046183
1.866665	 0.042692
1.879999	 0.040335
1.893332	 0.039003
1.906665	 0.038364
1.919999	 0.037997
1.933332	 0.037440
1.946665	 0.036367
1.959998	 0.034892
1.973332	 0.033271
1.986665	 0.031450
1.999998	 0.029228
2.013332	 0.026580
2.026665	 0.023681
2.039999	 0.020874
2.053332	 0.018509
2.066665	 0.016616
2.079998	 0.014907
2.093332	 0.013209
2.106665	 0.011667
2.119998	 0.010513
2.133332	 0.009812
2.146665	 0.009432
2.159998	 0.009124
2.173332	 0.008690
2.186665	 0.008161
2.199998	 0.007655
2.213332	 0.007197
2.226665	 0.006846
2.239998	 0.006714
2.253332	 0.006833
2.266665	 0.007187
2.279998	 0.007674
2.293332	 0.008040
2.306665	 0.008108
2.319998	 0.007910
2.333332	 0.007555
2.346665	 0.007187
2.359998	 0.007030
2.373332	 0.007211
2.386665	 0.007479
2.399998	 0.007491
2.413332	 0.007311
2.426665	 0.007231
2.439998	 0.007389
2.453331	 0.007702
2.466665	 0.007938
2.479998	 0.007917
2.493331	 0.007663
2.506665	 0.007282
2.519998	 0.006858
2.533331	 0.006461
2.546665	 0.006083
2.559998	 0.005613
2.573331	 0.005015
2.586665	 0.004504
2.599998	 0.004331
2.613331	 0.004381
2.626665	 0.004281
2.639998	 0.003917
2.653331	 0.003519
2.666665	 0.003301
2.679998	 0.003282
2.693331	 0.003382
2.706665	 0.003551
2.719998	 0.003754
2.733331	 0.003875
2.746665	 0.003858
2.759998	 0.003801
2.773331	 0.003710
2.786664	 0.003545
2.799998	 0.003466
2.813331	 0.003564
2.826664	 0.003602
2.839998	 0.003334
2.853331	 0.002778
2.866664	 0.002172
2.879998	 0.001854
2.893331	 0.001987
2.906664	 0.002301
2.919998	 0.002404
2.933331	 0.002335
2.946664	 0.002348
2.959998	 0.002409
2.973331	 0.002414
2.986664	 0.002452
2.999998	 0.002540
3.013331	 0.002576
3.026664	 0.002582
3.039998	 0.002657
3.053331	 0.002778
3.066664	 0.002863
3.079998	 0.002931
3.093331	 0.002989
3.106664	 0.002948
3.119998	 0.002789
3.133331	 0.002632
3.146664	 0.002622
3.159997	 0.002740
3.173331	 0.002757
3.186664	 0.002611
3.199997	 0.002469
3.213331	 0.002349
3.226664	 0.002178
3.239997	 0.002079
3.253331	 0.002122
3.266664	 0.002139
3.279997	 0.002079
3.293331	 0.002094
3.306664	 0.002272
3.319997	 0.002597
3.333331	 0.003012
3.346664	 0.003405
3.359997	 0.003715
3.373331	 0.003977
3.386664	 0.004187
3.399997	 0.004322
3.413331	 0.004410
3.426664	 0.004498
3.439997	 0.004580
3.453331	 0.004624
3.466664	 0.004692
3.479997	 0.004831
3.493330	 0.004867
3.506664	 0.004640
3.519997	 0.004297
3.533330	 0.004025
3.546664	 0.003720
3.559997	 0.003283
3.573330	 0.002841
3.586664	 0.002434
3.599997	 0.001974
3.613330	 0.001574
3.626664	 0.001482
3.639997	 0.001687
3.653330	 0.001847
3.666664	 0.001749
3.679997	 0.001621
3.693330	 0.001691
3.706664	 0.001776
3.719997	 0.001733
3.733330	 0.001770
3.746664	 0.002002
3.759997	 0.002279
3.773330	 0.002474
3.786664	 0.002595
3.799997	 0.002699
3.813330	 0.002814
3.826663	 0.002878
3.839997	 0.002792
3.853330	 0.002544
3.866663	 0.002207
3.879997	 0.001884
3.893330	 0.001718
3.906663	 0.001764
3.919997	 0.001941
3.933330	 0.002213
3.946663	 0.002496
3.959997	 0.002539
3.973330	 0.002278
3.986663	 0.001927
3.999997	 0.001702
4.013330	 0.001740
4.026663	 0.002013
4.039997	 0.002315
4.053330	 0.002509
4.066663	 0.002618
4.079997	 0.002666
4.093330	 0.002619
4.106663	 0.002471
4.119997	 0.002299
4.133330	 0.002199
4.146663	 0.002134
4.159997	 0.002023
4.173330	 0.001919
4.186663	 0.001895
4.199996	 0.001915
4.213330	 0.001968
4.226663	 0.002068
4.239996	 0.002066
4.253330	 0.001804
4.266663	 0.001367
4.279996	 0.000982
4.293330	 0.000830
4.306663	 0.001010
4.319996	 0.001438
4.333330	 0.001812
4.346663	 0.001892
4.359996	 0.001721
4.373330	 0.001552
4.386663	 0.001573
4.399996	 0.001728
4.413330	 0.001841
4.426663	 0.001819
4.439996	 0.001717
4.453330	 0.001699
4.466663	 0.001884
4.479996	 0.002158
4.493330	 0.002301
4.506663	 0.002277
4.519996	 0.002189
4.533329	 0.002066
4.546663	 0.001915
4.559996	 0.001848
4.573329	 0.001892
4.586663	 0.001878
4.599996	 0.001754
4.613329	 0.001744
4.626663	 0.001978
4.639996	 0.002314
4.653329	 0.002640
4.666663	 0.002930
4.679996	 0.002993
4.693329	 0.002739
4.706663	 0.002514
4.719996	 0.002548
4.733329	 0.002522
4.746663	 0.002192
4.759996	 0.001869
4.773329	 0.001888
4.786663	 0.002119
4.799996	 0.002241
4.813329	 0.002107
4.826663	 0.001819
4.839996	 0.001665
4.853329	 0.001785
4.866663	 0.002034
4.879996	 0.002250
4.893329	 0.002304
4.906662	 0.002023
4.919996	 0.001485
4.933329	 0.001032
4.946662	 0.000881
4.959996	 0.001014
4.973329	 0.001257
4.986662	 0.001392
4.999996	 0.001388
5.013329	 0.001407
5.026662	 0.001571
5.039996	 0.001932
5.053329	 0.002395
5.066662	 0.002600
5.079996	 0.002393
5.093329	 0.002222
5.106662	 0.002532
5.119996	 0.003109
5.133329	 0.003410
5.146662	 0.003219
5.159996	 0.002779
5.173329	 0.002412
5.186662	 0.002242
5.199996	 0.002250
5.213329	 0.002245
5.226662	 0.002017
5.239995	 0.001735
5.253329	 0.001713
5.266662	 0.001885
5.279995	 0.001993
5.293329	 0.002002
5.306662	 0.001990
5.319995	 0.001971
5.333329	 0.001952
5.346662	 0.001942
5.359995	 0.001878
5.373329	 0.001678
5.386662	 0.001419
5.399995	 0.001320
5.413329	 0.001486
5.426662	 0.001756
5.439995	 0.001895
5.453329	 0.001859
5.466662	 0.001701
5.479995	 0.001418
5.493329	 0.001184
5.506662	 0.001326
5.519995	 0.001788
5.533329	 0.002117
5.546662	 0.002111
5.559995	 0.002007
5.573328	 0.002006
5.586662	 0.002026
5.599995	 0.001934
5.613328	 0.001801
5.626662	 0.001828
5.639995	 0.002039
5.653328	 0.002247
5.666662	 0.002331
5.679995	 0.002424
5.693328	 0.002694
5.706662	 0.002976
5.719995	 0.003058
5.733328	 0.003227
5.746662	 0.003785
5.759995	 0.004467
5.773328	 0.004899
5.786662	 0.005089
5.799995	 0.005158
5.813328	 0.005172
5.826662	 0.005283
5.839995	 0.005648
5.853328	 0.006246
5.866662	 0.006898
5.879995	 0.007416
5.893328	 0.007744
5.906662	 0.008087
5.919995	 0.008704
5.933328	 0.009547
5.946661	 0.010364
5.959995	 0.010997
5.973328	 0.011445
5.986661	 0.011867
5.999995	 0.012468
6.013328	 0.013276
6.026661	 0.014181
6.039995	 0.015111
6.053328	 0.016085
6.066661	 0.017409
6.079995	 0.019710
6.093328	 0.023347
6.106661	 0.028053
6.119995	 0.033402
6.133328	 0.039136
6.146661	 0.044909
6.159995	 0.050227
6.173328	 0.054531
6.186661	 0.057278
6.199995	 0.058290
6.213328	 0.057801
6.226661	 0.055929
6.239995	 0.052689
6.253328	 0.048586
6.266661	 0.044449
6.279994	 0.040775
6.293328	 0.037710
6.306661	 0.035186
6.319994	 0.032971
6.333328	 0.030979
6.346661	 0.029415
6.359994	 0.028441
6.373328	 0.027932
6.386661	 0.027570
6.399994	 0.027097
6.413328	 0.026595
6.426661	 0.026356
6.439994	 0.026417
6.453328	 0.026486
6.466661	 0.026334
6.479994	 0.026048
6.493328	 0.025943
6.506661	 0.026237
6.519994	 0.026723
6.533328	 0.027015
6.546661	 0.027146
6.559994	 0.027467
6.573328	 0.028038
6.586661	 0.028575
6.599994	 0.028901
6.613328	 0.029067
6.626661	 0.029073
6.639994	 0.028876
6.653327	 0.028520
6.666661	 0.028110
6.679994	 0.027901
6.693327	 0.028083
6.706661	 0.028612
6.719994	 0.029487
6.733327	 0.030666
6.746661	 0.031781
6.759994	 0.032436
6.773327	 0.032593
6.786661	 0.032447
6.799994	 0.032205
6.813327	 0.031980
6.826661	 0.031756
6.839994	 0.031495
6.853327	 0.031205
6.866661	 0.030949
6.879994	 0.030871
6.893327	 0.031029
6.906661	 0.031228
6.919994	 0.031302
6.933327	 0.031368
6.946661	 0.031569
6.959994	 0.031849
6.973327	 0.031991
6.986660	 0.031845
6.999994	 0.031568
7.013327	 0.031443
7.026660	 0.031579
7.039994	 0.032044
7.053327	 0.032859
7.066660	 0.033745
7.079994	 0.034647
7.093327	 0.036344
7.106660	 0.039512
7.119994	 0.043313
7.133327	 0.045818
7.146660	 0.045887
7.159994	 0.044032
7.173327	 0.041467
7.186660	 0.039121
7.199994	 0.037547
7.213327	 0.036952
7.226660	 0.037064
7.239994	 0.037401
7.253327	 0.037721
7.266660	 0.038037
7.279994	 0.038282
7.293327	 0.038287
7.306660	 0.038188
7.319993	 0.038275
7.333327	 0.038484
7.346660	 0.038661
7.359993	 0.039076
7.373327	 0.040107
7.386660	 0.041509
7.399993	 0.042482
7.413327	 0.042578
7.426660	 0.042137
7.439993	 0.041783
7.453327	 0.042017
7.466660	 0.043192
7.479993	 0.045215
7.493327	 0.047239
7.506660	 0.048221
7.519993	 0.048090
7.533327	 0.048013
7.546660	 0.049118
7.559993	 0.051080
7.573327	 0.052501
7.586660	 0.052810
7.599993	 0.053021
7.613327	 0.054079
7.626660	 0.055297
7.639993	 0.055389
7.653327	 0.054345
7.666660	 0.053143
7.679993	 0.052155
7.693326	 0.050995
7.706660	 0.049504
7.719993	 0.047942
7.733326	 0.046605
7.746660	 0.045705
7.759993	 0.045275
7.773326	 0.045195
7.786660	 0.045437
7.799993	 0.046096
7.813326	 0.047109
7.826660	 0.048144
7.839993	 0.048881
7.853326	 0.049142
7.866660	 0.048882
7.879993	 0.048309
7.893326	 0.047817
7.906660	 0.047611
7.919993	 0.047460
7.933326	 0.047053
7.946660	 0.046526
7.959993	 0.046237
7.973326	 0.046313
7.986660	 0.046780
7.999993	 0.047615
8.013327	 0.048527
8.026660	 0.049298
8.039993	 0.050135
8.053327	 0.051296
8.066660	 0.052749
8.079993	 0.054253
8.093327	 0.055614
8.106660	 0.056889
8.119993	 0.058127
8.133327	 0.059044
8.146660	 0.059154
8.159993	 0.058086
8.173326	 0.055979
8.186660	 0.053656
8.199993	 0.051987
8.213326	 0.051155
8.226660	 0.050920
8.239993	 0.051118
8.253326	 0.051546
8.266660	 0.051896
8.279993	 0.052090
8.293326	 0.052316
8.306660	 0.052561
8.319993	 0.052586
8.333326	 0.052437
8.346660	 0.052396
8.359993	 0.052536
8.373326	 0.052832
8.386660	 0.053337
8.399993	 0.053957
8.413326	 0.054471
8.426660	 0.054840
8.439993	 0.055215
8.453326	 0.055678
8.466660	 0.056096
8.479993	 0.056218
8.493326	 0.055999
8.506660	 0.055717
8.519993	 0.055618
8.533326	 0.055718
8.546659	 0.055872
8.559993	 0.055830
8.573326	 0.055606
8.586659	 0.055623
8.599993	 0.056099
8.613326	 0.056723
8.626659	 0.057070
8.639993	 0.057033
8.653326	 0.056921
8.666659	 0.057095
8.679993	 0.057470
8.693326	 0.057690
8.706659	 0.057660
8.719993	 0.057503
8.733326	 0.057253
8.746659	 0.057073
8.759993	 0.057342
8.773326	 0.058167
8.786659	 0.059204
8.799993	 0.060001
8.813326	 0.060409
8.826659	 0.060764
8.839993	 0.061433
8.853326	 0.062208
8.866659	 0.062621
8.879992	 0.062559
8.893326	 0.062213
8.906659	 0.061880
8.919992	 0.061748
8.933326	 0.061739
8.946659	 0.061778
8.959992	 0.061889
8.973326	 0.061994
8.986659	 0.062031
8.999992	 0.062108
9.013326	 0.062371
9.026659	 0.062844
9.039992	 0.063410
9.053326	 0.063853
9.066659	 0.063929
9.079992	 0.063663
9.093326	 0.063432
9.106659	 0.063469
9.119992	 0.063650
9.133326	 0.063870
9.146659	 0.064171
9.159992	 0.064563
9.173326	 0.064886
9.186659	 0.064854
9.199992	 0.064505
9.213326	 0.064288
9.226659	 0.064394
9.239992	 0.064537
9.253325	 0.064533
9.266659	 0.064526
9.279992	 0.064563
9.293325	 0.064440
9.306659	 0.064209
9.319992	 0.064280
9.333325	 0.064946
9.346659	 0.066289
9.359992	 0.068053
9.373325	 0.069474
9.386659	 0.069799
9.399992	 0.068932
9.413325	 0.067410
9.426659	 0.065949
9.439992	 0.065042
9.453325	 0.064756
9.466659	 0.064925
9.479992	 0.065444
9.493325	 0.066238
9.506659	 0.067144
9.519992	 0.067805
9.533325	 0.067848
9.546659	 0.067365
9.559992	 0.066854
9.573325	 0.066613
9.586658	 0.066593
9.599992	 0.066768
9.613325	 0.067199
9.626658	 0.067851
9.639992	 0.068584
9.653325	 0.069225
9.666658	 0.069645
9.679992	 0.069727
9.693325	 0.069418
9.706658	 0.069007
9.719992	 0.068964
9.733325	 0.069396
9.746658	 0.070005
9.759992	 0.070435
9.773325	 0.070563
9.786658	 0.070518
9.799992	 0.070444
9.813325	 0.070415
9.826658	 0.070578
9.839992	 0.071067
9.853325	 0.071759
9.866658	 0.072406
9.879992	 0.072802
9.893325	 0.072728
9.906658	 0.072242
9.919991	 0.071769
9.933325	 0.071494
9.946658	 0.071277
9.959991	 0.071163
9.973325	 0.071265
9.986658	 0.071463
9.999991	 0.071664
10.013325	 0.071941
10.026658	 0.072152
10.039991	 0.072080
10.053325	 0.071970
10.066658	 0.072264
10.079991	 0.072984
10.093325	 0.073743
10.106658	 0.074124
10.119991	 0.074019
10.133325	 0.073722
10.146658	 0.073631
10.159991	 0.073879
10.173325	 0.074313
10.186658	 0.074808
10.199991	 0.075389
10.213325	 0.075938
10.226658	 0.076139
10.239991	 0.075843
10.253325	 0.075300
10.266658	 0.074922
10.279991	 0.074859
10.293324	 0.075012
10.306658	 0.075337
10.319991	 0.075933
10.333324	 0.076829
10.346658	 0.077754
10.359991	 0.078327
10.373324	 0.078454
10.386658	 0.078352
10.399991	 0.078200
10.413324	 0.078026
10.426658	 0.077836
10.439991	 0.077587
10.453324	 0.077261
10.466658	 0.077022
10.479991	 0.076951
10.493324	 0.076836
10.506658	 0.076498
10.519991	 0.076066
10.533324	 0.075841
10.546658	 0.075915
10.559991	 0.076047
10.573324	 0.076094
10.586658	 0.076321
10.599991	 0.076922
10.613324	 0.077598
10.626657	 0.078070
10.639991	 0.078431
10.653324	 0.078667
10.666657	 0.078634
10.679991	 0.078728
10.693324	 0.079923
10.706657	 0.082700
10.719991	 0.086177
10.733324	 0.088591
10.746657	 0.088777
10.759991	 0.087187
10.773324	 0.085337
10.786657	 0.084250
10.799991	 0.083723
10.813324	 0.083091
10.826657	 0.082161
10.839991	 0.081159
10.853324	 0.080329
10.866657	 0.079789
10.879991	 0.079551
10.893324	 0.079626
10.906657	 0.079963
10.919991	 0.080279
10.933324	 0.080220
10.946657	 0.079766
10.959991	 0.079272
10.973324	 0.079040
10.986657	 0.078996
10.999990	 0.078921
11.013324	 0.078719
11.026657	 0.078468
11.039990	 0.078397
11.053324	 0.078660
11.066657	 0.079156
11.079990	 0.079614
11.093324	 0.079726
11.106657	 0.079392
11.119990	 0.078878
11.133324	 0.078560
11.146657	 0.078607
11.159990	 0.078870
11.173324	 0.079060
11.186657	 0.079058
11.199990	 0.078901
11.213324	 0.078653
11.226657	 0.078404
11.239990	 0.078254
11.253324	 0.078232
11.266657	 0.078345
11.279990	 0.078596
11.293324	 0.078932
11.306657	 0.079284
11.319990	 0.079601
11.333323	 0.079882
11.346657	 0.080154
11.359990	 0.080357
11.373323	 0.080372
11.386657	 0.080186
11.399990	 0.080049
11.413323	 0.080223
11.426657	 0.080579
11.439990	 0.080718
11.453323	 0.080535
11.466657	 0.080397
11.479990	 0.080600
11.493323	 0.081049
11.506657	 0.081735
11.519990	 0.082810
11.533323	 0.084058
11.546657	 0.084895
11.559990	 0.084875
11.573323	 0.083996
11.586657	 0.082661
11.599990	 0.081355
11.613323	 0.080455
11.626657	 0.080163
11.639990	 0.080375
11.653323	 0.080725
11.666656	 0.080895
11.679990	 0.080829
11.693323	 0.080739
11.706656	 0.080926
11.719990	 0.081455
11.733323	 0.082225
11.746656	 0.083132
11.759990	 0.083862
11.773323	 0.084116
11.786656	 0.083958
11.799990	 0.083591
11.813323	 0.083256
11.826656	 0.083373
11.839990	 0.085184
11.853323	 0.091909
11.866656	 0.107811
11.879990	 0.133099
11.893323	 0.159229
11.906656	 0.172958
11.919990	 0.167703
11.933323	 0.148777
11.946656	 0.126777
11.959990	 0.109015
11.973323	 0.097515
11.986656	 0.091277
11.999990	 0.088329
12.013323	 0.086817
12.026656	 0.085765
12.039989	 0.085136
12.053323	 0.085047
12.066656	 0.085159
12.079989	 0.084986
12.093323	 0.084511
12.106656	 0.084117
12.119989	 0.083945
12.133323	 0.083743
12.146656	 0.083412
12.159989	 0.083253
12.173323	 0.083549
12.186656	 0.084241
12.199989	 0.084932
12.213323	 0.085175
12.226656	 0.085000
12.239989	 0.084825
12.253323	 0.084799
12.266656	 0.084834
12.279989	 0.084995
12.293323	 0.085315
12.306656	 0.085613
12.319989	 0.085719
12.333323	 0.085545
12.346656	 0.085135
12.359989	 0.084748
12.373322	 0.084580
12.386656	 0.084477
12.399989	 0.084291
12.413322	 0.084210
12.426656	 0.084396
12.439989	 0.084805
12.453322	 0.085504
12.466656	 0.086560
12.479989	 0.087698
12.493322	 0.088446
12.506656	 0.088428
12.519989	 0.087586
12.533322	 0.086271
12.546656	 0.085114
12.559989	 0.084629
12.573322	 0.084770
12.586656	 0.085086
12.599989	 0.085333
12.613322	 0.085526
12.626656	 0.085598
12.639989	 0.085600
12.653322	 0.085743
12.666656	 0.085965
12.679989	 0.086030
12.693322	 0.086000
12.706656	 0.086183
12.719989	 0.086608
12.733322	 0.086864
12.746655	 0.086693
12.759989	 0.086427
12.773322	 0.086542
12.786655	 0.087101
12.799989	 0.087811
12.813322	 0.088377
12.826655	 0.088696
12.839989	 0.088858
12.853322	 0.088890
12.866655	 0.088711
12.879989	 0.088387
12.893322	 0.088067
12.906655	 0.087784
12.919989	 0.087590
12.933322	 0.087578
12.946655	 0.087704
12.959989	 0.087858
12.973322	 0.088038
12.986655	 0.088269
12.999989	 0.088442
13.013322	 0.088396
13.026655	 0.088161
13.039989	 0.087990
13.053322	 0.088123
13.066655	 0.088487
13.079988	 0.088802
13.093322	 0.089075
13.106655	 0.089471
13.119988	 0.089757
13.133322	 0.089575
13.146655	 0.089080
13.159988	 0.088747
13.173322	 0.088758
13.186655	 0.088933
13.199988	 0.089009
13.213322	 0.088909
13.226655	 0.088772
13.239988	 0.088659
13.253322	 0.088499
13.266655	 0.088366
13.279988	 0.088426
13.293322	 0.088692
13.306655	 0.088970
13.319988	 0.089039
13.333322	 0.088949
13.346655	 0.088967
13.359988	 0.089191
13.373322	 0.089468
13.386655	 0.089678
13.399988	 0.089867
13.413321	 0.090085
13.426655	 0.090183
13.439988	 0.090062
13.453321	 0.089967
13.466655	 0.090111
13.479988	 0.090306
13.493321	 0.090255
13.506655	 0.089976
13.519988	 0.089709
13.533321	 0.089586
13.546655	 0.089590
13.559988	 0.089636
13.573321	 0.089665
13.586655	 0.089775
13.599988	 0.090094
13.613321	 0.090476
13.626655	 0.090670
13.639988	 0.090635
13.653321	 0.090486
13.666655	 0.090261
13.679988	 0.089958
13.693321	 0.089818
13.706655	 0.090044
13.719988	 0.090380
13.733321	 0.090477
13.746655	 0.090244
13.759988	 0.089788
13.773321	 0.089374
13.786654	 0.089176
13.799988	 0.088943
13.813321	 0.088394
13.826654	 0.087789
13.839988	 0.087573
13.853321	 0.087758
13.866654	 0.088044
13.879988	 0.088257
13.893321	 0.088349
13.906654	 0.088312
13.919988	 0.088242
13.933321	 0.088264
13.946654	 0.088413
13.959988	 0.088540
13.973321	 0.088523
13.986654	 0.088570
13.999988	 0.088899
14.013321	 0.089297
14.026654	 0.089381
14.039988	 0.089159
14.053321	 0.088963
14.066654	 0.088966
14.079988	 0.088981
14.093321	 0.088860
14.106654	 0.088821
14.119987	 0.088997
14.133321	 0.089096
14.146654	 0.088968
14.159987	 0.088965
14.173321	 0.089445
14.186654	 0.090241
14.199987	 0.090807
14.213321	 0.090858
14.226654	 0.090623
14.239987	 0.090483
14.253321	 0.090557
14.266654	 0.090730
14.279987	 0.090896
14.293321	 0.090959
14.306654	 0.090933
14.319987	 0.090988
14.333321	 0.091142
14.346654	 0.091231
14.359987	 0.091272
14.373321	 0.091401
14.386654	 0.091511
14.399987	 0.091477
14.413321	 0.091455
14.426654	 0.091620
14.439987	 0.091877
14.453321	 0.092015
14.466654	 0.091924
14.479987	 0.091614
14.493320	 0.091324
14.506654	 0.091337
14.519987	 0.091491
14.533320	 0.091492
14.546654	 0.091562
14.559987	 0.092019
14.573320	 0.092605
14.586654	 0.092863
14.599987	 0.092742
14.613320	 0.092511
14.626654	 0.092333
14.639987	 0.092174
14.653320	 0.092042
14.666654	 0.092016
14.679987	 0.092102
14.693320	 0.092279
14.706654	 0.092564
14.719987	 0.092872
14.733320	 0.092984
14.746654	 0.092827
14.759987	 0.092553
14.773320	 0.092290
14.786654	 0.092060
14.799987	 0.091840
14.813320	 0.091662
14.826653	 0.091685
14.839987	 0.091958
14.853320	 0.092161
14.866653	 0.092005
14.879987	 0.091723
14.893320	 0.091740
14.906653	 0.092111
14.919987	 0.092508
14.933320	 0.092626
14.946653	 0.092434
14.959987	 0.092138
14.973320	 0.091961
14.986653	 0.091839
14.999987	 0.091660
15.013320	 0.091626
15.026653	 0.091785
15.039987	 0.091784
15.053320	 0.091541
15.066653	 0.091344
15.079987	 0.091414
15.093320	 0.091744
15.106653	 0.092041
15.119987	 0.091931
15.133320	 0.091383
15.146653	 0.090763
15.159986	 0.090418
15.173320	 0.090338
15.186653	 0.090293
15.199986	 0.090147
15.213320	 0.089901
15.226653	 0.089596
15.239986	 0.089333
15.253320	 0.089169
15.266653	 0.089042
15.279986	 0.088962
15.293320	 0.089006
15.306653	 0.089145
15.319986	 0.089280
15.333320	 0.089296
15.346653	 0.089155
15.359986	 0.089013
15.373320	 0.089039
15.386653	 0.089227
15.399986	 0.089421
15.413320	 0.089507
15.426653	 0.089605
15.439986	 0.089872
15.453320	 0.090275
15.466653	 0.090647
15.479986	 0.090779
15.493320	 0.090647
15.506653	 0.090549
15.519986	 0.090679
15.533319	 0.090841
15.546653	 0.090840
15.559986	 0.090810
15.573319	 0.090981
15.586653	 0.091328
15.599986	 0.091647
15.613319	 0.091760
15.626653	 0.091590
15.639986	 0.091293
15.653319	 0.091080
15.666653	 0.090927
15.679986	 0.090796
15.693319	 0.090803
15.706653	 0.090979
15.719986	 0.091194
15.733319	 0.091340
15.746653	 0.091489
15.759986	 0.091852
15.773319	 0.092445
15.786653	 0.092977
15.799986	 0.093160
15.813319	 0.092966
15.826653	 0.092706
15.839986	 0.092733
15.853319	 0.092962
15.866652	 0.093101
15.879986	 0.093140
15.893319	 0.093160
15.906652	 0.093118
15.919986	 0.093053
15.933319	 0.093117
15.946652	 0.093356
15.959986	 0.093657
15.973319	 0.093859
15.986652	 0.093868
15.999986	 0.093761
16.013319	 0.093686
16.026653	 0.093669
16.039988	 0.093701
16.053322	 0.093715
16.066656	 0.093547
16.079990	 0.093280
16.093325	 0.093257
16.106659	 0.093482
16.119993	 0.093550
16.133327	 0.093355
16.146662	 0.093230
16.159996	 0.093389
16.173330	 0.093684
16.186665	 0.093890
16.199999	 0.093961
16.213333	 0.094019
16.226667	 0.094247
16.240002	 0.094735
16.253336	 0.095432
16.266670	 0.096206
16.280005	 0.096924
16.293339	 0.097788
16.306673	 0.099590
16.320007	 0.104347
16.333342	 0.116044
16.346676	 0.136128
16.360010	 0.155575
16.373344	 0.159788
16.386679	 0.145214
16.400013	 0.122386
16.413347	 0.101929
16.426682	 0.086477
16.440016	 0.074591
16.453350	 0.064968
16.466684	 0.056944
16.480019	 0.050078
16.493353	 0.044194
16.506687	 0.039342
16.520021	 0.035454
16.533356	 0.032274
16.546690	 0.029549
16.560024	 0.027137
16.573359	 0.025001
16.586693	 0.023138
16.600027	 0.021501
16.613361	 0.020042
16.626696	 0.018769
16.640030	 0.017761
16.653364	 0.017053
16.666698	 0.016454
16.680033	 0.015783
16.693367	 0.015108
16.706701	 0.014525
16.720036	 0.013972
16.733370	 0.013350
16.746704	 0.012667
16.760038	 0.012040
16.773373	 0.011556
16.786707	 0.011184
16.800041	 0.010850
16.813375	 0.010412
16.826710	 0.009676
16.840044	 0.008683
16.853378	 0.007739
16.866713	 0.007013
16.880047	 0.006514
16.893381	 0.006235
16.906715	 0.005979
16.920050	 0.005432
16.933384	 0.004571
16.946718	 0.003580
16.960052	 0.002524
16.973387	 0.001482
16.986721	 0.000684
17.000055	 0.000277
17.013390	 0.000162
17.026724	 0.000091
17.040058	 -0.000175
17.053392	 -0.000679
17.066727	 -0.001190
17.080061	 -0.001499
17.093395	 -0.001666
17.106730	 -0.001881
17.120064	 -0.002229
17.133398	 -0.002561
17.146732	 -0.002621
17.160067	 -0.002465
17.173401	 -0.002476
17.186735	 -0.002710
17.200069	 -0.002755
17.213404	 -0.002379
17.226738	 -0.001814
17.240072	 -0.001368
17.253407	 -0.001117
17.266741	 -0.000951
17.280075	 -0.000737
17.293409	 -0.000459
17.306744	 -0.000211
17.320078	 0.000047
17.333412	 0.000479
17.346746	 0.001025
17.360081	 0.001482
17.373415	 0.001896
17.386749	 0.002402
17.400084	 0.002836
17.413418	 0.003033
17.426752	 0.003175
17.440086	 0.003393
17.453421	 0.003577
17.466755	 0.003800
17.480089	 0.004228
17.493423	 0.004700
17.506758	 0.004938
17.520092	 0.004890
17.533426	 0.004807
17.546761	 0.005075
17.560095	 0.005770
17.573429	 0.006492
17.586763	 0.006733
17.600098	 0.006454
17.613432	 0.006167
17.626766	 0.006280
17.640100	 0.006649
17.653435	 0.006952
17.666769	 0.007156
17.680103	 0.007365
17.693438	 0.007513
17.706772	 0.007545
17.720106	 0.007559
17.733440	 0.007653
17.746775	 0.007903
17.760109	 0.008277
17.773443	 0.008484
17.786777	 0.008329
17.800112	 0.008063
17.813446	 0.007988
17.826780	 0.008077
17.840115	 0.008205
17.853449	 0.008360
17.866783	 0.008532
17.880117	 0.008614
17.893452	 0.008537
17.906786	 0.008397
17.920120	 0.008360
17.933455	 0.008459
17.946789	 0.008559
17.960123	 0.008619
17.973457	 0.008782
17.986792	 0.009096
18.000126	 0.009433
18.013460	 0.009637
18.026794	 0.009639
18.040129	 0.009556
18.053463	 0.009572
18.066797	 0.009708
18.080132	 0.009898
18.093466	 0.010108
18.106800	 0.010294
18.120134	 0.010338
18.133469	 0.010281
18.146803	 0.010327
18.160137	 0.010482
18.173471	 0.010605
18.186806	 0.010679
18.200140	 0.010694
18.213474	 0.010585
18.226809	 0.010392
18.240143	 0.010245
18.253477	 0.010252
18.266811	 0.010366
18.280146	 0.010397
18.293480	 0.010305
18.306814	 0.010230
18.320148	 0.010168
18.333483	 0.010005
18.346817	 0.009870
18.360151	 0.010058
18.373486	 0.010619
18.386820	 0.011198
18.400154	 0.011349
18.413488	 0.011074
18.426823	 0.010850
18.440157	 0.010980
18.453491	 0.011290
18.466825	 0.011532
18.480160	 0.011664
18.493494	 0.011677
18.506828	 0.011544
18.520163	 0.011392
18.533497	 0.011436
18.546831	 0.011670
18.560165	 0.011833
18.573500	 0.011791
18.586834	 0.011734
18.600168	 0.011901
18.613503	 0.012240
18.626837	 0.012471
18.640171	 0.012449
18.653505	 0.012339
18.666840	 0.012344
18.680174	 0.012415
18.693508	 0.012338
18.706842	 0.011982
18.720177	 0.011415
18.733511	 0.010935
18.746845	 0.010898
18.760180	 0.011326
18.773514	 0.011791
18.786848	 0.011906
18.800182	 0.011755
18.813517	 0.011698
18.826851	 0.011929
18.840185	 0.012280
18.853519	 0.012486
18.866854	 0.012491
18.880188	 0.012372
18.893522	 0.012229
18.906857	 0.012093
18.920191	 0.011903
18.933525	 0.011720
18.946859	 0.011730
18.960194	 0.011987
18.973528	 0.012369
18.986862	 0.012722
19.000196	 0.012938
19.013531	 0.012990
19.026865	 0.012918
19.040199	 0.012754
19.053534	 0.012518
19.066868	 0.012277
19.080202	 0.012058
19.093536	 0.011803
19.106871	 0.011529
19.120205	 0.011387
19.133539	 0.011446
19.146873	 0.011570
19.160208	 0.011605
19.173542	 0.011521
19.186876	 0.011398
19.200211	 0.011504
19.213545	 0.011945
19.226879	 0.012382
19.240213	 0.012546
19.253548	 0.012555
19.266882	 0.012512
19.280216	 0.012347
19.293550	 0.012048
19.306885	 0.011706
19.320219	 0.011439
19.333553	 0.011382
19.346888	 0.011581
19.360222	 0.011847
19.373556	 0.011879
19.386890	 0.011650
19.400225	 0.011470
19.413559	 0.011510
19.426893	 0.011592
19.440228	 0.011570
19.453562	 0.011532
19.466896	 0.011609
19.480230	 0.011791
19.493565	 0.011859
19.506899	 0.011622
19.520233	 0.011254
19.533567	 0.011117
19.546902	 0.011367
19.560236	 0.011848
19.573570	 0.012288
19.586905	 0.012503
19.600239	 0.012389
19.613573	 0.011974
19.626907	 0.011450
19.640242	 0.011005
19.653576	 0.010700
19.666910	 0.010518
19.680244	 0.010440
19.693579	 0.010420
19.706913	 0.010409
19.720247	 0.010359
19.733582	 0.010330
19.746916	 0.010520
19.760250	 0.010888
19.773584	 0.011123
19.786919	 0.011104
19.800253	 0.010905
19.813587	 0.010625
19.826921	 0.010547
19.840256	 0.010845
19.853590	 0.011153
19.866924	 0.011085
19.880259	 0.010798
19.893593	 0.010637
19.906927	 0.010712
19.920261	 0.011019
19.933596	 0.011533
19.946930	 0.012107
19.960264	 0.012506
19.973598	 0.012589
19.986933	 0.012479

*------------------------ End of raw data
Results for Channel	1	=	242.00	nm
Title:	Report Title
Run File:	C:\HPLC\PET 2025\2025.06.23\ompa_48h002.run
--------------
Injection Info
--------------
Method:	C:\METODOS EQUIPO 2 2025\20250402 PET_Calibrado TPA MHET BHET DIMER.mth
Sample:	OmpA_48h
Injection Date:	Mon Jun 23 12:22:40 2025
Manual injection
Operator:	Paloma
Instrument:	3
Notes:	
---------
Misc Info
---------
Workstation:	HPLC
Bus Address:	44
Run Time:	0.000	to	20.000	min.
-----------
Recalc Info
-----------
Recalc Method:	c:\metodos equipo 2 2025\20250402 pet_calibrado tpa mhet bhet dimer.mth
Recalc Date:	Mon Jun 23 13:44:49 2025
Operator:	Paloma
Instrument:	3
Notes:	
Sample Rate:	5.000 Hz.
Measurement Type:	1 = Area
Calculation Type:	4 = ExtStd
Normalize Results:	No
------------------------
Peak Info for Channel 1
------------------------
4 Peaks (tR	Timeoffset	RRT	Sepcode	Width	Counts	Result	Name)
6.205	-0.166	0.0000	BB	10.13	3899469	35.689381	TPA (uM)
7.227	-0.002	0.0000	GR	0.00	356444	6.691933	MHET (uM)
7.629	0.154	0.0000	BB	0.00	5407	0.065198	BHET (uM)
9.182	0.053	0.0000	BB	16.20	110576	1.976370	DIMER (uM)
