# Supplementary material for: Engineering Escherichia coli for polyethylene terephthalate powder biodegradation via recoding of an outer membrane protein
Source: iScience. 2026 Jan 2;29(2):114621. doi: 10.1016/j.isci.2025.114621 (PMC12860643; doi:10.1016/j.isci.2025.114621)
Supplement: Data S2. Raw HPLC and UHPLC-MS data — (A) Unprocessed HPLC data files supporting Figures 4, S3, S5, Tables 1 and S4. Files are provided in.txt format corresponding to the data extracted with Varian ProStar software (Varian Inc., Palo Alto, California, USA). Each file contains absorbance values (in arbitrary units) recorded over time under the analytical conditions described in STAR Methods. (B) Raw UHPLC-MS files supporting Figure S4. The chromatograms and mass spectrometry data can be analyzed with the software MassLynx V4.1 (Waters) to obtain the mass spectra of the oligomers TET and TETE. Analytical conditions described in STAR Methods. (A and B) The unprocessed HPLC and UHPLC-MS files have been deposited at Zenodo under the identifier https://zenodo.org/records/17578239. [file mmc5.zip › Data S2/A. HPLC/Figure 4A, Figure S5/S3_48H_3.TXT]

File	C:\HPLC\PET 2025\2025.06.23\ompa_48h004.run	Filetype	63
WTOASCII Parameters:	C:\star\WTOASCII.TXT
 1 channels
   Channel	 1	242.00	nm	in AU
Base rate 5.0000 Hz	Bunch 2	Effective rate 5.00000 Hz.	T = 0.003333 min.
6000 points	from	0.000	to	20.000	minutes
Sampling every 4 point(s)
Printing points from	0.000	to	20.000 min, point 0 to 5999
Channels	1	to	1
0.000000	 0.000000
0.013333	 -0.000435
0.026667	 -0.000835
0.040000	 -0.000984
0.053333	 -0.000822
0.066667	 -0.000478
0.080000	 -0.000143
0.093333	 0.000020
0.106667	 0.000006
0.120000	 -0.000025
0.133333	 0.000021
0.146667	 0.000032
0.160000	 -0.000146
0.173333	 -0.000490
0.186667	 -0.000830
0.200000	 -0.001064
0.213333	 -0.001220
0.226667	 -0.001312
0.240000	 -0.001257
0.253333	 -0.001030
0.266667	 -0.000730
0.280000	 -0.000453
0.293333	 -0.000220
0.306667	 -0.000002
0.320000	 0.000268
0.333333	 0.000596
0.346667	 0.000827
0.360000	 0.000785
0.373333	 0.000531
0.386667	 0.000334
0.400000	 0.000344
0.413333	 0.000524
0.426667	 0.000845
0.440000	 0.001207
0.453333	 0.001431
0.466666	 0.001412
0.480000	 0.001116
0.493333	 0.000657
0.506666	 0.000358
0.520000	 0.000361
0.533333	 0.000413
0.546666	 0.000324
0.560000	 0.000235
0.573333	 0.000280
0.586666	 0.000358
0.600000	 0.000452
0.613333	 0.000663
0.626666	 0.000857
0.640000	 0.000764
0.653333	 0.000371
0.666666	 -0.000109
0.680000	 -0.000480
0.693333	 -0.000567
0.706666	 -0.000379
0.720000	 -0.000222
0.733333	 -0.000269
0.746666	 -0.000334
0.760000	 -0.000272
0.773333	 -0.000204
0.786666	 -0.000292
0.800000	 -0.000514
0.813333	 -0.000710
0.826666	 -0.000757
0.839999	 -0.000623
0.853333	 -0.000411
0.866666	 -0.000297
0.879999	 -0.000337
0.893333	 -0.000512
0.906666	 -0.000736
0.919999	 -0.000791
0.933333	 -0.000571
0.946666	 -0.000280
0.959999	 -0.000122
0.973333	 -0.000064
0.986666	 -0.000019
0.999999	 -0.000028
1.013333	 -0.000144
1.026666	 -0.000327
1.039999	 -0.000466
1.053333	 -0.000458
1.066666	 -0.000376
1.079999	 -0.000426
1.093333	 -0.000615
1.106666	 -0.000746
1.119999	 -0.000713
1.133333	 -0.000575
1.146666	 -0.000416
1.159999	 -0.000250
1.173333	 0.000006
1.186666	 0.000387
1.199999	 0.000691
1.213333	 0.000665
1.226666	 0.000428
1.239999	 0.000413
1.253332	 0.000806
1.266666	 0.001393
1.279999	 0.002031
1.293332	 0.002953
1.306666	 0.004473
1.319999	 0.006629
1.333332	 0.009232
1.346666	 0.012057
1.359999	 0.014875
1.373332	 0.017445
1.386666	 0.019673
1.399999	 0.021801
1.413332	 0.024003
1.426666	 0.027502
1.439999	 0.041528
1.453332	 0.086472
1.466666	 0.173766
1.479999	 0.281500
1.493332	 0.368503
1.506666	 0.411579
1.519999	 0.415890
1.533332	 0.398495
1.546666	 0.373667
1.559999	 0.348480
1.573332	 0.325345
1.586666	 0.305202
1.599999	 0.287980
1.613332	 0.272878
1.626665	 0.259077
1.639999	 0.245900
1.653332	 0.232950
1.666665	 0.220147
1.679999	 0.207443
1.693332	 0.194806
1.706665	 0.182187
1.719999	 0.169465
1.733332	 0.156712
1.746665	 0.144022
1.759999	 0.131339
1.773332	 0.118968
1.786665	 0.107517
1.799999	 0.097077
1.813332	 0.087229
1.826665	 0.077840
1.839999	 0.069181
1.853332	 0.061448
1.866665	 0.054755
1.879999	 0.049314
1.893332	 0.045219
1.906665	 0.042278
1.919999	 0.040179
1.933332	 0.038729
1.946665	 0.037860
1.959998	 0.037372
1.973332	 0.036884
1.986665	 0.036150
1.999998	 0.035153
2.013332	 0.033836
2.026665	 0.032040
2.039999	 0.029777
2.053332	 0.027227
2.066665	 0.024539
2.079998	 0.021917
2.093332	 0.019612
2.106665	 0.017718
2.119998	 0.016200
2.133332	 0.014966
2.146665	 0.013860
2.159998	 0.012840
2.173332	 0.012034
2.186665	 0.011497
2.199998	 0.011132
2.213332	 0.010846
2.226665	 0.010554
2.239998	 0.010094
2.253332	 0.009427
2.266665	 0.008709
2.279998	 0.008075
2.293332	 0.007617
2.306665	 0.007438
2.319998	 0.007444
2.333332	 0.007393
2.346665	 0.007312
2.359998	 0.007383
2.373332	 0.007534
2.386665	 0.007618
2.399998	 0.007740
2.413332	 0.008011
2.426665	 0.008171
2.439998	 0.007871
2.453331	 0.007257
2.466665	 0.006924
2.479998	 0.007141
2.493331	 0.007476
2.506665	 0.007479
2.519998	 0.007216
2.533331	 0.006983
2.546665	 0.006936
2.559998	 0.006973
2.573331	 0.006926
2.586665	 0.006800
2.599998	 0.006604
2.613331	 0.006257
2.626665	 0.005825
2.639998	 0.005494
2.653331	 0.005291
2.666665	 0.005132
2.679998	 0.005037
2.693331	 0.005064
2.706665	 0.005135
2.719998	 0.005113
2.733331	 0.005045
2.746665	 0.005144
2.759998	 0.005327
2.773331	 0.005349
2.786664	 0.005301
2.799998	 0.005264
2.813331	 0.005018
2.826664	 0.004534
2.839998	 0.004109
2.853331	 0.003958
2.866664	 0.004073
2.879998	 0.004245
2.893331	 0.004223
2.906664	 0.004046
2.919998	 0.003929
2.933331	 0.003904
2.946664	 0.003885
2.959998	 0.003897
2.973331	 0.003948
2.986664	 0.003938
2.999998	 0.003844
3.013331	 0.003721
3.026664	 0.003653
3.039998	 0.003684
3.053331	 0.003672
3.066664	 0.003478
3.079998	 0.003225
3.093331	 0.003101
3.106664	 0.003137
3.119998	 0.003291
3.133331	 0.003488
3.146664	 0.003603
3.159997	 0.003574
3.173331	 0.003481
3.186664	 0.003435
3.199997	 0.003510
3.213331	 0.003726
3.226664	 0.003972
3.239997	 0.004068
3.253331	 0.003906
3.266664	 0.003566
3.279997	 0.003276
3.293331	 0.003230
3.306664	 0.003452
3.319997	 0.003765
3.333331	 0.003950
3.346664	 0.003964
3.359997	 0.003861
3.373331	 0.003726
3.386664	 0.003871
3.399997	 0.004580
3.413331	 0.005609
3.426664	 0.006451
3.439997	 0.007016
3.453331	 0.007483
3.466664	 0.007786
3.479997	 0.007795
3.493330	 0.007597
3.506664	 0.007333
3.519997	 0.007092
3.533330	 0.006989
3.546664	 0.007055
3.559997	 0.007064
3.573330	 0.006796
3.586664	 0.006312
3.599997	 0.005796
3.613330	 0.005385
3.626664	 0.005084
3.639997	 0.004767
3.653330	 0.004401
3.666664	 0.004117
3.679997	 0.004001
3.693330	 0.003932
3.706664	 0.003639
3.719997	 0.003054
3.733330	 0.002518
3.746664	 0.002350
3.759997	 0.002440
3.773330	 0.002546
3.786664	 0.002690
3.799997	 0.002918
3.813330	 0.003027
3.826663	 0.002904
3.839997	 0.002717
3.853330	 0.002602
3.866663	 0.002582
3.879997	 0.002699
3.893330	 0.002928
3.906663	 0.003165
3.919997	 0.003329
3.933330	 0.003332
3.946663	 0.003121
3.959997	 0.002806
3.973330	 0.002561
3.986663	 0.002430
3.999997	 0.002402
4.013330	 0.002505
4.026663	 0.002682
4.039997	 0.002791
4.053330	 0.002827
4.066663	 0.002876
4.079997	 0.002911
4.093330	 0.002921
4.106663	 0.003096
4.119997	 0.003542
4.133330	 0.004027
4.146663	 0.004229
4.159997	 0.004166
4.173330	 0.004223
4.186663	 0.004571
4.199996	 0.004838
4.213330	 0.004645
4.226663	 0.004123
4.239996	 0.003688
4.253330	 0.003649
4.266663	 0.003948
4.279996	 0.004100
4.293330	 0.003727
4.306663	 0.003141
4.319996	 0.002978
4.333330	 0.003343
4.346663	 0.003808
4.359996	 0.004080
4.373330	 0.004170
4.386663	 0.004101
4.399996	 0.003959
4.413330	 0.003932
4.426663	 0.004015
4.439996	 0.004071
4.453330	 0.004077
4.466663	 0.004111
4.479996	 0.004273
4.493330	 0.004565
4.506663	 0.004835
4.519996	 0.004933
4.533329	 0.004789
4.546663	 0.004499
4.559996	 0.004329
4.573329	 0.004419
4.586663	 0.004637
4.599996	 0.004819
4.613329	 0.004895
4.626663	 0.004839
4.639996	 0.004637
4.653329	 0.004298
4.666663	 0.003946
4.679996	 0.003817
4.693329	 0.004017
4.706663	 0.004418
4.719996	 0.004789
4.733329	 0.004891
4.746663	 0.004666
4.759996	 0.004371
4.773329	 0.004260
4.786663	 0.004336
4.799996	 0.004482
4.813329	 0.004566
4.826663	 0.004604
4.839996	 0.004808
4.853329	 0.005081
4.866663	 0.004955
4.879996	 0.004391
4.893329	 0.003916
4.906662	 0.003856
4.919996	 0.003942
4.933329	 0.003854
4.946662	 0.003845
4.959996	 0.004307
4.973329	 0.004994
4.986662	 0.005311
4.999996	 0.005173
5.013329	 0.004991
5.026662	 0.004943
5.039996	 0.004860
5.053329	 0.004733
5.066662	 0.004734
5.079996	 0.004850
5.093329	 0.004906
5.106662	 0.004896
5.119996	 0.004948
5.133329	 0.005082
5.146662	 0.005255
5.159996	 0.005461
5.173329	 0.005619
5.186662	 0.005544
5.199996	 0.005193
5.213329	 0.004796
5.226662	 0.004558
5.239995	 0.004359
5.253329	 0.004060
5.266662	 0.003802
5.279995	 0.003686
5.293329	 0.003649
5.306662	 0.003762
5.319995	 0.004103
5.333329	 0.004407
5.346662	 0.004362
5.359995	 0.004059
5.373329	 0.003786
5.386662	 0.003621
5.399995	 0.003493
5.413329	 0.003388
5.426662	 0.003300
5.439995	 0.003177
5.453329	 0.003080
5.466662	 0.003183
5.479995	 0.003475
5.493329	 0.003712
5.506662	 0.003743
5.519995	 0.003717
5.533329	 0.003825
5.546662	 0.004001
5.559995	 0.004090
5.573328	 0.004113
5.586662	 0.004181
5.599995	 0.004306
5.613328	 0.004442
5.626662	 0.004630
5.639995	 0.004906
5.653328	 0.005166
5.666662	 0.005288
5.679995	 0.005368
5.693328	 0.005593
5.706662	 0.005871
5.719995	 0.005987
5.733328	 0.006040
5.746662	 0.006277
5.759995	 0.006530
5.773328	 0.006429
5.786662	 0.006185
5.799995	 0.006367
5.813328	 0.006956
5.826662	 0.007546
5.839995	 0.008119
5.853328	 0.008845
5.866662	 0.009594
5.879995	 0.010114
5.893328	 0.010405
5.906662	 0.010672
5.919995	 0.011036
5.933328	 0.011511
5.946661	 0.012138
5.959995	 0.012872
5.973328	 0.013456
5.986661	 0.013697
5.999995	 0.013773
6.013328	 0.014043
6.026661	 0.014668
6.039995	 0.015561
6.053328	 0.016523
6.066661	 0.017372
6.079995	 0.018089
6.093328	 0.019000
6.106661	 0.020614
6.119995	 0.023108
6.133328	 0.026307
6.146661	 0.030269
6.159995	 0.035375
6.173328	 0.041614
6.186661	 0.048208
6.199995	 0.054125
6.213328	 0.058691
6.226661	 0.061636
6.239995	 0.062902
6.253328	 0.062607
6.266661	 0.061019
6.279994	 0.058361
6.293328	 0.054804
6.306661	 0.050719
6.319994	 0.046639
6.333328	 0.042959
6.346661	 0.039826
6.359994	 0.037301
6.373328	 0.035326
6.386661	 0.033554
6.399994	 0.031805
6.413328	 0.030510
6.426661	 0.030028
6.439994	 0.029998
6.453328	 0.029927
6.466661	 0.029778
6.479994	 0.029745
6.493328	 0.029916
6.506661	 0.030177
6.519994	 0.030338
6.533328	 0.030273
6.546661	 0.029955
6.559994	 0.029612
6.573328	 0.029682
6.586661	 0.030302
6.599994	 0.031125
6.613328	 0.031813
6.626661	 0.032286
6.639994	 0.032450
6.653327	 0.032256
6.666661	 0.031922
6.679994	 0.031698
6.693327	 0.031534
6.706661	 0.031337
6.719994	 0.031233
6.733327	 0.031385
6.746661	 0.031831
6.759994	 0.032510
6.773327	 0.033365
6.786661	 0.034296
6.799994	 0.035064
6.813327	 0.035439
6.826661	 0.035406
6.839994	 0.035136
6.853327	 0.034785
6.866661	 0.034382
6.879994	 0.033973
6.893327	 0.033719
6.906661	 0.033696
6.919994	 0.033869
6.933327	 0.034233
6.946661	 0.034709
6.959994	 0.035148
6.973327	 0.035518
6.986660	 0.035815
6.999994	 0.036033
7.013327	 0.036235
7.026660	 0.036471
7.039994	 0.036761
7.053327	 0.037036
7.066660	 0.037112
7.079994	 0.037072
7.093327	 0.037300
7.106660	 0.038001
7.119994	 0.039364
7.133327	 0.041880
7.146660	 0.045505
7.159994	 0.048862
7.173327	 0.050312
7.186660	 0.049566
7.199994	 0.047594
7.213327	 0.045501
7.226660	 0.043878
7.239994	 0.042842
7.253327	 0.042327
7.266660	 0.042214
7.279994	 0.042306
7.293327	 0.042432
7.306660	 0.042564
7.319993	 0.042756
7.333327	 0.042998
7.346660	 0.043214
7.359993	 0.043360
7.373327	 0.043559
7.386660	 0.043980
7.399993	 0.044603
7.413327	 0.045370
7.426660	 0.046199
7.439993	 0.046796
7.453327	 0.046904
7.466660	 0.046647
7.479993	 0.046374
7.493327	 0.046475
7.506660	 0.047509
7.519993	 0.049617
7.533327	 0.051738
7.546660	 0.052649
7.559993	 0.052538
7.573327	 0.052625
7.586660	 0.053649
7.599993	 0.055096
7.613327	 0.055951
7.626660	 0.056263
7.639993	 0.057095
7.653327	 0.058616
7.666660	 0.059601
7.679993	 0.059282
7.693326	 0.058266
7.706660	 0.057288
7.719993	 0.056362
7.733326	 0.055219
7.746660	 0.053754
7.759993	 0.052182
7.773326	 0.050962
7.786660	 0.050370
7.799993	 0.050284
7.813326	 0.050415
7.826660	 0.050531
7.839993	 0.050573
7.853326	 0.050805
7.866660	 0.051568
7.879993	 0.052724
7.893326	 0.053653
7.906660	 0.053794
7.919993	 0.053125
7.933326	 0.052220
7.946660	 0.051698
7.959993	 0.051611
7.973326	 0.051582
7.986660	 0.051384
7.999993	 0.051142
8.013327	 0.051110
8.026660	 0.051443
8.039993	 0.052136
8.053327	 0.053042
8.066660	 0.054041
8.079993	 0.055208
8.093327	 0.056710
8.106660	 0.058490
8.119993	 0.060134
8.133327	 0.061337
8.146660	 0.062282
8.159993	 0.063236
8.173326	 0.063953
8.186660	 0.063771
8.199993	 0.062298
8.213326	 0.059916
8.226660	 0.057573
8.239993	 0.056133
8.253326	 0.055746
8.266660	 0.055809
8.279993	 0.055760
8.293326	 0.055721
8.306660	 0.056061
8.319993	 0.056661
8.333326	 0.057040
8.346660	 0.057072
8.359993	 0.057154
8.373326	 0.057499
8.386660	 0.057806
8.399993	 0.057873
8.413326	 0.057890
8.426660	 0.057991
8.439993	 0.058167
8.453326	 0.058605
8.466660	 0.059433
8.479993	 0.060290
8.493326	 0.060638
8.506660	 0.060380
8.519993	 0.059871
8.533326	 0.059517
8.546659	 0.059512
8.559993	 0.059784
8.573326	 0.060110
8.586659	 0.060406
8.599993	 0.060730
8.613326	 0.061075
8.626659	 0.061453
8.639993	 0.061947
8.653326	 0.062559
8.666659	 0.063157
8.679993	 0.063533
8.693326	 0.063632
8.706659	 0.063631
8.719993	 0.063621
8.733326	 0.063527
8.746659	 0.063458
8.759993	 0.063640
8.773326	 0.064004
8.786659	 0.064339
8.799993	 0.064623
8.813326	 0.064899
8.826659	 0.065135
8.839993	 0.065379
8.853326	 0.065831
8.866659	 0.066555
8.879992	 0.067289
8.893326	 0.067696
8.906659	 0.067612
8.919992	 0.067118
8.933326	 0.066595
8.946659	 0.066467
8.959992	 0.066691
8.973326	 0.066893
8.986659	 0.066966
8.999992	 0.067083
9.013326	 0.067315
9.026659	 0.067568
9.039992	 0.067812
9.053326	 0.068123
9.066659	 0.068413
9.079992	 0.068407
9.093326	 0.068070
9.106659	 0.067807
9.119992	 0.067888
9.133326	 0.068112
9.146659	 0.068287
9.159992	 0.068531
9.173326	 0.068950
9.186659	 0.069393
9.199992	 0.069626
9.213326	 0.069668
9.226659	 0.069709
9.239992	 0.069631
9.253325	 0.069312
9.266659	 0.069190
9.279992	 0.069591
9.293325	 0.070111
9.306659	 0.070327
9.319992	 0.070341
9.333325	 0.070328
9.346659	 0.070359
9.359992	 0.070775
9.373325	 0.072011
9.386659	 0.074012
9.399992	 0.076147
9.413325	 0.077568
9.426659	 0.077690
9.439992	 0.076613
9.453325	 0.075056
9.466659	 0.073649
9.479992	 0.072630
9.493325	 0.072161
9.506659	 0.072373
9.519992	 0.073089
9.533325	 0.073806
9.546659	 0.074098
9.559992	 0.073937
9.573325	 0.073573
9.586658	 0.073220
9.599992	 0.072936
9.613325	 0.072798
9.626658	 0.072941
9.639992	 0.073247
9.653325	 0.073426
9.666658	 0.073474
9.679992	 0.073525
9.693325	 0.073454
9.706658	 0.073084
9.719992	 0.072549
9.733325	 0.072220
9.746658	 0.072303
9.759992	 0.072627
9.773325	 0.072975
9.786658	 0.073328
9.799992	 0.073688
9.813325	 0.074070
9.826658	 0.074596
9.839992	 0.075221
9.853325	 0.075728
9.866658	 0.076156
9.879992	 0.076663
9.893325	 0.077197
9.906658	 0.077700
9.919991	 0.078135
9.933325	 0.078311
9.946658	 0.078262
9.959991	 0.078278
9.973325	 0.078380
9.986658	 0.078397
9.999991	 0.078337
10.013325	 0.078426
10.026658	 0.078823
10.039991	 0.079348
10.053325	 0.079672
10.066658	 0.079678
10.079991	 0.079591
10.093325	 0.079864
10.106658	 0.080661
10.119991	 0.081512
10.133325	 0.081927
10.146658	 0.081987
10.159991	 0.081951
10.173325	 0.081880
10.186658	 0.081831
10.199991	 0.081943
10.213325	 0.082238
10.226658	 0.082524
10.239991	 0.082603
10.253325	 0.082540
10.266658	 0.082364
10.279991	 0.081799
10.293324	 0.080995
10.306658	 0.080686
10.319991	 0.081086
10.333324	 0.081710
10.346658	 0.082283
10.359991	 0.082867
10.373324	 0.083446
10.386658	 0.083932
10.399991	 0.084324
10.413324	 0.084569
10.426658	 0.084468
10.439991	 0.083893
10.453324	 0.083006
10.466658	 0.082167
10.479991	 0.081693
10.493324	 0.081656
10.506658	 0.081790
10.519991	 0.081755
10.533324	 0.081493
10.546658	 0.081180
10.559991	 0.081004
10.573324	 0.081023
10.586658	 0.081164
10.599991	 0.081370
10.613324	 0.081636
10.626657	 0.081945
10.639991	 0.082364
10.653324	 0.082950
10.666657	 0.083461
10.679991	 0.083749
10.693324	 0.084129
10.706657	 0.084923
10.719991	 0.086320
10.733324	 0.088569
10.746657	 0.091558
10.759991	 0.094368
10.773324	 0.095703
10.786657	 0.094992
10.799991	 0.093078
10.813324	 0.091550
10.826657	 0.091207
10.839991	 0.091442
10.853324	 0.091141
10.866657	 0.089910
10.879991	 0.088407
10.893324	 0.087525
10.906657	 0.087398
10.919991	 0.087562
10.933324	 0.087651
10.946657	 0.087410
10.959991	 0.086543
10.973324	 0.085186
10.986657	 0.084157
10.999990	 0.084092
11.013324	 0.084642
11.026657	 0.085051
11.039990	 0.085132
11.053324	 0.085088
11.066657	 0.084912
11.079990	 0.084606
11.093324	 0.084333
11.106657	 0.084123
11.119990	 0.083924
11.133324	 0.083839
11.146657	 0.083953
11.159990	 0.084128
11.173324	 0.084246
11.186657	 0.084428
11.199990	 0.084679
11.213324	 0.084767
11.226657	 0.084625
11.239990	 0.084368
11.253324	 0.084148
11.266657	 0.084181
11.279990	 0.084488
11.293324	 0.084808
11.306657	 0.084954
11.319990	 0.085026
11.333323	 0.085255
11.346657	 0.085685
11.359990	 0.086156
11.373323	 0.086633
11.386657	 0.087183
11.399990	 0.087580
11.413323	 0.087471
11.426657	 0.087068
11.439990	 0.087024
11.453323	 0.087481
11.466657	 0.087953
11.479990	 0.088096
11.493323	 0.088079
11.506657	 0.088107
11.519990	 0.088141
11.533323	 0.088345
11.546657	 0.089158
11.559990	 0.090561
11.573323	 0.091844
11.586657	 0.092282
11.599990	 0.091779
11.613323	 0.090801
11.626657	 0.089895
11.639990	 0.089345
11.653323	 0.089162
11.666656	 0.089184
11.679990	 0.089191
11.693323	 0.089145
11.706656	 0.089213
11.719990	 0.089464
11.733323	 0.089634
11.746656	 0.089438
11.759990	 0.089175
11.773323	 0.089489
11.786656	 0.090375
11.799990	 0.091074
11.813323	 0.091094
11.826656	 0.090742
11.839990	 0.090556
11.853323	 0.090788
11.866656	 0.091866
11.879990	 0.095692
11.893323	 0.106420
11.906656	 0.127586
11.919990	 0.155539
11.933323	 0.177791
11.946656	 0.182338
11.959990	 0.168321
11.973323	 0.145307
11.986656	 0.123862
11.999990	 0.108895
12.013323	 0.100123
12.026656	 0.095548
12.039989	 0.093518
12.053323	 0.092911
12.066656	 0.092879
12.079989	 0.092790
12.093323	 0.092436
12.106656	 0.092079
12.119989	 0.091967
12.133323	 0.091922
12.146656	 0.091699
12.159989	 0.091407
12.173323	 0.091242
12.186656	 0.091170
12.199989	 0.091040
12.213323	 0.090809
12.226656	 0.090668
12.239989	 0.090817
12.253323	 0.091184
12.266656	 0.091563
12.279989	 0.091831
12.293323	 0.092083
12.306656	 0.092537
12.319989	 0.093218
12.333323	 0.093928
12.346656	 0.094397
12.359989	 0.094327
12.373322	 0.093589
12.386656	 0.092480
12.399989	 0.091539
12.413322	 0.091052
12.426656	 0.090964
12.439989	 0.091162
12.453322	 0.091584
12.466656	 0.092170
12.479989	 0.092872
12.493322	 0.093729
12.506656	 0.094788
12.519989	 0.095845
12.533322	 0.096345
12.546656	 0.095837
12.559989	 0.094627
12.573322	 0.093468
12.586656	 0.092663
12.599989	 0.092034
12.613322	 0.091552
12.626656	 0.091400
12.639989	 0.091551
12.653322	 0.091747
12.666656	 0.091874
12.679989	 0.092112
12.693322	 0.092616
12.706656	 0.093224
12.719989	 0.093669
12.733322	 0.093970
12.746655	 0.094283
12.759989	 0.094535
12.773322	 0.094667
12.786655	 0.094871
12.799989	 0.095230
12.813322	 0.095562
12.826655	 0.095693
12.839989	 0.095630
12.853322	 0.095586
12.866655	 0.095763
12.879989	 0.096042
12.893322	 0.096137
12.906655	 0.095981
12.919989	 0.095765
12.933322	 0.095715
12.946655	 0.095828
12.959989	 0.095886
12.973322	 0.095826
12.986655	 0.095755
12.999989	 0.095699
13.013322	 0.095694
13.026655	 0.095807
13.039989	 0.095952
13.053322	 0.096045
13.066655	 0.096080
13.079988	 0.095963
13.093322	 0.095753
13.106655	 0.095734
13.119988	 0.095937
13.133322	 0.096108
13.146655	 0.096191
13.159988	 0.096365
13.173322	 0.096673
13.186655	 0.096911
13.199988	 0.096833
13.213322	 0.096469
13.226655	 0.096188
13.239988	 0.096271
13.253322	 0.096627
13.266655	 0.096961
13.279988	 0.097004
13.293322	 0.096782
13.306655	 0.096643
13.319988	 0.096790
13.333322	 0.097125
13.346655	 0.097464
13.359988	 0.097618
13.373322	 0.097581
13.386655	 0.097607
13.399988	 0.097844
13.413321	 0.098150
13.426655	 0.098383
13.439988	 0.098470
13.453321	 0.098325
13.466655	 0.098098
13.479988	 0.098092
13.493321	 0.098296
13.506655	 0.098478
13.519988	 0.098554
13.533321	 0.098572
13.546655	 0.098573
13.559988	 0.098499
13.573321	 0.098243
13.586655	 0.097891
13.599988	 0.097802
13.613321	 0.098204
13.626655	 0.098787
13.639988	 0.099046
13.653321	 0.098855
13.666655	 0.098497
13.679988	 0.098216
13.693321	 0.097970
13.706655	 0.097761
13.719988	 0.097794
13.733321	 0.098160
13.746655	 0.098720
13.759988	 0.099233
13.773321	 0.099510
13.786654	 0.099582
13.799988	 0.099510
13.813321	 0.099197
13.826654	 0.098700
13.839988	 0.098262
13.853321	 0.097952
13.866654	 0.097699
13.879988	 0.097454
13.893321	 0.097208
13.906654	 0.097012
13.919988	 0.096948
13.933321	 0.097074
13.946654	 0.097391
13.959988	 0.097753
13.973321	 0.097925
13.986654	 0.097921
13.999988	 0.097969
14.013321	 0.098022
14.026654	 0.097930
14.039988	 0.097821
14.053321	 0.097860
14.066654	 0.097997
14.079988	 0.098097
14.093321	 0.098009
14.106654	 0.097727
14.119987	 0.097573
14.133321	 0.097779
14.146654	 0.098132
14.159987	 0.098413
14.173321	 0.098659
14.186654	 0.098772
14.199987	 0.098629
14.213321	 0.098437
14.226654	 0.098355
14.239987	 0.098283
14.253321	 0.098207
14.266654	 0.098231
14.279987	 0.098455
14.293321	 0.098877
14.306654	 0.099251
14.319987	 0.099322
14.333321	 0.099221
14.346654	 0.099237
14.359987	 0.099346
14.373321	 0.099339
14.386654	 0.099244
14.399987	 0.099372
14.413321	 0.099851
14.426654	 0.100397
14.439987	 0.100717
14.453321	 0.100673
14.466654	 0.100192
14.479987	 0.099600
14.493320	 0.099457
14.506654	 0.099796
14.519987	 0.100129
14.533320	 0.100133
14.546654	 0.099921
14.559987	 0.099757
14.573320	 0.099677
14.586654	 0.099598
14.599987	 0.099528
14.613320	 0.099387
14.626654	 0.099218
14.639987	 0.099285
14.653320	 0.099437
14.666654	 0.099336
14.679987	 0.099200
14.693320	 0.099470
14.706654	 0.100104
14.719987	 0.100563
14.733320	 0.100510
14.746654	 0.100254
14.759987	 0.100124
14.773320	 0.100005
14.786654	 0.099778
14.799987	 0.099530
14.813320	 0.099413
14.826653	 0.099581
14.839987	 0.099967
14.853320	 0.100233
14.866653	 0.100201
14.879987	 0.100025
14.893320	 0.099926
14.906653	 0.100011
14.919987	 0.100261
14.933320	 0.100586
14.946653	 0.100824
14.959987	 0.100845
14.973320	 0.100689
14.986653	 0.100494
14.999987	 0.100358
15.013320	 0.100340
15.026653	 0.100522
15.039987	 0.100917
15.053320	 0.101301
15.066653	 0.101395
15.079987	 0.101220
15.093320	 0.101117
15.106653	 0.101322
15.119987	 0.101729
15.133320	 0.102159
15.146653	 0.102428
15.159986	 0.102334
15.173320	 0.102023
15.186653	 0.101845
15.199986	 0.101754
15.213320	 0.101488
15.226653	 0.101103
15.239986	 0.100847
15.253320	 0.100670
15.266653	 0.100276
15.279986	 0.099598
15.293320	 0.098898
15.306653	 0.098530
15.319986	 0.098526
15.333320	 0.098478
15.346653	 0.098185
15.359986	 0.098011
15.373320	 0.098255
15.386653	 0.098682
15.399986	 0.098861
15.413320	 0.098703
15.426653	 0.098557
15.439986	 0.098645
15.453320	 0.098757
15.466653	 0.098747
15.479986	 0.098806
15.493320	 0.099047
15.506653	 0.099386
15.519986	 0.099715
15.533319	 0.099848
15.546653	 0.099663
15.559986	 0.099340
15.573319	 0.099114
15.586653	 0.098921
15.599986	 0.098597
15.613319	 0.098313
15.626653	 0.098389
15.639986	 0.098749
15.653319	 0.099049
15.666653	 0.099229
15.679986	 0.099502
15.693319	 0.099892
15.706653	 0.100171
15.719986	 0.100254
15.733319	 0.100368
15.746653	 0.100634
15.759986	 0.100744
15.773319	 0.100511
15.786653	 0.100283
15.799986	 0.100296
15.813319	 0.100281
15.826653	 0.100091
15.839986	 0.100017
15.853319	 0.100256
15.866652	 0.100642
15.879986	 0.100929
15.893319	 0.101026
15.906652	 0.101020
15.919986	 0.101044
15.933319	 0.101217
15.946652	 0.101658
15.959986	 0.102276
15.973319	 0.102728
15.986652	 0.102838
15.999986	 0.102781
16.013319	 0.102846
16.026653	 0.103015
16.039988	 0.102950
16.053322	 0.102528
16.066656	 0.102031
16.079990	 0.101656
16.093325	 0.101373
16.106659	 0.101339
16.119993	 0.101694
16.133327	 0.102161
16.146662	 0.102438
16.159996	 0.102557
16.173330	 0.102667
16.186665	 0.102735
16.199999	 0.102711
16.213333	 0.102724
16.226667	 0.102819
16.240002	 0.102973
16.253336	 0.103304
16.266670	 0.103812
16.280005	 0.104247
16.293339	 0.104489
16.306673	 0.104808
16.320007	 0.105581
16.333342	 0.106776
16.346676	 0.108227
16.360010	 0.111442
16.373344	 0.121110
16.386679	 0.140560
16.400013	 0.162513
16.413347	 0.171125
16.426682	 0.159279
16.440016	 0.136340
16.453350	 0.114762
16.466684	 0.098517
16.480019	 0.086069
16.493353	 0.075927
16.506687	 0.067544
16.520021	 0.060585
16.533356	 0.054790
16.546690	 0.049922
16.560024	 0.045786
16.573359	 0.042375
16.586693	 0.039702
16.600027	 0.037535
16.613361	 0.035520
16.626696	 0.033516
16.640030	 0.031667
16.653364	 0.030098
16.666698	 0.028787
16.680033	 0.027688
16.693367	 0.026745
16.706701	 0.025884
16.720036	 0.025102
16.733370	 0.024405
16.746704	 0.023814
16.760038	 0.023355
16.773373	 0.022822
16.786707	 0.022044
16.800041	 0.021284
16.813375	 0.020704
16.826710	 0.019995
16.840044	 0.019039
16.853378	 0.018142
16.866713	 0.017396
16.880047	 0.016553
16.893381	 0.015545
16.906715	 0.014571
16.920050	 0.013696
16.933384	 0.012782
16.946718	 0.011829
16.960052	 0.010982
16.973387	 0.010243
16.986721	 0.009461
17.000055	 0.008621
17.013390	 0.007910
17.026724	 0.007451
17.040058	 0.007120
17.053392	 0.006643
17.066727	 0.005902
17.080061	 0.005135
17.093395	 0.004637
17.106730	 0.004364
17.120064	 0.004070
17.133398	 0.003728
17.146732	 0.003532
17.160067	 0.003478
17.173401	 0.003343
17.186735	 0.003058
17.200069	 0.002844
17.213404	 0.002992
17.226738	 0.003501
17.240072	 0.004042
17.253407	 0.004379
17.266741	 0.004670
17.280075	 0.005174
17.293409	 0.005872
17.306744	 0.006633
17.320078	 0.007426
17.333412	 0.008121
17.346746	 0.008475
17.360081	 0.008545
17.373415	 0.008670
17.386749	 0.008950
17.400084	 0.009192
17.413418	 0.009372
17.426752	 0.009657
17.440086	 0.010032
17.453421	 0.010305
17.466755	 0.010317
17.480089	 0.010133
17.493423	 0.010117
17.506758	 0.010540
17.520092	 0.011212
17.533426	 0.011755
17.546761	 0.011965
17.560095	 0.011892
17.573429	 0.011796
17.586763	 0.011850
17.600098	 0.011980
17.613432	 0.012212
17.626766	 0.012700
17.640100	 0.013335
17.653435	 0.013761
17.666769	 0.013733
17.680103	 0.013370
17.693438	 0.013114
17.706772	 0.013310
17.720106	 0.013811
17.733440	 0.014247
17.746775	 0.014442
17.760109	 0.014446
17.773443	 0.014370
17.786777	 0.014284
17.800112	 0.014239
17.813446	 0.014344
17.826780	 0.014608
17.840115	 0.014866
17.853449	 0.015022
17.866783	 0.015090
17.880117	 0.015007
17.893452	 0.014793
17.906786	 0.014728
17.920120	 0.015040
17.933455	 0.015607
17.946789	 0.016120
17.960123	 0.016409
17.973457	 0.016538
17.986792	 0.016611
18.000126	 0.016563
18.013460	 0.016354
18.026794	 0.016248
18.040129	 0.016495
18.053463	 0.016947
18.066797	 0.017346
18.080132	 0.017657
18.093466	 0.017870
18.106800	 0.017885
18.120134	 0.017711
18.133469	 0.017502
18.146803	 0.017358
18.160137	 0.017279
18.173471	 0.017282
18.186806	 0.017396
18.200140	 0.017562
18.213474	 0.017620
18.226809	 0.017489
18.240143	 0.017274
18.253477	 0.017162
18.266811	 0.017167
18.280146	 0.017152
18.293480	 0.017161
18.306814	 0.017342
18.320148	 0.017588
18.333483	 0.017636
18.346817	 0.017467
18.360151	 0.017307
18.373486	 0.017364
18.386820	 0.017550
18.400154	 0.017510
18.413488	 0.017225
18.426823	 0.017075
18.440157	 0.017191
18.453491	 0.017455
18.466825	 0.017793
18.480160	 0.018036
18.493494	 0.018006
18.506828	 0.017773
18.520163	 0.017504
18.533497	 0.017294
18.546831	 0.017250
18.560165	 0.017418
18.573500	 0.017650
18.586834	 0.017813
18.600168	 0.017952
18.613503	 0.018191
18.626837	 0.018634
18.640171	 0.019161
18.653505	 0.019470
18.666840	 0.019465
18.680174	 0.019331
18.693508	 0.019271
18.706842	 0.019311
18.720177	 0.019397
18.733511	 0.019562
18.746845	 0.019777
18.760180	 0.019911
18.773514	 0.019981
18.786848	 0.020068
18.800182	 0.020088
18.813517	 0.020040
18.826851	 0.020020
18.840185	 0.019964
18.853519	 0.019844
18.866854	 0.019763
18.880188	 0.019725
18.893522	 0.019760
18.906857	 0.019944
18.920191	 0.020060
18.933525	 0.019833
18.946859	 0.019485
18.960194	 0.019460
18.973528	 0.019781
18.986862	 0.020170
19.000196	 0.020487
19.013531	 0.020657
19.026865	 0.020630
19.040199	 0.020523
19.053534	 0.020357
19.066868	 0.019984
19.080202	 0.019531
19.093536	 0.019348
19.106871	 0.019446
19.120205	 0.019602
19.133539	 0.019759
19.146873	 0.019861
19.160208	 0.019739
19.173542	 0.019451
19.186876	 0.019287
19.200211	 0.019400
19.213545	 0.019683
19.226879	 0.019943
19.240213	 0.020167
19.253548	 0.020393
19.266882	 0.020387
19.280216	 0.019991
19.293550	 0.019585
19.306885	 0.019597
19.320219	 0.019860
19.333553	 0.019952
19.346888	 0.019742
19.360222	 0.019382
19.373556	 0.019125
19.386890	 0.019166
19.400225	 0.019433
19.413559	 0.019684
19.426893	 0.019853
19.440228	 0.020024
19.453562	 0.020079
19.466896	 0.019803
19.480230	 0.019388
19.493565	 0.019295
19.506899	 0.019548
19.520233	 0.019753
19.533567	 0.019741
19.546902	 0.019632
19.560236	 0.019469
19.573570	 0.019304
19.586905	 0.019275
19.600239	 0.019363
19.613573	 0.019476
19.626907	 0.019659
19.640242	 0.019913
19.653576	 0.020063
19.666910	 0.019970
19.680244	 0.019742
19.693579	 0.019682
19.706913	 0.019857
19.720247	 0.019949
19.733582	 0.019771
19.746916	 0.019459
19.760250	 0.019121
19.773584	 0.018868
19.786919	 0.018826
19.800253	 0.018852
19.813587	 0.018789
19.826921	 0.018735
19.840256	 0.018714
19.853590	 0.018629
19.866924	 0.018559
19.880259	 0.018617
19.893593	 0.018727
19.906927	 0.018802
19.920261	 0.018798
19.933596	 0.018637
19.946930	 0.018393
19.960264	 0.018299
19.973598	 0.018435
19.986933	 0.018645

*------------------------ End of raw data
Results for Channel	1	=	242.00	nm
Title:	Report Title
Run File:	C:\HPLC\PET 2025\2025.06.23\ompa_48h004.run
--------------
Injection Info
--------------
Method:	C:\METODOS EQUIPO 2 2025\20250402 PET_Calibrado TPA MHET BHET DIMER.mth
Sample:	OmpA_48h
Injection Date:	Mon Jun 23 12:44:24 2025
Manual injection
Operator:	Paloma
Instrument:	3
Notes:	
---------
Misc Info
---------
Workstation:	HPLC
Bus Address:	44
Run Time:	0.000	to	20.000	min.
-----------
Recalc Info
-----------
Recalc Method:	c:\metodos equipo 2 2025\20250402 pet_calibrado tpa mhet bhet dimer.mth
Recalc Date:	Mon Jun 23 13:44:49 2025
Operator:	Paloma
Instrument:	3
Notes:	
Sample Rate:	5.000 Hz.
Measurement Type:	1 = Area
Calculation Type:	4 = ExtStd
Normalize Results:	No
------------------------
Peak Info for Channel 1
------------------------
4 Peaks (tR	Timeoffset	RRT	Sepcode	Width	Counts	Result	Name)
6.245	-0.126	0.0000	BB	10.75	4458272	40.927036	TPA (uM)
7.227	-0.002	0.0000	GR	0.00	422877	7.945739	MHET (uM)
7.671	0.196	0.0000	BB	3.00	193505	2.337821	BHET (uM)
9.288	0.159	0.0000	BB	5.61	21689	0.387273	DIMER (uM)
