# Supplementary material for: Engineering Escherichia coli for polyethylene terephthalate powder biodegradation via recoding of an outer membrane protein
Source: iScience. 2026 Jan 2;29(2):114621. doi: 10.1016/j.isci.2025.114621 (PMC12860643; doi:10.1016/j.isci.2025.114621)
Supplement: Data S2. Raw HPLC and UHPLC-MS data — (A) Unprocessed HPLC data files supporting Figures 4, S3, S5, Tables 1 and S4. Files are provided in.txt format corresponding to the data extracted with Varian ProStar software (Varian Inc., Palo Alto, California, USA). Each file contains absorbance values (in arbitrary units) recorded over time under the analytical conditions described in STAR Methods. (B) Raw UHPLC-MS files supporting Figure S4. The chromatograms and mass spectrometry data can be analyzed with the software MassLynx V4.1 (Waters) to obtain the mass spectra of the oligomers TET and TETE. Analytical conditions described in STAR Methods. (A and B) The unprocessed HPLC and UHPLC-MS files have been deposited at Zenodo under the identifier https://zenodo.org/records/17578239. [file mmc5.zip › Data S2/A. HPLC/Figure 4A, Figure S5/S3_72H_1.TXT]

File	C:\HPLC\PET 2025\2025.06.23\ompa_72h.run	Filetype	63
WTOASCII Parameters:	C:\star\WTOASCII.TXT
 1 channels
   Channel	 1	242.00	nm	in AU
Base rate 5.0000 Hz	Bunch 2	Effective rate 5.00000 Hz.	T = 0.003333 min.
6000 points	from	0.000	to	20.000	minutes
Sampling every 4 point(s)
Printing points from	0.000	to	20.000 min, point 0 to 5999
Channels	1	to	1
0.000000	 0.000000
0.013333	 -0.000155
0.026667	 -0.000356
0.040000	 -0.000694
0.053333	 -0.000947
0.066667	 -0.000870
0.080000	 -0.000537
0.093333	 -0.000258
0.106667	 -0.000235
0.120000	 -0.000388
0.133333	 -0.000550
0.146667	 -0.000642
0.160000	 -0.000689
0.173333	 -0.000768
0.186667	 -0.000896
0.200000	 -0.001007
0.213333	 -0.001061
0.226667	 -0.001106
0.240000	 -0.001187
0.253333	 -0.001197
0.266667	 -0.001063
0.280000	 -0.000918
0.293333	 -0.000789
0.306667	 -0.000501
0.320000	 -0.000111
0.333333	 0.000086
0.346667	 0.000093
0.360000	 0.000195
0.373333	 0.000455
0.386667	 0.000703
0.400000	 0.000843
0.413333	 0.000859
0.426667	 0.000729
0.440000	 0.000422
0.453333	 -0.000069
0.466666	 -0.000606
0.480000	 -0.000909
0.493333	 -0.000788
0.506666	 -0.000384
0.520000	 -0.000054
0.533333	 0.000080
0.546666	 0.000205
0.560000	 0.000395
0.573333	 0.000458
0.586666	 0.000324
0.600000	 0.000167
0.613333	 0.000096
0.626666	 0.000197
0.640000	 0.000591
0.653333	 0.001092
0.666666	 0.001318
0.680000	 0.001189
0.693333	 0.000882
0.706666	 0.000560
0.720000	 0.000363
0.733333	 0.000327
0.746666	 0.000367
0.760000	 0.000424
0.773333	 0.000458
0.786666	 0.000447
0.800000	 0.000424
0.813333	 0.000444
0.826666	 0.000498
0.839999	 0.000560
0.853333	 0.000643
0.866666	 0.000626
0.879999	 0.000384
0.893333	 0.000215
0.906666	 0.000437
0.919999	 0.000826
0.933333	 0.001053
0.946666	 0.001144
0.959999	 0.001125
0.973333	 0.000797
0.986666	 0.000141
0.999999	 -0.000532
1.013333	 -0.000899
1.026666	 -0.000864
1.039999	 -0.000594
1.053333	 -0.000334
1.066666	 -0.000132
1.079999	 0.000032
1.093333	 0.000108
1.106666	 0.000081
1.119999	 -0.000018
1.133333	 -0.000132
1.146666	 -0.000203
1.159999	 -0.000268
1.173333	 -0.000331
1.186666	 -0.000285
1.199999	 -0.000196
1.213333	 -0.000271
1.226666	 -0.000447
1.239999	 -0.000498
1.253332	 -0.000365
1.266666	 -0.000044
1.279999	 0.000473
1.293332	 0.001181
1.306666	 0.002241
1.319999	 0.003886
1.333332	 0.006183
1.346666	 0.009072
1.359999	 0.012302
1.373332	 0.015348
1.386666	 0.017839
1.399999	 0.019999
1.413332	 0.022286
1.426666	 0.025122
1.439999	 0.033213
1.453332	 0.063059
1.466666	 0.134108
1.479999	 0.239907
1.493332	 0.342497
1.506666	 0.407342
1.519999	 0.429016
1.533332	 0.421475
1.546666	 0.400285
1.559999	 0.375625
1.573332	 0.351992
1.586666	 0.330345
1.599999	 0.310937
1.613332	 0.294066
1.626665	 0.279114
1.639999	 0.264880
1.653332	 0.250831
1.666665	 0.237093
1.679999	 0.223733
1.693332	 0.210605
1.706665	 0.197478
1.719999	 0.184244
1.733332	 0.170949
1.746665	 0.157528
1.759999	 0.143963
1.773332	 0.130719
1.786665	 0.118384
1.799999	 0.107021
1.813332	 0.096415
1.826665	 0.086599
1.839999	 0.077698
1.853332	 0.069643
1.866665	 0.062368
1.879999	 0.055959
1.893332	 0.050552
1.906665	 0.046250
1.919999	 0.043110
1.933332	 0.041128
1.946665	 0.040078
1.959998	 0.039486
1.973332	 0.038933
1.986665	 0.038227
1.999998	 0.037297
2.013332	 0.036086
2.026665	 0.034594
2.039999	 0.032784
2.053332	 0.030466
2.066665	 0.027599
2.079998	 0.024493
2.093332	 0.021562
2.106665	 0.019153
2.119998	 0.017382
2.133332	 0.016030
2.146665	 0.014882
2.159998	 0.013906
2.173332	 0.013119
2.186665	 0.012567
2.199998	 0.012260
2.213332	 0.012008
2.226665	 0.011561
2.239998	 0.010903
2.253332	 0.010242
2.266665	 0.009725
2.279998	 0.009267
2.293332	 0.008797
2.306665	 0.008508
2.319998	 0.008492
2.333332	 0.008480
2.346665	 0.008327
2.359998	 0.008255
2.373332	 0.008321
2.386665	 0.008279
2.399998	 0.008109
2.413332	 0.008074
2.426665	 0.008174
2.439998	 0.008143
2.453331	 0.007938
2.466665	 0.007741
2.479998	 0.007620
2.493331	 0.007456
2.506665	 0.007161
2.519998	 0.006897
2.533331	 0.006879
2.546665	 0.006953
2.559998	 0.006798
2.573331	 0.006396
2.586665	 0.005951
2.599998	 0.005609
2.613331	 0.005388
2.626665	 0.005231
2.639998	 0.005071
2.653331	 0.004896
2.666665	 0.004704
2.679998	 0.004453
2.693331	 0.004117
2.706665	 0.003823
2.719998	 0.003734
2.733331	 0.003772
2.746665	 0.003766
2.759998	 0.003771
2.773331	 0.003906
2.786664	 0.004104
2.799998	 0.004237
2.813331	 0.004250
2.826664	 0.004137
2.839998	 0.003995
2.853331	 0.003913
2.866664	 0.003787
2.879998	 0.003567
2.893331	 0.003482
2.906664	 0.003592
2.919998	 0.003522
2.933331	 0.003084
2.946664	 0.002657
2.959998	 0.002580
2.973331	 0.002747
2.986664	 0.002955
2.999998	 0.003123
3.013331	 0.003124
3.026664	 0.002824
3.039998	 0.002426
3.053331	 0.002379
3.066664	 0.002722
3.079998	 0.003039
3.093331	 0.003131
3.106664	 0.003154
3.119998	 0.003178
3.133331	 0.003101
3.146664	 0.002892
3.159997	 0.002590
3.173331	 0.002215
3.186664	 0.001909
3.199997	 0.001834
3.213331	 0.001897
3.226664	 0.001932
3.239997	 0.001901
3.253331	 0.001804
3.266664	 0.001651
3.279997	 0.001500
3.293331	 0.001465
3.306664	 0.001648
3.319997	 0.001993
3.333331	 0.002347
3.346664	 0.002613
3.359997	 0.002734
3.373331	 0.002804
3.386664	 0.003105
3.399997	 0.003707
3.413331	 0.004340
3.426664	 0.004835
3.439997	 0.005268
3.453331	 0.005726
3.466664	 0.006185
3.479997	 0.006501
3.493330	 0.006466
3.506664	 0.006039
3.519997	 0.005540
3.533330	 0.005374
3.546664	 0.005570
3.559997	 0.005765
3.573330	 0.005625
3.586664	 0.005198
3.599997	 0.004862
3.613330	 0.004869
3.626664	 0.005050
3.639997	 0.005041
3.653330	 0.004626
3.666664	 0.003936
3.679997	 0.003384
3.693330	 0.003197
3.706664	 0.003159
3.719997	 0.003116
3.733330	 0.003200
3.746664	 0.003371
3.759997	 0.003328
3.773330	 0.002972
3.786664	 0.002571
3.799997	 0.002389
3.813330	 0.002377
3.826663	 0.002341
3.839997	 0.002218
3.853330	 0.002087
3.866663	 0.001999
3.879997	 0.001910
3.893330	 0.001806
3.906663	 0.001717
3.919997	 0.001667
3.933330	 0.001711
3.946663	 0.001846
3.959997	 0.001911
3.973330	 0.001762
3.986663	 0.001558
3.999997	 0.001576
4.013330	 0.001725
4.026663	 0.001684
4.039997	 0.001542
4.053330	 0.001687
4.066663	 0.002119
4.079997	 0.002506
4.093330	 0.002721
4.106663	 0.002807
4.119997	 0.002755
4.133330	 0.002564
4.146663	 0.002278
4.159997	 0.002059
4.173330	 0.002099
4.186663	 0.002325
4.199996	 0.002450
4.213330	 0.002408
4.226663	 0.002487
4.239996	 0.002903
4.253330	 0.003378
4.266663	 0.003450
4.279996	 0.003110
4.293330	 0.002677
4.306663	 0.002326
4.319996	 0.002095
4.333330	 0.002083
4.346663	 0.002361
4.359996	 0.002772
4.373330	 0.003038
4.386663	 0.003016
4.399996	 0.002722
4.413330	 0.002296
4.426663	 0.002014
4.439996	 0.002100
4.453330	 0.002512
4.466663	 0.002947
4.479996	 0.003103
4.493330	 0.003023
4.506663	 0.003016
4.519996	 0.003188
4.533329	 0.003371
4.546663	 0.003464
4.559996	 0.003470
4.573329	 0.003372
4.586663	 0.003146
4.599996	 0.002833
4.613329	 0.002594
4.626663	 0.002618
4.639996	 0.002922
4.653329	 0.003301
4.666663	 0.003564
4.679996	 0.003741
4.693329	 0.003888
4.706663	 0.003908
4.719996	 0.003681
4.733329	 0.003296
4.746663	 0.003042
4.759996	 0.003037
4.773329	 0.003096
4.786663	 0.003123
4.799996	 0.003221
4.813329	 0.003375
4.826663	 0.003443
4.839996	 0.003386
4.853329	 0.003359
4.866663	 0.003494
4.879996	 0.003586
4.893329	 0.003409
4.906662	 0.003104
4.919996	 0.002841
4.933329	 0.002609
4.946662	 0.002529
4.959996	 0.002772
4.973329	 0.003153
4.986662	 0.003380
4.999996	 0.003418
5.013329	 0.003395
5.026662	 0.003445
5.039996	 0.003608
5.053329	 0.003784
5.066662	 0.003857
5.079996	 0.003828
5.093329	 0.003825
5.106662	 0.003959
5.119996	 0.004200
5.133329	 0.004467
5.146662	 0.004780
5.159996	 0.005206
5.173329	 0.005640
5.186662	 0.005811
5.199996	 0.005577
5.213329	 0.005118
5.226662	 0.004726
5.239995	 0.004502
5.253329	 0.004380
5.266662	 0.004306
5.279995	 0.004228
5.293329	 0.004056
5.306662	 0.003797
5.319995	 0.003582
5.333329	 0.003465
5.346662	 0.003409
5.359995	 0.003424
5.373329	 0.003433
5.386662	 0.003319
5.399995	 0.003227
5.413329	 0.003361
5.426662	 0.003555
5.439995	 0.003518
5.453329	 0.003307
5.466662	 0.003159
5.479995	 0.003162
5.493329	 0.003295
5.506662	 0.003431
5.519995	 0.003355
5.533329	 0.003068
5.546662	 0.002786
5.559995	 0.002540
5.573328	 0.002260
5.586662	 0.002127
5.599995	 0.002315
5.613328	 0.002674
5.626662	 0.002929
5.639995	 0.002935
5.653328	 0.002791
5.666662	 0.002802
5.679995	 0.003089
5.693328	 0.003441
5.706662	 0.003675
5.719995	 0.003792
5.733328	 0.003900
5.746662	 0.004125
5.759995	 0.004370
5.773328	 0.004417
5.786662	 0.004344
5.799995	 0.004423
5.813328	 0.004739
5.826662	 0.005213
5.839995	 0.005803
5.853328	 0.006430
5.866662	 0.006909
5.879995	 0.007154
5.893328	 0.007349
5.906662	 0.007758
5.919995	 0.008446
5.933328	 0.009289
5.946661	 0.010128
5.959995	 0.010840
5.973328	 0.011426
5.986661	 0.011984
5.999995	 0.012474
6.013328	 0.012811
6.026661	 0.013138
6.039995	 0.013572
6.053328	 0.014086
6.066661	 0.014767
6.079995	 0.015636
6.093328	 0.016575
6.106661	 0.017846
6.119995	 0.020056
6.133328	 0.023663
6.146661	 0.029002
6.159995	 0.036328
6.173328	 0.045530
6.186661	 0.056101
6.199995	 0.067121
6.213328	 0.077153
6.226661	 0.084750
6.239995	 0.089211
6.253328	 0.090605
6.266661	 0.089213
6.279994	 0.085357
6.293328	 0.079617
6.306661	 0.072820
6.319994	 0.065758
6.333328	 0.058882
6.346661	 0.052422
6.359994	 0.046732
6.373328	 0.042122
6.386661	 0.038435
6.399994	 0.035319
6.413328	 0.032766
6.426661	 0.030996
6.439994	 0.030017
6.453328	 0.029557
6.466661	 0.029339
6.479994	 0.029235
6.493328	 0.029156
6.506661	 0.028996
6.519994	 0.028742
6.533328	 0.028568
6.546661	 0.028678
6.559994	 0.028950
6.573328	 0.029046
6.586661	 0.028990
6.599994	 0.029120
6.613328	 0.029444
6.626661	 0.029686
6.639994	 0.029854
6.653327	 0.030181
6.666661	 0.030634
6.679994	 0.030925
6.693327	 0.030863
6.706661	 0.030594
6.719994	 0.030477
6.733327	 0.030640
6.746661	 0.030917
6.759994	 0.031316
6.773327	 0.032045
6.786661	 0.033076
6.799994	 0.034039
6.813327	 0.034537
6.826661	 0.034481
6.839994	 0.034091
6.853327	 0.033584
6.866661	 0.032990
6.879994	 0.032326
6.893327	 0.031753
6.906661	 0.031422
6.919994	 0.031368
6.933327	 0.031527
6.946661	 0.031680
6.959994	 0.031552
6.973327	 0.031183
6.986660	 0.030959
6.999994	 0.031092
7.013327	 0.031443
7.026660	 0.031818
7.039994	 0.032123
7.053327	 0.032358
7.066660	 0.032629
7.079994	 0.032971
7.093327	 0.033324
7.106660	 0.033912
7.119994	 0.035253
7.133327	 0.037994
7.146660	 0.042763
7.159994	 0.048964
7.173327	 0.053964
7.186660	 0.055110
7.199994	 0.052457
7.213327	 0.048232
7.226660	 0.044354
7.239994	 0.041606
7.253327	 0.040095
7.266660	 0.039456
7.279994	 0.039137
7.293327	 0.038902
7.306660	 0.038855
7.319993	 0.039018
7.333327	 0.039205
7.346660	 0.039340
7.359993	 0.039570
7.373327	 0.039991
7.386660	 0.040542
7.399993	 0.041195
7.413327	 0.041920
7.426660	 0.042594
7.439993	 0.043122
7.453327	 0.043470
7.466660	 0.043620
7.479993	 0.043728
7.493327	 0.044133
7.506660	 0.045135
7.519993	 0.046873
7.533327	 0.048981
7.546660	 0.050418
7.559993	 0.050606
7.573327	 0.050392
7.586660	 0.051008
7.599993	 0.052455
7.613327	 0.053615
7.626660	 0.054163
7.639993	 0.055495
7.653327	 0.058736
7.666660	 0.062496
7.679993	 0.064202
7.693326	 0.063225
7.706660	 0.060985
7.719993	 0.058665
7.733326	 0.056332
7.746660	 0.053852
7.759993	 0.051530
7.773326	 0.049744
7.786660	 0.048545
7.799993	 0.047760
7.813326	 0.047239
7.826660	 0.047023
7.839993	 0.047284
7.853326	 0.048157
7.866660	 0.049712
7.879993	 0.051749
7.893326	 0.053509
7.906660	 0.054233
7.919993	 0.053924
7.933326	 0.053025
7.946660	 0.051907
7.959993	 0.050897
7.973326	 0.050268
7.986660	 0.050008
7.999993	 0.049866
8.013327	 0.049731
8.026660	 0.049772
8.039993	 0.050238
8.053327	 0.051206
8.066660	 0.052458
8.079993	 0.053636
8.093327	 0.054683
8.106660	 0.055908
8.119993	 0.057489
8.133327	 0.059362
8.146660	 0.061559
8.159993	 0.063974
8.173326	 0.065808
8.186660	 0.066005
8.199993	 0.064277
8.213326	 0.061318
8.226660	 0.058247
8.239993	 0.055930
8.253326	 0.054559
8.266660	 0.053819
8.279993	 0.053401
8.293326	 0.053223
8.306660	 0.053261
8.319993	 0.053391
8.333326	 0.053486
8.346660	 0.053499
8.359993	 0.053418
8.373326	 0.053301
8.386660	 0.053241
8.399993	 0.053223
8.413326	 0.053257
8.426660	 0.053457
8.439993	 0.053708
8.453326	 0.053806
8.466660	 0.053993
8.479993	 0.054655
8.493326	 0.055515
8.506660	 0.055909
8.519993	 0.055780
8.533326	 0.055620
8.546659	 0.055672
8.559993	 0.055774
8.573326	 0.055769
8.586659	 0.055712
8.599993	 0.055683
8.613326	 0.055777
8.626659	 0.056168
8.639993	 0.056869
8.653326	 0.057620
8.666659	 0.058129
8.679993	 0.058296
8.693326	 0.058206
8.706659	 0.058053
8.719993	 0.058052
8.733326	 0.058340
8.746659	 0.058839
8.759993	 0.059271
8.773326	 0.059511
8.786659	 0.059680
8.799993	 0.059871
8.813326	 0.060128
8.826659	 0.060599
8.839993	 0.061428
8.853326	 0.062482
8.866659	 0.063446
8.879992	 0.064237
8.893326	 0.064986
8.906659	 0.065602
8.919992	 0.065828
8.933326	 0.065648
8.946659	 0.065247
8.959992	 0.064748
8.973326	 0.064194
8.986659	 0.063706
8.999992	 0.063525
9.013326	 0.063727
9.026659	 0.063988
9.039992	 0.064037
9.053326	 0.064050
9.066659	 0.064267
9.079992	 0.064690
9.093326	 0.065108
9.106659	 0.065199
9.119992	 0.065000
9.133326	 0.064936
9.146659	 0.065096
9.159992	 0.065152
9.173326	 0.064974
9.186659	 0.064728
9.199992	 0.064550
9.213326	 0.064449
9.226659	 0.064419
9.239992	 0.064517
9.253325	 0.064863
9.266659	 0.065442
9.279992	 0.065979
9.293325	 0.066234
9.306659	 0.066249
9.319992	 0.066201
9.333325	 0.066242
9.346659	 0.066429
9.359992	 0.066785
9.373325	 0.067551
9.386659	 0.069100
9.399992	 0.071352
9.413325	 0.073509
9.426659	 0.074640
9.439992	 0.074391
9.453325	 0.073029
9.466659	 0.071160
9.479992	 0.069493
9.493325	 0.068558
9.506659	 0.068534
9.519992	 0.069254
9.533325	 0.070289
9.546659	 0.071056
9.559992	 0.071096
9.573325	 0.070420
9.586658	 0.069481
9.599992	 0.068681
9.613325	 0.068075
9.626658	 0.067697
9.639992	 0.067822
9.653325	 0.068540
9.666658	 0.069363
9.679992	 0.069723
9.693325	 0.069557
9.706658	 0.069163
9.719992	 0.068912
9.733325	 0.069039
9.746658	 0.069425
9.759992	 0.069729
9.773325	 0.069832
9.786658	 0.069892
9.799992	 0.070013
9.813325	 0.070112
9.826658	 0.070110
9.839992	 0.070099
9.853325	 0.070340
9.866658	 0.071090
9.879992	 0.072232
9.893325	 0.073201
9.906658	 0.073644
9.919991	 0.073772
9.933325	 0.073721
9.946658	 0.073239
9.959991	 0.072329
9.973325	 0.071504
9.986658	 0.071095
9.999991	 0.070903
10.013325	 0.070755
10.026658	 0.070796
10.039991	 0.071171
10.053325	 0.071835
10.066658	 0.072531
10.079991	 0.072930
10.093325	 0.073132
10.106658	 0.073623
10.119991	 0.074419
10.133325	 0.074961
10.146658	 0.074966
10.159991	 0.074777
10.173325	 0.074832
10.186658	 0.075183
10.199991	 0.075587
10.213325	 0.075926
10.226658	 0.076414
10.239991	 0.077340
10.253325	 0.078648
10.266658	 0.079690
10.279991	 0.079696
10.293324	 0.078720
10.306658	 0.077588
10.319991	 0.076854
10.333324	 0.076515
10.346658	 0.076498
10.359991	 0.076779
10.373324	 0.077245
10.386658	 0.077804
10.399991	 0.078414
10.413324	 0.078872
10.426658	 0.078941
10.439991	 0.078753
10.453324	 0.078633
10.466658	 0.078550
10.479991	 0.078367
10.493324	 0.078227
10.506658	 0.078177
10.519991	 0.078073
10.533324	 0.077962
10.546658	 0.077873
10.559991	 0.077639
10.573324	 0.077307
10.586658	 0.077171
10.599991	 0.077288
10.613324	 0.077429
10.626657	 0.077568
10.639991	 0.077929
10.653324	 0.078528
10.666657	 0.079161
10.679991	 0.079641
10.693324	 0.079862
10.706657	 0.079908
10.719991	 0.080321
10.733324	 0.081908
10.746657	 0.084920
10.759991	 0.088547
10.773324	 0.091325
10.786657	 0.092189
10.799991	 0.091352
10.813324	 0.090012
10.826657	 0.089206
10.839991	 0.089055
10.853324	 0.088892
10.866657	 0.087938
10.879991	 0.086071
10.893324	 0.084105
10.906657	 0.082994
10.919991	 0.082765
10.933324	 0.082753
10.946657	 0.082570
10.959991	 0.082282
10.973324	 0.081962
10.986657	 0.081645
10.999990	 0.081379
11.013324	 0.081134
11.026657	 0.080879
11.039990	 0.080634
11.053324	 0.080374
11.066657	 0.080034
11.079990	 0.079656
11.093324	 0.079420
11.106657	 0.079425
11.119990	 0.079517
11.133324	 0.079463
11.146657	 0.079270
11.159990	 0.079189
11.173324	 0.079378
11.186657	 0.079732
11.199990	 0.080058
11.213324	 0.080251
11.226657	 0.080278
11.239990	 0.080220
11.253324	 0.080306
11.266657	 0.080630
11.279990	 0.080867
11.293324	 0.080648
11.306657	 0.080280
11.319990	 0.080398
11.333323	 0.080884
11.346657	 0.081071
11.359990	 0.080836
11.373323	 0.080699
11.386657	 0.081075
11.399990	 0.081727
11.413323	 0.082017
11.426657	 0.081738
11.439990	 0.081345
11.453323	 0.081285
11.466657	 0.081570
11.479990	 0.081978
11.493323	 0.082286
11.506657	 0.082422
11.519990	 0.082524
11.533323	 0.082736
11.546657	 0.083139
11.559990	 0.083924
11.573323	 0.085050
11.586657	 0.085826
11.599990	 0.085651
11.613323	 0.084844
11.626657	 0.084141
11.639990	 0.083771
11.653323	 0.083430
11.666656	 0.082998
11.679990	 0.082927
11.693323	 0.083546
11.706656	 0.084392
11.719990	 0.084834
11.733323	 0.084862
11.746656	 0.084812
11.759990	 0.084814
11.773323	 0.084930
11.786656	 0.085407
11.799990	 0.086341
11.813323	 0.087356
11.826656	 0.087927
11.839990	 0.087844
11.853323	 0.087275
11.866656	 0.086930
11.879990	 0.088931
11.893323	 0.098007
11.906656	 0.120353
11.919990	 0.157000
11.933323	 0.196612
11.946656	 0.219977
11.959990	 0.215789
11.973323	 0.189615
11.986656	 0.156470
11.999990	 0.128459
12.013323	 0.109842
12.026656	 0.099290
12.039989	 0.093863
12.053323	 0.091231
12.066656	 0.090029
12.079989	 0.089557
12.093323	 0.089428
12.106656	 0.089407
12.119989	 0.089299
12.133323	 0.088873
12.146656	 0.088231
12.159989	 0.087795
12.173323	 0.087590
12.186656	 0.087308
12.199989	 0.086978
12.213323	 0.086883
12.226656	 0.087072
12.239989	 0.087237
12.253323	 0.087080
12.266656	 0.086734
12.279989	 0.086629
12.293323	 0.087027
12.306656	 0.087922
12.319989	 0.089105
12.333323	 0.090155
12.346656	 0.090665
12.359989	 0.090595
12.373322	 0.090163
12.386656	 0.089502
12.399989	 0.088670
12.413322	 0.087889
12.426656	 0.087490
12.439989	 0.087480
12.453322	 0.087610
12.466656	 0.087933
12.479989	 0.088735
12.493322	 0.090093
12.506656	 0.091884
12.519989	 0.093718
12.533322	 0.094934
12.546656	 0.095102
12.559989	 0.094223
12.573322	 0.092575
12.586656	 0.090749
12.599989	 0.089522
12.613322	 0.089192
12.626656	 0.089342
12.639989	 0.089520
12.653322	 0.089664
12.666656	 0.089869
12.679989	 0.090118
12.693322	 0.090197
12.706656	 0.089921
12.719989	 0.089496
12.733322	 0.089287
12.746655	 0.089324
12.759989	 0.089385
12.773322	 0.089429
12.786655	 0.089627
12.799989	 0.089998
12.813322	 0.090392
12.826655	 0.090672
12.839989	 0.090801
12.853322	 0.090948
12.866655	 0.091343
12.879989	 0.091884
12.893322	 0.092166
12.906655	 0.091948
12.919989	 0.091473
12.933322	 0.091220
12.946655	 0.091246
12.959989	 0.091197
12.973322	 0.090976
12.986655	 0.090849
12.999989	 0.090933
13.013322	 0.090961
13.026655	 0.090779
13.039989	 0.090650
13.053322	 0.090763
13.066655	 0.091007
13.079988	 0.091302
13.093322	 0.091621
13.106655	 0.091857
13.119988	 0.092024
13.133322	 0.092216
13.146655	 0.092355
13.159988	 0.092396
13.173322	 0.092511
13.186655	 0.092722
13.199988	 0.092768
13.213322	 0.092550
13.226655	 0.092299
13.239988	 0.092248
13.253322	 0.092396
13.266655	 0.092589
13.279988	 0.092638
13.293322	 0.092416
13.306655	 0.092064
13.319988	 0.091914
13.333322	 0.092021
13.346655	 0.092051
13.359988	 0.091777
13.373322	 0.091282
13.386655	 0.090714
13.399988	 0.090334
13.413321	 0.090491
13.426655	 0.091150
13.439988	 0.091761
13.453321	 0.091825
13.466655	 0.091444
13.479988	 0.091124
13.493321	 0.091134
13.506655	 0.091325
13.519988	 0.091508
13.533321	 0.091662
13.546655	 0.091755
13.559988	 0.091722
13.573321	 0.091686
13.586655	 0.091816
13.599988	 0.091975
13.613321	 0.091898
13.626655	 0.091568
13.639988	 0.091169
13.653321	 0.090920
13.666655	 0.091008
13.679988	 0.091414
13.693321	 0.091901
13.706655	 0.092261
13.719988	 0.092398
13.733321	 0.092393
13.746655	 0.092585
13.759988	 0.093168
13.773321	 0.093817
13.786654	 0.094068
13.799988	 0.093836
13.813321	 0.093360
13.826654	 0.092934
13.839988	 0.092719
13.853321	 0.092633
13.866654	 0.092487
13.879988	 0.092252
13.893321	 0.092037
13.906654	 0.091872
13.919988	 0.091718
13.933321	 0.091570
13.946654	 0.091473
13.959988	 0.091479
13.973321	 0.091519
13.986654	 0.091553
13.999988	 0.091683
14.013321	 0.091840
14.026654	 0.091821
14.039988	 0.091700
14.053321	 0.091667
14.066654	 0.091575
14.079988	 0.091181
14.093321	 0.090629
14.106654	 0.090318
14.119987	 0.090472
14.133321	 0.090998
14.146654	 0.091607
14.159987	 0.091932
14.173321	 0.091751
14.186654	 0.091343
14.199987	 0.091222
14.213321	 0.091419
14.226654	 0.091553
14.239987	 0.091495
14.253321	 0.091475
14.266654	 0.091607
14.279987	 0.091659
14.293321	 0.091494
14.306654	 0.091413
14.319987	 0.091545
14.333321	 0.091569
14.346654	 0.091428
14.359987	 0.091433
14.373321	 0.091729
14.386654	 0.092146
14.399987	 0.092346
14.413321	 0.092195
14.426654	 0.091981
14.439987	 0.091990
14.453321	 0.092273
14.466654	 0.092781
14.479987	 0.093261
14.493320	 0.093427
14.506654	 0.093427
14.519987	 0.093598
14.533320	 0.093922
14.546654	 0.094132
14.559987	 0.094045
14.573320	 0.093732
14.586654	 0.093570
14.599987	 0.093872
14.613320	 0.094417
14.626654	 0.094626
14.639987	 0.094353
14.653320	 0.094047
14.666654	 0.094034
14.679987	 0.094191
14.693320	 0.094313
14.706654	 0.094409
14.719987	 0.094582
14.733320	 0.094822
14.746654	 0.095074
14.759987	 0.095326
14.773320	 0.095456
14.786654	 0.095346
14.799987	 0.095133
14.813320	 0.095070
14.826653	 0.095210
14.839987	 0.095390
14.853320	 0.095394
14.866653	 0.095146
14.879987	 0.094795
14.893320	 0.094457
14.906653	 0.094092
14.919987	 0.093773
14.933320	 0.093676
14.946653	 0.093770
14.959987	 0.093840
14.973320	 0.093838
14.986653	 0.093884
14.999987	 0.093980
15.013320	 0.094013
15.026653	 0.093984
15.039987	 0.093961
15.053320	 0.093980
15.066653	 0.094137
15.079987	 0.094403
15.093320	 0.094572
15.106653	 0.094641
15.119987	 0.094748
15.133320	 0.094878
15.146653	 0.094930
15.159986	 0.094907
15.173320	 0.094848
15.186653	 0.094706
15.199986	 0.094533
15.213320	 0.094456
15.226653	 0.094310
15.239986	 0.093886
15.253320	 0.093475
15.266653	 0.093469
15.279986	 0.093688
15.293320	 0.093693
15.306653	 0.093417
15.319986	 0.093076
15.333320	 0.092839
15.346653	 0.092740
15.359986	 0.092624
15.373320	 0.092353
15.386653	 0.092075
15.399986	 0.091983
15.413320	 0.091977
15.426653	 0.091808
15.439986	 0.091401
15.453320	 0.090940
15.466653	 0.090740
15.479986	 0.090959
15.493320	 0.091380
15.506653	 0.091661
15.519986	 0.091674
15.533319	 0.091567
15.546653	 0.091662
15.559986	 0.092154
15.573319	 0.092841
15.586653	 0.093302
15.599986	 0.093318
15.613319	 0.093147
15.626653	 0.093236
15.639986	 0.093571
15.653319	 0.093787
15.666653	 0.093793
15.679986	 0.093681
15.693319	 0.093547
15.706653	 0.093566
15.719986	 0.093785
15.733319	 0.094011
15.746653	 0.094048
15.759986	 0.093877
15.773319	 0.093720
15.786653	 0.093856
15.799986	 0.094162
15.813319	 0.094197
15.826653	 0.093933
15.839986	 0.093791
15.853319	 0.093931
15.866652	 0.094139
15.879986	 0.094328
15.893319	 0.094502
15.906652	 0.094531
15.919986	 0.094383
15.933319	 0.094204
15.946652	 0.094047
15.959986	 0.093905
15.973319	 0.093874
15.986652	 0.093952
15.999986	 0.093955
16.013319	 0.093857
16.026653	 0.093812
16.039988	 0.093818
16.053322	 0.093845
16.066656	 0.093985
16.079990	 0.094282
16.093325	 0.094622
16.106659	 0.094778
16.119993	 0.094679
16.133327	 0.094571
16.146662	 0.094694
16.159996	 0.094908
16.173330	 0.094881
16.186665	 0.094544
16.199999	 0.094178
16.213333	 0.094104
16.226667	 0.094354
16.240002	 0.094667
16.253336	 0.094815
16.266670	 0.094926
16.280005	 0.095242
16.293339	 0.095684
16.306673	 0.096064
16.320007	 0.096406
16.333342	 0.096897
16.346676	 0.097841
16.360010	 0.099686
16.373344	 0.103823
16.386679	 0.113897
16.400013	 0.132420
16.413347	 0.152621
16.426682	 0.160073
16.440016	 0.148462
16.453350	 0.126620
16.466684	 0.105967
16.480019	 0.090073
16.493353	 0.077662
16.506687	 0.067422
16.520021	 0.058861
16.533356	 0.051898
16.546690	 0.046375
16.560024	 0.041825
16.573359	 0.037852
16.586693	 0.034462
16.600027	 0.031777
16.613361	 0.029676
16.626696	 0.027898
16.640030	 0.026247
16.653364	 0.024656
16.666698	 0.023170
16.680033	 0.021815
16.693367	 0.020566
16.706701	 0.019385
16.720036	 0.018273
16.733370	 0.017386
16.746704	 0.016920
16.760038	 0.016748
16.773373	 0.016527
16.786707	 0.016133
16.800041	 0.015606
16.813375	 0.015021
16.826710	 0.014481
16.840044	 0.013979
16.853378	 0.013419
16.866713	 0.012800
16.880047	 0.012154
16.893381	 0.011437
16.906715	 0.010651
16.920050	 0.009935
16.933384	 0.009299
16.946718	 0.008465
16.960052	 0.007285
16.973387	 0.006106
16.986721	 0.005324
17.000055	 0.004764
17.013390	 0.004020
17.026724	 0.003160
17.040058	 0.002522
17.053392	 0.002040
17.066727	 0.001456
17.080061	 0.000855
17.093395	 0.000355
17.106730	 -0.000226
17.120064	 -0.000943
17.133398	 -0.001520
17.146732	 -0.001745
17.160067	 -0.001717
17.173401	 -0.001668
17.186735	 -0.001743
17.200069	 -0.001991
17.213404	 -0.002321
17.226738	 -0.002434
17.240072	 -0.002142
17.253407	 -0.001637
17.266741	 -0.001226
17.280075	 -0.001006
17.293409	 -0.000816
17.306744	 -0.000544
17.320078	 -0.000325
17.333412	 -0.000212
17.346746	 0.000017
17.360081	 0.000513
17.373415	 0.001123
17.386749	 0.001598
17.400084	 0.001852
17.413418	 0.001961
17.426752	 0.002038
17.440086	 0.002209
17.453421	 0.002575
17.466755	 0.003100
17.480089	 0.003594
17.493423	 0.003995
17.506758	 0.004395
17.520092	 0.004746
17.533426	 0.004957
17.546761	 0.005156
17.560095	 0.005490
17.573429	 0.005904
17.586763	 0.006252
17.600098	 0.006443
17.613432	 0.006565
17.626766	 0.006896
17.640100	 0.007500
17.653435	 0.008073
17.666769	 0.008365
17.680103	 0.008429
17.693438	 0.008386
17.706772	 0.008274
17.720106	 0.008160
17.733440	 0.008099
17.746775	 0.008061
17.760109	 0.008111
17.773443	 0.008386
17.786777	 0.008749
17.800112	 0.008883
17.813446	 0.008780
17.826780	 0.008690
17.840115	 0.008673
17.853449	 0.008658
17.866783	 0.008735
17.880117	 0.009069
17.893452	 0.009680
17.906786	 0.010341
17.920120	 0.010722
17.933455	 0.010784
17.946789	 0.010738
17.960123	 0.010757
17.973457	 0.010928
17.986792	 0.011181
18.000126	 0.011289
18.013460	 0.011108
18.026794	 0.010800
18.040129	 0.010611
18.053463	 0.010563
18.066797	 0.010573
18.080132	 0.010622
18.093466	 0.010695
18.106800	 0.010728
18.120134	 0.010705
18.133469	 0.010656
18.146803	 0.010564
18.160137	 0.010445
18.173471	 0.010466
18.186806	 0.010715
18.200140	 0.011000
18.213474	 0.011182
18.226809	 0.011355
18.240143	 0.011573
18.253477	 0.011792
18.266811	 0.012028
18.280146	 0.012258
18.293480	 0.012389
18.306814	 0.012360
18.320148	 0.012050
18.333483	 0.011504
18.346817	 0.011148
18.360151	 0.011267
18.373486	 0.011608
18.386820	 0.011856
18.400154	 0.012008
18.413488	 0.012067
18.426823	 0.011902
18.440157	 0.011577
18.453491	 0.011395
18.466825	 0.011489
18.480160	 0.011656
18.493494	 0.011729
18.506828	 0.011791
18.520163	 0.011874
18.533497	 0.011899
18.546831	 0.011915
18.560165	 0.012024
18.573500	 0.012232
18.586834	 0.012420
18.600168	 0.012397
18.613503	 0.012210
18.626837	 0.012125
18.640171	 0.012216
18.653505	 0.012269
18.666840	 0.012123
18.680174	 0.011912
18.693508	 0.011693
18.706842	 0.011283
18.720177	 0.010776
18.733511	 0.010641
18.746845	 0.011029
18.760180	 0.011486
18.773514	 0.011576
18.786848	 0.011333
18.800182	 0.011112
18.813517	 0.011194
18.826851	 0.011469
18.840185	 0.011548
18.853519	 0.011236
18.866854	 0.010862
18.880188	 0.010921
18.893522	 0.011483
18.906857	 0.012216
18.920191	 0.012772
18.933525	 0.012956
18.946859	 0.012796
18.960194	 0.012587
18.973528	 0.012616
18.986862	 0.012883
19.000196	 0.013150
19.013531	 0.013280
19.026865	 0.013404
19.040199	 0.013535
19.053534	 0.013402
19.066868	 0.013032
19.080202	 0.012918
19.093536	 0.013173
19.106871	 0.013305
19.120205	 0.013124
19.133539	 0.012969
19.146873	 0.012957
19.160208	 0.012881
19.173542	 0.012803
19.186876	 0.013044
19.200211	 0.013557
19.213545	 0.013845
19.226879	 0.013697
19.240213	 0.013413
19.253548	 0.013164
19.266882	 0.012900
19.280216	 0.012777
19.293550	 0.012889
19.306885	 0.012989
19.320219	 0.012888
19.333553	 0.012711
19.346888	 0.012618
19.360222	 0.012658
19.373556	 0.012827
19.386890	 0.012990
19.400225	 0.012967
19.413559	 0.012825
19.426893	 0.012773
19.440228	 0.012801
19.453562	 0.012811
19.466896	 0.012854
19.480230	 0.012897
19.493565	 0.012849
19.506899	 0.012817
19.520233	 0.012845
19.533567	 0.012832
19.546902	 0.012879
19.560236	 0.013113
19.573570	 0.013341
19.586905	 0.013374
19.600239	 0.013329
19.613573	 0.013370
19.626907	 0.013502
19.640242	 0.013649
19.653576	 0.013705
19.666910	 0.013635
19.680244	 0.013564
19.693579	 0.013589
19.706913	 0.013649
19.720247	 0.013694
19.733582	 0.013704
19.746916	 0.013599
19.760250	 0.013407
19.773584	 0.013280
19.786919	 0.013210
19.800253	 0.013072
19.813587	 0.012930
19.826921	 0.012976
19.840256	 0.013196
19.853590	 0.013332
19.866924	 0.013216
19.880259	 0.012940
19.893593	 0.012686
19.906927	 0.012594
19.920261	 0.012746
19.933596	 0.013011
19.946930	 0.013100
19.960264	 0.012913
19.973598	 0.012543
19.986933	 0.012084

*------------------------ End of raw data
Results for Channel	1	=	242.00	nm
Title:	Report Title
Run File:	C:\HPLC\PET 2025\2025.06.23\ompa_72h.run
--------------
Injection Info
--------------
Method:	C:\METODOS EQUIPO 2 2025\20250402 PET_Calibrado TPA MHET BHET DIMER.mth
Sample:	OmpA_72h
Injection Date:	Mon Jun 23 13:06:10 2025
Manual injection
Operator:	Paloma
Instrument:	3
Notes:	
---------
Misc Info
---------
Workstation:	HPLC
Bus Address:	44
Run Time:	0.000	to	20.000	min.
-----------
Recalc Info
-----------
Recalc Method:	c:\metodos equipo 2 2025\20250402 pet_calibrado tpa mhet bhet dimer.mth
Recalc Date:	Mon Jun 23 15:37:53 2025
Operator:	Paloma
Instrument:	3
Notes:	
Sample Rate:	5.000 Hz.
Measurement Type:	1 = Area
Calculation Type:	4 = ExtStd
Normalize Results:	No
------------------------
Peak Info for Channel 1
------------------------
4 Peaks (tR	Timeoffset	RRT	Sepcode	Width	Counts	Result	Name)
6.255	-0.116	0.0000	BB	10.04	7159373	66.715721	TPA (uM)
7.227	-0.002	0.0000	GR	0.00	887052	16.765236	MHET (uM)
7.641	0.166	0.0000	BB	0.00	2311	0.027867	BHET (uM)
9.433	0.304	0.0000	BB	0.00	87144	1.557150	DIMER (uM)
