# Supplementary material for: Engineering Escherichia coli for polyethylene terephthalate powder biodegradation via recoding of an outer membrane protein
Source: iScience. 2026 Jan 2;29(2):114621. doi: 10.1016/j.isci.2025.114621 (PMC12860643; doi:10.1016/j.isci.2025.114621)
Supplement: Data S2. Raw HPLC and UHPLC-MS data — (A) Unprocessed HPLC data files supporting Figures 4, S3, S5, Tables 1 and S4. Files are provided in.txt format corresponding to the data extracted with Varian ProStar software (Varian Inc., Palo Alto, California, USA). Each file contains absorbance values (in arbitrary units) recorded over time under the analytical conditions described in STAR Methods. (B) Raw UHPLC-MS files supporting Figure S4. The chromatograms and mass spectrometry data can be analyzed with the software MassLynx V4.1 (Waters) to obtain the mass spectra of the oligomers TET and TETE. Analytical conditions described in STAR Methods. (A and B) The unprocessed HPLC and UHPLC-MS files have been deposited at Zenodo under the identifier https://zenodo.org/records/17578239. [file mmc5.zip › Data S2/A. HPLC/Figure 4A, Figure S5/S3_72H_2.TXT]

File	C:\HPLC\PET 2025\2025.06.23\ompa_72h002.run	Filetype	63
WTOASCII Parameters:	C:\star\WTOASCII.TXT
 1 channels
   Channel	 1	242.00	nm	in AU
Base rate 5.0000 Hz	Bunch 2	Effective rate 5.00000 Hz.	T = 0.003333 min.
6000 points	from	0.000	to	20.000	minutes
Sampling every 4 point(s)
Printing points from	0.000	to	20.000 min, point 0 to 5999
Channels	1	to	1
0.000000	 0.000000
0.013333	 -0.000317
0.026667	 -0.000822
0.040000	 -0.001109
0.053333	 -0.000987
0.066667	 -0.000720
0.080000	 -0.000591
0.093333	 -0.000663
0.106667	 -0.000871
0.120000	 -0.000975
0.133333	 -0.000713
0.146667	 -0.000265
0.160000	 -0.000144
0.173333	 -0.000502
0.186667	 -0.000990
0.200000	 -0.001225
0.213333	 -0.001059
0.226667	 -0.000645
0.240000	 -0.000352
0.253333	 -0.000344
0.266667	 -0.000374
0.280000	 -0.000186
0.293333	 0.000139
0.306667	 0.000377
0.320000	 0.000471
0.333333	 0.000532
0.346667	 0.000646
0.360000	 0.000750
0.373333	 0.000715
0.386667	 0.000579
0.400000	 0.000488
0.413333	 0.000441
0.426667	 0.000358
0.440000	 0.000286
0.453333	 0.000303
0.466666	 0.000379
0.480000	 0.000445
0.493333	 0.000481
0.506666	 0.000506
0.520000	 0.000505
0.533333	 0.000439
0.546666	 0.000362
0.560000	 0.000354
0.573333	 0.000367
0.586666	 0.000347
0.600000	 0.000332
0.613333	 0.000394
0.626666	 0.000590
0.640000	 0.000785
0.653333	 0.000760
0.666666	 0.000620
0.680000	 0.000581
0.693333	 0.000547
0.706666	 0.000401
0.720000	 0.000378
0.733333	 0.000637
0.746666	 0.000815
0.760000	 0.000605
0.773333	 0.000350
0.786666	 0.000434
0.800000	 0.000651
0.813333	 0.000667
0.826666	 0.000498
0.839999	 0.000337
0.853333	 0.000332
0.866666	 0.000485
0.879999	 0.000617
0.893333	 0.000608
0.906666	 0.000549
0.919999	 0.000535
0.933333	 0.000558
0.946666	 0.000581
0.959999	 0.000590
0.973333	 0.000637
0.986666	 0.000722
0.999999	 0.000658
1.013333	 0.000319
1.026666	 -0.000039
1.039999	 -0.000128
1.053333	 -0.000054
1.066666	 -0.000054
1.079999	 -0.000147
1.093333	 -0.000270
1.106666	 -0.000413
1.119999	 -0.000506
1.133333	 -0.000433
1.146666	 -0.000179
1.159999	 0.000162
1.173333	 0.000446
1.186666	 0.000511
1.199999	 0.000380
1.213333	 0.000231
1.226666	 0.000152
1.239999	 0.000201
1.253332	 0.000489
1.266666	 0.000946
1.279999	 0.001424
1.293332	 0.002163
1.306666	 0.003654
1.319999	 0.006003
1.333332	 0.008862
1.346666	 0.011888
1.359999	 0.014825
1.373332	 0.017441
1.386666	 0.019706
1.399999	 0.021778
1.413332	 0.024058
1.426666	 0.030489
1.439999	 0.055788
1.453332	 0.120309
1.466666	 0.222661
1.479999	 0.328135
1.493332	 0.399501
1.506666	 0.426750
1.519999	 0.422029
1.533332	 0.401908
1.546666	 0.377809
1.559999	 0.354413
1.573332	 0.332684
1.586666	 0.312823
1.599999	 0.294960
1.613332	 0.279189
1.626665	 0.265100
1.639999	 0.251554
1.653332	 0.237831
1.666665	 0.224283
1.679999	 0.211322
1.693332	 0.198725
1.706665	 0.186093
1.719999	 0.173135
1.733332	 0.159823
1.746665	 0.146447
1.759999	 0.133358
1.773332	 0.120924
1.786665	 0.109384
1.799999	 0.098616
1.813332	 0.088533
1.826665	 0.079400
1.839999	 0.071251
1.853332	 0.063709
1.866665	 0.056778
1.879999	 0.050993
1.893332	 0.046611
1.906665	 0.043378
1.919999	 0.041044
1.933332	 0.039539
1.946665	 0.038695
1.959998	 0.038129
1.973332	 0.037507
1.986665	 0.036652
1.999998	 0.035574
2.013332	 0.034389
2.026665	 0.032902
2.039999	 0.030718
2.053332	 0.027813
2.066665	 0.024634
2.079998	 0.021736
2.093332	 0.019377
2.106665	 0.017469
2.119998	 0.015880
2.133332	 0.014606
2.146665	 0.013690
2.159998	 0.013062
2.173332	 0.012475
2.186665	 0.011759
2.199998	 0.011063
2.213332	 0.010544
2.226665	 0.010159
2.239998	 0.009915
2.253332	 0.009779
2.266665	 0.009511
2.279998	 0.009042
2.293332	 0.008627
2.306665	 0.008417
2.319998	 0.008287
2.333332	 0.008147
2.346665	 0.008078
2.359998	 0.008198
2.373332	 0.008485
2.386665	 0.008718
2.399998	 0.008747
2.413332	 0.008654
2.426665	 0.008524
2.439998	 0.008341
2.453331	 0.008170
2.466665	 0.008115
2.479998	 0.008127
2.493331	 0.008071
2.506665	 0.007956
2.519998	 0.007856
2.533331	 0.007739
2.546665	 0.007533
2.559998	 0.007282
2.573331	 0.007019
2.586665	 0.006613
2.599998	 0.005975
2.613331	 0.005336
2.626665	 0.005042
2.639998	 0.005030
2.653331	 0.004988
2.666665	 0.004827
2.679998	 0.004555
2.693331	 0.004232
2.706665	 0.004082
2.719998	 0.004136
2.733331	 0.004149
2.746665	 0.004030
2.759998	 0.003796
2.773331	 0.003444
2.786664	 0.003207
2.799998	 0.003315
2.813331	 0.003557
2.826664	 0.003608
2.839998	 0.003536
2.853331	 0.003514
2.866664	 0.003465
2.879998	 0.003310
2.893331	 0.003152
2.906664	 0.003136
2.919998	 0.003300
2.933331	 0.003533
2.946664	 0.003766
2.959998	 0.003988
2.973331	 0.004047
2.986664	 0.003856
2.999998	 0.003634
3.013331	 0.003605
3.026664	 0.003751
3.039998	 0.003959
3.053331	 0.004133
3.066664	 0.004170
3.079998	 0.004113
3.093331	 0.004107
3.106664	 0.004127
3.119998	 0.004040
3.133331	 0.003859
3.146664	 0.003739
3.159997	 0.003753
3.173331	 0.003769
3.186664	 0.003693
3.199997	 0.003713
3.213331	 0.003987
3.226664	 0.004283
3.239997	 0.004313
3.253331	 0.004117
3.266664	 0.003893
3.279997	 0.003756
3.293331	 0.003736
3.306664	 0.003822
3.319997	 0.003872
3.333331	 0.003693
3.346664	 0.003375
3.359997	 0.003293
3.373331	 0.003618
3.386664	 0.004122
3.399997	 0.004646
3.413331	 0.005298
3.426664	 0.006131
3.439997	 0.007000
3.453331	 0.007664
3.466664	 0.007938
3.479997	 0.007799
3.493330	 0.007323
3.506664	 0.006736
3.519997	 0.006341
3.533330	 0.006162
3.546664	 0.005959
3.559997	 0.005600
3.573330	 0.005142
3.586664	 0.004740
3.599997	 0.004556
3.613330	 0.004564
3.626664	 0.004541
3.639997	 0.004352
3.653330	 0.004109
3.666664	 0.003944
3.679997	 0.003852
3.693330	 0.003847
3.706664	 0.003943
3.719997	 0.004027
3.733330	 0.003977
3.746664	 0.003764
3.759997	 0.003453
3.773330	 0.003254
3.786664	 0.003331
3.799997	 0.003508
3.813330	 0.003501
3.826663	 0.003382
3.839997	 0.003409
3.853330	 0.003559
3.866663	 0.003590
3.879997	 0.003422
3.893330	 0.003216
3.906663	 0.003122
3.919997	 0.003101
3.933330	 0.003047
3.946663	 0.003032
3.959997	 0.003132
3.973330	 0.003198
3.986663	 0.003167
3.999997	 0.003202
4.013330	 0.003340
4.026663	 0.003469
4.039997	 0.003566
4.053330	 0.003570
4.066663	 0.003353
4.079997	 0.003012
4.093330	 0.002754
4.106663	 0.002536
4.119997	 0.002277
4.133330	 0.002143
4.146663	 0.002285
4.159997	 0.002526
4.173330	 0.002626
4.186663	 0.002575
4.199996	 0.002461
4.213330	 0.002324
4.226663	 0.002232
4.239996	 0.002277
4.253330	 0.002370
4.266663	 0.002326
4.279996	 0.002172
4.293330	 0.002151
4.306663	 0.002424
4.319996	 0.002781
4.333330	 0.002816
4.346663	 0.002544
4.359996	 0.002442
4.373330	 0.002741
4.386663	 0.003159
4.399996	 0.003383
4.413330	 0.003382
4.426663	 0.003331
4.439996	 0.003454
4.453330	 0.003753
4.466663	 0.003911
4.479996	 0.003764
4.493330	 0.003649
4.506663	 0.003946
4.519996	 0.004512
4.533329	 0.004845
4.546663	 0.004734
4.559996	 0.004450
4.573329	 0.004303
4.586663	 0.004326
4.599996	 0.004381
4.613329	 0.004381
4.626663	 0.004389
4.639996	 0.004444
4.653329	 0.004476
4.666663	 0.004470
4.679996	 0.004480
4.693329	 0.004479
4.706663	 0.004338
4.719996	 0.004021
4.733329	 0.003722
4.746663	 0.003659
4.759996	 0.003814
4.773329	 0.003991
4.786663	 0.004028
4.799996	 0.003929
4.813329	 0.003761
4.826663	 0.003494
4.839996	 0.003185
4.853329	 0.003102
4.866663	 0.003337
4.879996	 0.003639
4.893329	 0.003813
4.906662	 0.003878
4.919996	 0.003892
4.933329	 0.003873
4.946662	 0.003768
4.959996	 0.003589
4.973329	 0.003502
4.986662	 0.003560
4.999996	 0.003578
5.013329	 0.003405
5.026662	 0.003166
5.039996	 0.003159
5.053329	 0.003484
5.066662	 0.004001
5.079996	 0.004522
5.093329	 0.004883
5.106662	 0.005030
5.119996	 0.005098
5.133329	 0.005284
5.146662	 0.005680
5.159996	 0.006143
5.173329	 0.006322
5.186662	 0.006058
5.199996	 0.005586
5.213329	 0.005215
5.226662	 0.005132
5.239995	 0.005401
5.253329	 0.005795
5.266662	 0.005854
5.279995	 0.005511
5.293329	 0.005193
5.306662	 0.005113
5.319995	 0.005107
5.333329	 0.005086
5.346662	 0.005001
5.359995	 0.004672
5.373329	 0.004109
5.386662	 0.003650
5.399995	 0.003597
5.413329	 0.003878
5.426662	 0.004114
5.439995	 0.004038
5.453329	 0.003766
5.466662	 0.003590
5.479995	 0.003501
5.493329	 0.003207
5.506662	 0.002711
5.519995	 0.002430
5.533329	 0.002544
5.546662	 0.002782
5.559995	 0.002936
5.573328	 0.003063
5.586662	 0.003168
5.599995	 0.003127
5.613328	 0.002944
5.626662	 0.002785
5.639995	 0.002810
5.653328	 0.003051
5.666662	 0.003381
5.679995	 0.003649
5.693328	 0.003843
5.706662	 0.004010
5.719995	 0.004123
5.733328	 0.004148
5.746662	 0.004192
5.759995	 0.004363
5.773328	 0.004567
5.786662	 0.004699
5.799995	 0.004911
5.813328	 0.005371
5.826662	 0.005977
5.839995	 0.006494
5.853328	 0.006841
5.866662	 0.007233
5.879995	 0.007909
5.893328	 0.008760
5.906662	 0.009449
5.919995	 0.009815
5.933328	 0.010041
5.946661	 0.010447
5.959995	 0.011158
5.973328	 0.012017
5.986661	 0.012808
5.999995	 0.013423
6.013328	 0.013891
6.026661	 0.014315
6.039995	 0.014821
6.053328	 0.015476
6.066661	 0.016191
6.079995	 0.016892
6.093328	 0.017855
6.106661	 0.019572
6.119995	 0.022403
6.133328	 0.026719
6.146661	 0.033054
6.159995	 0.041603
6.173328	 0.051841
6.186661	 0.062838
6.199995	 0.073517
6.213328	 0.082681
6.226661	 0.089218
6.239995	 0.092442
6.253328	 0.092312
6.266661	 0.089338
6.279994	 0.084304
6.293328	 0.078007
6.306661	 0.071037
6.319994	 0.063833
6.333328	 0.056964
6.346661	 0.051037
6.359994	 0.046219
6.373328	 0.042137
6.386661	 0.038454
6.399994	 0.035326
6.413328	 0.033156
6.426661	 0.031991
6.439994	 0.031380
6.453328	 0.030878
6.466661	 0.030425
6.479994	 0.030153
6.493328	 0.029982
6.506661	 0.029604
6.519994	 0.029061
6.533328	 0.028818
6.546661	 0.028998
6.559994	 0.029249
6.573328	 0.029365
6.586661	 0.029569
6.599994	 0.030080
6.613328	 0.030714
6.626661	 0.031102
6.639994	 0.031127
6.653327	 0.030978
6.666661	 0.030866
6.679994	 0.030872
6.693327	 0.030940
6.706661	 0.030977
6.719994	 0.030989
6.733327	 0.031068
6.746661	 0.031406
6.759994	 0.032182
6.773327	 0.033231
6.786661	 0.034213
6.799994	 0.034953
6.813327	 0.035211
6.826661	 0.034786
6.839994	 0.034002
6.853327	 0.033367
6.866661	 0.032960
6.879994	 0.032649
6.893327	 0.032403
6.906661	 0.032226
6.919994	 0.032210
6.933327	 0.032512
6.946661	 0.032995
6.959994	 0.033292
6.973327	 0.033375
6.986660	 0.033506
6.999994	 0.033793
7.013327	 0.034099
7.026660	 0.034222
7.039994	 0.034180
7.053327	 0.034230
7.066660	 0.034483
7.079994	 0.034799
7.093327	 0.035103
7.106660	 0.035726
7.119994	 0.037608
7.133327	 0.041813
7.146660	 0.048031
7.159994	 0.053753
7.173327	 0.056031
7.186660	 0.054170
7.199994	 0.049946
7.213327	 0.045509
7.226660	 0.042043
7.239994	 0.039889
7.253327	 0.038874
7.266660	 0.038571
7.279994	 0.038642
7.293327	 0.038935
7.306660	 0.039232
7.319993	 0.039312
7.333327	 0.039216
7.346660	 0.039148
7.359993	 0.039312
7.373327	 0.039815
7.386660	 0.040462
7.399993	 0.041021
7.413327	 0.041589
7.426660	 0.042350
7.439993	 0.043224
7.453327	 0.043862
7.466660	 0.044021
7.479993	 0.043977
7.493327	 0.044498
7.506660	 0.046166
7.519993	 0.048573
7.533327	 0.050408
7.546660	 0.050737
7.559993	 0.050128
7.573327	 0.050129
7.586660	 0.051522
7.599993	 0.053361
7.613327	 0.054441
7.626660	 0.055451
7.639993	 0.058023
7.653327	 0.061710
7.666660	 0.064046
7.679993	 0.063703
7.693326	 0.061753
7.706660	 0.059648
7.719993	 0.057580
7.733326	 0.055177
7.746660	 0.052591
7.759993	 0.050352
7.773326	 0.048782
7.786660	 0.047849
7.799993	 0.047414
7.813326	 0.047409
7.826660	 0.047740
7.839993	 0.048312
7.853326	 0.049279
7.866660	 0.050810
7.879993	 0.052483
7.893326	 0.053488
7.906660	 0.053405
7.919993	 0.052538
7.933326	 0.051621
7.946660	 0.051186
7.959993	 0.051086
7.973326	 0.050864
7.986660	 0.050529
7.999993	 0.050364
8.013327	 0.050370
8.026660	 0.050494
8.039993	 0.050829
8.053327	 0.051302
8.066660	 0.051898
8.079993	 0.053029
8.093327	 0.054901
8.106660	 0.056986
8.119993	 0.058768
8.133327	 0.060395
8.146660	 0.062119
8.159993	 0.063514
8.173326	 0.063687
8.186660	 0.062228
8.199993	 0.059765
8.213326	 0.057386
8.226660	 0.055687
8.239993	 0.054662
8.253326	 0.054099
8.266660	 0.053886
8.279993	 0.054076
8.293326	 0.054562
8.306660	 0.054868
8.319993	 0.054700
8.333326	 0.054352
8.346660	 0.054269
8.359993	 0.054518
8.373326	 0.054833
8.386660	 0.054989
8.399993	 0.054999
8.413326	 0.054989
8.426660	 0.055132
8.439993	 0.055509
8.453326	 0.055937
8.466660	 0.056323
8.479993	 0.056835
8.493326	 0.057463
8.506660	 0.057885
8.519993	 0.057920
8.533326	 0.057675
8.546659	 0.057301
8.559993	 0.056932
8.573326	 0.056688
8.586659	 0.056673
8.599993	 0.056972
8.613326	 0.057477
8.626659	 0.057925
8.639993	 0.058153
8.653326	 0.058143
8.666659	 0.058012
8.679993	 0.057991
8.693326	 0.058158
8.706659	 0.058253
8.719993	 0.058119
8.733326	 0.057999
8.746659	 0.058128
8.759993	 0.058461
8.773326	 0.058892
8.786659	 0.059294
8.799993	 0.059508
8.813326	 0.059671
8.826659	 0.060196
8.839993	 0.061217
8.853326	 0.062342
8.866659	 0.063259
8.879992	 0.064224
8.893326	 0.065287
8.906659	 0.065848
8.919992	 0.065605
8.933326	 0.065021
8.946659	 0.064633
8.959992	 0.064458
8.973326	 0.064297
8.986659	 0.064190
8.999992	 0.064232
9.013326	 0.064404
9.026659	 0.064685
9.039992	 0.065032
9.053326	 0.065393
9.066659	 0.065733
9.079992	 0.065903
9.093326	 0.065781
9.106659	 0.065553
9.119992	 0.065557
9.133326	 0.065845
9.146659	 0.066106
9.159992	 0.066104
9.173326	 0.065963
9.186659	 0.065909
9.199992	 0.066047
9.213326	 0.066369
9.226659	 0.066809
9.239992	 0.067213
9.253325	 0.067345
9.266659	 0.067223
9.279992	 0.067234
9.293325	 0.067503
9.306659	 0.067665
9.319992	 0.067596
9.333325	 0.067666
9.346659	 0.068202
9.359992	 0.069290
9.373325	 0.070994
9.386659	 0.073140
9.399992	 0.075029
9.413325	 0.075870
9.426659	 0.075374
9.439992	 0.073772
9.453325	 0.071700
9.466659	 0.070032
9.479992	 0.069278
9.493325	 0.069259
9.506659	 0.069614
9.519992	 0.070232
9.533325	 0.071008
9.546659	 0.071566
9.559992	 0.071516
9.573325	 0.070872
9.586658	 0.070012
9.599992	 0.069289
9.613325	 0.068906
9.626658	 0.068991
9.639992	 0.069493
9.653325	 0.070141
9.666658	 0.070706
9.679992	 0.071157
9.693325	 0.071543
9.706658	 0.071824
9.719992	 0.071841
9.733325	 0.071564
9.746658	 0.071330
9.759992	 0.071503
9.773325	 0.071934
9.786658	 0.072130
9.799992	 0.071906
9.813325	 0.071600
9.826658	 0.071641
9.839992	 0.072112
9.853325	 0.072811
9.866658	 0.073555
9.879992	 0.074197
9.893325	 0.074594
9.906658	 0.074744
9.919991	 0.074707
9.933325	 0.074400
9.946658	 0.073777
9.959991	 0.073074
9.973325	 0.072502
9.986658	 0.072017
9.999991	 0.071696
10.013325	 0.071787
10.026658	 0.072142
10.039991	 0.072248
10.053325	 0.071944
10.066658	 0.071610
10.079991	 0.071725
10.093325	 0.072479
10.106658	 0.073527
10.119991	 0.074176
10.133325	 0.074079
10.146658	 0.073642
10.159991	 0.073478
10.173325	 0.073660
10.186658	 0.073937
10.199991	 0.074295
10.213325	 0.074844
10.226658	 0.075606
10.239991	 0.076494
10.253325	 0.077127
10.266658	 0.077103
10.279991	 0.076603
10.293324	 0.076143
10.306658	 0.075884
10.319991	 0.075725
10.333324	 0.075725
10.346658	 0.076026
10.359991	 0.076627
10.373324	 0.077297
10.386658	 0.077774
10.399991	 0.078095
10.413324	 0.078437
10.426658	 0.078794
10.439991	 0.079117
10.453324	 0.079331
10.466658	 0.079261
10.479991	 0.078901
10.493324	 0.078493
10.506658	 0.078276
10.519991	 0.078296
10.533324	 0.078429
10.546658	 0.078592
10.559991	 0.078818
10.573324	 0.079075
10.586658	 0.079262
10.599991	 0.079382
10.613324	 0.079512
10.626657	 0.079697
10.639991	 0.079920
10.653324	 0.080184
10.666657	 0.080500
10.679991	 0.080790
10.693324	 0.081046
10.706657	 0.081582
10.719991	 0.082917
10.733324	 0.085265
10.746657	 0.088052
10.759991	 0.090171
10.773324	 0.090958
10.786657	 0.090633
10.799991	 0.089848
10.813324	 0.089295
10.826657	 0.089333
10.839991	 0.089459
10.853324	 0.088799
10.866657	 0.087296
10.879991	 0.085746
10.893324	 0.084738
10.906657	 0.084195
10.919991	 0.083896
10.933324	 0.083816
10.946657	 0.083832
10.959991	 0.083684
10.973324	 0.083410
10.986657	 0.083286
10.999990	 0.083424
11.013324	 0.083796
11.026657	 0.084328
11.039990	 0.084792
11.053324	 0.084905
11.066657	 0.084657
11.079990	 0.084225
11.093324	 0.083768
11.106657	 0.083507
11.119990	 0.083583
11.133324	 0.083825
11.146657	 0.083982
11.159990	 0.084001
11.173324	 0.083878
11.186657	 0.083617
11.199990	 0.083378
11.213324	 0.083376
11.226657	 0.083585
11.239990	 0.083702
11.253324	 0.083552
11.266657	 0.083269
11.279990	 0.082990
11.293324	 0.082766
11.306657	 0.082751
11.319990	 0.083050
11.333323	 0.083502
11.346657	 0.083891
11.359990	 0.084164
11.373323	 0.084296
11.386657	 0.084284
11.399990	 0.084143
11.413323	 0.083814
11.426657	 0.083444
11.439990	 0.083387
11.453323	 0.083655
11.466657	 0.083902
11.479990	 0.083948
11.493323	 0.083828
11.506657	 0.083605
11.519990	 0.083462
11.533323	 0.083746
11.546657	 0.084610
11.559990	 0.085722
11.573323	 0.086556
11.586657	 0.086669
11.599990	 0.085883
11.613323	 0.084675
11.626657	 0.083827
11.639990	 0.083488
11.653323	 0.083223
11.666656	 0.082952
11.679990	 0.083057
11.693323	 0.083608
11.706656	 0.084262
11.719990	 0.084707
11.733323	 0.084872
11.746656	 0.084958
11.759990	 0.085310
11.773323	 0.086056
11.786656	 0.086943
11.799990	 0.087605
11.813323	 0.087827
11.826656	 0.087512
11.839990	 0.086740
11.853323	 0.086187
11.866656	 0.087662
11.879990	 0.094999
11.893323	 0.113911
11.906656	 0.147143
11.919990	 0.186659
11.933323	 0.214383
11.946656	 0.216278
11.959990	 0.194309
11.973323	 0.162186
11.986656	 0.132982
11.999990	 0.112642
12.013323	 0.100907
12.026656	 0.094849
12.039989	 0.091791
12.053323	 0.090234
12.066656	 0.089519
12.079989	 0.089378
12.093323	 0.089581
12.106656	 0.089751
12.119989	 0.089464
12.133323	 0.088742
12.146656	 0.088118
12.159989	 0.087834
12.173323	 0.087499
12.186656	 0.086811
12.199989	 0.086103
12.213323	 0.085843
12.226656	 0.085984
12.239989	 0.086163
12.253323	 0.086268
12.266656	 0.086501
12.279989	 0.086964
12.293323	 0.087556
12.306656	 0.088321
12.319989	 0.089368
12.333323	 0.090418
12.346656	 0.090956
12.359989	 0.090826
12.373322	 0.090298
12.386656	 0.089697
12.399989	 0.089142
12.413322	 0.088619
12.426656	 0.088284
12.439989	 0.088341
12.453322	 0.088791
12.466656	 0.089612
12.479989	 0.090835
12.493322	 0.092289
12.506656	 0.093664
12.519989	 0.094698
12.533322	 0.095125
12.546656	 0.094804
12.559989	 0.093927
12.573322	 0.092792
12.586656	 0.091648
12.599989	 0.090856
12.613322	 0.090543
12.626656	 0.090310
12.639989	 0.089890
12.653322	 0.089624
12.666656	 0.089869
12.679989	 0.090456
12.693322	 0.090942
12.706656	 0.091076
12.719989	 0.090926
12.733322	 0.090680
12.746655	 0.090383
12.759989	 0.090033
12.773322	 0.089790
12.786655	 0.089816
12.799989	 0.090069
12.813322	 0.090431
12.826655	 0.090835
12.839989	 0.091218
12.853322	 0.091434
12.866655	 0.091262
12.879989	 0.090663
12.893322	 0.089966
12.906655	 0.089579
12.919989	 0.089478
12.933322	 0.089336
12.946655	 0.089176
12.959989	 0.089274
12.973322	 0.089576
12.986655	 0.089872
12.999989	 0.090122
13.013322	 0.090221
13.026655	 0.089960
13.039989	 0.089492
13.053322	 0.089352
13.066655	 0.089675
13.079988	 0.089959
13.093322	 0.089939
13.106655	 0.089899
13.119988	 0.089976
13.133322	 0.090051
13.146655	 0.090145
13.159988	 0.090378
13.173322	 0.090719
13.186655	 0.090981
13.199988	 0.091001
13.213322	 0.090819
13.226655	 0.090606
13.239988	 0.090482
13.253322	 0.090483
13.266655	 0.090603
13.279988	 0.090796
13.293322	 0.090898
13.306655	 0.090749
13.319988	 0.090527
13.333322	 0.090533
13.346655	 0.090752
13.359988	 0.091073
13.373322	 0.091428
13.386655	 0.091635
13.399988	 0.091638
13.413321	 0.091549
13.426655	 0.091431
13.439988	 0.091374
13.453321	 0.091415
13.466655	 0.091365
13.479988	 0.091187
13.493321	 0.091245
13.506655	 0.091679
13.519988	 0.092141
13.533321	 0.092314
13.546655	 0.092071
13.559988	 0.091491
13.573321	 0.091040
13.586655	 0.091124
13.599988	 0.091542
13.613321	 0.091838
13.626655	 0.091913
13.639988	 0.091947
13.653321	 0.091995
13.666655	 0.091976
13.679988	 0.091899
13.693321	 0.091830
13.706655	 0.091821
13.719988	 0.092047
13.733321	 0.092649
13.746655	 0.093373
13.759988	 0.093764
13.773321	 0.093687
13.786654	 0.093396
13.799988	 0.093148
13.813321	 0.093023
13.826654	 0.093015
13.839988	 0.093042
13.853321	 0.092957
13.866654	 0.092778
13.879988	 0.092705
13.893321	 0.092761
13.906654	 0.092801
13.919988	 0.092823
13.933321	 0.092840
13.946654	 0.092723
13.959988	 0.092449
13.973321	 0.092164
13.986654	 0.092043
13.999988	 0.092214
14.013321	 0.092541
14.026654	 0.092690
14.039988	 0.092630
14.053321	 0.092634
14.066654	 0.092744
14.079988	 0.092737
14.093321	 0.092613
14.106654	 0.092616
14.119987	 0.092789
14.133321	 0.092989
14.146654	 0.093153
14.159987	 0.093228
14.173321	 0.093183
14.186654	 0.093161
14.199987	 0.093347
14.213321	 0.093695
14.226654	 0.093979
14.239987	 0.094035
14.253321	 0.093859
14.266654	 0.093495
14.279987	 0.093109
14.293321	 0.092988
14.306654	 0.093117
14.319987	 0.093248
14.333321	 0.093311
14.346654	 0.093298
14.359987	 0.093264
14.373321	 0.093476
14.386654	 0.093896
14.399987	 0.094102
14.413321	 0.094082
14.426654	 0.094182
14.439987	 0.094385
14.453321	 0.094441
14.466654	 0.094300
14.479987	 0.094093
14.493320	 0.093985
14.506654	 0.094056
14.519987	 0.094218
14.533320	 0.094283
14.546654	 0.094069
14.559987	 0.093619
14.573320	 0.093323
14.586654	 0.093425
14.599987	 0.093687
14.613320	 0.093856
14.626654	 0.093957
14.639987	 0.094050
14.653320	 0.094212
14.666654	 0.094544
14.679987	 0.094911
14.693320	 0.095021
14.706654	 0.094793
14.719987	 0.094365
14.733320	 0.093919
14.746654	 0.093694
14.759987	 0.093899
14.773320	 0.094381
14.786654	 0.094715
14.799987	 0.094731
14.813320	 0.094565
14.826653	 0.094376
14.839987	 0.094268
14.853320	 0.094230
14.866653	 0.094085
14.879987	 0.093767
14.893320	 0.093516
14.906653	 0.093569
14.919987	 0.093896
14.933320	 0.094321
14.946653	 0.094640
14.959987	 0.094739
14.973320	 0.094717
14.986653	 0.094807
14.999987	 0.095105
15.013320	 0.095376
15.026653	 0.095243
15.039987	 0.094723
15.053320	 0.094301
15.066653	 0.094330
15.079987	 0.094710
15.093320	 0.095074
15.106653	 0.095188
15.119987	 0.095171
15.133320	 0.095252
15.146653	 0.095459
15.159986	 0.095687
15.173320	 0.095836
15.186653	 0.095796
15.199986	 0.095498
15.213320	 0.095118
15.226653	 0.094873
15.239986	 0.094697
15.253320	 0.094425
15.266653	 0.094050
15.279986	 0.093673
15.293320	 0.093406
15.306653	 0.093360
15.319986	 0.093493
15.333320	 0.093493
15.346653	 0.093120
15.359986	 0.092557
15.373320	 0.092221
15.386653	 0.092292
15.399986	 0.092547
15.413320	 0.092700
15.426653	 0.092636
15.439986	 0.092396
15.453320	 0.092203
15.466653	 0.092265
15.479986	 0.092586
15.493320	 0.093065
15.506653	 0.093580
15.519986	 0.093923
15.533319	 0.093979
15.546653	 0.093982
15.559986	 0.094156
15.573319	 0.094389
15.586653	 0.094566
15.599986	 0.094719
15.613319	 0.094761
15.626653	 0.094609
15.639986	 0.094431
15.653319	 0.094330
15.666653	 0.094153
15.679986	 0.093782
15.693319	 0.093284
15.706653	 0.093029
15.719986	 0.093437
15.733319	 0.094264
15.746653	 0.094800
15.759986	 0.094786
15.773319	 0.094578
15.786653	 0.094569
15.799986	 0.094853
15.813319	 0.095263
15.826653	 0.095574
15.839986	 0.095689
15.853319	 0.095640
15.866652	 0.095422
15.879986	 0.095016
15.893319	 0.094612
15.906652	 0.094464
15.919986	 0.094458
15.933319	 0.094294
15.946652	 0.094118
15.959986	 0.094329
15.973319	 0.094891
15.986652	 0.095364
15.999986	 0.095460
16.013319	 0.095383
16.026653	 0.095536
16.039988	 0.095859
16.053322	 0.095911
16.066656	 0.095605
16.079990	 0.095222
16.093325	 0.094999
16.106659	 0.095048
16.119993	 0.095305
16.133327	 0.095542
16.146662	 0.095596
16.159996	 0.095462
16.173330	 0.095300
16.186665	 0.095309
16.199999	 0.095514
16.213333	 0.095862
16.226667	 0.096336
16.240002	 0.096832
16.253336	 0.097170
16.266670	 0.097325
16.280005	 0.097465
16.293339	 0.097859
16.306673	 0.098694
16.320007	 0.099828
16.333342	 0.101062
16.346676	 0.102741
16.360010	 0.106550
16.373344	 0.116312
16.386679	 0.134546
16.400013	 0.154641
16.413347	 0.162367
16.426682	 0.151237
16.440016	 0.129706
16.453350	 0.109122
16.466684	 0.093129
16.480019	 0.080450
16.493353	 0.069899
16.506687	 0.061119
16.520021	 0.053954
16.533356	 0.048151
16.546690	 0.043386
16.560024	 0.039437
16.573359	 0.036120
16.586693	 0.033245
16.600027	 0.030755
16.613361	 0.028687
16.626696	 0.026999
16.640030	 0.025559
16.653364	 0.024241
16.666698	 0.023008
16.680033	 0.021920
16.693367	 0.020999
16.706701	 0.020142
16.720036	 0.019273
16.733370	 0.018415
16.746704	 0.017619
16.760038	 0.016906
16.773373	 0.016250
16.786707	 0.015684
16.800041	 0.015250
16.813375	 0.014791
16.826710	 0.014148
16.840044	 0.013356
16.853378	 0.012485
16.866713	 0.011632
16.880047	 0.010904
16.893381	 0.010224
16.906715	 0.009424
16.920050	 0.008569
16.933384	 0.007882
16.946718	 0.007419
16.960052	 0.007000
16.973387	 0.006364
16.986721	 0.005477
17.000055	 0.004636
17.013390	 0.003987
17.026724	 0.003379
17.040058	 0.002761
17.053392	 0.002168
17.066727	 0.001550
17.080061	 0.000917
17.093395	 0.000327
17.106730	 -0.000207
17.120064	 -0.000598
17.133398	 -0.000751
17.146732	 -0.000745
17.160067	 -0.000723
17.173401	 -0.000778
17.186735	 -0.000950
17.200069	 -0.001100
17.213404	 -0.000966
17.226738	 -0.000547
17.240072	 -0.000190
17.253407	 -0.000114
17.266741	 -0.000105
17.280075	 0.000071
17.293409	 0.000306
17.306744	 0.000515
17.320078	 0.000826
17.333412	 0.001285
17.346746	 0.001847
17.360081	 0.002515
17.373415	 0.003147
17.386749	 0.003463
17.400084	 0.003437
17.413418	 0.003403
17.426752	 0.003706
17.440086	 0.004282
17.453421	 0.004728
17.466755	 0.004862
17.480089	 0.004836
17.493423	 0.004810
17.506758	 0.004969
17.520092	 0.005372
17.533426	 0.005711
17.546761	 0.005787
17.560095	 0.005844
17.573429	 0.006054
17.586763	 0.006320
17.600098	 0.006684
17.613432	 0.007194
17.626766	 0.007608
17.640100	 0.007709
17.653435	 0.007597
17.666769	 0.007489
17.680103	 0.007506
17.693438	 0.007703
17.706772	 0.008054
17.720106	 0.008414
17.733440	 0.008636
17.746775	 0.008756
17.760109	 0.008970
17.773443	 0.009286
17.786777	 0.009478
17.800112	 0.009573
17.813446	 0.009777
17.826780	 0.009942
17.840115	 0.009816
17.853449	 0.009541
17.866783	 0.009423
17.880117	 0.009567
17.893452	 0.009862
17.906786	 0.010138
17.920120	 0.010321
17.933455	 0.010454
17.946789	 0.010560
17.960123	 0.010624
17.973457	 0.010686
17.986792	 0.010742
18.000126	 0.010743
18.013460	 0.010754
18.026794	 0.010897
18.040129	 0.011131
18.053463	 0.011339
18.066797	 0.011506
18.080132	 0.011597
18.093466	 0.011544
18.106800	 0.011423
18.120134	 0.011341
18.133469	 0.011383
18.146803	 0.011671
18.160137	 0.012140
18.173471	 0.012501
18.186806	 0.012537
18.200140	 0.012267
18.213474	 0.011963
18.226809	 0.011953
18.240143	 0.012190
18.253477	 0.012317
18.266811	 0.012245
18.280146	 0.012242
18.293480	 0.012486
18.306814	 0.012847
18.320148	 0.013090
18.333483	 0.013100
18.346817	 0.012984
18.360151	 0.012864
18.373486	 0.012703
18.386820	 0.012514
18.400154	 0.012431
18.413488	 0.012375
18.426823	 0.012102
18.440157	 0.011765
18.453491	 0.011806
18.466825	 0.012290
18.480160	 0.012874
18.493494	 0.013256
18.506828	 0.013374
18.520163	 0.013341
18.533497	 0.013292
18.546831	 0.013234
18.560165	 0.013082
18.573500	 0.012831
18.586834	 0.012639
18.600168	 0.012649
18.613503	 0.012826
18.626837	 0.013108
18.640171	 0.013453
18.653505	 0.013663
18.666840	 0.013581
18.680174	 0.013377
18.693508	 0.013253
18.706842	 0.013196
18.720177	 0.013191
18.733511	 0.013283
18.746845	 0.013375
18.760180	 0.013324
18.773514	 0.013250
18.786848	 0.013361
18.800182	 0.013623
18.813517	 0.013779
18.826851	 0.013653
18.840185	 0.013383
18.853519	 0.013215
18.866854	 0.013247
18.880188	 0.013466
18.893522	 0.013711
18.906857	 0.013693
18.920191	 0.013279
18.933525	 0.012671
18.946859	 0.012216
18.960194	 0.012100
18.973528	 0.012229
18.986862	 0.012479
19.000196	 0.012862
19.013531	 0.013237
19.026865	 0.013306
19.040199	 0.013060
19.053534	 0.012808
19.066868	 0.012758
19.080202	 0.012887
19.093536	 0.013109
19.106871	 0.013364
19.120205	 0.013569
19.133539	 0.013599
19.146873	 0.013481
19.160208	 0.013450
19.173542	 0.013560
19.186876	 0.013617
19.200211	 0.013585
19.213545	 0.013620
19.226879	 0.013769
19.240213	 0.013953
19.253548	 0.014101
19.266882	 0.014180
19.280216	 0.014207
19.293550	 0.014173
19.306885	 0.014022
19.320219	 0.013810
19.333553	 0.013649
19.346888	 0.013521
19.360222	 0.013412
19.373556	 0.013394
19.386890	 0.013486
19.400225	 0.013613
19.413559	 0.013690
19.426893	 0.013650
19.440228	 0.013542
19.453562	 0.013565
19.466896	 0.013730
19.480230	 0.013775
19.493565	 0.013601
19.506899	 0.013403
19.520233	 0.013404
19.533567	 0.013662
19.546902	 0.013998
19.560236	 0.014157
19.573570	 0.014095
19.586905	 0.013912
19.600239	 0.013669
19.613573	 0.013436
19.626907	 0.013352
19.640242	 0.013487
19.653576	 0.013764
19.666910	 0.014034
19.680244	 0.014173
19.693579	 0.014175
19.706913	 0.014113
19.720247	 0.013998
19.733582	 0.013865
19.746916	 0.013899
19.760250	 0.014175
19.773584	 0.014406
19.786919	 0.014363
19.800253	 0.014283
19.813587	 0.014377
19.826921	 0.014403
19.840256	 0.014152
19.853590	 0.013798
19.866924	 0.013559
19.880259	 0.013477
19.893593	 0.013583
19.906927	 0.013785
19.920261	 0.013863
19.933596	 0.013837
19.946930	 0.013933
19.960264	 0.014196
19.973598	 0.014442
19.986933	 0.014562

*------------------------ End of raw data
Results for Channel	1	=	242.00	nm
Title:	Report Title
Run File:	C:\HPLC\PET 2025\2025.06.23\ompa_72h002.run
--------------
Injection Info
--------------
Method:	C:\METODOS EQUIPO 2 2025\20250402 PET_Calibrado TPA MHET BHET DIMER.mth
Sample:	OmpA_72h
Injection Date:	Mon Jun 23 13:27:57 2025
Manual injection
Operator:	Paloma
Instrument:	3
Notes:	
---------
Misc Info
---------
Workstation:	HPLC
Bus Address:	44
Run Time:	0.000	to	20.000	min.
-----------
Recalc Info
-----------
Recalc Method:	C:\METODOS EQUIPO 2 2025\20250402 PET_Calibrado TPA MHET BHET DIMER.mth
Recalc Date:	Mon Jun 23 13:48:05 2025
Operator:	Paloma
Instrument:	3
Notes:	
Sample Rate:	5.000 Hz.
Measurement Type:	1 = Area
Calculation Type:	4 = ExtStd
Normalize Results:	No
------------------------
Peak Info for Channel 1
------------------------
4 Peaks (tR	Timeoffset	RRT	Sepcode	Width	Counts	Result	Name)
6.248	-0.123	0.0000	BB	9.83	7309555	68.173409	TPA (uM)
7.227	-0.002	0.0000	GR	0.00	817507	15.437195	MHET (uM)
7.545	0.070	0.0000	BB	0.66	27154	0.327507	BHET (uM)
9.288	0.159	0.0000	BB	5.16	24902	0.444653	DIMER (uM)
