# Supplementary material for: Engineering Escherichia coli for polyethylene terephthalate powder biodegradation via recoding of an outer membrane protein
Source: iScience. 2026 Jan 2;29(2):114621. doi: 10.1016/j.isci.2025.114621 (PMC12860643; doi:10.1016/j.isci.2025.114621)
Supplement: Data S2. Raw HPLC and UHPLC-MS data — (A) Unprocessed HPLC data files supporting Figures 4, S3, S5, Tables 1 and S4. Files are provided in.txt format corresponding to the data extracted with Varian ProStar software (Varian Inc., Palo Alto, California, USA). Each file contains absorbance values (in arbitrary units) recorded over time under the analytical conditions described in STAR Methods. (B) Raw UHPLC-MS files supporting Figure S4. The chromatograms and mass spectrometry data can be analyzed with the software MassLynx V4.1 (Waters) to obtain the mass spectra of the oligomers TET and TETE. Analytical conditions described in STAR Methods. (A and B) The unprocessed HPLC and UHPLC-MS files have been deposited at Zenodo under the identifier https://zenodo.org/records/17578239. [file mmc5.zip › Data S2/A. HPLC/Figure 4A, Figure S5/S3_72H_3.TXT]

File	C:\HPLC\PET 2025\2025.06.23\ompa_72h004.run	Filetype	63
WTOASCII Parameters:	C:\star\WTOASCII.TXT
 1 channels
   Channel	 1	242.00	nm	in AU
Base rate 5.0000 Hz	Bunch 2	Effective rate 5.00000 Hz.	T = 0.003333 min.
6000 points	from	0.000	to	20.000	minutes
Sampling every 4 point(s)
Printing points from	0.000	to	20.000 min, point 0 to 5999
Channels	1	to	1
0.000000	 0.000000
0.013333	 -0.000327
0.026667	 -0.000364
0.040000	 -0.000137
0.053333	 0.000072
0.066667	 0.000236
0.080000	 0.000480
0.093333	 0.000650
0.106667	 0.000590
0.120000	 0.000472
0.133333	 0.000465
0.146667	 0.000493
0.160000	 0.000421
0.173333	 0.000237
0.186667	 0.000140
0.200000	 0.000349
0.213333	 0.000733
0.226667	 0.000938
0.240000	 0.000894
0.253333	 0.000892
0.266667	 0.001089
0.280000	 0.001294
0.293333	 0.001431
0.306667	 0.001679
0.320000	 0.002016
0.333333	 0.002180
0.346667	 0.002072
0.360000	 0.001862
0.373333	 0.001824
0.386667	 0.002095
0.400000	 0.002481
0.413333	 0.002680
0.426667	 0.002673
0.440000	 0.002624
0.453333	 0.002608
0.466666	 0.002572
0.480000	 0.002435
0.493333	 0.002232
0.506666	 0.002211
0.520000	 0.002453
0.533333	 0.002640
0.546666	 0.002596
0.560000	 0.002576
0.573333	 0.002717
0.586666	 0.002895
0.600000	 0.003067
0.613333	 0.003206
0.626666	 0.003206
0.640000	 0.003076
0.653333	 0.002997
0.666666	 0.003054
0.680000	 0.002985
0.693333	 0.002595
0.706666	 0.002164
0.720000	 0.002004
0.733333	 0.002029
0.746666	 0.002069
0.760000	 0.002057
0.773333	 0.001937
0.786666	 0.001766
0.800000	 0.001720
0.813333	 0.001858
0.826666	 0.002004
0.839999	 0.001983
0.853333	 0.001885
0.866666	 0.001827
0.879999	 0.001741
0.893333	 0.001601
0.906666	 0.001509
0.919999	 0.001534
0.933333	 0.001649
0.946666	 0.001746
0.959999	 0.001733
0.973333	 0.001694
0.986666	 0.001807
0.999999	 0.002098
1.013333	 0.002434
1.026666	 0.002694
1.039999	 0.002813
1.053333	 0.002761
1.066666	 0.002602
1.079999	 0.002534
1.093333	 0.002649
1.106666	 0.002767
1.119999	 0.002699
1.133333	 0.002530
1.146666	 0.002473
1.159999	 0.002572
1.173333	 0.002734
1.186666	 0.002881
1.199999	 0.002915
1.213333	 0.002752
1.226666	 0.002463
1.239999	 0.002282
1.253332	 0.002470
1.266666	 0.003181
1.279999	 0.004463
1.293332	 0.006343
1.306666	 0.008874
1.319999	 0.011979
1.333332	 0.015247
1.346666	 0.018157
1.359999	 0.020495
1.373332	 0.022549
1.386666	 0.024728
1.399999	 0.027696
1.413332	 0.037898
1.426666	 0.073842
1.439999	 0.152120
1.453332	 0.259609
1.466666	 0.356834
1.479999	 0.414213
1.493332	 0.430068
1.506666	 0.418554
1.519999	 0.395042
1.533332	 0.369460
1.546666	 0.345596
1.559999	 0.324209
1.573332	 0.305480
1.586666	 0.289270
1.599999	 0.274857
1.613332	 0.261229
1.626665	 0.247706
1.639999	 0.234127
1.653332	 0.220518
1.666665	 0.206950
1.679999	 0.193717
1.693332	 0.180922
1.706665	 0.168124
1.719999	 0.155047
1.733332	 0.142005
1.746665	 0.129433
1.759999	 0.117596
1.773332	 0.106513
1.786665	 0.096058
1.799999	 0.086284
1.813332	 0.077359
1.826665	 0.069262
1.839999	 0.061924
1.853332	 0.055579
1.866665	 0.050618
1.879999	 0.047065
1.893332	 0.044579
1.906665	 0.042966
1.919999	 0.042084
1.933332	 0.041392
1.946665	 0.040367
1.959998	 0.039113
1.973332	 0.037987
1.986665	 0.036903
1.999998	 0.035477
2.013332	 0.033534
2.026665	 0.031158
2.039999	 0.028484
2.053332	 0.025626
2.066665	 0.022821
2.079998	 0.020409
2.093332	 0.018479
2.106665	 0.016905
2.119998	 0.015719
2.133332	 0.015003
2.146665	 0.014504
2.159998	 0.013810
2.173332	 0.012902
2.186665	 0.012155
2.199998	 0.011786
2.213332	 0.011639
2.226665	 0.011450
2.239998	 0.011097
2.253332	 0.010625
2.266665	 0.010121
2.279998	 0.009697
2.293332	 0.009546
2.306665	 0.009727
2.319998	 0.009940
2.333332	 0.009843
2.346665	 0.009483
2.359998	 0.009120
2.373332	 0.008821
2.386665	 0.008600
2.399998	 0.008595
2.413332	 0.008817
2.426665	 0.009143
2.439998	 0.009473
2.453331	 0.009646
2.466665	 0.009598
2.479998	 0.009499
2.493331	 0.009452
2.506665	 0.009411
2.519998	 0.009255
2.533331	 0.008855
2.546665	 0.008267
2.559998	 0.007672
2.573331	 0.007180
2.586665	 0.006894
2.599998	 0.006879
2.613331	 0.006965
2.626665	 0.006811
2.639998	 0.006342
2.653331	 0.005845
2.666665	 0.005544
2.679998	 0.005457
2.693331	 0.005465
2.706665	 0.005276
2.719998	 0.004742
2.733331	 0.004204
2.746665	 0.004104
2.759998	 0.004461
2.773331	 0.004887
2.786664	 0.004985
2.799998	 0.004700
2.813331	 0.004266
2.826664	 0.003973
2.839998	 0.003956
2.853331	 0.004032
2.866664	 0.003944
2.879998	 0.003769
2.893331	 0.003707
2.906664	 0.003746
2.919998	 0.003822
2.933331	 0.003945
2.946664	 0.004064
2.959998	 0.004088
2.973331	 0.004016
2.986664	 0.003948
2.999998	 0.003945
3.013331	 0.003924
3.026664	 0.003844
3.039998	 0.003893
3.053331	 0.004187
3.066664	 0.004399
3.079998	 0.004134
3.093331	 0.003572
3.106664	 0.003248
3.119998	 0.003322
3.133331	 0.003542
3.146664	 0.003752
3.159997	 0.003953
3.173331	 0.004022
3.186664	 0.003904
3.199997	 0.003899
3.213331	 0.004239
3.226664	 0.004698
3.239997	 0.004920
3.253331	 0.004844
3.266664	 0.004661
3.279997	 0.004518
3.293331	 0.004400
3.306664	 0.004324
3.319997	 0.004393
3.333331	 0.004634
3.346664	 0.004965
3.359997	 0.005345
3.373331	 0.005795
3.386664	 0.006211
3.399997	 0.006415
3.413331	 0.006519
3.426664	 0.006791
3.439997	 0.007155
3.453331	 0.007306
3.466664	 0.007240
3.479997	 0.007215
3.493330	 0.007325
3.506664	 0.007440
3.519997	 0.007407
3.533330	 0.007194
3.546664	 0.006894
3.559997	 0.006589
3.573330	 0.006337
3.586664	 0.006250
3.599997	 0.006357
3.613330	 0.006436
3.626664	 0.006150
3.639997	 0.005470
3.653330	 0.004802
3.666664	 0.004514
3.679997	 0.004551
3.693330	 0.004694
3.706664	 0.004790
3.719997	 0.004695
3.733330	 0.004349
3.746664	 0.003918
3.759997	 0.003651
3.773330	 0.003586
3.786664	 0.003565
3.799997	 0.003524
3.813330	 0.003543
3.826663	 0.003615
3.839997	 0.003629
3.853330	 0.003588
3.866663	 0.003589
3.879997	 0.003629
3.893330	 0.003625
3.906663	 0.003481
3.919997	 0.003251
3.933330	 0.003176
3.946663	 0.003336
3.959997	 0.003572
3.973330	 0.003780
3.986663	 0.003916
3.999997	 0.003932
4.013330	 0.003926
4.026663	 0.004092
4.039997	 0.004507
4.053330	 0.005005
4.066663	 0.005289
4.079997	 0.005314
4.093330	 0.005291
4.106663	 0.005208
4.119997	 0.004944
4.133330	 0.004676
4.146663	 0.004572
4.159997	 0.004533
4.173330	 0.004450
4.186663	 0.004350
4.199996	 0.004345
4.213330	 0.004461
4.226663	 0.004532
4.239996	 0.004436
4.253330	 0.004271
4.266663	 0.004191
4.279996	 0.004177
4.293330	 0.004093
4.306663	 0.003931
4.319996	 0.003820
4.333330	 0.003827
4.346663	 0.003923
4.359996	 0.004042
4.373330	 0.004123
4.386663	 0.004125
4.399996	 0.003997
4.413330	 0.003762
4.426663	 0.003551
4.439996	 0.003477
4.453330	 0.003519
4.466663	 0.003559
4.479996	 0.003569
4.493330	 0.003575
4.506663	 0.003525
4.519996	 0.003439
4.533329	 0.003473
4.546663	 0.003616
4.559996	 0.003679
4.573329	 0.003627
4.586663	 0.003527
4.599996	 0.003365
4.613329	 0.003197
4.626663	 0.003224
4.639996	 0.003483
4.653329	 0.003831
4.666663	 0.004308
4.679996	 0.004955
4.693329	 0.005406
4.706663	 0.005311
4.719996	 0.004904
4.733329	 0.004617
4.746663	 0.004513
4.759996	 0.004472
4.773329	 0.004449
4.786663	 0.004449
4.799996	 0.004532
4.813329	 0.004699
4.826663	 0.004780
4.839996	 0.004681
4.853329	 0.004581
4.866663	 0.004682
4.879996	 0.004903
4.893329	 0.005008
4.906662	 0.004944
4.919996	 0.004796
4.933329	 0.004597
4.946662	 0.004485
4.959996	 0.004699
4.973329	 0.005170
4.986662	 0.005527
4.999996	 0.005590
5.013329	 0.005487
5.026662	 0.005402
5.039996	 0.005402
5.053329	 0.005432
5.066662	 0.005483
5.079996	 0.005699
5.093329	 0.006116
5.106662	 0.006460
5.119996	 0.006506
5.133329	 0.006461
5.146662	 0.006638
5.159996	 0.006944
5.173329	 0.007033
5.186662	 0.006834
5.199996	 0.006627
5.213329	 0.006618
5.226662	 0.006654
5.239995	 0.006458
5.253329	 0.006052
5.266662	 0.005778
5.279995	 0.005826
5.293329	 0.005963
5.306662	 0.005899
5.319995	 0.005680
5.333329	 0.005556
5.346662	 0.005635
5.359995	 0.005818
5.373329	 0.005923
5.386662	 0.005888
5.399995	 0.005809
5.413329	 0.005731
5.426662	 0.005674
5.439995	 0.005715
5.453329	 0.005815
5.466662	 0.005871
5.479995	 0.005964
5.493329	 0.006127
5.506662	 0.006149
5.519995	 0.006002
5.533329	 0.005963
5.546662	 0.006130
5.559995	 0.006319
5.573328	 0.006470
5.586662	 0.006651
5.599995	 0.006674
5.613328	 0.006348
5.626662	 0.005943
5.639995	 0.005864
5.653328	 0.006118
5.666662	 0.006420
5.679995	 0.006551
5.693328	 0.006449
5.706662	 0.006240
5.719995	 0.006188
5.733328	 0.006369
5.746662	 0.006554
5.759995	 0.006659
5.773328	 0.006995
5.786662	 0.007712
5.799995	 0.008472
5.813328	 0.008921
5.826662	 0.009069
5.839995	 0.009170
5.853328	 0.009399
5.866662	 0.009691
5.879995	 0.009932
5.893328	 0.010162
5.906662	 0.010535
5.919995	 0.011159
5.933328	 0.011892
5.946661	 0.012485
5.959995	 0.012931
5.973328	 0.013273
5.986661	 0.013506
5.999995	 0.013852
6.013328	 0.014520
6.026661	 0.015342
6.039995	 0.016109
6.053328	 0.016847
6.066661	 0.017700
6.079995	 0.018916
6.093328	 0.020867
6.106661	 0.024015
6.119995	 0.028876
6.133328	 0.035768
6.146661	 0.044578
6.159995	 0.054739
6.173328	 0.065412
6.186661	 0.075584
6.199995	 0.084027
6.213328	 0.089675
6.226661	 0.092235
6.239995	 0.091935
6.253328	 0.088987
6.266661	 0.083850
6.279994	 0.077399
6.293328	 0.070493
6.306661	 0.063632
6.319994	 0.057047
6.333328	 0.050944
6.346661	 0.045698
6.359994	 0.041673
6.373328	 0.038763
6.386661	 0.036466
6.399994	 0.034496
6.413328	 0.032963
6.426661	 0.032033
6.439994	 0.031579
6.453328	 0.031205
6.466661	 0.030756
6.479994	 0.030498
6.493328	 0.030574
6.506661	 0.030700
6.519994	 0.030581
6.533328	 0.030280
6.546661	 0.030050
6.559994	 0.030031
6.573328	 0.030273
6.586661	 0.030751
6.599994	 0.031184
6.613328	 0.031295
6.626661	 0.031211
6.639994	 0.031268
6.653327	 0.031595
6.666661	 0.032020
6.679994	 0.032249
6.693327	 0.032155
6.706661	 0.031905
6.719994	 0.031883
6.733327	 0.032436
6.746661	 0.033471
6.759994	 0.034516
6.773327	 0.035253
6.786661	 0.035716
6.799994	 0.036031
6.813327	 0.036152
6.826661	 0.035847
6.839994	 0.035018
6.853327	 0.034069
6.866661	 0.033624
6.879994	 0.033794
6.893327	 0.034130
6.906661	 0.034307
6.919994	 0.034399
6.933327	 0.034619
6.946661	 0.034974
6.959994	 0.035237
6.973327	 0.035327
6.986660	 0.035424
6.999994	 0.035635
7.013327	 0.035874
7.026660	 0.036085
7.039994	 0.036314
7.053327	 0.036555
7.066660	 0.036846
7.079994	 0.037449
7.093327	 0.038767
7.106660	 0.041541
7.119994	 0.046569
7.133327	 0.052954
7.146660	 0.057626
7.159994	 0.058142
7.173327	 0.054994
7.186660	 0.050396
7.199994	 0.046198
7.213327	 0.043150
7.226660	 0.041181
7.239994	 0.040151
7.253327	 0.040070
7.266660	 0.040537
7.279994	 0.040828
7.293327	 0.040785
7.306660	 0.040787
7.319993	 0.040929
7.333327	 0.041042
7.346660	 0.041213
7.359993	 0.041770
7.373327	 0.042848
7.386660	 0.044170
7.399993	 0.045322
7.413327	 0.046074
7.426660	 0.046370
7.439993	 0.046203
7.453327	 0.045777
7.466660	 0.045707
7.479993	 0.046670
7.493327	 0.048717
7.506660	 0.050911
7.519993	 0.051942
7.533327	 0.051486
7.546660	 0.050768
7.559993	 0.051318
7.573327	 0.053098
7.586660	 0.054717
7.599993	 0.055792
7.613327	 0.057680
7.626660	 0.061100
7.639993	 0.064385
7.653327	 0.065378
7.666660	 0.064067
7.679993	 0.062008
7.693326	 0.060089
7.706660	 0.058074
7.719993	 0.055778
7.733326	 0.053653
7.746660	 0.052153
7.759993	 0.051221
7.773326	 0.050565
7.786660	 0.049978
7.799993	 0.049574
7.813326	 0.049676
7.826660	 0.050406
7.839993	 0.051662
7.853326	 0.053287
7.866660	 0.054855
7.879993	 0.055645
7.893326	 0.055325
7.906660	 0.054357
7.919993	 0.053426
7.933326	 0.052761
7.946660	 0.052282
7.959993	 0.052073
7.973326	 0.052262
7.986660	 0.052688
7.999993	 0.053114
8.013327	 0.053563
8.026660	 0.054182
8.039993	 0.055004
8.053327	 0.056050
8.066660	 0.057432
8.079993	 0.059063
8.093327	 0.060579
8.106660	 0.061857
8.119993	 0.063196
8.133327	 0.064748
8.146660	 0.065993
8.159993	 0.066102
8.173326	 0.064833
8.186660	 0.062745
8.199993	 0.060563
8.213326	 0.058669
8.226660	 0.057300
8.239993	 0.056699
8.253326	 0.056736
8.266660	 0.056897
8.279993	 0.056921
8.293326	 0.057000
8.306660	 0.057273
8.319993	 0.057596
8.333326	 0.057795
8.346660	 0.057771
8.359993	 0.057506
8.373326	 0.057230
8.386660	 0.057224
8.399993	 0.057397
8.413326	 0.057500
8.426660	 0.057578
8.439993	 0.057925
8.453326	 0.058562
8.466660	 0.058989
8.479993	 0.058899
8.493326	 0.058680
8.506660	 0.058705
8.519993	 0.058817
8.533326	 0.058719
8.546659	 0.058364
8.559993	 0.057994
8.573326	 0.057950
8.586659	 0.058363
8.599993	 0.059095
8.613326	 0.059895
8.626659	 0.060456
8.639993	 0.060626
8.653326	 0.060585
8.666659	 0.060519
8.679993	 0.060379
8.693326	 0.060195
8.706659	 0.060219
8.719993	 0.060579
8.733326	 0.061106
8.746659	 0.061587
8.759993	 0.061884
8.773326	 0.062022
8.786659	 0.062277
8.799993	 0.062887
8.813326	 0.063706
8.826659	 0.064473
8.839993	 0.065302
8.853326	 0.066464
8.866659	 0.067737
8.879992	 0.068495
8.893326	 0.068399
8.906659	 0.067595
8.919992	 0.066542
8.933326	 0.065791
8.946659	 0.065509
8.959992	 0.065452
8.973326	 0.065426
8.986659	 0.065360
8.999992	 0.065289
9.013326	 0.065442
9.026659	 0.065927
9.039992	 0.066507
9.053326	 0.066946
9.066659	 0.067174
9.079992	 0.067172
9.093326	 0.067098
9.106659	 0.067162
9.119992	 0.067210
9.133326	 0.066982
9.146659	 0.066662
9.159992	 0.066603
9.173326	 0.066801
9.186659	 0.067043
9.199992	 0.067253
9.213326	 0.067435
9.226659	 0.067617
9.239992	 0.067918
9.253325	 0.068329
9.266659	 0.068671
9.279992	 0.068878
9.293325	 0.068998
9.306659	 0.069107
9.319992	 0.069381
9.333325	 0.070004
9.346659	 0.071173
9.359992	 0.073003
9.373325	 0.075100
9.386659	 0.076639
9.399992	 0.077115
9.413325	 0.076680
9.426659	 0.075722
9.439992	 0.074517
9.453325	 0.073280
9.466659	 0.072316
9.479992	 0.071930
9.493325	 0.072174
9.506659	 0.072797
9.519992	 0.073389
9.533325	 0.073754
9.546659	 0.074038
9.559992	 0.074297
9.573325	 0.074382
9.586658	 0.074294
9.599992	 0.074217
9.613325	 0.074279
9.626658	 0.074489
9.639992	 0.074687
9.653325	 0.074635
9.666658	 0.074360
9.679992	 0.074063
9.693325	 0.073811
9.706658	 0.073674
9.719992	 0.073681
9.733325	 0.073761
9.746658	 0.074037
9.759992	 0.074600
9.773325	 0.075110
9.786658	 0.075243
9.799992	 0.075133
9.813325	 0.075096
9.826658	 0.075309
9.839992	 0.075745
9.853325	 0.076225
9.866658	 0.076630
9.879992	 0.076948
9.893325	 0.077087
9.906658	 0.076961
9.919991	 0.076621
9.933325	 0.076126
9.946658	 0.075544
9.959991	 0.074986
9.973325	 0.074523
9.986658	 0.074289
9.999991	 0.074453
10.013325	 0.074923
10.026658	 0.075355
10.039991	 0.075534
10.053325	 0.075534
10.066658	 0.075566
10.079991	 0.075824
10.093325	 0.076381
10.106658	 0.077069
10.119991	 0.077592
10.133325	 0.077840
10.146658	 0.077930
10.159991	 0.078006
10.173325	 0.078214
10.186658	 0.078611
10.199991	 0.079036
10.213325	 0.079386
10.226658	 0.079737
10.239991	 0.079965
10.253325	 0.079767
10.266658	 0.079156
10.279991	 0.078495
10.293324	 0.078071
10.306658	 0.077888
10.319991	 0.077882
10.333324	 0.078056
10.346658	 0.078380
10.359991	 0.078763
10.373324	 0.079136
10.386658	 0.079495
10.399991	 0.079857
10.413324	 0.080195
10.426658	 0.080448
10.439991	 0.080591
10.453324	 0.080649
10.466658	 0.080674
10.479991	 0.080735
10.493324	 0.080801
10.506658	 0.080764
10.519991	 0.080669
10.533324	 0.080677
10.546658	 0.080844
10.559991	 0.081142
10.573324	 0.081545
10.586658	 0.081951
10.599991	 0.082163
10.613324	 0.082129
10.626657	 0.082077
10.639991	 0.082258
10.653324	 0.082645
10.666657	 0.083062
10.679991	 0.083533
10.693324	 0.084329
10.706657	 0.085709
10.719991	 0.087704
10.733324	 0.089935
10.746657	 0.091573
10.759991	 0.091972
10.773324	 0.091436
10.786657	 0.090877
10.799991	 0.090894
10.813324	 0.091444
10.826657	 0.091836
10.839991	 0.091223
10.853324	 0.089661
10.866657	 0.088161
10.879991	 0.087428
10.893324	 0.087238
10.906657	 0.087117
10.919991	 0.086848
10.933324	 0.086491
10.946657	 0.086278
10.959991	 0.086275
10.973324	 0.086374
10.986657	 0.086599
10.999990	 0.086910
11.013324	 0.087047
11.026657	 0.086995
11.039990	 0.087034
11.053324	 0.087228
11.066657	 0.087350
11.079990	 0.087138
11.093324	 0.086568
11.106657	 0.085978
11.119990	 0.085630
11.133324	 0.085380
11.146657	 0.085122
11.159990	 0.084986
11.173324	 0.084984
11.186657	 0.084977
11.199990	 0.084907
11.213324	 0.084813
11.226657	 0.084837
11.239990	 0.085091
11.253324	 0.085387
11.266657	 0.085457
11.279990	 0.085399
11.293324	 0.085533
11.306657	 0.085917
11.319990	 0.086322
11.333323	 0.086558
11.346657	 0.086654
11.359990	 0.086712
11.373323	 0.086646
11.386657	 0.086340
11.399990	 0.085980
11.413323	 0.085940
11.426657	 0.086407
11.439990	 0.087160
11.453323	 0.087687
11.466657	 0.087692
11.479990	 0.087393
11.493323	 0.087082
11.506657	 0.086841
11.519990	 0.086899
11.533323	 0.087607
11.546657	 0.088815
11.559990	 0.089821
11.573323	 0.090057
11.586657	 0.089535
11.599990	 0.088725
11.613323	 0.088054
11.626657	 0.087533
11.639990	 0.087061
11.653323	 0.086768
11.666656	 0.086787
11.679990	 0.087121
11.693323	 0.087710
11.706656	 0.088327
11.719990	 0.088704
11.733323	 0.088809
11.746656	 0.088865
11.759990	 0.089266
11.773323	 0.090147
11.786656	 0.090984
11.799990	 0.091126
11.813323	 0.090576
11.826656	 0.089896
11.839990	 0.089868
11.853323	 0.092324
11.866656	 0.101792
11.879990	 0.124296
11.893323	 0.160358
11.906656	 0.198358
11.919990	 0.219706
11.933323	 0.214174
11.946656	 0.187931
11.959990	 0.155730
11.973323	 0.128971
11.986656	 0.111451
11.999990	 0.101779
12.013323	 0.096943
12.026656	 0.094495
12.039989	 0.093166
12.053323	 0.092470
12.066656	 0.092032
12.079989	 0.091547
12.093323	 0.091075
12.106656	 0.090816
12.119989	 0.090782
12.133323	 0.090898
12.146656	 0.091002
12.159989	 0.090851
12.173323	 0.090498
12.186656	 0.090248
12.199989	 0.090237
12.213323	 0.090416
12.226656	 0.090643
12.239989	 0.090777
12.253323	 0.090907
12.266656	 0.091248
12.279989	 0.091790
12.293323	 0.092395
12.306656	 0.092985
12.319989	 0.093439
12.333323	 0.093575
12.346656	 0.093316
12.359989	 0.092834
12.373322	 0.092331
12.386656	 0.091801
12.399989	 0.091299
12.413322	 0.091106
12.426656	 0.091412
12.439989	 0.092125
12.453322	 0.093055
12.466656	 0.094212
12.479989	 0.095735
12.493322	 0.097358
12.506656	 0.098286
12.519989	 0.097949
12.533322	 0.096640
12.546656	 0.095167
12.559989	 0.094070
12.573322	 0.093401
12.586656	 0.093099
12.599989	 0.093109
12.613322	 0.093199
12.626656	 0.093224
12.639989	 0.093458
12.653322	 0.094119
12.666656	 0.094864
12.679989	 0.095168
12.693322	 0.094952
12.706656	 0.094539
12.719989	 0.094175
12.733322	 0.094015
12.746655	 0.094233
12.759989	 0.094772
12.773322	 0.095315
12.786655	 0.095593
12.799989	 0.095577
12.813322	 0.095492
12.826655	 0.095564
12.839989	 0.095745
12.853322	 0.095919
12.866655	 0.096036
12.879989	 0.095958
12.893322	 0.095734
12.906655	 0.095629
12.919989	 0.095649
12.933322	 0.095596
12.946655	 0.095563
12.959989	 0.095778
12.973322	 0.096163
12.986655	 0.096448
12.999989	 0.096489
13.013322	 0.096274
13.026655	 0.095824
13.039989	 0.095252
13.053322	 0.094785
13.066655	 0.094555
13.079988	 0.094524
13.093322	 0.094657
13.106655	 0.094859
13.119988	 0.095062
13.133322	 0.095399
13.146655	 0.095853
13.159988	 0.096084
13.173322	 0.095941
13.186655	 0.095656
13.199988	 0.095421
13.213322	 0.095182
13.226655	 0.094820
13.239988	 0.094403
13.253322	 0.094172
13.266655	 0.094197
13.279988	 0.094234
13.293322	 0.094136
13.306655	 0.094184
13.319988	 0.094588
13.333322	 0.095061
13.346655	 0.095273
13.359988	 0.095307
13.373322	 0.095406
13.386655	 0.095600
13.399988	 0.095808
13.413321	 0.096023
13.426655	 0.096223
13.439988	 0.096318
13.453321	 0.096237
13.466655	 0.096114
13.479988	 0.096207
13.493321	 0.096516
13.506655	 0.096764
13.519988	 0.096772
13.533321	 0.096614
13.546655	 0.096476
13.559988	 0.096478
13.573321	 0.096675
13.586655	 0.097137
13.599988	 0.097718
13.613321	 0.097962
13.626655	 0.097715
13.639988	 0.097428
13.653321	 0.097442
13.666655	 0.097538
13.679988	 0.097432
13.693321	 0.097270
13.706655	 0.097456
13.719988	 0.098099
13.733321	 0.098832
13.746655	 0.099213
13.759988	 0.099115
13.773321	 0.098635
13.786654	 0.097924
13.799988	 0.097304
13.813321	 0.097089
13.826654	 0.097167
13.839988	 0.097207
13.853321	 0.097159
13.866654	 0.097137
13.879988	 0.097080
13.893321	 0.097002
13.906654	 0.097144
13.919988	 0.097464
13.933321	 0.097587
13.946654	 0.097455
13.959988	 0.097303
13.973321	 0.097213
13.986654	 0.097149
13.999988	 0.097068
14.013321	 0.096886
14.026654	 0.096633
14.039988	 0.096566
14.053321	 0.096823
14.066654	 0.097134
14.079988	 0.097273
14.093321	 0.097409
14.106654	 0.097687
14.119987	 0.097938
14.133321	 0.098013
14.146654	 0.098007
14.159987	 0.098082
14.173321	 0.098225
14.186654	 0.098317
14.199987	 0.098286
14.213321	 0.098050
14.226654	 0.097659
14.239987	 0.097446
14.253321	 0.097576
14.266654	 0.097819
14.279987	 0.097946
14.293321	 0.097884
14.306654	 0.097693
14.319987	 0.097552
14.333321	 0.097619
14.346654	 0.097865
14.359987	 0.098116
14.373321	 0.098274
14.386654	 0.098427
14.399987	 0.098619
14.413321	 0.098648
14.426654	 0.098313
14.439987	 0.097757
14.453321	 0.097424
14.466654	 0.097592
14.479987	 0.098031
14.493320	 0.098298
14.506654	 0.098295
14.519987	 0.098307
14.533320	 0.098517
14.546654	 0.098725
14.559987	 0.098677
14.573320	 0.098534
14.586654	 0.098641
14.599987	 0.098869
14.613320	 0.098793
14.626654	 0.098387
14.639987	 0.098012
14.653320	 0.097949
14.666654	 0.098148
14.679987	 0.098320
14.693320	 0.098319
14.706654	 0.098308
14.719987	 0.098382
14.733320	 0.098443
14.746654	 0.098413
14.759987	 0.098332
14.773320	 0.098330
14.786654	 0.098484
14.799987	 0.098684
14.813320	 0.098679
14.826653	 0.098411
14.839987	 0.098155
14.853320	 0.098125
14.866653	 0.098221
14.879987	 0.098249
14.893320	 0.098144
14.906653	 0.097965
14.919987	 0.097818
14.933320	 0.097807
14.946653	 0.097990
14.959987	 0.098310
14.973320	 0.098579
14.986653	 0.098653
14.999987	 0.098671
15.013320	 0.098866
15.026653	 0.099150
15.039987	 0.099276
15.053320	 0.099217
15.066653	 0.099049
15.079987	 0.098823
15.093320	 0.098667
15.106653	 0.098670
15.119987	 0.098757
15.133320	 0.098852
15.146653	 0.098894
15.159986	 0.098778
15.173320	 0.098588
15.186653	 0.098578
15.199986	 0.098557
15.213320	 0.098137
15.226653	 0.097646
15.239986	 0.097590
15.253320	 0.097728
15.266653	 0.097610
15.279986	 0.097238
15.293320	 0.096850
15.306653	 0.096665
15.319986	 0.096749
15.333320	 0.096948
15.346653	 0.096990
15.359986	 0.096834
15.373320	 0.096799
15.386653	 0.097020
15.399986	 0.097187
15.413320	 0.097120
15.426653	 0.097130
15.439986	 0.097493
15.453320	 0.098017
15.466653	 0.098436
15.479986	 0.098733
15.493320	 0.098951
15.506653	 0.099141
15.519986	 0.099347
15.533319	 0.099446
15.546653	 0.099344
15.559986	 0.099271
15.573319	 0.099438
15.586653	 0.099705
15.599986	 0.099928
15.613319	 0.100112
15.626653	 0.100152
15.639986	 0.100010
15.653319	 0.099905
15.666653	 0.099900
15.679986	 0.099777
15.693319	 0.099616
15.706653	 0.099774
15.719986	 0.100239
15.733319	 0.100573
15.746653	 0.100542
15.759986	 0.100372
15.773319	 0.100277
15.786653	 0.100240
15.799986	 0.100139
15.813319	 0.099879
15.826653	 0.099765
15.839986	 0.100253
15.853319	 0.101030
15.866652	 0.101343
15.879986	 0.101108
15.893319	 0.100749
15.906652	 0.100449
15.919986	 0.100234
15.933319	 0.100229
15.946652	 0.100399
15.959986	 0.100480
15.973319	 0.100385
15.986652	 0.100265
15.999986	 0.100177
16.013319	 0.100027
16.026653	 0.099795
16.039988	 0.099624
16.053322	 0.099691
16.066656	 0.099960
16.079990	 0.100228
16.093325	 0.100445
16.106659	 0.100743
16.119993	 0.101165
16.133327	 0.101592
16.146662	 0.101864
16.159996	 0.101868
16.173330	 0.101533
16.186665	 0.100950
16.199999	 0.100465
16.213333	 0.100373
16.226667	 0.100627
16.240002	 0.101070
16.253336	 0.101615
16.266670	 0.102146
16.280005	 0.102658
16.293339	 0.103435
16.306673	 0.104913
16.320007	 0.108411
16.333342	 0.117637
16.346676	 0.135864
16.360010	 0.157563
16.373344	 0.168013
16.386679	 0.158652
16.400013	 0.137021
16.413347	 0.115548
16.426682	 0.098934
16.440016	 0.085883
16.453350	 0.074984
16.466684	 0.065952
16.480019	 0.058671
16.493353	 0.052872
16.506687	 0.048189
16.520021	 0.044222
16.533356	 0.040727
16.546690	 0.037718
16.560024	 0.035306
16.573359	 0.033371
16.586693	 0.031617
16.600027	 0.029909
16.613361	 0.028344
16.626696	 0.027037
16.640030	 0.026047
16.653364	 0.025364
16.666698	 0.024818
16.680033	 0.024217
16.693367	 0.023527
16.706701	 0.022822
16.720036	 0.022123
16.733370	 0.021380
16.746704	 0.020668
16.760038	 0.020227
16.773373	 0.020097
16.786707	 0.019888
16.800041	 0.019296
16.813375	 0.018495
16.826710	 0.017767
16.840044	 0.017109
16.853378	 0.016398
16.866713	 0.015573
16.880047	 0.014649
16.893381	 0.013752
16.906715	 0.012914
16.920050	 0.012014
16.933384	 0.011024
16.946718	 0.010077
16.960052	 0.009280
16.973387	 0.008554
16.986721	 0.007794
17.000055	 0.007084
17.013390	 0.006518
17.026724	 0.006028
17.040058	 0.005539
17.053392	 0.005031
17.066727	 0.004558
17.080061	 0.004242
17.093395	 0.004020
17.106730	 0.003673
17.120064	 0.003298
17.133398	 0.003282
17.146732	 0.003691
17.160067	 0.004179
17.173401	 0.004494
17.186735	 0.004681
17.200069	 0.004866
17.213404	 0.005094
17.226738	 0.005382
17.240072	 0.005679
17.253407	 0.005814
17.266741	 0.005709
17.280075	 0.005562
17.293409	 0.005614
17.306744	 0.005843
17.320078	 0.006050
17.333412	 0.006194
17.346746	 0.006437
17.360081	 0.006848
17.373415	 0.007256
17.386749	 0.007490
17.400084	 0.007673
17.413418	 0.008024
17.426752	 0.008433
17.440086	 0.008705
17.453421	 0.008996
17.466755	 0.009485
17.480089	 0.009982
17.493423	 0.010245
17.506758	 0.010335
17.520092	 0.010402
17.533426	 0.010370
17.546761	 0.010190
17.560095	 0.010101
17.573429	 0.010214
17.586763	 0.010319
17.600098	 0.010428
17.613432	 0.010771
17.626766	 0.011227
17.640100	 0.011459
17.653435	 0.011432
17.666769	 0.011438
17.680103	 0.011666
17.693438	 0.011955
17.706772	 0.012070
17.720106	 0.012099
17.733440	 0.012265
17.746775	 0.012585
17.760109	 0.012921
17.773443	 0.013156
17.786777	 0.013259
17.800112	 0.013350
17.813446	 0.013599
17.826780	 0.014005
17.840115	 0.014362
17.853449	 0.014506
17.866783	 0.014501
17.880117	 0.014559
17.893452	 0.014814
17.906786	 0.015266
17.920120	 0.015803
17.933455	 0.016123
17.946789	 0.016021
17.960123	 0.015798
17.973457	 0.015859
17.986792	 0.016182
18.000126	 0.016484
18.013460	 0.016514
18.026794	 0.016261
18.040129	 0.016051
18.053463	 0.016148
18.066797	 0.016407
18.080132	 0.016594
18.093466	 0.016705
18.106800	 0.016706
18.120134	 0.016490
18.133469	 0.016210
18.146803	 0.016110
18.160137	 0.016137
18.173471	 0.016150
18.186806	 0.016261
18.200140	 0.016614
18.213474	 0.017097
18.226809	 0.017442
18.240143	 0.017487
18.253477	 0.017348
18.266811	 0.017292
18.280146	 0.017318
18.293480	 0.017197
18.306814	 0.016914
18.320148	 0.016642
18.333483	 0.016463
18.346817	 0.016416
18.360151	 0.016533
18.373486	 0.016794
18.386820	 0.017188
18.400154	 0.017574
18.413488	 0.017673
18.426823	 0.017440
18.440157	 0.017131
18.453491	 0.016955
18.466825	 0.016936
18.480160	 0.017025
18.493494	 0.017237
18.506828	 0.017575
18.520163	 0.017848
18.533497	 0.017846
18.546831	 0.017579
18.560165	 0.017296
18.573500	 0.017307
18.586834	 0.017632
18.600168	 0.017943
18.613503	 0.017994
18.626837	 0.017871
18.640171	 0.017810
18.653505	 0.017958
18.666840	 0.018207
18.680174	 0.018335
18.693508	 0.018315
18.706842	 0.018257
18.720177	 0.018164
18.733511	 0.017978
18.746845	 0.017817
18.760180	 0.017871
18.773514	 0.018044
18.786848	 0.018084
18.800182	 0.017968
18.813517	 0.017855
18.826851	 0.017825
18.840185	 0.017829
18.853519	 0.017767
18.866854	 0.017651
18.880188	 0.017615
18.893522	 0.017667
18.906857	 0.017657
18.920191	 0.017568
18.933525	 0.017484
18.946859	 0.017402
18.960194	 0.017328
18.973528	 0.017331
18.986862	 0.017387
19.000196	 0.017423
19.013531	 0.017483
19.026865	 0.017599
19.040199	 0.017564
19.053534	 0.017283
19.066868	 0.017035
19.080202	 0.016967
19.093536	 0.016920
19.106871	 0.016837
19.120205	 0.016780
19.133539	 0.016816
19.146873	 0.016975
19.160208	 0.017144
19.173542	 0.017215
19.186876	 0.017203
19.200211	 0.017124
19.213545	 0.017032
19.226879	 0.017073
19.240213	 0.017283
19.253548	 0.017555
19.266882	 0.017883
19.280216	 0.018266
19.293550	 0.018532
19.306885	 0.018550
19.320219	 0.018428
19.333553	 0.018367
19.346888	 0.018409
19.360222	 0.018442
19.373556	 0.018453
19.386890	 0.018605
19.400225	 0.018975
19.413559	 0.019365
19.426893	 0.019519
19.440228	 0.019397
19.453562	 0.019076
19.466896	 0.018661
19.480230	 0.018356
19.493565	 0.018347
19.506899	 0.018591
19.520233	 0.018923
19.533567	 0.019272
19.546902	 0.019575
19.560236	 0.019628
19.573570	 0.019451
19.586905	 0.019381
19.600239	 0.019468
19.613573	 0.019457
19.626907	 0.019309
19.640242	 0.019103
19.653576	 0.018825
19.666910	 0.018623
19.680244	 0.018742
19.693579	 0.019070
19.706913	 0.019188
19.720247	 0.018948
19.733582	 0.018673
19.746916	 0.018663
19.760250	 0.018735
19.773584	 0.018666
19.786919	 0.018663
19.800253	 0.018854
19.813587	 0.018985
19.826921	 0.018932
19.840256	 0.018815
19.853590	 0.018654
19.866924	 0.018404
19.880259	 0.018158
19.893593	 0.018011
19.906927	 0.017874
19.920261	 0.017663
19.933596	 0.017498
19.946930	 0.017506
19.960264	 0.017606
19.973598	 0.017730
19.986933	 0.017926

*------------------------ End of raw data
Results for Channel	1	=	242.00	nm
Title:	Report Title
Run File:	C:\HPLC\PET 2025\2025.06.23\ompa_72h004.run
--------------
Injection Info
--------------
Method:	C:\METODOS EQUIPO 2 2025\20250402 PET_Calibrado TPA MHET BHET DIMER.mth
Sample:	OmpA_72h
Injection Date:	Mon Jun 23 13:49:45 2025
Manual injection
Operator:	Paloma
Instrument:	3
Notes:	
---------
Misc Info
---------
Workstation:	HPLC
Bus Address:	44
Run Time:	0.000	to	20.000	min.
-----------
Recalc Info
-----------
Recalc Method:	C:\METODOS EQUIPO 2 2025\20250402 PET_Calibrado TPA MHET BHET DIMER.mth
Recalc Date:	Mon Jun 23 14:09:48 2025
Operator:	Paloma
Instrument:	3
Notes:	
Sample Rate:	5.000 Hz.
Measurement Type:	1 = Area
Calculation Type:	4 = ExtStd
Normalize Results:	No
------------------------
Peak Info for Channel 1
------------------------
4 Peaks (tR	Timeoffset	RRT	Sepcode	Width	Counts	Result	Name)
6.235	-0.136	0.0000	BB	9.95	7295894	68.040710	TPA (uM)
7.227	-0.002	0.0000	GR	0.00	814188	15.373886	MHET (uM)
7.659	0.184	0.0000	BB	3.80	54337	0.655536	BHET (uM)
8.889	-0.240	0.0000	BB	0.00	309436	5.543271	DIMER (uM)
