# Supplementary material for: Engineering Escherichia coli for polyethylene terephthalate powder biodegradation via recoding of an outer membrane protein
Source: iScience. 2026 Jan 2;29(2):114621. doi: 10.1016/j.isci.2025.114621 (PMC12860643; doi:10.1016/j.isci.2025.114621)
Supplement: Data S2. Raw HPLC and UHPLC-MS data — (A) Unprocessed HPLC data files supporting Figures 4, S3, S5, Tables 1 and S4. Files are provided in.txt format corresponding to the data extracted with Varian ProStar software (Varian Inc., Palo Alto, California, USA). Each file contains absorbance values (in arbitrary units) recorded over time under the analytical conditions described in STAR Methods. (B) Raw UHPLC-MS files supporting Figure S4. The chromatograms and mass spectrometry data can be analyzed with the software MassLynx V4.1 (Waters) to obtain the mass spectra of the oligomers TET and TETE. Analytical conditions described in STAR Methods. (A and B) The unprocessed HPLC and UHPLC-MS files have been deposited at Zenodo under the identifier https://zenodo.org/records/17578239. [file mmc5.zip › Data S2/A. HPLC/Figure 4A, Figure S5/S3_8H_1.TXT]

File	C:\HPLC\PET 2025\2025.06.23\ompa_9h.run	Filetype	63
WTOASCII Parameters:	C:\star\WTOASCII.TXT
 1 channels
   Channel	 1	242.00	nm	in AU
Base rate 5.0000 Hz	Bunch 2	Effective rate 5.00000 Hz.	T = 0.003333 min.
6000 points	from	0.000	to	20.000	minutes
Sampling every 4 point(s)
Printing points from	0.000	to	20.000 min, point 0 to 5999
Channels	1	to	1
0.000000	 0.000000
0.013333	 -0.000172
0.026667	 -0.000721
0.040000	 -0.001478
0.053333	 -0.001842
0.066667	 -0.001591
0.080000	 -0.001134
0.093333	 -0.000943
0.106667	 -0.001078
0.120000	 -0.001338
0.133333	 -0.001542
0.146667	 -0.001634
0.160000	 -0.001745
0.173333	 -0.002059
0.186667	 -0.002534
0.200000	 -0.002916
0.213333	 -0.003046
0.226667	 -0.003022
0.240000	 -0.003035
0.253333	 -0.003162
0.266667	 -0.003325
0.280000	 -0.003367
0.293333	 -0.003250
0.306667	 -0.003152
0.320000	 -0.003195
0.333333	 -0.003268
0.346667	 -0.003210
0.360000	 -0.003038
0.373333	 -0.002911
0.386667	 -0.002971
0.400000	 -0.003207
0.413333	 -0.003461
0.426667	 -0.003559
0.440000	 -0.003512
0.453333	 -0.003532
0.466666	 -0.003756
0.480000	 -0.004079
0.493333	 -0.004310
0.506666	 -0.004422
0.520000	 -0.004587
0.533333	 -0.004928
0.546666	 -0.005283
0.560000	 -0.005382
0.573333	 -0.005288
0.586666	 -0.005368
0.600000	 -0.005702
0.613333	 -0.005983
0.626666	 -0.006046
0.640000	 -0.006005
0.653333	 -0.005934
0.666666	 -0.005885
0.680000	 -0.005994
0.693333	 -0.006208
0.706666	 -0.006330
0.720000	 -0.006337
0.733333	 -0.006320
0.746666	 -0.006300
0.760000	 -0.006291
0.773333	 -0.006382
0.786666	 -0.006644
0.800000	 -0.007008
0.813333	 -0.007368
0.826666	 -0.007757
0.839999	 -0.008142
0.853333	 -0.008368
0.866666	 -0.008407
0.879999	 -0.008333
0.893333	 -0.008185
0.906666	 -0.008020
0.919999	 -0.007981
0.933333	 -0.008098
0.946666	 -0.008152
0.959999	 -0.008060
0.973333	 -0.008053
0.986666	 -0.008244
0.999999	 -0.008513
1.013333	 -0.008720
1.026666	 -0.008770
1.039999	 -0.008707
1.053333	 -0.008674
1.066666	 -0.008703
1.079999	 -0.008738
1.093333	 -0.008822
1.106666	 -0.009061
1.119999	 -0.009374
1.133333	 -0.009467
1.146666	 -0.009223
1.159999	 -0.008859
1.173333	 -0.008502
1.186666	 -0.008045
1.199999	 -0.007532
1.213333	 -0.007064
1.226666	 -0.006408
1.239999	 -0.005233
1.253332	 -0.003529
1.266666	 -0.001550
1.279999	 0.000539
1.293332	 0.002920
1.306666	 0.006044
1.319999	 0.010289
1.333332	 0.015631
1.346666	 0.021556
1.359999	 0.027564
1.373332	 0.033753
1.386666	 0.040372
1.399999	 0.046980
1.413332	 0.052619
1.426666	 0.057630
1.439999	 0.069308
1.453332	 0.105046
1.466666	 0.176301
1.479999	 0.266483
1.493332	 0.340635
1.506666	 0.377507
1.519999	 0.380278
1.533332	 0.363369
1.546666	 0.339579
1.559999	 0.315648
1.573332	 0.293725
1.586666	 0.274220
1.599999	 0.257239
1.613332	 0.242676
1.626665	 0.229719
1.639999	 0.217151
1.653332	 0.204442
1.666665	 0.191949
1.679999	 0.179904
1.693332	 0.167884
1.706665	 0.155559
1.719999	 0.143208
1.733332	 0.131061
1.746665	 0.118928
1.759999	 0.106792
1.773332	 0.095057
1.786665	 0.084056
1.799999	 0.073731
1.813332	 0.063807
1.826665	 0.054299
1.839999	 0.045718
1.853332	 0.038414
1.866665	 0.032217
1.879999	 0.027024
1.893332	 0.023039
1.906665	 0.020330
1.919999	 0.018696
1.933332	 0.017882
1.946665	 0.017501
1.959998	 0.017028
1.973332	 0.016161
1.986665	 0.014887
1.999998	 0.013172
2.013332	 0.010992
2.026665	 0.008573
2.039999	 0.006289
2.053332	 0.004327
2.066665	 0.002582
2.079998	 0.000857
2.093332	 -0.000939
2.106665	 -0.002682
2.119998	 -0.004091
2.133332	 -0.005052
2.146665	 -0.005874
2.159998	 -0.006862
2.173332	 -0.007813
2.186665	 -0.008406
2.199998	 -0.008759
2.213332	 -0.009201
2.226665	 -0.009802
2.239998	 -0.010374
2.253332	 -0.010801
2.266665	 -0.011195
2.279998	 -0.011617
2.293332	 -0.011909
2.306665	 -0.011991
2.319998	 -0.011945
2.333332	 -0.011860
2.346665	 -0.011907
2.359998	 -0.012209
2.373332	 -0.012624
2.386665	 -0.012960
2.399998	 -0.013206
2.413332	 -0.013396
2.426665	 -0.013510
2.439998	 -0.013530
2.453331	 -0.013511
2.466665	 -0.013584
2.479998	 -0.013761
2.493331	 -0.013856
2.506665	 -0.013787
2.519998	 -0.013755
2.533331	 -0.013959
2.546665	 -0.014281
2.559998	 -0.014498
2.573331	 -0.014587
2.586665	 -0.014607
2.599998	 -0.014565
2.613331	 -0.014526
2.626665	 -0.014626
2.639998	 -0.014938
2.653331	 -0.015420
2.666665	 -0.015908
2.679998	 -0.016232
2.693331	 -0.016381
2.706665	 -0.016445
2.719998	 -0.016528
2.733331	 -0.016689
2.746665	 -0.016849
2.759998	 -0.016908
2.773331	 -0.016929
2.786664	 -0.017017
2.799998	 -0.017142
2.813331	 -0.017251
2.826664	 -0.017369
2.839998	 -0.017493
2.853331	 -0.017557
2.866664	 -0.017494
2.879998	 -0.017277
2.893331	 -0.017038
2.906664	 -0.017038
2.919998	 -0.017340
2.933331	 -0.017681
2.946664	 -0.017868
2.959998	 -0.017997
2.973331	 -0.018155
2.986664	 -0.018304
2.999998	 -0.018422
3.013331	 -0.018523
3.026664	 -0.018629
3.039998	 -0.018739
3.053331	 -0.018816
3.066664	 -0.018915
3.079998	 -0.019148
3.093331	 -0.019475
3.106664	 -0.019717
3.119998	 -0.019789
3.133331	 -0.019835
3.146664	 -0.020038
3.159997	 -0.020316
3.173331	 -0.020402
3.186664	 -0.020235
3.199997	 -0.020011
3.213331	 -0.019956
3.226664	 -0.020172
3.239997	 -0.020557
3.253331	 -0.020839
3.266664	 -0.020840
3.279997	 -0.020659
3.293331	 -0.020545
3.306664	 -0.020615
3.319997	 -0.020847
3.333331	 -0.021206
3.346664	 -0.021597
3.359997	 -0.021921
3.373331	 -0.022141
3.386664	 -0.022201
3.399997	 -0.022123
3.413331	 -0.022078
3.426664	 -0.022222
3.439997	 -0.022532
3.453331	 -0.022819
3.466664	 -0.022929
3.479997	 -0.022983
3.493330	 -0.023183
3.506664	 -0.023450
3.519997	 -0.023614
3.533330	 -0.023743
3.546664	 -0.023992
3.559997	 -0.024319
3.573330	 -0.024562
3.586664	 -0.024710
3.599997	 -0.024844
3.613330	 -0.024893
3.626664	 -0.024777
3.639997	 -0.024577
3.653330	 -0.024405
3.666664	 -0.024353
3.679997	 -0.024500
3.693330	 -0.024747
3.706664	 -0.024895
3.719997	 -0.024934
3.733330	 -0.025018
3.746664	 -0.025230
3.759997	 -0.025456
3.773330	 -0.025477
3.786664	 -0.025297
3.799997	 -0.025183
3.813330	 -0.025317
3.826663	 -0.025597
3.839997	 -0.025828
3.853330	 -0.026010
3.866663	 -0.026221
3.879997	 -0.026324
3.893330	 -0.026199
3.906663	 -0.025955
3.919997	 -0.025710
3.933330	 -0.025447
3.946663	 -0.025136
3.959997	 -0.024890
3.973330	 -0.024870
3.986663	 -0.024980
3.999997	 -0.024937
4.013330	 -0.024719
4.026663	 -0.024521
4.039997	 -0.024461
4.053330	 -0.024536
4.066663	 -0.024693
4.079997	 -0.024945
4.093330	 -0.025330
4.106663	 -0.025672
4.119997	 -0.025751
4.133330	 -0.025668
4.146663	 -0.025695
4.159997	 -0.025902
4.173330	 -0.026161
4.186663	 -0.026347
4.199996	 -0.026428
4.213330	 -0.026449
4.226663	 -0.026472
4.239996	 -0.026530
4.253330	 -0.026649
4.266663	 -0.026784
4.279996	 -0.026743
4.293330	 -0.026467
4.306663	 -0.026291
4.319996	 -0.026474
4.333330	 -0.026767
4.346663	 -0.026849
4.359996	 -0.026821
4.373330	 -0.026922
4.386663	 -0.027126
4.399996	 -0.027305
4.413330	 -0.027412
4.426663	 -0.027448
4.439996	 -0.027493
4.453330	 -0.027574
4.466663	 -0.027581
4.479996	 -0.027516
4.493330	 -0.027596
4.506663	 -0.027931
4.519996	 -0.028277
4.533329	 -0.028353
4.546663	 -0.028228
4.559996	 -0.028151
4.573329	 -0.028199
4.586663	 -0.028333
4.599996	 -0.028533
4.613329	 -0.028691
4.626663	 -0.028652
4.639996	 -0.028439
4.653329	 -0.028220
4.666663	 -0.028157
4.679996	 -0.028336
4.693329	 -0.028605
4.706663	 -0.028686
4.719996	 -0.028597
4.733329	 -0.028655
4.746663	 -0.028989
4.759996	 -0.029350
4.773329	 -0.029516
4.786663	 -0.029577
4.799996	 -0.029692
4.813329	 -0.029851
4.826663	 -0.029968
4.839996	 -0.030053
4.853329	 -0.030147
4.866663	 -0.030259
4.879996	 -0.030504
4.893329	 -0.030987
4.906662	 -0.031513
4.919996	 -0.031760
4.933329	 -0.031715
4.946662	 -0.031622
4.959996	 -0.031540
4.973329	 -0.031335
4.986662	 -0.031036
4.999996	 -0.030801
5.013329	 -0.030594
5.026662	 -0.030339
5.039996	 -0.030216
5.053329	 -0.030431
5.066662	 -0.030860
5.079996	 -0.031232
5.093329	 -0.031466
5.106662	 -0.031582
5.119996	 -0.031555
5.133329	 -0.031425
5.146662	 -0.031376
5.159996	 -0.031580
5.173329	 -0.031934
5.186662	 -0.032125
5.199996	 -0.032050
5.213329	 -0.031982
5.226662	 -0.032152
5.239995	 -0.032413
5.253329	 -0.032595
5.266662	 -0.032778
5.279995	 -0.032982
5.293329	 -0.033029
5.306662	 -0.032832
5.319995	 -0.032540
5.333329	 -0.032396
5.346662	 -0.032534
5.359995	 -0.032862
5.373329	 -0.033183
5.386662	 -0.033340
5.399995	 -0.033258
5.413329	 -0.033024
5.426662	 -0.032881
5.439995	 -0.032969
5.453329	 -0.033193
5.466662	 -0.033416
5.479995	 -0.033643
5.493329	 -0.033912
5.506662	 -0.034072
5.519995	 -0.033943
5.533329	 -0.033611
5.546662	 -0.033328
5.559995	 -0.033204
5.573328	 -0.033246
5.586662	 -0.033480
5.599995	 -0.033817
5.613328	 -0.034089
5.626662	 -0.034257
5.639995	 -0.034367
5.653328	 -0.034377
5.666662	 -0.034232
5.679995	 -0.033975
5.693328	 -0.033643
5.706662	 -0.033284
5.719995	 -0.033046
5.733328	 -0.032963
5.746662	 -0.032890
5.759995	 -0.032738
5.773328	 -0.032613
5.786662	 -0.032638
5.799995	 -0.032705
5.813328	 -0.032601
5.826662	 -0.032261
5.839995	 -0.031830
5.853328	 -0.031572
5.866662	 -0.031571
5.879995	 -0.031496
5.893328	 -0.030984
5.906662	 -0.030161
5.919995	 -0.029444
5.933328	 -0.028991
5.946661	 -0.028678
5.959995	 -0.028428
5.973328	 -0.028104
5.986661	 -0.027411
5.999995	 -0.026290
6.013328	 -0.025011
6.026661	 -0.023761
6.039995	 -0.022519
6.053328	 -0.021318
6.066661	 -0.020277
6.079995	 -0.019389
6.093328	 -0.018596
6.106661	 -0.017912
6.119995	 -0.017262
6.133328	 -0.016585
6.146661	 -0.016059
6.159995	 -0.015864
6.173328	 -0.015926
6.186661	 -0.016054
6.199995	 -0.016096
6.213328	 -0.015953
6.226661	 -0.015668
6.239995	 -0.015384
6.253328	 -0.015125
6.266661	 -0.014875
6.279994	 -0.014673
6.293328	 -0.014464
6.306661	 -0.014194
6.319994	 -0.013913
6.333328	 -0.013599
6.346661	 -0.013193
6.359994	 -0.012769
6.373328	 -0.012435
6.386661	 -0.012222
6.399994	 -0.012135
6.413328	 -0.012141
6.426661	 -0.012124
6.439994	 -0.011990
6.453328	 -0.011820
6.466661	 -0.011755
6.479994	 -0.011777
6.493328	 -0.011756
6.506661	 -0.011644
6.519994	 -0.011576
6.533328	 -0.011671
6.546661	 -0.011811
6.559994	 -0.011832
6.573328	 -0.011730
6.586661	 -0.011475
6.599994	 -0.011159
6.613328	 -0.011158
6.626661	 -0.011545
6.639994	 -0.011907
6.653327	 -0.012067
6.666661	 -0.012216
6.679994	 -0.012387
6.693327	 -0.012437
6.706661	 -0.012378
6.719994	 -0.012350
6.733327	 -0.012351
6.746661	 -0.012271
6.759994	 -0.012189
6.773327	 -0.012251
6.786661	 -0.012331
6.799994	 -0.012207
6.813327	 -0.011905
6.826661	 -0.011642
6.839994	 -0.011668
6.853327	 -0.012024
6.866661	 -0.012412
6.879994	 -0.012558
6.893327	 -0.012443
6.906661	 -0.012185
6.919994	 -0.011930
6.933327	 -0.011782
6.946661	 -0.011757
6.959994	 -0.011787
6.973327	 -0.011731
6.986660	 -0.011536
6.999994	 -0.011379
7.013327	 -0.011402
7.026660	 -0.011397
7.039994	 -0.011098
7.053327	 -0.010592
7.066660	 -0.010088
7.079994	 -0.009612
7.093327	 -0.008818
7.106660	 -0.006933
7.119994	 -0.003523
7.133327	 0.000306
7.146660	 0.002447
7.159994	 0.001904
7.173327	 -0.000494
7.186660	 -0.003374
7.199994	 -0.005887
7.213327	 -0.007685
7.226660	 -0.008755
7.239994	 -0.009322
7.253327	 -0.009610
7.266660	 -0.009698
7.279994	 -0.009503
7.293327	 -0.009006
7.306660	 -0.008525
7.319993	 -0.008452
7.333327	 -0.008742
7.346660	 -0.008990
7.359993	 -0.008917
7.373327	 -0.008479
7.386660	 -0.007753
7.399993	 -0.006907
7.413327	 -0.006092
7.426660	 -0.005318
7.439993	 -0.004562
7.453327	 -0.003884
7.466660	 -0.003311
7.479993	 -0.002509
7.493327	 -0.000985
7.506660	 0.000932
7.519993	 0.002089
7.533327	 0.001886
7.546660	 0.000791
7.559993	 -0.000400
7.573327	 -0.001075
7.586660	 -0.000954
7.599993	 -0.000340
7.613327	 0.000143
7.626660	 0.000363
7.639993	 0.000610
7.653327	 0.000722
7.666660	 0.000274
7.679993	 -0.000644
7.693326	 -0.001645
7.706660	 -0.002614
7.719993	 -0.003522
7.733326	 -0.004254
7.746660	 -0.004797
7.759993	 -0.005176
7.773326	 -0.005386
7.786660	 -0.005532
7.799993	 -0.005685
7.813326	 -0.005711
7.826660	 -0.005483
7.839993	 -0.005160
7.853326	 -0.005108
7.866660	 -0.005354
7.879993	 -0.005502
7.893326	 -0.005374
7.906660	 -0.005149
7.919993	 -0.004907
7.933326	 -0.004619
7.946660	 -0.004295
7.959993	 -0.003781
7.973326	 -0.002932
7.986660	 -0.002119
7.999993	 -0.001870
8.013327	 -0.002110
8.026660	 -0.002351
8.039993	 -0.002371
8.053327	 -0.002326
8.066660	 -0.002300
8.079993	 -0.001995
8.093327	 -0.001077
8.106660	 0.000206
8.119993	 0.001235
8.133327	 0.001778
8.146660	 0.002016
8.159993	 0.002005
8.173326	 0.001603
8.186660	 0.000793
8.199993	 -0.000243
8.213326	 -0.001223
8.226660	 -0.001886
8.239993	 -0.002260
8.253326	 -0.002582
8.266660	 -0.002854
8.279993	 -0.002950
8.293326	 -0.003005
8.306660	 -0.003155
8.319993	 -0.003211
8.333326	 -0.002982
8.346660	 -0.002591
8.359993	 -0.002213
8.373326	 -0.001845
8.386660	 -0.001495
8.399993	 -0.001325
8.413326	 -0.001361
8.426660	 -0.001331
8.439993	 -0.001008
8.453326	 -0.000399
8.466660	 0.000405
8.479993	 0.001153
8.493326	 0.001404
8.506660	 0.001080
8.519993	 0.000644
8.533326	 0.000427
8.546659	 0.000377
8.559993	 0.000404
8.573326	 0.000406
8.586659	 0.000226
8.599993	 -0.000036
8.613326	 -0.000101
8.626659	 0.000002
8.639993	 0.000049
8.653326	 0.000036
8.666659	 0.000037
8.679993	 -0.000009
8.693326	 -0.000129
8.706659	 -0.000219
8.719993	 -0.000226
8.733326	 -0.000172
8.746659	 0.000037
8.759993	 0.000527
8.773326	 0.001168
8.786659	 0.001709
8.799993	 0.002058
8.813326	 0.002219
8.826659	 0.002218
8.839993	 0.002291
8.853326	 0.002874
8.866659	 0.004060
8.879992	 0.005286
8.893326	 0.005870
8.906659	 0.005672
8.919992	 0.005054
8.933326	 0.004419
8.946659	 0.003968
8.959992	 0.003736
8.973326	 0.003665
8.986659	 0.003678
8.999992	 0.003680
9.013326	 0.003537
9.026659	 0.003272
9.039992	 0.003166
9.053326	 0.003401
9.066659	 0.003793
9.079992	 0.004106
9.093326	 0.004325
9.106659	 0.004466
9.119992	 0.004505
9.133326	 0.004492
9.146659	 0.004477
9.159992	 0.004425
9.173326	 0.004226
9.186659	 0.003838
9.199992	 0.003404
9.213326	 0.003120
9.226659	 0.002981
9.239992	 0.002811
9.253325	 0.002488
9.266659	 0.002135
9.279992	 0.002053
9.293325	 0.002279
9.306659	 0.002447
9.319992	 0.002329
9.333325	 0.002064
9.346659	 0.001921
9.359992	 0.002182
9.373325	 0.002889
9.386659	 0.003623
9.399992	 0.003941
9.413325	 0.003755
9.426659	 0.003212
9.439992	 0.002586
9.453325	 0.002100
9.466659	 0.001768
9.479992	 0.001557
9.493325	 0.001454
9.506659	 0.001419
9.519992	 0.001423
9.533325	 0.001381
9.546659	 0.001199
9.559992	 0.000965
9.573325	 0.000791
9.586658	 0.000571
9.599992	 0.000160
9.613325	 -0.000242
9.626658	 -0.000317
9.639992	 -0.000205
9.653325	 -0.000135
9.666658	 0.000087
9.679992	 0.000574
9.693325	 0.000972
9.706658	 0.001022
9.719992	 0.000999
9.733325	 0.001257
9.746658	 0.001670
9.759992	 0.001860
9.773325	 0.001783
9.786658	 0.001658
9.799992	 0.001595
9.813325	 0.001637
9.826658	 0.001953
9.839992	 0.002706
9.853325	 0.003647
9.866658	 0.004294
9.879992	 0.004650
9.893325	 0.005106
9.906658	 0.005663
9.919991	 0.005836
9.933325	 0.005383
9.946658	 0.004613
9.959991	 0.003945
9.973325	 0.003588
9.986658	 0.003495
9.999991	 0.003335
10.013325	 0.002909
10.026658	 0.002499
10.039991	 0.002437
10.053325	 0.002622
10.066658	 0.002782
10.079991	 0.002892
10.093325	 0.003103
10.106658	 0.003478
10.119991	 0.003844
10.133325	 0.003916
10.146658	 0.003716
10.159991	 0.003557
10.173325	 0.003585
10.186658	 0.003732
10.199991	 0.003978
10.213325	 0.004405
10.226658	 0.005058
10.239991	 0.005666
10.253325	 0.005680
10.266658	 0.004941
10.279991	 0.004052
10.293324	 0.003580
10.306658	 0.003338
10.319991	 0.003032
10.333324	 0.002902
10.346658	 0.003113
10.359991	 0.003401
10.373324	 0.003637
10.386658	 0.003914
10.399991	 0.004126
10.413324	 0.004058
10.426658	 0.003697
10.439991	 0.003246
10.453324	 0.002927
10.466658	 0.002753
10.479991	 0.002598
10.493324	 0.002456
10.506658	 0.002416
10.519991	 0.002424
10.533324	 0.002377
10.546658	 0.002355
10.559991	 0.002524
10.573324	 0.002862
10.586658	 0.003165
10.599991	 0.003348
10.613324	 0.003522
10.626657	 0.003733
10.639991	 0.003907
10.653324	 0.003981
10.666657	 0.003925
10.679991	 0.003804
10.693324	 0.003920
10.706657	 0.004764
10.719991	 0.006634
10.733324	 0.009308
10.746657	 0.011925
10.759991	 0.013275
10.773324	 0.012722
10.786657	 0.010840
10.799991	 0.008758
10.813324	 0.007221
10.826657	 0.006325
10.839991	 0.005563
10.853324	 0.004371
10.866657	 0.002883
10.879991	 0.001717
10.893324	 0.001176
10.906657	 0.001146
10.919991	 0.001313
10.933324	 0.001260
10.946657	 0.000897
10.959991	 0.000585
10.973324	 0.000543
10.986657	 0.000636
10.999990	 0.000705
11.013324	 0.000679
11.026657	 0.000609
11.039990	 0.000628
11.053324	 0.000756
11.066657	 0.000884
11.079990	 0.000876
11.093324	 0.000707
11.106657	 0.000509
11.119990	 0.000379
11.133324	 0.000301
11.146657	 0.000231
11.159990	 0.000201
11.173324	 0.000343
11.186657	 0.000703
11.199990	 0.001122
11.213324	 0.001436
11.226657	 0.001649
11.239990	 0.001867
11.253324	 0.002157
11.266657	 0.002411
11.279990	 0.002441
11.293324	 0.002284
11.306657	 0.002153
11.319990	 0.002142
11.333323	 0.002207
11.346657	 0.002324
11.359990	 0.002518
11.373323	 0.002723
11.386657	 0.002771
11.399990	 0.002580
11.413323	 0.002260
11.426657	 0.002009
11.439990	 0.001980
11.453323	 0.002168
11.466657	 0.002377
11.479990	 0.002388
11.493323	 0.002113
11.506657	 0.001703
11.519990	 0.001515
11.533323	 0.001764
11.546657	 0.002313
11.559990	 0.002895
11.573323	 0.003260
11.586657	 0.003206
11.599990	 0.002745
11.613323	 0.002180
11.626657	 0.001795
11.639990	 0.001528
11.653323	 0.001224
11.666656	 0.000954
11.679990	 0.000837
11.693323	 0.000887
11.706656	 0.001045
11.719990	 0.001182
11.733323	 0.001110
11.746656	 0.000803
11.759990	 0.000579
11.773323	 0.000804
11.786656	 0.001352
11.799990	 0.001723
11.813323	 0.001752
11.826656	 0.001696
11.839990	 0.001806
11.853323	 0.002414
11.866656	 0.004671
11.879990	 0.011220
11.893323	 0.024803
11.906656	 0.043889
11.919990	 0.060496
11.933323	 0.065799
11.946656	 0.058086
11.959990	 0.043143
11.973323	 0.028051
11.986656	 0.016705
11.999990	 0.009635
12.013323	 0.005640
12.026656	 0.003414
12.039989	 0.002217
12.053323	 0.001635
12.066656	 0.001399
12.079989	 0.001331
12.093323	 0.001223
12.106656	 0.001005
12.119989	 0.000849
12.133323	 0.000743
12.146656	 0.000440
12.159989	 -0.000040
12.173323	 -0.000394
12.186656	 -0.000444
12.199989	 -0.000346
12.213323	 -0.000437
12.226656	 -0.000836
12.239989	 -0.001231
12.253323	 -0.001306
12.266656	 -0.001233
12.279989	 -0.001302
12.293323	 -0.001429
12.306656	 -0.001405
12.319989	 -0.001223
12.333323	 -0.000999
12.346656	 -0.000841
12.359989	 -0.000820
12.373322	 -0.000937
12.386656	 -0.001201
12.399989	 -0.001608
12.413322	 -0.002010
12.426656	 -0.002190
12.439989	 -0.002124
12.453322	 -0.001958
12.466656	 -0.001640
12.479989	 -0.000916
12.493322	 0.000210
12.506656	 0.001341
12.519989	 0.002013
12.533322	 0.001958
12.546656	 0.001304
12.559989	 0.000549
12.573322	 0.000047
12.586656	 -0.000296
12.599989	 -0.000665
12.613322	 -0.000960
12.626656	 -0.001011
12.639989	 -0.000881
12.653322	 -0.000722
12.666656	 -0.000588
12.679989	 -0.000535
12.693322	 -0.000695
12.706656	 -0.001071
12.719989	 -0.001442
12.733322	 -0.001516
12.746655	 -0.001210
12.759989	 -0.000694
12.773322	 -0.000209
12.786655	 0.000048
12.799989	 0.000023
12.813322	 -0.000161
12.826655	 -0.000320
12.839989	 -0.000296
12.853322	 -0.000089
12.866655	 0.000080
12.879989	 0.000032
12.893322	 -0.000191
12.906655	 -0.000438
12.919989	 -0.000593
12.933322	 -0.000685
12.946655	 -0.000798
12.959989	 -0.000869
12.973322	 -0.000795
12.986655	 -0.000634
12.999989	 -0.000473
13.013322	 -0.000334
13.026655	 -0.000338
13.039989	 -0.000574
13.053322	 -0.000803
13.066655	 -0.000763
13.079988	 -0.000620
13.093322	 -0.000647
13.106655	 -0.000705
13.119988	 -0.000557
13.133322	 -0.000359
13.146655	 -0.000348
13.159988	 -0.000533
13.173322	 -0.000870
13.186655	 -0.001180
13.199988	 -0.001171
13.213322	 -0.000934
13.226655	 -0.000855
13.239988	 -0.000946
13.253322	 -0.000950
13.266655	 -0.000871
13.279988	 -0.000888
13.293322	 -0.001049
13.306655	 -0.001299
13.319988	 -0.001490
13.333322	 -0.001436
13.346655	 -0.001295
13.359988	 -0.001400
13.373322	 -0.001663
13.386655	 -0.001764
13.399988	 -0.001689
13.413321	 -0.001565
13.426655	 -0.001403
13.439988	 -0.001263
13.453321	 -0.001215
13.466655	 -0.001266
13.479988	 -0.001460
13.493321	 -0.001772
13.506655	 -0.002013
13.519988	 -0.002123
13.533321	 -0.002259
13.546655	 -0.002541
13.559988	 -0.002969
13.573321	 -0.003349
13.586655	 -0.003353
13.599988	 -0.003050
13.613321	 -0.002951
13.626655	 -0.003203
13.639988	 -0.003438
13.653321	 -0.003555
13.666655	 -0.003806
13.679988	 -0.004141
13.693321	 -0.004259
13.706655	 -0.004135
13.719988	 -0.004030
13.733321	 -0.004081
13.746655	 -0.004134
13.759988	 -0.004032
13.773321	 -0.003884
13.786654	 -0.003923
13.799988	 -0.004123
13.813321	 -0.004261
13.826654	 -0.004327
13.839988	 -0.004482
13.853321	 -0.004742
13.866654	 -0.004981
13.879988	 -0.005072
13.893321	 -0.004969
13.906654	 -0.004834
13.919988	 -0.004916
13.933321	 -0.005226
13.946654	 -0.005574
13.959988	 -0.005856
13.973321	 -0.006043
13.986654	 -0.006096
13.999988	 -0.006035
14.013321	 -0.005950
14.026654	 -0.005887
14.039988	 -0.005823
14.053321	 -0.005794
14.066654	 -0.005858
14.079988	 -0.005920
14.093321	 -0.005870
14.106654	 -0.005803
14.119987	 -0.005874
14.133321	 -0.006038
14.146654	 -0.006045
14.159987	 -0.005824
14.173321	 -0.005708
14.186654	 -0.005921
14.199987	 -0.006235
14.213321	 -0.006392
14.226654	 -0.006465
14.239987	 -0.006626
14.253321	 -0.006817
14.266654	 -0.006892
14.279987	 -0.006886
14.293321	 -0.006887
14.306654	 -0.006827
14.319987	 -0.006593
14.333321	 -0.006237
14.346654	 -0.005955
14.359987	 -0.005897
14.373321	 -0.005951
14.386654	 -0.005881
14.399987	 -0.005756
14.413321	 -0.005775
14.426654	 -0.005791
14.439987	 -0.005558
14.453321	 -0.005257
14.466654	 -0.005333
14.479987	 -0.005876
14.493320	 -0.006380
14.506654	 -0.006382
14.519987	 -0.006098
14.533320	 -0.006002
14.546654	 -0.006154
14.559987	 -0.006333
14.573320	 -0.006387
14.586654	 -0.006279
14.599987	 -0.006112
14.613320	 -0.005987
14.626654	 -0.005884
14.639987	 -0.005841
14.653320	 -0.005944
14.666654	 -0.006189
14.679987	 -0.006500
14.693320	 -0.006760
14.706654	 -0.006876
14.719987	 -0.006904
14.733320	 -0.006926
14.746654	 -0.006860
14.759987	 -0.006707
14.773320	 -0.006691
14.786654	 -0.006786
14.799987	 -0.006667
14.813320	 -0.006328
14.826653	 -0.006150
14.839987	 -0.006303
14.853320	 -0.006657
14.866653	 -0.007070
14.879987	 -0.007431
14.893320	 -0.007647
14.906653	 -0.007724
14.919987	 -0.007752
14.933320	 -0.007811
14.946653	 -0.007887
14.959987	 -0.007875
14.973320	 -0.007704
14.986653	 -0.007473
14.999987	 -0.007346
15.013320	 -0.007354
15.026653	 -0.007412
15.039987	 -0.007460
15.053320	 -0.007602
15.066653	 -0.007922
15.079987	 -0.008202
15.093320	 -0.008244
15.106653	 -0.008217
15.119987	 -0.008287
15.133320	 -0.008354
15.146653	 -0.008361
15.159986	 -0.008336
15.173320	 -0.008291
15.186653	 -0.008297
15.199986	 -0.008432
15.213320	 -0.008770
15.226653	 -0.009377
15.239986	 -0.010082
15.253320	 -0.010554
15.266653	 -0.010723
15.279986	 -0.010836
15.293320	 -0.011084
15.306653	 -0.011405
15.319986	 -0.011645
15.333320	 -0.011709
15.346653	 -0.011614
15.359986	 -0.011620
15.373320	 -0.012026
15.386653	 -0.012685
15.399986	 -0.013154
15.413320	 -0.013294
15.426653	 -0.013256
15.439986	 -0.013099
15.453320	 -0.012907
15.466653	 -0.012912
15.479986	 -0.013147
15.493320	 -0.013308
15.506653	 -0.013185
15.519986	 -0.012968
15.533319	 -0.012905
15.546653	 -0.012981
15.559986	 -0.013148
15.573319	 -0.013370
15.586653	 -0.013456
15.599986	 -0.013365
15.613319	 -0.013326
15.626653	 -0.013333
15.639986	 -0.013119
15.653319	 -0.012741
15.666653	 -0.012525
15.679986	 -0.012494
15.693319	 -0.012408
15.706653	 -0.012221
15.719986	 -0.012056
15.733319	 -0.011854
15.746653	 -0.011506
15.759986	 -0.011210
15.773319	 -0.011237
15.786653	 -0.011534
15.799986	 -0.011882
15.813319	 -0.012046
15.826653	 -0.011836
15.839986	 -0.011460
15.853319	 -0.011443
15.866652	 -0.011887
15.879986	 -0.012305
15.893319	 -0.012355
15.906652	 -0.012260
15.919986	 -0.012318
15.933319	 -0.012459
15.946652	 -0.012548
15.959986	 -0.012623
15.973319	 -0.012644
15.986652	 -0.012499
15.999986	 -0.012274
16.013319	 -0.012212
16.026653	 -0.012392
16.039988	 -0.012646
16.053322	 -0.012823
16.066656	 -0.012926
16.079990	 -0.013037
16.093325	 -0.013188
16.106659	 -0.013268
16.119993	 -0.013229
16.133327	 -0.013218
16.146662	 -0.013346
16.159996	 -0.013550
16.173330	 -0.013670
16.186665	 -0.013559
16.199999	 -0.013285
16.213333	 -0.013135
16.226667	 -0.013243
16.240002	 -0.013472
16.253336	 -0.013613
16.266670	 -0.013479
16.280005	 -0.013091
16.293339	 -0.012693
16.306673	 -0.012306
16.320007	 -0.011656
16.333342	 -0.010728
16.346676	 -0.009611
16.360010	 -0.007556
16.373344	 -0.002253
16.386679	 0.009236
16.400013	 0.025466
16.413347	 0.036926
16.426682	 0.034247
16.440016	 0.019324
16.453350	 0.001598
16.466684	 -0.013050
16.480019	 -0.024365
16.493353	 -0.033439
16.506687	 -0.040884
16.520021	 -0.047182
16.533356	 -0.052619
16.546690	 -0.057124
16.560024	 -0.060659
16.573359	 -0.063613
16.586693	 -0.066447
16.600027	 -0.069120
16.613361	 -0.071216
16.626696	 -0.072641
16.640030	 -0.073841
16.653364	 -0.075182
16.666698	 -0.076524
16.680033	 -0.077650
16.693367	 -0.078687
16.706701	 -0.079839
16.720036	 -0.081032
16.733370	 -0.082028
16.746704	 -0.082711
16.760038	 -0.083155
16.773373	 -0.083524
16.786707	 -0.084000
16.800041	 -0.084678
16.813375	 -0.085436
16.826710	 -0.086089
16.840044	 -0.086668
16.853378	 -0.087236
16.866713	 -0.087715
16.880047	 -0.088169
16.893381	 -0.088826
16.906715	 -0.089687
16.920050	 -0.090504
16.933384	 -0.091120
16.946718	 -0.091629
16.960052	 -0.092212
16.973387	 -0.092847
16.986721	 -0.093297
17.000055	 -0.093513
17.013390	 -0.093734
17.026724	 -0.094093
17.040058	 -0.094445
17.053392	 -0.094668
17.066727	 -0.094817
17.080061	 -0.094981
17.093395	 -0.095154
17.106730	 -0.095293
17.120064	 -0.095409
17.133398	 -0.095575
17.146732	 -0.095810
17.160067	 -0.096052
17.173401	 -0.096215
17.186735	 -0.096219
17.200069	 -0.096091
17.213404	 -0.095978
17.226738	 -0.095972
17.240072	 -0.096063
17.253407	 -0.096214
17.266741	 -0.096358
17.280075	 -0.096358
17.293409	 -0.096076
17.306744	 -0.095590
17.320078	 -0.095200
17.333412	 -0.095057
17.346746	 -0.094968
17.360081	 -0.094730
17.373415	 -0.094416
17.386749	 -0.094209
17.400084	 -0.094115
17.413418	 -0.094004
17.426752	 -0.093824
17.440086	 -0.093582
17.453421	 -0.093258
17.466755	 -0.092844
17.480089	 -0.092335
17.493423	 -0.091841
17.506758	 -0.091653
17.520092	 -0.091801
17.533426	 -0.091919
17.546761	 -0.091790
17.560095	 -0.091473
17.573429	 -0.091091
17.586763	 -0.090778
17.600098	 -0.090491
17.613432	 -0.090073
17.626766	 -0.089658
17.640100	 -0.089520
17.653435	 -0.089616
17.666769	 -0.089698
17.680103	 -0.089597
17.693438	 -0.089318
17.706772	 -0.088949
17.720106	 -0.088511
17.733440	 -0.088036
17.746775	 -0.087724
17.760109	 -0.087725
17.773443	 -0.087836
17.786777	 -0.087817
17.800112	 -0.087664
17.813446	 -0.087435
17.826780	 -0.087240
17.840115	 -0.087179
17.853449	 -0.087114
17.866783	 -0.086864
17.880117	 -0.086515
17.893452	 -0.086214
17.906786	 -0.085945
17.920120	 -0.085689
17.933455	 -0.085512
17.946789	 -0.085393
17.960123	 -0.085236
17.973457	 -0.085080
17.986792	 -0.085055
18.000126	 -0.085100
18.013460	 -0.085079
18.026794	 -0.085023
18.040129	 -0.084908
18.053463	 -0.084620
18.066797	 -0.084304
18.080132	 -0.084195
18.093466	 -0.084257
18.106800	 -0.084342
18.120134	 -0.084379
18.133469	 -0.084347
18.146803	 -0.084272
18.160137	 -0.084166
18.173471	 -0.084050
18.186806	 -0.084026
18.200140	 -0.084134
18.213474	 -0.084228
18.226809	 -0.084155
18.240143	 -0.083930
18.253477	 -0.083650
18.266811	 -0.083427
18.280146	 -0.083385
18.293480	 -0.083472
18.306814	 -0.083479
18.320148	 -0.083406
18.333483	 -0.083430
18.346817	 -0.083561
18.360151	 -0.083638
18.373486	 -0.083572
18.386820	 -0.083453
18.400154	 -0.083449
18.413488	 -0.083575
18.426823	 -0.083647
18.440157	 -0.083534
18.453491	 -0.083310
18.466825	 -0.083093
18.480160	 -0.082953
18.493494	 -0.082895
18.506828	 -0.082830
18.520163	 -0.082699
18.533497	 -0.082573
18.546831	 -0.082555
18.560165	 -0.082632
18.573500	 -0.082652
18.586834	 -0.082495
18.600168	 -0.082283
18.613503	 -0.082258
18.626837	 -0.082470
18.640171	 -0.082745
18.653505	 -0.082894
18.666840	 -0.082827
18.680174	 -0.082561
18.693508	 -0.082211
18.706842	 -0.082003
18.720177	 -0.082167
18.733511	 -0.082646
18.746845	 -0.083088
18.760180	 -0.083276
18.773514	 -0.083316
18.786848	 -0.083376
18.800182	 -0.083458
18.813517	 -0.083485
18.826851	 -0.083389
18.840185	 -0.083189
18.853519	 -0.083062
18.866854	 -0.083041
18.880188	 -0.082916
18.893522	 -0.082668
18.906857	 -0.082567
18.920191	 -0.082796
18.933525	 -0.083265
18.946859	 -0.083725
18.960194	 -0.083964
18.973528	 -0.083961
18.986862	 -0.083855
19.000196	 -0.083778
19.013531	 -0.083820
19.026865	 -0.084048
19.040199	 -0.084383
19.053534	 -0.084558
19.066868	 -0.084437
19.080202	 -0.084214
19.093536	 -0.084146
19.106871	 -0.084250
19.120205	 -0.084324
19.133539	 -0.084226
19.146873	 -0.084046
19.160208	 -0.083957
19.173542	 -0.084038
19.186876	 -0.084249
19.200211	 -0.084525
19.213545	 -0.084799
19.226879	 -0.084973
19.240213	 -0.084968
19.253548	 -0.084868
19.266882	 -0.084814
19.280216	 -0.084732
19.293550	 -0.084490
19.306885	 -0.084288
19.320219	 -0.084377
19.333553	 -0.084635
19.346888	 -0.084884
19.360222	 -0.085119
19.373556	 -0.085264
19.386890	 -0.085227
19.400225	 -0.085139
19.413559	 -0.085211
19.426893	 -0.085380
19.440228	 -0.085423
19.453562	 -0.085442
19.466896	 -0.085688
19.480230	 -0.086059
19.493565	 -0.086323
19.506899	 -0.086463
19.520233	 -0.086527
19.533567	 -0.086545
19.546902	 -0.086591
19.560236	 -0.086694
19.573570	 -0.086811
19.586905	 -0.086868
19.600239	 -0.086830
19.613573	 -0.086805
19.626907	 -0.086861
19.640242	 -0.086858
19.653576	 -0.086796
19.666910	 -0.086942
19.680244	 -0.087314
19.693579	 -0.087558
19.706913	 -0.087446
19.720247	 -0.087170
19.733582	 -0.087048
19.746916	 -0.087125
19.760250	 -0.087234
19.773584	 -0.087270
19.786919	 -0.087273
19.800253	 -0.087379
19.813587	 -0.087681
19.826921	 -0.088046
19.840256	 -0.088277
19.853590	 -0.088439
19.866924	 -0.088705
19.880259	 -0.088999
19.893593	 -0.089130
19.906927	 -0.089060
19.920261	 -0.088868
19.933596	 -0.088692
19.946930	 -0.088720
19.960264	 -0.088968
19.973598	 -0.089207
19.986933	 -0.089281

*------------------------ End of raw data
Results for Channel	1	=	242.00	nm
Title:	Report Title
Run File:	C:\HPLC\PET 2025\2025.06.23\ompa_9h.run
--------------
Injection Info
--------------
Method:	C:\METODOS EQUIPO 2 2025\20250402 PET_Calibrado TPA MHET BHET DIMER.mth
Sample:	OmpA_9h
Injection Date:	Mon Jun 23 09:50:11 2025
Manual injection
Operator:	Paloma
Instrument:	3
Notes:	
---------
Misc Info
---------
Workstation:	HPLC
Bus Address:	44
Run Time:	0.000	to	20.000	min.
-----------
Recalc Info
-----------
Recalc Method:	c:\metodos equipo 2 2025\20250402 pet_calibrado tpa mhet bhet dimer.mth
Recalc Date:	Mon Jun 23 15:37:53 2025
Operator:	Paloma
Instrument:	3
Notes:	
Sample Rate:	5.000 Hz.
Measurement Type:	1 = Area
Calculation Type:	4 = ExtStd
Normalize Results:	No
------------------------
Peak Info for Channel 1
------------------------
4 Peaks (tR	Timeoffset	RRT	Sepcode	Width	Counts	Result	Name)
6.585	0.214	0.0000	BB	11.44	1279773	11.552588	TPA (uM)
7.227	-0.002	0.0000	GR	0.00	408064	7.665991	MHET (uM)
7.525	0.050	0.0000	BB	7.80	180755	2.183504	BHET (uM)
9.122	-0.007	0.0000	BB	5.94	118345	2.115423	DIMER (uM)
