# Supplementary material for: Engineering Escherichia coli for polyethylene terephthalate powder biodegradation via recoding of an outer membrane protein
Source: iScience. 2026 Jan 2;29(2):114621. doi: 10.1016/j.isci.2025.114621 (PMC12860643; doi:10.1016/j.isci.2025.114621)
Supplement: Data S2. Raw HPLC and UHPLC-MS data — (A) Unprocessed HPLC data files supporting Figures 4, S3, S5, Tables 1 and S4. Files are provided in.txt format corresponding to the data extracted with Varian ProStar software (Varian Inc., Palo Alto, California, USA). Each file contains absorbance values (in arbitrary units) recorded over time under the analytical conditions described in STAR Methods. (B) Raw UHPLC-MS files supporting Figure S4. The chromatograms and mass spectrometry data can be analyzed with the software MassLynx V4.1 (Waters) to obtain the mass spectra of the oligomers TET and TETE. Analytical conditions described in STAR Methods. (A and B) The unprocessed HPLC and UHPLC-MS files have been deposited at Zenodo under the identifier https://zenodo.org/records/17578239. [file mmc5.zip › Data S2/A. HPLC/Figure 4A, Figure S5/S3_8H_2.TXT]

File	C:\HPLC\PET 2025\2025.06.23\ompa_9h002.run	Filetype	63
WTOASCII Parameters:	C:\star\WTOASCII.TXT
 1 channels
   Channel	 1	242.00	nm	in AU
Base rate 5.0000 Hz	Bunch 2	Effective rate 5.00000 Hz.	T = 0.003333 min.
6000 points	from	0.000	to	20.000	minutes
Sampling every 4 point(s)
Printing points from	0.000	to	20.000 min, point 0 to 5999
Channels	1	to	1
0.000000	 0.000000
0.013333	 -0.000440
0.026667	 -0.000873
0.040000	 -0.001192
0.053333	 -0.001301
0.066667	 -0.001101
0.080000	 -0.000714
0.093333	 -0.000479
0.106667	 -0.000578
0.120000	 -0.000938
0.133333	 -0.001357
0.146667	 -0.001595
0.160000	 -0.001627
0.173333	 -0.001678
0.186667	 -0.001915
0.200000	 -0.002287
0.213333	 -0.002676
0.226667	 -0.002952
0.240000	 -0.003028
0.253333	 -0.002933
0.266667	 -0.002660
0.280000	 -0.002168
0.293333	 -0.001649
0.306667	 -0.001395
0.320000	 -0.001349
0.333333	 -0.001273
0.346667	 -0.001165
0.360000	 -0.001110
0.373333	 -0.001057
0.386667	 -0.001016
0.400000	 -0.001079
0.413333	 -0.001193
0.426667	 -0.001311
0.440000	 -0.001517
0.453333	 -0.001684
0.466666	 -0.001567
0.480000	 -0.001300
0.493333	 -0.001188
0.506666	 -0.001244
0.520000	 -0.001379
0.533333	 -0.001696
0.546666	 -0.002249
0.560000	 -0.002728
0.573333	 -0.002778
0.586666	 -0.002465
0.600000	 -0.002178
0.613333	 -0.002227
0.626666	 -0.002546
0.640000	 -0.002808
0.653333	 -0.002949
0.666666	 -0.003188
0.680000	 -0.003508
0.693333	 -0.003691
0.706666	 -0.003734
0.720000	 -0.003751
0.733333	 -0.003780
0.746666	 -0.003907
0.760000	 -0.004157
0.773333	 -0.004376
0.786666	 -0.004508
0.800000	 -0.004603
0.813333	 -0.004655
0.826666	 -0.004737
0.839999	 -0.004882
0.853333	 -0.004862
0.866666	 -0.004603
0.879999	 -0.004379
0.893333	 -0.004436
0.906666	 -0.004699
0.919999	 -0.004849
0.933333	 -0.004777
0.946666	 -0.004703
0.959999	 -0.004749
0.973333	 -0.004822
0.986666	 -0.004802
0.999999	 -0.004647
1.013333	 -0.004473
1.026666	 -0.004413
1.039999	 -0.004402
1.053333	 -0.004361
1.066666	 -0.004377
1.079999	 -0.004544
1.093333	 -0.004762
1.106666	 -0.004827
1.119999	 -0.004722
1.133333	 -0.004576
1.146666	 -0.004390
1.159999	 -0.004028
1.173333	 -0.003414
1.186666	 -0.002555
1.199999	 -0.001480
1.213333	 -0.000228
1.226666	 0.001283
1.239999	 0.003319
1.253332	 0.006030
1.266666	 0.009301
1.279999	 0.013078
1.293332	 0.017473
1.306666	 0.022522
1.319999	 0.028112
1.333332	 0.034064
1.346666	 0.040234
1.359999	 0.046578
1.373332	 0.052894
1.386666	 0.058599
1.399999	 0.063938
1.413332	 0.075404
1.426666	 0.109951
1.439999	 0.180710
1.453332	 0.273279
1.466666	 0.352084
1.479999	 0.393424
1.493332	 0.398920
1.506666	 0.382763
1.519999	 0.358476
1.533332	 0.333615
1.546666	 0.310511
1.559999	 0.289795
1.573332	 0.271964
1.586666	 0.256747
1.599999	 0.243048
1.613332	 0.229939
1.626665	 0.217022
1.639999	 0.204148
1.653332	 0.191476
1.666665	 0.179149
1.679999	 0.166829
1.693332	 0.154221
1.706665	 0.141443
1.719999	 0.128705
1.733332	 0.116199
1.746665	 0.104169
1.759999	 0.092836
1.773332	 0.082337
1.786665	 0.072722
1.799999	 0.063929
1.813332	 0.055930
1.826665	 0.048851
1.839999	 0.042763
1.853332	 0.037539
1.866665	 0.033142
1.879999	 0.029800
1.893332	 0.027765
1.906665	 0.026941
1.919999	 0.026666
1.933332	 0.026152
1.946665	 0.025186
1.959998	 0.023940
1.973332	 0.022356
1.986665	 0.020247
1.999998	 0.017757
2.013332	 0.015278
2.026665	 0.013060
2.039999	 0.011141
2.053332	 0.009456
2.066665	 0.007859
2.079998	 0.006240
2.093332	 0.004678
2.106665	 0.003278
2.119998	 0.002011
2.133332	 0.000841
2.146665	 -0.000208
2.159998	 -0.001104
2.173332	 -0.001828
2.186665	 -0.002384
2.199998	 -0.002803
2.213332	 -0.003154
2.226665	 -0.003544
2.239998	 -0.004005
2.253332	 -0.004476
2.266665	 -0.004854
2.279998	 -0.004974
2.293332	 -0.004789
2.306665	 -0.004529
2.319998	 -0.004424
2.333332	 -0.004448
2.346665	 -0.004511
2.359998	 -0.004690
2.373332	 -0.005118
2.386665	 -0.005685
2.399998	 -0.006075
2.413332	 -0.006143
2.426665	 -0.005993
2.439998	 -0.005717
2.453331	 -0.005438
2.466665	 -0.005400
2.479998	 -0.005576
2.493331	 -0.005685
2.506665	 -0.005711
2.519998	 -0.005787
2.533331	 -0.005809
2.546665	 -0.005703
2.559998	 -0.005701
2.573331	 -0.005987
2.586665	 -0.006419
2.599998	 -0.006814
2.613331	 -0.007142
2.626665	 -0.007379
2.639998	 -0.007574
2.653331	 -0.007853
2.666665	 -0.008124
2.679998	 -0.008190
2.693331	 -0.008080
2.706665	 -0.007933
2.719998	 -0.007895
2.733331	 -0.008111
2.746665	 -0.008510
2.759998	 -0.008836
2.773331	 -0.008965
2.786664	 -0.009011
2.799998	 -0.009139
2.813331	 -0.009298
2.826664	 -0.009366
2.839998	 -0.009453
2.853331	 -0.009679
2.866664	 -0.009875
2.879998	 -0.009862
2.893331	 -0.009761
2.906664	 -0.009814
2.919998	 -0.010048
2.933331	 -0.010158
2.946664	 -0.009933
2.959998	 -0.009690
2.973331	 -0.009862
2.986664	 -0.010367
2.999998	 -0.010721
3.013331	 -0.010726
3.026664	 -0.010668
3.039998	 -0.010753
3.053331	 -0.010839
3.066664	 -0.010848
3.079998	 -0.010890
3.093331	 -0.010926
3.106664	 -0.010803
3.119998	 -0.010618
3.133331	 -0.010619
3.146664	 -0.010772
3.159997	 -0.010871
3.173331	 -0.010950
3.186664	 -0.011159
3.199997	 -0.011400
3.213331	 -0.011401
3.226664	 -0.011122
3.239997	 -0.010900
3.253331	 -0.010964
3.266664	 -0.011036
3.279997	 -0.010865
3.293331	 -0.010666
3.306664	 -0.010624
3.319997	 -0.010689
3.333331	 -0.010953
3.346664	 -0.011512
3.359997	 -0.012088
3.373331	 -0.012372
3.386664	 -0.012405
3.399997	 -0.012344
3.413331	 -0.012234
3.426664	 -0.012052
3.439997	 -0.011861
3.453331	 -0.011792
3.466664	 -0.011896
3.479997	 -0.012102
3.493330	 -0.012242
3.506664	 -0.012167
3.519997	 -0.011913
3.533330	 -0.011657
3.546664	 -0.011510
3.559997	 -0.011410
3.573330	 -0.011253
3.586664	 -0.011114
3.599997	 -0.011186
3.613330	 -0.011503
3.626664	 -0.011921
3.639997	 -0.012311
3.653330	 -0.012672
3.666664	 -0.013016
3.679997	 -0.013224
3.693330	 -0.013206
3.706664	 -0.013173
3.719997	 -0.013351
3.733330	 -0.013580
3.746664	 -0.013575
3.759997	 -0.013316
3.773330	 -0.013055
3.786664	 -0.013085
3.799997	 -0.013485
3.813330	 -0.014065
3.826663	 -0.014500
3.839997	 -0.014593
3.853330	 -0.014471
3.866663	 -0.014364
3.879997	 -0.014316
3.893330	 -0.014279
3.906663	 -0.014267
3.919997	 -0.014299
3.933330	 -0.014360
3.946663	 -0.014455
3.959997	 -0.014592
3.973330	 -0.014748
3.986663	 -0.014895
3.999997	 -0.014993
4.013330	 -0.014970
4.026663	 -0.014822
4.039997	 -0.014661
4.053330	 -0.014630
4.066663	 -0.014729
4.079997	 -0.014785
4.093330	 -0.014748
4.106663	 -0.014786
4.119997	 -0.014959
4.133330	 -0.015155
4.146663	 -0.015279
4.159997	 -0.015306
4.173330	 -0.015259
4.186663	 -0.015197
4.199996	 -0.015173
4.213330	 -0.015221
4.226663	 -0.015316
4.239996	 -0.015304
4.253330	 -0.015132
4.266663	 -0.015055
4.279996	 -0.015231
4.293330	 -0.015381
4.306663	 -0.015226
4.319996	 -0.014978
4.333330	 -0.014999
4.346663	 -0.015247
4.359996	 -0.015428
4.373330	 -0.015485
4.386663	 -0.015558
4.399996	 -0.015674
4.413330	 -0.015809
4.426663	 -0.015921
4.439996	 -0.015871
4.453330	 -0.015638
4.466663	 -0.015404
4.479996	 -0.015359
4.493330	 -0.015592
4.506663	 -0.016016
4.519996	 -0.016245
4.533329	 -0.015993
4.546663	 -0.015584
4.559996	 -0.015467
4.573329	 -0.015525
4.586663	 -0.015467
4.599996	 -0.015368
4.613329	 -0.015325
4.626663	 -0.015255
4.639996	 -0.015207
4.653329	 -0.015364
4.666663	 -0.015699
4.679996	 -0.016018
4.693329	 -0.016210
4.706663	 -0.016234
4.719996	 -0.016091
4.733329	 -0.015937
4.746663	 -0.015967
4.759996	 -0.016189
4.773329	 -0.016516
4.786663	 -0.016782
4.799996	 -0.016754
4.813329	 -0.016494
4.826663	 -0.016348
4.839996	 -0.016397
4.853329	 -0.016392
4.866663	 -0.016240
4.879996	 -0.016148
4.893329	 -0.016242
4.906662	 -0.016385
4.919996	 -0.016401
4.933329	 -0.016280
4.946662	 -0.016111
4.959996	 -0.015949
4.973329	 -0.015856
4.986662	 -0.015938
4.999996	 -0.016193
5.013329	 -0.016448
5.026662	 -0.016519
5.039996	 -0.016374
5.053329	 -0.016092
5.066662	 -0.015776
5.079996	 -0.015574
5.093329	 -0.015591
5.106662	 -0.015746
5.119996	 -0.015916
5.133329	 -0.016110
5.146662	 -0.016377
5.159996	 -0.016693
5.173329	 -0.017027
5.186662	 -0.017341
5.199996	 -0.017547
5.213329	 -0.017666
5.226662	 -0.017910
5.239995	 -0.018277
5.253329	 -0.018438
5.266662	 -0.018340
5.279995	 -0.018370
5.293329	 -0.018726
5.306662	 -0.019126
5.319995	 -0.019271
5.333329	 -0.019227
5.346662	 -0.019187
5.359995	 -0.019164
5.373329	 -0.019071
5.386662	 -0.018873
5.399995	 -0.018625
5.413329	 -0.018460
5.426662	 -0.018429
5.439995	 -0.018335
5.453329	 -0.018038
5.466662	 -0.017798
5.479995	 -0.017853
5.493329	 -0.018076
5.506662	 -0.018357
5.519995	 -0.018668
5.533329	 -0.018843
5.546662	 -0.018813
5.559995	 -0.018766
5.573328	 -0.018780
5.586662	 -0.018788
5.599995	 -0.018859
5.613328	 -0.018997
5.626662	 -0.018982
5.639995	 -0.018725
5.653328	 -0.018436
5.666662	 -0.018357
5.679995	 -0.018567
5.693328	 -0.018899
5.706662	 -0.019041
5.719995	 -0.018879
5.733328	 -0.018559
5.746662	 -0.018195
5.759995	 -0.017802
5.773328	 -0.017462
5.786662	 -0.017215
5.799995	 -0.016936
5.813328	 -0.016632
5.826662	 -0.016441
5.839995	 -0.016277
5.853328	 -0.015982
5.866662	 -0.015608
5.879995	 -0.015275
5.893328	 -0.014949
5.906662	 -0.014471
5.919995	 -0.013785
5.933328	 -0.013064
5.946661	 -0.012469
5.959995	 -0.011944
5.973328	 -0.011344
5.986661	 -0.010628
5.999995	 -0.009802
6.013328	 -0.008819
6.026661	 -0.007727
6.039995	 -0.006742
6.053328	 -0.005928
6.066661	 -0.004982
6.079995	 -0.003658
6.093328	 -0.002226
6.106661	 -0.001116
6.119995	 -0.000345
6.133328	 0.000255
6.146661	 0.000674
6.159995	 0.000871
6.173328	 0.000920
6.186661	 0.000924
6.199995	 0.000932
6.213328	 0.000988
6.226661	 0.001099
6.239995	 0.001141
6.253328	 0.001012
6.266661	 0.000840
6.279994	 0.000805
6.293328	 0.000800
6.306661	 0.000642
6.319994	 0.000455
6.333328	 0.000568
6.346661	 0.001120
6.359994	 0.001880
6.373328	 0.002465
6.386661	 0.002648
6.399994	 0.002587
6.413328	 0.002644
6.426661	 0.002878
6.439994	 0.003091
6.453328	 0.003306
6.466661	 0.003648
6.479994	 0.003953
6.493328	 0.004013
6.506661	 0.003936
6.519994	 0.003884
6.533328	 0.003747
6.546661	 0.003438
6.559994	 0.003137
6.573328	 0.003008
6.586661	 0.003015
6.599994	 0.003076
6.613328	 0.003077
6.626661	 0.002931
6.639994	 0.002731
6.653327	 0.002551
6.666661	 0.002377
6.679994	 0.002368
6.693327	 0.002652
6.706661	 0.002984
6.719994	 0.003016
6.733327	 0.002750
6.746661	 0.002439
6.759994	 0.002221
6.773327	 0.002101
6.786661	 0.002074
6.799994	 0.002115
6.813327	 0.002222
6.826661	 0.002430
6.839994	 0.002678
6.853327	 0.002827
6.866661	 0.002765
6.879994	 0.002514
6.893327	 0.002353
6.906661	 0.002567
6.919994	 0.003087
6.933327	 0.003713
6.946661	 0.004330
6.959994	 0.004768
6.973327	 0.004963
6.986660	 0.005080
6.999994	 0.005177
7.013327	 0.005202
7.026660	 0.005262
7.039994	 0.005402
7.053327	 0.005626
7.066660	 0.006304
7.079994	 0.008043
7.093327	 0.011179
7.106660	 0.015154
7.119994	 0.018370
7.133327	 0.019240
7.146660	 0.017547
7.159994	 0.014519
7.173327	 0.011654
7.186660	 0.009675
7.199994	 0.008550
7.213327	 0.008030
7.226660	 0.007886
7.239994	 0.007973
7.253327	 0.008217
7.266660	 0.008436
7.279994	 0.008371
7.293327	 0.008066
7.306660	 0.007893
7.319993	 0.007996
7.333327	 0.008145
7.346660	 0.008249
7.359993	 0.008465
7.373327	 0.008919
7.386660	 0.009706
7.399993	 0.010786
7.413327	 0.011838
7.426660	 0.012622
7.439993	 0.013286
7.453327	 0.014157
7.466660	 0.015491
7.479993	 0.017238
7.493327	 0.018715
7.506660	 0.019045
7.519993	 0.018155
7.533327	 0.016828
7.546660	 0.015957
7.559993	 0.015954
7.573327	 0.016463
7.586660	 0.016869
7.599993	 0.017305
7.613327	 0.018290
7.626660	 0.019404
7.639993	 0.019610
7.653327	 0.018748
7.666660	 0.017568
7.679993	 0.016518
7.693326	 0.015511
7.706660	 0.014575
7.719993	 0.013894
7.733326	 0.013536
7.746660	 0.013547
7.759993	 0.013879
7.773326	 0.014180
7.786660	 0.014171
7.799993	 0.013969
7.813326	 0.013750
7.826660	 0.013518
7.839993	 0.013345
7.853326	 0.013446
7.866660	 0.013788
7.879993	 0.014021
7.893326	 0.013993
7.906660	 0.014039
7.919993	 0.014505
7.933326	 0.015312
7.946660	 0.016182
7.959993	 0.016890
7.973326	 0.017316
7.986660	 0.017467
7.999993	 0.017362
8.013327	 0.016983
8.026660	 0.016479
8.039993	 0.016292
8.053327	 0.016880
8.066660	 0.018241
8.079993	 0.019771
8.093327	 0.020773
8.106660	 0.021117
8.119993	 0.021152
8.133327	 0.021163
8.146660	 0.021104
8.159993	 0.020663
8.173326	 0.019693
8.186660	 0.018448
8.199993	 0.017351
8.213326	 0.016734
8.226660	 0.016701
8.239993	 0.017042
8.253326	 0.017394
8.266660	 0.017565
8.279993	 0.017618
8.293326	 0.017694
8.306660	 0.017871
8.319993	 0.018046
8.333326	 0.017964
8.346660	 0.017646
8.359993	 0.017393
8.373326	 0.017222
8.386660	 0.016971
8.399993	 0.016790
8.413326	 0.016907
8.426660	 0.017294
8.439993	 0.017836
8.453326	 0.018389
8.466660	 0.018751
8.479993	 0.018855
8.493326	 0.018838
8.506660	 0.018838
8.519993	 0.018820
8.533326	 0.018737
8.546659	 0.018697
8.559993	 0.018798
8.573326	 0.018981
8.586659	 0.019186
8.599993	 0.019423
8.613326	 0.019606
8.626659	 0.019668
8.639993	 0.019757
8.653326	 0.019982
8.666659	 0.020164
8.679993	 0.020094
8.693326	 0.019881
8.706659	 0.019779
8.719993	 0.019865
8.733326	 0.020054
8.746659	 0.020305
8.759993	 0.020615
8.773326	 0.020933
8.786659	 0.021221
8.799993	 0.021530
8.813326	 0.021909
8.826659	 0.022397
8.839993	 0.023078
8.853326	 0.023851
8.866659	 0.024400
8.879992	 0.024587
8.893326	 0.024563
8.906659	 0.024428
8.919992	 0.024081
8.933326	 0.023542
8.946659	 0.023166
8.959992	 0.023203
8.973326	 0.023444
8.986659	 0.023568
8.999992	 0.023459
9.013326	 0.023202
9.026659	 0.023088
9.039992	 0.023310
9.053326	 0.023641
9.066659	 0.023796
9.079992	 0.023841
9.093326	 0.023874
9.106659	 0.023749
9.119992	 0.023486
9.133326	 0.023341
9.146659	 0.023308
9.159992	 0.023221
9.173326	 0.023170
9.186659	 0.023229
9.199992	 0.023272
9.213326	 0.023238
9.226659	 0.023233
9.239992	 0.023371
9.253325	 0.023615
9.266659	 0.023813
9.279992	 0.023832
9.293325	 0.023698
9.306659	 0.023668
9.319992	 0.023960
9.333325	 0.024479
9.346659	 0.025079
9.359992	 0.025812
9.373325	 0.026548
9.386659	 0.026898
9.399992	 0.026706
9.413325	 0.026137
9.426659	 0.025341
9.439992	 0.024476
9.453325	 0.023877
9.466659	 0.023869
9.479992	 0.024364
9.493325	 0.024886
9.506659	 0.025107
9.519992	 0.025021
9.533325	 0.024742
9.546659	 0.024391
9.559992	 0.024108
9.573325	 0.024052
9.586658	 0.024267
9.599992	 0.024624
9.613325	 0.024971
9.626658	 0.025206
9.639992	 0.025299
9.653325	 0.025335
9.666658	 0.025350
9.679992	 0.025319
9.693325	 0.025344
9.706658	 0.025527
9.719992	 0.025746
9.733325	 0.025876
9.746658	 0.025988
9.759992	 0.026173
9.773325	 0.026428
9.786658	 0.026794
9.799992	 0.027345
9.813325	 0.027988
9.826658	 0.028561
9.839992	 0.029038
9.853325	 0.029364
9.866658	 0.029459
9.879992	 0.029499
9.893325	 0.029672
9.906658	 0.029794
9.919991	 0.029627
9.933325	 0.029262
9.946658	 0.028928
9.959991	 0.028743
9.973325	 0.028702
9.986658	 0.028703
9.999991	 0.028663
10.013325	 0.028684
10.026658	 0.028849
10.039991	 0.028920
10.053325	 0.028758
10.066658	 0.028662
10.079991	 0.028919
10.093325	 0.029415
10.106658	 0.029855
10.119991	 0.030115
10.133325	 0.030314
10.146658	 0.030626
10.159991	 0.031070
10.173325	 0.031558
10.186658	 0.032031
10.199991	 0.032482
10.213325	 0.032869
10.226658	 0.033043
10.239991	 0.032827
10.253325	 0.032217
10.266658	 0.031456
10.279991	 0.030897
10.293324	 0.030764
10.306658	 0.030938
10.319991	 0.031071
10.333324	 0.031057
10.346658	 0.031120
10.359991	 0.031396
10.373324	 0.031808
10.386658	 0.032258
10.399991	 0.032552
10.413324	 0.032488
10.426658	 0.032238
10.439991	 0.032159
10.453324	 0.032283
10.466658	 0.032375
10.479991	 0.032286
10.493324	 0.032047
10.506658	 0.031822
10.519991	 0.031864
10.533324	 0.032277
10.546658	 0.032837
10.559991	 0.033252
10.573324	 0.033317
10.586658	 0.033016
10.599991	 0.032788
10.613324	 0.033024
10.626657	 0.033429
10.639991	 0.033511
10.653324	 0.033289
10.666657	 0.033175
10.679991	 0.033584
10.693324	 0.034892
10.706657	 0.037266
10.719991	 0.040119
10.733324	 0.042120
10.746657	 0.042327
10.759991	 0.041149
10.773324	 0.039771
10.786657	 0.038910
10.799991	 0.038413
10.813324	 0.037712
10.826657	 0.036556
10.839991	 0.035303
10.853324	 0.034487
10.866657	 0.034338
10.879991	 0.034663
10.893324	 0.034958
10.906657	 0.034777
10.919991	 0.034147
10.933324	 0.033447
10.946657	 0.032900
10.959991	 0.032493
10.973324	 0.032269
10.986657	 0.032257
10.999990	 0.032300
11.013324	 0.032296
11.026657	 0.032278
11.039990	 0.032209
11.053324	 0.032071
11.066657	 0.031911
11.079990	 0.031720
11.093324	 0.031520
11.106657	 0.031399
11.119990	 0.031356
11.133324	 0.031263
11.146657	 0.031046
11.159990	 0.030784
11.173324	 0.030573
11.186657	 0.030388
11.199990	 0.030171
11.213324	 0.029878
11.226657	 0.029492
11.239990	 0.029149
11.253324	 0.029000
11.266657	 0.029003
11.279990	 0.029083
11.293324	 0.029272
11.306657	 0.029545
11.319990	 0.029855
11.333323	 0.030230
11.346657	 0.030598
11.359990	 0.030823
11.373323	 0.030905
11.386657	 0.030834
11.399990	 0.030567
11.413323	 0.030388
11.426657	 0.030642
11.439990	 0.031174
11.453323	 0.031607
11.466657	 0.031829
11.479990	 0.031880
11.493323	 0.031845
11.506657	 0.031959
11.519990	 0.032349
11.533323	 0.032896
11.546657	 0.033469
11.559990	 0.033849
11.573323	 0.033708
11.586657	 0.033103
11.599990	 0.032510
11.613323	 0.032194
11.626657	 0.032066
11.639990	 0.032067
11.653323	 0.032145
11.666656	 0.032162
11.679990	 0.032141
11.693323	 0.032178
11.706656	 0.032223
11.719990	 0.032305
11.733323	 0.032644
11.746656	 0.033327
11.759990	 0.034090
11.773323	 0.034587
11.786656	 0.034689
11.799990	 0.034501
11.813323	 0.034342
11.826656	 0.034781
11.839990	 0.036973
11.853323	 0.043382
11.866656	 0.056808
11.879990	 0.076245
11.893323	 0.094192
11.906656	 0.101221
11.919990	 0.094266
11.933323	 0.078679
11.946656	 0.062343
11.959990	 0.049891
11.973323	 0.042104
11.986656	 0.037929
11.999990	 0.035981
12.013323	 0.035146
12.026656	 0.034820
12.039989	 0.034797
12.053323	 0.034886
12.066656	 0.034872
12.079989	 0.034677
12.093323	 0.034325
12.106656	 0.033953
12.119989	 0.033769
12.133323	 0.033803
12.146656	 0.033976
12.159989	 0.034267
12.173323	 0.034555
12.186656	 0.034647
12.199989	 0.034497
12.213323	 0.034239
12.226656	 0.034137
12.239989	 0.034340
12.253323	 0.034679
12.266656	 0.034992
12.279989	 0.035400
12.293323	 0.035937
12.306656	 0.036251
12.319989	 0.035986
12.333323	 0.035261
12.346656	 0.034529
12.359989	 0.034067
12.373322	 0.033841
12.386656	 0.033839
12.399989	 0.034011
12.413322	 0.034084
12.426656	 0.033932
12.439989	 0.033845
12.453322	 0.034204
12.466656	 0.035007
12.479989	 0.035853
12.493322	 0.036318
12.506656	 0.036163
12.519989	 0.035416
12.533322	 0.034418
12.546656	 0.033596
12.559989	 0.033101
12.573322	 0.032763
12.586656	 0.032443
12.599989	 0.032181
12.613322	 0.032018
12.626656	 0.031930
12.639989	 0.031859
12.653322	 0.031786
12.666656	 0.031779
12.679989	 0.031827
12.693322	 0.031837
12.706656	 0.031851
12.719989	 0.031934
12.733322	 0.032037
12.746655	 0.032167
12.759989	 0.032367
12.773322	 0.032588
12.786655	 0.032756
12.799989	 0.032894
12.813322	 0.033073
12.826655	 0.033217
12.839989	 0.033148
12.853322	 0.032924
12.866655	 0.032864
12.879989	 0.033144
12.893322	 0.033512
12.906655	 0.033642
12.919989	 0.033586
12.933322	 0.033588
12.946655	 0.033708
12.959989	 0.033870
12.973322	 0.033983
12.986655	 0.033946
12.999989	 0.033755
13.013322	 0.033598
13.026655	 0.033606
13.039989	 0.033626
13.053322	 0.033526
13.066655	 0.033524
13.079988	 0.033814
13.093322	 0.034125
13.106655	 0.034181
13.119988	 0.034192
13.133322	 0.034368
13.146655	 0.034498
13.159988	 0.034440
13.173322	 0.034321
13.186655	 0.034138
13.199988	 0.033868
13.213322	 0.033721
13.226655	 0.033751
13.239988	 0.033704
13.253322	 0.033558
13.266655	 0.033563
13.279988	 0.033741
13.293322	 0.033900
13.306655	 0.033967
13.319988	 0.034029
13.333322	 0.034112
13.346655	 0.034138
13.359988	 0.034157
13.373322	 0.034278
13.386655	 0.034440
13.399988	 0.034473
13.413321	 0.034272
13.426655	 0.033913
13.439988	 0.033680
13.453321	 0.033739
13.466655	 0.033870
13.479988	 0.033896
13.493321	 0.034033
13.506655	 0.034355
13.519988	 0.034489
13.533321	 0.034200
13.546655	 0.033795
13.559988	 0.033714
13.573321	 0.034052
13.586655	 0.034562
13.599988	 0.034958
13.613321	 0.035101
13.626655	 0.035004
13.639988	 0.034772
13.653321	 0.034478
13.666655	 0.034158
13.679988	 0.033881
13.693321	 0.033776
13.706655	 0.033975
13.719988	 0.034429
13.733321	 0.034826
13.746655	 0.034911
13.759988	 0.034705
13.773321	 0.034362
13.786654	 0.034030
13.799988	 0.033710
13.813321	 0.033253
13.826654	 0.032689
13.839988	 0.032308
13.853321	 0.032307
13.866654	 0.032552
13.879988	 0.032742
13.893321	 0.032696
13.906654	 0.032473
13.919988	 0.032263
13.933321	 0.032114
13.946654	 0.031867
13.959988	 0.031539
13.973321	 0.031360
13.986654	 0.031365
13.999988	 0.031400
14.013321	 0.031403
14.026654	 0.031436
14.039988	 0.031433
14.053321	 0.031231
14.066654	 0.030967
14.079988	 0.030957
14.093321	 0.031160
14.106654	 0.031240
14.119987	 0.031131
14.133321	 0.031052
14.146654	 0.031042
14.159987	 0.030954
14.173321	 0.030780
14.186654	 0.030685
14.199987	 0.030776
14.213321	 0.030947
14.226654	 0.031077
14.239987	 0.031203
14.253321	 0.031318
14.266654	 0.031369
14.279987	 0.031451
14.293321	 0.031657
14.306654	 0.031916
14.319987	 0.032127
14.333321	 0.032222
14.346654	 0.032121
14.359987	 0.031854
14.373321	 0.031610
14.386654	 0.031531
14.399987	 0.031582
14.413321	 0.031659
14.426654	 0.031697
14.439987	 0.031694
14.453321	 0.031735
14.466654	 0.031886
14.479987	 0.032091
14.493320	 0.032242
14.506654	 0.032251
14.519987	 0.032084
14.533320	 0.031835
14.546654	 0.031705
14.559987	 0.031827
14.573320	 0.032071
14.586654	 0.032194
14.599987	 0.032160
14.613320	 0.032115
14.626654	 0.032147
14.639987	 0.032261
14.653320	 0.032406
14.666654	 0.032429
14.679987	 0.032287
14.693320	 0.032126
14.706654	 0.031983
14.719987	 0.031805
14.733320	 0.031679
14.746654	 0.031677
14.759987	 0.031747
14.773320	 0.031878
14.786654	 0.032078
14.799987	 0.032187
14.813320	 0.032087
14.826653	 0.031967
14.839987	 0.032001
14.853320	 0.032028
14.866653	 0.031865
14.879987	 0.031662
14.893320	 0.031685
14.906653	 0.031939
14.919987	 0.032165
14.933320	 0.032138
14.946653	 0.031954
14.959987	 0.031836
14.973320	 0.031742
14.986653	 0.031636
14.999987	 0.031738
15.013320	 0.032084
15.026653	 0.032369
15.039987	 0.032434
15.053320	 0.032407
15.066653	 0.032308
15.079987	 0.032014
15.093320	 0.031612
15.106653	 0.031336
15.119987	 0.031243
15.133320	 0.031263
15.146653	 0.031309
15.159986	 0.031167
15.173320	 0.030705
15.186653	 0.030101
15.199986	 0.029596
15.213320	 0.029283
15.226653	 0.029161
15.239986	 0.029161
15.253320	 0.029172
15.266653	 0.029095
15.279986	 0.028934
15.293320	 0.028807
15.306653	 0.028754
15.319986	 0.028652
15.333320	 0.028464
15.346653	 0.028313
15.359986	 0.028245
15.373320	 0.028219
15.386653	 0.028246
15.399986	 0.028333
15.413320	 0.028478
15.426653	 0.028707
15.439986	 0.028992
15.453320	 0.029210
15.466653	 0.029256
15.479986	 0.029105
15.493320	 0.028841
15.506653	 0.028677
15.519986	 0.028675
15.533319	 0.028613
15.546653	 0.028359
15.559986	 0.028061
15.573319	 0.027927
15.586653	 0.028084
15.599986	 0.028467
15.613319	 0.028799
15.626653	 0.028924
15.639986	 0.028911
15.653319	 0.028872
15.666653	 0.028865
15.679986	 0.028917
15.693319	 0.029066
15.706653	 0.029299
15.719986	 0.029467
15.733319	 0.029442
15.746653	 0.029331
15.759986	 0.029349
15.773319	 0.029500
15.786653	 0.029598
15.799986	 0.029598
15.813319	 0.029610
15.826653	 0.029663
15.839986	 0.029735
15.853319	 0.029850
15.866652	 0.029946
15.879986	 0.029873
15.893319	 0.029692
15.906652	 0.029664
15.919986	 0.029847
15.933319	 0.030029
15.946652	 0.030000
15.959986	 0.029728
15.973319	 0.029451
15.986652	 0.029481
15.999986	 0.029761
16.013319	 0.029880
16.026653	 0.029567
16.039988	 0.029010
16.053322	 0.028655
16.066656	 0.028705
16.079990	 0.028934
16.093325	 0.029057
16.106659	 0.029097
16.119993	 0.029292
16.133327	 0.029726
16.146662	 0.030102
16.159996	 0.029989
16.173330	 0.029435
16.186665	 0.028982
16.199999	 0.028890
16.213333	 0.028891
16.226667	 0.028844
16.240002	 0.028879
16.253336	 0.029059
16.266670	 0.029423
16.280005	 0.030038
16.293339	 0.031032
16.306673	 0.032734
16.320007	 0.035736
16.333342	 0.041915
16.346676	 0.054551
16.360010	 0.072625
16.373344	 0.085736
16.386679	 0.083163
16.400013	 0.066810
16.413347	 0.047286
16.426682	 0.031265
16.440016	 0.018897
16.453350	 0.008681
16.466684	 0.000017
16.480019	 -0.007054
16.493353	 -0.012604
16.506687	 -0.017051
16.520021	 -0.020712
16.533356	 -0.023713
16.546690	 -0.026338
16.560024	 -0.028830
16.573359	 -0.031029
16.586693	 -0.032732
16.600027	 -0.034091
16.613361	 -0.035387
16.626696	 -0.036740
16.640030	 -0.038095
16.653364	 -0.039280
16.666698	 -0.040140
16.680033	 -0.040789
16.693367	 -0.041517
16.706701	 -0.042341
16.720036	 -0.043011
16.733370	 -0.043500
16.746704	 -0.044000
16.760038	 -0.044506
16.773373	 -0.044904
16.786707	 -0.045301
16.800041	 -0.045871
16.813375	 -0.046553
16.826710	 -0.047222
16.840044	 -0.047931
16.853378	 -0.048710
16.866713	 -0.049400
16.880047	 -0.049907
16.893381	 -0.050399
16.906715	 -0.051081
16.920050	 -0.051905
16.933384	 -0.052688
16.946718	 -0.053344
16.960052	 -0.053907
16.973387	 -0.054451
16.986721	 -0.055057
17.000055	 -0.055800
17.013390	 -0.056607
17.026724	 -0.057250
17.040058	 -0.057561
17.053392	 -0.057631
17.066727	 -0.057761
17.080061	 -0.058109
17.093395	 -0.058549
17.106730	 -0.059001
17.120064	 -0.059546
17.133398	 -0.060055
17.146732	 -0.060203
17.160067	 -0.059953
17.173401	 -0.059572
17.186735	 -0.059152
17.200069	 -0.058667
17.213404	 -0.058269
17.226738	 -0.058029
17.240072	 -0.057787
17.253407	 -0.057458
17.266741	 -0.057129
17.280075	 -0.056872
17.293409	 -0.056707
17.306744	 -0.056607
17.320078	 -0.056392
17.333412	 -0.055908
17.346746	 -0.055309
17.360081	 -0.054803
17.373415	 -0.054307
17.386749	 -0.053762
17.400084	 -0.053366
17.413418	 -0.053189
17.426752	 -0.053070
17.440086	 -0.052999
17.453421	 -0.053100
17.466755	 -0.053213
17.480089	 -0.053018
17.493423	 -0.052514
17.506758	 -0.052044
17.520092	 -0.051852
17.533426	 -0.051834
17.546761	 -0.051766
17.560095	 -0.051562
17.573429	 -0.051249
17.586763	 -0.050969
17.600098	 -0.050889
17.613432	 -0.050938
17.626766	 -0.050866
17.640100	 -0.050509
17.653435	 -0.049860
17.666769	 -0.049100
17.680103	 -0.048576
17.693438	 -0.048534
17.706772	 -0.048843
17.720106	 -0.049160
17.733440	 -0.049302
17.746775	 -0.049282
17.760109	 -0.049086
17.773443	 -0.048694
17.786777	 -0.048194
17.800112	 -0.047757
17.813446	 -0.047528
17.826780	 -0.047489
17.840115	 -0.047476
17.853449	 -0.047357
17.866783	 -0.047100
17.880117	 -0.046759
17.893452	 -0.046452
17.906786	 -0.046280
17.920120	 -0.046249
17.933455	 -0.046198
17.946789	 -0.045950
17.960123	 -0.045565
17.973457	 -0.045272
17.986792	 -0.045132
18.000126	 -0.044969
18.013460	 -0.044681
18.026794	 -0.044429
18.040129	 -0.044366
18.053463	 -0.044296
18.066797	 -0.043970
18.080132	 -0.043592
18.093466	 -0.043552
18.106800	 -0.043755
18.120134	 -0.043791
18.133469	 -0.043625
18.146803	 -0.043572
18.160137	 -0.043722
18.173471	 -0.043834
18.186806	 -0.043775
18.200140	 -0.043698
18.213474	 -0.043750
18.226809	 -0.043857
18.240143	 -0.043860
18.253477	 -0.043778
18.266811	 -0.043780
18.280146	 -0.043925
18.293480	 -0.044039
18.306814	 -0.043919
18.320148	 -0.043615
18.333483	 -0.043370
18.346817	 -0.043317
18.360151	 -0.043430
18.373486	 -0.043581
18.386820	 -0.043597
18.400154	 -0.043519
18.413488	 -0.043616
18.426823	 -0.043931
18.440157	 -0.044116
18.453491	 -0.043965
18.466825	 -0.043678
18.480160	 -0.043393
18.493494	 -0.043075
18.506828	 -0.042868
18.520163	 -0.042993
18.533497	 -0.043312
18.546831	 -0.043448
18.560165	 -0.043332
18.573500	 -0.043226
18.586834	 -0.043270
18.600168	 -0.043359
18.613503	 -0.043363
18.626837	 -0.043215
18.640171	 -0.042993
18.653505	 -0.042938
18.666840	 -0.043136
18.680174	 -0.043377
18.693508	 -0.043466
18.706842	 -0.043460
18.720177	 -0.043453
18.733511	 -0.043387
18.746845	 -0.043220
18.760180	 -0.043055
18.773514	 -0.043038
18.786848	 -0.043166
18.800182	 -0.043221
18.813517	 -0.043050
18.826851	 -0.042857
18.840185	 -0.042909
18.853519	 -0.043161
18.866854	 -0.043411
18.880188	 -0.043537
18.893522	 -0.043524
18.906857	 -0.043447
18.920191	 -0.043349
18.933525	 -0.043225
18.946859	 -0.043142
18.960194	 -0.043146
18.973528	 -0.043208
18.986862	 -0.043281
19.000196	 -0.043303
19.013531	 -0.043321
19.026865	 -0.043469
19.040199	 -0.043661
19.053534	 -0.043662
19.066868	 -0.043519
19.080202	 -0.043460
19.093536	 -0.043483
19.106871	 -0.043425
19.120205	 -0.043213
19.133539	 -0.042930
19.146873	 -0.042817
19.160208	 -0.042993
19.173542	 -0.043227
19.186876	 -0.043356
19.200211	 -0.043528
19.213545	 -0.043826
19.226879	 -0.044111
19.240213	 -0.044228
19.253548	 -0.044152
19.266882	 -0.044106
19.280216	 -0.044329
19.293550	 -0.044698
19.306885	 -0.044947
19.320219	 -0.045037
19.333553	 -0.045053
19.346888	 -0.045024
19.360222	 -0.044919
19.373556	 -0.044662
19.386890	 -0.044290
19.400225	 -0.044023
19.413559	 -0.043994
19.426893	 -0.044137
19.440228	 -0.044283
19.453562	 -0.044250
19.466896	 -0.044070
19.480230	 -0.044059
19.493565	 -0.044352
19.506899	 -0.044664
19.520233	 -0.044782
19.533567	 -0.044821
19.546902	 -0.044879
19.560236	 -0.044907
19.573570	 -0.044898
19.586905	 -0.044929
19.600239	 -0.045077
19.613573	 -0.045333
19.626907	 -0.045628
19.640242	 -0.045906
19.653576	 -0.046098
19.666910	 -0.046139
19.680244	 -0.046105
19.693579	 -0.046080
19.706913	 -0.046035
19.720247	 -0.045974
19.733582	 -0.045977
19.746916	 -0.046022
19.760250	 -0.046007
19.773584	 -0.046012
19.786919	 -0.046254
19.800253	 -0.046737
19.813587	 -0.047241
19.826921	 -0.047637
19.840256	 -0.047925
19.853590	 -0.048047
19.866924	 -0.047942
19.880259	 -0.047650
19.893593	 -0.047296
19.906927	 -0.047035
19.920261	 -0.046973
19.933596	 -0.047157
19.946930	 -0.047515
19.960264	 -0.047828
19.973598	 -0.047935
19.986933	 -0.047857

*------------------------ End of raw data
Results for Channel	1	=	242.00	nm
Title:	Report Title
Run File:	C:\HPLC\PET 2025\2025.06.23\ompa_9h002.run
--------------
Injection Info
--------------
Method:	C:\METODOS EQUIPO 2 2025\20250402 PET_Calibrado TPA MHET BHET DIMER.mth
Sample:	OmpA_9h
Injection Date:	Mon Jun 23 10:12:02 2025
Manual injection
Operator:	Paloma
Instrument:	3
Notes:	
---------
Misc Info
---------
Workstation:	HPLC
Bus Address:	44
Run Time:	0.000	to	20.000	min.
-----------
Recalc Info
-----------
Recalc Method:	c:\metodos equipo 2 2025\20250402 pet_calibrado tpa mhet bhet dimer.mth
Recalc Date:	Mon Jun 23 11:09:05 2025
Operator:	Paloma
Instrument:	3
Notes:	
Sample Rate:	5.000 Hz.
Measurement Type:	1 = Area
Calculation Type:	4 = ExtStd
Normalize Results:	No
------------------------
Peak Info for Channel 1
------------------------
4 Peaks (tR	Timeoffset	RRT	Sepcode	Width	Counts	Result	Name)
6.492	0.087	0.0000	BB	23.69	446538	4.013756	TPA (uM)
7.227	-0.002	0.0000	GR	0.00	531325	9.997010	MHET (uM)
7.505	0.022	0.0000	BB	5.14	159046	1.920833	BHET (uM)
9.391	0.262	0.0000	BB	0.00	142218	2.542842	DIMER (uM)
