# Supplementary material for: Engineering Escherichia coli for polyethylene terephthalate powder biodegradation via recoding of an outer membrane protein
Source: iScience. 2026 Jan 2;29(2):114621. doi: 10.1016/j.isci.2025.114621 (PMC12860643; doi:10.1016/j.isci.2025.114621)
Supplement: Data S2. Raw HPLC and UHPLC-MS data — (A) Unprocessed HPLC data files supporting Figures 4, S3, S5, Tables 1 and S4. Files are provided in.txt format corresponding to the data extracted with Varian ProStar software (Varian Inc., Palo Alto, California, USA). Each file contains absorbance values (in arbitrary units) recorded over time under the analytical conditions described in STAR Methods. (B) Raw UHPLC-MS files supporting Figure S4. The chromatograms and mass spectrometry data can be analyzed with the software MassLynx V4.1 (Waters) to obtain the mass spectra of the oligomers TET and TETE. Analytical conditions described in STAR Methods. (A and B) The unprocessed HPLC and UHPLC-MS files have been deposited at Zenodo under the identifier https://zenodo.org/records/17578239. [file mmc5.zip › Data S2/A. HPLC/Figure 4A, Figure S5/S3_8H_3.TXT]

File	C:\HPLC\PET 2025\2025.06.23\ompa_9h004.run	Filetype	63
WTOASCII Parameters:	C:\star\WTOASCII.TXT
 1 channels
   Channel	 1	242.00	nm	in AU
Base rate 5.0000 Hz	Bunch 2	Effective rate 5.00000 Hz.	T = 0.003333 min.
6000 points	from	0.000	to	20.000	minutes
Sampling every 4 point(s)
Printing points from	0.000	to	20.000 min, point 0 to 5999
Channels	1	to	1
0.000000	 0.000000
0.013333	 -0.000571
0.026667	 -0.000955
0.040000	 -0.000957
0.053333	 -0.000845
0.066667	 -0.000930
0.080000	 -0.001104
0.093333	 -0.001117
0.106667	 -0.001067
0.120000	 -0.001153
0.133333	 -0.001324
0.146667	 -0.001454
0.160000	 -0.001471
0.173333	 -0.001306
0.186667	 -0.001041
0.200000	 -0.000945
0.213333	 -0.001090
0.226667	 -0.001228
0.240000	 -0.001197
0.253333	 -0.001030
0.266667	 -0.000748
0.280000	 -0.000413
0.293333	 -0.000187
0.306667	 -0.000161
0.320000	 -0.000274
0.333333	 -0.000343
0.346667	 -0.000302
0.360000	 -0.000333
0.373333	 -0.000458
0.386667	 -0.000431
0.400000	 -0.000224
0.413333	 -0.000072
0.426667	 -0.000107
0.440000	 -0.000308
0.453333	 -0.000587
0.466666	 -0.000774
0.480000	 -0.000707
0.493333	 -0.000421
0.506666	 -0.000202
0.520000	 -0.000242
0.533333	 -0.000390
0.546666	 -0.000500
0.560000	 -0.000658
0.573333	 -0.000906
0.586666	 -0.001116
0.600000	 -0.001153
0.613333	 -0.001047
0.626666	 -0.000902
0.640000	 -0.000771
0.653333	 -0.000722
0.666666	 -0.000735
0.680000	 -0.000661
0.693333	 -0.000538
0.706666	 -0.000570
0.720000	 -0.000754
0.733333	 -0.000873
0.746666	 -0.000790
0.760000	 -0.000602
0.773333	 -0.000554
0.786666	 -0.000708
0.800000	 -0.000873
0.813333	 -0.000957
0.826666	 -0.001030
0.839999	 -0.001130
0.853333	 -0.001247
0.866666	 -0.001388
0.879999	 -0.001511
0.893333	 -0.001459
0.906666	 -0.001238
0.919999	 -0.001237
0.933333	 -0.001695
0.946666	 -0.002246
0.959999	 -0.002428
0.973333	 -0.002259
0.986666	 -0.002081
0.999999	 -0.002172
1.013333	 -0.002508
1.026666	 -0.002788
1.039999	 -0.002784
1.053333	 -0.002601
1.066666	 -0.002531
1.079999	 -0.002699
1.093333	 -0.002955
1.106666	 -0.003119
1.119999	 -0.003142
1.133333	 -0.002994
1.146666	 -0.002690
1.159999	 -0.002341
1.173333	 -0.001984
1.186666	 -0.001551
1.199999	 -0.001027
1.213333	 -0.000279
1.226666	 0.001029
1.239999	 0.002975
1.253332	 0.005341
1.266666	 0.008083
1.279999	 0.011410
1.293332	 0.015543
1.306666	 0.020477
1.319999	 0.025978
1.333332	 0.031877
1.346666	 0.038155
1.359999	 0.044805
1.373332	 0.051790
1.386666	 0.058773
1.399999	 0.064953
1.413332	 0.071536
1.426666	 0.088957
1.439999	 0.136740
1.453332	 0.220827
1.466666	 0.315291
1.479999	 0.383567
1.493332	 0.410807
1.506666	 0.405741
1.519999	 0.383995
1.533332	 0.357643
1.546666	 0.332625
1.559999	 0.310295
1.573332	 0.290520
1.586666	 0.273243
1.599999	 0.258174
1.613332	 0.244450
1.626665	 0.231170
1.639999	 0.217895
1.653332	 0.204644
1.666665	 0.191576
1.679999	 0.178670
1.693332	 0.165833
1.706665	 0.153175
1.719999	 0.140724
1.733332	 0.128212
1.746665	 0.115725
1.759999	 0.103871
1.773332	 0.092964
1.786665	 0.082887
1.799999	 0.073514
1.813332	 0.064718
1.826665	 0.056547
1.839999	 0.049443
1.853332	 0.043656
1.866665	 0.038910
1.879999	 0.035054
1.893332	 0.032337
1.906665	 0.030943
1.919999	 0.030642
1.933332	 0.030698
1.946665	 0.030280
1.959998	 0.029119
1.973332	 0.027405
1.986665	 0.025363
1.999998	 0.023243
2.013332	 0.021176
2.026665	 0.019021
2.039999	 0.016748
2.053332	 0.014596
2.066665	 0.012705
2.079998	 0.011054
2.093332	 0.009618
2.106665	 0.008417
2.119998	 0.007535
2.133332	 0.006991
2.146665	 0.006582
2.159998	 0.006090
2.173332	 0.005528
2.186665	 0.004949
2.199998	 0.004354
2.213332	 0.003885
2.226665	 0.003585
2.239998	 0.003251
2.253332	 0.002834
2.266665	 0.002509
2.279998	 0.002313
2.293332	 0.002106
2.306665	 0.001882
2.319998	 0.001786
2.333332	 0.001851
2.346665	 0.001874
2.359998	 0.001667
2.373332	 0.001269
2.386665	 0.000809
2.399998	 0.000419
2.413332	 0.000196
2.426665	 0.000136
2.439998	 0.000189
2.453331	 0.000272
2.466665	 0.000222
2.479998	 -0.000046
2.493331	 -0.000411
2.506665	 -0.000716
2.519998	 -0.000974
2.533331	 -0.001313
2.546665	 -0.001699
2.559998	 -0.001907
2.573331	 -0.001862
2.586665	 -0.001752
2.599998	 -0.001845
2.613331	 -0.002207
2.626665	 -0.002568
2.639998	 -0.002680
2.653331	 -0.002637
2.666665	 -0.002653
2.679998	 -0.002789
2.693331	 -0.002996
2.706665	 -0.003209
2.719998	 -0.003307
2.733331	 -0.003141
2.746665	 -0.002782
2.759998	 -0.002471
2.773331	 -0.002269
2.786664	 -0.002188
2.799998	 -0.002319
2.813331	 -0.002521
2.826664	 -0.002575
2.839998	 -0.002565
2.853331	 -0.002634
2.866664	 -0.002735
2.879998	 -0.002792
2.893331	 -0.002807
2.906664	 -0.002834
2.919998	 -0.002948
2.933331	 -0.003165
2.946664	 -0.003356
2.959998	 -0.003345
2.973331	 -0.003169
2.986664	 -0.002981
2.999998	 -0.002765
3.013331	 -0.002479
3.026664	 -0.002322
3.039998	 -0.002493
3.053331	 -0.002870
3.066664	 -0.003149
3.079998	 -0.003243
3.093331	 -0.003354
3.106664	 -0.003588
3.119998	 -0.003810
3.133331	 -0.003969
3.146664	 -0.004105
3.159997	 -0.004119
3.173331	 -0.003934
3.186664	 -0.003667
3.199997	 -0.003455
3.213331	 -0.003346
3.226664	 -0.003362
3.239997	 -0.003490
3.253331	 -0.003603
3.266664	 -0.003529
3.279997	 -0.003305
3.293331	 -0.003181
3.306664	 -0.003287
3.319997	 -0.003601
3.333331	 -0.004064
3.346664	 -0.004546
3.359997	 -0.004902
3.373331	 -0.005042
3.386664	 -0.004976
3.399997	 -0.004871
3.413331	 -0.004889
3.426664	 -0.004936
3.439997	 -0.004850
3.453331	 -0.004692
3.466664	 -0.004654
3.479997	 -0.004755
3.493330	 -0.004815
3.506664	 -0.004706
3.519997	 -0.004442
3.533330	 -0.004099
3.546664	 -0.003835
3.559997	 -0.003859
3.573330	 -0.004143
3.586664	 -0.004372
3.599997	 -0.004444
3.613330	 -0.004582
3.626664	 -0.004797
3.639997	 -0.004842
3.653330	 -0.004667
3.666664	 -0.004473
3.679997	 -0.004425
3.693330	 -0.004455
3.706664	 -0.004390
3.719997	 -0.004274
3.733330	 -0.004348
3.746664	 -0.004727
3.759997	 -0.005311
3.773330	 -0.005899
3.786664	 -0.006218
3.799997	 -0.006103
3.813330	 -0.005764
3.826663	 -0.005558
3.839997	 -0.005560
3.853330	 -0.005667
3.866663	 -0.005869
3.879997	 -0.006162
3.893330	 -0.006489
3.906663	 -0.006775
3.919997	 -0.006919
3.933330	 -0.006885
3.946663	 -0.006717
3.959997	 -0.006478
3.973330	 -0.006249
3.986663	 -0.006126
3.999997	 -0.006216
4.013330	 -0.006554
4.026663	 -0.006906
4.039997	 -0.006899
4.053330	 -0.006550
4.066663	 -0.006322
4.079997	 -0.006440
4.093330	 -0.006625
4.106663	 -0.006598
4.119997	 -0.006380
4.133330	 -0.006141
4.146663	 -0.006038
4.159997	 -0.006180
4.173330	 -0.006521
4.186663	 -0.006749
4.199996	 -0.006617
4.213330	 -0.006390
4.226663	 -0.006507
4.239996	 -0.006923
4.253330	 -0.007263
4.266663	 -0.007311
4.279996	 -0.007066
4.293330	 -0.006735
4.306663	 -0.006584
4.319996	 -0.006563
4.333330	 -0.006427
4.346663	 -0.006236
4.359996	 -0.006282
4.373330	 -0.006625
4.386663	 -0.007006
4.399996	 -0.007123
4.413330	 -0.006945
4.426663	 -0.006688
4.439996	 -0.006467
4.453330	 -0.006252
4.466663	 -0.006095
4.479996	 -0.006133
4.493330	 -0.006352
4.506663	 -0.006521
4.519996	 -0.006465
4.533329	 -0.006303
4.546663	 -0.006250
4.559996	 -0.006377
4.573329	 -0.006583
4.586663	 -0.006682
4.599996	 -0.006579
4.613329	 -0.006386
4.626663	 -0.006306
4.639996	 -0.006429
4.653329	 -0.006712
4.666663	 -0.006996
4.679996	 -0.007086
4.693329	 -0.006980
4.706663	 -0.006926
4.719996	 -0.007069
4.733329	 -0.007226
4.746663	 -0.007250
4.759996	 -0.007232
4.773329	 -0.007218
4.786663	 -0.007176
4.799996	 -0.007151
4.813329	 -0.007159
4.826663	 -0.007158
4.839996	 -0.007147
4.853329	 -0.007145
4.866663	 -0.007136
4.879996	 -0.007092
4.893329	 -0.007034
4.906662	 -0.007014
4.919996	 -0.007085
4.933329	 -0.007216
4.946662	 -0.007224
4.959996	 -0.006972
4.973329	 -0.006571
4.986662	 -0.006252
4.999996	 -0.006149
5.013329	 -0.006202
5.026662	 -0.006268
5.039996	 -0.006287
5.053329	 -0.006326
5.066662	 -0.006470
5.079996	 -0.006682
5.093329	 -0.006809
5.106662	 -0.006794
5.119996	 -0.006722
5.133329	 -0.006568
5.146662	 -0.006278
5.159996	 -0.006017
5.173329	 -0.005934
5.186662	 -0.005979
5.199996	 -0.006090
5.213329	 -0.006171
5.226662	 -0.006112
5.239995	 -0.006057
5.253329	 -0.006240
5.266662	 -0.006618
5.279995	 -0.006953
5.293329	 -0.007098
5.306662	 -0.007109
5.319995	 -0.007096
5.333329	 -0.007056
5.346662	 -0.007036
5.359995	 -0.007196
5.373329	 -0.007453
5.386662	 -0.007531
5.399995	 -0.007451
5.413329	 -0.007489
5.426662	 -0.007784
5.439995	 -0.008254
5.453329	 -0.008693
5.466662	 -0.008909
5.479995	 -0.008870
5.493329	 -0.008740
5.506662	 -0.008709
5.519995	 -0.008766
5.533329	 -0.008778
5.546662	 -0.008713
5.559995	 -0.008614
5.573328	 -0.008495
5.586662	 -0.008376
5.599995	 -0.008292
5.613328	 -0.008244
5.626662	 -0.008253
5.639995	 -0.008342
5.653328	 -0.008418
5.666662	 -0.008323
5.679995	 -0.008088
5.693328	 -0.007883
5.706662	 -0.007726
5.719995	 -0.007569
5.733328	 -0.007433
5.746662	 -0.007249
5.759995	 -0.006918
5.773328	 -0.006485
5.786662	 -0.006054
5.799995	 -0.005735
5.813328	 -0.005533
5.826662	 -0.005272
5.839995	 -0.004881
5.853328	 -0.004455
5.866662	 -0.003978
5.879995	 -0.003405
5.893328	 -0.002739
5.906662	 -0.001939
5.919995	 -0.001123
5.933328	 -0.000596
5.946661	 -0.000412
5.959995	 -0.000284
5.973328	 -0.000047
5.986661	 0.000243
5.999995	 0.000618
6.013328	 0.001243
6.026661	 0.002240
6.039995	 0.003486
6.053328	 0.004679
6.066661	 0.005735
6.079995	 0.006842
6.093328	 0.008101
6.106661	 0.009394
6.119995	 0.010501
6.133328	 0.011295
6.146661	 0.011872
6.159995	 0.012383
6.173328	 0.012877
6.186661	 0.013344
6.199995	 0.013684
6.213328	 0.013780
6.226661	 0.013691
6.239995	 0.013552
6.253328	 0.013417
6.266661	 0.013343
6.279994	 0.013346
6.293328	 0.013357
6.306661	 0.013405
6.319994	 0.013606
6.333328	 0.013965
6.346661	 0.014360
6.359994	 0.014724
6.373328	 0.015145
6.386661	 0.015700
6.399994	 0.016263
6.413328	 0.016609
6.426661	 0.016714
6.439994	 0.016764
6.453328	 0.016882
6.466661	 0.016973
6.479994	 0.016887
6.493328	 0.016713
6.506661	 0.016630
6.519994	 0.016668
6.533328	 0.016860
6.546661	 0.017190
6.559994	 0.017432
6.573328	 0.017484
6.586661	 0.017503
6.599994	 0.017589
6.613328	 0.017643
6.626661	 0.017559
6.639994	 0.017470
6.653327	 0.017572
6.666661	 0.017721
6.679994	 0.017675
6.693327	 0.017584
6.706661	 0.017735
6.719994	 0.018058
6.733327	 0.018273
6.746661	 0.018315
6.759994	 0.018274
6.773327	 0.018128
6.786661	 0.017836
6.799994	 0.017506
6.813327	 0.017355
6.826661	 0.017542
6.839994	 0.017954
6.853327	 0.018273
6.866661	 0.018349
6.879994	 0.018302
6.893327	 0.018266
6.906661	 0.018242
6.919994	 0.018221
6.933327	 0.018203
6.946661	 0.018084
6.959994	 0.017909
6.973327	 0.017950
6.986660	 0.018246
6.999994	 0.018608
7.013327	 0.019009
7.026660	 0.019411
7.039994	 0.019631
7.053327	 0.019693
7.066660	 0.019813
7.079994	 0.020295
7.093327	 0.021727
7.106660	 0.024719
7.119994	 0.028946
7.133327	 0.032623
7.146660	 0.033769
7.159994	 0.032128
7.173327	 0.029103
7.186660	 0.026230
7.199994	 0.024380
7.213327	 0.023632
7.226660	 0.023381
7.239994	 0.023091
7.253327	 0.022829
7.266660	 0.022798
7.279994	 0.022911
7.293327	 0.023073
7.306660	 0.023421
7.319993	 0.023987
7.333327	 0.024431
7.346660	 0.024445
7.359993	 0.024177
7.373327	 0.024064
7.386660	 0.024451
7.399993	 0.025387
7.413327	 0.026627
7.426660	 0.027843
7.439993	 0.028829
7.453327	 0.029497
7.466660	 0.030160
7.479993	 0.031566
7.493327	 0.033890
7.506660	 0.036072
7.519993	 0.036835
7.533327	 0.035979
7.546660	 0.034391
7.559993	 0.033277
7.573327	 0.033263
7.586660	 0.033927
7.599993	 0.034588
7.613327	 0.035350
7.626660	 0.036478
7.639993	 0.037318
7.653327	 0.037090
7.666660	 0.036089
7.679993	 0.035111
7.693326	 0.034360
7.706660	 0.033582
7.719993	 0.032787
7.733326	 0.032210
7.746660	 0.031816
7.759993	 0.031468
7.773326	 0.031231
7.786660	 0.031192
7.799993	 0.031262
7.813326	 0.031228
7.826660	 0.031082
7.839993	 0.031108
7.853326	 0.031451
7.866660	 0.031875
7.879993	 0.032066
7.893326	 0.032016
7.906660	 0.032024
7.919993	 0.032259
7.933326	 0.032653
7.946660	 0.033229
7.959993	 0.034066
7.973326	 0.034953
7.986660	 0.035491
7.999993	 0.035579
8.013327	 0.035435
8.026660	 0.035254
8.039993	 0.035161
8.053327	 0.035332
8.066660	 0.036007
8.079993	 0.037261
8.093327	 0.038653
8.106660	 0.039596
8.119993	 0.040117
8.133327	 0.040514
8.146660	 0.040646
8.159993	 0.040234
8.173326	 0.039282
8.186660	 0.038018
8.199993	 0.036822
8.213326	 0.036064
8.226660	 0.035767
8.239993	 0.035682
8.253326	 0.035663
8.266660	 0.035638
8.279993	 0.035592
8.293326	 0.035642
8.306660	 0.035870
8.319993	 0.036306
8.333326	 0.036906
8.346660	 0.037357
8.359993	 0.037361
8.373326	 0.037033
8.386660	 0.036636
8.399993	 0.036272
8.413326	 0.036050
8.426660	 0.036054
8.439993	 0.036190
8.453326	 0.036407
8.466660	 0.036734
8.479993	 0.037143
8.493326	 0.037490
8.506660	 0.037473
8.519993	 0.036999
8.533326	 0.036465
8.546659	 0.036270
8.559993	 0.036417
8.573326	 0.036766
8.586659	 0.037171
8.599993	 0.037404
8.613326	 0.037387
8.626659	 0.037338
8.639993	 0.037506
8.653326	 0.037900
8.666659	 0.038367
8.679993	 0.038822
8.693326	 0.039287
8.706659	 0.039725
8.719993	 0.040013
8.733326	 0.040164
8.746659	 0.040350
8.759993	 0.040676
8.773326	 0.041127
8.786659	 0.041588
8.799993	 0.041832
8.813326	 0.041819
8.826659	 0.041898
8.839993	 0.042442
8.853326	 0.043381
8.866659	 0.044364
8.879992	 0.045178
8.893326	 0.045720
8.906659	 0.045880
8.919992	 0.045714
8.933326	 0.045483
8.946659	 0.045413
8.959992	 0.045496
8.973326	 0.045604
8.986659	 0.045707
8.999992	 0.045786
9.013326	 0.045765
9.026659	 0.045682
9.039992	 0.045663
9.053326	 0.045737
9.066659	 0.045855
9.079992	 0.045912
9.093326	 0.045745
9.106659	 0.045398
9.119992	 0.045229
9.133326	 0.045343
9.146659	 0.045408
9.159992	 0.045309
9.173326	 0.045251
9.186659	 0.045258
9.199992	 0.045217
9.213326	 0.045189
9.226659	 0.045310
9.239992	 0.045608
9.253325	 0.045957
9.266659	 0.046118
9.279992	 0.045982
9.293325	 0.045814
9.306659	 0.045964
9.319992	 0.046352
9.333325	 0.046704
9.346659	 0.047213
9.359992	 0.048241
9.373325	 0.049539
9.386659	 0.050399
9.399992	 0.050394
9.413325	 0.049723
9.426659	 0.048964
9.439992	 0.048515
9.453325	 0.048377
9.466659	 0.048345
9.479992	 0.048269
9.493325	 0.048249
9.506659	 0.048464
9.519992	 0.048846
9.533325	 0.049129
9.546659	 0.049128
9.559992	 0.048892
9.573325	 0.048615
9.586658	 0.048457
9.599992	 0.048393
9.613325	 0.048253
9.626658	 0.048007
9.639992	 0.047832
9.653325	 0.047851
9.666658	 0.047994
9.679992	 0.048108
9.693325	 0.048155
9.706658	 0.048242
9.719992	 0.048389
9.733325	 0.048436
9.746658	 0.048316
9.759992	 0.048180
9.773325	 0.048227
9.786658	 0.048497
9.799992	 0.048772
9.813325	 0.048876
9.826658	 0.049036
9.839992	 0.049550
9.853325	 0.050272
9.866658	 0.050827
9.879992	 0.051211
9.893325	 0.051651
9.906658	 0.051989
9.919991	 0.051881
9.933325	 0.051343
9.946658	 0.050602
9.959991	 0.049830
9.973325	 0.049245
9.986658	 0.048965
9.999991	 0.048895
10.013325	 0.049049
10.026658	 0.049514
10.039991	 0.050104
10.053325	 0.050514
10.066658	 0.050676
10.079991	 0.050725
10.093325	 0.050840
10.106658	 0.051093
10.119991	 0.051336
10.133325	 0.051441
10.146658	 0.051589
10.159991	 0.051996
10.173325	 0.052583
10.186658	 0.053191
10.199991	 0.053787
10.213325	 0.054317
10.226658	 0.054694
10.239991	 0.054877
10.253325	 0.054770
10.266658	 0.054406
10.279991	 0.054004
10.293324	 0.053709
10.306658	 0.053666
10.319991	 0.053995
10.333324	 0.054487
10.346658	 0.054890
10.359991	 0.055230
10.373324	 0.055520
10.386658	 0.055636
10.399991	 0.055564
10.413324	 0.055429
10.426658	 0.055325
10.439991	 0.055259
10.453324	 0.055238
10.466658	 0.055311
10.479991	 0.055418
10.493324	 0.055444
10.506658	 0.055407
10.519991	 0.055294
10.533324	 0.055066
10.546658	 0.054966
10.559991	 0.055283
10.573324	 0.055903
10.586658	 0.056442
10.599991	 0.056702
10.613324	 0.056829
10.626657	 0.057001
10.639991	 0.057135
10.653324	 0.057096
10.666657	 0.056966
10.679991	 0.057047
10.693324	 0.057781
10.706657	 0.059519
10.719991	 0.062142
10.733324	 0.064955
10.746657	 0.066938
10.759991	 0.067293
10.773324	 0.066146
10.786657	 0.064612
10.799991	 0.063748
10.813324	 0.063546
10.826657	 0.063200
10.839991	 0.062117
10.853324	 0.060616
10.866657	 0.059594
10.879991	 0.059430
10.893324	 0.059629
10.906657	 0.059536
10.919991	 0.059015
10.933324	 0.058407
10.946657	 0.058040
10.959991	 0.058017
10.973324	 0.058283
10.986657	 0.058695
10.999990	 0.059136
11.013324	 0.059449
11.026657	 0.059356
11.039990	 0.058819
11.053324	 0.058171
11.066657	 0.057682
11.079990	 0.057418
11.093324	 0.057379
11.106657	 0.057434
11.119990	 0.057361
11.133324	 0.057064
11.146657	 0.056621
11.159990	 0.056234
11.173324	 0.056131
11.186657	 0.056394
11.199990	 0.056859
11.213324	 0.057198
11.226657	 0.057087
11.239990	 0.056495
11.253324	 0.055919
11.266657	 0.055870
11.279990	 0.056155
11.293324	 0.056234
11.306657	 0.056053
11.319990	 0.055918
11.333323	 0.056052
11.346657	 0.056504
11.359990	 0.057059
11.373323	 0.057310
11.386657	 0.057077
11.399990	 0.056594
11.413323	 0.056188
11.426657	 0.056022
11.439990	 0.056154
11.453323	 0.056520
11.466657	 0.056882
11.479990	 0.057019
11.493323	 0.056971
11.506657	 0.056931
11.519990	 0.057065
11.533323	 0.057454
11.546657	 0.057966
11.559990	 0.058235
11.573323	 0.058103
11.586657	 0.057890
11.599990	 0.057913
11.613323	 0.058024
11.626657	 0.057877
11.639990	 0.057510
11.653323	 0.057359
11.666656	 0.057698
11.679990	 0.058254
11.693323	 0.058511
11.706656	 0.058309
11.719990	 0.057965
11.733323	 0.057859
11.746656	 0.058141
11.759990	 0.058800
11.773323	 0.059639
11.786656	 0.060174
11.799990	 0.060062
11.813323	 0.059605
11.826656	 0.059340
11.839990	 0.059676
11.853323	 0.061785
11.866656	 0.068574
11.879990	 0.083070
11.893323	 0.103742
11.906656	 0.122140
11.919990	 0.128562
11.933323	 0.120681
11.946656	 0.104538
11.959990	 0.088061
11.973323	 0.075731
11.986656	 0.068121
11.999990	 0.063967
12.013323	 0.061976
12.026656	 0.061295
12.039989	 0.061168
12.053323	 0.060990
12.066656	 0.060704
12.079989	 0.060536
12.093323	 0.060501
12.106656	 0.060658
12.119989	 0.061239
12.133323	 0.062062
12.146656	 0.062484
12.159989	 0.062200
12.173323	 0.061590
12.186656	 0.061192
12.199989	 0.061098
12.213323	 0.061120
12.226656	 0.061257
12.239989	 0.061593
12.253323	 0.062027
12.266656	 0.062380
12.279989	 0.062634
12.293323	 0.062895
12.306656	 0.063185
12.319989	 0.063386
12.333323	 0.063380
12.346656	 0.063178
12.359989	 0.062836
12.373322	 0.062270
12.386656	 0.061497
12.399989	 0.060984
12.413322	 0.061159
12.426656	 0.061626
12.439989	 0.061813
12.453322	 0.062029
12.466656	 0.062808
12.479989	 0.063954
12.493322	 0.064912
12.506656	 0.065326
12.519989	 0.065065
12.533322	 0.064343
12.546656	 0.063682
12.559989	 0.063327
12.573322	 0.063025
12.586656	 0.062611
12.599989	 0.062328
12.613322	 0.062346
12.626656	 0.062445
12.639989	 0.062482
12.653322	 0.062597
12.666656	 0.062737
12.679989	 0.062667
12.693322	 0.062390
12.706656	 0.062117
12.719989	 0.062035
12.733322	 0.062093
12.746655	 0.062080
12.759989	 0.062039
12.773322	 0.062203
12.786655	 0.062452
12.799989	 0.062531
12.813322	 0.062633
12.826655	 0.062926
12.839989	 0.063050
12.853322	 0.062801
12.866655	 0.062501
12.879989	 0.062419
12.893322	 0.062548
12.906655	 0.062691
12.919989	 0.062549
12.933322	 0.062148
12.946655	 0.061969
12.959989	 0.062315
12.973322	 0.062834
12.986655	 0.062966
12.999989	 0.062683
13.013322	 0.062453
13.026655	 0.062577
13.039989	 0.062997
13.053322	 0.063574
13.066655	 0.064037
13.079988	 0.064113
13.093322	 0.064007
13.106655	 0.064119
13.119988	 0.064325
13.133322	 0.064236
13.146655	 0.063889
13.159988	 0.063697
13.173322	 0.063944
13.186655	 0.064429
13.199988	 0.064666
13.213322	 0.064543
13.226655	 0.064418
13.239988	 0.064474
13.253322	 0.064519
13.266655	 0.064389
13.279988	 0.064094
13.293322	 0.063793
13.306655	 0.063733
13.319988	 0.063870
13.333322	 0.063695
13.346655	 0.062994
13.359988	 0.062365
13.373322	 0.062383
13.386655	 0.062850
13.399988	 0.063247
13.413321	 0.063316
13.426655	 0.063164
13.439988	 0.063077
13.453321	 0.063170
13.466655	 0.063328
13.479988	 0.063515
13.493321	 0.063759
13.506655	 0.063898
13.519988	 0.063746
13.533321	 0.063494
13.546655	 0.063466
13.559988	 0.063523
13.573321	 0.063376
13.586655	 0.063263
13.599988	 0.063541
13.613321	 0.064016
13.626655	 0.064271
13.639988	 0.064133
13.653321	 0.063763
13.666655	 0.063623
13.679988	 0.063907
13.693321	 0.064162
13.706655	 0.063999
13.719988	 0.063608
13.733321	 0.063332
13.746655	 0.063314
13.759988	 0.063485
13.773321	 0.063615
13.786654	 0.063624
13.799988	 0.063674
13.813321	 0.063739
13.826654	 0.063573
13.839988	 0.063222
13.853321	 0.062953
13.866654	 0.062843
13.879988	 0.062845
13.893321	 0.062934
13.906654	 0.063035
13.919988	 0.063074
13.933321	 0.063095
13.946654	 0.063119
13.959988	 0.063095
13.973321	 0.063048
13.986654	 0.063044
13.999988	 0.063063
14.013321	 0.063041
14.026654	 0.063019
14.039988	 0.063115
14.053321	 0.063279
14.066654	 0.063273
14.079988	 0.063041
14.093321	 0.062903
14.106654	 0.063068
14.119987	 0.063263
14.133321	 0.063222
14.146654	 0.063118
14.159987	 0.063216
14.173321	 0.063436
14.186654	 0.063576
14.199987	 0.063622
14.213321	 0.063646
14.226654	 0.063678
14.239987	 0.063719
14.253321	 0.063754
14.266654	 0.063740
14.279987	 0.063651
14.293321	 0.063532
14.306654	 0.063407
14.319987	 0.063251
14.333321	 0.063051
14.346654	 0.062772
14.359987	 0.062543
14.373321	 0.062565
14.386654	 0.062718
14.399987	 0.062702
14.413321	 0.062536
14.426654	 0.062432
14.439987	 0.062368
14.453321	 0.062279
14.466654	 0.062333
14.479987	 0.062702
14.493320	 0.063215
14.506654	 0.063471
14.519987	 0.063405
14.533320	 0.063335
14.546654	 0.063419
14.559987	 0.063525
14.573320	 0.063631
14.586654	 0.063827
14.599987	 0.064144
14.613320	 0.064611
14.626654	 0.065043
14.639987	 0.065110
14.653320	 0.064916
14.666654	 0.064822
14.679987	 0.064815
14.693320	 0.064711
14.706654	 0.064510
14.719987	 0.064327
14.733320	 0.064304
14.746654	 0.064514
14.759987	 0.064858
14.773320	 0.065122
14.786654	 0.065148
14.799987	 0.064939
14.813320	 0.064582
14.826653	 0.064216
14.839987	 0.064023
14.853320	 0.064030
14.866653	 0.064076
14.879987	 0.064089
14.893320	 0.064119
14.906653	 0.064184
14.919987	 0.064308
14.933320	 0.064587
14.946653	 0.065064
14.959987	 0.065542
14.973320	 0.065615
14.986653	 0.065090
14.999987	 0.064350
15.013320	 0.063984
15.026653	 0.064161
15.039987	 0.064668
15.053320	 0.065212
15.066653	 0.065511
15.079987	 0.065418
15.093320	 0.064977
15.106653	 0.064438
15.119987	 0.064142
15.133320	 0.064111
15.146653	 0.064063
15.159986	 0.063885
15.173320	 0.063657
15.186653	 0.063499
15.199986	 0.063421
15.213320	 0.063200
15.226653	 0.062661
15.239986	 0.061944
15.253320	 0.061309
15.266653	 0.060962
15.279986	 0.060970
15.293320	 0.061204
15.306653	 0.061581
15.319986	 0.062103
15.333320	 0.062551
15.346653	 0.062628
15.359986	 0.062424
15.373320	 0.062260
15.386653	 0.062156
15.399986	 0.061947
15.413320	 0.061713
15.426653	 0.061695
15.439986	 0.061880
15.453320	 0.061990
15.466653	 0.061983
15.479986	 0.062117
15.493320	 0.062422
15.506653	 0.062681
15.519986	 0.062851
15.533319	 0.063032
15.546653	 0.063179
15.559986	 0.063170
15.573319	 0.063059
15.586653	 0.062968
15.599986	 0.062953
15.613319	 0.063054
15.626653	 0.063265
15.639986	 0.063472
15.653319	 0.063512
15.666653	 0.063430
15.679986	 0.063434
15.693319	 0.063453
15.706653	 0.063184
15.719986	 0.062686
15.733319	 0.062331
15.746653	 0.062226
15.759986	 0.062250
15.773319	 0.062379
15.786653	 0.062624
15.799986	 0.062839
15.813319	 0.062856
15.826653	 0.062727
15.839986	 0.062643
15.853319	 0.062760
15.866652	 0.063093
15.879986	 0.063439
15.893319	 0.063493
15.906652	 0.063267
15.919986	 0.063200
15.933319	 0.063547
15.946652	 0.063933
15.959986	 0.063916
15.973319	 0.063605
15.986652	 0.063359
15.999986	 0.063277
16.013319	 0.063217
16.026653	 0.063105
16.039988	 0.063027
16.053322	 0.063049
16.066656	 0.063149
16.079990	 0.063295
16.093325	 0.063469
16.106659	 0.063681
16.119993	 0.063867
16.133327	 0.063861
16.146662	 0.063724
16.159996	 0.063731
16.173330	 0.063848
16.186665	 0.063780
16.199999	 0.063576
16.213333	 0.063556
16.226667	 0.063726
16.240002	 0.063931
16.253336	 0.064222
16.266670	 0.064647
16.280005	 0.065196
16.293339	 0.065905
16.306673	 0.066767
16.320007	 0.068042
16.333342	 0.071310
16.346676	 0.080282
16.360010	 0.097706
16.373344	 0.117998
16.386679	 0.127377
16.400013	 0.118157
16.413347	 0.097662
16.426682	 0.077509
16.440016	 0.061978
16.453350	 0.049738
16.466684	 0.039298
16.480019	 0.030445
16.493353	 0.023405
16.506687	 0.017960
16.520021	 0.013433
16.533356	 0.009417
16.546690	 0.006005
16.560024	 0.003304
16.573359	 0.001205
16.586693	 -0.000477
16.600027	 -0.002020
16.613361	 -0.003638
16.626696	 -0.005127
16.640030	 -0.006171
16.653364	 -0.006954
16.666698	 -0.007920
16.680033	 -0.009090
16.693367	 -0.010149
16.706701	 -0.010959
16.720036	 -0.011643
16.733370	 -0.012318
16.746704	 -0.012959
16.760038	 -0.013503
16.773373	 -0.013880
16.786707	 -0.014114
16.800041	 -0.014426
16.813375	 -0.014933
16.826710	 -0.015510
16.840044	 -0.016172
16.853378	 -0.016999
16.866713	 -0.017797
16.880047	 -0.018446
16.893381	 -0.019128
16.906715	 -0.019893
16.920050	 -0.020595
16.933384	 -0.021271
16.946718	 -0.022060
16.960052	 -0.022919
16.973387	 -0.023669
16.986721	 -0.024242
17.000055	 -0.024800
17.013390	 -0.025446
17.026724	 -0.026048
17.040058	 -0.026546
17.053392	 -0.027092
17.066727	 -0.027785
17.080061	 -0.028530
17.093395	 -0.029106
17.106730	 -0.029325
17.120064	 -0.029294
17.133398	 -0.029262
17.146732	 -0.029251
17.160067	 -0.029194
17.173401	 -0.029118
17.186735	 -0.029069
17.200069	 -0.029059
17.213404	 -0.029100
17.226738	 -0.029131
17.240072	 -0.028994
17.253407	 -0.028687
17.266741	 -0.028460
17.280075	 -0.028454
17.293409	 -0.028461
17.306744	 -0.028205
17.320078	 -0.027690
17.333412	 -0.027205
17.346746	 -0.026925
17.360081	 -0.026650
17.373415	 -0.026151
17.386749	 -0.025651
17.400084	 -0.025498
17.413418	 -0.025520
17.426752	 -0.025282
17.440086	 -0.024748
17.453421	 -0.024210
17.466755	 -0.023788
17.480089	 -0.023374
17.493423	 -0.022917
17.506758	 -0.022558
17.520092	 -0.022393
17.533426	 -0.022272
17.546761	 -0.022059
17.560095	 -0.021863
17.573429	 -0.021795
17.586763	 -0.021806
17.600098	 -0.021794
17.613432	 -0.021641
17.626766	 -0.021262
17.640100	 -0.020777
17.653435	 -0.020394
17.666769	 -0.020188
17.680103	 -0.020085
17.693438	 -0.019928
17.706772	 -0.019563
17.720106	 -0.019010
17.733440	 -0.018471
17.746775	 -0.018133
17.760109	 -0.017966
17.773443	 -0.017782
17.786777	 -0.017489
17.800112	 -0.017171
17.813446	 -0.016880
17.826780	 -0.016582
17.840115	 -0.016304
17.853449	 -0.016133
17.866783	 -0.016070
17.880117	 -0.016004
17.893452	 -0.015876
17.906786	 -0.015726
17.920120	 -0.015540
17.933455	 -0.015283
17.946789	 -0.015059
17.960123	 -0.015046
17.973457	 -0.015224
17.986792	 -0.015340
18.000126	 -0.015262
18.013460	 -0.015105
18.026794	 -0.014951
18.040129	 -0.014812
18.053463	 -0.014744
18.066797	 -0.014754
18.080132	 -0.014709
18.093466	 -0.014460
18.106800	 -0.014080
18.120134	 -0.013837
18.133469	 -0.013839
18.146803	 -0.013930
18.160137	 -0.013910
18.173471	 -0.013729
18.186806	 -0.013514
18.200140	 -0.013362
18.213474	 -0.013263
18.226809	 -0.013239
18.240143	 -0.013289
18.253477	 -0.013305
18.266811	 -0.013246
18.280146	 -0.013150
18.293480	 -0.013005
18.306814	 -0.012838
18.320148	 -0.012694
18.333483	 -0.012543
18.346817	 -0.012441
18.360151	 -0.012485
18.373486	 -0.012591
18.386820	 -0.012673
18.400154	 -0.012731
18.413488	 -0.012693
18.426823	 -0.012551
18.440157	 -0.012383
18.453491	 -0.012166
18.466825	 -0.011892
18.480160	 -0.011697
18.493494	 -0.011726
18.506828	 -0.011910
18.520163	 -0.012017
18.533497	 -0.011961
18.546831	 -0.011871
18.560165	 -0.011830
18.573500	 -0.011843
18.586834	 -0.011993
18.600168	 -0.012307
18.613503	 -0.012622
18.626837	 -0.012754
18.640171	 -0.012642
18.653505	 -0.012410
18.666840	 -0.012262
18.680174	 -0.012227
18.693508	 -0.012228
18.706842	 -0.012276
18.720177	 -0.012363
18.733511	 -0.012462
18.746845	 -0.012640
18.760180	 -0.012860
18.773514	 -0.012943
18.786848	 -0.012875
18.800182	 -0.012821
18.813517	 -0.012894
18.826851	 -0.013113
18.840185	 -0.013321
18.853519	 -0.013271
18.866854	 -0.013001
18.880188	 -0.012787
18.893522	 -0.012694
18.906857	 -0.012577
18.920191	 -0.012424
18.933525	 -0.012385
18.946859	 -0.012546
18.960194	 -0.012751
18.973528	 -0.012785
18.986862	 -0.012650
19.000196	 -0.012477
19.013531	 -0.012306
19.026865	 -0.012128
19.040199	 -0.012026
19.053534	 -0.012078
19.066868	 -0.012210
19.080202	 -0.012290
19.093536	 -0.012263
19.106871	 -0.012132
19.120205	 -0.011923
19.133539	 -0.011747
19.146873	 -0.011728
19.160208	 -0.011834
19.173542	 -0.011950
19.186876	 -0.012031
19.200211	 -0.012121
19.213545	 -0.012282
19.226879	 -0.012522
19.240213	 -0.012729
19.253548	 -0.012793
19.266882	 -0.012705
19.280216	 -0.012515
19.293550	 -0.012345
19.306885	 -0.012334
19.320219	 -0.012441
19.333553	 -0.012502
19.346888	 -0.012489
19.360222	 -0.012454
19.373556	 -0.012420
19.386890	 -0.012468
19.400225	 -0.012638
19.413559	 -0.012853
19.426893	 -0.013049
19.440228	 -0.013214
19.453562	 -0.013315
19.466896	 -0.013283
19.480230	 -0.013153
19.493565	 -0.013126
19.506899	 -0.013318
19.520233	 -0.013676
19.533567	 -0.014077
19.546902	 -0.014333
19.560236	 -0.014344
19.573570	 -0.014300
19.586905	 -0.014428
19.600239	 -0.014691
19.613573	 -0.014814
19.626907	 -0.014528
19.640242	 -0.013947
19.653576	 -0.013563
19.666910	 -0.013605
19.680244	 -0.013717
19.693579	 -0.013599
19.706913	 -0.013479
19.720247	 -0.013538
19.733582	 -0.013567
19.746916	 -0.013487
19.760250	 -0.013515
19.773584	 -0.013743
19.786919	 -0.013970
19.800253	 -0.013986
19.813587	 -0.013860
19.826921	 -0.013838
19.840256	 -0.014005
19.853590	 -0.014183
19.866924	 -0.014167
19.880259	 -0.014010
19.893593	 -0.013972
19.906927	 -0.014181
19.920261	 -0.014450
19.933596	 -0.014579
19.946930	 -0.014697
19.960264	 -0.014965
19.973598	 -0.015245
19.986933	 -0.015393

*------------------------ End of raw data
Results for Channel	1	=	242.00	nm
Title:	Report Title
Run File:	C:\HPLC\PET 2025\2025.06.23\ompa_9h004.run
--------------
Injection Info
--------------
Method:	C:\METODOS EQUIPO 2 2025\20250402 PET_Calibrado TPA MHET BHET DIMER.mth
Sample:	OmpA_9h
Injection Date:	Mon Jun 23 10:33:48 2025
Manual injection
Operator:	Paloma
Instrument:	3
Notes:	
---------
Misc Info
---------
Workstation:	HPLC
Bus Address:	44
Run Time:	0.000	to	20.000	min.
-----------
Recalc Info
-----------
Recalc Method:	c:\metodos equipo 2 2025\20250402 pet_calibrado tpa mhet bhet dimer.mth
Recalc Date:	Mon Jun 23 11:09:05 2025
Operator:	Paloma
Instrument:	3
Notes:	
Sample Rate:	5.000 Hz.
Measurement Type:	1 = Area
Calculation Type:	4 = ExtStd
Normalize Results:	No
------------------------
Peak Info for Channel 1
------------------------
4 Peaks (tR	Timeoffset	RRT	Sepcode	Width	Counts	Result	Name)
6.615	0.210	0.0000	BB	-3.76	566451	5.094723	TPA (uM)
7.227	-0.002	0.0000	GR	0.00	540849	10.177416	MHET (uM)
7.522	0.039	0.0000	BB	3.80	207465	2.506835	BHET (uM)
9.401	0.272	0.0000	BB	0.00	118033	2.109833	DIMER (uM)
