# Supplementary material for: Engineering Escherichia coli for polyethylene terephthalate powder biodegradation via recoding of an outer membrane protein
Source: iScience. 2026 Jan 2;29(2):114621. doi: 10.1016/j.isci.2025.114621 (PMC12860643; doi:10.1016/j.isci.2025.114621)
Supplement: Data S2. Raw HPLC and UHPLC-MS data — (A) Unprocessed HPLC data files supporting Figures 4, S3, S5, Tables 1 and S4. Files are provided in.txt format corresponding to the data extracted with Varian ProStar software (Varian Inc., Palo Alto, California, USA). Each file contains absorbance values (in arbitrary units) recorded over time under the analytical conditions described in STAR Methods. (B) Raw UHPLC-MS files supporting Figure S4. The chromatograms and mass spectrometry data can be analyzed with the software MassLynx V4.1 (Waters) to obtain the mass spectra of the oligomers TET and TETE. Analytical conditions described in STAR Methods. (A and B) The unprocessed HPLC and UHPLC-MS files have been deposited at Zenodo under the identifier https://zenodo.org/records/17578239. [file mmc5.zip › Data S2/A. HPLC/Figure 4B/S1 10MGML.TXT]

File	C:\HPLC\PET 2025\2025.07.30\lsrb od0.1 10mgml.run	Filetype	63
WTOASCII Parameters:	C:\star\WTOASCII.TXT
 1 channels
   Channel	 1	242.00	nm	in AU
Base rate 5.0000 Hz	Bunch 2	Effective rate 5.00000 Hz.	T = 0.003333 min.
6000 points	from	0.000	to	20.000	minutes
Sampling every 4 point(s)
Printing points from	0.000	to	20.000 min, point 0 to 5999
Channels	1	to	1
0.000000	 0.000000
0.013333	 -0.000555
0.026667	 -0.001323
0.040000	 -0.001568
0.053333	 -0.001029
0.066667	 -0.000237
0.080000	 0.000285
0.093333	 0.000521
0.106667	 0.000635
0.120000	 0.000657
0.133333	 0.000621
0.146667	 0.000624
0.160000	 0.000667
0.173333	 0.000632
0.186667	 0.000460
0.200000	 0.000248
0.213333	 0.000101
0.226667	 0.000053
0.240000	 0.000139
0.253333	 0.000301
0.266667	 0.000345
0.280000	 0.000199
0.293333	 -0.000045
0.306667	 -0.000319
0.320000	 -0.000505
0.333333	 -0.000472
0.346667	 -0.000353
0.360000	 -0.000391
0.373333	 -0.000533
0.386667	 -0.000572
0.400000	 -0.000583
0.413333	 -0.000712
0.426667	 -0.000749
0.440000	 -0.000533
0.453333	 -0.000295
0.466666	 -0.000193
0.480000	 -0.000118
0.493333	 -0.000046
0.506666	 0.000009
0.520000	 0.000101
0.533333	 0.000104
0.546666	 -0.000147
0.560000	 -0.000540
0.573333	 -0.000823
0.586666	 -0.000868
0.600000	 -0.000718
0.613333	 -0.000528
0.626666	 -0.000456
0.640000	 -0.000497
0.653333	 -0.000533
0.666666	 -0.000581
0.680000	 -0.000771
0.693333	 -0.001036
0.706666	 -0.001140
0.720000	 -0.001055
0.733333	 -0.000969
0.746666	 -0.000930
0.760000	 -0.000827
0.773333	 -0.000617
0.786666	 -0.000360
0.800000	 -0.000227
0.813333	 -0.000488
0.826666	 -0.001134
0.839999	 -0.001683
0.853333	 -0.001695
0.866666	 -0.001251
0.879999	 -0.000687
0.893333	 -0.000187
0.906666	 0.000176
0.919999	 0.000371
0.933333	 0.000398
0.946666	 0.000274
0.959999	 0.000097
0.973333	 0.000005
0.986666	 0.000013
0.999999	 -0.000001
1.013333	 -0.000206
1.026666	 -0.000586
1.039999	 -0.000860
1.053333	 -0.000841
1.066666	 -0.000680
1.079999	 -0.000551
1.093333	 -0.000445
1.106666	 -0.000383
1.119999	 -0.000428
1.133333	 -0.000542
1.146666	 -0.000692
1.159999	 -0.000925
1.173333	 -0.001198
1.186666	 -0.001351
1.199999	 -0.001327
1.213333	 -0.001209
1.226666	 -0.001095
1.239999	 -0.001055
1.253332	 -0.001034
1.266666	 -0.000859
1.279999	 -0.000456
1.293332	 -0.000018
1.306666	 0.000144
1.319999	 -0.000041
1.333332	 -0.000336
1.346666	 -0.000486
1.359999	 -0.000483
1.373332	 -0.000500
1.386666	 -0.000645
1.399999	 -0.000685
1.413332	 0.002394
1.426666	 0.020112
1.439999	 0.069263
1.453332	 0.150093
1.466666	 0.234896
1.479999	 0.292655
1.493332	 0.315674
1.506666	 0.314794
1.519999	 0.302303
1.533332	 0.285426
1.546666	 0.267579
1.559999	 0.250450
1.573332	 0.235033
1.586666	 0.221517
1.599999	 0.209345
1.613332	 0.197883
1.626665	 0.186782
1.639999	 0.175705
1.653332	 0.164366
1.666665	 0.152949
1.679999	 0.141863
1.693332	 0.131185
1.706665	 0.120681
1.719999	 0.110106
1.733332	 0.099499
1.746665	 0.089244
1.759999	 0.079700
1.773332	 0.070881
1.786665	 0.062692
1.799999	 0.055269
1.813332	 0.048823
1.826665	 0.043386
1.839999	 0.038901
1.853332	 0.035327
1.866665	 0.032586
1.879999	 0.030638
1.893332	 0.029504
1.906665	 0.029019
1.919999	 0.028832
1.933332	 0.028601
1.946665	 0.028002
1.959998	 0.026780
1.973332	 0.024984
1.986665	 0.022935
1.999998	 0.020855
2.013332	 0.018818
2.026665	 0.016913
2.039999	 0.015120
2.053332	 0.013344
2.066665	 0.011773
2.079998	 0.010568
2.093332	 0.009388
2.106665	 0.007977
2.119998	 0.006590
2.133332	 0.005450
2.146665	 0.004566
2.159998	 0.004004
2.173332	 0.003739
2.186665	 0.003470
2.199998	 0.002968
2.213332	 0.002358
2.226665	 0.001845
2.239998	 0.001435
2.253332	 0.001095
2.266665	 0.000940
2.279998	 0.001111
2.293332	 0.001490
2.306665	 0.001701
2.319998	 0.001533
2.333332	 0.001208
2.346665	 0.001024
2.359998	 0.001015
2.373332	 0.001064
2.386665	 0.001091
2.399998	 0.001035
2.413332	 0.000812
2.426665	 0.000430
2.439998	 0.000064
2.453331	 -0.000068
2.466665	 0.000073
2.479998	 0.000325
2.493331	 0.000553
2.506665	 0.000703
2.519998	 0.000708
2.533331	 0.000695
2.546665	 0.000918
2.559998	 0.001250
2.573331	 0.001299
2.586665	 0.001139
2.599998	 0.001146
2.613331	 0.001248
2.626665	 0.001151
2.639998	 0.000973
2.653331	 0.000998
2.666665	 0.001200
2.679998	 0.001404
2.693331	 0.001508
2.706665	 0.001396
2.719998	 0.001080
2.733331	 0.000848
2.746665	 0.000924
2.759998	 0.001195
2.773331	 0.001432
2.786664	 0.001535
2.799998	 0.001507
2.813331	 0.001432
2.826664	 0.001425
2.839998	 0.001484
2.853331	 0.001503
2.866664	 0.001356
2.879998	 0.001022
2.893331	 0.000690
2.906664	 0.000597
2.919998	 0.000718
2.933331	 0.000796
2.946664	 0.000716
2.959998	 0.000669
2.973331	 0.000818
2.986664	 0.000972
2.999998	 0.000890
3.013331	 0.000736
3.026664	 0.000796
3.039998	 0.000998
3.053331	 0.001085
3.066664	 0.000948
3.079998	 0.000686
3.093331	 0.000457
3.106664	 0.000340
3.119998	 0.000374
3.133331	 0.000560
3.146664	 0.000786
3.159997	 0.000892
3.173331	 0.000872
3.186664	 0.000818
3.199997	 0.000701
3.213331	 0.000509
3.226664	 0.000446
3.239997	 0.000587
3.253331	 0.000678
3.266664	 0.000587
3.279997	 0.000457
3.293331	 0.000342
3.306664	 0.000248
3.319997	 0.000339
3.333331	 0.000596
3.346664	 0.000676
3.359997	 0.000463
3.373331	 0.000231
3.386664	 0.000207
3.399997	 0.000327
3.413331	 0.000478
3.426664	 0.000697
3.439997	 0.000929
3.453331	 0.000992
3.466664	 0.000862
3.479997	 0.000645
3.493330	 0.000414
3.506664	 0.000274
3.519997	 0.000306
3.533330	 0.000383
3.546664	 0.000279
3.559997	 -0.000015
3.573330	 -0.000269
3.586664	 -0.000302
3.599997	 -0.000162
3.613330	 -0.000009
3.626664	 0.000120
3.639997	 0.000254
3.653330	 0.000293
3.666664	 0.000160
3.679997	 0.000003
3.693330	 0.000035
3.706664	 0.000282
3.719997	 0.000578
3.733330	 0.000663
3.746664	 0.000456
3.759997	 0.000186
3.773330	 0.000025
3.786664	 -0.000132
3.799997	 -0.000396
3.813330	 -0.000672
3.826663	 -0.000727
3.839997	 -0.000490
3.853330	 -0.000286
3.866663	 -0.000418
3.879997	 -0.000691
3.893330	 -0.000666
3.906663	 -0.000273
3.919997	 0.000110
3.933330	 0.000174
3.946663	 0.000062
3.959997	 0.000028
3.973330	 0.000045
3.986663	 0.000069
3.999997	 0.000127
4.013330	 0.000100
4.026663	 -0.000082
4.039997	 -0.000312
4.053330	 -0.000524
4.066663	 -0.000675
4.079997	 -0.000619
4.093330	 -0.000311
4.106663	 -0.000014
4.119997	 -0.000014
4.133330	 -0.000257
4.146663	 -0.000441
4.159997	 -0.000394
4.173330	 -0.000238
4.186663	 -0.000174
4.199996	 -0.000233
4.213330	 -0.000251
4.226663	 -0.000082
4.239996	 0.000152
4.253330	 0.000170
4.266663	 -0.000077
4.279996	 -0.000383
4.293330	 -0.000553
4.306663	 -0.000534
4.319996	 -0.000439
4.333330	 -0.000422
4.346663	 -0.000407
4.359996	 -0.000273
4.373330	 -0.000091
4.386663	 0.000105
4.399996	 0.000326
4.413330	 0.000479
4.426663	 0.000574
4.439996	 0.000736
4.453330	 0.000965
4.466663	 0.001142
4.479996	 0.001176
4.493330	 0.001067
4.506663	 0.000893
4.519996	 0.000755
4.533329	 0.000766
4.546663	 0.000945
4.559996	 0.001092
4.573329	 0.001105
4.586663	 0.001245
4.599996	 0.001618
4.613329	 0.001851
4.626663	 0.001655
4.639996	 0.001190
4.653329	 0.000764
4.666663	 0.000559
4.679996	 0.000619
4.693329	 0.000822
4.706663	 0.000940
4.719996	 0.000853
4.733329	 0.000621
4.746663	 0.000397
4.759996	 0.000386
4.773329	 0.000634
4.786663	 0.000883
4.799996	 0.000929
4.813329	 0.000941
4.826663	 0.001111
4.839996	 0.001298
4.853329	 0.001343
4.866663	 0.001314
4.879996	 0.001241
4.893329	 0.001017
4.906662	 0.000688
4.919996	 0.000468
4.933329	 0.000409
4.946662	 0.000313
4.959996	 0.000084
4.973329	 -0.000093
4.986662	 -0.000030
4.999996	 0.000258
5.013329	 0.000602
5.026662	 0.000753
5.039996	 0.000598
5.053329	 0.000341
5.066662	 0.000249
5.079996	 0.000316
5.093329	 0.000343
5.106662	 0.000292
5.119996	 0.000345
5.133329	 0.000584
5.146662	 0.000803
5.159996	 0.000871
5.173329	 0.000985
5.186662	 0.001325
5.199996	 0.001714
5.213329	 0.001839
5.226662	 0.001701
5.239995	 0.001566
5.253329	 0.001547
5.266662	 0.001574
5.279995	 0.001632
5.293329	 0.001723
5.306662	 0.001801
5.319995	 0.001765
5.333329	 0.001511
5.346662	 0.001173
5.359995	 0.001072
5.373329	 0.001364
5.386662	 0.001834
5.399995	 0.002099
5.413329	 0.002097
5.426662	 0.002075
5.439995	 0.002104
5.453329	 0.002145
5.466662	 0.002227
5.479995	 0.002191
5.493329	 0.001867
5.506662	 0.001455
5.519995	 0.001263
5.533329	 0.001298
5.546662	 0.001412
5.559995	 0.001591
5.573328	 0.001867
5.586662	 0.002111
5.599995	 0.002145
5.613328	 0.001933
5.626662	 0.001730
5.639995	 0.001907
5.653328	 0.002389
5.666662	 0.002697
5.679995	 0.002716
5.693328	 0.002787
5.706662	 0.003052
5.719995	 0.003321
5.733328	 0.003512
5.746662	 0.003691
5.759995	 0.003844
5.773328	 0.003980
5.786662	 0.004192
5.799995	 0.004539
5.813328	 0.005063
5.826662	 0.005735
5.839995	 0.006380
5.853328	 0.006885
5.866662	 0.007337
5.879995	 0.007876
5.893328	 0.008499
5.906662	 0.009119
5.919995	 0.009754
5.933328	 0.010444
5.946661	 0.011054
5.959995	 0.011384
5.973328	 0.011475
5.986661	 0.011682
5.999995	 0.012311
6.013328	 0.013212
6.026661	 0.013907
6.039995	 0.014133
6.053328	 0.014050
6.066661	 0.013981
6.079995	 0.014169
6.093328	 0.014672
6.106661	 0.015386
6.119995	 0.016152
6.133328	 0.016843
6.146661	 0.017313
6.159995	 0.017437
6.173328	 0.017292
6.186661	 0.017208
6.199995	 0.017532
6.213328	 0.018197
6.226661	 0.018814
6.239995	 0.019270
6.253328	 0.019737
6.266661	 0.020181
6.279994	 0.020382
6.293328	 0.020383
6.306661	 0.020461
6.319994	 0.020759
6.333328	 0.021256
6.346661	 0.021839
6.359994	 0.022291
6.373328	 0.022507
6.386661	 0.022609
6.399994	 0.022657
6.413328	 0.022603
6.426661	 0.022581
6.439994	 0.022733
6.453328	 0.022873
6.466661	 0.022786
6.479994	 0.022664
6.493328	 0.022798
6.506661	 0.023087
6.519994	 0.023292
6.533328	 0.023467
6.546661	 0.023766
6.559994	 0.024180
6.573328	 0.024500
6.586661	 0.024412
6.599994	 0.023940
6.613328	 0.023586
6.626661	 0.023670
6.639994	 0.023993
6.653327	 0.024353
6.666661	 0.024781
6.679994	 0.025182
6.693327	 0.025325
6.706661	 0.025215
6.719994	 0.025118
6.733327	 0.025197
6.746661	 0.025354
6.759994	 0.025491
6.773327	 0.025624
6.786661	 0.025750
6.799994	 0.025888
6.813327	 0.026155
6.826661	 0.026555
6.839994	 0.026923
6.853327	 0.027192
6.866661	 0.027440
6.879994	 0.027699
6.893327	 0.027858
6.906661	 0.027774
6.919994	 0.027502
6.933327	 0.027362
6.946661	 0.027586
6.959994	 0.027976
6.973327	 0.028241
6.986660	 0.028412
6.999994	 0.028623
7.013327	 0.028841
7.026660	 0.028986
7.039994	 0.029060
7.053327	 0.029104
7.066660	 0.029159
7.079994	 0.029239
7.093327	 0.029407
7.106660	 0.029830
7.119994	 0.030540
7.133327	 0.031392
7.146660	 0.032346
7.159994	 0.033356
7.173327	 0.034121
7.186660	 0.034392
7.199994	 0.034239
7.213327	 0.033817
7.226660	 0.033231
7.239994	 0.032654
7.253327	 0.032336
7.266660	 0.032407
7.279994	 0.032777
7.293327	 0.033253
7.306660	 0.033662
7.319993	 0.033825
7.333327	 0.033687
7.346660	 0.033509
7.359993	 0.033591
7.373327	 0.033874
7.386660	 0.034243
7.399993	 0.034830
7.413327	 0.035621
7.426660	 0.036277
7.439993	 0.036650
7.453327	 0.036979
7.466660	 0.037443
7.479993	 0.038212
7.493327	 0.039704
7.506660	 0.041877
7.519993	 0.043785
7.533327	 0.044543
7.546660	 0.044307
7.559993	 0.044054
7.573327	 0.044556
7.586660	 0.045637
7.599993	 0.046382
7.613327	 0.046013
7.626660	 0.044542
7.639993	 0.042740
7.653327	 0.041548
7.666660	 0.041391
7.679993	 0.042061
7.693326	 0.043096
7.706660	 0.043976
7.719993	 0.044266
7.733326	 0.043872
7.746660	 0.043074
7.759993	 0.042267
7.773326	 0.041729
7.786660	 0.041455
7.799993	 0.041186
7.813326	 0.040918
7.826660	 0.041011
7.839993	 0.041484
7.853326	 0.041926
7.866660	 0.042121
7.879993	 0.042192
7.893326	 0.042322
7.906660	 0.042483
7.919993	 0.042477
7.933326	 0.042372
7.946660	 0.042452
7.959993	 0.042745
7.973326	 0.043142
7.986660	 0.043580
7.999993	 0.043877
8.013327	 0.044002
8.026660	 0.044343
8.039993	 0.045113
8.053327	 0.045917
8.066660	 0.046454
8.079993	 0.047039
8.093327	 0.048063
8.106660	 0.049436
8.119993	 0.050655
8.133327	 0.051258
8.146660	 0.051292
8.159993	 0.051111
8.173326	 0.050860
8.186660	 0.050537
8.199993	 0.050156
8.213326	 0.049613
8.226660	 0.048911
8.239993	 0.048352
8.253326	 0.048117
8.266660	 0.048089
8.279993	 0.048198
8.293326	 0.048480
8.306660	 0.048808
8.319993	 0.048918
8.333326	 0.048798
8.346660	 0.048704
8.359993	 0.048760
8.373326	 0.048943
8.386660	 0.049210
8.399993	 0.049389
8.413326	 0.049377
8.426660	 0.049338
8.439993	 0.049475
8.453326	 0.049841
8.466660	 0.050382
8.479993	 0.050974
8.493326	 0.051411
8.506660	 0.051560
8.519993	 0.051561
8.533326	 0.051599
8.546659	 0.051570
8.559993	 0.051367
8.573326	 0.051171
8.586659	 0.051221
8.599993	 0.051503
8.613326	 0.051708
8.626659	 0.051614
8.639993	 0.051447
8.653326	 0.051584
8.666659	 0.052014
8.679993	 0.052494
8.693326	 0.052945
8.706659	 0.053345
8.719993	 0.053586
8.733326	 0.053651
8.746659	 0.053637
8.759993	 0.053596
8.773326	 0.053609
8.786659	 0.053811
8.799993	 0.054196
8.813326	 0.054615
8.826659	 0.055052
8.839993	 0.055551
8.853326	 0.055991
8.866659	 0.056376
8.879992	 0.056883
8.893326	 0.057402
8.906659	 0.057651
8.919992	 0.057677
8.933326	 0.057641
8.946659	 0.057524
8.959992	 0.057379
8.973326	 0.057373
8.986659	 0.057519
8.999992	 0.057768
9.013326	 0.058205
9.026659	 0.058891
9.039992	 0.059762
9.053326	 0.060717
9.066659	 0.061642
9.079992	 0.062403
9.093326	 0.062926
9.106659	 0.063209
9.119992	 0.063287
9.133326	 0.063119
9.146659	 0.062712
9.159992	 0.062280
9.173326	 0.061932
9.186659	 0.061571
9.199992	 0.061242
9.213326	 0.061127
9.226659	 0.061201
9.239992	 0.061283
9.253325	 0.061300
9.266659	 0.061212
9.279992	 0.061005
9.293325	 0.060812
9.306659	 0.060712
9.319992	 0.060665
9.333325	 0.060791
9.346659	 0.061250
9.359992	 0.061898
9.373325	 0.062418
9.386659	 0.062710
9.399992	 0.062999
9.413325	 0.063443
9.426659	 0.063830
9.439992	 0.063937
9.453325	 0.063902
9.466659	 0.063971
9.479992	 0.064180
9.493325	 0.064429
9.506659	 0.064607
9.519992	 0.064664
9.533325	 0.064705
9.546659	 0.064887
9.559992	 0.065174
9.573325	 0.065403
9.586658	 0.065513
9.599992	 0.065480
9.613325	 0.065267
9.626658	 0.065030
9.639992	 0.065046
9.653325	 0.065338
9.666658	 0.065633
9.679992	 0.065720
9.693325	 0.065705
9.706658	 0.065832
9.719992	 0.066133
9.733325	 0.066455
9.746658	 0.066726
9.759992	 0.066925
9.773325	 0.066992
9.786658	 0.066969
9.799992	 0.067000
9.813325	 0.067126
9.826658	 0.067330
9.839992	 0.067566
9.853325	 0.067761
9.866658	 0.068048
9.879992	 0.068651
9.893325	 0.069468
9.906658	 0.070115
9.919991	 0.070331
9.933325	 0.070186
9.946658	 0.069901
9.959991	 0.069634
9.973325	 0.069403
9.986658	 0.069138
9.999991	 0.068830
10.013325	 0.068541
10.026658	 0.068322
10.039991	 0.068257
10.053325	 0.068414
10.066658	 0.068703
10.079991	 0.068954
10.093325	 0.069040
10.106658	 0.069011
10.119991	 0.069116
10.133325	 0.069526
10.146658	 0.070064
10.159991	 0.070366
10.173325	 0.070346
10.186658	 0.070236
10.199991	 0.070251
10.213325	 0.070485
10.226658	 0.070966
10.239991	 0.071578
10.253325	 0.072060
10.266658	 0.072223
10.279991	 0.072140
10.293324	 0.072030
10.306658	 0.071976
10.319991	 0.071978
10.333324	 0.072123
10.346658	 0.072362
10.359991	 0.072522
10.373324	 0.072705
10.386658	 0.073129
10.399991	 0.073738
10.413324	 0.074439
10.426658	 0.075192
10.439991	 0.075779
10.453324	 0.076050
10.466658	 0.076039
10.479991	 0.075707
10.493324	 0.075121
10.506658	 0.074656
10.519991	 0.074558
10.533324	 0.074666
10.546658	 0.074737
10.559991	 0.074786
10.573324	 0.075029
10.586658	 0.075474
10.599991	 0.075858
10.613324	 0.076033
10.626657	 0.076105
10.639991	 0.076153
10.653324	 0.076138
10.666657	 0.076057
10.679991	 0.075884
10.693324	 0.075653
10.706657	 0.075581
10.719991	 0.075721
10.733324	 0.075827
10.746657	 0.075836
10.759991	 0.075982
10.773324	 0.076344
10.786657	 0.076844
10.799991	 0.077456
10.813324	 0.078010
10.826657	 0.078305
10.839991	 0.078542
10.853324	 0.079208
10.866657	 0.080464
10.879991	 0.081799
10.893324	 0.082371
10.906657	 0.081815
10.919991	 0.080659
10.933324	 0.079711
10.946657	 0.079208
10.959991	 0.078847
10.973324	 0.078517
10.986657	 0.078362
10.999990	 0.078295
11.013324	 0.078159
11.026657	 0.078086
11.039990	 0.078303
11.053324	 0.078809
11.066657	 0.079362
11.079990	 0.079662
11.093324	 0.079606
11.106657	 0.079420
11.119990	 0.079444
11.133324	 0.079737
11.146657	 0.080046
11.159990	 0.080161
11.173324	 0.080114
11.186657	 0.080040
11.199990	 0.080002
11.213324	 0.079957
11.226657	 0.079876
11.239990	 0.079830
11.253324	 0.079992
11.266657	 0.080390
11.279990	 0.080709
11.293324	 0.080662
11.306657	 0.080349
11.319990	 0.080001
11.333323	 0.079625
11.346657	 0.079164
11.359990	 0.078772
11.373323	 0.078693
11.386657	 0.078973
11.399990	 0.079440
11.413323	 0.079821
11.426657	 0.079914
11.439990	 0.079801
11.453323	 0.079791
11.466657	 0.080046
11.479990	 0.080401
11.493323	 0.080508
11.506657	 0.080220
11.519990	 0.079724
11.533323	 0.079271
11.546657	 0.079033
11.559990	 0.079080
11.573323	 0.079300
11.586657	 0.079532
11.599990	 0.079741
11.613323	 0.079939
11.626657	 0.080137
11.639990	 0.080301
11.653323	 0.080306
11.666656	 0.080072
11.679990	 0.079754
11.693323	 0.079620
11.706656	 0.079714
11.719990	 0.079855
11.733323	 0.079930
11.746656	 0.079996
11.759990	 0.080099
11.773323	 0.080171
11.786656	 0.080159
11.799990	 0.080178
11.813323	 0.080350
11.826656	 0.080616
11.839990	 0.080900
11.853323	 0.081317
11.866656	 0.082008
11.879990	 0.082848
11.893323	 0.083525
11.906656	 0.083959
11.919990	 0.084287
11.933323	 0.084349
11.946656	 0.083927
11.959990	 0.083667
11.973323	 0.085821
11.986656	 0.094553
11.999990	 0.113809
12.013323	 0.141530
12.026656	 0.166769
12.039989	 0.176805
12.053323	 0.167893
12.066656	 0.147051
12.079989	 0.124626
12.093323	 0.107279
12.106656	 0.096516
12.119989	 0.090826
12.133323	 0.088134
12.146656	 0.086930
12.159989	 0.086343
12.173323	 0.086012
12.186656	 0.085802
12.199989	 0.085617
12.213323	 0.085516
12.226656	 0.085533
12.239989	 0.085513
12.253323	 0.085433
12.266656	 0.085395
12.279989	 0.085301
12.293323	 0.085153
12.306656	 0.085330
12.319989	 0.086126
12.333323	 0.087387
12.346656	 0.088579
12.359989	 0.089172
12.373322	 0.089102
12.386656	 0.088696
12.399989	 0.088305
12.413322	 0.088215
12.426656	 0.088600
12.439989	 0.089263
12.453322	 0.089714
12.466656	 0.089581
12.479989	 0.088879
12.493322	 0.087963
12.506656	 0.087146
12.519989	 0.086440
12.533322	 0.085818
12.546656	 0.085471
12.559989	 0.085487
12.573322	 0.085638
12.586656	 0.085780
12.599989	 0.086218
12.613322	 0.087383
12.626656	 0.089205
12.639989	 0.091070
12.653322	 0.092291
12.666656	 0.092489
12.679989	 0.091712
12.693322	 0.090416
12.706656	 0.089143
12.719989	 0.088130
12.733322	 0.087351
12.746655	 0.086745
12.759989	 0.086305
12.773322	 0.086095
12.786655	 0.086102
12.799989	 0.086171
12.813322	 0.086280
12.826655	 0.086566
12.839989	 0.086990
12.853322	 0.087300
12.866655	 0.087355
12.879989	 0.087250
12.893322	 0.087156
12.906655	 0.087163
12.919989	 0.087290
12.933322	 0.087461
12.946655	 0.087484
12.959989	 0.087266
12.973322	 0.086950
12.986655	 0.086753
12.999989	 0.086800
13.013322	 0.087008
13.026655	 0.087214
13.039989	 0.087465
13.053322	 0.087900
13.066655	 0.088422
13.079988	 0.088734
13.093322	 0.088696
13.106655	 0.088426
13.119988	 0.088054
13.133322	 0.087725
13.146655	 0.087621
13.159988	 0.087665
13.173322	 0.087644
13.186655	 0.087560
13.199988	 0.087431
13.213322	 0.087231
13.226655	 0.087089
13.239988	 0.087138
13.253322	 0.087370
13.266655	 0.087670
13.279988	 0.087796
13.293322	 0.087649
13.306655	 0.087520
13.319988	 0.087609
13.333322	 0.087773
13.346655	 0.088036
13.359988	 0.088426
13.373322	 0.088593
13.386655	 0.088404
13.399988	 0.088172
13.413321	 0.087996
13.426655	 0.087778
13.439988	 0.087745
13.453321	 0.088086
13.466655	 0.088430
13.479988	 0.088407
13.493321	 0.088141
13.506655	 0.087826
13.519988	 0.087526
13.533321	 0.087367
13.546655	 0.087313
13.559988	 0.087168
13.573321	 0.086985
13.586655	 0.086957
13.599988	 0.087069
13.613321	 0.087139
13.626655	 0.086993
13.639988	 0.086718
13.653321	 0.086651
13.666655	 0.086897
13.679988	 0.087093
13.693321	 0.086925
13.706655	 0.086664
13.719988	 0.086780
13.733321	 0.087228
13.746655	 0.087605
13.759988	 0.087807
13.773321	 0.088078
13.786654	 0.088510
13.799988	 0.088910
13.813321	 0.089085
13.826654	 0.088983
13.839988	 0.088716
13.853321	 0.088563
13.866654	 0.088702
13.879988	 0.088918
13.893321	 0.088908
13.906654	 0.088729
13.919988	 0.088663
13.933321	 0.088788
13.946654	 0.088897
13.959988	 0.088866
13.973321	 0.088848
13.986654	 0.088961
13.999988	 0.089129
14.013321	 0.089318
14.026654	 0.089548
14.039988	 0.089816
14.053321	 0.090130
14.066654	 0.090418
14.079988	 0.090454
14.093321	 0.090174
14.106654	 0.089850
14.119987	 0.089699
14.133321	 0.089634
14.146654	 0.089502
14.159987	 0.089301
14.173321	 0.089147
14.186654	 0.089061
14.199987	 0.088942
14.213321	 0.088801
14.226654	 0.088702
14.239987	 0.088623
14.253321	 0.088665
14.266654	 0.089016
14.279987	 0.089559
14.293321	 0.089959
14.306654	 0.090014
14.319987	 0.089699
14.333321	 0.089166
14.346654	 0.088693
14.359987	 0.088453
14.373321	 0.088428
14.386654	 0.088575
14.399987	 0.088819
14.413321	 0.089019
14.426654	 0.089161
14.439987	 0.089321
14.453321	 0.089462
14.466654	 0.089496
14.479987	 0.089383
14.493320	 0.089225
14.506654	 0.089257
14.519987	 0.089481
14.533320	 0.089668
14.546654	 0.089710
14.559987	 0.089596
14.573320	 0.089373
14.586654	 0.089209
14.599987	 0.089251
14.613320	 0.089522
14.626654	 0.089946
14.639987	 0.090349
14.653320	 0.090446
14.666654	 0.090071
14.679987	 0.089461
14.693320	 0.089020
14.706654	 0.088777
14.719987	 0.088579
14.733320	 0.088596
14.746654	 0.088949
14.759987	 0.089354
14.773320	 0.089567
14.786654	 0.089712
14.799987	 0.089976
14.813320	 0.090127
14.826653	 0.089838
14.839987	 0.089366
14.853320	 0.089085
14.866653	 0.088928
14.879987	 0.088913
14.893320	 0.089283
14.906653	 0.089922
14.919987	 0.090388
14.933320	 0.090404
14.946653	 0.090134
14.959987	 0.090042
14.973320	 0.090345
14.986653	 0.090761
14.999987	 0.090987
15.013320	 0.091032
15.026653	 0.091054
15.039987	 0.091207
15.053320	 0.091457
15.066653	 0.091527
15.079987	 0.091363
15.093320	 0.091281
15.106653	 0.091346
15.119987	 0.091260
15.133320	 0.090918
15.146653	 0.090582
15.159986	 0.090504
15.173320	 0.090595
15.186653	 0.090643
15.199986	 0.090629
15.213320	 0.090633
15.226653	 0.090627
15.239986	 0.090506
15.253320	 0.090237
15.266653	 0.089876
15.279986	 0.089595
15.293320	 0.089601
15.306653	 0.089920
15.319986	 0.090323
15.333320	 0.090470
15.346653	 0.090282
15.359986	 0.090079
15.373320	 0.090077
15.386653	 0.090076
15.399986	 0.089883
15.413320	 0.089687
15.426653	 0.089776
15.439986	 0.090149
15.453320	 0.090534
15.466653	 0.090671
15.479986	 0.090609
15.493320	 0.090564
15.506653	 0.090554
15.519986	 0.090499
15.533319	 0.090502
15.546653	 0.090682
15.559986	 0.090984
15.573319	 0.091359
15.586653	 0.091731
15.599986	 0.091770
15.613319	 0.091276
15.626653	 0.090636
15.639986	 0.090317
15.653319	 0.090277
15.666653	 0.090334
15.679986	 0.090465
15.693319	 0.090537
15.706653	 0.090452
15.719986	 0.090383
15.733319	 0.090451
15.746653	 0.090560
15.759986	 0.090606
15.773319	 0.090601
15.786653	 0.090614
15.799986	 0.090710
15.813319	 0.090901
15.826653	 0.091082
15.839986	 0.091063
15.853319	 0.090782
15.866652	 0.090470
15.879986	 0.090383
15.893319	 0.090464
15.906652	 0.090474
15.919986	 0.090309
15.933319	 0.090132
15.946652	 0.090171
15.959986	 0.090388
15.973319	 0.090520
15.986652	 0.090467
15.999986	 0.090402
16.013319	 0.090451
16.026653	 0.090522
16.039988	 0.090515
16.053322	 0.090461
16.066656	 0.090429
16.079990	 0.090439
16.093325	 0.090505
16.106659	 0.090612
16.119993	 0.090735
16.133327	 0.090904
16.146662	 0.091067
16.159996	 0.091015
16.173330	 0.090705
16.186665	 0.090517
16.199999	 0.090818
16.213333	 0.091468
16.226667	 0.092146
16.240002	 0.092738
16.253336	 0.093267
16.266670	 0.093875
16.280005	 0.095149
16.293339	 0.099081
16.306673	 0.109005
16.320007	 0.124974
16.333342	 0.138533
16.346676	 0.138440
16.360010	 0.123685
16.373344	 0.104294
16.386679	 0.088908
16.400013	 0.078397
16.413347	 0.070232
16.426682	 0.062883
16.440016	 0.056233
16.453350	 0.050480
16.466684	 0.045516
16.480019	 0.041167
16.493353	 0.037338
16.506687	 0.033942
16.520021	 0.031062
16.533356	 0.028816
16.546690	 0.026971
16.560024	 0.025171
16.573359	 0.023356
16.586693	 0.021651
16.600027	 0.020158
16.613361	 0.018947
16.626696	 0.017985
16.640030	 0.017090
16.653364	 0.016207
16.666698	 0.015564
16.680033	 0.015202
16.693367	 0.014724
16.706701	 0.013931
16.720036	 0.013019
16.733370	 0.012139
16.746704	 0.011373
16.760038	 0.010817
16.773373	 0.010383
16.786707	 0.009870
16.800041	 0.009177
16.813375	 0.008287
16.826710	 0.007298
16.840044	 0.006407
16.853378	 0.005745
16.866713	 0.005249
16.880047	 0.004690
16.893381	 0.004016
16.906715	 0.003478
16.920050	 0.003149
16.933384	 0.002806
16.946718	 0.002349
16.960052	 0.001837
16.973387	 0.001278
16.986721	 0.000757
17.000055	 0.000441
17.013390	 0.000280
17.026724	 0.000054
17.040058	 -0.000292
17.053392	 -0.000704
17.066727	 -0.001192
17.080061	 -0.001677
17.093395	 -0.001983
17.106730	 -0.002115
17.120064	 -0.002180
17.133398	 -0.002192
17.146732	 -0.002193
17.160067	 -0.002191
17.173401	 -0.002103
17.186735	 -0.001920
17.200069	 -0.001677
17.213404	 -0.001350
17.226738	 -0.000951
17.240072	 -0.000577
17.253407	 -0.000243
17.266741	 0.000031
17.280075	 0.000132
17.293409	 0.000113
17.306744	 0.000208
17.320078	 0.000479
17.333412	 0.000745
17.346746	 0.000787
17.360081	 0.000628
17.373415	 0.000604
17.386749	 0.000959
17.400084	 0.001544
17.413418	 0.002044
17.426752	 0.002251
17.440086	 0.002224
17.453421	 0.002258
17.466755	 0.002595
17.480089	 0.003144
17.493423	 0.003606
17.506758	 0.003851
17.520092	 0.004002
17.533426	 0.004105
17.546761	 0.004104
17.560095	 0.004162
17.573429	 0.004479
17.586763	 0.004952
17.600098	 0.005371
17.613432	 0.005644
17.626766	 0.005729
17.640100	 0.005681
17.653435	 0.005752
17.666769	 0.006110
17.680103	 0.006553
17.693438	 0.006790
17.706772	 0.006833
17.720106	 0.006808
17.733440	 0.006681
17.746775	 0.006448
17.760109	 0.006276
17.773443	 0.006269
17.786777	 0.006420
17.800112	 0.006703
17.813446	 0.006965
17.826780	 0.007054
17.840115	 0.007041
17.853449	 0.007068
17.866783	 0.007186
17.880117	 0.007407
17.893452	 0.007660
17.906786	 0.007755
17.920120	 0.007605
17.933455	 0.007376
17.946789	 0.007413
17.960123	 0.007800
17.973457	 0.008139
17.986792	 0.008172
18.000126	 0.008098
18.013460	 0.008056
18.026794	 0.007990
18.040129	 0.007917
18.053463	 0.007921
18.066797	 0.008019
18.080132	 0.008129
18.093466	 0.008250
18.106800	 0.008489
18.120134	 0.008753
18.133469	 0.008825
18.146803	 0.008708
18.160137	 0.008563
18.173471	 0.008482
18.186806	 0.008449
18.200140	 0.008420
18.213474	 0.008405
18.226809	 0.008401
18.240143	 0.008391
18.253477	 0.008454
18.266811	 0.008616
18.280146	 0.008711
18.293480	 0.008590
18.306814	 0.008335
18.320148	 0.008140
18.333483	 0.008050
18.346817	 0.007967
18.360151	 0.007964
18.373486	 0.008162
18.386820	 0.008436
18.400154	 0.008653
18.413488	 0.008790
18.426823	 0.008790
18.440157	 0.008684
18.453491	 0.008645
18.466825	 0.008704
18.480160	 0.008700
18.493494	 0.008527
18.506828	 0.008231
18.520163	 0.007978
18.533497	 0.008004
18.546831	 0.008346
18.560165	 0.008704
18.573500	 0.008840
18.586834	 0.008787
18.600168	 0.008633
18.613503	 0.008481
18.626837	 0.008397
18.640171	 0.008343
18.653505	 0.008259
18.666840	 0.008105
18.680174	 0.007968
18.693508	 0.008058
18.706842	 0.008319
18.720177	 0.008449
18.733511	 0.008400
18.746845	 0.008409
18.760180	 0.008626
18.773514	 0.008921
18.786848	 0.009061
18.800182	 0.008973
18.813517	 0.008735
18.826851	 0.008435
18.840185	 0.008201
18.853519	 0.008167
18.866854	 0.008295
18.880188	 0.008407
18.893522	 0.008442
18.906857	 0.008577
18.920191	 0.008856
18.933525	 0.009036
18.946859	 0.009071
18.960194	 0.009143
18.973528	 0.009178
18.986862	 0.008928
19.000196	 0.008512
19.013531	 0.008304
19.026865	 0.008393
19.040199	 0.008577
19.053534	 0.008612
19.066868	 0.008407
19.080202	 0.008190
19.093536	 0.008166
19.106871	 0.008186
19.120205	 0.008108
19.133539	 0.008079
19.146873	 0.008205
19.160208	 0.008292
19.173542	 0.008152
19.186876	 0.007916
19.200211	 0.007823
19.213545	 0.007918
19.226879	 0.008127
19.240213	 0.008336
19.253548	 0.008365
19.266882	 0.008184
19.280216	 0.008037
19.293550	 0.008080
19.306885	 0.008155
19.320219	 0.008136
19.333553	 0.008115
19.346888	 0.008143
19.360222	 0.008194
19.373556	 0.008297
19.386890	 0.008465
19.400225	 0.008563
19.413559	 0.008513
19.426893	 0.008473
19.440228	 0.008524
19.453562	 0.008519
19.466896	 0.008351
19.480230	 0.008101
19.493565	 0.008049
19.506899	 0.008360
19.520233	 0.008745
19.533567	 0.008846
19.546902	 0.008668
19.560236	 0.008392
19.573570	 0.008171
19.586905	 0.008155
19.600239	 0.008324
19.613573	 0.008428
19.626907	 0.008353
19.640242	 0.008242
19.653576	 0.008170
19.666910	 0.008048
19.680244	 0.007910
19.693579	 0.007918
19.706913	 0.008036
19.720247	 0.008018
19.733582	 0.007798
19.746916	 0.007621
19.760250	 0.007675
19.773584	 0.007836
19.786919	 0.007959
19.800253	 0.008057
19.813587	 0.008072
19.826921	 0.007880
19.840256	 0.007572
19.853590	 0.007401
19.866924	 0.007489
19.880259	 0.007763
19.893593	 0.008082
19.906927	 0.008312
19.920261	 0.008353
19.933596	 0.008241
19.946930	 0.008174
19.960264	 0.008263
19.973598	 0.008343
19.986933	 0.008222

*------------------------ End of raw data
Results for Channel	1	=	242.00	nm
Title:	Report Title
Run File:	C:\HPLC\PET 2025\2025.07.30\lsrb od0.1 10mgml.run
--------------
Injection Info
--------------
Method:	C:\METODOS EQUIPO 2 2025\20250402 PET_Calibrado TPA MHET BHET DIMER.mth
Sample:	LSRB OD0.1 10mgml
Injection Date:	Thu Jul 31 15:05:37 2025
Manual injection
Operator:	Paloma
Instrument:	3
Notes:	
---------
Misc Info
---------
Workstation:	HPLC
Bus Address:	44
Run Time:	0.000	to	20.000	min.
-----------
Recalc Info
-----------
Recalc Method:	C:\METODOS EQUIPO 2 2025\20250402 PET_Calibrado TPA MHET BHET DIMER.mth
Recalc Date:	Thu Jul 31 15:25:41 2025
Operator:	Paloma
Instrument:	3
Notes:	
Sample Rate:	5.000 Hz.
Measurement Type:	1 = Area
Calculation Type:	4 = ExtStd
Normalize Results:	No
------------------------
Peak Info for Channel 1
------------------------
3 Peaks (tR	Timeoffset	RRT	Sepcode	Width	Counts	Result	Name)
7.192	-0.037	0.0000	GR	0.00	199016	3.729049	MHET (uM)
7.575	0.100	0.0000	BB	1.11	24414	0.294442	BHET (uM)
9.122	-0.007	0.0000	BB	16.20	361457	6.479038	DIMER (uM)
