# Supplementary material for: Engineering Escherichia coli for polyethylene terephthalate powder biodegradation via recoding of an outer membrane protein
Source: iScience. 2026 Jan 2;29(2):114621. doi: 10.1016/j.isci.2025.114621 (PMC12860643; doi:10.1016/j.isci.2025.114621)
Supplement: Data S2. Raw HPLC and UHPLC-MS data — (A) Unprocessed HPLC data files supporting Figures 4, S3, S5, Tables 1 and S4. Files are provided in.txt format corresponding to the data extracted with Varian ProStar software (Varian Inc., Palo Alto, California, USA). Each file contains absorbance values (in arbitrary units) recorded over time under the analytical conditions described in STAR Methods. (B) Raw UHPLC-MS files supporting Figure S4. The chromatograms and mass spectrometry data can be analyzed with the software MassLynx V4.1 (Waters) to obtain the mass spectra of the oligomers TET and TETE. Analytical conditions described in STAR Methods. (A and B) The unprocessed HPLC and UHPLC-MS files have been deposited at Zenodo under the identifier https://zenodo.org/records/17578239. [file mmc5.zip › Data S2/A. HPLC/Figure 4B/S1 20MGML.TXT]

File	C:\HPLC\PET 2025\2025.07.30\lsrb od0.1 20mgml.run	Filetype	63
WTOASCII Parameters:	C:\star\WTOASCII.TXT
 1 channels
   Channel	 1	242.00	nm	in AU
Base rate 5.0000 Hz	Bunch 2	Effective rate 5.00000 Hz.	T = 0.003333 min.
6000 points	from	0.000	to	20.000	minutes
Sampling every 4 point(s)
Printing points from	0.000	to	20.000 min, point 0 to 5999
Channels	1	to	1
0.000000	 0.000000
0.013333	 -0.000786
0.026667	 -0.001421
0.040000	 -0.001396
0.053333	 -0.000751
0.066667	 -0.000065
0.080000	 0.000263
0.093333	 0.000356
0.106667	 0.000401
0.120000	 0.000339
0.133333	 0.000164
0.146667	 0.000022
0.160000	 -0.000047
0.173333	 -0.000178
0.186667	 -0.000455
0.200000	 -0.000773
0.213333	 -0.000925
0.226667	 -0.000796
0.240000	 -0.000593
0.253333	 -0.000630
0.266667	 -0.000843
0.280000	 -0.000919
0.293333	 -0.000820
0.306667	 -0.000819
0.320000	 -0.000984
0.333333	 -0.000974
0.346667	 -0.000631
0.360000	 -0.000303
0.373333	 -0.000308
0.386667	 -0.000489
0.400000	 -0.000486
0.413333	 -0.000186
0.426667	 0.000122
0.440000	 0.000122
0.453333	 -0.000032
0.466666	 -0.000027
0.480000	 -0.000042
0.493333	 -0.000360
0.506666	 -0.000737
0.520000	 -0.000845
0.533333	 -0.000767
0.546666	 -0.000667
0.560000	 -0.000561
0.573333	 -0.000539
0.586666	 -0.000651
0.600000	 -0.000668
0.613333	 -0.000382
0.626666	 0.000040
0.640000	 0.000310
0.653333	 0.000351
0.666666	 0.000190
0.680000	 -0.000081
0.693333	 -0.000260
0.706666	 -0.000266
0.720000	 -0.000265
0.733333	 -0.000374
0.746666	 -0.000506
0.760000	 -0.000544
0.773333	 -0.000507
0.786666	 -0.000466
0.800000	 -0.000337
0.813333	 -0.000036
0.826666	 0.000228
0.839999	 0.000259
0.853333	 0.000276
0.866666	 0.000526
0.879999	 0.000796
0.893333	 0.000730
0.906666	 0.000393
0.919999	 0.000149
0.933333	 0.000149
0.946666	 0.000264
0.959999	 0.000319
0.973333	 0.000183
0.986666	 -0.000113
0.999999	 -0.000369
1.013333	 -0.000538
1.026666	 -0.000729
1.039999	 -0.000864
1.053333	 -0.000786
1.066666	 -0.000580
1.079999	 -0.000443
1.093333	 -0.000379
1.106666	 -0.000281
1.119999	 -0.000183
1.133333	 -0.000191
1.146666	 -0.000229
1.159999	 -0.000111
1.173333	 0.000140
1.186666	 0.000306
1.199999	 0.000278
1.213333	 0.000178
1.226666	 0.000176
1.239999	 0.000345
1.253332	 0.000635
1.266666	 0.000951
1.279999	 0.001257
1.293332	 0.001580
1.306666	 0.001869
1.319999	 0.001912
1.333332	 0.001682
1.346666	 0.001491
1.359999	 0.001420
1.373332	 0.001245
1.386666	 0.001114
1.399999	 0.002827
1.413332	 0.014814
1.426666	 0.053885
1.439999	 0.127661
1.453332	 0.215289
1.466666	 0.282732
1.479999	 0.314590
1.493332	 0.318528
1.506666	 0.308118
1.519999	 0.292249
1.533332	 0.274828
1.546666	 0.257407
1.559999	 0.241018
1.573332	 0.226438
1.586666	 0.213783
1.599999	 0.202287
1.613332	 0.190885
1.626665	 0.179124
1.639999	 0.167248
1.653332	 0.155715
1.666665	 0.144742
1.679999	 0.134060
1.693332	 0.123295
1.706665	 0.112520
1.719999	 0.102049
1.733332	 0.091927
1.746665	 0.082119
1.759999	 0.072837
1.773332	 0.064363
1.786665	 0.056810
1.799999	 0.050103
1.813332	 0.044199
1.826665	 0.039274
1.839999	 0.035525
1.853332	 0.032862
1.866665	 0.030990
1.879999	 0.029831
1.893332	 0.029466
1.906665	 0.029588
1.919999	 0.029569
1.933332	 0.029040
1.946665	 0.028026
1.959998	 0.026599
1.973332	 0.024748
1.986665	 0.022640
1.999998	 0.020575
2.013332	 0.018672
2.026665	 0.016905
2.039999	 0.015218
2.053332	 0.013469
2.066665	 0.011690
2.079998	 0.010234
2.093332	 0.009207
2.106665	 0.008271
2.119998	 0.007279
2.133332	 0.006394
2.146665	 0.005691
2.159998	 0.005168
2.173332	 0.004808
2.186665	 0.004502
2.199998	 0.004199
2.213332	 0.003957
2.226665	 0.003762
2.239998	 0.003490
2.253332	 0.003107
2.266665	 0.002784
2.279998	 0.002672
2.293332	 0.002699
2.306665	 0.002683
2.319998	 0.002533
2.333332	 0.002330
2.346665	 0.002222
2.359998	 0.002176
2.373332	 0.001992
2.386665	 0.001667
2.399998	 0.001402
2.413332	 0.001249
2.426665	 0.001109
2.439998	 0.000932
2.453331	 0.000757
2.466665	 0.000701
2.479998	 0.000824
2.493331	 0.000981
2.506665	 0.000963
2.519998	 0.000790
2.533331	 0.000708
2.546665	 0.000863
2.559998	 0.001126
2.573331	 0.001310
2.586665	 0.001348
2.599998	 0.001223
2.613331	 0.001018
2.626665	 0.000904
2.639998	 0.000933
2.653331	 0.001051
2.666665	 0.001190
2.679998	 0.001221
2.693331	 0.001059
2.706665	 0.000796
2.719998	 0.000582
2.733331	 0.000530
2.746665	 0.000725
2.759998	 0.001101
2.773331	 0.001420
2.786664	 0.001528
2.799998	 0.001505
2.813331	 0.001565
2.826664	 0.001809
2.839998	 0.002023
2.853331	 0.001890
2.866664	 0.001426
2.879998	 0.000943
2.893331	 0.000722
2.906664	 0.000877
2.919998	 0.001268
2.933331	 0.001589
2.946664	 0.001683
2.959998	 0.001625
2.973331	 0.001512
2.986664	 0.001360
2.999998	 0.001220
3.013331	 0.001219
3.026664	 0.001315
3.039998	 0.001276
3.053331	 0.001128
3.066664	 0.001135
3.079998	 0.001322
3.093331	 0.001513
3.106664	 0.001616
3.119998	 0.001674
3.133331	 0.001758
3.146664	 0.001793
3.159997	 0.001626
3.173331	 0.001324
3.186664	 0.001079
3.199997	 0.000926
3.213331	 0.000800
3.226664	 0.000657
3.239997	 0.000490
3.253331	 0.000368
3.266664	 0.000333
3.279997	 0.000362
3.293331	 0.000458
3.306664	 0.000614
3.319997	 0.000792
3.333331	 0.001029
3.346664	 0.001279
3.359997	 0.001301
3.373331	 0.001060
3.386664	 0.000904
3.399997	 0.001006
3.413331	 0.001054
3.426664	 0.000822
3.439997	 0.000534
3.453331	 0.000529
3.466664	 0.000899
3.479997	 0.001385
3.493330	 0.001628
3.506664	 0.001585
3.519997	 0.001501
3.533330	 0.001462
3.546664	 0.001315
3.559997	 0.001046
3.573330	 0.000884
3.586664	 0.000963
3.599997	 0.001156
3.613330	 0.001271
3.626664	 0.001233
3.639997	 0.001095
3.653330	 0.000904
3.666664	 0.000629
3.679997	 0.000322
3.693330	 0.000147
3.706664	 0.000182
3.719997	 0.000315
3.733330	 0.000289
3.746664	 0.000033
3.759997	 -0.000150
3.773330	 -0.000004
3.786664	 0.000357
3.799997	 0.000693
3.813330	 0.000831
3.826663	 0.000682
3.839997	 0.000362
3.853330	 0.000167
3.866663	 0.000201
3.879997	 0.000217
3.893330	 0.000005
3.906663	 -0.000280
3.919997	 -0.000365
3.933330	 -0.000178
3.946663	 0.000148
3.959997	 0.000385
3.973330	 0.000434
3.986663	 0.000420
3.999997	 0.000458
4.013330	 0.000515
4.026663	 0.000584
4.039997	 0.000691
4.053330	 0.000749
4.066663	 0.000726
4.079997	 0.000769
4.093330	 0.001015
4.106663	 0.001389
4.119997	 0.001630
4.133330	 0.001574
4.146663	 0.001402
4.159997	 0.001416
4.173330	 0.001580
4.186663	 0.001567
4.199996	 0.001286
4.213330	 0.000988
4.226663	 0.000881
4.239996	 0.000959
4.253330	 0.001093
4.266663	 0.001168
4.279996	 0.001169
4.293330	 0.001098
4.306663	 0.000917
4.319996	 0.000655
4.333330	 0.000460
4.346663	 0.000423
4.359996	 0.000486
4.373330	 0.000578
4.386663	 0.000638
4.399996	 0.000601
4.413330	 0.000444
4.426663	 0.000184
4.439996	 -0.000106
4.453330	 -0.000296
4.466663	 -0.000358
4.479996	 -0.000364
4.493330	 -0.000283
4.506663	 -0.000046
4.519996	 0.000265
4.533329	 0.000420
4.546663	 0.000273
4.559996	 -0.000013
4.573329	 -0.000153
4.586663	 -0.000148
4.599996	 -0.000190
4.613329	 -0.000291
4.626663	 -0.000340
4.639996	 -0.000362
4.653329	 -0.000412
4.666663	 -0.000335
4.679996	 -0.000022
4.693329	 0.000247
4.706663	 0.000140
4.719996	 -0.000187
4.733329	 -0.000312
4.746663	 -0.000130
4.759996	 0.000107
4.773329	 0.000170
4.786663	 0.000056
4.799996	 -0.000047
4.813329	 0.000094
4.826663	 0.000468
4.839996	 0.000779
4.853329	 0.000771
4.866663	 0.000468
4.879996	 0.000164
4.893329	 0.000103
4.906662	 0.000229
4.919996	 0.000378
4.933329	 0.000435
4.946662	 0.000325
4.959996	 0.000129
4.973329	 0.000043
4.986662	 0.000149
4.999996	 0.000335
5.013329	 0.000415
5.026662	 0.000326
5.039996	 0.000180
5.053329	 0.000104
5.066662	 0.000129
5.079996	 0.000241
5.093329	 0.000382
5.106662	 0.000398
5.119996	 0.000222
5.133329	 0.000035
5.146662	 0.000009
5.159996	 0.000036
5.173329	 -0.000063
5.186662	 -0.000205
5.199996	 -0.000135
5.213329	 0.000167
5.226662	 0.000417
5.239995	 0.000369
5.253329	 0.000113
5.266662	 0.000038
5.279995	 0.000381
5.293329	 0.000825
5.306662	 0.000878
5.319995	 0.000541
5.333329	 0.000236
5.346662	 0.000254
5.359995	 0.000561
5.373329	 0.000879
5.386662	 0.000900
5.399995	 0.000712
5.413329	 0.000695
5.426662	 0.000844
5.439995	 0.000814
5.453329	 0.000591
5.466662	 0.000488
5.479995	 0.000637
5.493329	 0.000876
5.506662	 0.000991
5.519995	 0.000911
5.533329	 0.000764
5.546662	 0.000742
5.559995	 0.000891
5.573328	 0.001059
5.586662	 0.001063
5.599995	 0.000972
5.613328	 0.001031
5.626662	 0.001235
5.639995	 0.001363
5.653328	 0.001359
5.666662	 0.001374
5.679995	 0.001555
5.693328	 0.001846
5.706662	 0.002074
5.719995	 0.002291
5.733328	 0.002675
5.746662	 0.003089
5.759995	 0.003263
5.773328	 0.003270
5.786662	 0.003377
5.799995	 0.003710
5.813328	 0.004195
5.826662	 0.004645
5.839995	 0.004996
5.853328	 0.005384
5.866662	 0.005898
5.879995	 0.006415
5.893328	 0.006778
5.906662	 0.007087
5.919995	 0.007536
5.933328	 0.008094
5.946661	 0.008606
5.959995	 0.008969
5.973328	 0.009222
5.986661	 0.009566
5.999995	 0.010114
6.013328	 0.010698
6.026661	 0.011078
6.039995	 0.011272
6.053328	 0.011503
6.066661	 0.011881
6.079995	 0.012282
6.093328	 0.012528
6.106661	 0.012649
6.119995	 0.012872
6.133328	 0.013311
6.146661	 0.013852
6.159995	 0.014366
6.173328	 0.014836
6.186661	 0.015261
6.199995	 0.015622
6.213328	 0.015925
6.226661	 0.016211
6.239995	 0.016524
6.253328	 0.016870
6.266661	 0.017163
6.279994	 0.017342
6.293328	 0.017545
6.306661	 0.017906
6.319994	 0.018331
6.333328	 0.018769
6.346661	 0.019289
6.359994	 0.019749
6.373328	 0.019957
6.386661	 0.019974
6.399994	 0.019887
6.413328	 0.019704
6.426661	 0.019560
6.439994	 0.019615
6.453328	 0.019853
6.466661	 0.020199
6.479994	 0.020643
6.493328	 0.021121
6.506661	 0.021483
6.519994	 0.021708
6.533328	 0.021940
6.546661	 0.022179
6.559994	 0.022244
6.573328	 0.022152
6.586661	 0.022168
6.599994	 0.022353
6.613328	 0.022463
6.626661	 0.022455
6.639994	 0.022612
6.653327	 0.023018
6.666661	 0.023392
6.679994	 0.023541
6.693327	 0.023557
6.706661	 0.023537
6.719994	 0.023492
6.733327	 0.023517
6.746661	 0.023597
6.759994	 0.023548
6.773327	 0.023497
6.786661	 0.023769
6.799994	 0.024225
6.813327	 0.024468
6.826661	 0.024490
6.839994	 0.024552
6.853327	 0.024741
6.866661	 0.024937
6.879994	 0.025041
6.893327	 0.025116
6.906661	 0.025233
6.919994	 0.025371
6.933327	 0.025514
6.946661	 0.025712
6.959994	 0.026018
6.973327	 0.026392
6.986660	 0.026735
6.999994	 0.026905
7.013327	 0.026841
7.026660	 0.026753
7.039994	 0.026885
7.053327	 0.027116
7.066660	 0.027234
7.079994	 0.027333
7.093327	 0.027623
7.106660	 0.028275
7.119994	 0.029460
7.133327	 0.031107
7.146660	 0.032705
7.159994	 0.033660
7.173327	 0.033784
7.186660	 0.033284
7.199994	 0.032526
7.213327	 0.031894
7.226660	 0.031587
7.239994	 0.031488
7.253327	 0.031345
7.266660	 0.031147
7.279994	 0.031041
7.293327	 0.030978
7.306660	 0.030847
7.319993	 0.030709
7.333327	 0.030730
7.346660	 0.030964
7.359993	 0.031226
7.373327	 0.031353
7.386660	 0.031489
7.399993	 0.031925
7.413327	 0.032684
7.426660	 0.033286
7.439993	 0.033244
7.453327	 0.032884
7.466660	 0.033092
7.479993	 0.034314
7.493327	 0.036299
7.506660	 0.038222
7.519993	 0.039107
7.533327	 0.038967
7.546660	 0.039018
7.559993	 0.040116
7.573327	 0.041621
7.586660	 0.042244
7.599993	 0.041504
7.613327	 0.039939
7.626660	 0.038279
7.639993	 0.036939
7.653327	 0.036287
7.666660	 0.036725
7.679993	 0.038072
7.693326	 0.039469
7.706660	 0.040152
7.719993	 0.039957
7.733326	 0.039249
7.746660	 0.038582
7.759993	 0.038266
7.773326	 0.038112
7.786660	 0.037805
7.799993	 0.037504
7.813326	 0.037583
7.826660	 0.038008
7.839993	 0.038574
7.853326	 0.039172
7.866660	 0.039529
7.879993	 0.039546
7.893326	 0.039589
7.906660	 0.039836
7.919993	 0.040038
7.933326	 0.040132
7.946660	 0.040330
7.959993	 0.040668
7.973326	 0.041020
7.986660	 0.041300
7.999993	 0.041458
8.013327	 0.041502
8.026660	 0.041550
8.039993	 0.041810
8.053327	 0.042354
8.066660	 0.043068
8.079993	 0.044034
8.093327	 0.045412
8.106660	 0.046802
8.119993	 0.047576
8.133327	 0.047717
8.146660	 0.047612
8.159993	 0.047531
8.173326	 0.047510
8.186660	 0.047327
8.199993	 0.046768
8.213326	 0.045967
8.226660	 0.045293
8.239993	 0.045047
8.253326	 0.045243
8.266660	 0.045551
8.279993	 0.045612
8.293326	 0.045357
8.306660	 0.045017
8.319993	 0.044880
8.333326	 0.044938
8.346660	 0.044928
8.359993	 0.044787
8.373326	 0.044740
8.386660	 0.044963
8.399993	 0.045334
8.413326	 0.045513
8.426660	 0.045390
8.439993	 0.045342
8.453326	 0.045649
8.466660	 0.046074
8.479993	 0.046423
8.493326	 0.046783
8.506660	 0.047046
8.519993	 0.046988
8.533326	 0.046803
8.546659	 0.046786
8.559993	 0.046842
8.573326	 0.046874
8.586659	 0.047031
8.599993	 0.047314
8.613326	 0.047524
8.626659	 0.047611
8.639993	 0.047726
8.653326	 0.047952
8.666659	 0.048215
8.679993	 0.048524
8.693326	 0.049003
8.706659	 0.049569
8.719993	 0.049879
8.733326	 0.049804
8.746659	 0.049611
8.759993	 0.049525
8.773326	 0.049466
8.786659	 0.049373
8.799993	 0.049440
8.813326	 0.049787
8.826659	 0.050186
8.839993	 0.050370
8.853326	 0.050433
8.866659	 0.050690
8.879992	 0.051232
8.893326	 0.051857
8.906659	 0.052274
8.919992	 0.052297
8.933326	 0.052084
8.946659	 0.051971
8.959992	 0.052019
8.973326	 0.052026
8.986659	 0.051874
8.999992	 0.051708
9.013326	 0.051839
9.026659	 0.052428
9.039992	 0.053369
9.053326	 0.054515
9.066659	 0.055727
9.079992	 0.056699
9.093326	 0.057160
9.106659	 0.057305
9.119992	 0.057526
9.133326	 0.057731
9.146659	 0.057468
9.159992	 0.056754
9.173326	 0.056150
9.186659	 0.056031
9.199992	 0.056271
9.213326	 0.056496
9.226659	 0.056495
9.239992	 0.056373
9.253325	 0.056264
9.266659	 0.056222
9.279992	 0.056307
9.293325	 0.056526
9.306659	 0.056799
9.319992	 0.057033
9.333325	 0.057164
9.346659	 0.057258
9.359992	 0.057529
9.373325	 0.058042
9.386659	 0.058609
9.399992	 0.059007
9.413325	 0.059140
9.426659	 0.059136
9.439992	 0.059278
9.453325	 0.059605
9.466659	 0.059814
9.479992	 0.059851
9.493325	 0.060039
9.506659	 0.060398
9.519992	 0.060620
9.533325	 0.060634
9.546659	 0.060603
9.559992	 0.060603
9.573325	 0.060536
9.586658	 0.060352
9.599992	 0.060263
9.613325	 0.060447
9.626658	 0.060678
9.639992	 0.060647
9.653325	 0.060447
9.666658	 0.060358
9.679992	 0.060427
9.693325	 0.060631
9.706658	 0.061037
9.719992	 0.061554
9.733325	 0.062015
9.746658	 0.062337
9.759992	 0.062375
9.773325	 0.062101
9.786658	 0.061808
9.799992	 0.061781
9.813325	 0.061966
9.826658	 0.062117
9.839992	 0.062216
9.853325	 0.062527
9.866658	 0.063137
9.879992	 0.063846
9.893325	 0.064539
9.906658	 0.065127
9.919991	 0.065340
9.933325	 0.065024
9.946658	 0.064415
9.959991	 0.063946
9.973325	 0.063822
9.986658	 0.063892
9.999991	 0.063931
10.013325	 0.063833
10.026658	 0.063636
10.039991	 0.063523
10.053325	 0.063651
10.066658	 0.063993
10.079991	 0.064455
10.093325	 0.064949
10.106658	 0.065354
10.119991	 0.065613
10.133325	 0.065765
10.146658	 0.065891
10.159991	 0.066143
10.173325	 0.066533
10.186658	 0.066784
10.199991	 0.066708
10.213325	 0.066604
10.226658	 0.066900
10.239991	 0.067431
10.253325	 0.067567
10.266658	 0.067205
10.279991	 0.066919
10.293324	 0.067000
10.306658	 0.067188
10.319991	 0.067213
10.333324	 0.067087
10.346658	 0.067041
10.359991	 0.067248
10.373324	 0.067603
10.386658	 0.067894
10.399991	 0.068106
10.413324	 0.068382
10.426658	 0.068775
10.439991	 0.069161
10.453324	 0.069388
10.466658	 0.069404
10.479991	 0.069187
10.493324	 0.068676
10.506658	 0.067992
10.519991	 0.067580
10.533324	 0.067739
10.546658	 0.068248
10.559991	 0.068712
10.573324	 0.068885
10.586658	 0.068694
10.599991	 0.068291
10.613324	 0.068026
10.626657	 0.068107
10.639991	 0.068393
10.653324	 0.068708
10.666657	 0.069055
10.679991	 0.069345
10.693324	 0.069390
10.706657	 0.069266
10.719991	 0.069224
10.733324	 0.069341
10.746657	 0.069583
10.759991	 0.069964
10.773324	 0.070552
10.786657	 0.071291
10.799991	 0.071883
10.813324	 0.072213
10.826657	 0.072616
10.839991	 0.073472
10.853324	 0.074810
10.866657	 0.076312
10.879991	 0.077398
10.893324	 0.077545
10.906657	 0.076804
10.919991	 0.075711
10.933324	 0.074748
10.946657	 0.074157
10.959991	 0.073986
10.973324	 0.074045
10.986657	 0.074015
10.999990	 0.073784
11.013324	 0.073482
11.026657	 0.073211
11.039990	 0.073004
11.053324	 0.072880
11.066657	 0.072938
11.079990	 0.073253
11.093324	 0.073538
11.106657	 0.073430
11.119990	 0.073103
11.133324	 0.072988
11.146657	 0.073071
11.159990	 0.073073
11.173324	 0.072976
11.186657	 0.072968
11.199990	 0.073100
11.213324	 0.073201
11.226657	 0.073094
11.239990	 0.072886
11.253324	 0.072878
11.266657	 0.073094
11.279990	 0.073254
11.293324	 0.073292
11.306657	 0.073431
11.319990	 0.073724
11.333323	 0.073914
11.346657	 0.073840
11.359990	 0.073628
11.373323	 0.073505
11.386657	 0.073648
11.399990	 0.074043
11.413323	 0.074447
11.426657	 0.074669
11.439990	 0.074713
11.453323	 0.074640
11.466657	 0.074567
11.479990	 0.074628
11.493323	 0.074760
11.506657	 0.074765
11.519990	 0.074671
11.533323	 0.074675
11.546657	 0.074777
11.559990	 0.074772
11.573323	 0.074576
11.586657	 0.074385
11.599990	 0.074485
11.613323	 0.074959
11.626657	 0.075553
11.639990	 0.075922
11.653323	 0.075948
11.666656	 0.075767
11.679990	 0.075546
11.693323	 0.075401
11.706656	 0.075400
11.719990	 0.075473
11.733323	 0.075466
11.746656	 0.075368
11.759990	 0.075353
11.773323	 0.075507
11.786656	 0.075615
11.799990	 0.075505
11.813323	 0.075375
11.826656	 0.075459
11.839990	 0.075780
11.853323	 0.076347
11.866656	 0.077154
11.879990	 0.077980
11.893323	 0.078436
11.906656	 0.078392
11.919990	 0.078173
11.933323	 0.078064
11.946656	 0.078228
11.959990	 0.079764
11.973323	 0.085897
11.986656	 0.101187
11.999990	 0.126685
12.013323	 0.154393
12.026656	 0.170424
12.039989	 0.166857
12.053323	 0.148106
12.066656	 0.124876
12.079989	 0.105328
12.093323	 0.092276
12.106656	 0.084993
12.119989	 0.081507
12.133323	 0.079924
12.146656	 0.079062
12.159989	 0.078521
12.173323	 0.078260
12.186656	 0.078167
12.199989	 0.078070
12.213323	 0.077981
12.226656	 0.077941
12.239989	 0.077843
12.253323	 0.077690
12.266656	 0.077663
12.279989	 0.077749
12.293323	 0.077766
12.306656	 0.077794
12.319989	 0.078077
12.333323	 0.078602
12.346656	 0.079042
12.359989	 0.079192
12.373322	 0.079267
12.386656	 0.079522
12.399989	 0.079966
12.413322	 0.080616
12.426656	 0.081408
12.439989	 0.081918
12.453322	 0.081839
12.466656	 0.081367
12.479989	 0.080743
12.493322	 0.080066
12.506656	 0.079567
12.519989	 0.079405
12.533322	 0.079467
12.546656	 0.079609
12.559989	 0.079848
12.573322	 0.080251
12.586656	 0.080837
12.599989	 0.081708
12.613322	 0.082963
12.626656	 0.084345
12.639989	 0.085288
12.653322	 0.085452
12.666656	 0.084895
12.679989	 0.083877
12.693322	 0.082736
12.706656	 0.081693
12.719989	 0.080859
12.733322	 0.080376
12.746655	 0.080208
12.759989	 0.080112
12.773322	 0.080092
12.786655	 0.080278
12.799989	 0.080487
12.813322	 0.080587
12.826655	 0.080801
12.839989	 0.081184
12.853322	 0.081417
12.866655	 0.081360
12.879989	 0.081205
12.893322	 0.080979
12.906655	 0.080665
12.919989	 0.080567
12.933322	 0.080907
12.946655	 0.081405
12.959989	 0.081578
12.973322	 0.081261
12.986655	 0.080778
12.999989	 0.080607
13.013322	 0.080920
13.026655	 0.081447
13.039989	 0.081718
13.053322	 0.081520
13.066655	 0.081107
13.079988	 0.080844
13.093322	 0.080731
13.106655	 0.080508
13.119988	 0.080180
13.133322	 0.079987
13.146655	 0.079984
13.159988	 0.080022
13.173322	 0.080037
13.186655	 0.080074
13.199988	 0.080136
13.213322	 0.080182
13.226655	 0.080206
13.239988	 0.080162
13.253322	 0.079956
13.266655	 0.079682
13.279988	 0.079559
13.293322	 0.079595
13.306655	 0.079614
13.319988	 0.079544
13.333322	 0.079507
13.346655	 0.079641
13.359988	 0.079932
13.373322	 0.080312
13.386655	 0.080648
13.399988	 0.080759
13.413321	 0.080646
13.426655	 0.080419
13.439988	 0.080118
13.453321	 0.079829
13.466655	 0.079610
13.479988	 0.079418
13.493321	 0.079305
13.506655	 0.079361
13.519988	 0.079517
13.533321	 0.079697
13.546655	 0.079924
13.559988	 0.080101
13.573321	 0.079989
13.586655	 0.079516
13.599988	 0.078927
13.613321	 0.078643
13.626655	 0.078979
13.639988	 0.079719
13.653321	 0.080227
13.666655	 0.080320
13.679988	 0.080320
13.693321	 0.080367
13.706655	 0.080447
13.719988	 0.080623
13.733321	 0.080872
13.746655	 0.081099
13.759988	 0.081230
13.773321	 0.081165
13.786654	 0.080913
13.799988	 0.080695
13.813321	 0.080694
13.826654	 0.080887
13.839988	 0.081131
13.853321	 0.081267
13.866654	 0.081337
13.879988	 0.081616
13.893321	 0.082157
13.906654	 0.082595
13.919988	 0.082721
13.933321	 0.082682
13.946654	 0.082573
13.959988	 0.082367
13.973321	 0.082082
13.986654	 0.081760
13.999988	 0.081536
14.013321	 0.081613
14.026654	 0.081882
14.039988	 0.082064
14.053321	 0.082236
14.066654	 0.082582
14.079988	 0.082858
14.093321	 0.082635
14.106654	 0.082002
14.119987	 0.081493
14.133321	 0.081352
14.146654	 0.081399
14.159987	 0.081462
14.173321	 0.081607
14.186654	 0.081943
14.199987	 0.082259
14.213321	 0.082229
14.226654	 0.082022
14.239987	 0.082058
14.253321	 0.082258
14.266654	 0.082247
14.279987	 0.082034
14.293321	 0.081892
14.306654	 0.081877
14.319987	 0.081873
14.333321	 0.081818
14.346654	 0.081740
14.359987	 0.081800
14.373321	 0.082108
14.386654	 0.082447
14.399987	 0.082514
14.413321	 0.082393
14.426654	 0.082348
14.439987	 0.082368
14.453321	 0.082399
14.466654	 0.082598
14.479987	 0.082871
14.493320	 0.082768
14.506654	 0.082271
14.519987	 0.081964
14.533320	 0.082121
14.546654	 0.082346
14.559987	 0.082278
14.573320	 0.081984
14.586654	 0.081661
14.599987	 0.081477
14.613320	 0.081497
14.626654	 0.081620
14.639987	 0.081709
14.653320	 0.081762
14.666654	 0.081844
14.679987	 0.081909
14.693320	 0.081827
14.706654	 0.081576
14.719987	 0.081238
14.733320	 0.080968
14.746654	 0.080937
14.759987	 0.081098
14.773320	 0.081290
14.786654	 0.081443
14.799987	 0.081395
14.813320	 0.081006
14.826653	 0.080580
14.839987	 0.080615
14.853320	 0.081128
14.866653	 0.081657
14.879987	 0.081859
14.893320	 0.081775
14.906653	 0.081664
14.919987	 0.081738
14.933320	 0.082001
14.946653	 0.082275
14.959987	 0.082440
14.973320	 0.082527
14.986653	 0.082493
14.999987	 0.082349
15.013320	 0.082408
15.026653	 0.082766
15.039987	 0.082974
15.053320	 0.082761
15.066653	 0.082486
15.079987	 0.082522
15.093320	 0.082726
15.106653	 0.082842
15.119987	 0.082903
15.133320	 0.082947
15.146653	 0.082934
15.159986	 0.082987
15.173320	 0.083107
15.186653	 0.083071
15.199986	 0.082898
15.213320	 0.082797
15.226653	 0.082689
15.239986	 0.082369
15.253320	 0.081861
15.266653	 0.081364
15.279986	 0.081065
15.293320	 0.081145
15.306653	 0.081710
15.319986	 0.082420
15.333320	 0.082547
15.346653	 0.081889
15.359986	 0.081226
15.373320	 0.081297
15.386653	 0.081867
15.399986	 0.082327
15.413320	 0.082557
15.426653	 0.082722
15.439986	 0.082823
15.453320	 0.082819
15.466653	 0.082725
15.479986	 0.082492
15.493320	 0.082263
15.506653	 0.082423
15.519986	 0.082861
15.533319	 0.082963
15.546653	 0.082634
15.559986	 0.082365
15.573319	 0.082412
15.586653	 0.082664
15.599986	 0.082906
15.613319	 0.082922
15.626653	 0.082745
15.639986	 0.082670
15.653319	 0.082808
15.666653	 0.082946
15.679986	 0.082953
15.693319	 0.082941
15.706653	 0.082976
15.719986	 0.083000
15.733319	 0.083030
15.746653	 0.083034
15.759986	 0.082914
15.773319	 0.082823
15.786653	 0.083003
15.799986	 0.083379
15.813319	 0.083685
15.826653	 0.083733
15.839986	 0.083485
15.853319	 0.083096
15.866652	 0.082867
15.879986	 0.083021
15.893319	 0.083446
15.906652	 0.083836
15.919986	 0.084077
15.933319	 0.084226
15.946652	 0.084241
15.959986	 0.084002
15.973319	 0.083679
15.986652	 0.083640
15.999986	 0.083957
16.013319	 0.084415
16.026653	 0.084798
16.039988	 0.084892
16.053322	 0.084562
16.066656	 0.084081
16.079990	 0.083803
16.093325	 0.083646
16.106659	 0.083541
16.119993	 0.083727
16.133327	 0.084123
16.146662	 0.084338
16.159996	 0.084338
16.173330	 0.084339
16.186665	 0.084428
16.199999	 0.084679
16.213333	 0.085158
16.226667	 0.085797
16.240002	 0.086620
16.253336	 0.087915
16.266670	 0.090500
16.280005	 0.096512
16.293339	 0.108256
16.306673	 0.122893
16.320007	 0.130387
16.333342	 0.123093
16.346676	 0.105395
16.360010	 0.087783
16.373344	 0.075336
16.386679	 0.066631
16.400013	 0.059322
16.413347	 0.052586
16.426682	 0.046333
16.440016	 0.040672
16.453350	 0.035871
16.466684	 0.032063
16.480019	 0.029023
16.493353	 0.026395
16.506687	 0.023982
16.520021	 0.021755
16.533356	 0.019687
16.546690	 0.017777
16.560024	 0.016095
16.573359	 0.014652
16.586693	 0.013410
16.600027	 0.012379
16.613361	 0.011563
16.626696	 0.010853
16.640030	 0.010075
16.653364	 0.009209
16.666698	 0.008458
16.680033	 0.008011
16.693367	 0.007768
16.706701	 0.007371
16.720036	 0.006546
16.733370	 0.005431
16.746704	 0.004402
16.760038	 0.003570
16.773373	 0.002824
16.786707	 0.002165
16.800041	 0.001621
16.813375	 0.001097
16.826710	 0.000508
16.840044	 -0.000192
16.853378	 -0.001007
16.866713	 -0.001818
16.880047	 -0.002534
16.893381	 -0.003222
16.906715	 -0.003890
16.920050	 -0.004449
16.933384	 -0.004992
16.946718	 -0.005709
16.960052	 -0.006535
16.973387	 -0.007183
16.986721	 -0.007546
17.000055	 -0.007836
17.013390	 -0.008314
17.026724	 -0.008979
17.040058	 -0.009596
17.053392	 -0.009950
17.066727	 -0.010057
17.080061	 -0.010070
17.093395	 -0.010105
17.106730	 -0.010236
17.120064	 -0.010450
17.133398	 -0.010511
17.146732	 -0.010244
17.160067	 -0.009900
17.173401	 -0.009727
17.186735	 -0.009534
17.200069	 -0.009157
17.213404	 -0.008770
17.226738	 -0.008426
17.240072	 -0.007948
17.253407	 -0.007404
17.266741	 -0.007083
17.280075	 -0.006990
17.293409	 -0.006830
17.306744	 -0.006423
17.320078	 -0.005920
17.333412	 -0.005576
17.346746	 -0.005355
17.360081	 -0.004977
17.373415	 -0.004433
17.386749	 -0.004105
17.400084	 -0.004160
17.413418	 -0.004223
17.426752	 -0.004006
17.440086	 -0.003736
17.453421	 -0.003651
17.466755	 -0.003593
17.480089	 -0.003335
17.493423	 -0.002990
17.506758	 -0.002804
17.520092	 -0.002767
17.533426	 -0.002761
17.546761	 -0.002852
17.560095	 -0.003046
17.573429	 -0.003085
17.586763	 -0.002896
17.600098	 -0.002728
17.613432	 -0.002692
17.626766	 -0.002684
17.640100	 -0.002629
17.653435	 -0.002499
17.666769	 -0.002365
17.680103	 -0.002329
17.693438	 -0.002304
17.706772	 -0.002219
17.720106	 -0.002208
17.733440	 -0.002233
17.746775	 -0.002041
17.760109	 -0.001636
17.773443	 -0.001285
17.786777	 -0.001114
17.800112	 -0.001038
17.813446	 -0.000989
17.826780	 -0.001016
17.840115	 -0.001153
17.853449	 -0.001334
17.866783	 -0.001414
17.880117	 -0.001367
17.893452	 -0.001353
17.906786	 -0.001440
17.920120	 -0.001511
17.933455	 -0.001459
17.946789	 -0.001255
17.960123	 -0.001003
17.973457	 -0.000864
17.986792	 -0.000805
18.000126	 -0.000635
18.013460	 -0.000302
18.026794	 -0.000004
18.040129	 0.000058
18.053463	 -0.000001
18.066797	 0.000035
18.080132	 0.000098
18.093466	 0.000023
18.106800	 -0.000109
18.120134	 -0.000046
18.133469	 0.000250
18.146803	 0.000515
18.160137	 0.000580
18.173471	 0.000565
18.186806	 0.000570
18.200140	 0.000600
18.213474	 0.000771
18.226809	 0.001064
18.240143	 0.001173
18.253477	 0.001027
18.266811	 0.000930
18.280146	 0.000955
18.293480	 0.000874
18.306814	 0.000788
18.320148	 0.001035
18.333483	 0.001439
18.346817	 0.001453
18.360151	 0.001113
18.373486	 0.001014
18.386820	 0.001323
18.400154	 0.001623
18.413488	 0.001660
18.426823	 0.001534
18.440157	 0.001328
18.453491	 0.001109
18.466825	 0.000996
18.480160	 0.000939
18.493494	 0.000773
18.506828	 0.000547
18.520163	 0.000505
18.533497	 0.000739
18.546831	 0.001069
18.560165	 0.001300
18.573500	 0.001404
18.586834	 0.001345
18.600168	 0.001081
18.613503	 0.000753
18.626837	 0.000552
18.640171	 0.000548
18.653505	 0.000785
18.666840	 0.001245
18.680174	 0.001736
18.693508	 0.002072
18.706842	 0.002196
18.720177	 0.002037
18.733511	 0.001617
18.746845	 0.001143
18.760180	 0.000822
18.773514	 0.000741
18.786848	 0.000831
18.800182	 0.000912
18.813517	 0.000951
18.826851	 0.001085
18.840185	 0.001320
18.853519	 0.001494
18.866854	 0.001555
18.880188	 0.001591
18.893522	 0.001602
18.906857	 0.001481
18.920191	 0.001311
18.933525	 0.001290
18.946859	 0.001320
18.960194	 0.001251
18.973528	 0.001317
18.986862	 0.001651
19.000196	 0.001851
19.013531	 0.001562
19.026865	 0.001030
19.040199	 0.000746
19.053534	 0.000792
19.066868	 0.000881
19.080202	 0.000883
19.093536	 0.000839
19.106871	 0.000738
19.120205	 0.000557
19.133539	 0.000341
19.146873	 0.000158
19.160208	 0.000056
19.173542	 0.000044
19.186876	 0.000098
19.200211	 0.000185
19.213545	 0.000262
19.226879	 0.000311
19.240213	 0.000372
19.253548	 0.000470
19.266882	 0.000541
19.280216	 0.000519
19.293550	 0.000407
19.306885	 0.000233
19.320219	 0.000076
19.333553	 0.000103
19.346888	 0.000364
19.360222	 0.000636
19.373556	 0.000661
19.386890	 0.000423
19.400225	 0.000131
19.413559	 -0.000008
19.426893	 0.000014
19.440228	 0.000075
19.453562	 0.000061
19.466896	 -0.000071
19.480230	 -0.000271
19.493565	 -0.000375
19.506899	 -0.000199
19.520233	 0.000231
19.533567	 0.000654
19.546902	 0.000747
19.560236	 0.000438
19.573570	 0.000091
19.586905	 0.000006
19.600239	 -0.000022
19.613573	 -0.000193
19.626907	 -0.000259
19.640242	 -0.000066
19.653576	 0.000040
19.666910	 -0.000168
19.680244	 -0.000450
19.693579	 -0.000586
19.706913	 -0.000603
19.720247	 -0.000520
19.733582	 -0.000326
19.746916	 -0.000085
19.760250	 0.000114
19.773584	 0.000259
19.786919	 0.000374
19.800253	 0.000438
19.813587	 0.000435
19.826921	 0.000368
19.840256	 0.000179
19.853590	 -0.000110
19.866924	 -0.000316
19.880259	 -0.000307
19.893593	 -0.000156
19.906927	 -0.000018
19.920261	 -0.000045
19.933596	 -0.000276
19.946930	 -0.000459
19.960264	 -0.000386
19.973598	 -0.000256
19.986933	 -0.000285

*------------------------ End of raw data
Results for Channel	1	=	242.00	nm
Title:	Report Title
Run File:	C:\HPLC\PET 2025\2025.07.30\lsrb od0.1 20mgml.run
--------------
Injection Info
--------------
Method:	C:\METODOS EQUIPO 2 2025\20250402 PET_Calibrado TPA MHET BHET DIMER.mth
Sample:	LSRB OD0.1 20mgml
Injection Date:	Thu Jul 31 14:00:46 2025
Manual injection
Operator:	Paloma
Instrument:	3
Notes:	
---------
Misc Info
---------
Workstation:	HPLC
Bus Address:	44
Run Time:	0.000	to	20.000	min.
-----------
Recalc Info
-----------
Recalc Method:	C:\METODOS EQUIPO 2 2025\20250402 PET_Calibrado TPA MHET BHET DIMER.mth
Recalc Date:	Thu Jul 31 14:20:49 2025
Operator:	Paloma
Instrument:	3
Notes:	
Sample Rate:	5.000 Hz.
Measurement Type:	1 = Area
Calculation Type:	4 = ExtStd
Normalize Results:	No
------------------------
Peak Info for Channel 1
------------------------
3 Peaks (tR	Timeoffset	RRT	Sepcode	Width	Counts	Result	Name)
7.192	-0.037	0.0000	GR	0.00	316409	5.937339	MHET (uM)
7.739	0.264	0.0000	BB	3.64	29006	0.349846	BHET (uM)
9.135	0.006	0.0000	BB	8.35	286499	5.131023	DIMER (uM)
