# Supplementary material for: Engineering Escherichia coli for polyethylene terephthalate powder biodegradation via recoding of an outer membrane protein
Source: iScience. 2026 Jan 2;29(2):114621. doi: 10.1016/j.isci.2025.114621 (PMC12860643; doi:10.1016/j.isci.2025.114621)
Supplement: Data S2. Raw HPLC and UHPLC-MS data — (A) Unprocessed HPLC data files supporting Figures 4, S3, S5, Tables 1 and S4. Files are provided in.txt format corresponding to the data extracted with Varian ProStar software (Varian Inc., Palo Alto, California, USA). Each file contains absorbance values (in arbitrary units) recorded over time under the analytical conditions described in STAR Methods. (B) Raw UHPLC-MS files supporting Figure S4. The chromatograms and mass spectrometry data can be analyzed with the software MassLynx V4.1 (Waters) to obtain the mass spectra of the oligomers TET and TETE. Analytical conditions described in STAR Methods. (A and B) The unprocessed HPLC and UHPLC-MS files have been deposited at Zenodo under the identifier https://zenodo.org/records/17578239. [file mmc5.zip › Data S2/A. HPLC/Figure 4B/S1 30MGML.TXT]

File	C:\HPLC\PET 2025\2025.07.30\lsrb od0.1 30mgml.run	Filetype	63
WTOASCII Parameters:	C:\star\WTOASCII.TXT
 1 channels
   Channel	 1	242.00	nm	in AU
Base rate 5.0000 Hz	Bunch 2	Effective rate 5.00000 Hz.	T = 0.003333 min.
6000 points	from	0.000	to	20.000	minutes
Sampling every 4 point(s)
Printing points from	0.000	to	20.000 min, point 0 to 5999
Channels	1	to	1
0.000000	 0.000000
0.013333	 -0.000103
0.026667	 -0.000255
0.040000	 -0.000301
0.053333	 -0.000134
0.066667	 0.000156
0.080000	 0.000301
0.093333	 0.000129
0.106667	 -0.000116
0.120000	 -0.000078
0.133333	 0.000138
0.146667	 0.000177
0.160000	 0.000049
0.173333	 -0.000002
0.186667	 0.000088
0.200000	 0.000294
0.213333	 0.000568
0.226667	 0.000777
0.240000	 0.000811
0.253333	 0.000721
0.266667	 0.000614
0.280000	 0.000447
0.293333	 0.000171
0.306667	 -0.000056
0.320000	 -0.000085
0.333333	 0.000014
0.346667	 0.000108
0.360000	 0.000134
0.373333	 0.000092
0.386667	 0.000025
0.400000	 -0.000050
0.413333	 -0.000186
0.426667	 -0.000406
0.440000	 -0.000517
0.453333	 -0.000315
0.466666	 0.000029
0.480000	 0.000182
0.493333	 0.000107
0.506666	 0.000027
0.520000	 0.000060
0.533333	 0.000129
0.546666	 0.000139
0.560000	 0.000061
0.573333	 -0.000046
0.586666	 -0.000067
0.600000	 0.000028
0.613333	 0.000148
0.626666	 0.000231
0.640000	 0.000290
0.653333	 0.000290
0.666666	 0.000237
0.680000	 0.000278
0.693333	 0.000460
0.706666	 0.000589
0.720000	 0.000467
0.733333	 0.000141
0.746666	 -0.000089
0.760000	 -0.000006
0.773333	 0.000233
0.786666	 0.000372
0.800000	 0.000403
0.813333	 0.000452
0.826666	 0.000482
0.839999	 0.000416
0.853333	 0.000350
0.866666	 0.000371
0.879999	 0.000369
0.893333	 0.000188
0.906666	 -0.000201
0.919999	 -0.000600
0.933333	 -0.000739
0.946666	 -0.000696
0.959999	 -0.000747
0.973333	 -0.000781
0.986666	 -0.000535
0.999999	 -0.000190
1.013333	 -0.000085
1.026666	 -0.000197
1.039999	 -0.000347
1.053333	 -0.000494
1.066666	 -0.000645
1.079999	 -0.000768
1.093333	 -0.000770
1.106666	 -0.000586
1.119999	 -0.000334
1.133333	 -0.000232
1.146666	 -0.000328
1.159999	 -0.000439
1.173333	 -0.000396
1.186666	 -0.000275
1.199999	 -0.000230
1.213333	 -0.000203
1.226666	 -0.000141
1.239999	 -0.000227
1.253332	 -0.000472
1.266666	 -0.000490
1.279999	 -0.000069
1.293332	 0.000454
1.306666	 0.000681
1.319999	 0.000740
1.333332	 0.000920
1.346666	 0.001031
1.359999	 0.000697
1.373332	 0.000089
1.386666	 -0.000283
1.399999	 0.000592
1.413332	 0.009008
1.426666	 0.040760
1.439999	 0.107737
1.453332	 0.195375
1.466666	 0.269451
1.479999	 0.308992
1.493332	 0.318017
1.506666	 0.309920
1.519999	 0.294739
1.533332	 0.277415
1.546666	 0.259825
1.559999	 0.243142
1.573332	 0.228356
1.586666	 0.215394
1.599999	 0.203409
1.613332	 0.191890
1.626665	 0.180665
1.639999	 0.169549
1.653332	 0.158468
1.666665	 0.147458
1.679999	 0.136466
1.693332	 0.125404
1.706665	 0.114356
1.719999	 0.103538
1.733332	 0.093111
1.746665	 0.083168
1.759999	 0.073878
1.773332	 0.065432
1.786665	 0.057832
1.799999	 0.051001
1.813332	 0.045043
1.826665	 0.040092
1.839999	 0.036103
1.853332	 0.033025
1.866665	 0.030948
1.879999	 0.029789
1.893332	 0.029185
1.906665	 0.028859
1.919999	 0.028645
1.933332	 0.028228
1.946665	 0.027332
1.959998	 0.025895
1.973332	 0.024031
1.986665	 0.022040
1.999998	 0.020125
2.013332	 0.018110
2.026665	 0.015823
2.039999	 0.013479
2.053332	 0.011414
2.066665	 0.009833
2.079998	 0.008820
2.093332	 0.008231
2.106665	 0.007678
2.119998	 0.006887
2.133332	 0.006004
2.146665	 0.005400
2.159998	 0.005142
2.173332	 0.004898
2.186665	 0.004418
2.199998	 0.003818
2.213332	 0.003296
2.226665	 0.002896
2.239998	 0.002562
2.253332	 0.002271
2.266665	 0.002039
2.279998	 0.001904
2.293332	 0.001917
2.306665	 0.002000
2.319998	 0.001903
2.333332	 0.001508
2.346665	 0.000975
2.359998	 0.000524
2.373332	 0.000286
2.386665	 0.000235
2.399998	 0.000220
2.413332	 0.000186
2.426665	 0.000230
2.439998	 0.000306
2.453331	 0.000169
2.466665	 -0.000214
2.479998	 -0.000495
2.493331	 -0.000433
2.506665	 -0.000189
2.519998	 -0.000008
2.533331	 0.000060
2.546665	 0.000109
2.559998	 0.000263
2.573331	 0.000491
2.586665	 0.000636
2.599998	 0.000684
2.613331	 0.000681
2.626665	 0.000610
2.639998	 0.000530
2.653331	 0.000559
2.666665	 0.000719
2.679998	 0.000969
2.693331	 0.001295
2.706665	 0.001593
2.719998	 0.001630
2.733331	 0.001392
2.746665	 0.001130
2.759998	 0.000928
2.773331	 0.000702
2.786664	 0.000566
2.799998	 0.000691
2.813331	 0.000971
2.826664	 0.001152
2.839998	 0.001168
2.853331	 0.001160
2.866664	 0.001197
2.879998	 0.001213
2.893331	 0.001197
2.906664	 0.001175
2.919998	 0.001074
2.933331	 0.000840
2.946664	 0.000584
2.959998	 0.000436
2.973331	 0.000373
2.986664	 0.000340
2.999998	 0.000337
3.013331	 0.000353
3.026664	 0.000369
3.039998	 0.000419
3.053331	 0.000524
3.066664	 0.000587
3.079998	 0.000457
3.093331	 0.000117
3.106664	 -0.000201
3.119998	 -0.000182
3.133331	 0.000150
3.146664	 0.000435
3.159997	 0.000509
3.173331	 0.000530
3.186664	 0.000524
3.199997	 0.000377
3.213331	 0.000235
3.226664	 0.000331
3.239997	 0.000522
3.253331	 0.000481
3.266664	 0.000145
3.279997	 -0.000248
3.293331	 -0.000408
3.306664	 -0.000292
3.319997	 -0.000133
3.333331	 -0.000110
3.346664	 -0.000235
3.359997	 -0.000466
3.373331	 -0.000684
3.386664	 -0.000731
3.399997	 -0.000574
3.413331	 -0.000327
3.426664	 -0.000168
3.439997	 -0.000175
3.453331	 -0.000201
3.466664	 -0.000100
3.479997	 0.000083
3.493330	 0.000284
3.506664	 0.000446
3.519997	 0.000449
3.533330	 0.000288
3.546664	 0.000084
3.559997	 -0.000158
3.573330	 -0.000439
3.586664	 -0.000600
3.599997	 -0.000584
3.613330	 -0.000484
3.626664	 -0.000369
3.639997	 -0.000329
3.653330	 -0.000417
3.666664	 -0.000527
3.679997	 -0.000578
3.693330	 -0.000620
3.706664	 -0.000685
3.719997	 -0.000719
3.733330	 -0.000736
3.746664	 -0.000881
3.759997	 -0.001101
3.773330	 -0.001064
3.786664	 -0.000673
3.799997	 -0.000297
3.813330	 -0.000231
3.826663	 -0.000382
3.839997	 -0.000604
3.853330	 -0.000872
3.866663	 -0.001100
3.879997	 -0.001177
3.893330	 -0.001151
3.906663	 -0.001149
3.919997	 -0.001183
3.933330	 -0.001228
3.946663	 -0.001301
3.959997	 -0.001321
3.973330	 -0.001216
3.986663	 -0.001122
3.999997	 -0.001171
4.013330	 -0.001294
4.026663	 -0.001413
4.039997	 -0.001539
4.053330	 -0.001747
4.066663	 -0.002034
4.079997	 -0.002209
4.093330	 -0.002176
4.106663	 -0.002028
4.119997	 -0.001767
4.133330	 -0.001473
4.146663	 -0.001394
4.159997	 -0.001430
4.173330	 -0.001286
4.186663	 -0.001000
4.199996	 -0.000674
4.213330	 -0.000389
4.226663	 -0.000314
4.239996	 -0.000260
4.253330	 0.000012
4.266663	 0.000174
4.279996	 -0.000046
4.293330	 -0.000369
4.306663	 -0.000527
4.319996	 -0.000591
4.333330	 -0.000741
4.346663	 -0.000979
4.359996	 -0.001027
4.373330	 -0.000755
4.386663	 -0.000502
4.399996	 -0.000558
4.413330	 -0.000773
4.426663	 -0.000935
4.439996	 -0.000964
4.453330	 -0.000762
4.466663	 -0.000375
4.479996	 -0.000091
4.493330	 -0.000096
4.506663	 -0.000269
4.519996	 -0.000386
4.533329	 -0.000325
4.546663	 -0.000124
4.559996	 0.000080
4.573329	 0.000145
4.586663	 0.000036
4.599996	 -0.000103
4.613329	 -0.000138
4.626663	 -0.000097
4.639996	 -0.000095
4.653329	 -0.000164
4.666663	 -0.000197
4.679996	 -0.000149
4.693329	 -0.000200
4.706663	 -0.000474
4.719996	 -0.000744
4.733329	 -0.000755
4.746663	 -0.000558
4.759996	 -0.000316
4.773329	 -0.000139
4.786663	 -0.000130
4.799996	 -0.000323
4.813329	 -0.000594
4.826663	 -0.000794
4.839996	 -0.000814
4.853329	 -0.000590
4.866663	 -0.000301
4.879996	 -0.000252
4.893329	 -0.000425
4.906662	 -0.000523
4.919996	 -0.000465
4.933329	 -0.000386
4.946662	 -0.000378
4.959996	 -0.000471
4.973329	 -0.000622
4.986662	 -0.000736
4.999996	 -0.000736
5.013329	 -0.000582
5.026662	 -0.000347
5.039996	 -0.000214
5.053329	 -0.000284
5.066662	 -0.000456
5.079996	 -0.000561
5.093329	 -0.000590
5.106662	 -0.000665
5.119996	 -0.000827
5.133329	 -0.000993
5.146662	 -0.001067
5.159996	 -0.000989
5.173329	 -0.000874
5.186662	 -0.000948
5.199996	 -0.001164
5.213329	 -0.001259
5.226662	 -0.001182
5.239995	 -0.001158
5.253329	 -0.001299
5.266662	 -0.001369
5.279995	 -0.001163
5.293329	 -0.000909
5.306662	 -0.000958
5.319995	 -0.001290
5.333329	 -0.001493
5.346662	 -0.001250
5.359995	 -0.000816
5.373329	 -0.000631
5.386662	 -0.000699
5.399995	 -0.000781
5.413329	 -0.000802
5.426662	 -0.000767
5.439995	 -0.000700
5.453329	 -0.000727
5.466662	 -0.000884
5.479995	 -0.001039
5.493329	 -0.001047
5.506662	 -0.000857
5.519995	 -0.000648
5.533329	 -0.000660
5.546662	 -0.000714
5.559995	 -0.000452
5.573328	 -0.000026
5.586662	 0.000114
5.599995	 -0.000052
5.613328	 -0.000202
5.626662	 -0.000247
5.639995	 -0.000274
5.653328	 -0.000212
5.666662	 0.000048
5.679995	 0.000415
5.693328	 0.000782
5.706662	 0.001207
5.719995	 0.001621
5.733328	 0.001843
5.746662	 0.001964
5.759995	 0.002284
5.773328	 0.002895
5.786662	 0.003565
5.799995	 0.003994
5.813328	 0.004184
5.826662	 0.004452
5.839995	 0.005024
5.853328	 0.005781
5.866662	 0.006445
5.879995	 0.006898
5.893328	 0.007265
5.906662	 0.007644
5.919995	 0.007997
5.933328	 0.008316
5.946661	 0.008696
5.959995	 0.009195
5.973328	 0.009760
5.986661	 0.010287
5.999995	 0.010731
6.013328	 0.011133
6.026661	 0.011434
6.039995	 0.011568
6.053328	 0.011715
6.066661	 0.012050
6.079995	 0.012493
6.093328	 0.012866
6.106661	 0.013122
6.119995	 0.013393
6.133328	 0.013801
6.146661	 0.014255
6.159995	 0.014585
6.173328	 0.014824
6.186661	 0.015079
6.199995	 0.015261
6.213328	 0.015359
6.226661	 0.015625
6.239995	 0.016131
6.253328	 0.016691
6.266661	 0.017196
6.279994	 0.017569
6.293328	 0.017715
6.306661	 0.017787
6.319994	 0.018100
6.333328	 0.018680
6.346661	 0.019252
6.359994	 0.019587
6.373328	 0.019640
6.386661	 0.019543
6.399994	 0.019598
6.413328	 0.019918
6.426661	 0.020157
6.439994	 0.020108
6.453328	 0.020088
6.466661	 0.020316
6.479994	 0.020575
6.493328	 0.020613
6.506661	 0.020481
6.519994	 0.020442
6.533328	 0.020595
6.546661	 0.020774
6.559994	 0.020921
6.573328	 0.021137
6.586661	 0.021399
6.599994	 0.021571
6.613328	 0.021534
6.626661	 0.021332
6.639994	 0.021263
6.653327	 0.021485
6.666661	 0.021748
6.679994	 0.021852
6.693327	 0.021865
6.706661	 0.021732
6.719994	 0.021363
6.733327	 0.021072
6.746661	 0.021188
6.759994	 0.021546
6.773327	 0.021869
6.786661	 0.022171
6.799994	 0.022513
6.813327	 0.022829
6.826661	 0.023109
6.839994	 0.023409
6.853327	 0.023678
6.866661	 0.023824
6.879994	 0.023888
6.893327	 0.024026
6.906661	 0.024213
6.919994	 0.024171
6.933327	 0.023883
6.946661	 0.023733
6.959994	 0.023898
6.973327	 0.024145
6.986660	 0.024281
6.999994	 0.024377
7.013327	 0.024514
7.026660	 0.024692
7.039994	 0.024891
7.053327	 0.025019
7.066660	 0.025132
7.079994	 0.025514
7.093327	 0.026198
7.106660	 0.026942
7.119994	 0.027749
7.133327	 0.028807
7.146660	 0.030066
7.159994	 0.031325
7.173327	 0.032336
7.186660	 0.032703
7.199994	 0.032189
7.213327	 0.031191
7.226660	 0.030530
7.239994	 0.030550
7.253327	 0.030768
7.266660	 0.030661
7.279994	 0.030299
7.293327	 0.030052
7.306660	 0.030089
7.319993	 0.030347
7.333327	 0.030794
7.346660	 0.031394
7.359993	 0.031911
7.373327	 0.032185
7.386660	 0.032435
7.399993	 0.033038
7.413327	 0.033996
7.426660	 0.034752
7.439993	 0.034810
7.453327	 0.034407
7.466660	 0.034292
7.479993	 0.035092
7.493327	 0.036833
7.506660	 0.038753
7.519993	 0.039884
7.533327	 0.039958
7.546660	 0.039576
7.559993	 0.039671
7.573327	 0.040561
7.586660	 0.041456
7.599993	 0.041380
7.613327	 0.040268
7.626660	 0.038777
7.639993	 0.037571
7.653327	 0.037012
7.666660	 0.037233
7.679993	 0.038097
7.693326	 0.039111
7.706660	 0.039771
7.719993	 0.039954
7.733326	 0.039788
7.746660	 0.039319
7.759993	 0.038561
7.773326	 0.037746
7.786660	 0.037269
7.799993	 0.037278
7.813326	 0.037592
7.826660	 0.037955
7.839993	 0.038231
7.853326	 0.038431
7.866660	 0.038642
7.879993	 0.038940
7.893326	 0.039289
7.906660	 0.039484
7.919993	 0.039483
7.933326	 0.039690
7.946660	 0.040384
7.959993	 0.041207
7.973326	 0.041706
7.986660	 0.041813
7.999993	 0.041674
8.013327	 0.041567
8.026660	 0.041744
8.039993	 0.042152
8.053327	 0.042628
8.066660	 0.043161
8.079993	 0.043855
8.093327	 0.044791
8.106660	 0.045889
8.119993	 0.046780
8.133327	 0.047109
8.146660	 0.047064
8.159993	 0.047015
8.173326	 0.046854
8.186660	 0.046378
8.199993	 0.045744
8.213326	 0.045112
8.226660	 0.044529
8.239993	 0.044149
8.253326	 0.044038
8.266660	 0.044067
8.279993	 0.044193
8.293326	 0.044497
8.306660	 0.044901
8.319993	 0.045081
8.333326	 0.044859
8.346660	 0.044501
8.359993	 0.044353
8.373326	 0.044422
8.386660	 0.044590
8.399993	 0.044902
8.413326	 0.045415
8.426660	 0.046003
8.439993	 0.046450
8.453326	 0.046607
8.466660	 0.046555
8.479993	 0.046632
8.493326	 0.047073
8.506660	 0.047633
8.519993	 0.047870
8.533326	 0.047865
8.546659	 0.047979
8.559993	 0.048149
8.573326	 0.048138
8.586659	 0.048073
8.599993	 0.048209
8.613326	 0.048472
8.626659	 0.048658
8.639993	 0.048736
8.653326	 0.048755
8.666659	 0.048770
8.679993	 0.048851
8.693326	 0.049014
8.706659	 0.049267
8.719993	 0.049559
8.733326	 0.049706
8.746659	 0.049676
8.759993	 0.049706
8.773326	 0.049950
8.786659	 0.050290
8.799993	 0.050536
8.813326	 0.050705
8.826659	 0.051035
8.839993	 0.051669
8.853326	 0.052410
8.866659	 0.053014
8.879992	 0.053497
8.893326	 0.053904
8.906659	 0.054179
8.919992	 0.054313
8.933326	 0.054371
8.946659	 0.054450
8.959992	 0.054634
8.973326	 0.054897
8.986659	 0.055139
8.999992	 0.055331
9.013326	 0.055518
9.026659	 0.055789
9.039992	 0.056233
9.053326	 0.056893
9.066659	 0.057714
9.079992	 0.058456
9.093326	 0.058867
9.106659	 0.058890
9.119992	 0.058657
9.133326	 0.058359
9.146659	 0.058132
9.159992	 0.057946
9.173326	 0.057660
9.186659	 0.057310
9.199992	 0.057130
9.213326	 0.057133
9.226659	 0.057070
9.239992	 0.056853
9.253325	 0.056707
9.266659	 0.056783
9.279992	 0.056869
9.293325	 0.056799
9.306659	 0.056808
9.319992	 0.057132
9.333325	 0.057584
9.346659	 0.057868
9.359992	 0.057955
9.373325	 0.057961
9.386659	 0.057992
9.399992	 0.058220
9.413325	 0.058771
9.426659	 0.059404
9.439992	 0.059778
9.453325	 0.059973
9.466659	 0.060150
9.479992	 0.060129
9.493325	 0.059809
9.506659	 0.059421
9.519992	 0.059157
9.533325	 0.059148
9.546659	 0.059499
9.559992	 0.060017
9.573325	 0.060326
9.586658	 0.060365
9.599992	 0.060467
9.613325	 0.060781
9.626658	 0.061016
9.639992	 0.060922
9.653325	 0.060616
9.666658	 0.060464
9.679992	 0.060715
9.693325	 0.061117
9.706658	 0.061297
9.719992	 0.061383
9.733325	 0.061599
9.746658	 0.061791
9.759992	 0.061814
9.773325	 0.061782
9.786658	 0.061796
9.799992	 0.061778
9.813325	 0.061597
9.826658	 0.061332
9.839992	 0.061209
9.853325	 0.061316
9.866658	 0.061677
9.879992	 0.062408
9.893325	 0.063438
9.906658	 0.064289
9.919991	 0.064485
9.933325	 0.064134
9.946658	 0.063750
9.959991	 0.063642
9.973325	 0.063714
9.986658	 0.063710
9.999991	 0.063477
10.013325	 0.063106
10.026658	 0.062841
10.039991	 0.062824
10.053325	 0.063067
10.066658	 0.063515
10.079991	 0.063959
10.093325	 0.064166
10.106658	 0.064162
10.119991	 0.064130
10.133325	 0.064287
10.146658	 0.064822
10.159991	 0.065610
10.173325	 0.066216
10.186658	 0.066341
10.199991	 0.066196
10.213325	 0.066289
10.226658	 0.066770
10.239991	 0.067326
10.253325	 0.067706
10.266658	 0.067870
10.279991	 0.067826
10.293324	 0.067711
10.306658	 0.067616
10.319991	 0.067440
10.333324	 0.067234
10.346658	 0.067160
10.359991	 0.067165
10.373324	 0.067211
10.386658	 0.067498
10.399991	 0.068037
10.413324	 0.068514
10.426658	 0.068802
10.439991	 0.069159
10.453324	 0.069709
10.466658	 0.070109
10.479991	 0.070019
10.493324	 0.069651
10.506658	 0.069531
10.519991	 0.069779
10.533324	 0.069999
10.546658	 0.069960
10.559991	 0.069819
10.573324	 0.069647
10.586658	 0.069459
10.599991	 0.069482
10.613324	 0.069769
10.626657	 0.069979
10.639991	 0.069871
10.653324	 0.069644
10.666657	 0.069616
10.679991	 0.069814
10.693324	 0.070072
10.706657	 0.070341
10.719991	 0.070587
10.733324	 0.070731
10.746657	 0.070866
10.759991	 0.071109
10.773324	 0.071390
10.786657	 0.071598
10.799991	 0.071725
10.813324	 0.071951
10.826657	 0.072571
10.839991	 0.073735
10.853324	 0.075377
10.866657	 0.077269
10.879991	 0.078897
10.893324	 0.079594
10.906657	 0.079038
10.919991	 0.077525
10.933324	 0.075827
10.946657	 0.074659
10.959991	 0.074162
10.973324	 0.073995
10.986657	 0.073849
10.999990	 0.073727
11.013324	 0.073728
11.026657	 0.073810
11.039990	 0.073964
11.053324	 0.074266
11.066657	 0.074575
11.079990	 0.074633
11.093324	 0.074435
11.106657	 0.074122
11.119990	 0.073707
11.133324	 0.073218
11.146657	 0.072790
11.159990	 0.072530
11.173324	 0.072493
11.186657	 0.072662
11.199990	 0.072864
11.213324	 0.072896
11.226657	 0.072765
11.239990	 0.072663
11.253324	 0.072579
11.266657	 0.072365
11.279990	 0.072105
11.293324	 0.071975
11.306657	 0.071955
11.319990	 0.071936
11.333323	 0.071795
11.346657	 0.071530
11.359990	 0.071382
11.373323	 0.071480
11.386657	 0.071598
11.399990	 0.071593
11.413323	 0.071658
11.426657	 0.071906
11.439990	 0.072234
11.453323	 0.072622
11.466657	 0.073046
11.479990	 0.073275
11.493323	 0.073169
11.506657	 0.072891
11.519990	 0.072689
11.533323	 0.072731
11.546657	 0.073024
11.559990	 0.073402
11.573323	 0.073695
11.586657	 0.073897
11.599990	 0.074125
11.613323	 0.074414
11.626657	 0.074656
11.639990	 0.074761
11.653323	 0.074782
11.666656	 0.074792
11.679990	 0.074695
11.693323	 0.074394
11.706656	 0.074054
11.719990	 0.073850
11.733323	 0.073749
11.746656	 0.073677
11.759990	 0.073519
11.773323	 0.073286
11.786656	 0.073385
11.799990	 0.074022
11.813323	 0.074719
11.826656	 0.074974
11.839990	 0.074867
11.853323	 0.074938
11.866656	 0.075647
11.879990	 0.076848
11.893323	 0.077926
11.906656	 0.078373
11.919990	 0.078088
11.933323	 0.077393
11.946656	 0.076934
11.959990	 0.077887
11.973323	 0.083502
11.986656	 0.099985
11.999990	 0.131767
12.013323	 0.172636
12.026656	 0.204684
12.039989	 0.211543
12.053323	 0.192341
12.066656	 0.160065
12.079989	 0.129023
12.093323	 0.106589
12.106656	 0.093319
12.119989	 0.086466
12.133323	 0.083052
12.146656	 0.081204
12.159989	 0.080101
12.173323	 0.079457
12.186656	 0.079101
12.199989	 0.078876
12.213323	 0.078732
12.226656	 0.078583
12.239989	 0.078239
12.253323	 0.077702
12.266656	 0.077226
12.279989	 0.077000
12.293323	 0.077050
12.306656	 0.077261
12.319989	 0.077495
12.333323	 0.077747
12.346656	 0.078039
12.359989	 0.078223
12.373322	 0.078176
12.386656	 0.078170
12.399989	 0.078710
12.413322	 0.079907
12.426656	 0.081282
12.439989	 0.082126
12.453322	 0.081999
12.466656	 0.081103
12.479989	 0.080165
12.493322	 0.079710
12.506656	 0.079628
12.519989	 0.079558
12.533322	 0.079324
12.546656	 0.078955
12.559989	 0.078568
12.573322	 0.078317
12.586656	 0.078410
12.599989	 0.079211
12.613322	 0.080954
12.626656	 0.083288
12.639989	 0.085350
12.653322	 0.086241
12.666656	 0.085627
12.679989	 0.084067
12.693322	 0.082357
12.706656	 0.080789
12.719989	 0.079407
12.733322	 0.078423
12.746655	 0.077958
12.759989	 0.077857
12.773322	 0.077960
12.786655	 0.078182
12.799989	 0.078346
12.813322	 0.078309
12.826655	 0.078204
12.839989	 0.078230
12.853322	 0.078346
12.866655	 0.078446
12.879989	 0.078599
12.893322	 0.078889
12.906655	 0.079131
12.919989	 0.079044
12.933322	 0.078721
12.946655	 0.078562
12.959989	 0.078708
12.973322	 0.078892
12.986655	 0.078919
12.999989	 0.078962
13.013322	 0.079210
13.026655	 0.079626
13.039989	 0.080113
13.053322	 0.080458
13.066655	 0.080351
13.079988	 0.079870
13.093322	 0.079520
13.106655	 0.079521
13.119988	 0.079602
13.133322	 0.079557
13.146655	 0.079470
13.159988	 0.079529
13.173322	 0.079788
13.186655	 0.080090
13.199988	 0.080322
13.213322	 0.080509
13.226655	 0.080574
13.239988	 0.080488
13.253322	 0.080458
13.266655	 0.080596
13.279988	 0.080864
13.293322	 0.081135
13.306655	 0.081149
13.319988	 0.080940
13.333322	 0.080933
13.346655	 0.081239
13.359988	 0.081545
13.373322	 0.081728
13.386655	 0.081912
13.399988	 0.082147
13.413321	 0.082360
13.426655	 0.082384
13.439988	 0.082074
13.453321	 0.081621
13.466655	 0.081426
13.479988	 0.081407
13.493321	 0.081075
13.506655	 0.080456
13.519988	 0.080050
13.533321	 0.080035
13.546655	 0.080253
13.559988	 0.080537
13.573321	 0.080707
13.586655	 0.080659
13.599988	 0.080515
13.613321	 0.080488
13.626655	 0.080703
13.639988	 0.081070
13.653321	 0.081241
13.666655	 0.081050
13.679988	 0.080854
13.693321	 0.081005
13.706655	 0.081352
13.719988	 0.081560
13.733321	 0.081509
13.746655	 0.081363
13.759988	 0.081506
13.773321	 0.082082
13.786654	 0.082617
13.799988	 0.082642
13.813321	 0.082383
13.826654	 0.082345
13.839988	 0.082579
13.853321	 0.082782
13.866654	 0.082824
13.879988	 0.082740
13.893321	 0.082507
13.906654	 0.082153
13.919988	 0.081856
13.933321	 0.081769
13.946654	 0.081866
13.959988	 0.082065
13.973321	 0.082251
13.986654	 0.082202
13.999988	 0.081829
14.013321	 0.081408
14.026654	 0.081297
14.039988	 0.081546
14.053321	 0.081945
14.066654	 0.082299
14.079988	 0.082530
14.093321	 0.082537
14.106654	 0.082193
14.119987	 0.081630
14.133321	 0.081134
14.146654	 0.080768
14.159987	 0.080555
14.173321	 0.080654
14.186654	 0.080981
14.199987	 0.081234
14.213321	 0.081315
14.226654	 0.081277
14.239987	 0.081115
14.253321	 0.080832
14.266654	 0.080529
14.279987	 0.080371
14.293321	 0.080455
14.306654	 0.080744
14.319987	 0.081028
14.333321	 0.080956
14.346654	 0.080495
14.359987	 0.080138
14.373321	 0.080303
14.386654	 0.080891
14.399987	 0.081468
14.413321	 0.081632
14.426654	 0.081401
14.439987	 0.081195
14.453321	 0.081287
14.466654	 0.081428
14.479987	 0.081278
14.493320	 0.080946
14.506654	 0.080804
14.519987	 0.081014
14.533320	 0.081387
14.546654	 0.081613
14.559987	 0.081543
14.573320	 0.081288
14.586654	 0.081062
14.599987	 0.080986
14.613320	 0.081009
14.626654	 0.080938
14.639987	 0.080722
14.653320	 0.080637
14.666654	 0.080853
14.679987	 0.081115
14.693320	 0.081137
14.706654	 0.080992
14.719987	 0.080930
14.733320	 0.081028
14.746654	 0.081214
14.759987	 0.081361
14.773320	 0.081313
14.786654	 0.081042
14.799987	 0.080728
14.813320	 0.080558
14.826653	 0.080633
14.839987	 0.080949
14.853320	 0.081256
14.866653	 0.081297
14.879987	 0.081213
14.893320	 0.081249
14.906653	 0.081280
14.919987	 0.081079
14.933320	 0.080748
14.946653	 0.080569
14.959987	 0.080666
14.973320	 0.080891
14.986653	 0.080973
14.999987	 0.080848
15.013320	 0.080754
15.026653	 0.080943
15.039987	 0.081427
15.053320	 0.081990
15.066653	 0.082403
15.079987	 0.082685
15.093320	 0.082960
15.106653	 0.083183
15.119987	 0.083197
15.133320	 0.082881
15.146653	 0.082280
15.159986	 0.081706
15.173320	 0.081511
15.186653	 0.081734
15.199986	 0.082140
15.213320	 0.082481
15.226653	 0.082650
15.239986	 0.082726
15.253320	 0.082826
15.266653	 0.082871
15.279986	 0.082769
15.293320	 0.082665
15.306653	 0.082796
15.319986	 0.083195
15.333320	 0.083610
15.346653	 0.083653
15.359986	 0.083148
15.373320	 0.082446
15.386653	 0.082135
15.399986	 0.082447
15.413320	 0.083118
15.426653	 0.083679
15.439986	 0.083816
15.453320	 0.083583
15.466653	 0.083281
15.479986	 0.083136
15.493320	 0.083179
15.506653	 0.083281
15.519986	 0.083323
15.533319	 0.083313
15.546653	 0.083240
15.559986	 0.083050
15.573319	 0.082843
15.586653	 0.082828
15.599986	 0.082918
15.613319	 0.082786
15.626653	 0.082411
15.639986	 0.082147
15.653319	 0.082190
15.666653	 0.082354
15.679986	 0.082424
15.693319	 0.082369
15.706653	 0.082183
15.719986	 0.081930
15.733319	 0.081869
15.746653	 0.082071
15.759986	 0.082213
15.773319	 0.082036
15.786653	 0.081646
15.799986	 0.081317
15.813319	 0.081199
15.826653	 0.081258
15.839986	 0.081362
15.853319	 0.081414
15.866652	 0.081562
15.879986	 0.081949
15.893319	 0.082243
15.906652	 0.082052
15.919986	 0.081634
15.933319	 0.081541
15.946652	 0.081780
15.959986	 0.081830
15.973319	 0.081473
15.986652	 0.081186
15.999986	 0.081461
16.013319	 0.082103
16.026653	 0.082500
16.039988	 0.082346
16.053322	 0.081891
16.066656	 0.081575
16.079990	 0.081534
16.093325	 0.081573
16.106659	 0.081584
16.119993	 0.081679
16.133327	 0.081873
16.146662	 0.082022
16.159996	 0.082088
16.173330	 0.082191
16.186665	 0.082492
16.199999	 0.083024
16.213333	 0.083605
16.226667	 0.084061
16.240002	 0.084520
16.253336	 0.085410
16.266670	 0.087448
16.280005	 0.092427
16.293339	 0.103014
16.306673	 0.117990
16.320007	 0.128300
16.333342	 0.124665
16.346676	 0.108808
16.360010	 0.090609
16.373344	 0.076514
16.386679	 0.066427
16.400013	 0.058475
16.413347	 0.051678
16.426682	 0.045683
16.440016	 0.040393
16.453350	 0.035749
16.466684	 0.031625
16.480019	 0.027939
16.493353	 0.024745
16.506687	 0.022008
16.520021	 0.019568
16.533356	 0.017467
16.546690	 0.015853
16.560024	 0.014613
16.573359	 0.013514
16.586693	 0.012488
16.600027	 0.011554
16.613361	 0.010669
16.626696	 0.009732
16.640030	 0.008736
16.653364	 0.007870
16.666698	 0.007327
16.680033	 0.007027
16.693367	 0.006706
16.706701	 0.006157
16.720036	 0.005340
16.733370	 0.004441
16.746704	 0.003728
16.760038	 0.003222
16.773373	 0.002657
16.786707	 0.001772
16.800041	 0.000682
16.813375	 -0.000196
16.826710	 -0.000734
16.840044	 -0.001204
16.853378	 -0.001811
16.866713	 -0.002536
16.880047	 -0.003295
16.893381	 -0.004034
16.906715	 -0.004787
16.920050	 -0.005678
16.933384	 -0.006696
16.946718	 -0.007677
16.960052	 -0.008578
16.973387	 -0.009453
16.986721	 -0.010257
17.000055	 -0.010815
17.013390	 -0.011082
17.026724	 -0.011311
17.040058	 -0.011669
17.053392	 -0.012030
17.066727	 -0.012295
17.080061	 -0.012482
17.093395	 -0.012563
17.106730	 -0.012523
17.120064	 -0.012427
17.133398	 -0.012366
17.146732	 -0.012338
17.160067	 -0.012196
17.173401	 -0.011804
17.186735	 -0.011256
17.200069	 -0.010827
17.213404	 -0.010647
17.226738	 -0.010527
17.240072	 -0.010294
17.253407	 -0.009981
17.266741	 -0.009604
17.280075	 -0.009104
17.293409	 -0.008502
17.306744	 -0.007938
17.320078	 -0.007521
17.333412	 -0.007157
17.346746	 -0.006688
17.360081	 -0.006172
17.373415	 -0.005833
17.386749	 -0.005752
17.400084	 -0.005757
17.413418	 -0.005653
17.426752	 -0.005488
17.440086	 -0.005432
17.453421	 -0.005464
17.466755	 -0.005385
17.480089	 -0.005066
17.493423	 -0.004641
17.506758	 -0.004467
17.520092	 -0.004672
17.533426	 -0.004926
17.546761	 -0.004933
17.560095	 -0.004758
17.573429	 -0.004571
17.586763	 -0.004509
17.600098	 -0.004611
17.613432	 -0.004673
17.626766	 -0.004470
17.640100	 -0.004065
17.653435	 -0.003710
17.666769	 -0.003567
17.680103	 -0.003544
17.693438	 -0.003404
17.706772	 -0.003072
17.720106	 -0.002662
17.733440	 -0.002316
17.746775	 -0.002138
17.760109	 -0.002111
17.773443	 -0.002093
17.786777	 -0.002013
17.800112	 -0.001981
17.813446	 -0.002055
17.826780	 -0.002102
17.840115	 -0.001958
17.853449	 -0.001617
17.866783	 -0.001306
17.880117	 -0.001322
17.893452	 -0.001654
17.906786	 -0.001900
17.920120	 -0.001855
17.933455	 -0.001765
17.946789	 -0.001728
17.960123	 -0.001534
17.973457	 -0.001223
17.986792	 -0.001095
18.000126	 -0.001166
18.013460	 -0.001167
18.026794	 -0.000954
18.040129	 -0.000614
18.053463	 -0.000396
18.066797	 -0.000513
18.080132	 -0.000850
18.093466	 -0.001066
18.106800	 -0.001018
18.120134	 -0.000834
18.133469	 -0.000665
18.146803	 -0.000540
18.160137	 -0.000383
18.173471	 -0.000242
18.186806	 -0.000361
18.200140	 -0.000789
18.213474	 -0.001178
18.226809	 -0.001195
18.240143	 -0.000848
18.253477	 -0.000371
18.266811	 -0.000010
18.280146	 0.000077
18.293480	 -0.000100
18.306814	 -0.000289
18.320148	 -0.000241
18.333483	 -0.000062
18.346817	 -0.000039
18.360151	 -0.000203
18.373486	 -0.000373
18.386820	 -0.000410
18.400154	 -0.000321
18.413488	 -0.000272
18.426823	 -0.000423
18.440157	 -0.000684
18.453491	 -0.000891
18.466825	 -0.001069
18.480160	 -0.001222
18.493494	 -0.001292
18.506828	 -0.001364
18.520163	 -0.001426
18.533497	 -0.001269
18.546831	 -0.000946
18.560165	 -0.000780
18.573500	 -0.000894
18.586834	 -0.001140
18.600168	 -0.001291
18.613503	 -0.001258
18.626837	 -0.001162
18.640171	 -0.001102
18.653505	 -0.001027
18.666840	 -0.000959
18.680174	 -0.001074
18.693508	 -0.001399
18.706842	 -0.001669
18.720177	 -0.001704
18.733511	 -0.001665
18.746845	 -0.001635
18.760180	 -0.001421
18.773514	 -0.001040
18.786848	 -0.000844
18.800182	 -0.001003
18.813517	 -0.001283
18.826851	 -0.001392
18.840185	 -0.001304
18.853519	 -0.001171
18.866854	 -0.001012
18.880188	 -0.000729
18.893522	 -0.000392
18.906857	 -0.000221
18.920191	 -0.000302
18.933525	 -0.000508
18.946859	 -0.000639
18.960194	 -0.000637
18.973528	 -0.000607
18.986862	 -0.000566
19.000196	 -0.000478
19.013531	 -0.000461
19.026865	 -0.000592
19.040199	 -0.000734
19.053534	 -0.000803
19.066868	 -0.000838
19.080202	 -0.000834
19.093536	 -0.000778
19.106871	 -0.000680
19.120205	 -0.000574
19.133539	 -0.000560
19.146873	 -0.000663
19.160208	 -0.000775
19.173542	 -0.000790
19.186876	 -0.000702
19.200211	 -0.000705
19.213545	 -0.001007
19.226879	 -0.001431
19.240213	 -0.001612
19.253548	 -0.001505
19.266882	 -0.001330
19.280216	 -0.001211
19.293550	 -0.001130
19.306885	 -0.001055
19.320219	 -0.001014
19.333553	 -0.001055
19.346888	 -0.001120
19.360222	 -0.001088
19.373556	 -0.000993
19.386890	 -0.000993
19.400225	 -0.001145
19.413559	 -0.001364
19.426893	 -0.001545
19.440228	 -0.001647
19.453562	 -0.001668
19.466896	 -0.001609
19.480230	 -0.001479
19.493565	 -0.001329
19.506899	 -0.001234
19.520233	 -0.001159
19.533567	 -0.001061
19.546902	 -0.001047
19.560236	 -0.001178
19.573570	 -0.001312
19.586905	 -0.001315
19.600239	 -0.001248
19.613573	 -0.001243
19.626907	 -0.001257
19.640242	 -0.001127
19.653576	 -0.000879
19.666910	 -0.000742
19.680244	 -0.000840
19.693579	 -0.001105
19.706913	 -0.001360
19.720247	 -0.001431
19.733582	 -0.001346
19.746916	 -0.001300
19.760250	 -0.001386
19.773584	 -0.001569
19.786919	 -0.001761
19.800253	 -0.001860
19.813587	 -0.001863
19.826921	 -0.001796
19.840256	 -0.001662
19.853590	 -0.001539
19.866924	 -0.001472
19.880259	 -0.001435
19.893593	 -0.001462
19.906927	 -0.001547
19.920261	 -0.001555
19.933596	 -0.001448
19.946930	 -0.001364
19.960264	 -0.001397
19.973598	 -0.001468
19.986933	 -0.001409

*------------------------ End of raw data
Results for Channel	1	=	242.00	nm
Title:	Report Title
Run File:	C:\HPLC\PET 2025\2025.07.30\lsrb od0.1 30mgml.run
--------------
Injection Info
--------------
Method:	C:\METODOS EQUIPO 2 2025\20250402 PET_Calibrado TPA MHET BHET DIMER.mth
Sample:	LSRB OD0.1 30mgml
Injection Date:	Thu Jul 31 12:55:28 2025
Manual injection
Operator:	Paloma
Instrument:	3
Notes:	
---------
Misc Info
---------
Workstation:	HPLC
Bus Address:	44
Run Time:	0.000	to	20.000	min.
-----------
Recalc Info
-----------
Recalc Method:	C:\METODOS EQUIPO 2 2025\20250402 PET_Calibrado TPA MHET BHET DIMER.mth
Recalc Date:	Thu Jul 31 13:15:32 2025
Operator:	Paloma
Instrument:	3
Notes:	
Sample Rate:	5.000 Hz.
Measurement Type:	1 = Area
Calculation Type:	4 = ExtStd
Normalize Results:	No
------------------------
Peak Info for Channel 1
------------------------
2 Peaks (tR	Timeoffset	RRT	Sepcode	Width	Counts	Result	Name)
7.192	-0.037	0.0000	GR	0.00	239036	4.481147	MHET (uM)
9.102	-0.027	0.0000	BB	10.31	221762	3.968683	DIMER (uM)
