# Supplementary material for: Engineering Escherichia coli for polyethylene terephthalate powder biodegradation via recoding of an outer membrane protein
Source: iScience. 2026 Jan 2;29(2):114621. doi: 10.1016/j.isci.2025.114621 (PMC12860643; doi:10.1016/j.isci.2025.114621)
Supplement: Data S2. Raw HPLC and UHPLC-MS data — (A) Unprocessed HPLC data files supporting Figures 4, S3, S5, Tables 1 and S4. Files are provided in.txt format corresponding to the data extracted with Varian ProStar software (Varian Inc., Palo Alto, California, USA). Each file contains absorbance values (in arbitrary units) recorded over time under the analytical conditions described in STAR Methods. (B) Raw UHPLC-MS files supporting Figure S4. The chromatograms and mass spectrometry data can be analyzed with the software MassLynx V4.1 (Waters) to obtain the mass spectra of the oligomers TET and TETE. Analytical conditions described in STAR Methods. (A and B) The unprocessed HPLC and UHPLC-MS files have been deposited at Zenodo under the identifier https://zenodo.org/records/17578239. [file mmc5.zip › Data S2/A. HPLC/Figure 4B/S1 5MGML.TXT]

File	C:\HPLC\PET 2025\2025.07.30\lsrb od0.1 5mgml.run	Filetype	63
WTOASCII Parameters:	C:\star\WTOASCII.TXT
 1 channels
   Channel	 1	242.00	nm	in AU
Base rate 5.0000 Hz	Bunch 2	Effective rate 5.00000 Hz.	T = 0.003333 min.
6000 points	from	0.000	to	20.000	minutes
Sampling every 4 point(s)
Printing points from	0.000	to	20.000 min, point 0 to 5999
Channels	1	to	1
0.000000	 0.000000
0.013333	 -0.000565
0.026667	 -0.000988
0.040000	 -0.000944
0.053333	 -0.000464
0.066667	 0.000048
0.080000	 0.000267
0.093333	 0.000225
0.106667	 0.000224
0.120000	 0.000482
0.133333	 0.000805
0.146667	 0.000846
0.160000	 0.000602
0.173333	 0.000274
0.186667	 -0.000082
0.200000	 -0.000371
0.213333	 -0.000399
0.226667	 -0.000209
0.240000	 -0.000051
0.253333	 0.000001
0.266667	 0.000075
0.280000	 0.000194
0.293333	 0.000236
0.306667	 0.000168
0.320000	 0.000157
0.333333	 0.000357
0.346667	 0.000649
0.360000	 0.000841
0.373333	 0.001007
0.386667	 0.001261
0.400000	 0.001437
0.413333	 0.001331
0.426667	 0.001047
0.440000	 0.000825
0.453333	 0.000707
0.466666	 0.000579
0.480000	 0.000413
0.493333	 0.000346
0.506666	 0.000514
0.520000	 0.000812
0.533333	 0.000990
0.546666	 0.000989
0.560000	 0.000959
0.573333	 0.001000
0.586666	 0.001088
0.600000	 0.001163
0.613333	 0.001139
0.626666	 0.001013
0.640000	 0.000990
0.653333	 0.001157
0.666666	 0.001257
0.680000	 0.001079
0.693333	 0.000785
0.706666	 0.000603
0.720000	 0.000565
0.733333	 0.000650
0.746666	 0.000835
0.760000	 0.001052
0.773333	 0.001221
0.786666	 0.001248
0.800000	 0.001055
0.813333	 0.000678
0.826666	 0.000327
0.839999	 0.000266
0.853333	 0.000506
0.866666	 0.000701
0.879999	 0.000544
0.893333	 0.000174
0.906666	 -0.000076
0.919999	 -0.000144
0.933333	 -0.000121
0.946666	 0.000017
0.959999	 0.000270
0.973333	 0.000536
0.986666	 0.000687
0.999999	 0.000626
1.013333	 0.000483
1.026666	 0.000562
1.039999	 0.000803
1.053333	 0.000855
1.066666	 0.000760
1.079999	 0.000854
1.093333	 0.001104
1.106666	 0.001186
1.119999	 0.001057
1.133333	 0.000913
1.146666	 0.000809
1.159999	 0.000727
1.173333	 0.000766
1.186666	 0.000978
1.199999	 0.001177
1.213333	 0.001156
1.226666	 0.001021
1.239999	 0.001035
1.253332	 0.001243
1.266666	 0.001457
1.279999	 0.001507
1.293332	 0.001455
1.306666	 0.001469
1.319999	 0.001488
1.333332	 0.001323
1.346666	 0.001032
1.359999	 0.000875
1.373332	 0.000950
1.386666	 0.001335
1.399999	 0.005209
1.413332	 0.024907
1.426666	 0.077102
1.439999	 0.159926
1.453332	 0.244138
1.466666	 0.299707
1.479999	 0.320364
1.493332	 0.317373
1.506666	 0.303336
1.519999	 0.285816
1.533332	 0.268122
1.546666	 0.251550
1.559999	 0.236678
1.573332	 0.223408
1.586666	 0.211114
1.599999	 0.199377
1.613332	 0.188026
1.626665	 0.176724
1.639999	 0.165260
1.653332	 0.153848
1.666665	 0.142753
1.679999	 0.132017
1.693332	 0.121543
1.706665	 0.111113
1.719999	 0.100550
1.733332	 0.090023
1.746665	 0.080029
1.759999	 0.070977
1.773332	 0.062957
1.786665	 0.055900
1.799999	 0.049752
1.813332	 0.044416
1.826665	 0.039705
1.839999	 0.035628
1.853332	 0.032499
1.866665	 0.030596
1.879999	 0.029805
1.893332	 0.029689
1.906665	 0.029745
1.919999	 0.029546
1.933332	 0.028871
1.946665	 0.027711
1.959998	 0.026059
1.973332	 0.023947
1.986665	 0.021666
1.999998	 0.019606
2.013332	 0.017814
2.026665	 0.015965
2.039999	 0.013866
2.053332	 0.011763
2.066665	 0.010087
2.079998	 0.009003
2.093332	 0.008234
2.106665	 0.007410
2.119998	 0.006467
2.133332	 0.005590
2.146665	 0.004911
2.159998	 0.004399
2.173332	 0.003986
2.186665	 0.003677
2.199998	 0.003503
2.213332	 0.003408
2.226665	 0.003303
2.239998	 0.003160
2.253332	 0.003005
2.266665	 0.002867
2.279998	 0.002763
2.293332	 0.002696
2.306665	 0.002630
2.319998	 0.002547
2.333332	 0.002510
2.346665	 0.002522
2.359998	 0.002449
2.373332	 0.002261
2.386665	 0.002104
2.399998	 0.002103
2.413332	 0.002285
2.426665	 0.002561
2.439998	 0.002770
2.453331	 0.002804
2.466665	 0.002706
2.479998	 0.002640
2.493331	 0.002685
2.506665	 0.002760
2.519998	 0.002810
2.533331	 0.002864
2.546665	 0.002964
2.559998	 0.003143
2.573331	 0.003304
2.586665	 0.003210
2.599998	 0.002846
2.613331	 0.002506
2.626665	 0.002341
2.639998	 0.002232
2.653331	 0.002170
2.666665	 0.002314
2.679998	 0.002617
2.693331	 0.002787
2.706665	 0.002679
2.719998	 0.002412
2.733331	 0.002113
2.746665	 0.001877
2.759998	 0.001830
2.773331	 0.002028
2.786664	 0.002377
2.799998	 0.002618
2.813331	 0.002530
2.826664	 0.002178
2.839998	 0.001777
2.853331	 0.001487
2.866664	 0.001407
2.879998	 0.001515
2.893331	 0.001643
2.906664	 0.001641
2.919998	 0.001516
2.933331	 0.001344
2.946664	 0.001200
2.959998	 0.001210
2.973331	 0.001383
2.986664	 0.001466
2.999998	 0.001292
3.013331	 0.001036
3.026664	 0.000977
3.039998	 0.001173
3.053331	 0.001431
3.066664	 0.001492
3.079998	 0.001250
3.093331	 0.000945
3.106664	 0.000948
3.119998	 0.001232
3.133331	 0.001444
3.146664	 0.001468
3.159997	 0.001430
3.173331	 0.001341
3.186664	 0.001194
3.199997	 0.001092
3.213331	 0.001115
3.226664	 0.001255
3.239997	 0.001461
3.253331	 0.001700
3.266664	 0.002014
3.279997	 0.002324
3.293331	 0.002373
3.306664	 0.002179
3.319997	 0.002060
3.333331	 0.002110
3.346664	 0.002102
3.359997	 0.001866
3.373331	 0.001508
3.386664	 0.001299
3.399997	 0.001407
3.413331	 0.001705
3.426664	 0.001950
3.439997	 0.002095
3.453331	 0.002271
3.466664	 0.002470
3.479997	 0.002533
3.493330	 0.002502
3.506664	 0.002631
3.519997	 0.002945
3.533330	 0.003127
3.546664	 0.003005
3.559997	 0.002783
3.573330	 0.002623
3.586664	 0.002470
3.599997	 0.002370
3.613330	 0.002452
3.626664	 0.002538
3.639997	 0.002373
3.653330	 0.002194
3.666664	 0.002365
3.679997	 0.002643
3.693330	 0.002585
3.706664	 0.002270
3.719997	 0.002004
3.733330	 0.001863
3.746664	 0.001786
3.759997	 0.001763
3.773330	 0.001862
3.786664	 0.002113
3.799997	 0.002356
3.813330	 0.002397
3.826663	 0.002279
3.839997	 0.002202
3.853330	 0.002239
3.866663	 0.002270
3.879997	 0.002258
3.893330	 0.002328
3.906663	 0.002454
3.919997	 0.002467
3.933330	 0.002359
3.946663	 0.002187
3.959997	 0.001902
3.973330	 0.001588
3.986663	 0.001503
3.999997	 0.001733
4.013330	 0.002128
4.026663	 0.002517
4.039997	 0.002791
4.053330	 0.002839
4.066663	 0.002598
4.079997	 0.002249
4.093330	 0.002061
4.106663	 0.001963
4.119997	 0.001738
4.133330	 0.001510
4.146663	 0.001529
4.159997	 0.001782
4.173330	 0.002079
4.186663	 0.002228
4.199996	 0.002110
4.213330	 0.001853
4.226663	 0.001754
4.239996	 0.001868
4.253330	 0.001954
4.266663	 0.001925
4.279996	 0.001980
4.293330	 0.002095
4.306663	 0.001973
4.319996	 0.001606
4.333330	 0.001257
4.346663	 0.001013
4.359996	 0.000830
4.373330	 0.000771
4.386663	 0.000863
4.399996	 0.001044
4.413330	 0.001240
4.426663	 0.001335
4.439996	 0.001369
4.453330	 0.001590
4.466663	 0.001980
4.479996	 0.002173
4.493330	 0.002078
4.506663	 0.002002
4.519996	 0.002149
4.533329	 0.002424
4.546663	 0.002605
4.559996	 0.002607
4.573329	 0.002587
4.586663	 0.002689
4.599996	 0.002818
4.613329	 0.002746
4.626663	 0.002420
4.639996	 0.002159
4.653329	 0.002278
4.666663	 0.002723
4.679996	 0.003213
4.693329	 0.003435
4.706663	 0.003208
4.719996	 0.002749
4.733329	 0.002490
4.746663	 0.002539
4.759996	 0.002630
4.773329	 0.002505
4.786663	 0.002158
4.799996	 0.001819
4.813329	 0.001703
4.826663	 0.001773
4.839996	 0.001872
4.853329	 0.001971
4.866663	 0.002100
4.879996	 0.002179
4.893329	 0.002170
4.906662	 0.002193
4.919996	 0.002349
4.933329	 0.002549
4.946662	 0.002663
4.959996	 0.002774
4.973329	 0.002972
4.986662	 0.003073
4.999996	 0.002933
5.013329	 0.002689
5.026662	 0.002481
5.039996	 0.002290
5.053329	 0.002108
5.066662	 0.001973
5.079996	 0.001838
5.093329	 0.001696
5.106662	 0.001661
5.119996	 0.001772
5.133329	 0.001992
5.146662	 0.002253
5.159996	 0.002422
5.173329	 0.002465
5.186662	 0.002436
5.199996	 0.002357
5.213329	 0.002300
5.226662	 0.002285
5.239995	 0.002235
5.253329	 0.002224
5.266662	 0.002331
5.279995	 0.002421
5.293329	 0.002439
5.306662	 0.002523
5.319995	 0.002730
5.333329	 0.002970
5.346662	 0.003130
5.359995	 0.003125
5.373329	 0.002941
5.386662	 0.002748
5.399995	 0.002719
5.413329	 0.002762
5.426662	 0.002772
5.439995	 0.002916
5.453329	 0.003197
5.466662	 0.003333
5.479995	 0.003334
5.493329	 0.003377
5.506662	 0.003307
5.519995	 0.003013
5.533329	 0.002809
5.546662	 0.002908
5.559995	 0.003126
5.573328	 0.003252
5.586662	 0.003356
5.599995	 0.003635
5.613328	 0.004000
5.626662	 0.004124
5.639995	 0.004047
5.653328	 0.004179
5.666662	 0.004565
5.679995	 0.004837
5.693328	 0.004917
5.706662	 0.005106
5.719995	 0.005497
5.733328	 0.005840
5.746662	 0.006064
5.759995	 0.006399
5.773328	 0.006894
5.786662	 0.007380
5.799995	 0.007805
5.813328	 0.008182
5.826662	 0.008443
5.839995	 0.008565
5.853328	 0.008670
5.866662	 0.008920
5.879995	 0.009399
5.893328	 0.010042
5.906662	 0.010647
5.919995	 0.011100
5.933328	 0.011551
5.946661	 0.012122
5.959995	 0.012708
5.973328	 0.013268
5.986661	 0.013769
5.999995	 0.014086
6.013328	 0.014272
6.026661	 0.014582
6.039995	 0.015149
6.053328	 0.015827
6.066661	 0.016354
6.079995	 0.016630
6.093328	 0.016782
6.106661	 0.017020
6.119995	 0.017524
6.133328	 0.018244
6.146661	 0.018848
6.159995	 0.019129
6.173328	 0.019233
6.186661	 0.019348
6.199995	 0.019497
6.213328	 0.019724
6.226661	 0.020121
6.239995	 0.020658
6.253328	 0.021249
6.266661	 0.021762
6.279994	 0.022112
6.293328	 0.022503
6.306661	 0.023154
6.319994	 0.023880
6.333328	 0.024352
6.346661	 0.024521
6.359994	 0.024537
6.373328	 0.024503
6.386661	 0.024436
6.399994	 0.024361
6.413328	 0.024422
6.426661	 0.024808
6.439994	 0.025400
6.453328	 0.025733
6.466661	 0.025581
6.479994	 0.025207
6.493328	 0.024939
6.506661	 0.024893
6.519994	 0.025094
6.533328	 0.025436
6.546661	 0.025623
6.559994	 0.025555
6.573328	 0.025539
6.586661	 0.025727
6.599994	 0.025832
6.613328	 0.025758
6.626661	 0.025789
6.639994	 0.026027
6.653327	 0.026284
6.666661	 0.026430
6.679994	 0.026417
6.693327	 0.026278
6.706661	 0.026261
6.719994	 0.026546
6.733327	 0.026965
6.746661	 0.027231
6.759994	 0.027264
6.773327	 0.027226
6.786661	 0.027326
6.799994	 0.027577
6.813327	 0.027809
6.826661	 0.027994
6.839994	 0.028252
6.853327	 0.028538
6.866661	 0.028750
6.879994	 0.028912
6.893327	 0.029082
6.906661	 0.029332
6.919994	 0.029744
6.933327	 0.030248
6.946661	 0.030737
6.959994	 0.031235
6.973327	 0.031669
6.986660	 0.031871
6.999994	 0.031864
7.013327	 0.031780
7.026660	 0.031785
7.039994	 0.032044
7.053327	 0.032487
7.066660	 0.032922
7.079994	 0.033321
7.093327	 0.033729
7.106660	 0.034186
7.119994	 0.034816
7.133327	 0.035682
7.146660	 0.036564
7.159994	 0.037072
7.173327	 0.037003
7.186660	 0.036540
7.199994	 0.036046
7.213327	 0.035704
7.226660	 0.035424
7.239994	 0.035083
7.253327	 0.034760
7.266660	 0.034647
7.279994	 0.034808
7.293327	 0.035157
7.306660	 0.035530
7.319993	 0.035741
7.333327	 0.035752
7.346660	 0.035726
7.359993	 0.035783
7.373327	 0.036002
7.386660	 0.036530
7.399993	 0.037230
7.413327	 0.037668
7.426660	 0.037719
7.439993	 0.037690
7.453327	 0.038014
7.466660	 0.039170
7.479993	 0.041267
7.493327	 0.043474
7.506660	 0.044672
7.519993	 0.044650
7.533327	 0.044146
7.546660	 0.044121
7.559993	 0.045039
7.573327	 0.046329
7.586660	 0.046878
7.599993	 0.046216
7.613327	 0.044791
7.626660	 0.043351
7.639993	 0.042411
7.653327	 0.042242
7.666660	 0.042919
7.679993	 0.044064
7.693326	 0.044915
7.706660	 0.044955
7.719993	 0.044343
7.733326	 0.043687
7.746660	 0.043393
7.759993	 0.043306
7.773326	 0.043129
7.786660	 0.042904
7.799993	 0.042757
7.813326	 0.042722
7.826660	 0.042909
7.839993	 0.043329
7.853326	 0.043784
7.866660	 0.044147
7.879993	 0.044401
7.893326	 0.044499
7.906660	 0.044426
7.919993	 0.044330
7.933326	 0.044420
7.946660	 0.044763
7.959993	 0.045284
7.973326	 0.045806
7.986660	 0.046195
7.999993	 0.046531
8.013327	 0.046904
8.026660	 0.047179
8.039993	 0.047242
8.053327	 0.047353
8.066660	 0.047917
8.079993	 0.049066
8.093327	 0.050485
8.106660	 0.051593
8.119993	 0.052072
8.133327	 0.052102
8.146660	 0.052069
8.159993	 0.052189
8.173326	 0.052260
8.186660	 0.051922
8.199993	 0.051259
8.213326	 0.050617
8.226660	 0.050051
8.239993	 0.049573
8.253326	 0.049438
8.266660	 0.049751
8.279993	 0.050240
8.293326	 0.050531
8.306660	 0.050529
8.319993	 0.050490
8.333326	 0.050610
8.346660	 0.050757
8.359993	 0.050881
8.373326	 0.051180
8.386660	 0.051611
8.399993	 0.051877
8.413326	 0.051984
8.426660	 0.052161
8.439993	 0.052390
8.453326	 0.052480
8.466660	 0.052422
8.479993	 0.052475
8.493326	 0.052831
8.506660	 0.053304
8.519993	 0.053519
8.533326	 0.053379
8.546659	 0.053180
8.559993	 0.053225
8.573326	 0.053468
8.586659	 0.053638
8.599993	 0.053612
8.613326	 0.053536
8.626659	 0.053613
8.639993	 0.053811
8.653326	 0.053942
8.666659	 0.054043
8.679993	 0.054292
8.693326	 0.054659
8.706659	 0.054975
8.719993	 0.055124
8.733326	 0.055079
8.746659	 0.055043
8.759993	 0.055226
8.773326	 0.055368
8.786659	 0.055135
8.799993	 0.054848
8.813326	 0.054969
8.826659	 0.055360
8.839993	 0.055773
8.853326	 0.056231
8.866659	 0.056579
8.879992	 0.056553
8.893326	 0.056353
8.906659	 0.056402
8.919992	 0.056700
8.933326	 0.056949
8.946659	 0.057082
8.959992	 0.057197
8.973326	 0.057322
8.986659	 0.057588
8.999992	 0.058161
9.013326	 0.058962
9.026659	 0.059791
9.039992	 0.060604
9.053326	 0.061495
9.066659	 0.062396
9.079992	 0.062952
9.093326	 0.062954
9.106659	 0.062716
9.119992	 0.062641
9.133326	 0.062663
9.146659	 0.062481
9.159992	 0.062183
9.173326	 0.062104
9.186659	 0.062156
9.199992	 0.061981
9.213326	 0.061610
9.226659	 0.061391
9.239992	 0.061394
9.253325	 0.061363
9.266659	 0.061296
9.279992	 0.061488
9.293325	 0.062015
9.306659	 0.062657
9.319992	 0.063176
9.333325	 0.063463
9.346659	 0.063598
9.359992	 0.063806
9.373325	 0.064257
9.386659	 0.064889
9.399992	 0.065483
9.413325	 0.065880
9.426659	 0.066126
9.439992	 0.066239
9.453325	 0.066125
9.466659	 0.065997
9.479992	 0.066158
9.493325	 0.066483
9.506659	 0.066685
9.519992	 0.066702
9.533325	 0.066603
9.546659	 0.066457
9.559992	 0.066347
9.573325	 0.066329
9.586658	 0.066358
9.599992	 0.066338
9.613325	 0.066293
9.626658	 0.066308
9.639992	 0.066280
9.653325	 0.066142
9.666658	 0.066145
9.679992	 0.066464
9.693325	 0.066912
9.706658	 0.067216
9.719992	 0.067294
9.733325	 0.067231
9.746658	 0.067165
9.759992	 0.067240
9.773325	 0.067449
9.786658	 0.067556
9.799992	 0.067357
9.813325	 0.067000
9.826658	 0.066927
9.839992	 0.067375
9.853325	 0.068109
9.866658	 0.068838
9.879992	 0.069503
9.893325	 0.070081
9.906658	 0.070530
9.919991	 0.070840
9.933325	 0.070887
9.946658	 0.070586
9.959991	 0.070246
9.973325	 0.070134
9.986658	 0.070044
9.999991	 0.069828
10.013325	 0.069643
10.026658	 0.069504
10.039991	 0.069359
10.053325	 0.069374
10.066658	 0.069620
10.079991	 0.069875
10.093325	 0.070033
10.106658	 0.070308
10.119991	 0.070794
10.133325	 0.071222
10.146658	 0.071465
10.159991	 0.071736
10.173325	 0.072090
10.186658	 0.072330
10.199991	 0.072459
10.213325	 0.072650
10.226658	 0.072858
10.239991	 0.072918
10.253325	 0.072888
10.266658	 0.072856
10.279991	 0.072681
10.293324	 0.072359
10.306658	 0.072221
10.319991	 0.072445
10.333324	 0.072820
10.346658	 0.073030
10.359991	 0.073024
10.373324	 0.073099
10.386658	 0.073538
10.399991	 0.074332
10.413324	 0.075289
10.426658	 0.076076
10.439991	 0.076394
10.453324	 0.076306
10.466658	 0.076150
10.479991	 0.076041
10.493324	 0.075763
10.506658	 0.075278
10.519991	 0.074853
10.533324	 0.074635
10.546658	 0.074634
10.559991	 0.074862
10.573324	 0.075224
10.586658	 0.075570
10.599991	 0.075815
10.613324	 0.075949
10.626657	 0.076071
10.639991	 0.076157
10.653324	 0.075988
10.666657	 0.075683
10.679991	 0.075684
10.693324	 0.075979
10.706657	 0.076198
10.719991	 0.076250
10.733324	 0.076233
10.746657	 0.076283
10.759991	 0.076597
10.773324	 0.077159
10.786657	 0.077717
10.799991	 0.078148
10.813324	 0.078508
10.826657	 0.078892
10.839991	 0.079421
10.853324	 0.080149
10.866657	 0.080894
10.879991	 0.081345
10.893324	 0.081334
10.906657	 0.080904
10.919991	 0.080290
10.933324	 0.079819
10.946657	 0.079622
10.959991	 0.079534
10.973324	 0.079337
10.986657	 0.078998
10.999990	 0.078706
11.013324	 0.078708
11.026657	 0.079014
11.039990	 0.079390
11.053324	 0.079610
11.066657	 0.079584
11.079990	 0.079425
11.093324	 0.079367
11.106657	 0.079433
11.119990	 0.079443
11.133324	 0.079326
11.146657	 0.079128
11.159990	 0.078910
11.173324	 0.078834
11.186657	 0.078981
11.199990	 0.079148
11.213324	 0.079167
11.226657	 0.079187
11.239990	 0.079443
11.253324	 0.079959
11.266657	 0.080506
11.279990	 0.080736
11.293324	 0.080524
11.306657	 0.080226
11.319990	 0.080252
11.333323	 0.080450
11.346657	 0.080432
11.359990	 0.080234
11.373323	 0.080168
11.386657	 0.080407
11.399990	 0.080825
11.413323	 0.081101
11.426657	 0.081148
11.439990	 0.081266
11.453323	 0.081647
11.466657	 0.082095
11.479990	 0.082270
11.493323	 0.082123
11.506657	 0.082047
11.519990	 0.082256
11.533323	 0.082345
11.546657	 0.082058
11.559990	 0.081776
11.573323	 0.081728
11.586657	 0.081746
11.599990	 0.081841
11.613323	 0.082089
11.626657	 0.082236
11.639990	 0.082090
11.653323	 0.081918
11.666656	 0.082005
11.679990	 0.082284
11.693323	 0.082467
11.706656	 0.082313
11.719990	 0.081913
11.733323	 0.081606
11.746656	 0.081534
11.759990	 0.081581
11.773323	 0.081643
11.786656	 0.081692
11.799990	 0.081790
11.813323	 0.082024
11.826656	 0.082309
11.839990	 0.082505
11.853323	 0.082735
11.866656	 0.083286
11.879990	 0.084104
11.893323	 0.084746
11.906656	 0.084998
11.919990	 0.085029
11.933323	 0.084983
11.946656	 0.085102
11.959990	 0.086460
11.973323	 0.091380
11.986656	 0.102307
11.999990	 0.118535
12.013323	 0.133915
12.026656	 0.140486
12.039989	 0.135540
12.053323	 0.123302
12.066656	 0.109981
12.079989	 0.099397
12.093323	 0.092579
12.106656	 0.088924
12.119989	 0.087260
12.133323	 0.086632
12.146656	 0.086383
12.159989	 0.086138
12.173323	 0.086002
12.186656	 0.086190
12.199989	 0.086489
12.213323	 0.086497
12.226656	 0.086223
12.239989	 0.085958
12.253323	 0.085772
12.266656	 0.085619
12.279989	 0.085680
12.293323	 0.086238
12.306656	 0.087380
12.319989	 0.088933
12.333323	 0.090482
12.346656	 0.091424
12.359989	 0.091254
12.373322	 0.090081
12.386656	 0.088762
12.399989	 0.088269
12.413322	 0.088811
12.426656	 0.089742
12.439989	 0.090305
12.453322	 0.090268
12.466656	 0.089731
12.479989	 0.088835
12.493322	 0.087987
12.506656	 0.087625
12.519989	 0.087556
12.533322	 0.087289
12.546656	 0.086863
12.559989	 0.086764
12.573322	 0.087167
12.586656	 0.087797
12.599989	 0.088505
12.613322	 0.089350
12.626656	 0.090211
12.639989	 0.090778
12.653322	 0.090893
12.666656	 0.090648
12.679989	 0.090160
12.693322	 0.089509
12.706656	 0.088832
12.719989	 0.088382
12.733322	 0.088329
12.746655	 0.088476
12.759989	 0.088536
12.773322	 0.088512
12.786655	 0.088497
12.799989	 0.088512
12.813322	 0.088683
12.826655	 0.089055
12.839989	 0.089337
12.853322	 0.089272
12.866655	 0.089057
12.879989	 0.088982
12.893322	 0.088991
12.906655	 0.089016
12.919989	 0.089184
12.933322	 0.089383
12.946655	 0.089316
12.959989	 0.089046
12.973322	 0.088841
12.986655	 0.088688
12.999989	 0.088483
13.013322	 0.088384
13.026655	 0.088547
13.039989	 0.088800
13.053322	 0.088830
13.066655	 0.088639
13.079988	 0.088539
13.093322	 0.088569
13.106655	 0.088378
13.119988	 0.087817
13.133322	 0.087282
13.146655	 0.087178
13.159988	 0.087400
13.173322	 0.087598
13.186655	 0.087632
13.199988	 0.087588
13.213322	 0.087532
13.226655	 0.087521
13.239988	 0.087701
13.253322	 0.088023
13.266655	 0.088172
13.279988	 0.088032
13.293322	 0.087775
13.306655	 0.087564
13.319988	 0.087490
13.333322	 0.087567
13.346655	 0.087706
13.359988	 0.087826
13.373322	 0.087969
13.386655	 0.088229
13.399988	 0.088585
13.413321	 0.088901
13.426655	 0.088997
13.439988	 0.088770
13.453321	 0.088473
13.466655	 0.088490
13.479988	 0.088762
13.493321	 0.088890
13.506655	 0.088755
13.519988	 0.088627
13.533321	 0.088690
13.546655	 0.088774
13.559988	 0.088758
13.573321	 0.088783
13.586655	 0.088849
13.599988	 0.088780
13.613321	 0.088614
13.626655	 0.088605
13.639988	 0.088953
13.653321	 0.089526
13.666655	 0.089920
13.679988	 0.089949
13.693321	 0.089735
13.706655	 0.089415
13.719988	 0.089169
13.733321	 0.089127
13.746655	 0.089224
13.759988	 0.089429
13.773321	 0.089708
13.786654	 0.089804
13.799988	 0.089583
13.813321	 0.089328
13.826654	 0.089353
13.839988	 0.089628
13.853321	 0.089839
13.866654	 0.089707
13.879988	 0.089334
13.893321	 0.089134
13.906654	 0.089292
13.919988	 0.089603
13.933321	 0.089917
13.946654	 0.090186
13.959988	 0.090263
13.973321	 0.090190
13.986654	 0.090273
13.999988	 0.090579
14.013321	 0.090807
14.026654	 0.090832
14.039988	 0.090921
14.053321	 0.091232
14.066654	 0.091511
14.079988	 0.091549
14.093321	 0.091482
14.106654	 0.091508
14.119987	 0.091619
14.133321	 0.091673
14.146654	 0.091623
14.159987	 0.091544
14.173321	 0.091520
14.186654	 0.091518
14.199987	 0.091384
14.213321	 0.091132
14.226654	 0.090976
14.239987	 0.090986
14.253321	 0.091022
14.266654	 0.091009
14.279987	 0.091107
14.293321	 0.091444
14.306654	 0.091817
14.319987	 0.091941
14.333321	 0.091753
14.346654	 0.091434
14.359987	 0.091257
14.373321	 0.091289
14.386654	 0.091341
14.399987	 0.091293
14.413321	 0.091206
14.426654	 0.091086
14.439987	 0.090830
14.453321	 0.090523
14.466654	 0.090497
14.479987	 0.090878
14.493320	 0.091386
14.506654	 0.091711
14.519987	 0.091732
14.533320	 0.091489
14.546654	 0.091193
14.559987	 0.090976
14.573320	 0.090745
14.586654	 0.090580
14.599987	 0.090650
14.613320	 0.090756
14.626654	 0.090658
14.639987	 0.090405
14.653320	 0.090120
14.666654	 0.089917
14.679987	 0.089916
14.693320	 0.090152
14.706654	 0.090542
14.719987	 0.090885
14.733320	 0.090941
14.746654	 0.090709
14.759987	 0.090487
14.773320	 0.090469
14.786654	 0.090529
14.799987	 0.090567
14.813320	 0.090659
14.826653	 0.090699
14.839987	 0.090543
14.853320	 0.090461
14.866653	 0.090737
14.879987	 0.091076
14.893320	 0.091052
14.906653	 0.090827
14.919987	 0.090788
14.933320	 0.090859
14.946653	 0.090742
14.959987	 0.090552
14.973320	 0.090655
14.986653	 0.091062
14.999987	 0.091489
15.013320	 0.091761
15.026653	 0.091787
15.039987	 0.091677
15.053320	 0.091773
15.066653	 0.092086
15.079987	 0.092251
15.093320	 0.092098
15.106653	 0.091779
15.119987	 0.091521
15.133320	 0.091504
15.146653	 0.091714
15.159986	 0.091913
15.173320	 0.091932
15.186653	 0.091791
15.199986	 0.091598
15.213320	 0.091514
15.226653	 0.091613
15.239986	 0.091685
15.253320	 0.091584
15.266653	 0.091549
15.279986	 0.091803
15.293320	 0.092195
15.306653	 0.092410
15.319986	 0.092332
15.333320	 0.092159
15.346653	 0.092144
15.359986	 0.092300
15.373320	 0.092424
15.386653	 0.092305
15.399986	 0.092019
15.413320	 0.091835
15.426653	 0.091738
15.439986	 0.091498
15.453320	 0.091195
15.466653	 0.091091
15.479986	 0.091100
15.493320	 0.091009
15.506653	 0.090986
15.519986	 0.091298
15.533319	 0.091799
15.546653	 0.092126
15.559986	 0.092149
15.573319	 0.091965
15.586653	 0.091711
15.599986	 0.091572
15.613319	 0.091653
15.626653	 0.091852
15.639986	 0.092026
15.653319	 0.092171
15.666653	 0.092329
15.679986	 0.092401
15.693319	 0.092280
15.706653	 0.092114
15.719986	 0.092109
15.733319	 0.092197
15.746653	 0.092154
15.759986	 0.091985
15.773319	 0.091949
15.786653	 0.092112
15.799986	 0.092176
15.813319	 0.091967
15.826653	 0.091729
15.839986	 0.091743
15.853319	 0.091947
15.866652	 0.092074
15.879986	 0.092081
15.893319	 0.092235
15.906652	 0.092612
15.919986	 0.092883
15.933319	 0.092811
15.946652	 0.092531
15.959986	 0.092289
15.973319	 0.092167
15.986652	 0.092070
15.999986	 0.091854
16.013319	 0.091519
16.026653	 0.091224
16.039988	 0.091046
16.053322	 0.090923
16.066656	 0.090935
16.079990	 0.091253
16.093325	 0.091732
16.106659	 0.091967
16.119993	 0.091858
16.133327	 0.091698
16.146662	 0.091636
16.159996	 0.091560
16.173330	 0.091622
16.186665	 0.092087
16.199999	 0.092697
16.213333	 0.093010
16.226667	 0.093126
16.240002	 0.093411
16.253336	 0.094024
16.266670	 0.095182
16.280005	 0.097607
16.293339	 0.103367
16.306673	 0.115171
16.320007	 0.130865
16.333342	 0.140183
16.346676	 0.134226
16.360010	 0.116650
16.373344	 0.098464
16.386679	 0.085369
16.400013	 0.075882
16.413347	 0.067566
16.426682	 0.059963
16.440016	 0.053433
16.453350	 0.048065
16.466684	 0.043614
16.480019	 0.039808
16.493353	 0.036602
16.506687	 0.034010
16.520021	 0.031769
16.533356	 0.029518
16.546690	 0.027270
16.560024	 0.025333
16.573359	 0.023861
16.586693	 0.022755
16.600027	 0.021829
16.613361	 0.020933
16.626696	 0.020043
16.640030	 0.019218
16.653364	 0.018451
16.666698	 0.017686
16.680033	 0.016921
16.693367	 0.016260
16.706701	 0.015829
16.720036	 0.015564
16.733370	 0.015156
16.746704	 0.014378
16.760038	 0.013411
16.773373	 0.012524
16.786707	 0.011649
16.800041	 0.010610
16.813375	 0.009442
16.826710	 0.008311
16.840044	 0.007297
16.853378	 0.006375
16.866713	 0.005578
16.880047	 0.004996
16.893381	 0.004611
16.906715	 0.004217
16.920050	 0.003615
16.933384	 0.002842
16.946718	 0.002054
16.960052	 0.001260
16.973387	 0.000428
16.986721	 -0.000253
17.000055	 -0.000546
17.013390	 -0.000537
17.026724	 -0.000592
17.040058	 -0.000894
17.053392	 -0.001200
17.066727	 -0.001243
17.080061	 -0.001176
17.093395	 -0.001327
17.106730	 -0.001720
17.120064	 -0.002113
17.133398	 -0.002239
17.146732	 -0.001967
17.160067	 -0.001425
17.173401	 -0.000908
17.186735	 -0.000618
17.200069	 -0.000545
17.213404	 -0.000520
17.226738	 -0.000293
17.240072	 0.000182
17.253407	 0.000600
17.266741	 0.000770
17.280075	 0.000838
17.293409	 0.000934
17.306744	 0.001047
17.320078	 0.001221
17.333412	 0.001546
17.346746	 0.001976
17.360081	 0.002313
17.373415	 0.002486
17.386749	 0.002669
17.400084	 0.002949
17.413418	 0.003175
17.426752	 0.003305
17.440086	 0.003510
17.453421	 0.003804
17.466755	 0.004036
17.480089	 0.004194
17.493423	 0.004317
17.506758	 0.004336
17.520092	 0.004273
17.533426	 0.004327
17.546761	 0.004671
17.560095	 0.005243
17.573429	 0.005709
17.586763	 0.005865
17.600098	 0.005931
17.613432	 0.006121
17.626766	 0.006312
17.640100	 0.006273
17.653435	 0.006014
17.666769	 0.005813
17.680103	 0.005858
17.693438	 0.006087
17.706772	 0.006388
17.720106	 0.006667
17.733440	 0.006781
17.746775	 0.006731
17.760109	 0.006739
17.773443	 0.006952
17.786777	 0.007288
17.800112	 0.007610
17.813446	 0.007848
17.826780	 0.007979
17.840115	 0.008032
17.853449	 0.008077
17.866783	 0.008178
17.880117	 0.008412
17.893452	 0.008761
17.906786	 0.008983
17.920120	 0.008915
17.933455	 0.008741
17.946789	 0.008683
17.960123	 0.008690
17.973457	 0.008573
17.986792	 0.008299
18.000126	 0.008107
18.013460	 0.008165
18.026794	 0.008334
18.040129	 0.008496
18.053463	 0.008709
18.066797	 0.008897
18.080132	 0.008799
18.093466	 0.008387
18.106800	 0.007949
18.120134	 0.007757
18.133469	 0.007909
18.146803	 0.008245
18.160137	 0.008375
18.173471	 0.008220
18.186806	 0.008140
18.200140	 0.008311
18.213474	 0.008591
18.226809	 0.008873
18.240143	 0.009136
18.253477	 0.009342
18.266811	 0.009426
18.280146	 0.009339
18.293480	 0.009125
18.306814	 0.008978
18.320148	 0.009022
18.333483	 0.009130
18.346817	 0.009128
18.360151	 0.009013
18.373486	 0.008885
18.386820	 0.008850
18.400154	 0.008953
18.413488	 0.009097
18.426823	 0.009155
18.440157	 0.009079
18.453491	 0.008836
18.466825	 0.008456
18.480160	 0.008161
18.493494	 0.008197
18.506828	 0.008585
18.520163	 0.009068
18.533497	 0.009336
18.546831	 0.009261
18.560165	 0.008999
18.573500	 0.008942
18.586834	 0.009183
18.600168	 0.009354
18.613503	 0.009370
18.626837	 0.009549
18.640171	 0.009938
18.653505	 0.010239
18.666840	 0.010304
18.680174	 0.010246
18.693508	 0.010192
18.706842	 0.010180
18.720177	 0.010179
18.733511	 0.010131
18.746845	 0.010045
18.760180	 0.009988
18.773514	 0.010081
18.786848	 0.010363
18.800182	 0.010575
18.813517	 0.010415
18.826851	 0.009967
18.840185	 0.009620
18.853519	 0.009670
18.866854	 0.010067
18.880188	 0.010392
18.893522	 0.010254
18.906857	 0.009839
18.920191	 0.009696
18.933525	 0.009962
18.946859	 0.010271
18.960194	 0.010343
18.973528	 0.010246
18.986862	 0.010170
19.000196	 0.010167
19.013531	 0.010106
19.026865	 0.009874
19.040199	 0.009503
19.053534	 0.009122
19.066868	 0.008900
19.080202	 0.008900
19.093536	 0.008949
19.106871	 0.008806
19.120205	 0.008495
19.133539	 0.008307
19.146873	 0.008490
19.160208	 0.008936
19.173542	 0.009258
19.186876	 0.009309
19.200211	 0.009305
19.213545	 0.009344
19.226879	 0.009289
19.240213	 0.009129
19.253548	 0.009023
19.266882	 0.008982
19.280216	 0.008899
19.293550	 0.008819
19.306885	 0.008880
19.320219	 0.009088
19.333553	 0.009245
19.346888	 0.009142
19.360222	 0.008806
19.373556	 0.008510
19.386890	 0.008454
19.400225	 0.008568
19.413559	 0.008707
19.426893	 0.008903
19.440228	 0.009249
19.453562	 0.009628
19.466896	 0.009810
19.480230	 0.009733
19.493565	 0.009555
19.506899	 0.009498
19.520233	 0.009616
19.533567	 0.009767
19.546902	 0.009779
19.560236	 0.009619
19.573570	 0.009409
19.586905	 0.009215
19.600239	 0.009019
19.613573	 0.008932
19.626907	 0.009067
19.640242	 0.009301
19.653576	 0.009389
19.666910	 0.009253
19.680244	 0.009079
19.693579	 0.009005
19.706913	 0.008937
19.720247	 0.008895
19.733582	 0.009018
19.746916	 0.009207
19.760250	 0.009264
19.773584	 0.009190
19.786919	 0.009054
19.800253	 0.008833
19.813587	 0.008601
19.826921	 0.008580
19.840256	 0.008799
19.853590	 0.009008
19.866924	 0.009041
19.880259	 0.008963
19.893593	 0.008917
19.906927	 0.009047
19.920261	 0.009333
19.933596	 0.009505
19.946930	 0.009403
19.960264	 0.009217
19.973598	 0.009127
19.986933	 0.009009

*------------------------ End of raw data
Results for Channel	1	=	242.00	nm
Title:	Report Title
Run File:	C:\HPLC\PET 2025\2025.07.30\lsrb od0.1 5mgml.run
--------------
Injection Info
--------------
Method:	C:\METODOS EQUIPO 2 2025\20250402 PET_Calibrado TPA MHET BHET DIMER.mth
Sample:	LSRB OD0.1 5mgml
Injection Date:	Thu Jul 31 15:27:24 2025
Manual injection
Operator:	Paloma
Instrument:	3
Notes:	
---------
Misc Info
---------
Workstation:	HPLC
Bus Address:	44
Run Time:	0.000	to	20.000	min.
-----------
Recalc Info
-----------
Recalc Method:	C:\METODOS EQUIPO 2 2025\20250402 PET_Calibrado TPA MHET BHET DIMER.mth
Recalc Date:	Thu Jul 31 15:47:28 2025
Operator:	Paloma
Instrument:	3
Notes:	
Sample Rate:	5.000 Hz.
Measurement Type:	1 = Area
Calculation Type:	4 = ExtStd
Normalize Results:	No
------------------------
Peak Info for Channel 1
------------------------
3 Peaks (tR	Timeoffset	RRT	Sepcode	Width	Counts	Result	Name)
7.192	-0.037	0.0000	GR	0.00	121441	2.273320	MHET (uM)
7.575	0.100	0.0000	BB	1.78	6170	0.074398	BHET (uM)
9.088	-0.041	0.0000	BB	13.12	325353	5.829468	DIMER (uM)
