# Supplementary material for: Engineering Escherichia coli for polyethylene terephthalate powder biodegradation via recoding of an outer membrane protein
Source: iScience. 2026 Jan 2;29(2):114621. doi: 10.1016/j.isci.2025.114621 (PMC12860643; doi:10.1016/j.isci.2025.114621)
Supplement: Data S2. Raw HPLC and UHPLC-MS data — (A) Unprocessed HPLC data files supporting Figures 4, S3, S5, Tables 1 and S4. Files are provided in.txt format corresponding to the data extracted with Varian ProStar software (Varian Inc., Palo Alto, California, USA). Each file contains absorbance values (in arbitrary units) recorded over time under the analytical conditions described in STAR Methods. (B) Raw UHPLC-MS files supporting Figure S4. The chromatograms and mass spectrometry data can be analyzed with the software MassLynx V4.1 (Waters) to obtain the mass spectra of the oligomers TET and TETE. Analytical conditions described in STAR Methods. (A and B) The unprocessed HPLC and UHPLC-MS files have been deposited at Zenodo under the identifier https://zenodo.org/records/17578239. [file mmc5.zip › Data S2/A. HPLC/Figure 4B/S3 10MGML_1.TXT]

File	C:\HPLC\PET 2025\2025.07.30\ompa od0.1 10mgml.run	Filetype	63
WTOASCII Parameters:	C:\star\WTOASCII.TXT
 1 channels
   Channel	 1	242.00	nm	in AU
Base rate 5.0000 Hz	Bunch 2	Effective rate 5.00000 Hz.	T = 0.003333 min.
6000 points	from	0.000	to	20.000	minutes
Sampling every 4 point(s)
Printing points from	0.000	to	20.000 min, point 0 to 5999
Channels	1	to	1
0.000000	 0.000000
0.013333	 -0.000237
0.026667	 -0.000074
0.040000	 0.000338
0.053333	 0.000709
0.066667	 0.000813
0.080000	 0.000703
0.093333	 0.000629
0.106667	 0.000671
0.120000	 0.000651
0.133333	 0.000474
0.146667	 0.000212
0.160000	 -0.000039
0.173333	 -0.000130
0.186667	 -0.000032
0.200000	 0.000034
0.213333	 -0.000069
0.226667	 -0.000209
0.240000	 -0.000199
0.253333	 -0.000016
0.266667	 0.000217
0.280000	 0.000366
0.293333	 0.000413
0.306667	 0.000496
0.320000	 0.000689
0.333333	 0.000809
0.346667	 0.000709
0.360000	 0.000549
0.373333	 0.000490
0.386667	 0.000454
0.400000	 0.000385
0.413333	 0.000461
0.426667	 0.000752
0.440000	 0.000934
0.453333	 0.000774
0.466666	 0.000536
0.480000	 0.000576
0.493333	 0.000854
0.506666	 0.001106
0.520000	 0.001210
0.533333	 0.001186
0.546666	 0.001104
0.560000	 0.001088
0.573333	 0.001139
0.586666	 0.001070
0.600000	 0.000872
0.613333	 0.000762
0.626666	 0.000790
0.640000	 0.000806
0.653333	 0.000715
0.666666	 0.000590
0.680000	 0.000606
0.693333	 0.000747
0.706666	 0.000780
0.720000	 0.000647
0.733333	 0.000544
0.746666	 0.000551
0.760000	 0.000591
0.773333	 0.000629
0.786666	 0.000576
0.800000	 0.000314
0.813333	 -0.000030
0.826666	 -0.000263
0.839999	 -0.000409
0.853333	 -0.000474
0.866666	 -0.000330
0.879999	 -0.000054
0.893333	 0.000074
0.906666	 -0.000022
0.919999	 -0.000147
0.933333	 -0.000155
0.946666	 -0.000066
0.959999	 0.000047
0.973333	 0.000117
0.986666	 0.000162
0.999999	 0.000278
1.013333	 0.000443
1.026666	 0.000481
1.039999	 0.000309
1.053333	 0.000034
1.066666	 -0.000203
1.079999	 -0.000285
1.093333	 -0.000184
1.106666	 -0.000020
1.119999	 0.000001
1.133333	 -0.000189
1.146666	 -0.000380
1.159999	 -0.000385
1.173333	 -0.000252
1.186666	 -0.000075
1.199999	 0.000099
1.213333	 0.000235
1.226666	 0.000409
1.239999	 0.000734
1.253332	 0.001173
1.266666	 0.001594
1.279999	 0.001910
1.293332	 0.002069
1.306666	 0.002012
1.319999	 0.001766
1.333332	 0.001425
1.346666	 0.000980
1.359999	 0.000587
1.373332	 0.002535
1.386666	 0.016678
1.399999	 0.060821
1.413332	 0.141846
1.426666	 0.236545
1.439999	 0.307603
1.453332	 0.337456
1.466666	 0.335091
1.479999	 0.317547
1.493332	 0.296221
1.506666	 0.275727
1.519999	 0.257106
1.533332	 0.240350
1.546666	 0.225125
1.559999	 0.210777
1.573332	 0.196730
1.586666	 0.182942
1.599999	 0.169716
1.613332	 0.157210
1.626665	 0.145367
1.639999	 0.134186
1.653332	 0.123843
1.666665	 0.114282
1.679999	 0.104883
1.693332	 0.095105
1.706665	 0.085285
1.719999	 0.076121
1.733332	 0.067868
1.746665	 0.060547
1.759999	 0.054141
1.773332	 0.048494
1.786665	 0.043531
1.799999	 0.039370
1.813332	 0.036150
1.826665	 0.033905
1.839999	 0.032504
1.853332	 0.031726
1.866665	 0.031365
1.879999	 0.031258
1.893332	 0.031223
1.906665	 0.030962
1.919999	 0.030126
1.933332	 0.028546
1.946665	 0.026326
1.959998	 0.023723
1.973332	 0.021037
1.986665	 0.018551
1.999998	 0.016414
2.013332	 0.014528
2.026665	 0.012677
2.039999	 0.010867
2.053332	 0.009436
2.066665	 0.008544
2.079998	 0.007796
2.093332	 0.006875
2.106665	 0.006011
2.119998	 0.005414
2.133332	 0.004976
2.146665	 0.004606
2.159998	 0.004256
2.173332	 0.003784
2.186665	 0.003189
2.199998	 0.002712
2.213332	 0.002488
2.226665	 0.002429
2.239998	 0.002451
2.253332	 0.002512
2.266665	 0.002485
2.279998	 0.002231
2.293332	 0.001848
2.306665	 0.001586
2.319998	 0.001495
2.333332	 0.001459
2.346665	 0.001420
2.359998	 0.001326
2.373332	 0.001142
2.386665	 0.000963
2.399998	 0.000885
2.413332	 0.000873
2.426665	 0.000840
2.439998	 0.000775
2.453331	 0.000728
2.466665	 0.000699
2.479998	 0.000657
2.493331	 0.000743
2.506665	 0.001099
2.519998	 0.001508
2.533331	 0.001688
2.546665	 0.001654
2.559998	 0.001535
2.573331	 0.001502
2.586665	 0.001701
2.599998	 0.001921
2.613331	 0.001761
2.626665	 0.001215
2.639998	 0.000722
2.653331	 0.000581
2.666665	 0.000722
2.679998	 0.000975
2.693331	 0.001188
2.706665	 0.001230
2.719998	 0.001128
2.733331	 0.000993
2.746665	 0.000838
2.759998	 0.000617
2.773331	 0.000415
2.786664	 0.000421
2.799998	 0.000581
2.813331	 0.000668
2.826664	 0.000696
2.839998	 0.000859
2.853331	 0.001157
2.866664	 0.001279
2.879998	 0.000993
2.893331	 0.000564
2.906664	 0.000388
2.919998	 0.000412
2.933331	 0.000444
2.946664	 0.000503
2.959998	 0.000607
2.973331	 0.000736
2.986664	 0.000911
2.999998	 0.000954
3.013331	 0.000685
3.026664	 0.000340
3.039998	 0.000235
3.053331	 0.000262
3.066664	 0.000200
3.079998	 0.000124
3.093331	 0.000219
3.106664	 0.000434
3.119998	 0.000526
3.133331	 0.000381
3.146664	 0.000151
3.159997	 -0.000015
3.173331	 -0.000103
3.186664	 -0.000111
3.199997	 -0.000092
3.213331	 -0.000120
3.226664	 -0.000133
3.239997	 -0.000139
3.253331	 -0.000265
3.266664	 -0.000449
3.279997	 -0.000507
3.293331	 -0.000452
3.306664	 -0.000425
3.319997	 -0.000424
3.333331	 -0.000338
3.346664	 -0.000188
3.359997	 -0.000121
3.373331	 -0.000102
3.386664	 0.000021
3.399997	 0.000213
3.413331	 0.000379
3.426664	 0.000563
3.439997	 0.000794
3.453331	 0.000991
3.466664	 0.001058
3.479997	 0.000951
3.493330	 0.000751
3.506664	 0.000559
3.519997	 0.000323
3.533330	 0.000029
3.546664	 -0.000137
3.559997	 -0.000141
3.573330	 -0.000179
3.586664	 -0.000338
3.599997	 -0.000535
3.613330	 -0.000621
3.626664	 -0.000471
3.639997	 -0.000206
3.653330	 -0.000121
3.666664	 -0.000297
3.679997	 -0.000494
3.693330	 -0.000545
3.706664	 -0.000603
3.719997	 -0.000801
3.733330	 -0.001019
3.746664	 -0.001113
3.759997	 -0.001090
3.773330	 -0.001008
3.786664	 -0.000940
3.799997	 -0.000938
3.813330	 -0.000925
3.826663	 -0.000830
3.839997	 -0.000697
3.853330	 -0.000417
3.866663	 0.000111
3.879997	 0.000530
3.893330	 0.000463
3.906663	 0.000114
3.919997	 -0.000163
3.933330	 -0.000374
3.946663	 -0.000625
3.959997	 -0.000807
3.973330	 -0.000789
3.986663	 -0.000604
3.999997	 -0.000363
4.013330	 -0.000194
4.026663	 -0.000235
4.039997	 -0.000469
4.053330	 -0.000709
4.066663	 -0.000779
4.079997	 -0.000670
4.093330	 -0.000519
4.106663	 -0.000429
4.119997	 -0.000426
4.133330	 -0.000536
4.146663	 -0.000695
4.159997	 -0.000726
4.173330	 -0.000533
4.186663	 -0.000204
4.199996	 0.000053
4.213330	 0.000106
4.226663	 0.000050
4.239996	 0.000060
4.253330	 0.000167
4.266663	 0.000206
4.279996	 0.000069
4.293330	 -0.000064
4.306663	 0.000006
4.319996	 0.000177
4.333330	 0.000225
4.346663	 0.000058
4.359996	 -0.000224
4.373330	 -0.000423
4.386663	 -0.000483
4.399996	 -0.000472
4.413330	 -0.000389
4.426663	 -0.000228
4.439996	 -0.000022
4.453330	 0.000182
4.466663	 0.000320
4.479996	 0.000460
4.493330	 0.000704
4.506663	 0.000904
4.519996	 0.000918
4.533329	 0.000831
4.546663	 0.000649
4.559996	 0.000305
4.573329	 -0.000036
4.586663	 -0.000089
4.599996	 0.000138
4.613329	 0.000347
4.626663	 0.000357
4.639996	 0.000189
4.653329	 -0.000079
4.666663	 -0.000306
4.679996	 -0.000351
4.693329	 -0.000233
4.706663	 -0.000121
4.719996	 -0.000121
4.733329	 -0.000177
4.746663	 -0.000255
4.759996	 -0.000391
4.773329	 -0.000497
4.786663	 -0.000436
4.799996	 -0.000262
4.813329	 -0.000140
4.826663	 -0.000149
4.839996	 -0.000279
4.853329	 -0.000388
4.866663	 -0.000369
4.879996	 -0.000393
4.893329	 -0.000604
4.906662	 -0.000787
4.919996	 -0.000687
4.933329	 -0.000347
4.946662	 0.000016
4.959996	 0.000173
4.973329	 0.000111
4.986662	 0.000113
4.999996	 0.000283
5.013329	 0.000298
5.026662	 -0.000047
5.039996	 -0.000434
5.053329	 -0.000533
5.066662	 -0.000430
5.079996	 -0.000346
5.093329	 -0.000333
5.106662	 -0.000357
5.119996	 -0.000424
5.133329	 -0.000497
5.146662	 -0.000476
5.159996	 -0.000358
5.173329	 -0.000275
5.186662	 -0.000290
5.199996	 -0.000321
5.213329	 -0.000308
5.226662	 -0.000293
5.239995	 -0.000373
5.253329	 -0.000581
5.266662	 -0.000754
5.279995	 -0.000662
5.293329	 -0.000396
5.306662	 -0.000276
5.319995	 -0.000312
5.333329	 -0.000246
5.346662	 -0.000043
5.359995	 0.000144
5.373329	 0.000260
5.386662	 0.000393
5.399995	 0.000642
5.413329	 0.000906
5.426662	 0.000898
5.439995	 0.000538
5.453329	 0.000122
5.466662	 -0.000042
5.479995	 0.000041
5.493329	 0.000192
5.506662	 0.000259
5.519995	 0.000194
5.533329	 0.000048
5.546662	 -0.000179
5.559995	 -0.000434
5.573328	 -0.000498
5.586662	 -0.000322
5.599995	 -0.000154
5.613328	 -0.000120
5.626662	 -0.000049
5.639995	 0.000255
5.653328	 0.000780
5.666662	 0.001296
5.679995	 0.001613
5.693328	 0.001799
5.706662	 0.002002
5.719995	 0.002285
5.733328	 0.002700
5.746662	 0.003198
5.759995	 0.003607
5.773328	 0.003903
5.786662	 0.004167
5.799995	 0.004445
5.813328	 0.004896
5.826662	 0.005667
5.839995	 0.006633
5.853328	 0.007568
5.866662	 0.008263
5.879995	 0.008557
5.893328	 0.008640
5.906662	 0.008903
5.919995	 0.009414
5.933328	 0.009995
5.946661	 0.010564
5.959995	 0.011103
5.973328	 0.011599
5.986661	 0.012134
5.999995	 0.012854
6.013328	 0.013722
6.026661	 0.014379
6.039995	 0.014559
6.053328	 0.014513
6.066661	 0.014577
6.079995	 0.014736
6.093328	 0.014948
6.106661	 0.015289
6.119995	 0.015654
6.133328	 0.015920
6.146661	 0.016228
6.159995	 0.016632
6.173328	 0.016942
6.186661	 0.017139
6.199995	 0.017431
6.213328	 0.017952
6.226661	 0.018661
6.239995	 0.019407
6.253328	 0.020211
6.266661	 0.021441
6.279994	 0.023406
6.293328	 0.026064
6.306661	 0.029163
6.319994	 0.032224
6.333328	 0.034577
6.346661	 0.035664
6.359994	 0.035338
6.373328	 0.033892
6.386661	 0.031770
6.399994	 0.029353
6.413328	 0.027040
6.426661	 0.025221
6.439994	 0.023975
6.453328	 0.023035
6.466661	 0.022228
6.479994	 0.021724
6.493328	 0.021707
6.506661	 0.021982
6.519994	 0.022146
6.533328	 0.022077
6.546661	 0.022011
6.559994	 0.022116
6.573328	 0.022289
6.586661	 0.022358
6.599994	 0.022313
6.613328	 0.022249
6.626661	 0.022234
6.639994	 0.022298
6.653327	 0.022508
6.666661	 0.022927
6.679994	 0.023463
6.693327	 0.023885
6.706661	 0.024027
6.719994	 0.024003
6.733327	 0.024063
6.746661	 0.024194
6.759994	 0.024181
6.773327	 0.024054
6.786661	 0.023989
6.799994	 0.023986
6.813327	 0.024011
6.826661	 0.024174
6.839994	 0.024558
6.853327	 0.025060
6.866661	 0.025543
6.879994	 0.025939
6.893327	 0.026106
6.906661	 0.025996
6.919994	 0.025901
6.933327	 0.026094
6.946661	 0.026425
6.959994	 0.026560
6.973327	 0.026463
6.986660	 0.026326
6.999994	 0.026191
7.013327	 0.026107
7.026660	 0.026366
7.039994	 0.027095
7.053327	 0.028135
7.066660	 0.029700
7.079994	 0.033242
7.093327	 0.040979
7.106660	 0.052845
7.119994	 0.064140
7.133327	 0.068826
7.146660	 0.065352
7.159994	 0.057173
7.173327	 0.048443
7.186660	 0.041335
7.199994	 0.036500
7.213327	 0.033812
7.226660	 0.032495
7.239994	 0.031656
7.253327	 0.030981
7.266660	 0.030608
7.279994	 0.030619
7.293327	 0.030920
7.306660	 0.031239
7.319993	 0.031282
7.333327	 0.031185
7.346660	 0.031405
7.359993	 0.032090
7.373327	 0.032996
7.386660	 0.033860
7.399993	 0.034481
7.413327	 0.034734
7.426660	 0.034731
7.439993	 0.034880
7.453327	 0.035785
7.466660	 0.037645
7.479993	 0.039626
7.493327	 0.040630
7.506660	 0.040608
7.519993	 0.040496
7.533327	 0.041188
7.546660	 0.042568
7.559993	 0.043561
7.573327	 0.043472
7.586660	 0.042717
7.599993	 0.041965
7.613327	 0.041341
7.626660	 0.040899
7.639993	 0.041162
7.653327	 0.042387
7.666660	 0.043740
7.679993	 0.044076
7.693326	 0.043155
7.706660	 0.041577
7.719993	 0.040004
7.733326	 0.038760
7.746660	 0.037857
7.759993	 0.037217
7.773326	 0.036830
7.786660	 0.036668
7.799993	 0.036693
7.813326	 0.036938
7.826660	 0.037374
7.839993	 0.037794
7.853326	 0.037985
7.866660	 0.037921
7.879993	 0.037784
7.893326	 0.037768
7.906660	 0.037835
7.919993	 0.037869
7.933326	 0.037990
7.946660	 0.038346
7.959993	 0.038833
7.973326	 0.039316
7.986660	 0.039734
7.999993	 0.039987
8.013327	 0.040100
8.026660	 0.040326
8.039993	 0.040806
8.053327	 0.041626
8.066660	 0.043004
8.079993	 0.044703
8.093327	 0.045964
8.106660	 0.046458
8.119993	 0.046589
8.133327	 0.046735
8.146660	 0.046750
8.159993	 0.046270
8.173326	 0.045325
8.186660	 0.044386
8.199993	 0.043745
8.213326	 0.043321
8.226660	 0.043078
8.239993	 0.043011
8.253326	 0.043070
8.266660	 0.043257
8.279993	 0.043494
8.293326	 0.043599
8.306660	 0.043588
8.319993	 0.043601
8.333326	 0.043600
8.346660	 0.043552
8.359993	 0.043614
8.373326	 0.043894
8.386660	 0.044336
8.399993	 0.044789
8.413326	 0.044996
8.426660	 0.044850
8.439993	 0.044746
8.453326	 0.045061
8.466660	 0.045566
8.479993	 0.045953
8.493326	 0.046229
8.506660	 0.046404
8.519993	 0.046488
8.533326	 0.046698
8.546659	 0.047118
8.559993	 0.047425
8.573326	 0.047330
8.586659	 0.047031
8.599993	 0.046915
8.613326	 0.047061
8.626659	 0.047280
8.639993	 0.047393
8.653326	 0.047482
8.666659	 0.047795
8.679993	 0.048315
8.693326	 0.048795
8.706659	 0.049102
8.719993	 0.049242
8.733326	 0.049287
8.746659	 0.049345
8.759993	 0.049475
8.773326	 0.049661
8.786659	 0.049810
8.799993	 0.049841
8.813326	 0.049841
8.826659	 0.049973
8.839993	 0.050320
8.853326	 0.050901
8.866659	 0.051599
8.879992	 0.052112
8.893326	 0.052254
8.906659	 0.052202
8.919992	 0.052252
8.933326	 0.052406
8.946659	 0.052473
8.959992	 0.052547
8.973326	 0.052911
8.986659	 0.053529
8.999992	 0.054091
9.013326	 0.054537
9.026659	 0.055097
9.039992	 0.055883
9.053326	 0.056690
9.066659	 0.057179
9.079992	 0.057189
9.093326	 0.056837
9.106659	 0.056320
9.119992	 0.055748
9.133326	 0.055211
9.146659	 0.054829
9.159992	 0.054581
9.173326	 0.054293
9.186659	 0.053924
9.199992	 0.053601
9.213326	 0.053413
9.226659	 0.053372
9.239992	 0.053463
9.253325	 0.053601
9.266659	 0.053640
9.279992	 0.053526
9.293325	 0.053404
9.306659	 0.053487
9.319992	 0.053771
9.333325	 0.054083
9.346659	 0.054408
9.359992	 0.054891
9.373325	 0.055540
9.386659	 0.056113
9.399992	 0.056344
9.413325	 0.056288
9.426659	 0.056290
9.439992	 0.056534
9.453325	 0.056879
9.466659	 0.057183
9.479992	 0.057460
9.493325	 0.057708
9.506659	 0.057844
9.519992	 0.057782
9.533325	 0.057544
9.546659	 0.057250
9.559992	 0.057093
9.573325	 0.057273
9.586658	 0.057688
9.599992	 0.057956
9.613325	 0.057912
9.626658	 0.057723
9.639992	 0.057627
9.653325	 0.057729
9.666658	 0.058019
9.679992	 0.058489
9.693325	 0.058981
9.706658	 0.059177
9.719992	 0.059066
9.733325	 0.058971
9.746658	 0.059052
9.759992	 0.059179
9.773325	 0.059270
9.786658	 0.059410
9.799992	 0.059632
9.813325	 0.059873
9.826658	 0.060188
9.839992	 0.060693
9.853325	 0.061326
9.866658	 0.061891
9.879992	 0.062353
9.893325	 0.062730
9.906658	 0.062868
9.919991	 0.062660
9.933325	 0.062254
9.946658	 0.061900
9.959991	 0.061682
9.973325	 0.061454
9.986658	 0.061155
9.999991	 0.061027
10.013325	 0.061271
10.026658	 0.061721
10.039991	 0.062049
10.053325	 0.062090
10.066658	 0.061957
10.079991	 0.061913
10.093325	 0.062033
10.106658	 0.062249
10.119991	 0.062606
10.133325	 0.063063
10.146658	 0.063471
10.159991	 0.063867
10.173325	 0.064325
10.186658	 0.064728
10.199991	 0.064987
10.213325	 0.065178
10.226658	 0.065223
10.239991	 0.064914
10.253325	 0.064426
10.266658	 0.064193
10.279991	 0.064246
10.293324	 0.064326
10.306658	 0.064303
10.319991	 0.064222
10.333324	 0.064197
10.346658	 0.064260
10.359991	 0.064339
10.373324	 0.064455
10.386658	 0.064748
10.399991	 0.065300
10.413324	 0.065988
10.426658	 0.066459
10.439991	 0.066408
10.453324	 0.065943
10.466658	 0.065470
10.479991	 0.065261
10.493324	 0.065222
10.506658	 0.065069
10.519991	 0.064845
10.533324	 0.064960
10.546658	 0.065400
10.559991	 0.065638
10.573324	 0.065528
10.586658	 0.065397
10.599991	 0.065308
10.613324	 0.065135
10.626657	 0.065102
10.639991	 0.065420
10.653324	 0.065866
10.666657	 0.066167
10.679991	 0.066349
10.693324	 0.066570
10.706657	 0.066866
10.719991	 0.067139
10.733324	 0.067368
10.746657	 0.067670
10.759991	 0.068090
10.773324	 0.068489
10.786657	 0.068736
10.799991	 0.068877
10.813324	 0.069183
10.826657	 0.070088
10.839991	 0.071718
10.853324	 0.073525
10.866657	 0.074695
10.879991	 0.074718
10.893324	 0.073636
10.906657	 0.072156
10.919991	 0.071093
10.933324	 0.070512
10.946657	 0.070016
10.959991	 0.069565
10.973324	 0.069336
10.986657	 0.069187
10.999990	 0.068891
11.013324	 0.068477
11.026657	 0.068120
11.039990	 0.068027
11.053324	 0.068228
11.066657	 0.068376
11.079990	 0.068176
11.093324	 0.067878
11.106657	 0.067895
11.119990	 0.068201
11.133324	 0.068435
11.146657	 0.068406
11.159990	 0.068342
11.173324	 0.068534
11.186657	 0.068817
11.199990	 0.068933
11.213324	 0.069048
11.226657	 0.069301
11.239990	 0.069466
11.253324	 0.069457
11.266657	 0.069476
11.279990	 0.069630
11.293324	 0.069779
11.306657	 0.069735
11.319990	 0.069466
11.333323	 0.069121
11.346657	 0.068929
11.359990	 0.068957
11.373323	 0.069127
11.386657	 0.069294
11.399990	 0.069296
11.413323	 0.069202
11.426657	 0.069301
11.439990	 0.069670
11.453323	 0.070077
11.466657	 0.070355
11.479990	 0.070467
11.493323	 0.070408
11.506657	 0.070353
11.519990	 0.070552
11.533323	 0.070857
11.546657	 0.070856
11.559990	 0.070592
11.573323	 0.070572
11.586657	 0.070997
11.599990	 0.071602
11.613323	 0.072119
11.626657	 0.072413
11.639990	 0.072481
11.653323	 0.072411
11.666656	 0.072238
11.679990	 0.072048
11.693323	 0.071947
11.706656	 0.071851
11.719990	 0.071632
11.733323	 0.071309
11.746656	 0.071036
11.759990	 0.071052
11.773323	 0.071450
11.786656	 0.071938
11.799990	 0.072070
11.813323	 0.071830
11.826656	 0.071696
11.839990	 0.072121
11.853323	 0.073185
11.866656	 0.074568
11.879990	 0.075632
11.893323	 0.075824
11.906656	 0.075163
11.919990	 0.074239
11.933323	 0.074104
11.946656	 0.076686
11.959990	 0.085634
11.973323	 0.105275
11.986656	 0.134845
11.999990	 0.163594
12.013323	 0.176818
12.026656	 0.168649
12.039989	 0.146089
12.053323	 0.121042
12.066656	 0.101478
12.079989	 0.089246
12.093323	 0.082561
12.106656	 0.078961
12.119989	 0.076861
12.133323	 0.075687
12.146656	 0.075283
12.159989	 0.075464
12.173323	 0.075913
12.186656	 0.076228
12.199989	 0.076073
12.213323	 0.075416
12.226656	 0.074560
12.239989	 0.073893
12.253323	 0.073648
12.266656	 0.073823
12.279989	 0.074202
12.293323	 0.074516
12.306656	 0.074680
12.319989	 0.074803
12.333323	 0.074994
12.346656	 0.075207
12.359989	 0.075309
12.373322	 0.075386
12.386656	 0.075909
12.399989	 0.077170
12.413322	 0.078620
12.426656	 0.079386
12.439989	 0.079265
12.453322	 0.078644
12.466656	 0.077869
12.479989	 0.077216
12.493322	 0.076893
12.506656	 0.076827
12.519989	 0.076811
12.533322	 0.076766
12.546656	 0.076682
12.559989	 0.076711
12.573322	 0.077193
12.586656	 0.078256
12.599989	 0.079692
12.613322	 0.081150
12.626656	 0.082129
12.639989	 0.082216
12.653322	 0.081498
12.666656	 0.080411
12.679989	 0.079215
12.693322	 0.078012
12.706656	 0.077039
12.719989	 0.076439
12.733322	 0.076089
12.746655	 0.075943
12.759989	 0.076136
12.773322	 0.076545
12.786655	 0.076759
12.799989	 0.076668
12.813322	 0.076588
12.826655	 0.076787
12.839989	 0.077221
12.853322	 0.077662
12.866655	 0.077859
12.879989	 0.077762
12.893322	 0.077628
12.906655	 0.077627
12.919989	 0.077596
12.933322	 0.077466
12.946655	 0.077307
12.959989	 0.077065
12.973322	 0.076815
12.986655	 0.076871
12.999989	 0.077382
13.013322	 0.078099
13.026655	 0.078571
13.039989	 0.078578
13.053322	 0.078328
13.066655	 0.078192
13.079988	 0.078305
13.093322	 0.078372
13.106655	 0.078146
13.119988	 0.077857
13.133322	 0.077776
13.146655	 0.077757
13.159988	 0.077549
13.173322	 0.077223
13.186655	 0.076978
13.199988	 0.076834
13.213322	 0.076795
13.226655	 0.076963
13.239988	 0.077288
13.253322	 0.077507
13.266655	 0.077477
13.279988	 0.077333
13.293322	 0.077209
13.306655	 0.077072
13.319988	 0.077050
13.333322	 0.077383
13.346655	 0.077940
13.359988	 0.078351
13.373322	 0.078480
13.386655	 0.078425
13.399988	 0.078330
13.413321	 0.078342
13.426655	 0.078536
13.439988	 0.078837
13.453321	 0.079049
13.466655	 0.079041
13.479988	 0.078868
13.493321	 0.078559
13.506655	 0.078148
13.519988	 0.077858
13.533321	 0.077787
13.546655	 0.077780
13.559988	 0.077766
13.573321	 0.077779
13.586655	 0.077820
13.599988	 0.077916
13.613321	 0.078002
13.626655	 0.077898
13.639988	 0.077680
13.653321	 0.077680
13.666655	 0.077926
13.679988	 0.078058
13.693321	 0.077914
13.706655	 0.077662
13.719988	 0.077425
13.733321	 0.077244
13.746655	 0.077235
13.759988	 0.077463
13.773321	 0.077764
13.786654	 0.077871
13.799988	 0.077765
13.813321	 0.077735
13.826654	 0.077929
13.839988	 0.078135
13.853321	 0.078203
13.866654	 0.078263
13.879988	 0.078414
13.893321	 0.078561
13.906654	 0.078576
13.919988	 0.078432
13.933321	 0.078226
13.946654	 0.078148
13.959988	 0.078289
13.973321	 0.078451
13.986654	 0.078312
13.999988	 0.077849
14.013321	 0.077447
14.026654	 0.077397
14.039988	 0.077488
14.053321	 0.077466
14.066654	 0.077507
14.079988	 0.077798
14.093321	 0.078119
14.106654	 0.078138
14.119987	 0.077845
14.133321	 0.077553
14.146654	 0.077519
14.159987	 0.077681
14.173321	 0.077768
14.186654	 0.077614
14.199987	 0.077363
14.213321	 0.077290
14.226654	 0.077488
14.239987	 0.077709
14.253321	 0.077731
14.266654	 0.077757
14.279987	 0.077934
14.293321	 0.077967
14.306654	 0.077664
14.319987	 0.077333
14.333321	 0.077362
14.346654	 0.077741
14.359987	 0.078099
14.373321	 0.078173
14.386654	 0.078151
14.399987	 0.078304
14.413321	 0.078515
14.426654	 0.078473
14.439987	 0.078193
14.453321	 0.078044
14.466654	 0.078245
14.479987	 0.078606
14.493320	 0.078745
14.506654	 0.078512
14.519987	 0.078206
14.533320	 0.078189
14.546654	 0.078395
14.559987	 0.078490
14.573320	 0.078331
14.586654	 0.078044
14.599987	 0.077788
14.613320	 0.077679
14.626654	 0.077816
14.639987	 0.078136
14.653320	 0.078408
14.666654	 0.078474
14.679987	 0.078383
14.693320	 0.078287
14.706654	 0.078273
14.719987	 0.078332
14.733320	 0.078444
14.746654	 0.078504
14.759987	 0.078330
14.773320	 0.078051
14.786654	 0.077995
14.799987	 0.078142
14.813320	 0.078267
14.826653	 0.078288
14.839987	 0.078154
14.853320	 0.077786
14.866653	 0.077379
14.879987	 0.077309
14.893320	 0.077568
14.906653	 0.077809
14.919987	 0.077851
14.933320	 0.077798
14.946653	 0.077792
14.959987	 0.077780
14.973320	 0.077712
14.986653	 0.077793
14.999987	 0.078078
15.013320	 0.078241
15.026653	 0.078128
15.039987	 0.077978
15.053320	 0.077987
15.066653	 0.078152
15.079987	 0.078432
15.093320	 0.078747
15.106653	 0.079049
15.119987	 0.079404
15.133320	 0.079815
15.146653	 0.080016
15.159986	 0.079754
15.173320	 0.079245
15.186653	 0.079008
15.199986	 0.079160
15.213320	 0.079318
15.226653	 0.079267
15.239986	 0.079233
15.253320	 0.079354
15.266653	 0.079369
15.279986	 0.079042
15.293320	 0.078600
15.306653	 0.078440
15.319986	 0.078583
15.333320	 0.078698
15.346653	 0.078626
15.359986	 0.078562
15.373320	 0.078646
15.386653	 0.078732
15.399986	 0.078637
15.413320	 0.078424
15.426653	 0.078301
15.439986	 0.078271
15.453320	 0.078140
15.466653	 0.077886
15.479986	 0.077731
15.493320	 0.077876
15.506653	 0.078279
15.519986	 0.078655
15.533319	 0.078702
15.546653	 0.078419
15.559986	 0.078146
15.573319	 0.078205
15.586653	 0.078609
15.599986	 0.079067
15.613319	 0.079264
15.626653	 0.079168
15.639986	 0.078979
15.653319	 0.078827
15.666653	 0.078735
15.679986	 0.078740
15.693319	 0.078850
15.706653	 0.079022
15.719986	 0.079233
15.733319	 0.079364
15.746653	 0.079260
15.759986	 0.079007
15.773319	 0.078786
15.786653	 0.078633
15.799986	 0.078562
15.813319	 0.078569
15.826653	 0.078563
15.839986	 0.078514
15.853319	 0.078443
15.866652	 0.078358
15.879986	 0.078338
15.893319	 0.078387
15.906652	 0.078307
15.919986	 0.078044
15.933319	 0.077815
15.946652	 0.077720
15.959986	 0.077715
15.973319	 0.077827
15.986652	 0.078048
15.999986	 0.078331
16.013319	 0.078663
16.026653	 0.078929
16.039988	 0.078952
16.053322	 0.078721
16.066656	 0.078445
16.079990	 0.078286
16.093325	 0.078175
16.106659	 0.078063
16.119993	 0.078073
16.133327	 0.078246
16.146662	 0.078422
16.159996	 0.078481
16.173330	 0.078547
16.186665	 0.078917
16.199999	 0.079838
16.213333	 0.081342
16.226667	 0.083606
16.240002	 0.087966
16.253336	 0.097093
16.266670	 0.111342
16.280005	 0.123864
16.293339	 0.124443
16.306673	 0.111001
16.320007	 0.092069
16.333342	 0.076371
16.346676	 0.065732
16.360010	 0.058071
16.373344	 0.051649
16.386679	 0.045816
16.400013	 0.040458
16.413347	 0.035698
16.426682	 0.031647
16.440016	 0.028215
16.453350	 0.025245
16.466684	 0.022668
16.480019	 0.020435
16.493353	 0.018478
16.506687	 0.016763
16.520021	 0.015241
16.533356	 0.013893
16.546690	 0.012738
16.560024	 0.011700
16.573359	 0.010669
16.586693	 0.009588
16.600027	 0.008461
16.613361	 0.007414
16.626696	 0.006515
16.640030	 0.005584
16.653364	 0.004538
16.666698	 0.003632
16.680033	 0.002978
16.693367	 0.002292
16.706701	 0.001394
16.720036	 0.000424
16.733370	 -0.000529
16.746704	 -0.001605
16.760038	 -0.002890
16.773373	 -0.004163
16.786707	 -0.005043
16.800041	 -0.005458
16.813375	 -0.005755
16.826710	 -0.006206
16.840044	 -0.006739
16.853378	 -0.007350
16.866713	 -0.008232
16.880047	 -0.009274
16.893381	 -0.010125
16.906715	 -0.010796
16.920050	 -0.011465
16.933384	 -0.011997
16.946718	 -0.012270
16.960052	 -0.012497
16.973387	 -0.012859
16.986721	 -0.013199
17.000055	 -0.013331
17.013390	 -0.013414
17.026724	 -0.013669
17.040058	 -0.013945
17.053392	 -0.013988
17.066727	 -0.013840
17.080061	 -0.013603
17.093395	 -0.013253
17.106730	 -0.012907
17.120064	 -0.012735
17.133398	 -0.012663
17.146732	 -0.012471
17.160067	 -0.012026
17.173401	 -0.011540
17.186735	 -0.011413
17.200069	 -0.011608
17.213404	 -0.011683
17.226738	 -0.011415
17.240072	 -0.010903
17.253407	 -0.010311
17.266741	 -0.009816
17.280075	 -0.009512
17.293409	 -0.009281
17.306744	 -0.009030
17.320078	 -0.008793
17.333412	 -0.008478
17.346746	 -0.007937
17.360081	 -0.007317
17.373415	 -0.006887
17.386749	 -0.006639
17.400084	 -0.006428
17.413418	 -0.006253
17.426752	 -0.006162
17.440086	 -0.006170
17.453421	 -0.006246
17.466755	 -0.006290
17.480089	 -0.006232
17.493423	 -0.006024
17.506758	 -0.005615
17.520092	 -0.005094
17.533426	 -0.004679
17.546761	 -0.004459
17.560095	 -0.004367
17.573429	 -0.004380
17.586763	 -0.004526
17.600098	 -0.004659
17.613432	 -0.004552
17.626766	 -0.004250
17.640100	 -0.003973
17.653435	 -0.003821
17.666769	 -0.003763
17.680103	 -0.003686
17.693438	 -0.003510
17.706772	 -0.003271
17.720106	 -0.003027
17.733440	 -0.002781
17.746775	 -0.002551
17.760109	 -0.002366
17.773443	 -0.002250
17.786777	 -0.002253
17.800112	 -0.002382
17.813446	 -0.002512
17.826780	 -0.002486
17.840115	 -0.002266
17.853449	 -0.001985
17.866783	 -0.001940
17.880117	 -0.002304
17.893452	 -0.002777
17.906786	 -0.002920
17.920120	 -0.002756
17.933455	 -0.002573
17.946789	 -0.002447
17.960123	 -0.002327
17.973457	 -0.002245
17.986792	 -0.002226
18.000126	 -0.002244
18.013460	 -0.002277
18.026794	 -0.002296
18.040129	 -0.002339
18.053463	 -0.002454
18.066797	 -0.002487
18.080132	 -0.002266
18.093466	 -0.002028
18.106800	 -0.002113
18.120134	 -0.002315
18.133469	 -0.002272
18.146803	 -0.002090
18.160137	 -0.002000
18.173471	 -0.002036
18.186806	 -0.002218
18.200140	 -0.002462
18.213474	 -0.002557
18.226809	 -0.002458
18.240143	 -0.002286
18.253477	 -0.002154
18.266811	 -0.002120
18.280146	 -0.002179
18.293480	 -0.002331
18.306814	 -0.002553
18.320148	 -0.002705
18.333483	 -0.002703
18.346817	 -0.002589
18.360151	 -0.002413
18.373486	 -0.002243
18.386820	 -0.002161
18.400154	 -0.002122
18.413488	 -0.001928
18.426823	 -0.001575
18.440157	 -0.001444
18.453491	 -0.001736
18.466825	 -0.002070
18.480160	 -0.002084
18.493494	 -0.001932
18.506828	 -0.001798
18.520163	 -0.001588
18.533497	 -0.001366
18.546831	 -0.001424
18.560165	 -0.001733
18.573500	 -0.001876
18.586834	 -0.001700
18.600168	 -0.001538
18.613503	 -0.001612
18.626837	 -0.001729
18.640171	 -0.001749
18.653505	 -0.001826
18.666840	 -0.002066
18.680174	 -0.002278
18.693508	 -0.002261
18.706842	 -0.002108
18.720177	 -0.002036
18.733511	 -0.002109
18.746845	 -0.002281
18.760180	 -0.002460
18.773514	 -0.002531
18.786848	 -0.002438
18.800182	 -0.002219
18.813517	 -0.001956
18.826851	 -0.001751
18.840185	 -0.001711
18.853519	 -0.001874
18.866854	 -0.002162
18.880188	 -0.002385
18.893522	 -0.002407
18.906857	 -0.002331
18.920191	 -0.002242
18.933525	 -0.002040
18.946859	 -0.001750
18.960194	 -0.001553
18.973528	 -0.001543
18.986862	 -0.001682
19.000196	 -0.001808
19.013531	 -0.001764
19.026865	 -0.001683
19.040199	 -0.001779
19.053534	 -0.002005
19.066868	 -0.002218
19.080202	 -0.002359
19.093536	 -0.002344
19.106871	 -0.002154
19.120205	 -0.002043
19.133539	 -0.002207
19.146873	 -0.002466
19.160208	 -0.002592
19.173542	 -0.002626
19.186876	 -0.002719
19.200211	 -0.002924
19.213545	 -0.003139
19.226879	 -0.003194
19.240213	 -0.003097
19.253548	 -0.003006
19.266882	 -0.002911
19.280216	 -0.002763
19.293550	 -0.002734
19.306885	 -0.002952
19.320219	 -0.003194
19.333553	 -0.003152
19.346888	 -0.002802
19.360222	 -0.002376
19.373556	 -0.002105
19.386890	 -0.002077
19.400225	 -0.002190
19.413559	 -0.002261
19.426893	 -0.002305
19.440228	 -0.002468
19.453562	 -0.002642
19.466896	 -0.002642
19.480230	 -0.002594
19.493565	 -0.002688
19.506899	 -0.002792
19.520233	 -0.002655
19.533567	 -0.002322
19.546902	 -0.002077
19.560236	 -0.002127
19.573570	 -0.002469
19.586905	 -0.002852
19.600239	 -0.002969
19.613573	 -0.002849
19.626907	 -0.002790
19.640242	 -0.002905
19.653576	 -0.003111
19.666910	 -0.003324
19.680244	 -0.003471
19.693579	 -0.003523
19.706913	 -0.003512
19.720247	 -0.003411
19.733582	 -0.003224
19.746916	 -0.003119
19.760250	 -0.003169
19.773584	 -0.003175
19.786919	 -0.003005
19.800253	 -0.002801
19.813587	 -0.002659
19.826921	 -0.002502
19.840256	 -0.002313
19.853590	 -0.002227
19.866924	 -0.002374
19.880259	 -0.002688
19.893593	 -0.002947
19.906927	 -0.003020
19.920261	 -0.002939
19.933596	 -0.002818
19.946930	 -0.002762
19.960264	 -0.002805
19.973598	 -0.002961
19.986933	 -0.003143

*------------------------ End of raw data
Results for Channel	1	=	242.00	nm
Title:	Report Title
Run File:	C:\HPLC\PET 2025\2025.07.30\ompa od0.1 10mgml.run
--------------
Injection Info
--------------
Method:	C:\METODOS EQUIPO 2 2025\20250402 PET_Calibrado TPA MHET BHET DIMER.mth
Sample:	OmpA OD0.1 10mgml
Injection Date:	Thu Jul 31 02:02:25 2025
Manual injection
Operator:	Paloma
Instrument:	3
Notes:	
---------
Misc Info
---------
Workstation:	HPLC
Bus Address:	44
Run Time:	0.000	to	20.000	min.
-----------
Recalc Info
-----------
Recalc Method:	c:\metodos equipo 2 2025\20250402 pet_calibrado tpa mhet bhet dimer.mth
Recalc Date:	Fri Aug 01 11:06:07 2025
Operator:	Paloma
Instrument:	3
Notes:	
Sample Rate:	5.000 Hz.
Measurement Type:	1 = Area
Calculation Type:	4 = ExtStd
Normalize Results:	No
------------------------
Peak Info for Channel 1
------------------------
4 Peaks (tR	Timeoffset	RRT	Sepcode	Width	Counts	Result	Name)
6.352	0.011	0.0000	BB	8.31	1249870	11.280906	TPA (uM)
7.103	-0.026	0.0000	GR	0.00	1785380	34.138111	MHET (uM)
7.462	0.052	0.0000	BB	2.98	1372	0.016545	BHET (uM)
9.075	-0.054	0.0000	BB	5.61	228771	4.094449	DIMER (uM)
