# Supplementary material for: Engineering Escherichia coli for polyethylene terephthalate powder biodegradation via recoding of an outer membrane protein
Source: iScience. 2026 Jan 2;29(2):114621. doi: 10.1016/j.isci.2025.114621 (PMC12860643; doi:10.1016/j.isci.2025.114621)
Supplement: Data S2. Raw HPLC and UHPLC-MS data — (A) Unprocessed HPLC data files supporting Figures 4, S3, S5, Tables 1 and S4. Files are provided in.txt format corresponding to the data extracted with Varian ProStar software (Varian Inc., Palo Alto, California, USA). Each file contains absorbance values (in arbitrary units) recorded over time under the analytical conditions described in STAR Methods. (B) Raw UHPLC-MS files supporting Figure S4. The chromatograms and mass spectrometry data can be analyzed with the software MassLynx V4.1 (Waters) to obtain the mass spectra of the oligomers TET and TETE. Analytical conditions described in STAR Methods. (A and B) The unprocessed HPLC and UHPLC-MS files have been deposited at Zenodo under the identifier https://zenodo.org/records/17578239. [file mmc5.zip › Data S2/A. HPLC/Figure 4B/S3 10MGML_2.TXT]

File	C:\HPLC\PET 2025\2025.07.30\ompa od0.1 10mgml002.run	Filetype	63
WTOASCII Parameters:	C:\star\WTOASCII.TXT
 1 channels
   Channel	 1	242.00	nm	in AU
Base rate 5.0000 Hz	Bunch 2	Effective rate 5.00000 Hz.	T = 0.003333 min.
6000 points	from	0.000	to	20.000	minutes
Sampling every 4 point(s)
Printing points from	0.000	to	20.000 min, point 0 to 5999
Channels	1	to	1
0.000000	 0.000000
0.013333	 -0.000460
0.026667	 -0.000904
0.040000	 -0.000951
0.053333	 -0.000614
0.066667	 -0.000352
0.080000	 -0.000417
0.093333	 -0.000517
0.106667	 -0.000253
0.120000	 0.000244
0.133333	 0.000483
0.146667	 0.000350
0.160000	 0.000084
0.173333	 -0.000219
0.186667	 -0.000459
0.200000	 -0.000503
0.213333	 -0.000509
0.226667	 -0.000615
0.240000	 -0.000645
0.253333	 -0.000483
0.266667	 -0.000238
0.280000	 -0.000079
0.293333	 -0.000136
0.306667	 -0.000369
0.320000	 -0.000541
0.333333	 -0.000471
0.346667	 -0.000157
0.360000	 0.000282
0.373333	 0.000632
0.386667	 0.000712
0.400000	 0.000576
0.413333	 0.000450
0.426667	 0.000422
0.440000	 0.000377
0.453333	 0.000232
0.466666	 0.000075
0.480000	 0.000038
0.493333	 0.000076
0.506666	 0.000023
0.520000	 -0.000174
0.533333	 -0.000397
0.546666	 -0.000422
0.560000	 -0.000083
0.573333	 0.000439
0.586666	 0.000709
0.600000	 0.000584
0.613333	 0.000327
0.626666	 0.000110
0.640000	 -0.000141
0.653333	 -0.000446
0.666666	 -0.000702
0.680000	 -0.000864
0.693333	 -0.000991
0.706666	 -0.001100
0.720000	 -0.001087
0.733333	 -0.000912
0.746666	 -0.000731
0.760000	 -0.000627
0.773333	 -0.000447
0.786666	 -0.000151
0.800000	 0.000026
0.813333	 -0.000019
0.826666	 -0.000135
0.839999	 -0.000265
0.853333	 -0.000402
0.866666	 -0.000419
0.879999	 -0.000318
0.893333	 -0.000239
0.906666	 -0.000190
0.919999	 -0.000089
0.933333	 0.000050
0.946666	 0.000140
0.959999	 0.000191
0.973333	 0.000283
0.986666	 0.000295
0.999999	 -0.000007
1.013333	 -0.000609
1.026666	 -0.001187
1.039999	 -0.001371
1.053333	 -0.001118
1.066666	 -0.000780
1.079999	 -0.000688
1.093333	 -0.000818
1.106666	 -0.000939
1.119999	 -0.000886
1.133333	 -0.000671
1.146666	 -0.000399
1.159999	 -0.000235
1.173333	 -0.000343
1.186666	 -0.000637
1.199999	 -0.000803
1.213333	 -0.000712
1.226666	 -0.000523
1.239999	 -0.000381
1.253332	 -0.000314
1.266666	 -0.000292
1.279999	 -0.000199
1.293332	 0.000044
1.306666	 0.000377
1.319999	 0.000721
1.333332	 0.000978
1.346666	 0.000949
1.359999	 0.000577
1.373332	 0.000096
1.386666	 -0.000276
1.399999	 0.000390
1.413332	 0.008682
1.426666	 0.041023
1.439999	 0.110827
1.453332	 0.204969
1.466666	 0.286965
1.479999	 0.330472
1.493332	 0.337299
1.506666	 0.323439
1.519999	 0.302287
1.533332	 0.280787
1.546666	 0.261383
1.559999	 0.244255
1.573332	 0.228869
1.586666	 0.214444
1.599999	 0.200260
1.613332	 0.186238
1.626665	 0.172785
1.639999	 0.160209
1.653332	 0.148539
1.666665	 0.137519
1.679999	 0.126755
1.693332	 0.116095
1.706665	 0.105690
1.719999	 0.095686
1.733332	 0.086129
1.746665	 0.077067
1.759999	 0.068495
1.773332	 0.060487
1.786665	 0.053380
1.799999	 0.047386
1.813332	 0.042388
1.826665	 0.038398
1.839999	 0.035478
1.853332	 0.033336
1.866665	 0.031734
1.879999	 0.030711
1.893332	 0.030124
1.906665	 0.029761
1.919999	 0.029560
1.933332	 0.029151
1.946665	 0.028028
1.959998	 0.026248
1.973332	 0.024216
1.986665	 0.022153
1.999998	 0.020075
2.013332	 0.017969
2.026665	 0.015781
2.039999	 0.013537
2.053332	 0.011527
2.066665	 0.009940
2.079998	 0.008543
2.093332	 0.007175
2.106665	 0.006053
2.119998	 0.005294
2.133332	 0.004707
2.146665	 0.004134
2.159998	 0.003599
2.173332	 0.003203
2.186665	 0.002938
2.199998	 0.002678
2.213332	 0.002389
2.226665	 0.002138
2.239998	 0.001902
2.253332	 0.001608
2.266665	 0.001268
2.279998	 0.000951
2.293332	 0.000787
2.306665	 0.000860
2.319998	 0.000961
2.333332	 0.000795
2.346665	 0.000432
2.359998	 0.000134
2.373332	 -0.000019
2.386665	 -0.000069
2.399998	 -0.000150
2.413332	 -0.000391
2.426665	 -0.000660
2.439998	 -0.000797
2.453331	 -0.000917
2.466665	 -0.001116
2.479998	 -0.001207
2.493331	 -0.000968
2.506665	 -0.000445
2.519998	 0.000104
2.533331	 0.000461
2.546665	 0.000624
2.559998	 0.000705
2.573331	 0.000740
2.586665	 0.000695
2.599998	 0.000599
2.613331	 0.000565
2.626665	 0.000602
2.639998	 0.000561
2.653331	 0.000389
2.666665	 0.000253
2.679998	 0.000262
2.693331	 0.000282
2.706665	 0.000182
2.719998	 0.000017
2.733331	 -0.000201
2.746665	 -0.000562
2.759998	 -0.000919
2.773331	 -0.000913
2.786664	 -0.000562
2.799998	 -0.000307
2.813331	 -0.000357
2.826664	 -0.000480
2.839998	 -0.000469
2.853331	 -0.000357
2.866664	 -0.000271
2.879998	 -0.000351
2.893331	 -0.000592
2.906664	 -0.000824
2.919998	 -0.000945
2.933331	 -0.001019
2.946664	 -0.001085
2.959998	 -0.001043
2.973331	 -0.000890
2.986664	 -0.000868
2.999998	 -0.001129
3.013331	 -0.001428
3.026664	 -0.001433
3.039998	 -0.001185
3.053331	 -0.000988
3.066664	 -0.000975
3.079998	 -0.001055
3.093331	 -0.001073
3.106664	 -0.000946
3.119998	 -0.000759
3.133331	 -0.000591
3.146664	 -0.000443
3.159997	 -0.000453
3.173331	 -0.000731
3.186664	 -0.001025
3.199997	 -0.001071
3.213331	 -0.001058
3.226664	 -0.001265
3.239997	 -0.001579
3.253331	 -0.001704
3.266664	 -0.001561
3.279997	 -0.001286
3.293331	 -0.001076
3.306664	 -0.001137
3.319997	 -0.001514
3.333331	 -0.001931
3.346664	 -0.002082
3.359997	 -0.001986
3.373331	 -0.001882
3.386664	 -0.001918
3.399997	 -0.002030
3.413331	 -0.002059
3.426664	 -0.001929
3.439997	 -0.001699
3.453331	 -0.001467
3.466664	 -0.001204
3.479997	 -0.000868
3.493330	 -0.000705
3.506664	 -0.000933
3.519997	 -0.001294
3.533330	 -0.001422
3.546664	 -0.001263
3.559997	 -0.000960
3.573330	 -0.000712
3.586664	 -0.000725
3.599997	 -0.001001
3.613330	 -0.001210
3.626664	 -0.001093
3.639997	 -0.000779
3.653330	 -0.000518
3.666664	 -0.000467
3.679997	 -0.000731
3.693330	 -0.001217
3.706664	 -0.001610
3.719997	 -0.001657
3.733330	 -0.001396
3.746664	 -0.001138
3.759997	 -0.001201
3.773330	 -0.001573
3.786664	 -0.001916
3.799997	 -0.001981
3.813330	 -0.001855
3.826663	 -0.001704
3.839997	 -0.001604
3.853330	 -0.001691
3.866663	 -0.002024
3.879997	 -0.002346
3.893330	 -0.002321
3.906663	 -0.001964
3.919997	 -0.001604
3.933330	 -0.001516
3.946663	 -0.001691
3.959997	 -0.001837
3.973330	 -0.001672
3.986663	 -0.001290
3.999997	 -0.001076
4.013330	 -0.001281
4.026663	 -0.001785
4.039997	 -0.002198
4.053330	 -0.002279
4.066663	 -0.002238
4.079997	 -0.002289
4.093330	 -0.002296
4.106663	 -0.002166
4.119997	 -0.002088
4.133330	 -0.002139
4.146663	 -0.002100
4.159997	 -0.001823
4.173330	 -0.001496
4.186663	 -0.001455
4.199996	 -0.001735
4.213330	 -0.002037
4.226663	 -0.002277
4.239996	 -0.002601
4.253330	 -0.002937
4.266663	 -0.003075
4.279996	 -0.002884
4.293330	 -0.002383
4.306663	 -0.001875
4.319996	 -0.001790
4.333330	 -0.002161
4.346663	 -0.002559
4.359996	 -0.002632
4.373330	 -0.002462
4.386663	 -0.002378
4.399996	 -0.002538
4.413330	 -0.002829
4.426663	 -0.003004
4.439996	 -0.002874
4.453330	 -0.002482
4.466663	 -0.002055
4.479996	 -0.001786
4.493330	 -0.001699
4.506663	 -0.001641
4.519996	 -0.001460
4.533329	 -0.001201
4.546663	 -0.001031
4.559996	 -0.001077
4.573329	 -0.001314
4.586663	 -0.001556
4.599996	 -0.001681
4.613329	 -0.001764
4.626663	 -0.001888
4.639996	 -0.001965
4.653329	 -0.001893
4.666663	 -0.001728
4.679996	 -0.001599
4.693329	 -0.001531
4.706663	 -0.001508
4.719996	 -0.001603
4.733329	 -0.001798
4.746663	 -0.001886
4.759996	 -0.001746
4.773329	 -0.001525
4.786663	 -0.001423
4.799996	 -0.001474
4.813329	 -0.001632
4.826663	 -0.001793
4.839996	 -0.001851
4.853329	 -0.001808
4.866663	 -0.001696
4.879996	 -0.001499
4.893329	 -0.001259
4.906662	 -0.001113
4.919996	 -0.001138
4.933329	 -0.001270
4.946662	 -0.001483
4.959996	 -0.001805
4.973329	 -0.002050
4.986662	 -0.001973
4.999996	 -0.001702
5.013329	 -0.001518
5.026662	 -0.001516
5.039996	 -0.001689
5.053329	 -0.001880
5.066662	 -0.001880
5.079996	 -0.001734
5.093329	 -0.001617
5.106662	 -0.001575
5.119996	 -0.001603
5.133329	 -0.001712
5.146662	 -0.001796
5.159996	 -0.001750
5.173329	 -0.001711
5.186662	 -0.001814
5.199996	 -0.001935
5.213329	 -0.001961
5.226662	 -0.001989
5.239995	 -0.002068
5.253329	 -0.002114
5.266662	 -0.002119
5.279995	 -0.002103
5.293329	 -0.001984
5.306662	 -0.001743
5.319995	 -0.001522
5.333329	 -0.001397
5.346662	 -0.001322
5.359995	 -0.001325
5.373329	 -0.001455
5.386662	 -0.001593
5.399995	 -0.001583
5.413329	 -0.001428
5.426662	 -0.001227
5.439995	 -0.001081
5.453329	 -0.001087
5.466662	 -0.001261
5.479995	 -0.001447
5.493329	 -0.001456
5.506662	 -0.001353
5.519995	 -0.001354
5.533329	 -0.001365
5.546662	 -0.001160
5.559995	 -0.000878
5.573328	 -0.000722
5.586662	 -0.000600
5.599995	 -0.000425
5.613328	 -0.000286
5.626662	 -0.000211
5.639995	 -0.000129
5.653328	 0.000015
5.666662	 0.000239
5.679995	 0.000458
5.693328	 0.000576
5.706662	 0.000654
5.719995	 0.000748
5.733328	 0.000810
5.746662	 0.000926
5.759995	 0.001263
5.773328	 0.001701
5.786662	 0.001968
5.799995	 0.002096
5.813328	 0.002331
5.826662	 0.002838
5.839995	 0.003648
5.853328	 0.004592
5.866662	 0.005373
5.879995	 0.005856
5.893328	 0.006116
5.906662	 0.006274
5.919995	 0.006514
5.933328	 0.007075
5.946661	 0.007968
5.959995	 0.008880
5.973328	 0.009473
5.986661	 0.009732
5.999995	 0.009913
6.013328	 0.010212
6.026661	 0.010615
6.039995	 0.011052
6.053328	 0.011436
6.066661	 0.011722
6.079995	 0.012013
6.093328	 0.012377
6.106661	 0.012753
6.119995	 0.013171
6.133328	 0.013710
6.146661	 0.014246
6.159995	 0.014643
6.173328	 0.014939
6.186661	 0.015174
6.199995	 0.015287
6.213328	 0.015306
6.226661	 0.015472
6.239995	 0.015952
6.253328	 0.016494
6.266661	 0.016751
6.279994	 0.016916
6.293328	 0.017669
6.306661	 0.019507
6.319994	 0.022370
6.333328	 0.025725
6.346661	 0.028939
6.359994	 0.031565
6.373328	 0.033159
6.386661	 0.033315
6.399994	 0.032211
6.413328	 0.030449
6.426661	 0.028373
6.439994	 0.026171
6.453328	 0.024233
6.466661	 0.022859
6.479994	 0.021957
6.493328	 0.021343
6.506661	 0.021000
6.519994	 0.020910
6.533328	 0.020911
6.546661	 0.020894
6.559994	 0.020915
6.573328	 0.020998
6.586661	 0.021066
6.599994	 0.021082
6.613328	 0.021078
6.626661	 0.021116
6.639994	 0.021275
6.653327	 0.021501
6.666661	 0.021520
6.679994	 0.021202
6.693327	 0.020842
6.706661	 0.020717
6.719994	 0.020811
6.733327	 0.021021
6.746661	 0.021221
6.759994	 0.021413
6.773327	 0.021706
6.786661	 0.021967
6.799994	 0.021993
6.813327	 0.021884
6.826661	 0.021862
6.839994	 0.022081
6.853327	 0.022568
6.866661	 0.023064
6.879994	 0.023305
6.893327	 0.023355
6.906661	 0.023366
6.919994	 0.023368
6.933327	 0.023333
6.946661	 0.023299
6.959994	 0.023384
6.973327	 0.023684
6.986660	 0.024163
6.999994	 0.024577
7.013327	 0.024677
7.026660	 0.024531
7.039994	 0.024458
7.053327	 0.024671
7.066660	 0.025058
7.079994	 0.025481
7.093327	 0.026391
7.106660	 0.029187
7.119994	 0.035906
7.133327	 0.047165
7.146660	 0.059532
7.159994	 0.066860
7.173327	 0.065690
7.186660	 0.058074
7.199994	 0.048635
7.213327	 0.040632
7.226660	 0.035048
7.239994	 0.031622
7.253327	 0.029829
7.266660	 0.029076
7.279994	 0.028678
7.293327	 0.028339
7.306660	 0.028257
7.319993	 0.028476
7.333327	 0.028707
7.346660	 0.028744
7.359993	 0.028727
7.373327	 0.028988
7.386660	 0.029648
7.399993	 0.030490
7.413327	 0.031277
7.426660	 0.031872
7.439993	 0.032170
7.453327	 0.032237
7.466660	 0.032464
7.479993	 0.033436
7.493327	 0.035376
7.506660	 0.037531
7.519993	 0.038731
7.533327	 0.038735
7.546660	 0.038452
7.559993	 0.038947
7.573327	 0.040238
7.586660	 0.041154
7.599993	 0.040853
7.613327	 0.039864
7.626660	 0.039115
7.639993	 0.038775
7.653327	 0.038641
7.666660	 0.038927
7.679993	 0.039874
7.693326	 0.040975
7.706660	 0.041332
7.719993	 0.040655
7.733326	 0.039332
7.746660	 0.037810
7.759993	 0.036417
7.773326	 0.035489
7.786660	 0.035134
7.799993	 0.035059
7.813326	 0.034957
7.826660	 0.034792
7.839993	 0.034676
7.853326	 0.034794
7.866660	 0.035306
7.879993	 0.036092
7.893326	 0.036777
7.906660	 0.037049
7.919993	 0.036877
7.933326	 0.036476
7.946660	 0.036220
7.959993	 0.036403
7.973326	 0.036879
7.986660	 0.037214
7.999993	 0.037203
8.013327	 0.037027
8.026660	 0.036942
8.039993	 0.037054
8.053327	 0.037462
8.066660	 0.038202
8.079993	 0.039194
8.093327	 0.040562
8.106660	 0.042394
8.119993	 0.044088
8.133327	 0.044826
8.146660	 0.044655
8.159993	 0.044281
8.173326	 0.044020
8.186660	 0.043644
8.199993	 0.043042
8.213326	 0.042406
8.226660	 0.041951
8.239993	 0.041822
8.253326	 0.041959
8.266660	 0.042031
8.279993	 0.041821
8.293326	 0.041553
8.306660	 0.041527
8.319993	 0.041660
8.333326	 0.041696
8.346660	 0.041573
8.359993	 0.041440
8.373326	 0.041494
8.386660	 0.041728
8.399993	 0.041933
8.413326	 0.042004
8.426660	 0.042025
8.439993	 0.042115
8.453326	 0.042347
8.466660	 0.042772
8.479993	 0.043369
8.493326	 0.044024
8.506660	 0.044550
8.519993	 0.044703
8.533326	 0.044490
8.546659	 0.044326
8.559993	 0.044463
8.573326	 0.044691
8.586659	 0.044827
8.599993	 0.044971
8.613326	 0.045134
8.626659	 0.045169
8.639993	 0.045114
8.653326	 0.045136
8.666659	 0.045245
8.679993	 0.045355
8.693326	 0.045460
8.706659	 0.045553
8.719993	 0.045612
8.733326	 0.045722
8.746659	 0.046014
8.759993	 0.046474
8.773326	 0.046880
8.786659	 0.047085
8.799993	 0.047195
8.813326	 0.047408
8.826659	 0.047894
8.839993	 0.048524
8.853326	 0.048920
8.866659	 0.049001
8.879992	 0.049011
8.893326	 0.049101
8.906659	 0.049178
8.919992	 0.049088
8.933326	 0.048853
8.946659	 0.048731
8.959992	 0.048927
8.973326	 0.049290
8.986659	 0.049582
8.999992	 0.049939
9.013326	 0.050581
9.026659	 0.051276
9.039992	 0.051796
9.053326	 0.052459
9.066659	 0.053538
9.079992	 0.054663
9.093326	 0.055241
9.106659	 0.055131
9.119992	 0.054706
9.133326	 0.054317
9.146659	 0.053962
9.159992	 0.053537
9.173326	 0.053052
9.186659	 0.052578
9.199992	 0.052289
9.213326	 0.052380
9.226659	 0.052755
9.239992	 0.053106
9.253325	 0.053288
9.266659	 0.053271
9.279992	 0.053026
9.293325	 0.052701
9.306659	 0.052541
9.319992	 0.052579
9.333325	 0.052666
9.346659	 0.052769
9.359992	 0.053032
9.373325	 0.053493
9.386659	 0.053879
9.399992	 0.053919
9.413325	 0.053774
9.426659	 0.053844
9.439992	 0.054168
9.453325	 0.054391
9.466659	 0.054326
9.479992	 0.054222
9.493325	 0.054416
9.506659	 0.054905
9.519992	 0.055407
9.533325	 0.055671
9.546659	 0.055699
9.559992	 0.055640
9.573325	 0.055548
9.586658	 0.055468
9.599992	 0.055565
9.613325	 0.055832
9.626658	 0.055992
9.639992	 0.055906
9.653325	 0.055830
9.666658	 0.056037
9.679992	 0.056430
9.693325	 0.056812
9.706658	 0.057180
9.719992	 0.057520
9.733325	 0.057746
9.746658	 0.057845
9.759992	 0.057795
9.773325	 0.057613
9.786658	 0.057471
9.799992	 0.057487
9.813325	 0.057544
9.826658	 0.057424
9.839992	 0.057077
9.853325	 0.056929
9.866658	 0.057489
9.879992	 0.058551
9.893325	 0.059487
9.906658	 0.060081
9.919991	 0.060411
9.933325	 0.060483
9.946658	 0.060401
9.959991	 0.060332
9.973325	 0.060183
9.986658	 0.059801
9.999991	 0.059323
10.013325	 0.059026
10.026658	 0.059069
10.039991	 0.059341
10.053325	 0.059554
10.066658	 0.059595
10.079991	 0.059614
10.093325	 0.059763
10.106658	 0.060052
10.119991	 0.060400
10.133325	 0.060662
10.146658	 0.060766
10.159991	 0.060813
10.173325	 0.060974
10.186658	 0.061345
10.199991	 0.061877
10.213325	 0.062403
10.226658	 0.062749
10.239991	 0.062898
10.253325	 0.063011
10.266658	 0.063076
10.279991	 0.062883
10.293324	 0.062559
10.306658	 0.062455
10.319991	 0.062546
10.333324	 0.062560
10.346658	 0.062417
10.359991	 0.062199
10.373324	 0.062044
10.386658	 0.062140
10.399991	 0.062487
10.413324	 0.062874
10.426658	 0.063199
10.439991	 0.063487
10.453324	 0.063784
10.466658	 0.064134
10.479991	 0.064383
10.493324	 0.064317
10.506658	 0.064014
10.519991	 0.063666
10.533324	 0.063324
10.546658	 0.063062
10.559991	 0.063059
10.573324	 0.063372
10.586658	 0.063818
10.599991	 0.064102
10.613324	 0.064068
10.626657	 0.063886
10.639991	 0.063825
10.653324	 0.063921
10.666657	 0.064024
10.679991	 0.064036
10.693324	 0.064025
10.706657	 0.064180
10.719991	 0.064550
10.733324	 0.064983
10.746657	 0.065315
10.759991	 0.065445
10.773324	 0.065407
10.786657	 0.065512
10.799991	 0.066072
10.813324	 0.066904
10.826657	 0.067472
10.839991	 0.067677
10.853324	 0.068092
10.866657	 0.069161
10.879991	 0.070553
10.893324	 0.071536
10.906657	 0.071636
10.919991	 0.070868
10.933324	 0.069557
10.946657	 0.068178
10.959991	 0.067199
10.973324	 0.066712
10.986657	 0.066437
10.999990	 0.066165
11.013324	 0.065868
11.026657	 0.065646
11.039990	 0.065696
11.053324	 0.065974
11.066657	 0.066136
11.079990	 0.065977
11.093324	 0.065734
11.106657	 0.065839
11.119990	 0.066276
11.133324	 0.066503
11.146657	 0.066283
11.159990	 0.066004
11.173324	 0.065993
11.186657	 0.066124
11.199990	 0.066109
11.213324	 0.065903
11.226657	 0.065751
11.239990	 0.065872
11.253324	 0.066195
11.266657	 0.066527
11.279990	 0.066803
11.293324	 0.066972
11.306657	 0.067023
11.319990	 0.067176
11.333323	 0.067509
11.346657	 0.067660
11.359990	 0.067409
11.373323	 0.067062
11.386657	 0.066995
11.399990	 0.067271
11.413323	 0.067722
11.426657	 0.068126
11.439990	 0.068323
11.453323	 0.068329
11.466657	 0.068306
11.479990	 0.068334
11.493323	 0.068367
11.506657	 0.068426
11.519990	 0.068556
11.533323	 0.068701
11.546657	 0.068870
11.559990	 0.069203
11.573323	 0.069679
11.586657	 0.070052
11.599990	 0.070171
11.613323	 0.070105
11.626657	 0.070053
11.639990	 0.070244
11.653323	 0.070666
11.666656	 0.070962
11.679990	 0.070909
11.693323	 0.070651
11.706656	 0.070333
11.719990	 0.070013
11.733323	 0.069850
11.746656	 0.069896
11.759990	 0.070043
11.773323	 0.070310
11.786656	 0.070741
11.799990	 0.071143
11.813323	 0.071296
11.826656	 0.071259
11.839990	 0.071215
11.853323	 0.071288
11.866656	 0.071688
11.879990	 0.072612
11.893323	 0.073886
11.906656	 0.074978
11.919990	 0.075389
11.933323	 0.074972
11.946656	 0.074051
11.959990	 0.073441
11.973323	 0.074793
11.986656	 0.081602
11.999990	 0.098693
12.013323	 0.126905
12.026656	 0.157168
12.039989	 0.174403
12.053323	 0.170159
12.066656	 0.149165
12.079989	 0.123286
12.093323	 0.102011
12.106656	 0.088501
12.119989	 0.081252
12.133323	 0.077523
12.146656	 0.075476
12.159989	 0.074352
12.173323	 0.073849
12.186656	 0.073689
12.199989	 0.073632
12.213323	 0.073600
12.226656	 0.073576
12.239989	 0.073560
12.253323	 0.073582
12.266656	 0.073569
12.279989	 0.073379
12.293323	 0.073065
12.306656	 0.072934
12.319989	 0.073183
12.333323	 0.073629
12.346656	 0.073922
12.359989	 0.073856
12.373322	 0.073467
12.386656	 0.073038
12.399989	 0.072987
12.413322	 0.073553
12.426656	 0.074604
12.439989	 0.075809
12.453322	 0.076747
12.466656	 0.076932
12.479989	 0.076238
12.493322	 0.075186
12.506656	 0.074342
12.519989	 0.073806
12.533322	 0.073475
12.546656	 0.073297
12.559989	 0.073239
12.573322	 0.073321
12.586656	 0.073596
12.599989	 0.074005
12.613322	 0.074531
12.626656	 0.075436
12.639989	 0.076936
12.653322	 0.078601
12.666656	 0.079559
12.679989	 0.079370
12.693322	 0.078312
12.706656	 0.076890
12.719989	 0.075546
12.733322	 0.074695
12.746655	 0.074436
12.759989	 0.074401
12.773322	 0.074227
12.786655	 0.073946
12.799989	 0.073784
12.813322	 0.073816
12.826655	 0.073980
12.839989	 0.074248
12.853322	 0.074533
12.866655	 0.074686
12.879989	 0.074725
12.893322	 0.074788
12.906655	 0.074900
12.919989	 0.075008
12.933322	 0.075105
12.946655	 0.075146
12.959989	 0.075076
12.973322	 0.075004
12.986655	 0.075091
12.999989	 0.075323
13.013322	 0.075598
13.026655	 0.075901
13.039989	 0.076205
13.053322	 0.076395
13.066655	 0.076418
13.079988	 0.076391
13.093322	 0.076427
13.106655	 0.076407
13.119988	 0.076168
13.133322	 0.075814
13.146655	 0.075582
13.159988	 0.075551
13.173322	 0.075663
13.186655	 0.075825
13.199988	 0.075888
13.213322	 0.075711
13.226655	 0.075336
13.239988	 0.074970
13.253322	 0.074765
13.266655	 0.074842
13.279988	 0.075263
13.293322	 0.075720
13.306655	 0.075744
13.319988	 0.075375
13.333322	 0.075063
13.346655	 0.075045
13.359988	 0.075251
13.373322	 0.075619
13.386655	 0.076001
13.399988	 0.076029
13.413321	 0.075644
13.426655	 0.075338
13.439988	 0.075465
13.453321	 0.075830
13.466655	 0.076154
13.479988	 0.076380
13.493321	 0.076498
13.506655	 0.076450
13.519988	 0.076284
13.533321	 0.076197
13.546655	 0.076194
13.559988	 0.076033
13.573321	 0.075675
13.586655	 0.075392
13.599988	 0.075410
13.613321	 0.075639
13.626655	 0.075704
13.639988	 0.075436
13.653321	 0.075233
13.666655	 0.075451
13.679988	 0.075808
13.693321	 0.075973
13.706655	 0.076004
13.719988	 0.075945
13.733321	 0.075773
13.746655	 0.075626
13.759988	 0.075619
13.773321	 0.075813
13.786654	 0.076197
13.799988	 0.076483
13.813321	 0.076400
13.826654	 0.076137
13.839988	 0.076016
13.853321	 0.076023
13.866654	 0.075962
13.879988	 0.075812
13.893321	 0.075703
13.906654	 0.075661
13.919988	 0.075683
13.933321	 0.075775
13.946654	 0.075792
13.959988	 0.075693
13.973321	 0.075739
13.986654	 0.075973
13.999988	 0.076065
14.013321	 0.075929
14.026654	 0.075815
14.039988	 0.075853
14.053321	 0.075964
14.066654	 0.076083
14.079988	 0.076161
14.093321	 0.076176
14.106654	 0.076254
14.119987	 0.076495
14.133321	 0.076727
14.146654	 0.076711
14.159987	 0.076478
14.173321	 0.076280
14.186654	 0.076262
14.199987	 0.076323
14.213321	 0.076262
14.226654	 0.075994
14.239987	 0.075695
14.253321	 0.075619
14.266654	 0.075754
14.279987	 0.075935
14.293321	 0.076092
14.306654	 0.076217
14.319987	 0.076315
14.333321	 0.076386
14.346654	 0.076327
14.359987	 0.076099
14.373321	 0.075978
14.386654	 0.076143
14.399987	 0.076284
14.413321	 0.076108
14.426654	 0.075691
14.439987	 0.075229
14.453321	 0.074971
14.466654	 0.075152
14.479987	 0.075630
14.493320	 0.075941
14.506654	 0.075818
14.519987	 0.075493
14.533320	 0.075387
14.546654	 0.075589
14.559987	 0.075884
14.573320	 0.076119
14.586654	 0.076291
14.599987	 0.076397
14.613320	 0.076354
14.626654	 0.076106
14.639987	 0.075837
14.653320	 0.075847
14.666654	 0.076109
14.679987	 0.076265
14.693320	 0.076171
14.706654	 0.076116
14.719987	 0.076317
14.733320	 0.076541
14.746654	 0.076506
14.759987	 0.076370
14.773320	 0.076430
14.786654	 0.076686
14.799987	 0.076925
14.813320	 0.076942
14.826653	 0.076685
14.839987	 0.076291
14.853320	 0.075900
14.866653	 0.075538
14.879987	 0.075242
14.893320	 0.075123
14.906653	 0.075189
14.919987	 0.075324
14.933320	 0.075529
14.946653	 0.075907
14.959987	 0.076353
14.973320	 0.076570
14.986653	 0.076455
14.999987	 0.076299
15.013320	 0.076424
15.026653	 0.076709
15.039987	 0.076817
15.053320	 0.076763
15.066653	 0.076785
15.079987	 0.076873
15.093320	 0.076873
15.106653	 0.076813
15.119987	 0.076819
15.133320	 0.076924
15.146653	 0.077131
15.159986	 0.077396
15.173320	 0.077589
15.186653	 0.077663
15.199986	 0.077625
15.213320	 0.077430
15.226653	 0.077101
15.239986	 0.076826
15.253320	 0.076769
15.266653	 0.076795
15.279986	 0.076676
15.293320	 0.076485
15.306653	 0.076426
15.319986	 0.076494
15.333320	 0.076565
15.346653	 0.076554
15.359986	 0.076480
15.373320	 0.076478
15.386653	 0.076623
15.399986	 0.076748
15.413320	 0.076624
15.426653	 0.076340
15.439986	 0.076243
15.453320	 0.076481
15.466653	 0.076816
15.479986	 0.076900
15.493320	 0.076683
15.506653	 0.076402
15.519986	 0.076162
15.533319	 0.075937
15.546653	 0.075865
15.559986	 0.076073
15.573319	 0.076471
15.586653	 0.076832
15.599986	 0.076992
15.613319	 0.077027
15.626653	 0.077081
15.639986	 0.077119
15.653319	 0.077079
15.666653	 0.077017
15.679986	 0.076977
15.693319	 0.076933
15.706653	 0.076915
15.719986	 0.076992
15.733319	 0.077109
15.746653	 0.077164
15.759986	 0.077124
15.773319	 0.076993
15.786653	 0.076836
15.799986	 0.076722
15.813319	 0.076651
15.826653	 0.076617
15.839986	 0.076572
15.853319	 0.076435
15.866652	 0.076341
15.879986	 0.076478
15.893319	 0.076615
15.906652	 0.076402
15.919986	 0.076090
15.933319	 0.076221
15.946652	 0.076716
15.959986	 0.077017
15.973319	 0.076928
15.986652	 0.076764
15.999986	 0.076790
16.013319	 0.076855
16.026653	 0.076793
16.039988	 0.076799
16.053322	 0.076994
16.066656	 0.077151
16.079990	 0.077096
16.093325	 0.076872
16.106659	 0.076653
16.119993	 0.076615
16.133327	 0.076746
16.146662	 0.076984
16.159996	 0.077319
16.173330	 0.077574
16.186665	 0.077526
16.199999	 0.077331
16.213333	 0.077429
16.226667	 0.077985
16.240002	 0.078794
16.253336	 0.079884
16.266670	 0.082179
16.280005	 0.087943
16.293339	 0.099611
16.306673	 0.115017
16.320007	 0.124713
16.333342	 0.120137
16.346676	 0.103759
16.360010	 0.085325
16.373344	 0.070965
16.386679	 0.060783
16.400013	 0.053170
16.413347	 0.047138
16.426682	 0.042005
16.440016	 0.037191
16.453350	 0.032595
16.466684	 0.028539
16.480019	 0.025180
16.493353	 0.022382
16.506687	 0.019976
16.520021	 0.017798
16.533356	 0.015712
16.546690	 0.013741
16.560024	 0.011974
16.573359	 0.010476
16.586693	 0.009339
16.600027	 0.008520
16.613361	 0.007718
16.626696	 0.006784
16.640030	 0.005956
16.653364	 0.005362
16.666698	 0.004767
16.680033	 0.003987
16.693367	 0.003098
16.706701	 0.002160
16.720036	 0.001213
16.733370	 0.000399
16.746704	 -0.000301
16.760038	 -0.001124
16.773373	 -0.002103
16.786707	 -0.003074
16.800041	 -0.004023
16.813375	 -0.004994
16.826710	 -0.005856
16.840044	 -0.006515
16.853378	 -0.007071
16.866713	 -0.007716
16.880047	 -0.008516
16.893381	 -0.009266
16.906715	 -0.009832
16.920050	 -0.010463
16.933384	 -0.011432
16.946718	 -0.012575
16.960052	 -0.013538
16.973387	 -0.014168
16.986721	 -0.014511
17.000055	 -0.014710
17.013390	 -0.014937
17.026724	 -0.015288
17.040058	 -0.015689
17.053392	 -0.015918
17.066727	 -0.015879
17.080061	 -0.015760
17.093395	 -0.015680
17.106730	 -0.015541
17.120064	 -0.015341
17.133398	 -0.015170
17.146732	 -0.014993
17.160067	 -0.014724
17.173401	 -0.014359
17.186735	 -0.013921
17.200069	 -0.013451
17.213404	 -0.013000
17.226738	 -0.012576
17.240072	 -0.012193
17.253407	 -0.011900
17.266741	 -0.011723
17.280075	 -0.011704
17.293409	 -0.011774
17.306744	 -0.011586
17.320078	 -0.010968
17.333412	 -0.010307
17.346746	 -0.009941
17.360081	 -0.009708
17.373415	 -0.009539
17.386749	 -0.009590
17.400084	 -0.009632
17.413418	 -0.009322
17.426752	 -0.008836
17.440086	 -0.008528
17.453421	 -0.008481
17.466755	 -0.008616
17.480089	 -0.008790
17.493423	 -0.008793
17.506758	 -0.008498
17.520092	 -0.008023
17.533426	 -0.007612
17.546761	 -0.007359
17.560095	 -0.007132
17.573429	 -0.006815
17.586763	 -0.006538
17.600098	 -0.006564
17.613432	 -0.006875
17.626766	 -0.007089
17.640100	 -0.006936
17.653435	 -0.006544
17.666769	 -0.006159
17.680103	 -0.005900
17.693438	 -0.005849
17.706772	 -0.006051
17.720106	 -0.006293
17.733440	 -0.006312
17.746775	 -0.006179
17.760109	 -0.006049
17.773443	 -0.005892
17.786777	 -0.005751
17.800112	 -0.005719
17.813446	 -0.005670
17.826780	 -0.005494
17.840115	 -0.005379
17.853449	 -0.005438
17.866783	 -0.005391
17.880117	 -0.005021
17.893452	 -0.004591
17.906786	 -0.004460
17.920120	 -0.004613
17.933455	 -0.004806
17.946789	 -0.004911
17.960123	 -0.004943
17.973457	 -0.004986
17.986792	 -0.005162
18.000126	 -0.005439
18.013460	 -0.005554
18.026794	 -0.005320
18.040129	 -0.004879
18.053463	 -0.004529
18.066797	 -0.004408
18.080132	 -0.004457
18.093466	 -0.004554
18.106800	 -0.004583
18.120134	 -0.004488
18.133469	 -0.004305
18.146803	 -0.004113
18.160137	 -0.003984
18.173471	 -0.004001
18.186806	 -0.004147
18.200140	 -0.004173
18.213474	 -0.003942
18.226809	 -0.003736
18.240143	 -0.003824
18.253477	 -0.003969
18.266811	 -0.003845
18.280146	 -0.003611
18.293480	 -0.003552
18.306814	 -0.003670
18.320148	 -0.003843
18.333483	 -0.003927
18.346817	 -0.003827
18.360151	 -0.003575
18.373486	 -0.003336
18.386820	 -0.003328
18.400154	 -0.003620
18.413488	 -0.004019
18.426823	 -0.004245
18.440157	 -0.004238
18.453491	 -0.004102
18.466825	 -0.003879
18.480160	 -0.003556
18.493494	 -0.003293
18.506828	 -0.003367
18.520163	 -0.003723
18.533497	 -0.003984
18.546831	 -0.003980
18.560165	 -0.003900
18.573500	 -0.003897
18.586834	 -0.003865
18.600168	 -0.003719
18.613503	 -0.003645
18.626837	 -0.003842
18.640171	 -0.004151
18.653505	 -0.004321
18.666840	 -0.004357
18.680174	 -0.004325
18.693508	 -0.004212
18.706842	 -0.004048
18.720177	 -0.003886
18.733511	 -0.003716
18.746845	 -0.003608
18.760180	 -0.003696
18.773514	 -0.003862
18.786848	 -0.003896
18.800182	 -0.003932
18.813517	 -0.004105
18.826851	 -0.004225
18.840185	 -0.004140
18.853519	 -0.003882
18.866854	 -0.003499
18.880188	 -0.003079
18.893522	 -0.002790
18.906857	 -0.002673
18.920191	 -0.002603
18.933525	 -0.002595
18.946859	 -0.002775
18.960194	 -0.003070
18.973528	 -0.003352
18.986862	 -0.003606
19.000196	 -0.003759
19.013531	 -0.003799
19.026865	 -0.003856
19.040199	 -0.003961
19.053534	 -0.004032
19.066868	 -0.004022
19.080202	 -0.003872
19.093536	 -0.003565
19.106871	 -0.003340
19.120205	 -0.003465
19.133539	 -0.003861
19.146873	 -0.004239
19.160208	 -0.004460
19.173542	 -0.004532
19.186876	 -0.004501
19.200211	 -0.004378
19.213545	 -0.004089
19.226879	 -0.003704
19.240213	 -0.003520
19.253548	 -0.003588
19.266882	 -0.003623
19.280216	 -0.003533
19.293550	 -0.003483
19.306885	 -0.003573
19.320219	 -0.003827
19.333553	 -0.004257
19.346888	 -0.004695
19.360222	 -0.004873
19.373556	 -0.004820
19.386890	 -0.004843
19.400225	 -0.005008
19.413559	 -0.005060
19.426893	 -0.004923
19.440228	 -0.004814
19.453562	 -0.004865
19.466896	 -0.004925
19.480230	 -0.004769
19.493565	 -0.004494
19.506899	 -0.004440
19.520233	 -0.004617
19.533567	 -0.004740
19.546902	 -0.004749
19.560236	 -0.004814
19.573570	 -0.005049
19.586905	 -0.005405
19.600239	 -0.005641
19.613573	 -0.005558
19.626907	 -0.005364
19.640242	 -0.005351
19.653576	 -0.005438
19.666910	 -0.005430
19.680244	 -0.005374
19.693579	 -0.005435
19.706913	 -0.005583
19.720247	 -0.005607
19.733582	 -0.005407
19.746916	 -0.005140
19.760250	 -0.004935
19.773584	 -0.004746
19.786919	 -0.004606
19.800253	 -0.004635
19.813587	 -0.004801
19.826921	 -0.004995
19.840256	 -0.005194
19.853590	 -0.005353
19.866924	 -0.005374
19.880259	 -0.005276
19.893593	 -0.005179
19.906927	 -0.005149
19.920261	 -0.005209
19.933596	 -0.005396
19.946930	 -0.005605
19.960264	 -0.005587
19.973598	 -0.005289
19.986933	 -0.004992

*------------------------ End of raw data
Results for Channel	1	=	242.00	nm
Title:	Report Title
Run File:	C:\HPLC\PET 2025\2025.07.30\ompa od0.1 10mgml002.run
--------------
Injection Info
--------------
Method:	C:\METODOS EQUIPO 2 2025\20250402 PET_Calibrado TPA MHET BHET DIMER.mth
Sample:	OmpA OD0.1 10mgml
Injection Date:	Thu Jul 31 02:24:10 2025
Manual injection
Operator:	Paloma
Instrument:	3
Notes:	
---------
Misc Info
---------
Workstation:	HPLC
Bus Address:	44
Run Time:	0.000	to	20.000	min.
-----------
Recalc Info
-----------
Recalc Method:	c:\metodos equipo 2 2025\20250402 pet_calibrado tpa mhet bhet dimer.mth
Recalc Date:	Fri Aug 01 10:41:11 2025
Operator:	Paloma
Instrument:	3
Notes:	
Sample Rate:	5.000 Hz.
Measurement Type:	1 = Area
Calculation Type:	4 = ExtStd
Normalize Results:	No
------------------------
Peak Info for Channel 1
------------------------
4 Peaks (tR	Timeoffset	RRT	Sepcode	Width	Counts	Result	Name)
6.382	0.041	0.0000	BB	9.35	1269360	11.457973	TPA (uM)
7.103	-0.026	0.0000	GR	0.00	1804724	34.516796	MHET (uM)
7.462	0.052	0.0000	BB	-1.93	14454	0.174303	BHET (uM)
9.098	-0.031	0.0000	BB	8.23	310494	5.562279	DIMER (uM)
