# Supplementary material for: Engineering Escherichia coli for polyethylene terephthalate powder biodegradation via recoding of an outer membrane protein
Source: iScience. 2026 Jan 2;29(2):114621. doi: 10.1016/j.isci.2025.114621 (PMC12860643; doi:10.1016/j.isci.2025.114621)
Supplement: Data S2. Raw HPLC and UHPLC-MS data — (A) Unprocessed HPLC data files supporting Figures 4, S3, S5, Tables 1 and S4. Files are provided in.txt format corresponding to the data extracted with Varian ProStar software (Varian Inc., Palo Alto, California, USA). Each file contains absorbance values (in arbitrary units) recorded over time under the analytical conditions described in STAR Methods. (B) Raw UHPLC-MS files supporting Figure S4. The chromatograms and mass spectrometry data can be analyzed with the software MassLynx V4.1 (Waters) to obtain the mass spectra of the oligomers TET and TETE. Analytical conditions described in STAR Methods. (A and B) The unprocessed HPLC and UHPLC-MS files have been deposited at Zenodo under the identifier https://zenodo.org/records/17578239. [file mmc5.zip › Data S2/A. HPLC/Figure 4B/S3 10MGML_3.TXT]

File	C:\HPLC\PET 2025\2025.07.30\ompa od0.1 10mgml004.run	Filetype	63
WTOASCII Parameters:	C:\star\WTOASCII.TXT
 1 channels
   Channel	 1	242.00	nm	in AU
Base rate 5.0000 Hz	Bunch 2	Effective rate 5.00000 Hz.	T = 0.003333 min.
6000 points	from	0.000	to	20.000	minutes
Sampling every 4 point(s)
Printing points from	0.000	to	20.000 min, point 0 to 5999
Channels	1	to	1
0.000000	 0.000000
0.013333	 -0.000387
0.026667	 -0.000768
0.040000	 -0.000864
0.053333	 -0.000687
0.066667	 -0.000485
0.080000	 -0.000400
0.093333	 -0.000371
0.106667	 -0.000381
0.120000	 -0.000441
0.133333	 -0.000454
0.146667	 -0.000368
0.160000	 -0.000276
0.173333	 -0.000233
0.186667	 -0.000282
0.200000	 -0.000497
0.213333	 -0.000671
0.226667	 -0.000521
0.240000	 -0.000245
0.253333	 -0.000174
0.266667	 -0.000302
0.280000	 -0.000488
0.293333	 -0.000599
0.306667	 -0.000539
0.320000	 -0.000427
0.333333	 -0.000397
0.346667	 -0.000375
0.360000	 -0.000359
0.373333	 -0.000434
0.386667	 -0.000472
0.400000	 -0.000304
0.413333	 -0.000085
0.426667	 -0.000171
0.440000	 -0.000542
0.453333	 -0.000710
0.466666	 -0.000481
0.480000	 -0.000221
0.493333	 -0.000250
0.506666	 -0.000526
0.520000	 -0.000825
0.533333	 -0.000937
0.546666	 -0.000868
0.560000	 -0.000809
0.573333	 -0.000829
0.586666	 -0.000789
0.600000	 -0.000607
0.613333	 -0.000451
0.626666	 -0.000501
0.640000	 -0.000672
0.653333	 -0.000800
0.666666	 -0.000842
0.680000	 -0.000739
0.693333	 -0.000476
0.706666	 -0.000282
0.720000	 -0.000367
0.733333	 -0.000627
0.746666	 -0.000869
0.760000	 -0.001042
0.773333	 -0.001109
0.786666	 -0.001058
0.800000	 -0.001011
0.813333	 -0.001000
0.826666	 -0.000931
0.839999	 -0.000902
0.853333	 -0.001051
0.866666	 -0.001225
0.879999	 -0.001222
0.893333	 -0.001131
0.906666	 -0.001140
0.919999	 -0.001280
0.933333	 -0.001466
0.946666	 -0.001550
0.959999	 -0.001367
0.973333	 -0.000953
0.986666	 -0.000648
0.999999	 -0.000713
1.013333	 -0.000974
1.026666	 -0.001071
1.039999	 -0.000905
1.053333	 -0.000730
1.066666	 -0.000808
1.079999	 -0.000984
1.093333	 -0.000889
1.106666	 -0.000634
1.119999	 -0.000660
1.133333	 -0.000988
1.146666	 -0.001348
1.159999	 -0.001598
1.173333	 -0.001560
1.186666	 -0.001081
1.199999	 -0.000462
1.213333	 -0.000245
1.226666	 -0.000520
1.239999	 -0.000831
1.253332	 -0.000818
1.266666	 -0.000587
1.279999	 -0.000395
1.293332	 -0.000288
1.306666	 -0.000131
1.319999	 0.000198
1.333332	 0.000579
1.346666	 0.000678
1.359999	 0.000455
1.373332	 0.000187
1.386666	 -0.000033
1.399999	 -0.000249
1.413332	 0.000606
1.426666	 0.009601
1.439999	 0.043673
1.453332	 0.115700
1.466666	 0.210808
1.479999	 0.291691
1.493332	 0.332928
1.506666	 0.337597
1.519999	 0.322510
1.533332	 0.301194
1.546666	 0.279925
1.559999	 0.260501
1.573332	 0.243151
1.586666	 0.227663
1.599999	 0.213351
1.613332	 0.199389
1.626665	 0.185517
1.639999	 0.172009
1.653332	 0.159227
1.666665	 0.147268
1.679999	 0.135903
1.693332	 0.125028
1.706665	 0.114861
1.719999	 0.105389
1.733332	 0.096051
1.746665	 0.086456
1.759999	 0.077005
1.773332	 0.068345
1.786665	 0.060674
1.799999	 0.053880
1.813332	 0.047911
1.826665	 0.042793
1.839999	 0.038618
1.853332	 0.035518
1.866665	 0.033369
1.879999	 0.031797
1.893332	 0.030628
1.906665	 0.029972
1.919999	 0.029902
1.933332	 0.030163
1.946665	 0.030149
1.959998	 0.029306
1.973332	 0.027661
1.986665	 0.025640
1.999998	 0.023457
2.013332	 0.021063
2.026665	 0.018545
2.039999	 0.016116
2.053332	 0.013846
2.066665	 0.011712
2.079998	 0.009760
2.093332	 0.008091
2.106665	 0.006755
2.119998	 0.005750
2.133332	 0.005084
2.146665	 0.004656
2.159998	 0.004192
2.173332	 0.003544
2.186665	 0.002977
2.199998	 0.002810
2.213332	 0.002830
2.226665	 0.002514
2.239998	 0.001832
2.253332	 0.001252
2.266665	 0.001053
2.279998	 0.001109
2.293332	 0.001171
2.306665	 0.001149
2.319998	 0.001090
2.333332	 0.001023
2.346665	 0.000958
2.359998	 0.000820
2.373332	 0.000543
2.386665	 0.000279
2.399998	 0.000158
2.413332	 0.000062
2.426665	 -0.000133
2.439998	 -0.000384
2.453331	 -0.000597
2.466665	 -0.000725
2.479998	 -0.000646
2.493331	 -0.000224
2.506665	 0.000342
2.519998	 0.000636
2.533331	 0.000561
2.546665	 0.000322
2.559998	 0.000119
2.573331	 0.000135
2.586665	 0.000431
2.599998	 0.000691
2.613331	 0.000548
2.626665	 0.000135
2.639998	 -0.000212
2.653331	 -0.000416
2.666665	 -0.000498
2.679998	 -0.000450
2.693331	 -0.000364
2.706665	 -0.000349
2.719998	 -0.000386
2.733331	 -0.000440
2.746665	 -0.000455
2.759998	 -0.000334
2.773331	 -0.000212
2.786664	 -0.000318
2.799998	 -0.000509
2.813331	 -0.000522
2.826664	 -0.000421
2.839998	 -0.000392
2.853331	 -0.000465
2.866664	 -0.000623
2.879998	 -0.000879
2.893331	 -0.001155
2.906664	 -0.001261
2.919998	 -0.001146
2.933331	 -0.001011
2.946664	 -0.001051
2.959998	 -0.001204
2.973331	 -0.001218
2.986664	 -0.000964
2.999998	 -0.000600
3.013331	 -0.000417
3.026664	 -0.000565
3.039998	 -0.000938
3.053331	 -0.001291
3.066664	 -0.001375
3.079998	 -0.001121
3.093331	 -0.000795
3.106664	 -0.000701
3.119998	 -0.000793
3.133331	 -0.000887
3.146664	 -0.000918
3.159997	 -0.000871
3.173331	 -0.000786
3.186664	 -0.000778
3.199997	 -0.000917
3.213331	 -0.001072
3.226664	 -0.001075
3.239997	 -0.001032
3.253331	 -0.001169
3.266664	 -0.001379
3.279997	 -0.001408
3.293331	 -0.001294
3.306664	 -0.001178
3.319997	 -0.001036
3.333331	 -0.000838
3.346664	 -0.000709
3.359997	 -0.000801
3.373331	 -0.001047
3.386664	 -0.001218
3.399997	 -0.001214
3.413331	 -0.001057
3.426664	 -0.000737
3.439997	 -0.000389
3.453331	 -0.000230
3.466664	 -0.000201
3.479997	 -0.000097
3.493330	 0.000049
3.506664	 0.000037
3.519997	 -0.000188
3.533330	 -0.000456
3.546664	 -0.000647
3.559997	 -0.000818
3.573330	 -0.001009
3.586664	 -0.001142
3.599997	 -0.001051
3.613330	 -0.000717
3.626664	 -0.000482
3.639997	 -0.000570
3.653330	 -0.000723
3.666664	 -0.000806
3.679997	 -0.000991
3.693330	 -0.001205
3.706664	 -0.001202
3.719997	 -0.001007
3.733330	 -0.000817
3.746664	 -0.000756
3.759997	 -0.000863
3.773330	 -0.001054
3.786664	 -0.001149
3.799997	 -0.001100
3.813330	 -0.001065
3.826663	 -0.001184
3.839997	 -0.001463
3.853330	 -0.001806
3.866663	 -0.002031
3.879997	 -0.001962
3.893330	 -0.001671
3.906663	 -0.001436
3.919997	 -0.001429
3.933330	 -0.001627
3.946663	 -0.001868
3.959997	 -0.001955
3.973330	 -0.001879
3.986663	 -0.001793
3.999997	 -0.001751
4.013330	 -0.001680
4.026663	 -0.001585
4.039997	 -0.001570
4.053330	 -0.001644
4.066663	 -0.001723
4.079997	 -0.001769
4.093330	 -0.001792
4.106663	 -0.001822
4.119997	 -0.001904
4.133330	 -0.001972
4.146663	 -0.001961
4.159997	 -0.001975
4.173330	 -0.001983
4.186663	 -0.001841
4.199996	 -0.001711
4.213330	 -0.001840
4.226663	 -0.002066
4.239996	 -0.002141
4.253330	 -0.002210
4.266663	 -0.002471
4.279996	 -0.002684
4.293330	 -0.002572
4.306663	 -0.002283
4.319996	 -0.002069
4.333330	 -0.001976
4.346663	 -0.001927
4.359996	 -0.001823
4.373330	 -0.001668
4.386663	 -0.001579
4.399996	 -0.001648
4.413330	 -0.001845
4.426663	 -0.001998
4.439996	 -0.001965
4.453330	 -0.001781
4.466663	 -0.001562
4.479996	 -0.001366
4.493330	 -0.001190
4.506663	 -0.001025
4.519996	 -0.000853
4.533329	 -0.000689
4.546663	 -0.000591
4.559996	 -0.000520
4.573329	 -0.000455
4.586663	 -0.000531
4.599996	 -0.000815
4.613329	 -0.001119
4.626663	 -0.001193
4.639996	 -0.001072
4.653329	 -0.000982
4.666663	 -0.000907
4.679996	 -0.000671
4.693329	 -0.000437
4.706663	 -0.000477
4.719996	 -0.000649
4.733329	 -0.000700
4.746663	 -0.000714
4.759996	 -0.000923
4.773329	 -0.001300
4.786663	 -0.001534
4.799996	 -0.001426
4.813329	 -0.001160
4.826663	 -0.001062
4.839996	 -0.001207
4.853329	 -0.001402
4.866663	 -0.001465
4.879996	 -0.001449
4.893329	 -0.001596
4.906662	 -0.001978
4.919996	 -0.002351
4.933329	 -0.002500
4.946662	 -0.002459
4.959996	 -0.002375
4.973329	 -0.002348
4.986662	 -0.002359
4.999996	 -0.002259
5.013329	 -0.001994
5.026662	 -0.001760
5.039996	 -0.001684
5.053329	 -0.001659
5.066662	 -0.001675
5.079996	 -0.001838
5.093329	 -0.002008
5.106662	 -0.001971
5.119996	 -0.001870
5.133329	 -0.001963
5.146662	 -0.002211
5.159996	 -0.002429
5.173329	 -0.002429
5.186662	 -0.002124
5.199996	 -0.001751
5.213329	 -0.001567
5.226662	 -0.001541
5.239995	 -0.001606
5.253329	 -0.001722
5.266662	 -0.001712
5.279995	 -0.001516
5.293329	 -0.001331
5.306662	 -0.001233
5.319995	 -0.001128
5.333329	 -0.001019
5.346662	 -0.000928
5.359995	 -0.000783
5.373329	 -0.000642
5.386662	 -0.000682
5.399995	 -0.000778
5.413329	 -0.000649
5.426662	 -0.000407
5.439995	 -0.000405
5.453329	 -0.000606
5.466662	 -0.000705
5.479995	 -0.000693
5.493329	 -0.000658
5.506662	 -0.000503
5.519995	 -0.000312
5.533329	 -0.000327
5.546662	 -0.000488
5.559995	 -0.000486
5.573328	 -0.000203
5.586662	 0.000078
5.599995	 0.000029
5.613328	 -0.000262
5.626662	 -0.000510
5.639995	 -0.000640
5.653328	 -0.000650
5.666662	 -0.000492
5.679995	 -0.000212
5.693328	 0.000055
5.706662	 0.000278
5.719995	 0.000535
5.733328	 0.000787
5.746662	 0.000871
5.759995	 0.000793
5.773328	 0.000816
5.786662	 0.001153
5.799995	 0.001710
5.813328	 0.002197
5.826662	 0.002537
5.839995	 0.002916
5.853328	 0.003476
5.866662	 0.004167
5.879995	 0.004808
5.893328	 0.005317
5.906662	 0.005808
5.919995	 0.006358
5.933328	 0.006972
5.946661	 0.007674
5.959995	 0.008337
5.973328	 0.008737
5.986661	 0.008895
5.999995	 0.009103
6.013328	 0.009526
6.026661	 0.010022
6.039995	 0.010433
6.053328	 0.010816
6.066661	 0.011308
6.079995	 0.011859
6.093328	 0.012211
6.106661	 0.012296
6.119995	 0.012407
6.133328	 0.012781
6.146661	 0.013363
6.159995	 0.013981
6.173328	 0.014488
6.186661	 0.014803
6.199995	 0.014947
6.213328	 0.015031
6.226661	 0.015198
6.239995	 0.015549
6.253328	 0.016075
6.266661	 0.016642
6.279994	 0.017169
6.293328	 0.017855
6.306661	 0.018991
6.319994	 0.020710
6.333328	 0.023207
6.346661	 0.026579
6.359994	 0.030172
6.373328	 0.032926
6.386661	 0.034274
6.399994	 0.034223
6.413328	 0.032939
6.426661	 0.030751
6.439994	 0.028276
6.453328	 0.026104
6.466661	 0.024439
6.479994	 0.023159
6.493328	 0.022168
6.506661	 0.021548
6.519994	 0.021326
6.533328	 0.021349
6.546661	 0.021437
6.559994	 0.021442
6.573328	 0.021276
6.586661	 0.021014
6.599994	 0.020847
6.613328	 0.020828
6.626661	 0.020791
6.639994	 0.020651
6.653327	 0.020551
6.666661	 0.020635
6.679994	 0.020813
6.693327	 0.020917
6.706661	 0.020970
6.719994	 0.021083
6.733327	 0.021284
6.746661	 0.021574
6.759994	 0.021856
6.773327	 0.021964
6.786661	 0.021899
6.799994	 0.021791
6.813327	 0.021773
6.826661	 0.021901
6.839994	 0.022077
6.853327	 0.022199
6.866661	 0.022339
6.879994	 0.022502
6.893327	 0.022502
6.906661	 0.022427
6.919994	 0.022693
6.933327	 0.023318
6.946661	 0.023807
6.959994	 0.023903
6.973327	 0.023848
6.986660	 0.023917
6.999994	 0.024172
7.013327	 0.024532
7.026660	 0.024831
7.039994	 0.024927
7.053327	 0.024839
7.066660	 0.024739
7.079994	 0.024762
7.093327	 0.025010
7.106660	 0.025922
7.119994	 0.028827
7.133327	 0.035803
7.146660	 0.047432
7.159994	 0.059952
7.173327	 0.066866
7.186660	 0.064907
7.199994	 0.056726
7.213327	 0.047346
7.226660	 0.039947
7.239994	 0.035142
7.253327	 0.032342
7.266660	 0.030823
7.279994	 0.030080
7.293327	 0.029826
7.306660	 0.029810
7.319993	 0.029826
7.333327	 0.029802
7.346660	 0.029748
7.359993	 0.029811
7.373327	 0.030158
7.386660	 0.030707
7.399993	 0.031275
7.413327	 0.031910
7.426660	 0.032682
7.439993	 0.033350
7.453327	 0.033611
7.466660	 0.033524
7.479993	 0.033500
7.493327	 0.034118
7.506660	 0.035798
7.519993	 0.038055
7.533327	 0.039534
7.546660	 0.039566
7.559993	 0.039119
7.573327	 0.039592
7.586660	 0.041002
7.599993	 0.042051
7.613327	 0.041981
7.626660	 0.041424
7.639993	 0.041103
7.653327	 0.040780
7.666660	 0.040155
7.679993	 0.039855
7.693326	 0.040559
7.706660	 0.041755
7.719993	 0.042300
7.733326	 0.041776
7.746660	 0.040497
7.759993	 0.038817
7.773326	 0.037213
7.786660	 0.036247
7.799993	 0.035960
7.813326	 0.035970
7.826660	 0.036052
7.839993	 0.036176
7.853326	 0.036339
7.866660	 0.036502
7.879993	 0.036586
7.893326	 0.036632
7.906660	 0.036779
7.919993	 0.037016
7.933326	 0.037208
7.946660	 0.037299
7.959993	 0.037403
7.973326	 0.037705
7.986660	 0.038158
7.999993	 0.038436
8.013327	 0.038427
8.026660	 0.038420
8.039993	 0.038614
8.053327	 0.038845
8.066660	 0.038982
8.079993	 0.039227
8.093327	 0.039969
8.106660	 0.041345
8.119993	 0.042890
8.133327	 0.043892
8.146660	 0.044137
8.159993	 0.043990
8.173326	 0.043806
8.186660	 0.043628
8.199993	 0.043419
8.213326	 0.043131
8.226660	 0.042646
8.239993	 0.041970
8.253326	 0.041346
8.266660	 0.041025
8.279993	 0.040966
8.293326	 0.040978
8.306660	 0.041050
8.319993	 0.041259
8.333326	 0.041522
8.346660	 0.041648
8.359993	 0.041592
8.373326	 0.041511
8.386660	 0.041575
8.399993	 0.041774
8.413326	 0.042024
8.426660	 0.042332
8.439993	 0.042644
8.453326	 0.042794
8.466660	 0.042771
8.479993	 0.042821
8.493326	 0.043206
8.506660	 0.043934
8.519993	 0.044763
8.533326	 0.045391
8.546659	 0.045635
8.559993	 0.045519
8.573326	 0.045294
8.586659	 0.045230
8.599993	 0.045314
8.613326	 0.045360
8.626659	 0.045367
8.639993	 0.045468
8.653326	 0.045686
8.666659	 0.046022
8.679993	 0.046456
8.693326	 0.046794
8.706659	 0.046865
8.719993	 0.046809
8.733326	 0.046884
8.746659	 0.047152
8.759993	 0.047533
8.773326	 0.047879
8.786659	 0.048021
8.799993	 0.047973
8.813326	 0.047919
8.826659	 0.047891
8.839993	 0.047827
8.853326	 0.047859
8.866659	 0.048135
8.879992	 0.048573
8.893326	 0.048959
8.906659	 0.049155
8.919992	 0.049148
8.933326	 0.049022
8.946659	 0.048920
8.959992	 0.048950
8.973326	 0.049102
8.986659	 0.049347
8.999992	 0.049716
9.013326	 0.050189
9.026659	 0.050658
9.039992	 0.051092
9.053326	 0.051572
9.066659	 0.052195
9.079992	 0.052947
9.093326	 0.053683
9.106659	 0.054372
9.119992	 0.055051
9.133326	 0.055485
9.146659	 0.055339
9.159992	 0.054662
9.173326	 0.053940
9.186659	 0.053600
9.199992	 0.053532
9.213326	 0.053401
9.226659	 0.053222
9.239992	 0.053169
9.253325	 0.053207
9.266659	 0.053249
9.279992	 0.053290
9.293325	 0.053310
9.306659	 0.053269
9.319992	 0.053166
9.333325	 0.053150
9.346659	 0.053467
9.359992	 0.054003
9.373325	 0.054297
9.386659	 0.054245
9.399992	 0.054221
9.413325	 0.054545
9.426659	 0.055228
9.439992	 0.055954
9.453325	 0.056331
9.466659	 0.056302
9.479992	 0.056107
9.493325	 0.055958
9.506659	 0.055882
9.519992	 0.055796
9.533325	 0.055696
9.546659	 0.055699
9.559992	 0.055797
9.573325	 0.055820
9.586658	 0.055829
9.599992	 0.056059
9.613325	 0.056499
9.626658	 0.056920
9.639992	 0.057217
9.653325	 0.057449
9.666658	 0.057596
9.679992	 0.057615
9.693325	 0.057649
9.706658	 0.057846
9.719992	 0.058094
9.733325	 0.058205
9.746658	 0.058236
9.759992	 0.058352
9.773325	 0.058478
9.786658	 0.058424
9.799992	 0.058274
9.813325	 0.058290
9.826658	 0.058477
9.839992	 0.058607
9.853325	 0.058641
9.866658	 0.058751
9.879992	 0.058998
9.893325	 0.059424
9.906658	 0.060088
9.919991	 0.060802
9.933325	 0.061278
9.946658	 0.061472
9.959991	 0.061465
9.973325	 0.061132
9.986658	 0.060327
9.999991	 0.059387
10.013325	 0.058945
10.026658	 0.059129
10.039991	 0.059455
10.053325	 0.059623
10.066658	 0.059770
10.079991	 0.059942
10.093325	 0.059970
10.106658	 0.059826
10.119991	 0.059729
10.133325	 0.059944
10.146658	 0.060533
10.159991	 0.061291
10.173325	 0.061923
10.186658	 0.062131
10.199991	 0.061831
10.213325	 0.061351
10.226658	 0.061166
10.239991	 0.061427
10.253325	 0.061812
10.266658	 0.062008
10.279991	 0.062082
10.293324	 0.062119
10.306658	 0.062031
10.319991	 0.061860
10.333324	 0.061706
10.346658	 0.061544
10.359991	 0.061392
10.373324	 0.061352
10.386658	 0.061521
10.399991	 0.061915
10.413324	 0.062458
10.426658	 0.063094
10.439991	 0.063777
10.453324	 0.064343
10.466658	 0.064574
10.479991	 0.064445
10.493324	 0.064141
10.506658	 0.063830
10.519991	 0.063538
10.533324	 0.063291
10.546658	 0.063164
10.559991	 0.063127
10.573324	 0.063132
10.586658	 0.063294
10.599991	 0.063711
10.613324	 0.064209
10.626657	 0.064484
10.639991	 0.064498
10.653324	 0.064476
10.666657	 0.064512
10.679991	 0.064467
10.693324	 0.064350
10.706657	 0.064465
10.719991	 0.064947
10.733324	 0.065487
10.746657	 0.065789
10.759991	 0.065930
10.773324	 0.066004
10.786657	 0.065939
10.799991	 0.065844
10.813324	 0.066022
10.826657	 0.066465
10.839991	 0.066846
10.853324	 0.067222
10.866657	 0.068214
10.879991	 0.070101
10.893324	 0.072110
10.906657	 0.073160
10.919991	 0.072908
10.933324	 0.071672
10.946657	 0.070013
10.959991	 0.068618
10.973324	 0.067936
10.986657	 0.067854
10.999990	 0.068090
11.013324	 0.068485
11.026657	 0.068670
11.039990	 0.068264
11.053324	 0.067591
11.066657	 0.067351
11.079990	 0.067631
11.093324	 0.067948
11.106657	 0.068020
11.119990	 0.067925
11.133324	 0.067727
11.146657	 0.067415
11.159990	 0.067059
11.173324	 0.066852
11.186657	 0.066959
11.199990	 0.067348
11.213324	 0.067794
11.226657	 0.067983
11.239990	 0.067819
11.253324	 0.067629
11.266657	 0.067760
11.279990	 0.068083
11.293324	 0.068255
11.306657	 0.068248
11.319990	 0.068207
11.333323	 0.068155
11.346657	 0.068131
11.359990	 0.068125
11.373323	 0.067921
11.386657	 0.067482
11.399990	 0.067169
11.413323	 0.067228
11.426657	 0.067454
11.439990	 0.067563
11.453323	 0.067509
11.466657	 0.067420
11.479990	 0.067499
11.493323	 0.067809
11.506657	 0.068120
11.519990	 0.068244
11.533323	 0.068325
11.546657	 0.068528
11.559990	 0.068764
11.573323	 0.068974
11.586657	 0.069235
11.599990	 0.069465
11.613323	 0.069518
11.626657	 0.069561
11.639990	 0.069884
11.653323	 0.070410
11.666656	 0.070825
11.679990	 0.070958
11.693323	 0.070792
11.706656	 0.070425
11.719990	 0.070115
11.733323	 0.070081
11.746656	 0.070150
11.759990	 0.069954
11.773323	 0.069510
11.786656	 0.069203
11.799990	 0.069247
11.813323	 0.069491
11.826656	 0.069683
11.839990	 0.069804
11.853323	 0.070101
11.866656	 0.070797
11.879990	 0.071868
11.893323	 0.073105
11.906656	 0.074144
11.919990	 0.074577
11.933323	 0.074344
11.946656	 0.073676
11.959990	 0.072793
11.973323	 0.072291
11.986656	 0.074185
11.999990	 0.082558
12.013323	 0.101696
12.026656	 0.130661
12.039989	 0.159341
12.053323	 0.173689
12.066656	 0.167124
12.079989	 0.145414
12.093323	 0.120295
12.106656	 0.100304
12.119989	 0.087557
12.133323	 0.080404
12.146656	 0.076738
12.159989	 0.075096
12.173323	 0.074463
12.186656	 0.074167
12.199989	 0.073905
12.213323	 0.073639
12.226656	 0.073505
12.239989	 0.073594
12.253323	 0.073708
12.266656	 0.073515
12.279989	 0.072941
12.293323	 0.072361
12.306656	 0.072259
12.319989	 0.072673
12.333323	 0.073197
12.346656	 0.073501
12.359989	 0.073622
12.373322	 0.073664
12.386656	 0.073525
12.399989	 0.073264
12.413322	 0.073311
12.426656	 0.073978
12.439989	 0.075102
12.453322	 0.076228
12.466656	 0.076929
12.479989	 0.076970
12.493322	 0.076406
12.506656	 0.075577
12.519989	 0.074830
12.533322	 0.074292
12.546656	 0.073974
12.559989	 0.073835
12.573322	 0.073730
12.586656	 0.073662
12.599989	 0.073872
12.613322	 0.074469
12.626656	 0.075301
12.639989	 0.076277
12.653322	 0.077412
12.666656	 0.078442
12.679989	 0.078820
12.693322	 0.078306
12.706656	 0.077206
12.719989	 0.075989
12.733322	 0.075004
12.746655	 0.074462
12.759989	 0.074347
12.773322	 0.074406
12.786655	 0.074397
12.799989	 0.074290
12.813322	 0.074223
12.826655	 0.074291
12.839989	 0.074402
12.853322	 0.074442
12.866655	 0.074436
12.879989	 0.074490
12.893322	 0.074616
12.906655	 0.074650
12.919989	 0.074431
12.933322	 0.074064
12.946655	 0.073836
12.959989	 0.073827
12.973322	 0.073818
12.986655	 0.073672
12.999989	 0.073646
13.013322	 0.074047
13.026655	 0.074694
13.039989	 0.075149
13.053322	 0.075370
13.066655	 0.075585
13.079988	 0.075764
13.093322	 0.075688
13.106655	 0.075351
13.119988	 0.075054
13.133322	 0.075023
13.146655	 0.075055
13.159988	 0.074870
13.173322	 0.074647
13.186655	 0.074713
13.199988	 0.074912
13.213322	 0.074895
13.226655	 0.074745
13.239988	 0.074844
13.253322	 0.075267
13.266655	 0.075666
13.279988	 0.075796
13.293322	 0.075737
13.306655	 0.075594
13.319988	 0.075363
13.333322	 0.075103
13.346655	 0.075013
13.359988	 0.075188
13.373322	 0.075450
13.386655	 0.075603
13.399988	 0.075659
13.413321	 0.075638
13.426655	 0.075494
13.439988	 0.075342
13.453321	 0.075317
13.466655	 0.075331
13.479988	 0.075216
13.493321	 0.074978
13.506655	 0.074881
13.519988	 0.075087
13.533321	 0.075251
13.546655	 0.075006
13.559988	 0.074588
13.573321	 0.074483
13.586655	 0.074768
13.599988	 0.075175
13.613321	 0.075576
13.626655	 0.075977
13.639988	 0.076225
13.653321	 0.076122
13.666655	 0.075741
13.679988	 0.075394
13.693321	 0.075284
13.706655	 0.075374
13.719988	 0.075489
13.733321	 0.075417
13.746655	 0.075163
13.759988	 0.074990
13.773321	 0.075048
13.786654	 0.075213
13.799988	 0.075282
13.813321	 0.075223
13.826654	 0.075188
13.839988	 0.075294
13.853321	 0.075517
13.866654	 0.075789
13.879988	 0.075967
13.893321	 0.075929
13.906654	 0.075806
13.919988	 0.075806
13.933321	 0.075952
13.946654	 0.076186
13.959988	 0.076432
13.973321	 0.076535
13.986654	 0.076404
13.999988	 0.076192
14.013321	 0.076139
14.026654	 0.076289
14.039988	 0.076439
14.053321	 0.076400
14.066654	 0.076254
14.079988	 0.076244
14.093321	 0.076425
14.106654	 0.076540
14.119987	 0.076360
14.133321	 0.076030
14.146654	 0.075789
14.159987	 0.075623
14.173321	 0.075396
14.186654	 0.075111
14.199987	 0.074928
14.213321	 0.074894
14.226654	 0.074885
14.239987	 0.074886
14.253321	 0.074994
14.266654	 0.075211
14.279987	 0.075455
14.293321	 0.075612
14.306654	 0.075576
14.319987	 0.075374
14.333321	 0.075221
14.346654	 0.075365
14.359987	 0.075729
14.373321	 0.075936
14.386654	 0.075879
14.399987	 0.075843
14.413321	 0.075969
14.426654	 0.076076
14.439987	 0.076073
14.453321	 0.076113
14.466654	 0.076296
14.479987	 0.076476
14.493320	 0.076472
14.506654	 0.076307
14.519987	 0.076076
14.533320	 0.075743
14.546654	 0.075314
14.559987	 0.075003
14.573320	 0.074935
14.586654	 0.075000
14.599987	 0.075133
14.613320	 0.075411
14.626654	 0.075810
14.639987	 0.076150
14.653320	 0.076327
14.666654	 0.076301
14.679987	 0.076015
14.693320	 0.075649
14.706654	 0.075574
14.719987	 0.075838
14.733320	 0.076069
14.746654	 0.075923
14.759987	 0.075494
14.773320	 0.075285
14.786654	 0.075562
14.799987	 0.075858
14.813320	 0.075633
14.826653	 0.075112
14.839987	 0.074900
14.853320	 0.075129
14.866653	 0.075469
14.879987	 0.075750
14.893320	 0.075954
14.906653	 0.075983
14.919987	 0.075866
14.933320	 0.075728
14.946653	 0.075616
14.959987	 0.075635
14.973320	 0.075827
14.986653	 0.075997
14.999987	 0.076025
15.013320	 0.075983
15.026653	 0.075954
15.039987	 0.076046
15.053320	 0.076299
15.066653	 0.076532
15.079987	 0.076610
15.093320	 0.076638
15.106653	 0.076709
15.119987	 0.076757
15.133320	 0.076747
15.146653	 0.076797
15.159986	 0.076947
15.173320	 0.077062
15.186653	 0.077127
15.199986	 0.077247
15.213320	 0.077291
15.226653	 0.076993
15.239986	 0.076431
15.253320	 0.075998
15.266653	 0.075891
15.279986	 0.075986
15.293320	 0.076085
15.306653	 0.076114
15.319986	 0.076109
15.333320	 0.076081
15.346653	 0.076027
15.359986	 0.076028
15.373320	 0.076111
15.386653	 0.076237
15.399986	 0.076427
15.413320	 0.076615
15.426653	 0.076638
15.439986	 0.076516
15.453320	 0.076468
15.466653	 0.076545
15.479986	 0.076580
15.493320	 0.076540
15.506653	 0.076599
15.519986	 0.076794
15.533319	 0.076866
15.546653	 0.076659
15.559986	 0.076358
15.573319	 0.076200
15.586653	 0.076187
15.599986	 0.076162
15.613319	 0.076031
15.626653	 0.075823
15.639986	 0.075602
15.653319	 0.075464
15.666653	 0.075578
15.679986	 0.076032
15.693319	 0.076616
15.706653	 0.077060
15.719986	 0.077364
15.733319	 0.077610
15.746653	 0.077726
15.759986	 0.077587
15.773319	 0.077223
15.786653	 0.076844
15.799986	 0.076591
15.813319	 0.076454
15.826653	 0.076457
15.839986	 0.076635
15.853319	 0.076833
15.866652	 0.076841
15.879986	 0.076728
15.893319	 0.076685
15.906652	 0.076693
15.919986	 0.076642
15.933319	 0.076543
15.946652	 0.076498
15.959986	 0.076555
15.973319	 0.076669
15.986652	 0.076781
15.999986	 0.076865
16.013319	 0.076833
16.026653	 0.076633
16.039988	 0.076469
16.053322	 0.076500
16.066656	 0.076573
16.079990	 0.076508
16.093325	 0.076368
16.106659	 0.076308
16.119993	 0.076349
16.133327	 0.076477
16.146662	 0.076669
16.159996	 0.076678
16.173330	 0.076293
16.186665	 0.075794
16.199999	 0.075679
16.213333	 0.076018
16.226667	 0.076501
16.240002	 0.076974
16.253336	 0.077589
16.266670	 0.078587
16.280005	 0.080473
16.293339	 0.084842
16.306673	 0.094425
16.320007	 0.109389
16.333342	 0.122577
16.346676	 0.123574
16.360010	 0.110190
16.373344	 0.090923
16.386679	 0.074708
16.400013	 0.063663
16.413347	 0.055801
16.426682	 0.049310
16.440016	 0.043492
16.453350	 0.038298
16.466684	 0.033768
16.480019	 0.029756
16.493353	 0.026140
16.506687	 0.022947
16.520021	 0.020194
16.533356	 0.017793
16.546690	 0.015640
16.560024	 0.013767
16.573359	 0.012266
16.586693	 0.010993
16.600027	 0.009676
16.613361	 0.008339
16.626696	 0.007256
16.640030	 0.006518
16.653364	 0.005923
16.666698	 0.005196
16.680033	 0.004256
16.693367	 0.003269
16.706701	 0.002454
16.720036	 0.001883
16.733370	 0.001379
16.746704	 0.000665
16.760038	 -0.000263
16.773373	 -0.001188
16.786707	 -0.002073
16.800041	 -0.003084
16.813375	 -0.004227
16.826710	 -0.005306
16.840044	 -0.006229
16.853378	 -0.007112
16.866713	 -0.008083
16.880047	 -0.009092
16.893381	 -0.009942
16.906715	 -0.010587
16.920050	 -0.011199
16.933384	 -0.011831
16.946718	 -0.012396
16.960052	 -0.012927
16.973387	 -0.013497
16.986721	 -0.014005
17.000055	 -0.014337
17.013390	 -0.014595
17.026724	 -0.014969
17.040058	 -0.015434
17.053392	 -0.015760
17.066727	 -0.015905
17.080061	 -0.016074
17.093395	 -0.016313
17.106730	 -0.016457
17.120064	 -0.016405
17.133398	 -0.016221
17.146732	 -0.016033
17.160067	 -0.015816
17.173401	 -0.015446
17.186735	 -0.014959
17.200069	 -0.014439
17.213404	 -0.013882
17.226738	 -0.013438
17.240072	 -0.013342
17.253407	 -0.013527
17.266741	 -0.013692
17.280075	 -0.013567
17.293409	 -0.013083
17.306744	 -0.012508
17.320078	 -0.012118
17.333412	 -0.011837
17.346746	 -0.011500
17.360081	 -0.011105
17.373415	 -0.010675
17.386749	 -0.010215
17.400084	 -0.009763
17.413418	 -0.009338
17.426752	 -0.008989
17.440086	 -0.008737
17.453421	 -0.008510
17.466755	 -0.008337
17.480089	 -0.008347
17.493423	 -0.008439
17.506758	 -0.008387
17.520092	 -0.008277
17.533426	 -0.008312
17.546761	 -0.008406
17.560095	 -0.008361
17.573429	 -0.008156
17.586763	 -0.007843
17.600098	 -0.007453
17.613432	 -0.007106
17.626766	 -0.006922
17.640100	 -0.006806
17.653435	 -0.006611
17.666769	 -0.006335
17.680103	 -0.006088
17.693438	 -0.006050
17.706772	 -0.006255
17.720106	 -0.006447
17.733440	 -0.006404
17.746775	 -0.006170
17.760109	 -0.005913
17.773443	 -0.005762
17.786777	 -0.005694
17.800112	 -0.005578
17.813446	 -0.005360
17.826780	 -0.005150
17.840115	 -0.005075
17.853449	 -0.005099
17.866783	 -0.005082
17.880117	 -0.005008
17.893452	 -0.004945
17.906786	 -0.004929
17.920120	 -0.005014
17.933455	 -0.005212
17.946789	 -0.005370
17.960123	 -0.005293
17.973457	 -0.005030
17.986792	 -0.004790
18.000126	 -0.004590
18.013460	 -0.004275
18.026794	 -0.003899
18.040129	 -0.003737
18.053463	 -0.003812
18.066797	 -0.003886
18.080132	 -0.003995
18.093466	 -0.004306
18.106800	 -0.004579
18.120134	 -0.004468
18.133469	 -0.004206
18.146803	 -0.004281
18.160137	 -0.004673
18.173471	 -0.004963
18.186806	 -0.004977
18.200140	 -0.004841
18.213474	 -0.004662
18.226809	 -0.004502
18.240143	 -0.004404
18.253477	 -0.004307
18.266811	 -0.004122
18.280146	 -0.003887
18.293480	 -0.003743
18.306814	 -0.003775
18.320148	 -0.003969
18.333483	 -0.004310
18.346817	 -0.004671
18.360151	 -0.004800
18.373486	 -0.004632
18.386820	 -0.004396
18.400154	 -0.004331
18.413488	 -0.004518
18.426823	 -0.004843
18.440157	 -0.005036
18.453491	 -0.004975
18.466825	 -0.004839
18.480160	 -0.004784
18.493494	 -0.004796
18.506828	 -0.004785
18.520163	 -0.004662
18.533497	 -0.004477
18.546831	 -0.004465
18.560165	 -0.004764
18.573500	 -0.005176
18.586834	 -0.005362
18.600168	 -0.005213
18.613503	 -0.004958
18.626837	 -0.004844
18.640171	 -0.004837
18.653505	 -0.004807
18.666840	 -0.004888
18.680174	 -0.005255
18.693508	 -0.005677
18.706842	 -0.005745
18.720177	 -0.005441
18.733511	 -0.005082
18.746845	 -0.004858
18.760180	 -0.004727
18.773514	 -0.004583
18.786848	 -0.004399
18.800182	 -0.004221
18.813517	 -0.004145
18.826851	 -0.004262
18.840185	 -0.004497
18.853519	 -0.004643
18.866854	 -0.004614
18.880188	 -0.004482
18.893522	 -0.004343
18.906857	 -0.004301
18.920191	 -0.004364
18.933525	 -0.004380
18.946859	 -0.004241
18.960194	 -0.004043
18.973528	 -0.003965
18.986862	 -0.004005
19.000196	 -0.004002
19.013531	 -0.003901
19.026865	 -0.003824
19.040199	 -0.003886
19.053534	 -0.004074
19.066868	 -0.004306
19.080202	 -0.004555
19.093536	 -0.004830
19.106871	 -0.005143
19.120205	 -0.005499
19.133539	 -0.005771
19.146873	 -0.005791
19.160208	 -0.005597
19.173542	 -0.005408
19.186876	 -0.005397
19.200211	 -0.005469
19.213545	 -0.005444
19.226879	 -0.005398
19.240213	 -0.005458
19.253548	 -0.005453
19.266882	 -0.005224
19.280216	 -0.004939
19.293550	 -0.004706
19.306885	 -0.004459
19.320219	 -0.004357
19.333553	 -0.004615
19.346888	 -0.005018
19.360222	 -0.005204
19.373556	 -0.005212
19.386890	 -0.005291
19.400225	 -0.005468
19.413559	 -0.005640
19.426893	 -0.005712
19.440228	 -0.005603
19.453562	 -0.005417
19.466896	 -0.005389
19.480230	 -0.005567
19.493565	 -0.005746
19.506899	 -0.005741
19.520233	 -0.005599
19.533567	 -0.005409
19.546902	 -0.005187
19.560236	 -0.005050
19.573570	 -0.005109
19.586905	 -0.005192
19.600239	 -0.005122
19.613573	 -0.004991
19.626907	 -0.004971
19.640242	 -0.005120
19.653576	 -0.005289
19.666910	 -0.005344
19.680244	 -0.005386
19.693579	 -0.005512
19.706913	 -0.005684
19.720247	 -0.005842
19.733582	 -0.005889
19.746916	 -0.005847
19.760250	 -0.005887
19.773584	 -0.006030
19.786919	 -0.006080
19.800253	 -0.005916
19.813587	 -0.005669
19.826921	 -0.005525
19.840256	 -0.005501
19.853590	 -0.005550
19.866924	 -0.005621
19.880259	 -0.005646
19.893593	 -0.005681
19.906927	 -0.005809
19.920261	 -0.005873
19.933596	 -0.005731
19.946930	 -0.005639
19.960264	 -0.005764
19.973598	 -0.005823
19.986933	 -0.005714

*------------------------ End of raw data
Results for Channel	1	=	242.00	nm
Title:	Report Title
Run File:	C:\HPLC\PET 2025\2025.07.30\ompa od0.1 10mgml004.run
--------------
Injection Info
--------------
Method:	C:\METODOS EQUIPO 2 2025\20250402 PET_Calibrado TPA MHET BHET DIMER.mth
Sample:	OmpA OD0.1 10mgml
Injection Date:	Thu Jul 31 02:45:55 2025
Manual injection
Operator:	Paloma
Instrument:	3
Notes:	
---------
Misc Info
---------
Workstation:	HPLC
Bus Address:	44
Run Time:	0.000	to	20.000	min.
-----------
Recalc Info
-----------
Recalc Method:	c:\metodos equipo 2 2025\20250402 pet_calibrado tpa mhet bhet dimer.mth
Recalc Date:	Fri Aug 01 10:41:12 2025
Operator:	Paloma
Instrument:	3
Notes:	
Sample Rate:	5.000 Hz.
Measurement Type:	1 = Area
Calculation Type:	4 = ExtStd
Normalize Results:	No
------------------------
Peak Info for Channel 1
------------------------
4 Peaks (tR	Timeoffset	RRT	Sepcode	Width	Counts	Result	Name)
6.395	0.054	0.0000	BB	9.59	1353688	12.224477	TPA (uM)
7.103	-0.026	0.0000	GR	0.00	1658711	31.663355	MHET (uM)
7.455	0.045	0.0000	BB	15.11	4183	0.050444	BHET (uM)
9.138	0.009	0.0000	BB	-23.41	296236	5.305997	DIMER (uM)
