# Supplementary material for: Engineering Escherichia coli for polyethylene terephthalate powder biodegradation via recoding of an outer membrane protein
Source: iScience. 2026 Jan 2;29(2):114621. doi: 10.1016/j.isci.2025.114621 (PMC12860643; doi:10.1016/j.isci.2025.114621)
Supplement: Data S2. Raw HPLC and UHPLC-MS data — (A) Unprocessed HPLC data files supporting Figures 4, S3, S5, Tables 1 and S4. Files are provided in.txt format corresponding to the data extracted with Varian ProStar software (Varian Inc., Palo Alto, California, USA). Each file contains absorbance values (in arbitrary units) recorded over time under the analytical conditions described in STAR Methods. (B) Raw UHPLC-MS files supporting Figure S4. The chromatograms and mass spectrometry data can be analyzed with the software MassLynx V4.1 (Waters) to obtain the mass spectra of the oligomers TET and TETE. Analytical conditions described in STAR Methods. (A and B) The unprocessed HPLC and UHPLC-MS files have been deposited at Zenodo under the identifier https://zenodo.org/records/17578239. [file mmc5.zip › Data S2/A. HPLC/Figure 4B/S3 20MGML_1.TXT]

File	C:\HPLC\PET 2025\2025.07.30\ompa od0.1 20mgml.run	Filetype	63
WTOASCII Parameters:	C:\star\WTOASCII.TXT
 1 channels
   Channel	 1	242.00	nm	in AU
Base rate 5.0000 Hz	Bunch 2	Effective rate 5.00000 Hz.	T = 0.003333 min.
6000 points	from	0.000	to	20.000	minutes
Sampling every 4 point(s)
Printing points from	0.000	to	20.000 min, point 0 to 5999
Channels	1	to	1
0.000000	 0.000000
0.013333	 -0.000555
0.026667	 -0.000564
0.040000	 -0.000104
0.053333	 0.000280
0.066667	 0.000414
0.080000	 0.000517
0.093333	 0.000622
0.106667	 0.000534
0.120000	 0.000349
0.133333	 0.000351
0.146667	 0.000359
0.160000	 -0.000029
0.173333	 -0.000723
0.186667	 -0.001231
0.200000	 -0.001289
0.213333	 -0.001066
0.226667	 -0.000738
0.240000	 -0.000294
0.253333	 0.000117
0.266667	 0.000255
0.280000	 0.000248
0.293333	 0.000411
0.306667	 0.000726
0.320000	 0.000955
0.333333	 0.000991
0.346667	 0.000826
0.360000	 0.000475
0.373333	 0.000050
0.386667	 -0.000277
0.400000	 -0.000419
0.413333	 -0.000352
0.426667	 -0.000094
0.440000	 0.000205
0.453333	 0.000413
0.466666	 0.000532
0.480000	 0.000540
0.493333	 0.000438
0.506666	 0.000379
0.520000	 0.000419
0.533333	 0.000410
0.546666	 0.000324
0.560000	 0.000276
0.573333	 0.000257
0.586666	 0.000279
0.600000	 0.000391
0.613333	 0.000430
0.626666	 0.000335
0.640000	 0.000417
0.653333	 0.000781
0.666666	 0.001108
0.680000	 0.001149
0.693333	 0.000875
0.706666	 0.000454
0.720000	 0.000215
0.733333	 0.000238
0.746666	 0.000242
0.760000	 0.000044
0.773333	 -0.000154
0.786666	 -0.000059
0.800000	 0.000289
0.813333	 0.000536
0.826666	 0.000494
0.839999	 0.000395
0.853333	 0.000439
0.866666	 0.000428
0.879999	 0.000188
0.893333	 0.000029
0.906666	 0.000289
0.919999	 0.000696
0.933333	 0.000733
0.946666	 0.000413
0.959999	 0.000126
0.973333	 0.000034
0.986666	 0.000055
0.999999	 0.000086
1.013333	 0.000024
1.026666	 -0.000147
1.039999	 -0.000284
1.053333	 -0.000277
1.066666	 -0.000146
1.079999	 0.000024
1.093333	 0.000085
1.106666	 0.000029
1.119999	 0.000051
1.133333	 0.000183
1.146666	 0.000269
1.159999	 0.000233
1.173333	 0.000055
1.186666	 -0.000252
1.199999	 -0.000502
1.213333	 -0.000454
1.226666	 -0.000116
1.239999	 0.000312
1.253332	 0.000745
1.266666	 0.001211
1.279999	 0.001640
1.293332	 0.002014
1.306666	 0.002433
1.319999	 0.002789
1.333332	 0.002706
1.346666	 0.002046
1.359999	 0.001296
1.373332	 0.001241
1.386666	 0.004606
1.399999	 0.022168
1.413332	 0.071924
1.426666	 0.157513
1.439999	 0.251296
1.453332	 0.316482
1.466666	 0.340588
1.479999	 0.335748
1.493332	 0.318011
1.506666	 0.296767
1.519999	 0.276046
1.533332	 0.257339
1.546666	 0.240782
1.559999	 0.225573
1.573332	 0.210929
1.586666	 0.196710
1.599999	 0.183004
1.613332	 0.169903
1.626665	 0.157453
1.639999	 0.145496
1.653332	 0.133968
1.666665	 0.123028
1.679999	 0.112702
1.693332	 0.102811
1.706665	 0.093253
1.719999	 0.084076
1.733332	 0.075265
1.746665	 0.066848
1.759999	 0.059299
1.773332	 0.053112
1.786665	 0.048008
1.799999	 0.043400
1.813332	 0.039334
1.826665	 0.036203
1.839999	 0.033957
1.853332	 0.032297
1.866665	 0.031271
1.879999	 0.031033
1.893332	 0.031269
1.906665	 0.031380
1.919999	 0.030906
1.933332	 0.029634
1.946665	 0.027763
1.959998	 0.025662
1.973332	 0.023341
1.986665	 0.020706
1.999998	 0.018002
2.013332	 0.015589
2.026665	 0.013602
2.039999	 0.011985
2.053332	 0.010650
2.066665	 0.009571
2.079998	 0.008679
2.093332	 0.007805
2.106665	 0.006899
2.119998	 0.006024
2.133332	 0.005253
2.146665	 0.004696
2.159998	 0.004392
2.173332	 0.004193
2.186665	 0.003906
2.199998	 0.003458
2.213332	 0.002933
2.226665	 0.002562
2.239998	 0.002601
2.253332	 0.002964
2.266665	 0.003239
2.279998	 0.003211
2.293332	 0.003069
2.306665	 0.002961
2.319998	 0.002737
2.333332	 0.002316
2.346665	 0.001863
2.359998	 0.001581
2.373332	 0.001566
2.386665	 0.001667
2.399998	 0.001583
2.413332	 0.001263
2.426665	 0.000937
2.439998	 0.000813
2.453331	 0.000916
2.466665	 0.001064
2.479998	 0.001095
2.493331	 0.001065
2.506665	 0.001120
2.519998	 0.001395
2.533331	 0.001900
2.546665	 0.002386
2.559998	 0.002601
2.573331	 0.002537
2.586665	 0.002295
2.599998	 0.001966
2.613331	 0.001600
2.626665	 0.001247
2.639998	 0.001028
2.653331	 0.001040
2.666665	 0.001231
2.679998	 0.001393
2.693331	 0.001312
2.706665	 0.001004
2.719998	 0.000708
2.733331	 0.000600
2.746665	 0.000674
2.759998	 0.000876
2.773331	 0.001098
2.786664	 0.001227
2.799998	 0.001306
2.813331	 0.001428
2.826664	 0.001544
2.839998	 0.001526
2.853331	 0.001331
2.866664	 0.001024
2.879998	 0.000707
2.893331	 0.000540
2.906664	 0.000661
2.919998	 0.000904
2.933331	 0.000975
2.946664	 0.000951
2.959998	 0.001117
2.973331	 0.001385
2.986664	 0.001458
2.999998	 0.001394
3.013331	 0.001417
3.026664	 0.001407
3.039998	 0.001090
3.053331	 0.000594
3.066664	 0.000366
3.079998	 0.000594
3.093331	 0.001023
3.106664	 0.001258
3.119998	 0.001127
3.133331	 0.000832
3.146664	 0.000633
3.159997	 0.000499
3.173331	 0.000323
3.186664	 0.000192
3.199997	 0.000235
3.213331	 0.000415
3.226664	 0.000604
3.239997	 0.000762
3.253331	 0.000936
3.266664	 0.001056
3.279997	 0.001001
3.293331	 0.000905
3.306664	 0.000946
3.319997	 0.000936
3.333331	 0.000713
3.346664	 0.000552
3.359997	 0.000678
3.373331	 0.000872
3.386664	 0.000891
3.399997	 0.000891
3.413331	 0.001114
3.426664	 0.001428
3.439997	 0.001557
3.453331	 0.001519
3.466664	 0.001558
3.479997	 0.001755
3.493330	 0.001957
3.506664	 0.002066
3.519997	 0.002142
3.533330	 0.002207
3.546664	 0.002193
3.559997	 0.002127
3.573330	 0.002100
3.586664	 0.002036
3.599997	 0.001841
3.613330	 0.001639
3.626664	 0.001574
3.639997	 0.001615
3.653330	 0.001627
3.666664	 0.001482
3.679997	 0.001159
3.693330	 0.000830
3.706664	 0.000718
3.719997	 0.000770
3.733330	 0.000748
3.746664	 0.000597
3.759997	 0.000464
3.773330	 0.000467
3.786664	 0.000576
3.799997	 0.000620
3.813330	 0.000453
3.826663	 0.000224
3.839997	 0.000246
3.853330	 0.000508
3.866663	 0.000673
3.879997	 0.000618
3.893330	 0.000507
3.906663	 0.000427
3.919997	 0.000319
3.933330	 0.000092
3.946663	 -0.000199
3.959997	 -0.000316
3.973330	 -0.000191
3.986663	 -0.000053
3.999997	 -0.000015
4.013330	 0.000097
4.026663	 0.000475
4.039997	 0.001005
4.053330	 0.001261
4.066663	 0.001032
4.079997	 0.000669
4.093330	 0.000537
4.106663	 0.000536
4.119997	 0.000510
4.133330	 0.000490
4.146663	 0.000438
4.159997	 0.000336
4.173330	 0.000316
4.186663	 0.000376
4.199996	 0.000325
4.213330	 0.000165
4.226663	 0.000140
4.239996	 0.000278
4.253330	 0.000397
4.266663	 0.000459
4.279996	 0.000481
4.293330	 0.000438
4.306663	 0.000322
4.319996	 0.000150
4.333330	 0.000067
4.346663	 0.000237
4.359996	 0.000542
4.373330	 0.000630
4.386663	 0.000401
4.399996	 0.000171
4.413330	 0.000233
4.426663	 0.000505
4.439996	 0.000730
4.453330	 0.000824
4.466663	 0.000886
4.479996	 0.000968
4.493330	 0.001027
4.506663	 0.001048
4.519996	 0.001082
4.533329	 0.001181
4.546663	 0.001255
4.559996	 0.001214
4.573329	 0.001166
4.586663	 0.001161
4.599996	 0.001113
4.613329	 0.001091
4.626663	 0.001158
4.639996	 0.001170
4.653329	 0.001050
4.666663	 0.000912
4.679996	 0.000905
4.693329	 0.001060
4.706663	 0.001202
4.719996	 0.001212
4.733329	 0.001244
4.746663	 0.001411
4.759996	 0.001592
4.773329	 0.001692
4.786663	 0.001690
4.799996	 0.001523
4.813329	 0.001257
4.826663	 0.001073
4.839996	 0.001034
4.853329	 0.001086
4.866663	 0.001130
4.879996	 0.001127
4.893329	 0.001148
4.906662	 0.001216
4.919996	 0.001320
4.933329	 0.001469
4.946662	 0.001543
4.959996	 0.001373
4.973329	 0.001044
4.986662	 0.000818
4.999996	 0.000841
5.013329	 0.001094
5.026662	 0.001438
5.039996	 0.001589
5.053329	 0.001381
5.066662	 0.001029
5.079996	 0.000790
5.093329	 0.000715
5.106662	 0.000836
5.119996	 0.001130
5.133329	 0.001474
5.146662	 0.001712
5.159996	 0.001688
5.173329	 0.001473
5.186662	 0.001321
5.199996	 0.001255
5.213329	 0.001041
5.226662	 0.000610
5.239995	 0.000237
5.253329	 0.000248
5.266662	 0.000595
5.279995	 0.000895
5.293329	 0.001008
5.306662	 0.001160
5.319995	 0.001434
5.333329	 0.001625
5.346662	 0.001678
5.359995	 0.001776
5.373329	 0.001959
5.386662	 0.002072
5.399995	 0.002017
5.413329	 0.001775
5.426662	 0.001446
5.439995	 0.001270
5.453329	 0.001285
5.466662	 0.001199
5.479995	 0.000966
5.493329	 0.000942
5.506662	 0.001210
5.519995	 0.001426
5.533329	 0.001426
5.546662	 0.001340
5.559995	 0.001284
5.573328	 0.001297
5.586662	 0.001414
5.599995	 0.001604
5.613328	 0.001783
5.626662	 0.001892
5.639995	 0.001913
5.653328	 0.001899
5.666662	 0.002040
5.679995	 0.002436
5.693328	 0.002924
5.706662	 0.003388
5.719995	 0.003938
5.733328	 0.004553
5.746662	 0.004976
5.759995	 0.005109
5.773328	 0.005132
5.786662	 0.005299
5.799995	 0.005776
5.813328	 0.006534
5.826662	 0.007308
5.839995	 0.007867
5.853328	 0.008264
5.866662	 0.008666
5.879995	 0.009154
5.893328	 0.009667
5.906662	 0.010030
5.919995	 0.010315
5.933328	 0.010798
5.946661	 0.011430
5.959995	 0.011999
5.973328	 0.012537
5.986661	 0.013123
5.999995	 0.013653
6.013328	 0.014051
6.026661	 0.014340
6.039995	 0.014519
6.053328	 0.014663
6.066661	 0.014983
6.079995	 0.015540
6.093328	 0.016131
6.106661	 0.016536
6.119995	 0.016791
6.133328	 0.017124
6.146661	 0.017618
6.159995	 0.018117
6.173328	 0.018453
6.186661	 0.018685
6.199995	 0.018990
6.213328	 0.019333
6.226661	 0.019672
6.239995	 0.020295
6.253328	 0.021632
6.266661	 0.024329
6.279994	 0.029562
6.293328	 0.038416
6.306661	 0.050673
6.319994	 0.064335
6.333328	 0.076368
6.346661	 0.084094
6.359994	 0.086206
6.373328	 0.082998
6.386661	 0.075989
6.399994	 0.067095
6.413328	 0.057863
6.426661	 0.049355
6.439994	 0.042326
6.453328	 0.037091
6.466661	 0.033441
6.479994	 0.030982
6.493328	 0.029302
6.506661	 0.028032
6.519994	 0.027109
6.533328	 0.026635
6.546661	 0.026425
6.559994	 0.026185
6.573328	 0.025925
6.586661	 0.025851
6.599994	 0.025967
6.613328	 0.025980
6.626661	 0.025702
6.639994	 0.025350
6.653327	 0.025239
6.666661	 0.025393
6.679994	 0.025600
6.693327	 0.025708
6.706661	 0.025766
6.719994	 0.025898
6.733327	 0.026130
6.746661	 0.026372
6.759994	 0.026582
6.773327	 0.026857
6.786661	 0.027145
6.799994	 0.027195
6.813327	 0.026984
6.826661	 0.026806
6.839994	 0.026866
6.853327	 0.027053
6.866661	 0.027146
6.879994	 0.027112
6.893327	 0.027090
6.906661	 0.027271
6.919994	 0.027726
6.933327	 0.028291
6.946661	 0.028727
6.959994	 0.028941
6.973327	 0.029022
6.986660	 0.029132
6.999994	 0.029335
7.013327	 0.029533
7.026660	 0.029599
7.039994	 0.029588
7.053327	 0.029750
7.066660	 0.030822
7.079994	 0.036071
7.093327	 0.053673
7.106660	 0.092106
7.119994	 0.146412
7.133327	 0.192887
7.146660	 0.207154
7.159994	 0.186138
7.173327	 0.146554
7.186660	 0.106958
7.199994	 0.076832
7.213327	 0.057532
7.226660	 0.046611
7.239994	 0.040907
7.253327	 0.038120
7.266660	 0.036888
7.279994	 0.036291
7.293327	 0.035887
7.306660	 0.035723
7.319993	 0.035819
7.333327	 0.035897
7.346660	 0.035791
7.359993	 0.035794
7.373327	 0.036369
7.386660	 0.037573
7.399993	 0.038894
7.413327	 0.039574
7.426660	 0.039309
7.439993	 0.038740
7.453327	 0.038880
7.466660	 0.040119
7.479993	 0.041962
7.493327	 0.043488
7.506660	 0.044031
7.519993	 0.043803
7.533327	 0.043831
7.546660	 0.044857
7.559993	 0.046461
7.573327	 0.047979
7.586660	 0.050088
7.599993	 0.053909
7.613327	 0.058365
7.626660	 0.060651
7.639993	 0.059861
7.653327	 0.057785
7.666660	 0.055936
7.679993	 0.054067
7.693326	 0.051570
7.706660	 0.048667
7.719993	 0.046113
7.733326	 0.044308
7.746660	 0.042992
7.759993	 0.041883
7.773326	 0.041102
7.786660	 0.040753
7.799993	 0.040674
7.813326	 0.040727
7.826660	 0.040884
7.839993	 0.041098
7.853326	 0.041306
7.866660	 0.041450
7.879993	 0.041455
7.893326	 0.041280
7.906660	 0.041019
7.919993	 0.040909
7.933326	 0.041118
7.946660	 0.041586
7.959993	 0.042162
7.973326	 0.042662
7.986660	 0.042877
7.999993	 0.042872
8.013327	 0.042957
8.026660	 0.043266
8.039993	 0.043753
8.053327	 0.044515
8.066660	 0.045676
8.079993	 0.047152
8.093327	 0.048573
8.106660	 0.049369
8.119993	 0.049355
8.133327	 0.049067
8.146660	 0.049074
8.159993	 0.049253
8.173326	 0.049120
8.186660	 0.048514
8.199993	 0.047686
8.213326	 0.047008
8.226660	 0.046658
8.239993	 0.046602
8.253326	 0.046780
8.266660	 0.047073
8.279993	 0.047296
8.293326	 0.047349
8.306660	 0.047296
8.319993	 0.047271
8.333326	 0.047290
8.346660	 0.047246
8.359993	 0.047105
8.373326	 0.046988
8.386660	 0.047034
8.399993	 0.047246
8.413326	 0.047504
8.426660	 0.047670
8.439993	 0.047694
8.453326	 0.047810
8.466660	 0.048312
8.479993	 0.048940
8.493326	 0.049176
8.506660	 0.049080
8.519993	 0.049128
8.533326	 0.049526
8.546659	 0.050062
8.559993	 0.050342
8.573326	 0.050128
8.586659	 0.049620
8.599993	 0.049294
8.613326	 0.049406
8.626659	 0.049725
8.639993	 0.049881
8.653326	 0.049902
8.666659	 0.050075
8.679993	 0.050432
8.693326	 0.050810
8.706659	 0.051169
8.719993	 0.051488
8.733326	 0.051662
8.746659	 0.051762
8.759993	 0.051988
8.773326	 0.052336
8.786659	 0.052695
8.799993	 0.053057
8.813326	 0.053446
8.826659	 0.053900
8.839993	 0.054428
8.853326	 0.054855
8.866659	 0.055053
8.879992	 0.055143
8.893326	 0.055245
8.906659	 0.055341
8.919992	 0.055410
8.933326	 0.055370
8.946659	 0.055133
8.959992	 0.054835
8.973326	 0.054733
8.986659	 0.054971
8.999992	 0.055544
9.013326	 0.056424
9.026659	 0.057611
9.039992	 0.059076
9.053326	 0.060720
9.066659	 0.062207
9.079992	 0.063002
9.093326	 0.062939
9.106659	 0.062389
9.119992	 0.061670
9.133326	 0.060811
9.146659	 0.059924
9.159992	 0.059269
9.173326	 0.058936
9.186659	 0.058763
9.199992	 0.058539
9.213326	 0.058217
9.226659	 0.057923
9.239992	 0.057874
9.253325	 0.058164
9.266659	 0.058556
9.279992	 0.058708
9.293325	 0.058579
9.306659	 0.058476
9.319992	 0.058652
9.333325	 0.059061
9.346659	 0.059543
9.359992	 0.060082
9.373325	 0.060734
9.386659	 0.061411
9.399992	 0.061948
9.413325	 0.062271
9.426659	 0.062423
9.439992	 0.062480
9.453325	 0.062482
9.466659	 0.062503
9.479992	 0.062665
9.493325	 0.062915
9.506659	 0.063025
9.519992	 0.062913
9.533325	 0.062672
9.546659	 0.062393
9.559992	 0.062145
9.573325	 0.061932
9.586658	 0.061698
9.599992	 0.061533
9.613325	 0.061671
9.626658	 0.062191
9.639992	 0.062894
9.653325	 0.063499
9.666658	 0.063814
9.679992	 0.063815
9.693325	 0.063748
9.706658	 0.063853
9.719992	 0.063964
9.733325	 0.063852
9.746658	 0.063692
9.759992	 0.063733
9.773325	 0.063924
9.786658	 0.064155
9.799992	 0.064502
9.813325	 0.064968
9.826658	 0.065326
9.839992	 0.065493
9.853325	 0.065693
9.866658	 0.066083
9.879992	 0.066548
9.893325	 0.066971
9.906658	 0.067351
9.919991	 0.067589
9.933325	 0.067469
9.946658	 0.067021
9.959991	 0.066613
9.973325	 0.066433
9.986658	 0.066301
9.999991	 0.066091
10.013325	 0.065926
10.026658	 0.065986
10.039991	 0.066272
10.053325	 0.066593
10.066658	 0.066780
10.079991	 0.066847
10.093325	 0.066873
10.106658	 0.067051
10.119991	 0.067754
10.133325	 0.068954
10.146658	 0.069921
10.159991	 0.070139
10.173325	 0.069920
10.186658	 0.069739
10.199991	 0.069715
10.213325	 0.069853
10.226658	 0.070097
10.239991	 0.070267
10.253325	 0.070300
10.266658	 0.070242
10.279991	 0.070075
10.293324	 0.069775
10.306658	 0.069343
10.319991	 0.068929
10.333324	 0.068822
10.346658	 0.069007
10.359991	 0.069220
10.373324	 0.069433
10.386658	 0.069719
10.399991	 0.070052
10.413324	 0.070548
10.426658	 0.071269
10.439991	 0.071893
10.453324	 0.072004
10.466658	 0.071574
10.479991	 0.070938
10.493324	 0.070511
10.506658	 0.070527
10.519991	 0.070762
10.533324	 0.070740
10.546658	 0.070428
10.559991	 0.070330
10.573324	 0.070753
10.586658	 0.071366
10.599991	 0.071604
10.613324	 0.071307
10.626657	 0.070868
10.639991	 0.070771
10.653324	 0.071113
10.666657	 0.071521
10.679991	 0.071523
10.693324	 0.071119
10.706657	 0.070748
10.719991	 0.070700
10.733324	 0.070990
10.746657	 0.071582
10.759991	 0.072349
10.773324	 0.073095
10.786657	 0.073762
10.799991	 0.074382
10.813324	 0.075033
10.826657	 0.075912
10.839991	 0.077277
10.853324	 0.079222
10.866657	 0.081313
10.879991	 0.082520
10.893324	 0.082028
10.906657	 0.080198
10.919991	 0.078246
10.933324	 0.077019
10.946657	 0.076522
10.959991	 0.076428
10.973324	 0.076445
10.986657	 0.076241
10.999990	 0.075701
11.013324	 0.075238
11.026657	 0.075225
11.039990	 0.075392
11.053324	 0.075372
11.066657	 0.075229
11.079990	 0.075061
11.093324	 0.074868
11.106657	 0.074707
11.119990	 0.074503
11.133324	 0.074054
11.146657	 0.073458
11.159990	 0.073122
11.173324	 0.073160
11.186657	 0.073278
11.199990	 0.073348
11.213324	 0.073619
11.226657	 0.074165
11.239990	 0.074631
11.253324	 0.074881
11.266657	 0.075196
11.279990	 0.075584
11.293324	 0.075664
11.306657	 0.075396
11.319990	 0.075243
11.333323	 0.075399
11.346657	 0.075476
11.359990	 0.075209
11.373323	 0.074824
11.386657	 0.074610
11.399990	 0.074696
11.413323	 0.075038
11.426657	 0.075377
11.439990	 0.075552
11.453323	 0.075737
11.466657	 0.076081
11.479990	 0.076330
11.493323	 0.076186
11.506657	 0.075863
11.519990	 0.075857
11.533323	 0.076294
11.546657	 0.076898
11.559990	 0.077433
11.573323	 0.077811
11.586657	 0.077961
11.599990	 0.078004
11.613323	 0.078246
11.626657	 0.078668
11.639990	 0.078867
11.653323	 0.078637
11.666656	 0.078205
11.679990	 0.077887
11.693323	 0.077797
11.706656	 0.077894
11.719990	 0.078022
11.733323	 0.077931
11.746656	 0.077716
11.759990	 0.077912
11.773323	 0.078568
11.786656	 0.079057
11.799990	 0.079100
11.813323	 0.078991
11.826656	 0.079014
11.839990	 0.079367
11.853323	 0.080296
11.866656	 0.081889
11.879990	 0.083646
11.893323	 0.084473
11.906656	 0.083776
11.919990	 0.082211
11.933323	 0.080959
11.946656	 0.081497
11.959990	 0.087350
11.973323	 0.105284
11.986656	 0.140890
11.999990	 0.188668
12.013323	 0.228760
12.026656	 0.240556
12.039989	 0.220412
12.053323	 0.182526
12.066656	 0.144697
12.079989	 0.116747
12.093323	 0.099701
12.106656	 0.090537
12.119989	 0.086009
12.133323	 0.083954
12.146656	 0.083126
12.159989	 0.082732
12.173323	 0.082325
12.186656	 0.081820
12.199989	 0.081271
12.213323	 0.080784
12.226656	 0.080487
12.239989	 0.080285
12.253323	 0.079989
12.266656	 0.079806
12.279989	 0.080075
12.293323	 0.080707
12.306656	 0.081437
12.319989	 0.082157
12.333323	 0.082750
12.346656	 0.082967
12.359989	 0.082680
12.373322	 0.082147
12.386656	 0.081861
12.399989	 0.082147
12.413322	 0.082974
12.426656	 0.083933
12.439989	 0.084373
12.453322	 0.083962
12.466656	 0.083026
12.479989	 0.082223
12.493322	 0.082035
12.506656	 0.082481
12.519989	 0.083131
12.533322	 0.083422
12.546656	 0.083157
12.559989	 0.082658
12.573322	 0.082433
12.586656	 0.082919
12.599989	 0.084433
12.613322	 0.086905
12.626656	 0.089501
12.639989	 0.090940
12.653322	 0.090528
12.666656	 0.088670
12.679989	 0.086298
12.693322	 0.084253
12.706656	 0.083065
12.719989	 0.082763
12.733322	 0.082925
12.746655	 0.083061
12.759989	 0.083002
12.773322	 0.082949
12.786655	 0.083042
12.799989	 0.083108
12.813322	 0.082993
12.826655	 0.082893
12.839989	 0.083144
12.853322	 0.083703
12.866655	 0.084129
12.879989	 0.084160
12.893322	 0.083996
12.906655	 0.083908
12.919989	 0.083921
12.933322	 0.083953
12.946655	 0.083965
12.959989	 0.083840
12.973322	 0.083494
12.986655	 0.083192
12.999989	 0.083291
13.013322	 0.083772
13.026655	 0.084328
13.039989	 0.084720
13.053322	 0.084912
13.066655	 0.084942
13.079988	 0.084785
13.093322	 0.084362
13.106655	 0.083658
13.119988	 0.082870
13.133322	 0.082384
13.146655	 0.082421
13.159988	 0.082757
13.173322	 0.083080
13.186655	 0.083342
13.199988	 0.083572
13.213322	 0.083771
13.226655	 0.083993
13.239988	 0.084232
13.253322	 0.084349
13.266655	 0.084305
13.279988	 0.084234
13.293322	 0.084275
13.306655	 0.084439
13.319988	 0.084560
13.333322	 0.084522
13.346655	 0.084536
13.359988	 0.084780
13.373322	 0.084994
13.386655	 0.084890
13.399988	 0.084681
13.413321	 0.084652
13.426655	 0.084666
13.439988	 0.084573
13.453321	 0.084493
13.466655	 0.084493
13.479988	 0.084515
13.493321	 0.084574
13.506655	 0.084658
13.519988	 0.084594
13.533321	 0.084344
13.546655	 0.084213
13.559988	 0.084395
13.573321	 0.084502
13.586655	 0.084116
13.599988	 0.083558
13.613321	 0.083438
13.626655	 0.083866
13.639988	 0.084522
13.653321	 0.085018
13.666655	 0.085169
13.679988	 0.085123
13.693321	 0.085115
13.706655	 0.085135
13.719988	 0.085063
13.733321	 0.084964
13.746655	 0.084982
13.759988	 0.085076
13.773321	 0.085123
13.786654	 0.085075
13.799988	 0.084912
13.813321	 0.084725
13.826654	 0.084716
13.839988	 0.084917
13.853321	 0.085177
13.866654	 0.085366
13.879988	 0.085343
13.893321	 0.085089
13.906654	 0.084949
13.919988	 0.085160
13.933321	 0.085359
13.946654	 0.085122
13.959988	 0.084571
13.973321	 0.084117
13.986654	 0.083973
13.999988	 0.084069
14.013321	 0.084308
14.026654	 0.084686
14.039988	 0.085142
14.053321	 0.085510
14.066654	 0.085695
14.079988	 0.085764
14.093321	 0.085758
14.106654	 0.085623
14.119987	 0.085429
14.133321	 0.085370
14.146654	 0.085473
14.159987	 0.085492
14.173321	 0.085302
14.186654	 0.085151
14.199987	 0.085245
14.213321	 0.085446
14.226654	 0.085586
14.239987	 0.085734
14.253321	 0.085959
14.266654	 0.086137
14.279987	 0.086109
14.293321	 0.085851
14.306654	 0.085476
14.319987	 0.085183
14.333321	 0.085073
14.346654	 0.085012
14.359987	 0.084827
14.373321	 0.084601
14.386654	 0.084571
14.399987	 0.084785
14.413321	 0.084955
14.426654	 0.084827
14.439987	 0.084611
14.453321	 0.084720
14.466654	 0.085155
14.479987	 0.085466
14.493320	 0.085395
14.506654	 0.085156
14.519987	 0.085027
14.533320	 0.085050
14.546654	 0.085118
14.559987	 0.085178
14.573320	 0.085252
14.586654	 0.085272
14.599987	 0.085128
14.613320	 0.084968
14.626654	 0.085053
14.639987	 0.085283
14.653320	 0.085323
14.666654	 0.085093
14.679987	 0.084748
14.693320	 0.084492
14.706654	 0.084539
14.719987	 0.084823
14.733320	 0.085026
14.746654	 0.085091
14.759987	 0.085164
14.773320	 0.085120
14.786654	 0.084868
14.799987	 0.084614
14.813320	 0.084456
14.826653	 0.084377
14.839987	 0.084466
14.853320	 0.084693
14.866653	 0.084764
14.879987	 0.084527
14.893320	 0.084329
14.906653	 0.084584
14.919987	 0.085173
14.933320	 0.085595
14.946653	 0.085581
14.959987	 0.085350
14.973320	 0.085206
14.986653	 0.085189
14.999987	 0.085293
15.013320	 0.085575
15.026653	 0.085874
15.039987	 0.085916
15.053320	 0.085818
15.066653	 0.085983
15.079987	 0.086476
15.093320	 0.086900
15.106653	 0.086880
15.119987	 0.086414
15.133320	 0.085899
15.146653	 0.085770
15.159986	 0.085956
15.173320	 0.086009
15.186653	 0.085829
15.199986	 0.085743
15.213320	 0.085866
15.226653	 0.085978
15.239986	 0.085968
15.253320	 0.085930
15.266653	 0.085921
15.279986	 0.085917
15.293320	 0.085912
15.306653	 0.085895
15.319986	 0.085821
15.333320	 0.085671
15.346653	 0.085555
15.359986	 0.085607
15.373320	 0.085737
15.386653	 0.085761
15.399986	 0.085757
15.413320	 0.085910
15.426653	 0.086107
15.439986	 0.086103
15.453320	 0.085908
15.466653	 0.085745
15.479986	 0.085782
15.493320	 0.086048
15.506653	 0.086432
15.519986	 0.086737
15.533319	 0.086810
15.546653	 0.086651
15.559986	 0.086376
15.573319	 0.086105
15.586653	 0.086004
15.599986	 0.086149
15.613319	 0.086317
15.626653	 0.086280
15.639986	 0.086132
15.653319	 0.086026
15.666653	 0.085976
15.679986	 0.085956
15.693319	 0.085979
15.706653	 0.086178
15.719986	 0.086635
15.733319	 0.087035
15.746653	 0.086864
15.759986	 0.086227
15.773319	 0.085851
15.786653	 0.086068
15.799986	 0.086477
15.813319	 0.086600
15.826653	 0.086410
15.839986	 0.086199
15.853319	 0.086180
15.866652	 0.086379
15.879986	 0.086768
15.893319	 0.087237
15.906652	 0.087550
15.919986	 0.087656
15.933319	 0.087720
15.946652	 0.087770
15.959986	 0.087746
15.973319	 0.087696
15.986652	 0.087649
15.999986	 0.087535
16.013319	 0.087268
16.026653	 0.086826
16.039988	 0.086450
16.053322	 0.086529
16.066656	 0.087041
16.079990	 0.087540
16.093325	 0.087752
16.106659	 0.087778
16.119993	 0.087805
16.133327	 0.087862
16.146662	 0.087941
16.159996	 0.088105
16.173330	 0.088340
16.186665	 0.088644
16.199999	 0.089064
16.213333	 0.089518
16.226667	 0.090307
16.240002	 0.093065
16.253336	 0.100839
16.266670	 0.115168
16.280005	 0.130712
16.293339	 0.136235
16.306673	 0.126100
16.320007	 0.107038
16.333342	 0.089397
16.346676	 0.077169
16.360010	 0.068789
16.373344	 0.062010
16.386679	 0.055829
16.400013	 0.050192
16.413347	 0.045219
16.426682	 0.040777
16.440016	 0.036752
16.453350	 0.033254
16.466684	 0.030370
16.480019	 0.028039
16.493353	 0.026083
16.506687	 0.024265
16.520021	 0.022500
16.533356	 0.020928
16.546690	 0.019686
16.560024	 0.018746
16.573359	 0.017934
16.586693	 0.017067
16.600027	 0.016083
16.613361	 0.014980
16.626696	 0.013851
16.640030	 0.012872
16.653364	 0.012125
16.666698	 0.011555
16.680033	 0.011004
16.693367	 0.010175
16.706701	 0.008926
16.720036	 0.007631
16.733370	 0.006703
16.746704	 0.006001
16.760038	 0.005178
16.773373	 0.004178
16.786707	 0.003108
16.800041	 0.002083
16.813375	 0.001245
16.826710	 0.000588
16.840044	 -0.000089
16.853378	 -0.000886
16.866713	 -0.001655
16.880047	 -0.002233
16.893381	 -0.002620
16.906715	 -0.002973
16.920050	 -0.003471
16.933384	 -0.004164
16.946718	 -0.005038
16.960052	 -0.005947
16.973387	 -0.006558
16.986721	 -0.006676
17.000055	 -0.006484
17.013390	 -0.006364
17.026724	 -0.006483
17.040058	 -0.006706
17.053392	 -0.006890
17.066727	 -0.007006
17.080061	 -0.007064
17.093395	 -0.007013
17.106730	 -0.006811
17.120064	 -0.006563
17.133398	 -0.006310
17.146732	 -0.005883
17.160067	 -0.005259
17.173401	 -0.004728
17.186735	 -0.004470
17.200069	 -0.004361
17.213404	 -0.004204
17.226738	 -0.003875
17.240072	 -0.003328
17.253407	 -0.002688
17.266741	 -0.002156
17.280075	 -0.001776
17.293409	 -0.001491
17.306744	 -0.001290
17.320078	 -0.001177
17.333412	 -0.001061
17.346746	 -0.000788
17.360081	 -0.000439
17.373415	 -0.000265
17.386749	 -0.000167
17.400084	 0.000099
17.413418	 0.000398
17.426752	 0.000497
17.440086	 0.000517
17.453421	 0.000730
17.466755	 0.001128
17.480089	 0.001490
17.493423	 0.001730
17.506758	 0.001985
17.520092	 0.002380
17.533426	 0.002815
17.546761	 0.003064
17.560095	 0.002999
17.573429	 0.002708
17.586763	 0.002425
17.600098	 0.002357
17.613432	 0.002566
17.626766	 0.002884
17.640100	 0.002995
17.653435	 0.002808
17.666769	 0.002667
17.680103	 0.002973
17.693438	 0.003640
17.706772	 0.004234
17.720106	 0.004580
17.733440	 0.004775
17.746775	 0.004856
17.760109	 0.004780
17.773443	 0.004629
17.786777	 0.004570
17.800112	 0.004615
17.813446	 0.004704
17.826780	 0.004909
17.840115	 0.005172
17.853449	 0.005234
17.866783	 0.005026
17.880117	 0.004748
17.893452	 0.004676
17.906786	 0.004921
17.920120	 0.005225
17.933455	 0.005340
17.946789	 0.005396
17.960123	 0.005510
17.973457	 0.005588
17.986792	 0.005513
18.000126	 0.005290
18.013460	 0.005077
18.026794	 0.005118
18.040129	 0.005529
18.053463	 0.006068
18.066797	 0.006313
18.080132	 0.006157
18.093466	 0.005855
18.106800	 0.005650
18.120134	 0.005645
18.133469	 0.005816
18.146803	 0.006037
18.160137	 0.006219
18.173471	 0.006323
18.186806	 0.006325
18.200140	 0.006195
18.213474	 0.005976
18.226809	 0.005783
18.240143	 0.005679
18.253477	 0.005727
18.266811	 0.005916
18.280146	 0.006008
18.293480	 0.005885
18.306814	 0.005761
18.320148	 0.005707
18.333483	 0.005587
18.346817	 0.005481
18.360151	 0.005522
18.373486	 0.005563
18.386820	 0.005510
18.400154	 0.005484
18.413488	 0.005468
18.426823	 0.005310
18.440157	 0.005043
18.453491	 0.004835
18.466825	 0.004743
18.480160	 0.004812
18.493494	 0.005160
18.506828	 0.005673
18.520163	 0.005959
18.533497	 0.005785
18.546831	 0.005325
18.560165	 0.004935
18.573500	 0.004832
18.586834	 0.005002
18.600168	 0.005314
18.613503	 0.005562
18.626837	 0.005578
18.640171	 0.005456
18.653505	 0.005401
18.666840	 0.005468
18.680174	 0.005650
18.693508	 0.005887
18.706842	 0.006010
18.720177	 0.005864
18.733511	 0.005569
18.746845	 0.005460
18.760180	 0.005615
18.773514	 0.005796
18.786848	 0.005963
18.800182	 0.006268
18.813517	 0.006518
18.826851	 0.006346
18.840185	 0.005941
18.853519	 0.005865
18.866854	 0.006221
18.880188	 0.006594
18.893522	 0.006647
18.906857	 0.006434
18.920191	 0.006317
18.933525	 0.006476
18.946859	 0.006630
18.960194	 0.006450
18.973528	 0.006072
18.986862	 0.005884
19.000196	 0.005957
19.013531	 0.006066
19.026865	 0.006083
19.040199	 0.006034
19.053534	 0.005842
19.066868	 0.005426
19.080202	 0.005066
19.093536	 0.005107
19.106871	 0.005377
19.120205	 0.005480
19.133539	 0.005416
19.146873	 0.005441
19.160208	 0.005550
19.173542	 0.005500
19.186876	 0.005266
19.200211	 0.005103
19.213545	 0.005103
19.226879	 0.005134
19.240213	 0.005200
19.253548	 0.005398
19.266882	 0.005596
19.280216	 0.005569
19.293550	 0.005446
19.306885	 0.005529
19.320219	 0.005777
19.333553	 0.005874
19.346888	 0.005692
19.360222	 0.005399
19.373556	 0.005169
19.386890	 0.005078
19.400225	 0.005176
19.413559	 0.005363
19.426893	 0.005396
19.440228	 0.005297
19.453562	 0.005304
19.466896	 0.005370
19.480230	 0.005292
19.493565	 0.005220
19.506899	 0.005482
19.520233	 0.005940
19.533567	 0.006098
19.546902	 0.005914
19.560236	 0.005830
19.573570	 0.005931
19.586905	 0.005911
19.600239	 0.005710
19.613573	 0.005472
19.626907	 0.005302
19.640242	 0.005264
19.653576	 0.005257
19.666910	 0.005160
19.680244	 0.005162
19.693579	 0.005454
19.706913	 0.005843
19.720247	 0.006092
19.733582	 0.006205
19.746916	 0.006071
19.760250	 0.005594
19.773584	 0.005171
19.786919	 0.005198
19.800253	 0.005451
19.813587	 0.005521
19.826921	 0.005377
19.840256	 0.005214
19.853590	 0.005135
19.866924	 0.005123
19.880259	 0.005185
19.893593	 0.005331
19.906927	 0.005483
19.920261	 0.005543
19.933596	 0.005523
19.946930	 0.005439
19.960264	 0.005277
19.973598	 0.005132
19.986933	 0.005105

*------------------------ End of raw data
Results for Channel	1	=	242.00	nm
Title:	Report Title
Run File:	C:\HPLC\PET 2025\2025.07.30\ompa od0.1 20mgml.run
--------------
Injection Info
--------------
Method:	C:\METODOS EQUIPO 2 2025\20250402 PET_Calibrado TPA MHET BHET DIMER.mth
Sample:	OmpA OD0.1 20mgml
Injection Date:	Thu Jul 31 00:57:06 2025
Manual injection
Operator:	Paloma
Instrument:	3
Notes:	
---------
Misc Info
---------
Workstation:	HPLC
Bus Address:	44
Run Time:	0.000	to	20.000	min.
-----------
Recalc Info
-----------
Recalc Method:	c:\metodos equipo 2 2025\20250402 pet_calibrado tpa mhet bhet dimer.mth
Recalc Date:	Fri Aug 01 11:04:38 2025
Operator:	Paloma
Instrument:	3
Notes:	
Sample Rate:	5.000 Hz.
Measurement Type:	1 = Area
Calculation Type:	4 = ExtStd
Normalize Results:	No
------------------------
Peak Info for Channel 1
------------------------
4 Peaks (tR	Timeoffset	RRT	Sepcode	Width	Counts	Result	Name)
6.358	0.017	0.0000	BB	7.12	4744104	43.618717	TPA (uM)
7.103	-0.026	0.0000	GR	0.00	7716364	161.359924	MHET (uM)
7.418	0.008	0.0000	BB	3.35	41015	0.494756	BHET (uM)
9.088	-0.041	0.0000	BB	7.58	444598	7.976946	DIMER (uM)
