# Supplementary material for: Engineering Escherichia coli for polyethylene terephthalate powder biodegradation via recoding of an outer membrane protein
Source: iScience. 2026 Jan 2;29(2):114621. doi: 10.1016/j.isci.2025.114621 (PMC12860643; doi:10.1016/j.isci.2025.114621)
Supplement: Data S2. Raw HPLC and UHPLC-MS data — (A) Unprocessed HPLC data files supporting Figures 4, S3, S5, Tables 1 and S4. Files are provided in.txt format corresponding to the data extracted with Varian ProStar software (Varian Inc., Palo Alto, California, USA). Each file contains absorbance values (in arbitrary units) recorded over time under the analytical conditions described in STAR Methods. (B) Raw UHPLC-MS files supporting Figure S4. The chromatograms and mass spectrometry data can be analyzed with the software MassLynx V4.1 (Waters) to obtain the mass spectra of the oligomers TET and TETE. Analytical conditions described in STAR Methods. (A and B) The unprocessed HPLC and UHPLC-MS files have been deposited at Zenodo under the identifier https://zenodo.org/records/17578239. [file mmc5.zip › Data S2/A. HPLC/Figure 4B/S3 20MGML_2.TXT]

File	C:\HPLC\PET 2025\2025.07.30\ompa od0.1 20mgml_r.run	Filetype	63
WTOASCII Parameters:	C:\star\WTOASCII.TXT
 1 channels
   Channel	 1	242.00	nm	in AU
Base rate 5.0000 Hz	Bunch 2	Effective rate 5.00000 Hz.	T = 0.003333 min.
6000 points	from	0.000	to	20.000	minutes
Sampling every 4 point(s)
Printing points from	0.000	to	20.000 min, point 0 to 5999
Channels	1	to	1
0.000000	 0.000000
0.013333	 -0.000374
0.026667	 -0.000893
0.040000	 -0.001343
0.053333	 -0.001500
0.066667	 -0.001360
0.080000	 -0.001076
0.093333	 -0.000763
0.106667	 -0.000471
0.120000	 -0.000323
0.133333	 -0.000371
0.146667	 -0.000448
0.160000	 -0.000479
0.173333	 -0.000555
0.186667	 -0.000612
0.200000	 -0.000522
0.213333	 -0.000346
0.226667	 -0.000273
0.240000	 -0.000428
0.253333	 -0.000742
0.266667	 -0.001035
0.280000	 -0.001210
0.293333	 -0.001220
0.306667	 -0.001024
0.320000	 -0.000742
0.333333	 -0.000624
0.346667	 -0.000708
0.360000	 -0.000812
0.373333	 -0.000884
0.386667	 -0.000908
0.400000	 -0.000790
0.413333	 -0.000550
0.426667	 -0.000430
0.440000	 -0.000599
0.453333	 -0.000847
0.466666	 -0.000936
0.480000	 -0.000938
0.493333	 -0.000888
0.506666	 -0.000741
0.520000	 -0.000662
0.533333	 -0.000727
0.546666	 -0.000758
0.560000	 -0.000780
0.573333	 -0.000948
0.586666	 -0.001135
0.600000	 -0.001158
0.613333	 -0.001153
0.626666	 -0.001344
0.640000	 -0.001601
0.653333	 -0.001598
0.666666	 -0.001374
0.680000	 -0.001264
0.693333	 -0.001353
0.706666	 -0.001433
0.720000	 -0.001370
0.733333	 -0.001244
0.746666	 -0.001256
0.760000	 -0.001521
0.773333	 -0.001888
0.786666	 -0.002098
0.800000	 -0.002104
0.813333	 -0.002082
0.826666	 -0.002216
0.839999	 -0.002521
0.853333	 -0.002843
0.866666	 -0.003049
0.879999	 -0.003127
0.893333	 -0.003115
0.906666	 -0.003096
0.919999	 -0.003175
0.933333	 -0.003287
0.946666	 -0.003319
0.959999	 -0.003358
0.973333	 -0.003468
0.986666	 -0.003543
0.999999	 -0.003568
1.013333	 -0.003641
1.026666	 -0.003721
1.039999	 -0.003635
1.053333	 -0.003397
1.066666	 -0.003251
1.079999	 -0.003279
1.093333	 -0.003310
1.106666	 -0.003325
1.119999	 -0.003448
1.133333	 -0.003603
1.146666	 -0.003639
1.159999	 -0.003583
1.173333	 -0.003502
1.186666	 -0.003395
1.199999	 -0.003328
1.213333	 -0.003367
1.226666	 -0.003411
1.239999	 -0.003352
1.253332	 -0.003275
1.266666	 -0.003286
1.279999	 -0.003265
1.293332	 -0.003032
1.306666	 -0.002695
1.319999	 -0.002558
1.333332	 -0.002651
1.346666	 -0.002807
1.359999	 -0.003103
1.373332	 -0.003686
1.386666	 -0.004319
1.399999	 -0.003283
1.413332	 0.007595
1.426666	 0.045627
1.439999	 0.120822
1.453332	 0.214391
1.466666	 0.290535
1.479999	 0.329793
1.493332	 0.337588
1.506666	 0.327853
1.519999	 0.310997
1.533332	 0.292354
1.546666	 0.274232
1.559999	 0.257882
1.573332	 0.243777
1.586666	 0.231284
1.599999	 0.219361
1.613332	 0.207601
1.626665	 0.196112
1.639999	 0.184701
1.653332	 0.173044
1.666665	 0.161344
1.679999	 0.149865
1.693332	 0.138466
1.706665	 0.127059
1.719999	 0.115661
1.733332	 0.104265
1.746665	 0.093205
1.759999	 0.083007
1.773332	 0.073714
1.786665	 0.065100
1.799999	 0.057353
1.813332	 0.050835
1.826665	 0.045431
1.839999	 0.040743
1.853332	 0.036680
1.866665	 0.033458
1.879999	 0.031264
1.893332	 0.029995
1.906665	 0.029139
1.919999	 0.028167
1.933332	 0.026972
1.946665	 0.025630
1.959998	 0.023961
1.973332	 0.021716
1.986665	 0.019078
1.999998	 0.016437
2.013332	 0.013866
2.026665	 0.011356
2.039999	 0.009115
2.053332	 0.007267
2.066665	 0.005703
2.079998	 0.004293
2.093332	 0.002969
2.106665	 0.001711
2.119998	 0.000578
2.133332	 -0.000282
2.146665	 -0.000830
2.159998	 -0.001315
2.173332	 -0.001954
2.186665	 -0.002619
2.199998	 -0.003164
2.213332	 -0.003700
2.226665	 -0.004259
2.239998	 -0.004683
2.253332	 -0.004965
2.266665	 -0.005144
2.279998	 -0.005143
2.293332	 -0.005071
2.306665	 -0.005223
2.319998	 -0.005727
2.333332	 -0.006406
2.346665	 -0.006893
2.359998	 -0.007001
2.373332	 -0.006918
2.386665	 -0.006891
2.399998	 -0.006979
2.413332	 -0.007156
2.426665	 -0.007394
2.439998	 -0.007587
2.453331	 -0.007575
2.466665	 -0.007391
2.479998	 -0.007312
2.493331	 -0.007396
2.506665	 -0.007257
2.519998	 -0.006727
2.533331	 -0.006240
2.546665	 -0.006201
2.559998	 -0.006555
2.573331	 -0.006982
2.586665	 -0.007179
2.599998	 -0.007085
2.613331	 -0.006872
2.626665	 -0.006753
2.639998	 -0.006882
2.653331	 -0.007277
2.666665	 -0.007707
2.679998	 -0.007864
2.693331	 -0.007721
2.706665	 -0.007562
2.719998	 -0.007618
2.733331	 -0.007814
2.746665	 -0.007964
2.759998	 -0.008009
2.773331	 -0.007974
2.786664	 -0.007951
2.799998	 -0.008023
2.813331	 -0.008101
2.826664	 -0.008078
2.839998	 -0.008008
2.853331	 -0.007981
2.866664	 -0.008106
2.879998	 -0.008488
2.893331	 -0.008979
2.906664	 -0.009249
2.919998	 -0.009173
2.933331	 -0.008889
2.946664	 -0.008607
2.959998	 -0.008439
2.973331	 -0.008375
2.986664	 -0.008393
2.999998	 -0.008408
3.013331	 -0.008319
3.026664	 -0.008280
3.039998	 -0.008516
3.053331	 -0.008955
3.066664	 -0.009336
3.079998	 -0.009496
3.093331	 -0.009423
3.106664	 -0.009261
3.119998	 -0.009235
3.133331	 -0.009404
3.146664	 -0.009641
3.159997	 -0.009871
3.173331	 -0.010056
3.186664	 -0.010117
3.199997	 -0.010051
3.213331	 -0.009893
3.226664	 -0.009649
3.239997	 -0.009474
3.253331	 -0.009573
3.266664	 -0.009882
3.279997	 -0.010191
3.293331	 -0.010356
3.306664	 -0.010297
3.319997	 -0.010153
3.333331	 -0.010186
3.346664	 -0.010344
3.359997	 -0.010395
3.373331	 -0.010419
3.386664	 -0.010605
3.399997	 -0.010853
3.413331	 -0.011046
3.426664	 -0.011228
3.439997	 -0.011321
3.453331	 -0.011153
3.466664	 -0.010817
3.479997	 -0.010618
3.493330	 -0.010711
3.506664	 -0.011046
3.519997	 -0.011416
3.533330	 -0.011578
3.546664	 -0.011522
3.559997	 -0.011409
3.573330	 -0.011306
3.586664	 -0.011183
3.599997	 -0.011028
3.613330	 -0.010937
3.626664	 -0.011123
3.639997	 -0.011603
3.653330	 -0.012024
3.666664	 -0.012150
3.679997	 -0.012171
3.693330	 -0.012295
3.706664	 -0.012467
3.719997	 -0.012575
3.733330	 -0.012641
3.746664	 -0.012796
3.759997	 -0.013035
3.773330	 -0.013094
3.786664	 -0.012849
3.799997	 -0.012601
3.813330	 -0.012645
3.826663	 -0.012885
3.839997	 -0.013112
3.853330	 -0.013210
3.866663	 -0.013124
3.879997	 -0.012984
3.893330	 -0.013074
3.906663	 -0.013404
3.919997	 -0.013583
3.933330	 -0.013357
3.946663	 -0.012960
3.959997	 -0.012760
3.973330	 -0.012809
3.986663	 -0.012899
3.999997	 -0.012893
4.013330	 -0.012810
4.026663	 -0.012756
4.039997	 -0.012815
4.053330	 -0.012919
4.066663	 -0.012921
4.079997	 -0.012853
4.093330	 -0.012929
4.106663	 -0.013191
4.119997	 -0.013417
4.133330	 -0.013502
4.146663	 -0.013610
4.159997	 -0.013813
4.173330	 -0.013910
4.186663	 -0.013733
4.199996	 -0.013391
4.213330	 -0.013105
4.226663	 -0.012975
4.239996	 -0.013013
4.253330	 -0.013212
4.266663	 -0.013430
4.279996	 -0.013518
4.293330	 -0.013551
4.306663	 -0.013533
4.319996	 -0.013299
4.333330	 -0.012944
4.346663	 -0.012795
4.359996	 -0.012975
4.373330	 -0.013322
4.386663	 -0.013593
4.399996	 -0.013580
4.413330	 -0.013218
4.426663	 -0.012682
4.439996	 -0.012252
4.453330	 -0.012126
4.466663	 -0.012277
4.479996	 -0.012502
4.493330	 -0.012668
4.506663	 -0.012777
4.519996	 -0.012821
4.533329	 -0.012775
4.546663	 -0.012786
4.559996	 -0.013078
4.573329	 -0.013589
4.586663	 -0.013997
4.599996	 -0.014141
4.613329	 -0.014153
4.626663	 -0.014231
4.639996	 -0.014404
4.653329	 -0.014557
4.666663	 -0.014629
4.679996	 -0.014628
4.693329	 -0.014558
4.706663	 -0.014445
4.719996	 -0.014367
4.733329	 -0.014404
4.746663	 -0.014566
4.759996	 -0.014758
4.773329	 -0.014868
4.786663	 -0.014863
4.799996	 -0.014705
4.813329	 -0.014472
4.826663	 -0.014431
4.839996	 -0.014638
4.853329	 -0.014799
4.866663	 -0.014677
4.879996	 -0.014408
4.893329	 -0.014300
4.906662	 -0.014469
4.919996	 -0.014753
4.933329	 -0.014871
4.946662	 -0.014768
4.959996	 -0.014728
4.973329	 -0.014977
4.986662	 -0.015332
4.999996	 -0.015474
5.013329	 -0.015357
5.026662	 -0.015117
5.039996	 -0.014850
5.053329	 -0.014666
5.066662	 -0.014705
5.079996	 -0.014959
5.093329	 -0.015235
5.106662	 -0.015363
5.119996	 -0.015372
5.133329	 -0.015424
5.146662	 -0.015574
5.159996	 -0.015717
5.173329	 -0.015733
5.186662	 -0.015604
5.199996	 -0.015388
5.213329	 -0.015182
5.226662	 -0.015185
5.239995	 -0.015511
5.253329	 -0.015869
5.266662	 -0.015890
5.279995	 -0.015639
5.293329	 -0.015379
5.306662	 -0.015172
5.319995	 -0.014966
5.333329	 -0.014810
5.346662	 -0.014833
5.359995	 -0.015018
5.373329	 -0.015103
5.386662	 -0.015002
5.399995	 -0.015022
5.413329	 -0.015327
5.426662	 -0.015670
5.439995	 -0.015863
5.453329	 -0.016021
5.466662	 -0.016196
5.479995	 -0.016287
5.493329	 -0.016307
5.506662	 -0.016347
5.519995	 -0.016379
5.533329	 -0.016427
5.546662	 -0.016603
5.559995	 -0.016876
5.573328	 -0.017075
5.586662	 -0.017046
5.599995	 -0.016811
5.613328	 -0.016573
5.626662	 -0.016433
5.639995	 -0.016271
5.653328	 -0.015984
5.666662	 -0.015729
5.679995	 -0.015680
5.693328	 -0.015661
5.706662	 -0.015410
5.719995	 -0.014957
5.733328	 -0.014462
5.746662	 -0.013950
5.759995	 -0.013432
5.773328	 -0.013053
5.786662	 -0.012850
5.799995	 -0.012650
5.813328	 -0.012374
5.826662	 -0.012086
5.839995	 -0.011766
5.853328	 -0.011349
5.866662	 -0.010878
5.879995	 -0.010422
5.893328	 -0.010020
5.906662	 -0.009665
5.919995	 -0.009244
5.933328	 -0.008687
5.946661	 -0.008107
5.959995	 -0.007603
5.973328	 -0.007165
5.986661	 -0.006805
5.999995	 -0.006459
6.013328	 -0.005933
6.026661	 -0.005235
6.039995	 -0.004628
6.053328	 -0.004306
6.066661	 -0.004170
6.079995	 -0.003893
6.093328	 -0.003301
6.106661	 -0.002590
6.119995	 -0.002026
6.133328	 -0.001655
6.146661	 -0.001409
6.159995	 -0.001203
6.173328	 -0.000853
6.186661	 -0.000242
6.199995	 0.000436
6.213328	 0.000861
6.226661	 0.001047
6.239995	 0.001381
6.253328	 0.002284
6.266661	 0.004176
6.279994	 0.007770
6.293328	 0.013986
6.306661	 0.023204
6.319994	 0.034573
6.333328	 0.046207
6.346661	 0.055899
6.359994	 0.061660
6.373328	 0.062359
6.386661	 0.058329
6.399994	 0.051182
6.413328	 0.042899
6.426661	 0.034923
6.439994	 0.027912
6.453328	 0.022086
6.466661	 0.017490
6.479994	 0.013981
6.493328	 0.011373
6.506661	 0.009552
6.519994	 0.008328
6.533328	 0.007532
6.546661	 0.007094
6.559994	 0.006787
6.573328	 0.006363
6.586661	 0.005934
6.599994	 0.005693
6.613328	 0.005518
6.626661	 0.005229
6.639994	 0.004889
6.653327	 0.004639
6.666661	 0.004575
6.679994	 0.004793
6.693327	 0.005188
6.706661	 0.005401
6.719994	 0.005292
6.733327	 0.005156
6.746661	 0.005232
6.759994	 0.005352
6.773327	 0.005243
6.786661	 0.004972
6.799994	 0.004865
6.813327	 0.005029
6.826661	 0.005218
6.839994	 0.005224
6.853327	 0.005130
6.866661	 0.005059
6.879994	 0.005006
6.893327	 0.005084
6.906661	 0.005484
6.919994	 0.006096
6.933327	 0.006605
6.946661	 0.006845
6.959994	 0.006826
6.973327	 0.006721
6.986660	 0.006802
6.999994	 0.007083
7.013327	 0.007323
7.026660	 0.007419
7.039994	 0.007453
7.053327	 0.007462
7.066660	 0.007512
7.079994	 0.008135
7.093327	 0.011501
7.106660	 0.023577
7.119994	 0.052583
7.133327	 0.098703
7.146660	 0.145314
7.159994	 0.168949
7.173327	 0.160103
7.186660	 0.128879
7.199994	 0.092221
7.213327	 0.061583
7.226660	 0.040500
7.239994	 0.027654
7.253327	 0.020387
7.266660	 0.016658
7.279994	 0.015097
7.293327	 0.014540
7.306660	 0.014170
7.319993	 0.013713
7.333327	 0.013155
7.346660	 0.012539
7.359993	 0.012059
7.373327	 0.011939
7.386660	 0.012351
7.399993	 0.013425
7.413327	 0.014890
7.426660	 0.016025
7.439993	 0.016303
7.453327	 0.015881
7.466660	 0.015526
7.479993	 0.016206
7.493327	 0.018197
7.506660	 0.020387
7.519993	 0.021260
7.533327	 0.020623
7.546660	 0.019712
7.559993	 0.019771
7.573327	 0.020945
7.586660	 0.022503
7.599993	 0.024267
7.613327	 0.027074
7.626660	 0.030869
7.639993	 0.033642
7.653327	 0.033699
7.666660	 0.031827
7.679993	 0.030031
7.693326	 0.028966
7.706660	 0.027703
7.719993	 0.025536
7.733326	 0.022910
7.746660	 0.020680
7.759993	 0.019281
7.773326	 0.018636
7.786660	 0.018397
7.799993	 0.018239
7.813326	 0.018034
7.826660	 0.017800
7.839993	 0.017660
7.853326	 0.017752
7.866660	 0.018039
7.879993	 0.018376
7.893326	 0.018755
7.906660	 0.019120
7.919993	 0.019220
7.933326	 0.019098
7.946660	 0.019112
7.959993	 0.019267
7.973326	 0.019284
7.986660	 0.019169
7.999993	 0.019054
8.013327	 0.018896
8.026660	 0.018754
8.039993	 0.018809
8.053327	 0.019148
8.066660	 0.019831
8.079993	 0.020853
8.093327	 0.022055
8.106660	 0.023184
8.119993	 0.023894
8.133327	 0.023949
8.146660	 0.023606
8.159993	 0.023391
8.173326	 0.023372
8.186660	 0.023113
8.199993	 0.022405
8.213326	 0.021513
8.226660	 0.020763
8.239993	 0.020338
8.253326	 0.020278
8.266660	 0.020392
8.279993	 0.020504
8.293326	 0.020610
8.306660	 0.020709
8.319993	 0.020878
8.333326	 0.021164
8.346660	 0.021416
8.359993	 0.021559
8.373326	 0.021701
8.386660	 0.021914
8.399993	 0.022113
8.413326	 0.022151
8.426660	 0.022069
8.439993	 0.022147
8.453326	 0.022524
8.466660	 0.023053
8.479993	 0.023664
8.493326	 0.024306
8.506660	 0.024676
8.519993	 0.024583
8.533326	 0.024224
8.546659	 0.023800
8.559993	 0.023397
8.573326	 0.023220
8.586659	 0.023427
8.599993	 0.023870
8.613326	 0.024242
8.626659	 0.024363
8.639993	 0.024327
8.653326	 0.024355
8.666659	 0.024506
8.679993	 0.024700
8.693326	 0.024931
8.706659	 0.025182
8.719993	 0.025332
8.733326	 0.025397
8.746659	 0.025571
8.759993	 0.025885
8.773326	 0.026131
8.786659	 0.026299
8.799993	 0.026651
8.813326	 0.027192
8.826659	 0.027676
8.839993	 0.028027
8.853326	 0.028321
8.866659	 0.028588
8.879992	 0.028801
8.893326	 0.028867
8.906659	 0.028729
8.919992	 0.028534
8.933326	 0.028446
8.946659	 0.028341
8.959992	 0.028142
8.973326	 0.028104
8.986659	 0.028338
8.999992	 0.028583
9.013326	 0.028752
9.026659	 0.029156
9.039992	 0.030029
9.053326	 0.031319
9.066659	 0.032801
9.079992	 0.034022
9.093326	 0.034497
9.106659	 0.034204
9.119992	 0.033580
9.133326	 0.032976
9.146659	 0.032442
9.159992	 0.032017
9.173326	 0.031730
9.186659	 0.031427
9.199992	 0.031060
9.213326	 0.030768
9.226659	 0.030619
9.239992	 0.030555
9.253325	 0.030549
9.266659	 0.030593
9.279992	 0.030565
9.293325	 0.030369
9.306659	 0.030143
9.319992	 0.030147
9.333325	 0.030441
9.346659	 0.030848
9.359992	 0.031197
9.373325	 0.031460
9.386659	 0.031694
9.399992	 0.031922
9.413325	 0.032171
9.426659	 0.032535
9.439992	 0.033008
9.453325	 0.033266
9.466659	 0.033018
9.479992	 0.032619
9.493325	 0.032623
9.506659	 0.032969
9.519992	 0.033325
9.533325	 0.033611
9.546659	 0.033720
9.559992	 0.033507
9.573325	 0.033207
9.586658	 0.033205
9.599992	 0.033435
9.613325	 0.033551
9.626658	 0.033482
9.639992	 0.033417
9.653325	 0.033464
9.666658	 0.033592
9.679992	 0.033717
9.693325	 0.033702
9.706658	 0.033525
9.719992	 0.033370
9.733325	 0.033333
9.746658	 0.033332
9.759992	 0.033370
9.773325	 0.033447
9.786658	 0.033459
9.799992	 0.033395
9.813325	 0.033363
9.826658	 0.033441
9.839992	 0.033617
9.853325	 0.033878
9.866658	 0.034318
9.879992	 0.035004
9.893325	 0.035754
9.906658	 0.036242
9.919991	 0.036318
9.933325	 0.036119
9.946658	 0.035886
9.959991	 0.035663
9.973325	 0.035328
9.986658	 0.034973
9.999991	 0.034893
10.013325	 0.035079
10.026658	 0.035179
10.039991	 0.035076
10.053325	 0.035081
10.066658	 0.035481
10.079991	 0.036163
10.093325	 0.036766
10.106658	 0.037076
10.119991	 0.037138
10.133325	 0.037181
10.146658	 0.037411
10.159991	 0.037717
10.173325	 0.037773
10.186658	 0.037542
10.199991	 0.037333
10.213325	 0.037341
10.226658	 0.037547
10.239991	 0.037893
10.253325	 0.038213
10.266658	 0.038349
10.279991	 0.038397
10.293324	 0.038470
10.306658	 0.038470
10.319991	 0.038319
10.333324	 0.038121
10.346658	 0.037967
10.359991	 0.037854
10.373324	 0.037920
10.386658	 0.038400
10.399991	 0.039237
10.413324	 0.040031
10.426658	 0.040434
10.439991	 0.040535
10.453324	 0.040603
10.466658	 0.040604
10.479991	 0.040329
10.493324	 0.039806
10.506658	 0.039403
10.519991	 0.039404
10.533324	 0.039605
10.546658	 0.039617
10.559991	 0.039346
10.573324	 0.039026
10.586658	 0.038899
10.599991	 0.038968
10.613324	 0.039059
10.626657	 0.039079
10.639991	 0.039093
10.653324	 0.039177
10.666657	 0.039304
10.679991	 0.039330
10.693324	 0.039193
10.706657	 0.039113
10.719991	 0.039328
10.733324	 0.039673
10.746657	 0.039842
10.759991	 0.039979
10.773324	 0.040501
10.786657	 0.041397
10.799991	 0.042248
10.813324	 0.042829
10.826657	 0.043259
10.839991	 0.043859
10.853324	 0.045012
10.866657	 0.046786
10.879991	 0.048618
10.893324	 0.049537
10.906657	 0.048885
10.919991	 0.047058
10.933324	 0.045207
10.946657	 0.044004
10.959991	 0.043267
10.973324	 0.042767
10.986657	 0.042574
10.999990	 0.042674
11.013324	 0.042788
11.026657	 0.042683
11.039990	 0.042466
11.053324	 0.042341
11.066657	 0.042301
11.079990	 0.042254
11.093324	 0.042197
11.106657	 0.042118
11.119990	 0.041979
11.133324	 0.041874
11.146657	 0.041872
11.159990	 0.041834
11.173324	 0.041623
11.186657	 0.041265
11.199990	 0.040892
11.213324	 0.040671
11.226657	 0.040653
11.239990	 0.040742
11.253324	 0.040878
11.266657	 0.041073
11.279990	 0.041266
11.293324	 0.041353
11.306657	 0.041315
11.319990	 0.041201
11.333323	 0.041059
11.346657	 0.040876
11.359990	 0.040647
11.373323	 0.040548
11.386657	 0.040779
11.399990	 0.041223
11.413323	 0.041562
11.426657	 0.041656
11.439990	 0.041671
11.453323	 0.041826
11.466657	 0.042054
11.479990	 0.042146
11.493323	 0.042079
11.506657	 0.041944
11.519990	 0.041835
11.533323	 0.041884
11.546657	 0.042166
11.559990	 0.042593
11.573323	 0.042992
11.586657	 0.043258
11.599990	 0.043400
11.613323	 0.043535
11.626657	 0.043826
11.639990	 0.044223
11.653323	 0.044400
11.666656	 0.044178
11.679990	 0.043751
11.693323	 0.043391
11.706656	 0.043203
11.719990	 0.043163
11.733323	 0.043112
11.746656	 0.042894
11.759990	 0.042651
11.773323	 0.042681
11.786656	 0.043002
11.799990	 0.043326
11.813323	 0.043471
11.826656	 0.043535
11.839990	 0.043709
11.853323	 0.044159
11.866656	 0.045018
11.879990	 0.046329
11.893323	 0.047797
11.906656	 0.048683
11.919990	 0.048419
11.933323	 0.047331
11.946656	 0.046528
11.959990	 0.048107
11.973323	 0.056778
11.986656	 0.079226
11.999990	 0.117096
12.013323	 0.159271
12.026656	 0.185872
12.039989	 0.183990
12.053323	 0.157818
12.066656	 0.122516
12.079989	 0.091643
12.093323	 0.070871
12.106656	 0.059292
12.119989	 0.053513
12.133323	 0.050651
12.146656	 0.049082
12.159989	 0.048090
12.173323	 0.047421
12.186656	 0.047001
12.199989	 0.046840
12.213323	 0.046864
12.226656	 0.046809
12.239989	 0.046490
12.253323	 0.046094
12.266656	 0.045939
12.279989	 0.046056
12.293323	 0.046284
12.306656	 0.046647
12.319989	 0.047341
12.333323	 0.048264
12.346656	 0.048875
12.359989	 0.048838
12.373322	 0.048552
12.386656	 0.048569
12.399989	 0.048822
12.413322	 0.048984
12.426656	 0.049008
12.439989	 0.048917
12.453322	 0.048644
12.466656	 0.048238
12.479989	 0.047887
12.493322	 0.047622
12.506656	 0.047177
12.519989	 0.046483
12.533322	 0.045912
12.546656	 0.045816
12.559989	 0.046250
12.573322	 0.047024
12.586656	 0.047865
12.599989	 0.048809
12.613322	 0.050213
12.626656	 0.052010
12.639989	 0.053371
12.653322	 0.053488
12.666656	 0.052269
12.679989	 0.050236
12.693322	 0.048244
12.706656	 0.047035
12.719989	 0.046606
12.733322	 0.046338
12.746655	 0.045847
12.759989	 0.045259
12.773322	 0.044899
12.786655	 0.044991
12.799989	 0.045318
12.813322	 0.045530
12.826655	 0.045718
12.839989	 0.045988
12.853322	 0.046103
12.866655	 0.045990
12.879989	 0.045943
12.893322	 0.046120
12.906655	 0.046286
12.919989	 0.046246
12.933322	 0.046130
12.946655	 0.046023
12.959989	 0.045824
12.973322	 0.045612
12.986655	 0.045664
12.999989	 0.046040
13.013322	 0.046558
13.026655	 0.047057
13.039989	 0.047346
13.053322	 0.047238
13.066655	 0.046826
13.079988	 0.046434
13.093322	 0.046215
13.106655	 0.046036
13.119988	 0.045800
13.133322	 0.045643
13.146655	 0.045705
13.159988	 0.045889
13.173322	 0.045935
13.186655	 0.045781
13.199988	 0.045715
13.213322	 0.045997
13.226655	 0.046425
13.239988	 0.046586
13.253322	 0.046415
13.266655	 0.046156
13.279988	 0.045970
13.293322	 0.045870
13.306655	 0.045913
13.319988	 0.046261
13.333322	 0.046808
13.346655	 0.047107
13.359988	 0.047028
13.373322	 0.046866
13.386655	 0.046836
13.399988	 0.046948
13.413321	 0.047058
13.426655	 0.047030
13.439988	 0.046940
13.453321	 0.046860
13.466655	 0.046665
13.479988	 0.046303
13.493321	 0.045982
13.506655	 0.045840
13.519988	 0.045785
13.533321	 0.045722
13.546655	 0.045610
13.559988	 0.045454
13.573321	 0.045428
13.586655	 0.045690
13.599988	 0.046032
13.613321	 0.046140
13.626655	 0.046032
13.639988	 0.045917
13.653321	 0.045831
13.666655	 0.045740
13.679988	 0.045729
13.693321	 0.045831
13.706655	 0.045952
13.719988	 0.045981
13.733321	 0.045839
13.746655	 0.045618
13.759988	 0.045534
13.773321	 0.045578
13.786654	 0.045570
13.799988	 0.045535
13.813321	 0.045637
13.826654	 0.045779
13.839988	 0.045644
13.853321	 0.045189
13.866654	 0.044798
13.879988	 0.044770
13.893321	 0.044958
13.906654	 0.045145
13.919988	 0.045284
13.933321	 0.045354
13.946654	 0.045381
13.959988	 0.045445
13.973321	 0.045515
13.986654	 0.045402
13.999988	 0.045097
14.013321	 0.044972
14.026654	 0.045305
14.039988	 0.045898
14.053321	 0.046377
14.066654	 0.046511
14.079988	 0.046312
14.093321	 0.046072
14.106654	 0.045983
14.119987	 0.045833
14.133321	 0.045411
14.146654	 0.044871
14.159987	 0.044493
14.173321	 0.044403
14.186654	 0.044493
14.199987	 0.044553
14.213321	 0.044451
14.226654	 0.044203
14.239987	 0.043939
14.253321	 0.043731
14.266654	 0.043570
14.279987	 0.043483
14.293321	 0.043526
14.306654	 0.043680
14.319987	 0.043810
14.333321	 0.043754
14.346654	 0.043502
14.359987	 0.043218
14.373321	 0.043092
14.386654	 0.043184
14.399987	 0.043457
14.413321	 0.043806
14.426654	 0.043999
14.439987	 0.043959
14.453321	 0.043900
14.466654	 0.043956
14.479987	 0.044019
14.493320	 0.043977
14.506654	 0.043868
14.519987	 0.043835
14.533320	 0.043924
14.546654	 0.044020
14.559987	 0.044084
14.573320	 0.044240
14.586654	 0.044518
14.599987	 0.044731
14.613320	 0.044720
14.626654	 0.044562
14.639987	 0.044456
14.653320	 0.044509
14.666654	 0.044625
14.679987	 0.044669
14.693320	 0.044697
14.706654	 0.044857
14.719987	 0.045087
14.733320	 0.045216
14.746654	 0.045195
14.759987	 0.045041
14.773320	 0.044807
14.786654	 0.044635
14.799987	 0.044524
14.813320	 0.044219
14.826653	 0.043643
14.839987	 0.043093
14.853320	 0.042807
14.866653	 0.042802
14.879987	 0.043068
14.893320	 0.043454
14.906653	 0.043631
14.919987	 0.043505
14.933320	 0.043357
14.946653	 0.043413
14.959987	 0.043576
14.973320	 0.043619
14.986653	 0.043442
14.999987	 0.043157
15.013320	 0.042976
15.026653	 0.043047
15.039987	 0.043317
15.053320	 0.043525
15.066653	 0.043494
15.079987	 0.043325
15.093320	 0.043185
15.106653	 0.043087
15.119987	 0.043029
15.133320	 0.043114
15.146653	 0.043336
15.159986	 0.043521
15.173320	 0.043540
15.186653	 0.043387
15.199986	 0.043109
15.213320	 0.042763
15.226653	 0.042407
15.239986	 0.042169
15.253320	 0.042186
15.266653	 0.042319
15.279986	 0.042246
15.293320	 0.041951
15.306653	 0.041821
15.319986	 0.042011
15.333320	 0.042182
15.346653	 0.042115
15.359986	 0.041955
15.373320	 0.041794
15.386653	 0.041654
15.399986	 0.041669
15.413320	 0.041855
15.426653	 0.042019
15.439986	 0.042062
15.453320	 0.042040
15.466653	 0.041947
15.479986	 0.041827
15.493320	 0.041903
15.506653	 0.042226
15.519986	 0.042538
15.533319	 0.042607
15.546653	 0.042407
15.559986	 0.042096
15.573319	 0.041906
15.586653	 0.041896
15.599986	 0.041945
15.613319	 0.042087
15.626653	 0.042520
15.639986	 0.043125
15.653319	 0.043432
15.666653	 0.043251
15.679986	 0.042894
15.693319	 0.042664
15.706653	 0.042585
15.719986	 0.042526
15.733319	 0.042343
15.746653	 0.042084
15.759986	 0.041927
15.773319	 0.041888
15.786653	 0.041873
15.799986	 0.041852
15.813319	 0.041736
15.826653	 0.041506
15.839986	 0.041337
15.853319	 0.041315
15.866652	 0.041414
15.879986	 0.041639
15.893319	 0.041904
15.906652	 0.042023
15.919986	 0.041971
15.933319	 0.041875
15.946652	 0.041790
15.959986	 0.041736
15.973319	 0.041782
15.986652	 0.041857
15.999986	 0.041743
16.013319	 0.041463
16.026653	 0.041349
16.039988	 0.041543
16.053322	 0.041799
16.066656	 0.041882
16.079990	 0.041830
16.093325	 0.041836
16.106659	 0.042004
16.119993	 0.042186
16.133327	 0.042122
16.146662	 0.041883
16.159996	 0.041829
16.173330	 0.041997
16.186665	 0.042167
16.199999	 0.042363
16.213333	 0.042816
16.226667	 0.043616
16.240002	 0.044796
16.253336	 0.047184
16.266670	 0.053035
16.280005	 0.064018
16.293339	 0.076583
16.306673	 0.081638
16.320007	 0.073647
16.333342	 0.057610
16.346676	 0.042441
16.360010	 0.031591
16.373344	 0.023416
16.386679	 0.016156
16.400013	 0.009537
16.413347	 0.003691
16.426682	 -0.001539
16.440016	 -0.006285
16.453350	 -0.010446
16.466684	 -0.014054
16.480019	 -0.017226
16.493353	 -0.019881
16.506687	 -0.022010
16.520021	 -0.023899
16.533356	 -0.025723
16.546690	 -0.027279
16.560024	 -0.028455
16.573359	 -0.029539
16.586693	 -0.030789
16.600027	 -0.032100
16.613361	 -0.033178
16.626696	 -0.033834
16.640030	 -0.034171
16.653364	 -0.034516
16.666698	 -0.035138
16.680033	 -0.036044
16.693367	 -0.037032
16.706701	 -0.037925
16.720036	 -0.038698
16.733370	 -0.039351
16.746704	 -0.039940
16.760038	 -0.040659
16.773373	 -0.041581
16.786707	 -0.042449
16.800041	 -0.043012
16.813375	 -0.043399
16.826710	 -0.043861
16.840044	 -0.044406
16.853378	 -0.044983
16.866713	 -0.045712
16.880047	 -0.046600
16.893381	 -0.047415
16.906715	 -0.048018
16.920050	 -0.048530
16.933384	 -0.049105
16.946718	 -0.049732
16.960052	 -0.050338
16.973387	 -0.050919
16.986721	 -0.051485
17.000055	 -0.051969
17.013390	 -0.052263
17.026724	 -0.052336
17.040058	 -0.052291
17.053392	 -0.052216
17.066727	 -0.052106
17.080061	 -0.052051
17.093395	 -0.052187
17.106730	 -0.052443
17.120064	 -0.052583
17.133398	 -0.052439
17.146732	 -0.052124
17.160067	 -0.051891
17.173401	 -0.051741
17.186735	 -0.051499
17.200069	 -0.051161
17.213404	 -0.050829
17.226738	 -0.050486
17.240072	 -0.050078
17.253407	 -0.049679
17.266741	 -0.049401
17.280075	 -0.049178
17.293409	 -0.048832
17.306744	 -0.048411
17.320078	 -0.048135
17.333412	 -0.047995
17.346746	 -0.047802
17.360081	 -0.047519
17.373415	 -0.047241
17.386749	 -0.046995
17.400084	 -0.046702
17.413418	 -0.046306
17.426752	 -0.045845
17.440086	 -0.045387
17.453421	 -0.044994
17.466755	 -0.044736
17.480089	 -0.044675
17.493423	 -0.044737
17.506758	 -0.044722
17.520092	 -0.044510
17.533426	 -0.044181
17.546761	 -0.043882
17.560095	 -0.043693
17.573429	 -0.043586
17.586763	 -0.043478
17.600098	 -0.043342
17.613432	 -0.043209
17.626766	 -0.043151
17.640100	 -0.043181
17.653435	 -0.043182
17.666769	 -0.043049
17.680103	 -0.042814
17.693438	 -0.042582
17.706772	 -0.042397
17.720106	 -0.042284
17.733440	 -0.042366
17.746775	 -0.042621
17.760109	 -0.042745
17.773443	 -0.042590
17.786777	 -0.042403
17.800112	 -0.042454
17.813446	 -0.042708
17.826780	 -0.042875
17.840115	 -0.042785
17.853449	 -0.042629
17.866783	 -0.042587
17.880117	 -0.042535
17.893452	 -0.042413
17.906786	 -0.042342
17.920120	 -0.042263
17.933455	 -0.042021
17.946789	 -0.041712
17.960123	 -0.041569
17.973457	 -0.041651
17.986792	 -0.041782
18.000126	 -0.041788
18.013460	 -0.041723
18.026794	 -0.041761
18.040129	 -0.041897
18.053463	 -0.041901
18.066797	 -0.041633
18.080132	 -0.041277
18.093466	 -0.041188
18.106800	 -0.041490
18.120134	 -0.041917
18.133469	 -0.042137
18.146803	 -0.042066
18.160137	 -0.041799
18.173471	 -0.041573
18.186806	 -0.041603
18.200140	 -0.041723
18.213474	 -0.041691
18.226809	 -0.041656
18.240143	 -0.041764
18.253477	 -0.041813
18.266811	 -0.041646
18.280146	 -0.041394
18.293480	 -0.041215
18.306814	 -0.041142
18.320148	 -0.041121
18.333483	 -0.041113
18.346817	 -0.041175
18.360151	 -0.041368
18.373486	 -0.041616
18.386820	 -0.041756
18.400154	 -0.041744
18.413488	 -0.041686
18.426823	 -0.041720
18.440157	 -0.041910
18.453491	 -0.042153
18.466825	 -0.042297
18.480160	 -0.042309
18.493494	 -0.042216
18.506828	 -0.042118
18.520163	 -0.042136
18.533497	 -0.042269
18.546831	 -0.042446
18.560165	 -0.042608
18.573500	 -0.042686
18.586834	 -0.042617
18.600168	 -0.042471
18.613503	 -0.042427
18.626837	 -0.042526
18.640171	 -0.042573
18.653505	 -0.042452
18.666840	 -0.042279
18.680174	 -0.042127
18.693508	 -0.041953
18.706842	 -0.041797
18.720177	 -0.041759
18.733511	 -0.041867
18.746845	 -0.042011
18.760180	 -0.042059
18.773514	 -0.041997
18.786848	 -0.041957
18.800182	 -0.042107
18.813517	 -0.042349
18.826851	 -0.042425
18.840185	 -0.042296
18.853519	 -0.042095
18.866854	 -0.041977
18.880188	 -0.042087
18.893522	 -0.042406
18.906857	 -0.042778
18.920191	 -0.043118
18.933525	 -0.043407
18.946859	 -0.043591
18.960194	 -0.043607
18.973528	 -0.043437
18.986862	 -0.043197
19.000196	 -0.043077
19.013531	 -0.043053
19.026865	 -0.042921
19.040199	 -0.042692
19.053534	 -0.042597
19.066868	 -0.042755
19.080202	 -0.043021
19.093536	 -0.043127
19.106871	 -0.042959
19.120205	 -0.042690
19.133539	 -0.042533
19.146873	 -0.042548
19.160208	 -0.042673
19.173542	 -0.042806
19.186876	 -0.042931
19.200211	 -0.043048
19.213545	 -0.043001
19.226879	 -0.042759
19.240213	 -0.042584
19.253548	 -0.042634
19.266882	 -0.042799
19.280216	 -0.042960
19.293550	 -0.043079
19.306885	 -0.043076
19.320219	 -0.042939
19.333553	 -0.042942
19.346888	 -0.043259
19.360222	 -0.043607
19.373556	 -0.043716
19.386890	 -0.043682
19.400225	 -0.043657
19.413559	 -0.043650
19.426893	 -0.043615
19.440228	 -0.043525
19.453562	 -0.043505
19.466896	 -0.043711
19.480230	 -0.044029
19.493565	 -0.044185
19.506899	 -0.044146
19.520233	 -0.044060
19.533567	 -0.043969
19.546902	 -0.043936
19.560236	 -0.044038
19.573570	 -0.044171
19.586905	 -0.044228
19.600239	 -0.044212
19.613573	 -0.044109
19.626907	 -0.044003
19.640242	 -0.044070
19.653576	 -0.044243
19.666910	 -0.044288
19.680244	 -0.044163
19.693579	 -0.044037
19.706913	 -0.044078
19.720247	 -0.044227
19.733582	 -0.044343
19.746916	 -0.044409
19.760250	 -0.044416
19.773584	 -0.044356
19.786919	 -0.044312
19.800253	 -0.044384
19.813587	 -0.044563
19.826921	 -0.044676
19.840256	 -0.044600
19.853590	 -0.044527
19.866924	 -0.044691
19.880259	 -0.044966
19.893593	 -0.045054
19.906927	 -0.044889
19.920261	 -0.044689
19.933596	 -0.044690
19.946930	 -0.044910
19.960264	 -0.045149
19.973598	 -0.045292
19.986933	 -0.045459

*------------------------ End of raw data
Results for Channel	1	=	242.00	nm
Title:	Report Title
Run File:	C:\HPLC\PET 2025\2025.07.30\ompa od0.1 20mgml_r.run
--------------
Injection Info
--------------
Method:	C:\METODOS EQUIPO 2 2025\20250402 PET_Calibrado TPA MHET BHET DIMER.mth
Sample:	OmpA OD0.1 20mgml_r
Injection Date:	Fri Aug 01 11:20:07 2025
Manual injection
Operator:	Paloma
Instrument:	3
Notes:	
---------
Misc Info
---------
Workstation:	HPLC
Bus Address:	44
Run Time:	0.000	to	20.000	min.
-----------
Recalc Info
-----------
Recalc Method:	c:\metodos equipo 2 2025\20250402 pet_calibrado tpa mhet bhet dimer.mth
Recalc Date:	Fri Aug 01 12:04:53 2025
Operator:	Paloma
Instrument:	3
Notes:	
Sample Rate:	5.000 Hz.
Measurement Type:	1 = Area
Calculation Type:	4 = ExtStd
Normalize Results:	No
------------------------
Peak Info for Channel 1
------------------------
4 Peaks (tR	Timeoffset	RRT	Sepcode	Width	Counts	Result	Name)
6.372	0.031	0.0000	BB	7.45	4636970	42.608833	TPA (uM)
7.103	-0.026	0.0000	GR	0.00	7385216	153.552811	MHET (uM)
7.438	0.028	0.0000	BB	3.36	50787	0.612686	BHET (uM)
9.095	-0.034	0.0000	BB	7.86	353024	6.327262	DIMER (uM)
