# Supplementary material for: Engineering Escherichia coli for polyethylene terephthalate powder biodegradation via recoding of an outer membrane protein
Source: iScience. 2026 Jan 2;29(2):114621. doi: 10.1016/j.isci.2025.114621 (PMC12860643; doi:10.1016/j.isci.2025.114621)
Supplement: Data S2. Raw HPLC and UHPLC-MS data — (A) Unprocessed HPLC data files supporting Figures 4, S3, S5, Tables 1 and S4. Files are provided in.txt format corresponding to the data extracted with Varian ProStar software (Varian Inc., Palo Alto, California, USA). Each file contains absorbance values (in arbitrary units) recorded over time under the analytical conditions described in STAR Methods. (B) Raw UHPLC-MS files supporting Figure S4. The chromatograms and mass spectrometry data can be analyzed with the software MassLynx V4.1 (Waters) to obtain the mass spectra of the oligomers TET and TETE. Analytical conditions described in STAR Methods. (A and B) The unprocessed HPLC and UHPLC-MS files have been deposited at Zenodo under the identifier https://zenodo.org/records/17578239. [file mmc5.zip › Data S2/A. HPLC/Figure 4B/S3 20MGML_3.TXT]

File	C:\HPLC\PET 2025\2025.07.30\ompa od0.1 20mgml_r002.run	Filetype	63
WTOASCII Parameters:	C:\star\WTOASCII.TXT
 1 channels
   Channel	 1	242.00	nm	in AU
Base rate 5.0000 Hz	Bunch 2	Effective rate 5.00000 Hz.	T = 0.003333 min.
6000 points	from	0.000	to	20.000	minutes
Sampling every 4 point(s)
Printing points from	0.000	to	20.000 min, point 0 to 5999
Channels	1	to	1
0.000000	 0.000000
0.013333	 -0.000309
0.026667	 -0.000299
0.040000	 0.000039
0.053333	 0.000322
0.066667	 0.000278
0.080000	 0.000021
0.093333	 -0.000224
0.106667	 -0.000322
0.120000	 -0.000235
0.133333	 -0.000030
0.146667	 0.000181
0.160000	 0.000282
0.173333	 0.000179
0.186667	 -0.000022
0.200000	 -0.000106
0.213333	 -0.000072
0.226667	 -0.000021
0.240000	 0.000067
0.253333	 0.000196
0.266667	 0.000339
0.280000	 0.000526
0.293333	 0.000763
0.306667	 0.001008
0.320000	 0.001184
0.333333	 0.001158
0.346667	 0.000891
0.360000	 0.000600
0.373333	 0.000505
0.386667	 0.000521
0.400000	 0.000443
0.413333	 0.000202
0.426667	 -0.000129
0.440000	 -0.000428
0.453333	 -0.000621
0.466666	 -0.000688
0.480000	 -0.000612
0.493333	 -0.000464
0.506666	 -0.000400
0.520000	 -0.000470
0.533333	 -0.000554
0.546666	 -0.000530
0.560000	 -0.000403
0.573333	 -0.000296
0.586666	 -0.000346
0.600000	 -0.000491
0.613333	 -0.000559
0.626666	 -0.000525
0.640000	 -0.000458
0.653333	 -0.000345
0.666666	 -0.000221
0.680000	 -0.000195
0.693333	 -0.000208
0.706666	 -0.000162
0.720000	 -0.000237
0.733333	 -0.000625
0.746666	 -0.001080
0.760000	 -0.001153
0.773333	 -0.000794
0.786666	 -0.000366
0.800000	 -0.000109
0.813333	 0.000008
0.826666	 0.000035
0.839999	 0.000043
0.853333	 0.000111
0.866666	 0.000122
0.879999	 -0.000044
0.893333	 -0.000288
0.906666	 -0.000473
0.919999	 -0.000487
0.933333	 -0.000251
0.946666	 0.000100
0.959999	 0.000319
0.973333	 0.000304
0.986666	 0.000065
0.999999	 -0.000240
1.013333	 -0.000363
1.026666	 -0.000297
1.039999	 -0.000208
1.053333	 -0.000131
1.066666	 -0.000036
1.079999	 0.000089
1.093333	 0.000276
1.106666	 0.000475
1.119999	 0.000539
1.133333	 0.000376
1.146666	 0.000001
1.159999	 -0.000461
1.173333	 -0.000771
1.186666	 -0.000786
1.199999	 -0.000605
1.213333	 -0.000399
1.226666	 -0.000312
1.239999	 -0.000401
1.253332	 -0.000520
1.266666	 -0.000393
1.279999	 0.000055
1.293332	 0.000598
1.306666	 0.000937
1.319999	 0.000921
1.333332	 0.000598
1.346666	 0.000132
1.359999	 -0.000304
1.373332	 -0.000606
1.386666	 0.000157
1.399999	 0.008800
1.413332	 0.042177
1.426666	 0.113209
1.439999	 0.207335
1.453332	 0.288781
1.466666	 0.334070
1.479999	 0.345631
1.493332	 0.337374
1.506666	 0.320818
1.519999	 0.302120
1.533332	 0.284030
1.546666	 0.267865
1.559999	 0.253755
1.573332	 0.240755
1.586666	 0.228101
1.599999	 0.215874
1.613332	 0.204138
1.626665	 0.192522
1.639999	 0.180786
1.653332	 0.169020
1.666665	 0.157381
1.679999	 0.145810
1.693332	 0.134080
1.706665	 0.122228
1.719999	 0.110636
1.733332	 0.099678
1.746665	 0.089500
1.759999	 0.080039
1.773332	 0.071233
1.786665	 0.063273
1.799999	 0.056365
1.813332	 0.050402
1.826665	 0.045153
1.839999	 0.040702
1.853332	 0.037399
1.866665	 0.035299
1.879999	 0.034077
1.893332	 0.033346
1.906665	 0.032707
1.919999	 0.031771
1.933332	 0.030308
1.946665	 0.028280
1.959998	 0.025806
1.973332	 0.023116
1.986665	 0.020473
1.999998	 0.018088
2.013332	 0.015990
2.026665	 0.013980
2.039999	 0.011938
2.053332	 0.010081
2.066665	 0.008621
2.079998	 0.007371
2.093332	 0.006035
2.106665	 0.004702
2.119998	 0.003682
2.133332	 0.002987
2.146665	 0.002351
2.159998	 0.001682
2.173332	 0.001191
2.186665	 0.001026
2.199998	 0.000933
2.213332	 0.000529
2.226665	 -0.000180
2.239998	 -0.000807
2.253332	 -0.001110
2.266665	 -0.001303
2.279998	 -0.001599
2.293332	 -0.001812
2.306665	 -0.001779
2.319998	 -0.001684
2.333332	 -0.001671
2.346665	 -0.001693
2.359998	 -0.001802
2.373332	 -0.002049
2.386665	 -0.002331
2.399998	 -0.002573
2.413332	 -0.002780
2.426665	 -0.002946
2.439998	 -0.003068
2.453331	 -0.003138
2.466665	 -0.003144
2.479998	 -0.003107
2.493331	 -0.003009
2.506665	 -0.002798
2.519998	 -0.002532
2.533331	 -0.002318
2.546665	 -0.002183
2.559998	 -0.002111
2.573331	 -0.002064
2.586665	 -0.001943
2.599998	 -0.001772
2.613331	 -0.001773
2.626665	 -0.001948
2.639998	 -0.002027
2.653331	 -0.001972
2.666665	 -0.001977
2.679998	 -0.002146
2.693331	 -0.002421
2.706665	 -0.002690
2.719998	 -0.002978
2.733331	 -0.003346
2.746665	 -0.003608
2.759998	 -0.003538
2.773331	 -0.003265
2.786664	 -0.003082
2.799998	 -0.003078
2.813331	 -0.003146
2.826664	 -0.003163
2.839998	 -0.003179
2.853331	 -0.003377
2.866664	 -0.003702
2.879998	 -0.003891
2.893331	 -0.003866
2.906664	 -0.003694
2.919998	 -0.003451
2.933331	 -0.003365
2.946664	 -0.003582
2.959998	 -0.003851
2.973331	 -0.003945
2.986664	 -0.004045
2.999998	 -0.004307
3.013331	 -0.004552
3.026664	 -0.004632
3.039998	 -0.004580
3.053331	 -0.004425
3.066664	 -0.004214
3.079998	 -0.004133
3.093331	 -0.004287
3.106664	 -0.004485
3.119998	 -0.004494
3.133331	 -0.004367
3.146664	 -0.004310
3.159997	 -0.004394
3.173331	 -0.004540
3.186664	 -0.004598
3.199997	 -0.004416
3.213331	 -0.004090
3.226664	 -0.003871
3.239997	 -0.003786
3.253331	 -0.003714
3.266664	 -0.003669
3.279997	 -0.003752
3.293331	 -0.003974
3.306664	 -0.004227
3.319997	 -0.004401
3.333331	 -0.004446
3.346664	 -0.004391
3.359997	 -0.004341
3.373331	 -0.004304
3.386664	 -0.004166
3.399997	 -0.004031
3.413331	 -0.004208
3.426664	 -0.004638
3.439997	 -0.004917
3.453331	 -0.004897
3.466664	 -0.004808
3.479997	 -0.004833
3.493330	 -0.004861
3.506664	 -0.004771
3.519997	 -0.004639
3.533330	 -0.004542
3.546664	 -0.004525
3.559997	 -0.004649
3.573330	 -0.004848
3.586664	 -0.004939
3.599997	 -0.004826
3.613330	 -0.004625
3.626664	 -0.004609
3.639997	 -0.004829
3.653330	 -0.005014
3.666664	 -0.005042
3.679997	 -0.004978
3.693330	 -0.004764
3.706664	 -0.004430
3.719997	 -0.004256
3.733330	 -0.004356
3.746664	 -0.004494
3.759997	 -0.004511
3.773330	 -0.004586
3.786664	 -0.004811
3.799997	 -0.004972
3.813330	 -0.005029
3.826663	 -0.005166
3.839997	 -0.005336
3.853330	 -0.005454
3.866663	 -0.005674
3.879997	 -0.005957
3.893330	 -0.006053
3.906663	 -0.006008
3.919997	 -0.006044
3.933330	 -0.006122
3.946663	 -0.006034
3.959997	 -0.005784
3.973330	 -0.005595
3.986663	 -0.005614
3.999997	 -0.005830
4.013330	 -0.006145
4.026663	 -0.006381
4.039997	 -0.006428
4.053330	 -0.006381
4.066663	 -0.006383
4.079997	 -0.006423
4.093330	 -0.006404
4.106663	 -0.006280
4.119997	 -0.006104
4.133330	 -0.006010
4.146663	 -0.006069
4.159997	 -0.006193
4.173330	 -0.006294
4.186663	 -0.006412
4.199996	 -0.006533
4.213330	 -0.006481
4.226663	 -0.006163
4.239996	 -0.005814
4.253330	 -0.005795
4.266663	 -0.006107
4.279996	 -0.006387
4.293330	 -0.006455
4.306663	 -0.006486
4.319996	 -0.006548
4.333330	 -0.006438
4.346663	 -0.006149
4.359996	 -0.006041
4.373330	 -0.006305
4.386663	 -0.006621
4.399996	 -0.006607
4.413330	 -0.006303
4.426663	 -0.006000
4.439996	 -0.005808
4.453330	 -0.005663
4.466663	 -0.005605
4.479996	 -0.005709
4.493330	 -0.005892
4.506663	 -0.006087
4.519996	 -0.006364
4.533329	 -0.006657
4.546663	 -0.006756
4.559996	 -0.006632
4.573329	 -0.006445
4.586663	 -0.006370
4.599996	 -0.006478
4.613329	 -0.006611
4.626663	 -0.006571
4.639996	 -0.006494
4.653329	 -0.006614
4.666663	 -0.006853
4.679996	 -0.007047
4.693329	 -0.007202
4.706663	 -0.007313
4.719996	 -0.007311
4.733329	 -0.007219
4.746663	 -0.007102
4.759996	 -0.006975
4.773329	 -0.006830
4.786663	 -0.006655
4.799996	 -0.006504
4.813329	 -0.006475
4.826663	 -0.006571
4.839996	 -0.006705
4.853329	 -0.006853
4.866663	 -0.007069
4.879996	 -0.007338
4.893329	 -0.007602
4.906662	 -0.007842
4.919996	 -0.007946
4.933329	 -0.007811
4.946662	 -0.007554
4.959996	 -0.007298
4.973329	 -0.007027
4.986662	 -0.006831
4.999996	 -0.006847
5.013329	 -0.006991
5.026662	 -0.007096
5.039996	 -0.007095
5.053329	 -0.006920
5.066662	 -0.006633
5.079996	 -0.006508
5.093329	 -0.006655
5.106662	 -0.006918
5.119996	 -0.007142
5.133329	 -0.007213
5.146662	 -0.007071
5.159996	 -0.006849
5.173329	 -0.006774
5.186662	 -0.006915
5.199996	 -0.007163
5.213329	 -0.007363
5.226662	 -0.007323
5.239995	 -0.006968
5.253329	 -0.006597
5.266662	 -0.006577
5.279995	 -0.006792
5.293329	 -0.006879
5.306662	 -0.006903
5.319995	 -0.007153
5.333329	 -0.007533
5.346662	 -0.007702
5.359995	 -0.007524
5.373329	 -0.007160
5.386662	 -0.006876
5.399995	 -0.006837
5.413329	 -0.007037
5.426662	 -0.007271
5.439995	 -0.007312
5.453329	 -0.007263
5.466662	 -0.007418
5.479995	 -0.007696
5.493329	 -0.007751
5.506662	 -0.007545
5.519995	 -0.007327
5.533329	 -0.007220
5.546662	 -0.007232
5.559995	 -0.007334
5.573328	 -0.007393
5.586662	 -0.007309
5.599995	 -0.007211
5.613328	 -0.007299
5.626662	 -0.007530
5.639995	 -0.007573
5.653328	 -0.007200
5.666662	 -0.006625
5.679995	 -0.006217
5.693328	 -0.006025
5.706662	 -0.005858
5.719995	 -0.005688
5.733328	 -0.005597
5.746662	 -0.005391
5.759995	 -0.004827
5.773328	 -0.004093
5.786662	 -0.003520
5.799995	 -0.003090
5.813328	 -0.002666
5.826662	 -0.002256
5.839995	 -0.001859
5.853328	 -0.001443
5.866662	 -0.001015
5.879995	 -0.000495
5.893328	 0.000198
5.906662	 0.000849
5.919995	 0.001231
5.933328	 0.001518
5.946661	 0.002011
5.959995	 0.002710
5.973328	 0.003381
5.986661	 0.003869
5.999995	 0.004243
6.013328	 0.004664
6.026661	 0.005114
6.039995	 0.005437
6.053328	 0.005658
6.066661	 0.006037
6.079995	 0.006656
6.093328	 0.007307
6.106661	 0.007876
6.119995	 0.008325
6.133328	 0.008492
6.146661	 0.008435
6.159995	 0.008555
6.173328	 0.009012
6.186661	 0.009510
6.199995	 0.009856
6.213328	 0.010214
6.226661	 0.010759
6.239995	 0.011638
6.253328	 0.013192
6.266661	 0.016158
6.279994	 0.021679
6.293328	 0.030509
6.306661	 0.041940
6.319994	 0.053909
6.333328	 0.064029
6.346661	 0.070356
6.359994	 0.071847
6.373328	 0.068660
6.386661	 0.061965
6.399994	 0.053397
6.413328	 0.044646
6.426661	 0.037004
6.439994	 0.030979
6.453328	 0.026431
6.466661	 0.022928
6.479994	 0.020165
6.493328	 0.018136
6.506661	 0.016810
6.519994	 0.015971
6.533328	 0.015446
6.546661	 0.015135
6.559994	 0.014924
6.573328	 0.014795
6.586661	 0.014767
6.599994	 0.014688
6.613328	 0.014462
6.626661	 0.014291
6.639994	 0.014359
6.653327	 0.014585
6.666661	 0.014773
6.679994	 0.014806
6.693327	 0.014755
6.706661	 0.014773
6.719994	 0.014894
6.733327	 0.015069
6.746661	 0.015249
6.759994	 0.015395
6.773327	 0.015489
6.786661	 0.015523
6.799994	 0.015568
6.813327	 0.015693
6.826661	 0.015764
6.839994	 0.015757
6.853327	 0.015906
6.866661	 0.016220
6.879994	 0.016449
6.893327	 0.016519
6.906661	 0.016586
6.919994	 0.016800
6.933327	 0.017131
6.946661	 0.017424
6.959994	 0.017641
6.973327	 0.017814
6.986660	 0.017832
6.999994	 0.017622
7.013327	 0.017337
7.026660	 0.017156
7.039994	 0.017246
7.053327	 0.017799
7.066660	 0.019027
7.079994	 0.022475
7.093327	 0.033899
7.106660	 0.062204
7.119994	 0.108889
7.133327	 0.157935
7.146660	 0.184552
7.159994	 0.177162
7.173327	 0.145449
7.186660	 0.107484
7.199994	 0.075530
7.213327	 0.053347
7.226660	 0.039795
7.239994	 0.032180
7.253327	 0.028146
7.266660	 0.026159
7.279994	 0.025256
7.293327	 0.024837
7.306660	 0.024598
7.319993	 0.024436
7.333327	 0.024300
7.346660	 0.024195
7.359993	 0.024243
7.373327	 0.024632
7.386660	 0.025487
7.399993	 0.026671
7.413327	 0.027631
7.426660	 0.027872
7.439993	 0.027547
7.453327	 0.027431
7.466660	 0.028406
7.479993	 0.030643
7.493327	 0.032995
7.506660	 0.033895
7.519993	 0.033122
7.533327	 0.032036
7.546660	 0.032097
7.559993	 0.033421
7.573327	 0.035043
7.586660	 0.036716
7.599993	 0.039418
7.613327	 0.043400
7.626660	 0.046826
7.639993	 0.047594
7.653327	 0.045931
7.666660	 0.043775
7.679993	 0.042213
7.693326	 0.040813
7.706660	 0.038843
7.719993	 0.036261
7.733326	 0.033674
7.746660	 0.031664
7.759993	 0.030292
7.773326	 0.029344
7.786660	 0.028820
7.799993	 0.028798
7.813326	 0.029032
7.826660	 0.029205
7.839993	 0.029339
7.853326	 0.029532
7.866660	 0.029609
7.879993	 0.029393
7.893326	 0.029084
7.906660	 0.029043
7.919993	 0.029383
7.933326	 0.029956
7.946660	 0.030520
7.959993	 0.030965
7.973326	 0.031376
7.986660	 0.031772
7.999993	 0.031999
8.013327	 0.032010
8.026660	 0.032004
8.039993	 0.032212
8.053327	 0.032822
8.066660	 0.033992
8.079993	 0.035680
8.093327	 0.037471
8.106660	 0.038748
8.119993	 0.039214
8.133327	 0.039209
8.146660	 0.039142
8.159993	 0.038963
8.173326	 0.038452
8.186660	 0.037566
8.199993	 0.036536
8.213326	 0.035703
8.226660	 0.035182
8.239993	 0.034897
8.253326	 0.034824
8.266660	 0.035007
8.279993	 0.035372
8.293326	 0.035622
8.306660	 0.035482
8.319993	 0.035078
8.333326	 0.034745
8.346660	 0.034615
8.359993	 0.034624
8.373326	 0.034669
8.386660	 0.034751
8.399993	 0.034977
8.413326	 0.035329
8.426660	 0.035665
8.439993	 0.035963
8.453326	 0.036339
8.466660	 0.036820
8.479993	 0.037250
8.493326	 0.037479
8.506660	 0.037559
8.519993	 0.037567
8.533326	 0.037432
8.546659	 0.037164
8.559993	 0.036928
8.573326	 0.036732
8.586659	 0.036492
8.599993	 0.036277
8.613326	 0.036169
8.626659	 0.036230
8.639993	 0.036558
8.653326	 0.037052
8.666659	 0.037416
8.679993	 0.037588
8.693326	 0.037830
8.706659	 0.038321
8.719993	 0.038859
8.733326	 0.039218
8.746659	 0.039581
8.759993	 0.040135
8.773326	 0.040682
8.786659	 0.040940
8.799993	 0.040869
8.813326	 0.040709
8.826659	 0.040734
8.839993	 0.041009
8.853326	 0.041445
8.866659	 0.041904
8.879992	 0.042207
8.893326	 0.042222
8.906659	 0.041991
8.919992	 0.041718
8.933326	 0.041596
8.946659	 0.041689
8.959992	 0.041920
8.973326	 0.042197
8.986659	 0.042591
8.999992	 0.043186
9.013326	 0.043864
9.026659	 0.044566
9.039992	 0.045545
9.053326	 0.046910
9.066659	 0.048125
9.079992	 0.048550
9.093326	 0.048334
9.106659	 0.048065
9.119992	 0.047848
9.133326	 0.047458
9.146659	 0.046954
9.159992	 0.046519
9.173326	 0.046149
9.186659	 0.045825
9.199992	 0.045578
9.213326	 0.045402
9.226659	 0.045299
9.239992	 0.045276
9.253325	 0.045303
9.266659	 0.045328
9.279992	 0.045330
9.293325	 0.045331
9.306659	 0.045420
9.319992	 0.045678
9.333325	 0.046060
9.346659	 0.046399
9.359992	 0.046568
9.373325	 0.046618
9.386659	 0.046704
9.399992	 0.046893
9.413325	 0.047172
9.426659	 0.047477
9.439992	 0.047644
9.453325	 0.047641
9.466659	 0.047687
9.479992	 0.047852
9.493325	 0.047958
9.506659	 0.048080
9.519992	 0.048459
9.533325	 0.048932
9.546659	 0.049162
9.559992	 0.049144
9.573325	 0.049029
9.586658	 0.048914
9.599992	 0.048943
9.613325	 0.049144
9.626658	 0.049249
9.639992	 0.049021
9.653325	 0.048628
9.666658	 0.048370
9.679992	 0.048351
9.693325	 0.048578
9.706658	 0.048964
9.719992	 0.049272
9.733325	 0.049353
9.746658	 0.049291
9.759992	 0.049253
9.773325	 0.049317
9.786658	 0.049372
9.799992	 0.049280
9.813325	 0.049132
9.826658	 0.049098
9.839992	 0.049218
9.853325	 0.049555
9.866658	 0.050193
9.879992	 0.050989
9.893325	 0.051665
9.906658	 0.052064
9.919991	 0.052080
9.933325	 0.051747
9.946658	 0.051348
9.959991	 0.051039
9.973325	 0.050732
9.986658	 0.050453
9.999991	 0.050339
10.013325	 0.050387
10.026658	 0.050403
10.039991	 0.050266
10.053325	 0.050120
10.066658	 0.050078
10.079991	 0.050053
10.093325	 0.050098
10.106658	 0.050488
10.119991	 0.051378
10.133325	 0.052559
10.146658	 0.053551
10.159991	 0.053987
10.173325	 0.053951
10.186658	 0.053830
10.199991	 0.053941
10.213325	 0.054460
10.226658	 0.055259
10.239991	 0.055770
10.253325	 0.055663
10.266658	 0.055273
10.279991	 0.054954
10.293324	 0.054769
10.306658	 0.054718
10.319991	 0.054655
10.333324	 0.054394
10.346658	 0.054062
10.359991	 0.053931
10.373324	 0.054148
10.386658	 0.054767
10.399991	 0.055645
10.413324	 0.056404
10.426658	 0.056776
10.439991	 0.056836
10.453324	 0.056773
10.466658	 0.056595
10.479991	 0.056274
10.493324	 0.056028
10.506658	 0.056140
10.519991	 0.056465
10.533324	 0.056571
10.546658	 0.056343
10.559991	 0.056091
10.573324	 0.056115
10.586658	 0.056323
10.599991	 0.056400
10.613324	 0.056321
10.626657	 0.056333
10.639991	 0.056501
10.653324	 0.056747
10.666657	 0.057031
10.679991	 0.057163
10.693324	 0.056883
10.706657	 0.056388
10.719991	 0.056188
10.733324	 0.056375
10.746657	 0.056710
10.759991	 0.057158
10.773324	 0.057788
10.786657	 0.058522
10.799991	 0.059212
10.813324	 0.059826
10.826657	 0.060590
10.839991	 0.061867
10.853324	 0.063682
10.866657	 0.065471
10.879991	 0.066367
10.893324	 0.065886
10.906657	 0.064387
10.919991	 0.062722
10.933324	 0.061477
10.946657	 0.060785
10.959991	 0.060531
10.973324	 0.060506
10.986657	 0.060506
10.999990	 0.060353
11.013324	 0.060029
11.026657	 0.059796
11.039990	 0.059841
11.053324	 0.060007
11.066657	 0.060146
11.079990	 0.060242
11.093324	 0.060196
11.106657	 0.059967
11.119990	 0.059724
11.133324	 0.059607
11.146657	 0.059547
11.159990	 0.059452
11.173324	 0.059386
11.186657	 0.059387
11.199990	 0.059370
11.213324	 0.059348
11.226657	 0.059384
11.239990	 0.059353
11.253324	 0.059154
11.266657	 0.058912
11.279990	 0.058689
11.293324	 0.058428
11.306657	 0.058252
11.319990	 0.058297
11.333323	 0.058327
11.346657	 0.058031
11.359990	 0.057527
11.373323	 0.057298
11.386657	 0.057623
11.399990	 0.058195
11.413323	 0.058562
11.426657	 0.058747
11.439990	 0.059036
11.453323	 0.059419
11.466657	 0.059613
11.479990	 0.059526
11.493323	 0.059391
11.506657	 0.059410
11.519990	 0.059532
11.533323	 0.059719
11.546657	 0.060014
11.559990	 0.060287
11.573323	 0.060372
11.586657	 0.060405
11.599990	 0.060677
11.613323	 0.061193
11.626657	 0.061550
11.639990	 0.061377
11.653323	 0.060781
11.666656	 0.060231
11.679990	 0.060036
11.693323	 0.060057
11.706656	 0.060077
11.719990	 0.060131
11.733323	 0.060249
11.746656	 0.060359
11.759990	 0.060544
11.773323	 0.060934
11.786656	 0.061415
11.799990	 0.061724
11.813323	 0.061812
11.826656	 0.062023
11.839990	 0.062771
11.853323	 0.064023
11.866656	 0.065390
11.879990	 0.066486
11.893323	 0.066876
11.906656	 0.066351
11.919990	 0.065431
11.933323	 0.065213
11.946656	 0.067743
11.959990	 0.077816
11.973323	 0.102337
11.986656	 0.142610
11.999990	 0.186075
12.013323	 0.211701
12.026656	 0.207277
12.039989	 0.178755
12.053323	 0.142366
12.066656	 0.111342
12.079989	 0.090446
12.093323	 0.078489
12.106656	 0.072357
12.119989	 0.069215
12.133323	 0.067397
12.146656	 0.066430
12.159989	 0.066167
12.173323	 0.066106
12.186656	 0.065770
12.199989	 0.065233
12.213323	 0.064848
12.226656	 0.064704
12.239989	 0.064593
12.253323	 0.064392
12.266656	 0.064287
12.279989	 0.064490
12.293323	 0.064980
12.306656	 0.065628
12.319989	 0.066284
12.333323	 0.066749
12.346656	 0.066877
12.359989	 0.066718
12.373322	 0.066529
12.386656	 0.066595
12.399989	 0.066959
12.413322	 0.067434
12.426656	 0.067836
12.439989	 0.068018
12.453322	 0.067812
12.466656	 0.067212
12.479989	 0.066525
12.493322	 0.066066
12.506656	 0.065862
12.519989	 0.065860
12.533322	 0.066069
12.546656	 0.066402
12.559989	 0.066853
12.573322	 0.067660
12.586656	 0.068970
12.599989	 0.070691
12.613322	 0.072591
12.626656	 0.074048
12.639989	 0.074231
12.653322	 0.072942
12.666656	 0.070817
12.679989	 0.068734
12.693322	 0.067268
12.706656	 0.066509
12.719989	 0.066169
12.733322	 0.065921
12.746655	 0.065726
12.759989	 0.065715
12.773322	 0.065879
12.786655	 0.065975
12.799989	 0.065750
12.813322	 0.065283
12.826655	 0.065020
12.839989	 0.065154
12.853322	 0.065305
12.866655	 0.065209
12.879989	 0.065063
12.893322	 0.065031
12.906655	 0.065049
12.919989	 0.064980
12.933322	 0.064781
12.946655	 0.064626
12.959989	 0.064702
12.973322	 0.065046
12.986655	 0.065596
12.999989	 0.066124
13.013322	 0.066375
13.026655	 0.066426
13.039989	 0.066562
13.053322	 0.066722
13.066655	 0.066546
13.079988	 0.065973
13.093322	 0.065313
13.106655	 0.064798
13.119988	 0.064418
13.133322	 0.064152
13.146655	 0.064095
13.159988	 0.064344
13.173322	 0.064842
13.186655	 0.065366
13.199988	 0.065736
13.213322	 0.065979
13.226655	 0.066162
13.239988	 0.066141
13.253322	 0.065824
13.266655	 0.065494
13.279988	 0.065430
13.293322	 0.065580
13.306655	 0.065788
13.319988	 0.066013
13.333322	 0.066325
13.346655	 0.066700
13.359988	 0.066873
13.373322	 0.066724
13.386655	 0.066560
13.399988	 0.066627
13.413321	 0.066732
13.426655	 0.066678
13.439988	 0.066625
13.453321	 0.066723
13.466655	 0.066733
13.479988	 0.066409
13.493321	 0.065962
13.506655	 0.065756
13.519988	 0.065833
13.533321	 0.066009
13.546655	 0.066080
13.559988	 0.065943
13.573321	 0.065765
13.586655	 0.065760
13.599988	 0.065840
13.613321	 0.065865
13.626655	 0.065869
13.639988	 0.065900
13.653321	 0.065927
13.666655	 0.065925
13.679988	 0.065873
13.693321	 0.065704
13.706655	 0.065459
13.719988	 0.065315
13.733321	 0.065418
13.746655	 0.065791
13.759988	 0.066175
13.773321	 0.066166
13.786654	 0.065800
13.799988	 0.065575
13.813321	 0.065749
13.826654	 0.066097
13.839988	 0.066287
13.853321	 0.066116
13.866654	 0.065649
13.879988	 0.065271
13.893321	 0.065273
13.906654	 0.065545
13.919988	 0.065859
13.933321	 0.066064
13.946654	 0.066057
13.959988	 0.065913
13.973321	 0.065850
13.986654	 0.065971
13.999988	 0.066227
14.013321	 0.066516
14.026654	 0.066700
14.039988	 0.066710
14.053321	 0.066669
14.066654	 0.066777
14.079988	 0.067010
14.093321	 0.066988
14.106654	 0.066442
14.119987	 0.065661
14.133321	 0.065111
14.146654	 0.064910
14.159987	 0.064915
14.173321	 0.065004
14.186654	 0.065120
14.199987	 0.065236
14.213321	 0.065414
14.226654	 0.065694
14.239987	 0.065905
14.253321	 0.065913
14.266654	 0.065871
14.279987	 0.065850
14.293321	 0.065742
14.306654	 0.065543
14.319987	 0.065295
14.333321	 0.065037
14.346654	 0.064849
14.359987	 0.064821
14.373321	 0.065035
14.386654	 0.065406
14.399987	 0.065590
14.413321	 0.065466
14.426654	 0.065345
14.439987	 0.065337
14.453321	 0.065277
14.466654	 0.065278
14.479987	 0.065459
14.493320	 0.065551
14.506654	 0.065371
14.519987	 0.065154
14.533320	 0.065201
14.546654	 0.065491
14.559987	 0.065774
14.573320	 0.065974
14.586654	 0.066192
14.599987	 0.066342
14.613320	 0.066262
14.626654	 0.066066
14.639987	 0.065968
14.653320	 0.065938
14.666654	 0.065795
14.679987	 0.065573
14.693320	 0.065488
14.706654	 0.065565
14.719987	 0.065598
14.733320	 0.065507
14.746654	 0.065427
14.759987	 0.065406
14.773320	 0.065325
14.786654	 0.065106
14.799987	 0.064846
14.813320	 0.064734
14.826653	 0.064862
14.839987	 0.065154
14.853320	 0.065342
14.866653	 0.065174
14.879987	 0.064692
14.893320	 0.064182
14.906653	 0.063982
14.919987	 0.064167
14.933320	 0.064440
14.946653	 0.064599
14.959987	 0.064801
14.973320	 0.065209
14.986653	 0.065661
14.999987	 0.065836
15.013320	 0.065699
15.026653	 0.065545
15.039987	 0.065610
15.053320	 0.065777
15.066653	 0.065716
15.079987	 0.065371
15.093320	 0.065118
15.106653	 0.065209
15.119987	 0.065380
15.133320	 0.065353
15.146653	 0.065225
15.159986	 0.065117
15.173320	 0.065015
15.186653	 0.064992
15.199986	 0.065071
15.213320	 0.065106
15.226653	 0.065076
15.239986	 0.065123
15.253320	 0.065205
15.266653	 0.065064
15.279986	 0.064713
15.293320	 0.064469
15.306653	 0.064377
15.319986	 0.064208
15.333320	 0.063951
15.346653	 0.063866
15.359986	 0.064008
15.373320	 0.064046
15.386653	 0.063808
15.399986	 0.063629
15.413320	 0.063819
15.426653	 0.064218
15.439986	 0.064520
15.453320	 0.064555
15.466653	 0.064268
15.479986	 0.063819
15.493320	 0.063546
15.506653	 0.063587
15.519986	 0.063761
15.533319	 0.063872
15.546653	 0.063913
15.559986	 0.063896
15.573319	 0.063800
15.586653	 0.063746
15.599986	 0.063896
15.613319	 0.064270
15.626653	 0.064756
15.639986	 0.065115
15.653319	 0.065107
15.666653	 0.064750
15.679986	 0.064356
15.693319	 0.064155
15.706653	 0.064034
15.719986	 0.063812
15.733319	 0.063530
15.746653	 0.063305
15.759986	 0.063166
15.773319	 0.063166
15.786653	 0.063473
15.799986	 0.064089
15.813319	 0.064634
15.826653	 0.064832
15.839986	 0.064797
15.853319	 0.064547
15.866652	 0.063990
15.879986	 0.063398
15.893319	 0.063174
15.906652	 0.063317
15.919986	 0.063501
15.933319	 0.063477
15.946652	 0.063322
15.959986	 0.063236
15.973319	 0.063181
15.986652	 0.063043
15.999986	 0.062867
16.013319	 0.062663
16.026653	 0.062519
16.039988	 0.062727
16.053322	 0.063225
16.066656	 0.063446
16.079990	 0.063280
16.093325	 0.063239
16.106659	 0.063457
16.119993	 0.063631
16.133327	 0.063687
16.146662	 0.063716
16.159996	 0.063796
16.173330	 0.064120
16.186665	 0.064684
16.199999	 0.065071
16.213333	 0.065023
16.226667	 0.064938
16.240002	 0.065430
16.253336	 0.066733
16.266670	 0.069025
16.280005	 0.073689
16.293339	 0.083238
16.306673	 0.097053
16.320007	 0.107345
16.333342	 0.105015
16.346676	 0.090462
16.360010	 0.072720
16.373344	 0.058653
16.386679	 0.048600
16.400013	 0.040438
16.413347	 0.032909
16.426682	 0.025896
16.440016	 0.019825
16.453350	 0.014906
16.466684	 0.010825
16.480019	 0.007150
16.493353	 0.003789
16.506687	 0.000899
16.520021	 -0.001517
16.533356	 -0.003614
16.546690	 -0.005421
16.560024	 -0.006916
16.573359	 -0.008206
16.586693	 -0.009377
16.600027	 -0.010422
16.613361	 -0.011387
16.626696	 -0.012327
16.640030	 -0.013165
16.653364	 -0.013800
16.666698	 -0.014275
16.680033	 -0.014729
16.693367	 -0.015270
16.706701	 -0.015944
16.720036	 -0.016749
16.733370	 -0.017653
16.746704	 -0.018571
16.760038	 -0.019343
16.773373	 -0.019953
16.786707	 -0.020662
16.800041	 -0.021645
16.813375	 -0.022673
16.826710	 -0.023480
16.840044	 -0.024103
16.853378	 -0.024626
16.866713	 -0.025046
16.880047	 -0.025442
16.893381	 -0.025953
16.906715	 -0.026570
16.920050	 -0.027178
16.933384	 -0.027755
16.946718	 -0.028379
16.960052	 -0.029159
16.973387	 -0.030118
16.986721	 -0.031096
17.000055	 -0.031844
17.013390	 -0.032255
17.026724	 -0.032500
17.040058	 -0.032752
17.053392	 -0.032921
17.066727	 -0.032916
17.080061	 -0.032958
17.093395	 -0.033311
17.106730	 -0.033805
17.120064	 -0.033966
17.133398	 -0.033634
17.146732	 -0.033127
17.160067	 -0.032839
17.173401	 -0.032833
17.186735	 -0.032888
17.200069	 -0.032835
17.213404	 -0.032614
17.226738	 -0.032258
17.240072	 -0.031940
17.253407	 -0.031736
17.266741	 -0.031490
17.280075	 -0.031061
17.293409	 -0.030540
17.306744	 -0.030141
17.320078	 -0.029927
17.333412	 -0.029688
17.346746	 -0.029221
17.360081	 -0.028704
17.373415	 -0.028491
17.386749	 -0.028568
17.400084	 -0.028564
17.413418	 -0.028255
17.426752	 -0.027813
17.440086	 -0.027479
17.453421	 -0.027260
17.466755	 -0.027149
17.480089	 -0.027200
17.493423	 -0.027249
17.506758	 -0.027063
17.520092	 -0.026734
17.533426	 -0.026574
17.546761	 -0.026643
17.560095	 -0.026653
17.573429	 -0.026350
17.586763	 -0.025812
17.600098	 -0.025301
17.613432	 -0.024982
17.626766	 -0.024898
17.640100	 -0.025008
17.653435	 -0.025156
17.666769	 -0.025120
17.680103	 -0.024853
17.693438	 -0.024553
17.706772	 -0.024386
17.720106	 -0.024376
17.733440	 -0.024525
17.746775	 -0.024785
17.760109	 -0.024958
17.773443	 -0.024848
17.786777	 -0.024518
17.800112	 -0.024177
17.813446	 -0.023908
17.826780	 -0.023765
17.840115	 -0.023827
17.853449	 -0.023980
17.866783	 -0.024018
17.880117	 -0.023894
17.893452	 -0.023680
17.906786	 -0.023473
17.920120	 -0.023372
17.933455	 -0.023456
17.946789	 -0.023658
17.960123	 -0.023764
17.973457	 -0.023650
17.986792	 -0.023356
18.000126	 -0.023086
18.013460	 -0.023084
18.026794	 -0.023333
18.040129	 -0.023608
18.053463	 -0.023747
18.066797	 -0.023643
18.080132	 -0.023291
18.093466	 -0.022881
18.106800	 -0.022569
18.120134	 -0.022364
18.133469	 -0.022299
18.146803	 -0.022421
18.160137	 -0.022660
18.173471	 -0.022825
18.186806	 -0.022777
18.200140	 -0.022620
18.213474	 -0.022583
18.226809	 -0.022704
18.240143	 -0.022797
18.253477	 -0.022786
18.266811	 -0.022741
18.280146	 -0.022645
18.293480	 -0.022472
18.306814	 -0.022327
18.320148	 -0.022288
18.333483	 -0.022258
18.346817	 -0.022111
18.360151	 -0.021953
18.373486	 -0.022023
18.386820	 -0.022298
18.400154	 -0.022488
18.413488	 -0.022408
18.426823	 -0.022225
18.440157	 -0.022200
18.453491	 -0.022347
18.466825	 -0.022472
18.480160	 -0.022420
18.493494	 -0.022271
18.506828	 -0.022263
18.520163	 -0.022396
18.533497	 -0.022421
18.546831	 -0.022305
18.560165	 -0.022246
18.573500	 -0.022337
18.586834	 -0.022507
18.600168	 -0.022650
18.613503	 -0.022693
18.626837	 -0.022610
18.640171	 -0.022501
18.653505	 -0.022562
18.666840	 -0.022761
18.680174	 -0.022823
18.693508	 -0.022717
18.706842	 -0.022699
18.720177	 -0.022794
18.733511	 -0.022744
18.746845	 -0.022478
18.760180	 -0.022268
18.773514	 -0.022288
18.786848	 -0.022374
18.800182	 -0.022351
18.813517	 -0.022320
18.826851	 -0.022493
18.840185	 -0.022907
18.853519	 -0.023366
18.866854	 -0.023645
18.880188	 -0.023729
18.893522	 -0.023737
18.906857	 -0.023694
18.920191	 -0.023574
18.933525	 -0.023435
18.946859	 -0.023372
18.960194	 -0.023376
18.973528	 -0.023318
18.986862	 -0.023153
19.000196	 -0.023005
19.013531	 -0.022939
19.026865	 -0.022799
19.040199	 -0.022534
19.053534	 -0.022426
19.066868	 -0.022614
19.080202	 -0.022826
19.093536	 -0.022834
19.106871	 -0.022678
19.120205	 -0.022533
19.133539	 -0.022625
19.146873	 -0.022928
19.160208	 -0.023051
19.173542	 -0.022846
19.186876	 -0.022675
19.200211	 -0.022821
19.213545	 -0.023111
19.226879	 -0.023230
19.240213	 -0.023101
19.253548	 -0.022957
19.266882	 -0.023055
19.280216	 -0.023311
19.293550	 -0.023460
19.306885	 -0.023455
19.320219	 -0.023395
19.333553	 -0.023330
19.346888	 -0.023331
19.360222	 -0.023395
19.373556	 -0.023358
19.386890	 -0.023136
19.400225	 -0.022955
19.413559	 -0.023069
19.426893	 -0.023344
19.440228	 -0.023492
19.453562	 -0.023518
19.466896	 -0.023535
19.480230	 -0.023459
19.493565	 -0.023270
19.506899	 -0.023149
19.520233	 -0.023169
19.533567	 -0.023232
19.546902	 -0.023275
19.560236	 -0.023350
19.573570	 -0.023505
19.586905	 -0.023599
19.600239	 -0.023482
19.613573	 -0.023340
19.626907	 -0.023447
19.640242	 -0.023732
19.653576	 -0.023962
19.666910	 -0.024069
19.680244	 -0.024062
19.693579	 -0.023967
19.706913	 -0.023910
19.720247	 -0.024011
19.733582	 -0.024242
19.746916	 -0.024447
19.760250	 -0.024509
19.773584	 -0.024439
19.786919	 -0.024275
19.800253	 -0.024024
19.813587	 -0.023688
19.826921	 -0.023391
19.840256	 -0.023358
19.853590	 -0.023589
19.866924	 -0.023842
19.880259	 -0.024010
19.893593	 -0.024188
19.906927	 -0.024348
19.920261	 -0.024306
19.933596	 -0.024095
19.946930	 -0.024033
19.960264	 -0.024268
19.973598	 -0.024595
19.986933	 -0.024821

*------------------------ End of raw data
Results for Channel	1	=	242.00	nm
Title:	Report Title
Run File:	C:\HPLC\PET 2025\2025.07.30\ompa od0.1 20mgml_r002.run
--------------
Injection Info
--------------
Method:	C:\METODOS EQUIPO 2 2025\20250402 PET_Calibrado TPA MHET BHET DIMER.mth
Sample:	OmpA OD0.1 20mgml_r
Injection Date:	Fri Aug 01 11:41:53 2025
Manual injection
Operator:	Paloma
Instrument:	3
Notes:	
---------
Misc Info
---------
Workstation:	HPLC
Bus Address:	44
Run Time:	0.000	to	20.000	min.
-----------
Recalc Info
-----------
Recalc Method:	c:\metodos equipo 2 2025\20250402 pet_calibrado tpa mhet bhet dimer.mth
Recalc Date:	Fri Aug 01 12:05:44 2025
Operator:	Paloma
Instrument:	3
Notes:	
Sample Rate:	5.000 Hz.
Measurement Type:	1 = Area
Calculation Type:	4 = ExtStd
Normalize Results:	No
------------------------
Peak Info for Channel 1
------------------------
4 Peaks (tR	Timeoffset	RRT	Sepcode	Width	Counts	Result	Name)
6.358	0.017	0.0000	BB	7.23	4651992	42.750362	TPA (uM)
7.103	-0.026	0.0000	GR	0.00	7565757	157.796692	MHET (uM)
7.465	0.055	0.0000	BB	3.10	31137	0.375555	BHET (uM)
9.082	-0.047	0.0000	BB	9.33	372423	6.676448	DIMER (uM)
