# Supplementary material for: Engineering Escherichia coli for polyethylene terephthalate powder biodegradation via recoding of an outer membrane protein
Source: iScience. 2026 Jan 2;29(2):114621. doi: 10.1016/j.isci.2025.114621 (PMC12860643; doi:10.1016/j.isci.2025.114621)
Supplement: Data S2. Raw HPLC and UHPLC-MS data — (A) Unprocessed HPLC data files supporting Figures 4, S3, S5, Tables 1 and S4. Files are provided in.txt format corresponding to the data extracted with Varian ProStar software (Varian Inc., Palo Alto, California, USA). Each file contains absorbance values (in arbitrary units) recorded over time under the analytical conditions described in STAR Methods. (B) Raw UHPLC-MS files supporting Figure S4. The chromatograms and mass spectrometry data can be analyzed with the software MassLynx V4.1 (Waters) to obtain the mass spectra of the oligomers TET and TETE. Analytical conditions described in STAR Methods. (A and B) The unprocessed HPLC and UHPLC-MS files have been deposited at Zenodo under the identifier https://zenodo.org/records/17578239. [file mmc5.zip › Data S2/A. HPLC/Figure 4B/S3 30MGML_1.TXT]

File	C:\HPLC\PET 2025\2025.07.30\ompa od0.1 30mgml.run	Filetype	63
WTOASCII Parameters:	C:\star\WTOASCII.TXT
 1 channels
   Channel	 1	242.00	nm	in AU
Base rate 5.0000 Hz	Bunch 2	Effective rate 5.00000 Hz.	T = 0.003333 min.
6000 points	from	0.000	to	20.000	minutes
Sampling every 4 point(s)
Printing points from	0.000	to	20.000 min, point 0 to 5999
Channels	1	to	1
0.000000	 0.000000
0.013333	 -0.000744
0.026667	 -0.000959
0.040000	 -0.000614
0.053333	 -0.000130
0.066667	 0.000167
0.080000	 0.000268
0.093333	 0.000327
0.106667	 0.000344
0.120000	 0.000180
0.133333	 -0.000081
0.146667	 -0.000215
0.160000	 -0.000204
0.173333	 -0.000074
0.186667	 0.000204
0.200000	 0.000447
0.213333	 0.000390
0.226667	 0.000123
0.240000	 -0.000091
0.253333	 -0.000228
0.266667	 -0.000332
0.280000	 -0.000271
0.293333	 -0.000032
0.306667	 0.000169
0.320000	 0.000277
0.333333	 0.000355
0.346667	 0.000294
0.360000	 0.000077
0.373333	 -0.000008
0.386667	 0.000195
0.400000	 0.000449
0.413333	 0.000494
0.426667	 0.000330
0.440000	 0.000124
0.453333	 0.000052
0.466666	 0.000132
0.480000	 0.000181
0.493333	 0.000078
0.506666	 -0.000054
0.520000	 -0.000064
0.533333	 -0.000001
0.546666	 0.000050
0.560000	 0.000099
0.573333	 0.000119
0.586666	 0.000048
0.600000	 -0.000063
0.613333	 -0.000124
0.626666	 -0.000186
0.640000	 -0.000314
0.653333	 -0.000436
0.666666	 -0.000433
0.680000	 -0.000279
0.693333	 -0.000097
0.706666	 -0.000051
0.720000	 -0.000120
0.733333	 -0.000159
0.746666	 -0.000184
0.760000	 -0.000328
0.773333	 -0.000526
0.786666	 -0.000580
0.800000	 -0.000450
0.813333	 -0.000159
0.826666	 0.000227
0.839999	 0.000427
0.853333	 0.000299
0.866666	 0.000165
0.879999	 0.000316
0.893333	 0.000594
0.906666	 0.000709
0.919999	 0.000650
0.933333	 0.000576
0.946666	 0.000440
0.959999	 0.000078
0.973333	 -0.000348
0.986666	 -0.000478
0.999999	 -0.000228
1.013333	 0.000163
1.026666	 0.000388
1.039999	 0.000299
1.053333	 0.000001
1.066666	 -0.000322
1.079999	 -0.000509
1.093333	 -0.000440
1.106666	 -0.000121
1.119999	 0.000340
1.133333	 0.000799
1.146666	 0.001097
1.159999	 0.001088
1.173333	 0.000777
1.186666	 0.000410
1.199999	 0.000224
1.213333	 0.000203
1.226666	 0.000192
1.239999	 0.000186
1.253332	 0.000365
1.266666	 0.000774
1.279999	 0.001291
1.293332	 0.001904
1.306666	 0.002535
1.319999	 0.002868
1.333332	 0.002652
1.346666	 0.002036
1.359999	 0.001409
1.373332	 0.001015
1.386666	 0.003000
1.399999	 0.017821
1.413332	 0.063778
1.426666	 0.146221
1.439999	 0.239973
1.453332	 0.308448
1.466666	 0.336388
1.479999	 0.333625
1.493332	 0.316459
1.506666	 0.295372
1.519999	 0.274733
1.533332	 0.255824
1.546666	 0.238558
1.559999	 0.222424
1.573332	 0.207281
1.586666	 0.193222
1.599999	 0.180107
1.613332	 0.167704
1.626665	 0.155819
1.639999	 0.144244
1.653332	 0.133043
1.666665	 0.122511
1.679999	 0.112549
1.693332	 0.102723
1.706665	 0.092855
1.719999	 0.083101
1.733332	 0.073777
1.746665	 0.065258
1.759999	 0.057799
1.773332	 0.051397
1.786665	 0.045875
1.799999	 0.041132
1.813332	 0.037290
1.826665	 0.034467
1.839999	 0.032510
1.853332	 0.031159
1.866665	 0.030396
1.879999	 0.030325
1.893332	 0.030589
1.906665	 0.030494
1.919999	 0.029670
1.933332	 0.028105
1.946665	 0.026006
1.959998	 0.023806
1.973332	 0.021759
1.986665	 0.019707
1.999998	 0.017482
2.013332	 0.015190
2.026665	 0.013037
2.039999	 0.011163
2.053332	 0.009637
2.066665	 0.008429
2.079998	 0.007439
2.093332	 0.006647
2.106665	 0.006006
2.119998	 0.005297
2.133332	 0.004485
2.146665	 0.003779
2.159998	 0.003245
2.173332	 0.002785
2.186665	 0.002352
2.199998	 0.002006
2.213332	 0.001879
2.226665	 0.002020
2.239998	 0.002260
2.253332	 0.002355
2.266665	 0.002221
2.279998	 0.001966
2.293332	 0.001724
2.306665	 0.001561
2.319998	 0.001595
2.333332	 0.001807
2.346665	 0.001800
2.359998	 0.001224
2.373332	 0.000330
2.386665	 -0.000206
2.399998	 -0.000021
2.413332	 0.000526
2.426665	 0.000804
2.439998	 0.000655
2.453331	 0.000401
2.466665	 0.000285
2.479998	 0.000326
2.493331	 0.000488
2.506665	 0.000661
2.519998	 0.000736
2.533331	 0.000818
2.546665	 0.001066
2.559998	 0.001270
2.573331	 0.001103
2.586665	 0.000785
2.599998	 0.000777
2.613331	 0.001024
2.626665	 0.001062
2.639998	 0.000731
2.653331	 0.000362
2.666665	 0.000264
2.679998	 0.000392
2.693331	 0.000536
2.706665	 0.000559
2.719998	 0.000434
2.733331	 0.000310
2.746665	 0.000372
2.759998	 0.000548
2.773331	 0.000625
2.786664	 0.000527
2.799998	 0.000359
2.813331	 0.000336
2.826664	 0.000540
2.839998	 0.000707
2.853331	 0.000582
2.866664	 0.000267
2.879998	 -0.000048
2.893331	 -0.000338
2.906664	 -0.000611
2.919998	 -0.000748
2.933331	 -0.000654
2.946664	 -0.000425
2.959998	 -0.000288
2.973331	 -0.000428
2.986664	 -0.000808
2.999998	 -0.001067
3.013331	 -0.000862
3.026664	 -0.000388
3.039998	 -0.000169
3.053331	 -0.000336
3.066664	 -0.000502
3.079998	 -0.000432
3.093331	 -0.000376
3.106664	 -0.000596
3.119998	 -0.000953
3.133331	 -0.001159
3.146664	 -0.001194
3.159997	 -0.001199
3.173331	 -0.001138
3.186664	 -0.000960
3.199997	 -0.000808
3.213331	 -0.000754
3.226664	 -0.000736
3.239997	 -0.000746
3.253331	 -0.000749
3.266664	 -0.000640
3.279997	 -0.000440
3.293331	 -0.000279
3.306664	 -0.000217
3.319997	 -0.000193
3.333331	 -0.000104
3.346664	 0.000040
3.359997	 0.000127
3.373331	 0.000204
3.386664	 0.000359
3.399997	 0.000438
3.413331	 0.000390
3.426664	 0.000450
3.439997	 0.000669
3.453331	 0.000834
3.466664	 0.000838
3.479997	 0.000775
3.493330	 0.000751
3.506664	 0.000798
3.519997	 0.000920
3.533330	 0.001065
3.546664	 0.001125
3.559997	 0.001092
3.573330	 0.001046
3.586664	 0.001005
3.599997	 0.000914
3.613330	 0.000721
3.626664	 0.000487
3.639997	 0.000301
3.653330	 0.000130
3.666664	 -0.000071
3.679997	 -0.000270
3.693330	 -0.000414
3.706664	 -0.000478
3.719997	 -0.000555
3.733330	 -0.000754
3.746664	 -0.000980
3.759997	 -0.001021
3.773330	 -0.000851
3.786664	 -0.000666
3.799997	 -0.000637
3.813330	 -0.000742
3.826663	 -0.000876
3.839997	 -0.000905
3.853330	 -0.000713
3.866663	 -0.000390
3.879997	 -0.000200
3.893330	 -0.000204
3.906663	 -0.000191
3.919997	 -0.000086
3.933330	 -0.000058
3.946663	 -0.000210
3.959997	 -0.000493
3.973330	 -0.000807
3.986663	 -0.001031
3.999997	 -0.001057
4.013330	 -0.000918
4.026663	 -0.000782
4.039997	 -0.000716
4.053330	 -0.000664
4.066663	 -0.000586
4.079997	 -0.000474
4.093330	 -0.000359
4.106663	 -0.000282
4.119997	 -0.000232
4.133330	 -0.000273
4.146663	 -0.000506
4.159997	 -0.000742
4.173330	 -0.000696
4.186663	 -0.000472
4.199996	 -0.000370
4.213330	 -0.000417
4.226663	 -0.000422
4.239996	 -0.000309
4.253330	 -0.000245
4.266663	 -0.000404
4.279996	 -0.000759
4.293330	 -0.001137
4.306663	 -0.001302
4.319996	 -0.001108
4.333330	 -0.000735
4.346663	 -0.000551
4.359996	 -0.000582
4.373330	 -0.000539
4.386663	 -0.000377
4.399996	 -0.000200
4.413330	 0.000081
4.426663	 0.000399
4.439996	 0.000458
4.453330	 0.000259
4.466663	 0.000035
4.479996	 -0.000169
4.493330	 -0.000327
4.506663	 -0.000315
4.519996	 -0.000217
4.533329	 -0.000303
4.546663	 -0.000535
4.559996	 -0.000622
4.573329	 -0.000549
4.586663	 -0.000481
4.599996	 -0.000489
4.613329	 -0.000624
4.626663	 -0.000858
4.639996	 -0.001061
4.653329	 -0.001134
4.666663	 -0.001055
4.679996	 -0.000921
4.693329	 -0.000826
4.706663	 -0.000731
4.719996	 -0.000648
4.733329	 -0.000665
4.746663	 -0.000759
4.759996	 -0.000823
4.773329	 -0.000861
4.786663	 -0.000920
4.799996	 -0.000863
4.813329	 -0.000517
4.826663	 -0.000026
4.839996	 0.000157
4.853329	 -0.000151
4.866663	 -0.000583
4.879996	 -0.000788
4.893329	 -0.000843
4.906662	 -0.000907
4.919996	 -0.000976
4.933329	 -0.001041
4.946662	 -0.001048
4.959996	 -0.000906
4.973329	 -0.000699
4.986662	 -0.000660
4.999996	 -0.000826
5.013329	 -0.000981
5.026662	 -0.000989
5.039996	 -0.000886
5.053329	 -0.000771
5.066662	 -0.000716
5.079996	 -0.000654
5.093329	 -0.000606
5.106662	 -0.000795
5.119996	 -0.001206
5.133329	 -0.001490
5.146662	 -0.001395
5.159996	 -0.001057
5.173329	 -0.000770
5.186662	 -0.000633
5.199996	 -0.000612
5.213329	 -0.000629
5.226662	 -0.000596
5.239995	 -0.000578
5.253329	 -0.000626
5.266662	 -0.000578
5.279995	 -0.000345
5.293329	 -0.000055
5.306662	 0.000069
5.319995	 -0.000095
5.333329	 -0.000331
5.346662	 -0.000281
5.359995	 0.000024
5.373329	 0.000213
5.386662	 0.000139
5.399995	 0.000022
5.413329	 0.000099
5.426662	 0.000326
5.439995	 0.000507
5.453329	 0.000617
5.466662	 0.000774
5.479995	 0.000881
5.493329	 0.000725
5.506662	 0.000391
5.519995	 0.000162
5.533329	 0.000177
5.546662	 0.000395
5.559995	 0.000658
5.573328	 0.000750
5.586662	 0.000635
5.599995	 0.000471
5.613328	 0.000337
5.626662	 0.000270
5.639995	 0.000371
5.653328	 0.000650
5.666662	 0.000991
5.679995	 0.001298
5.693328	 0.001553
5.706662	 0.001827
5.719995	 0.002210
5.733328	 0.002705
5.746662	 0.003217
5.759995	 0.003676
5.773328	 0.004140
5.786662	 0.004655
5.799995	 0.005152
5.813328	 0.005589
5.826662	 0.006101
5.839995	 0.006801
5.853328	 0.007464
5.866662	 0.007784
5.879995	 0.007910
5.893328	 0.008267
5.906662	 0.008909
5.919995	 0.009556
5.933328	 0.010108
5.946661	 0.010657
5.959995	 0.011194
5.973328	 0.011626
5.986661	 0.011925
5.999995	 0.012094
6.013328	 0.012169
6.026661	 0.012288
6.039995	 0.012561
6.053328	 0.013003
6.066661	 0.013538
6.079995	 0.013994
6.093328	 0.014318
6.106661	 0.014675
6.119995	 0.015171
6.133328	 0.015676
6.146661	 0.015972
6.159995	 0.016049
6.173328	 0.016189
6.186661	 0.016561
6.199995	 0.017040
6.213328	 0.017630
6.226661	 0.018698
6.239995	 0.020930
6.253328	 0.025722
6.266661	 0.035829
6.279994	 0.055052
6.293328	 0.086058
6.306661	 0.127464
6.319994	 0.172625
6.333328	 0.211673
6.346661	 0.236038
6.359994	 0.242046
6.373328	 0.231069
6.386661	 0.207539
6.399994	 0.177069
6.413328	 0.145058
6.426661	 0.115614
6.439994	 0.091046
6.453328	 0.071974
6.466661	 0.057947
6.479994	 0.048071
6.493328	 0.041281
6.506661	 0.036631
6.519994	 0.033448
6.533328	 0.031163
6.546661	 0.029397
6.559994	 0.028016
6.573328	 0.026919
6.586661	 0.026079
6.599994	 0.025580
6.613328	 0.025306
6.626661	 0.024903
6.639994	 0.024293
6.653327	 0.023827
6.666661	 0.023688
6.679994	 0.023666
6.693327	 0.023593
6.706661	 0.023515
6.719994	 0.023526
6.733327	 0.023661
6.746661	 0.023798
6.759994	 0.023747
6.773327	 0.023607
6.786661	 0.023682
6.799994	 0.023984
6.813327	 0.024262
6.826661	 0.024469
6.839994	 0.024738
6.853327	 0.025073
6.866661	 0.025376
6.879994	 0.025573
6.893327	 0.025638
6.906661	 0.025690
6.919994	 0.025915
6.933327	 0.026280
6.946661	 0.026602
6.959994	 0.026861
6.973327	 0.027132
6.986660	 0.027353
6.999994	 0.027371
7.013327	 0.027280
7.026660	 0.027390
7.039994	 0.027722
7.053327	 0.028081
7.066660	 0.029387
7.079994	 0.036433
7.093327	 0.060270
7.106660	 0.111895
7.119994	 0.184592
7.133327	 0.247165
7.146660	 0.267382
7.159994	 0.240548
7.173327	 0.188080
7.186660	 0.134658
7.199994	 0.093409
7.213327	 0.066463
7.226660	 0.050858
7.239994	 0.042649
7.253327	 0.038587
7.266660	 0.036640
7.279994	 0.035755
7.293327	 0.035319
7.306660	 0.034926
7.319993	 0.034388
7.333327	 0.033793
7.346660	 0.033469
7.359993	 0.033666
7.373327	 0.034451
7.386660	 0.035829
7.399993	 0.037420
7.413327	 0.038422
7.426660	 0.038351
7.439993	 0.037533
7.453327	 0.036993
7.466660	 0.037747
7.479993	 0.039688
7.493327	 0.041537
7.506660	 0.042246
7.519993	 0.042054
7.533327	 0.042044
7.546660	 0.042969
7.559993	 0.044845
7.573327	 0.048173
7.586660	 0.055211
7.599993	 0.067373
7.613327	 0.080468
7.626660	 0.086852
7.639993	 0.083927
7.653327	 0.076117
7.666660	 0.068244
7.679993	 0.061496
7.693326	 0.055411
7.706660	 0.050055
7.719993	 0.045932
7.733326	 0.043262
7.746660	 0.041699
7.759993	 0.040672
7.773326	 0.039898
7.786660	 0.039459
7.799993	 0.039444
7.813326	 0.039607
7.826660	 0.039592
7.839993	 0.039412
7.853326	 0.039318
7.866660	 0.039311
7.879993	 0.039155
7.893326	 0.038822
7.906660	 0.038621
7.919993	 0.038851
7.933326	 0.039547
7.946660	 0.040424
7.959993	 0.040959
7.973326	 0.040844
7.986660	 0.040421
7.999993	 0.040347
8.013327	 0.040847
8.026660	 0.041476
8.039993	 0.041839
8.053327	 0.042278
8.066660	 0.043365
8.079993	 0.045020
8.093327	 0.046570
8.106660	 0.047396
8.119993	 0.047421
8.133327	 0.047122
8.146660	 0.047004
8.159993	 0.047042
8.173326	 0.046836
8.186660	 0.046205
8.199993	 0.045287
8.213326	 0.044320
8.226660	 0.043622
8.239993	 0.043477
8.253326	 0.043866
8.266660	 0.044497
8.279993	 0.045001
8.293326	 0.045072
8.306660	 0.044699
8.319993	 0.044269
8.333326	 0.044131
8.346660	 0.044194
8.359993	 0.044239
8.373326	 0.044288
8.386660	 0.044428
8.399993	 0.044688
8.413326	 0.045147
8.426660	 0.045810
8.439993	 0.046447
8.453326	 0.046840
8.466660	 0.047064
8.479993	 0.047263
8.493326	 0.047374
8.506660	 0.047294
8.519993	 0.047093
8.533326	 0.046890
8.546659	 0.046757
8.559993	 0.046705
8.573326	 0.046695
8.586659	 0.046758
8.599993	 0.046969
8.613326	 0.047212
8.626659	 0.047235
8.639993	 0.047199
8.653326	 0.047641
8.666659	 0.048592
8.679993	 0.049345
8.693326	 0.049337
8.706659	 0.048823
8.719993	 0.048466
8.733326	 0.048675
8.746659	 0.049360
8.759993	 0.050030
8.773326	 0.050352
8.786659	 0.050530
8.799993	 0.050763
8.813326	 0.050895
8.826659	 0.050896
8.839993	 0.050969
8.853326	 0.051211
8.866659	 0.051640
8.879992	 0.052213
8.893326	 0.052671
8.906659	 0.052838
8.919992	 0.052868
8.933326	 0.052951
8.946659	 0.053112
8.959992	 0.053322
8.973326	 0.053545
8.986659	 0.053697
8.999992	 0.053789
9.013326	 0.054102
9.026659	 0.055060
9.039992	 0.056798
9.053326	 0.058943
9.066659	 0.060892
9.079992	 0.062159
9.093326	 0.062562
9.106659	 0.062321
9.119992	 0.061826
9.133326	 0.061224
9.146659	 0.060448
9.159992	 0.059591
9.173326	 0.058851
9.186659	 0.058165
9.199992	 0.057383
9.213326	 0.056706
9.226659	 0.056402
9.239992	 0.056309
9.253325	 0.056135
9.266659	 0.055927
9.279992	 0.055848
9.293325	 0.055884
9.306659	 0.056008
9.319992	 0.056214
9.333325	 0.056362
9.346659	 0.056354
9.359992	 0.056352
9.373325	 0.056608
9.386659	 0.057148
9.399992	 0.057737
9.413325	 0.058167
9.426659	 0.058343
9.439992	 0.058205
9.453325	 0.057878
9.466659	 0.057683
9.479992	 0.057790
9.493325	 0.058060
9.506659	 0.058324
9.519992	 0.058576
9.533325	 0.058897
9.546659	 0.059223
9.559992	 0.059335
9.573325	 0.059214
9.586658	 0.059073
9.599992	 0.059086
9.613325	 0.059328
9.626658	 0.059734
9.639992	 0.060104
9.653325	 0.060378
9.666658	 0.060633
9.679992	 0.060812
9.693325	 0.060832
9.706658	 0.060829
9.719992	 0.060957
9.733325	 0.061183
9.746658	 0.061481
9.759992	 0.061823
9.773325	 0.062102
9.786658	 0.062350
9.799992	 0.062673
9.813325	 0.063009
9.826658	 0.063185
9.839992	 0.063130
9.853325	 0.062972
9.866658	 0.062917
9.879992	 0.063090
9.893325	 0.063499
9.906658	 0.063935
9.919991	 0.064103
9.933325	 0.063991
9.946658	 0.063874
9.959991	 0.063853
9.973325	 0.063697
9.986658	 0.063311
9.999991	 0.062944
10.013325	 0.062838
10.026658	 0.062990
10.039991	 0.063217
10.053325	 0.063295
10.066658	 0.063244
10.079991	 0.063347
10.093325	 0.063713
10.106658	 0.064133
10.119991	 0.064461
10.133325	 0.064755
10.146658	 0.065045
10.159991	 0.065266
10.173325	 0.065361
10.186658	 0.065410
10.199991	 0.065713
10.213325	 0.066498
10.226658	 0.067425
10.239991	 0.067899
10.253325	 0.067973
10.266658	 0.068136
10.279991	 0.068431
10.293324	 0.068547
10.306658	 0.068309
10.319991	 0.067776
10.333324	 0.067165
10.346658	 0.066673
10.359991	 0.066435
10.373324	 0.066533
10.386658	 0.066959
10.399991	 0.067620
10.413324	 0.068363
10.426658	 0.068888
10.439991	 0.068853
10.453324	 0.068349
10.466658	 0.067890
10.479991	 0.067682
10.493324	 0.067434
10.506658	 0.067132
10.519991	 0.067211
10.533324	 0.067834
10.546658	 0.068732
10.559991	 0.069562
10.573324	 0.069921
10.586658	 0.069547
10.599991	 0.068843
10.613324	 0.068566
10.626657	 0.068792
10.639991	 0.068926
10.653324	 0.068734
10.666657	 0.068470
10.679991	 0.068278
10.693324	 0.068221
10.706657	 0.068444
10.719991	 0.068847
10.733324	 0.069108
10.746657	 0.069250
10.759991	 0.069747
10.773324	 0.070910
10.786657	 0.072368
10.799991	 0.073393
10.813324	 0.073877
10.826657	 0.074768
10.839991	 0.077318
10.853324	 0.081717
10.866657	 0.086336
10.879991	 0.088699
10.893324	 0.087638
10.906657	 0.084188
10.919991	 0.080258
10.933324	 0.077121
10.946657	 0.075091
10.959991	 0.073970
10.973324	 0.073493
10.986657	 0.073286
10.999990	 0.072853
11.013324	 0.072135
11.026657	 0.071670
11.039990	 0.071839
11.053324	 0.072445
11.066657	 0.073054
11.079990	 0.073260
11.093324	 0.072844
11.106657	 0.071974
11.119990	 0.071123
11.133324	 0.070650
11.146657	 0.070533
11.159990	 0.070548
11.173324	 0.070600
11.186657	 0.070712
11.199990	 0.070787
11.213324	 0.070709
11.226657	 0.070657
11.239990	 0.070893
11.253324	 0.071278
11.266657	 0.071520
11.279990	 0.071652
11.293324	 0.071763
11.306657	 0.071820
11.319990	 0.071897
11.333323	 0.072042
11.346657	 0.072103
11.359990	 0.072023
11.373323	 0.071919
11.386657	 0.071859
11.399990	 0.071936
11.413323	 0.072321
11.426657	 0.072957
11.439990	 0.073567
11.453323	 0.073999
11.466657	 0.074161
11.479990	 0.073927
11.493323	 0.073454
11.506657	 0.073210
11.519990	 0.073557
11.533323	 0.074417
11.546657	 0.075327
11.559990	 0.075794
11.573323	 0.075708
11.586657	 0.075447
11.599990	 0.075420
11.613323	 0.075558
11.626657	 0.075598
11.639990	 0.075539
11.653323	 0.075338
11.666656	 0.074825
11.679990	 0.074178
11.693323	 0.073780
11.706656	 0.073657
11.719990	 0.073573
11.733323	 0.073494
11.746656	 0.073604
11.759990	 0.074091
11.773323	 0.075097
11.786656	 0.076424
11.799990	 0.077442
11.813323	 0.077711
11.826656	 0.077579
11.839990	 0.078026
11.853323	 0.080009
11.866656	 0.083578
11.879990	 0.087200
11.893323	 0.088718
11.906656	 0.087483
11.919990	 0.084863
11.933323	 0.082936
11.946656	 0.084974
11.959990	 0.099290
11.973323	 0.140228
11.986656	 0.216540
11.999990	 0.312569
12.013323	 0.388311
12.026656	 0.408219
12.039989	 0.368560
12.053323	 0.294767
12.066656	 0.218522
12.079989	 0.159652
12.093323	 0.122588
12.106656	 0.102436
12.119989	 0.092373
12.133323	 0.087350
12.146656	 0.084467
12.159989	 0.082466
12.173323	 0.081133
12.186656	 0.080406
12.199989	 0.079958
12.213323	 0.079609
12.226656	 0.079376
12.239989	 0.079017
12.253323	 0.078328
12.266656	 0.077696
12.279989	 0.077585
12.293323	 0.078023
12.306656	 0.078874
12.319989	 0.079905
12.333323	 0.080673
12.346656	 0.080837
12.359989	 0.080459
12.373322	 0.080050
12.386656	 0.080309
12.399989	 0.081449
12.413322	 0.082802
12.426656	 0.083477
12.439989	 0.083185
12.453322	 0.082211
12.466656	 0.080924
12.479989	 0.079628
12.493322	 0.078682
12.506656	 0.078285
12.519989	 0.078230
12.533322	 0.078249
12.546656	 0.078392
12.559989	 0.078887
12.573322	 0.079983
12.586656	 0.082199
12.599989	 0.086218
12.613322	 0.091770
12.626656	 0.096965
12.639989	 0.099524
12.653322	 0.098510
12.666656	 0.094704
12.679989	 0.089839
12.693322	 0.085545
12.706656	 0.082607
12.719989	 0.080965
12.733322	 0.080190
12.746655	 0.079902
12.759989	 0.079868
12.773322	 0.079867
12.786655	 0.079751
12.799989	 0.079674
12.813322	 0.079873
12.826655	 0.080271
12.839989	 0.080627
12.853322	 0.080790
12.866655	 0.080620
12.879989	 0.080058
12.893322	 0.079347
12.906655	 0.078848
12.919989	 0.078760
12.933322	 0.079058
12.946655	 0.079498
12.959989	 0.079847
12.973322	 0.080097
12.986655	 0.080309
12.999989	 0.080554
13.013322	 0.081044
13.026655	 0.081938
13.039989	 0.083004
13.053322	 0.083697
13.066655	 0.083623
13.079988	 0.082789
13.093322	 0.081496
13.106655	 0.080310
13.119988	 0.079746
13.133322	 0.079739
13.146655	 0.079743
13.159988	 0.079428
13.173322	 0.079027
13.186655	 0.078850
13.199988	 0.078876
13.213322	 0.079018
13.226655	 0.079295
13.239988	 0.079618
13.253322	 0.079752
13.266655	 0.079608
13.279988	 0.079334
13.293322	 0.079138
13.306655	 0.079247
13.319988	 0.079783
13.333322	 0.080488
13.346655	 0.080888
13.359988	 0.080868
13.373322	 0.080725
13.386655	 0.080725
13.399988	 0.080916
13.413321	 0.081219
13.426655	 0.081476
13.439988	 0.081516
13.453321	 0.081310
13.466655	 0.080963
13.479988	 0.080478
13.493321	 0.079878
13.506655	 0.079392
13.519988	 0.079094
13.533321	 0.078802
13.546655	 0.078467
13.559988	 0.078230
13.573321	 0.078171
13.586655	 0.078329
13.599988	 0.078722
13.613321	 0.079155
13.626655	 0.079361
13.639988	 0.079290
13.653321	 0.079127
13.666655	 0.079107
13.679988	 0.079239
13.693321	 0.079262
13.706655	 0.079061
13.719988	 0.078875
13.733321	 0.078894
13.746655	 0.079095
13.759988	 0.079431
13.773321	 0.079711
13.786654	 0.079746
13.799988	 0.079661
13.813321	 0.079658
13.826654	 0.079831
13.839988	 0.080190
13.853321	 0.080629
13.866654	 0.080958
13.879988	 0.080997
13.893321	 0.080733
13.906654	 0.080443
13.919988	 0.080410
13.933321	 0.080582
13.946654	 0.080720
13.959988	 0.080615
13.973321	 0.080252
13.986654	 0.079931
13.999988	 0.079936
14.013321	 0.080249
14.026654	 0.080778
14.039988	 0.081431
14.053321	 0.082022
14.066654	 0.082394
14.079988	 0.082408
14.093321	 0.082007
14.106654	 0.081478
14.119987	 0.081256
14.133321	 0.081260
14.146654	 0.080991
14.159987	 0.080454
14.173321	 0.080190
14.186654	 0.080358
14.199987	 0.080602
14.213321	 0.080727
14.226654	 0.080816
14.239987	 0.080932
14.253321	 0.081092
14.266654	 0.081281
14.279987	 0.081458
14.293321	 0.081526
14.306654	 0.081331
14.319987	 0.080877
14.333321	 0.080356
14.346654	 0.079944
14.359987	 0.079752
14.373321	 0.079823
14.386654	 0.080121
14.399987	 0.080543
14.413321	 0.080907
14.426654	 0.081125
14.439987	 0.081304
14.453321	 0.081514
14.466654	 0.081677
14.479987	 0.081651
14.493320	 0.081350
14.506654	 0.080868
14.519987	 0.080428
14.533320	 0.080302
14.546654	 0.080629
14.559987	 0.081114
14.573320	 0.081324
14.586654	 0.081282
14.599987	 0.081230
14.613320	 0.081131
14.626654	 0.080951
14.639987	 0.080945
14.653320	 0.081163
14.666654	 0.081208
14.679987	 0.080902
14.693320	 0.080520
14.706654	 0.080259
14.719987	 0.080210
14.733320	 0.080426
14.746654	 0.080661
14.759987	 0.080611
14.773320	 0.080396
14.786654	 0.080370
14.799987	 0.080561
14.813320	 0.080661
14.826653	 0.080531
14.839987	 0.080469
14.853320	 0.080728
14.866653	 0.081107
14.879987	 0.081369
14.893320	 0.081523
14.906653	 0.081549
14.919987	 0.081331
14.933320	 0.080992
14.946653	 0.080854
14.959987	 0.080997
14.973320	 0.081096
14.986653	 0.080949
14.999987	 0.080855
15.013320	 0.080922
15.026653	 0.080853
15.039987	 0.080731
15.053320	 0.080943
15.066653	 0.081427
15.079987	 0.081814
15.093320	 0.081936
15.106653	 0.081869
15.119987	 0.081798
15.133320	 0.081851
15.146653	 0.081910
15.159986	 0.081791
15.173320	 0.081559
15.186653	 0.081449
15.199986	 0.081470
15.213320	 0.081394
15.226653	 0.081237
15.239986	 0.081205
15.253320	 0.081210
15.266653	 0.081037
15.279986	 0.080843
15.293320	 0.080914
15.306653	 0.081053
15.319986	 0.080916
15.333320	 0.080713
15.346653	 0.080755
15.359986	 0.080750
15.373320	 0.080430
15.386653	 0.080184
15.399986	 0.080388
15.413320	 0.080780
15.426653	 0.080931
15.439986	 0.080842
15.453320	 0.080710
15.466653	 0.080585
15.479986	 0.080505
15.493320	 0.080474
15.506653	 0.080391
15.519986	 0.080329
15.533319	 0.080435
15.546653	 0.080629
15.559986	 0.080745
15.573319	 0.080674
15.586653	 0.080509
15.599986	 0.080463
15.613319	 0.080453
15.626653	 0.080292
15.639986	 0.080194
15.653319	 0.080494
15.666653	 0.081071
15.679986	 0.081502
15.693319	 0.081574
15.706653	 0.081460
15.719986	 0.081380
15.733319	 0.081305
15.746653	 0.081166
15.759986	 0.081089
15.773319	 0.081188
15.786653	 0.081315
15.799986	 0.081238
15.813319	 0.080932
15.826653	 0.080586
15.839986	 0.080405
15.853319	 0.080474
15.866652	 0.080741
15.879986	 0.081064
15.893319	 0.081361
15.906652	 0.081640
15.919986	 0.081903
15.933319	 0.082103
15.946652	 0.082114
15.959986	 0.081888
15.973319	 0.081638
15.986652	 0.081576
15.999986	 0.081647
16.013319	 0.081684
16.026653	 0.081631
16.039988	 0.081531
16.053322	 0.081419
16.066656	 0.081385
16.079990	 0.081529
16.093325	 0.081648
16.106659	 0.081495
16.119993	 0.081248
16.133327	 0.081177
16.146662	 0.081325
16.159996	 0.081722
16.173330	 0.082354
16.186665	 0.083027
16.199999	 0.083653
16.213333	 0.084474
16.226667	 0.085943
16.240002	 0.089320
16.253336	 0.097525
16.266670	 0.112101
16.280005	 0.127122
16.293339	 0.131190
16.306673	 0.119790
16.320007	 0.100640
16.333342	 0.083625
16.346676	 0.071636
16.360010	 0.062870
16.373344	 0.055681
16.386679	 0.049456
16.400013	 0.044006
16.413347	 0.039292
16.426682	 0.035144
16.440016	 0.031412
16.453350	 0.028280
16.466684	 0.025875
16.480019	 0.023822
16.493353	 0.021660
16.506687	 0.019453
16.520021	 0.017629
16.533356	 0.016265
16.546690	 0.015019
16.560024	 0.013771
16.573359	 0.012691
16.586693	 0.011780
16.600027	 0.010905
16.613361	 0.010102
16.626696	 0.009471
16.640030	 0.008840
16.653364	 0.007912
16.666698	 0.006755
16.680033	 0.005699
16.693367	 0.004811
16.706701	 0.003930
16.720036	 0.003088
16.733370	 0.002373
16.746704	 0.001626
16.760038	 0.000691
16.773373	 -0.000357
16.786707	 -0.001309
16.800041	 -0.002031
16.813375	 -0.002625
16.826710	 -0.003287
16.840044	 -0.004124
16.853378	 -0.005087
16.866713	 -0.005949
16.880047	 -0.006542
16.893381	 -0.007018
16.906715	 -0.007596
16.920050	 -0.008233
16.933384	 -0.008787
16.946718	 -0.009383
16.960052	 -0.010239
16.973387	 -0.011156
16.986721	 -0.011657
17.000055	 -0.011548
17.013390	 -0.011121
17.026724	 -0.010926
17.040058	 -0.011243
17.053392	 -0.011776
17.066727	 -0.012083
17.080061	 -0.012087
17.093395	 -0.011961
17.106730	 -0.011744
17.120064	 -0.011329
17.133398	 -0.010764
17.146732	 -0.010217
17.160067	 -0.009698
17.173401	 -0.009140
17.186735	 -0.008600
17.200069	 -0.008160
17.213404	 -0.007839
17.226738	 -0.007639
17.240072	 -0.007479
17.253407	 -0.007252
17.266741	 -0.007009
17.280075	 -0.006838
17.293409	 -0.006669
17.306744	 -0.006404
17.320078	 -0.006073
17.333412	 -0.005807
17.346746	 -0.005753
17.360081	 -0.005852
17.373415	 -0.005790
17.386749	 -0.005348
17.400084	 -0.004703
17.413418	 -0.004217
17.426752	 -0.004035
17.440086	 -0.004031
17.453421	 -0.003977
17.466755	 -0.003739
17.480089	 -0.003456
17.493423	 -0.003345
17.506758	 -0.003355
17.520092	 -0.003281
17.533426	 -0.003105
17.546761	 -0.002936
17.560095	 -0.002755
17.573429	 -0.002518
17.586763	 -0.002289
17.600098	 -0.002070
17.613432	 -0.001720
17.626766	 -0.001190
17.640100	 -0.000697
17.653435	 -0.000500
17.666769	 -0.000617
17.680103	 -0.000870
17.693438	 -0.001088
17.706772	 -0.001213
17.720106	 -0.001223
17.733440	 -0.001093
17.746775	 -0.000865
17.760109	 -0.000644
17.773443	 -0.000495
17.786777	 -0.000430
17.800112	 -0.000455
17.813446	 -0.000539
17.826780	 -0.000594
17.840115	 -0.000556
17.853449	 -0.000444
17.866783	 -0.000323
17.880117	 -0.000231
17.893452	 -0.000110
17.906786	 0.000072
17.920120	 0.000193
17.933455	 0.000206
17.946789	 0.000234
17.960123	 0.000294
17.973457	 0.000274
17.986792	 0.000109
18.000126	 -0.000165
18.013460	 -0.000440
18.026794	 -0.000590
18.040129	 -0.000561
18.053463	 -0.000404
18.066797	 -0.000210
18.080132	 -0.000050
18.093466	 0.000084
18.106800	 0.000178
18.120134	 0.000059
18.133469	 -0.000262
18.146803	 -0.000382
18.160137	 -0.000096
18.173471	 0.000282
18.186806	 0.000454
18.200140	 0.000447
18.213474	 0.000355
18.226809	 0.000232
18.240143	 0.000193
18.253477	 0.000261
18.266811	 0.000299
18.280146	 0.000263
18.293480	 0.000272
18.306814	 0.000382
18.320148	 0.000576
18.333483	 0.000786
18.346817	 0.000827
18.360151	 0.000644
18.373486	 0.000443
18.386820	 0.000475
18.400154	 0.000825
18.413488	 0.001319
18.426823	 0.001647
18.440157	 0.001653
18.453491	 0.001433
18.466825	 0.001131
18.480160	 0.000875
18.493494	 0.000854
18.506828	 0.001071
18.520163	 0.001159
18.533497	 0.000915
18.546831	 0.000618
18.560165	 0.000473
18.573500	 0.000399
18.586834	 0.000317
18.600168	 0.000208
18.613503	 0.000238
18.626837	 0.000584
18.640171	 0.001064
18.653505	 0.001390
18.666840	 0.001544
18.680174	 0.001632
18.693508	 0.001652
18.706842	 0.001570
18.720177	 0.001389
18.733511	 0.001104
18.746845	 0.000862
18.760180	 0.000920
18.773514	 0.001161
18.786848	 0.001292
18.800182	 0.001344
18.813517	 0.001367
18.826851	 0.001233
18.840185	 0.001044
18.853519	 0.001063
18.866854	 0.001150
18.880188	 0.001007
18.893522	 0.000796
18.906857	 0.000817
18.920191	 0.000999
18.933525	 0.001141
18.946859	 0.001179
18.960194	 0.001137
18.973528	 0.001064
18.986862	 0.001029
19.000196	 0.001059
19.013531	 0.001084
19.026865	 0.001047
19.040199	 0.000959
19.053534	 0.000778
19.066868	 0.000509
19.080202	 0.000384
19.093536	 0.000538
19.106871	 0.000735
19.120205	 0.000707
19.133539	 0.000495
19.146873	 0.000295
19.160208	 0.000222
19.173542	 0.000275
19.186876	 0.000341
19.200211	 0.000287
19.213545	 0.000153
19.226879	 0.000108
19.240213	 0.000217
19.253548	 0.000356
19.266882	 0.000354
19.280216	 0.000163
19.293550	 -0.000064
19.306885	 -0.000092
19.320219	 0.000163
19.333553	 0.000528
19.346888	 0.000712
19.360222	 0.000612
19.373556	 0.000388
19.386890	 0.000193
19.400225	 0.000053
19.413559	 0.000034
19.426893	 0.000190
19.440228	 0.000367
19.453562	 0.000377
19.466896	 0.000263
19.480230	 0.000148
19.493565	 0.000076
19.506899	 0.000093
19.520233	 0.000221
19.533567	 0.000321
19.546902	 0.000234
19.560236	 -0.000017
19.573570	 -0.000287
19.586905	 -0.000464
19.600239	 -0.000528
19.613573	 -0.000539
19.626907	 -0.000503
19.640242	 -0.000336
19.653576	 -0.000053
19.666910	 0.000170
19.680244	 0.000142
19.693579	 -0.000156
19.706913	 -0.000503
19.720247	 -0.000674
19.733582	 -0.000595
19.746916	 -0.000235
19.760250	 0.000275
19.773584	 0.000523
19.786919	 0.000326
19.800253	 0.000006
19.813587	 -0.000160
19.826921	 -0.000243
19.840256	 -0.000333
19.853590	 -0.000378
19.866924	 -0.000371
19.880259	 -0.000371
19.893593	 -0.000385
19.906927	 -0.000456
19.920261	 -0.000692
19.933596	 -0.001003
19.946930	 -0.001061
19.960264	 -0.000718
19.973598	 -0.000263
19.986933	 -0.000058

*------------------------ End of raw data
Results for Channel	1	=	242.00	nm
Title:	Report Title
Run File:	C:\HPLC\PET 2025\2025.07.30\ompa od0.1 30mgml.run
--------------
Injection Info
--------------
Method:	C:\METODOS EQUIPO 2 2025\20250402 PET_Calibrado TPA MHET BHET DIMER.mth
Sample:	OmpA OD0.1 30mgml
Injection Date:	Wed Jul 30 23:51:47 2025
Manual injection
Operator:	Paloma
Instrument:	3
Notes:	
---------
Misc Info
---------
Workstation:	HPLC
Bus Address:	44
Run Time:	0.000	to	20.000	min.
-----------
Recalc Info
-----------
Recalc Method:	c:\metodos equipo 2 2025\20250402 pet_calibrado tpa mhet bhet dimer.mth
Recalc Date:	Fri Aug 01 11:14:41 2025
Operator:	Paloma
Instrument:	3
Notes:	
Sample Rate:	5.000 Hz.
Measurement Type:	1 = Area
Calculation Type:	4 = ExtStd
Normalize Results:	No
------------------------
Peak Info for Channel 1
------------------------
4 Peaks (tR	Timeoffset	RRT	Sepcode	Width	Counts	Result	Name)
6.358	0.017	0.0000	BB	6.87	16112550	158.694778	TPA (uM)
7.103	-0.026	0.0000	GR	0.00	4467208	88.671547	MHET (uM)
7.422	0.012	0.0000	BB	3.35	81526	0.983822	BHET (uM)
9.095	-0.034	0.0000	BB	8.32	606620	10.904318	DIMER (uM)
