# Supplementary material for: Engineering Escherichia coli for polyethylene terephthalate powder biodegradation via recoding of an outer membrane protein
Source: iScience. 2026 Jan 2;29(2):114621. doi: 10.1016/j.isci.2025.114621 (PMC12860643; doi:10.1016/j.isci.2025.114621)
Supplement: Data S2. Raw HPLC and UHPLC-MS data — (A) Unprocessed HPLC data files supporting Figures 4, S3, S5, Tables 1 and S4. Files are provided in.txt format corresponding to the data extracted with Varian ProStar software (Varian Inc., Palo Alto, California, USA). Each file contains absorbance values (in arbitrary units) recorded over time under the analytical conditions described in STAR Methods. (B) Raw UHPLC-MS files supporting Figure S4. The chromatograms and mass spectrometry data can be analyzed with the software MassLynx V4.1 (Waters) to obtain the mass spectra of the oligomers TET and TETE. Analytical conditions described in STAR Methods. (A and B) The unprocessed HPLC and UHPLC-MS files have been deposited at Zenodo under the identifier https://zenodo.org/records/17578239. [file mmc5.zip › Data S2/A. HPLC/Figure 4B/S3 30MGML_2.TXT]

File	C:\HPLC\PET 2025\2025.07.30\ompa od0.1 30mgml002.run	Filetype	63
WTOASCII Parameters:	C:\star\WTOASCII.TXT
 1 channels
   Channel	 1	242.00	nm	in AU
Base rate 5.0000 Hz	Bunch 2	Effective rate 5.00000 Hz.	T = 0.003333 min.
6000 points	from	0.000	to	20.000	minutes
Sampling every 4 point(s)
Printing points from	0.000	to	20.000 min, point 0 to 5999
Channels	1	to	1
0.000000	 0.000000
0.013333	 0.000043
0.026667	 0.000451
0.040000	 0.000882
0.053333	 0.001095
0.066667	 0.001132
0.080000	 0.001086
0.093333	 0.001073
0.106667	 0.001264
0.120000	 0.001622
0.133333	 0.001839
0.146667	 0.001757
0.160000	 0.001536
0.173333	 0.001373
0.186667	 0.001342
0.200000	 0.001399
0.213333	 0.001412
0.226667	 0.001312
0.240000	 0.001179
0.253333	 0.001071
0.266667	 0.000942
0.280000	 0.000782
0.293333	 0.000709
0.306667	 0.000840
0.320000	 0.001166
0.333333	 0.001462
0.346667	 0.001407
0.360000	 0.001027
0.373333	 0.000686
0.386667	 0.000588
0.400000	 0.000773
0.413333	 0.001224
0.426667	 0.001645
0.440000	 0.001664
0.453333	 0.001407
0.466666	 0.001359
0.480000	 0.001595
0.493333	 0.001682
0.506666	 0.001466
0.520000	 0.001323
0.533333	 0.001459
0.546666	 0.001588
0.560000	 0.001471
0.573333	 0.001271
0.586666	 0.001275
0.600000	 0.001530
0.613333	 0.001830
0.626666	 0.001965
0.640000	 0.001921
0.653333	 0.001761
0.666666	 0.001593
0.680000	 0.001620
0.693333	 0.001882
0.706666	 0.002184
0.720000	 0.002355
0.733333	 0.002288
0.746666	 0.001996
0.760000	 0.001771
0.773333	 0.001864
0.786666	 0.002017
0.800000	 0.001840
0.813333	 0.001515
0.826666	 0.001452
0.839999	 0.001562
0.853333	 0.001571
0.866666	 0.001498
0.879999	 0.001449
0.893333	 0.001440
0.906666	 0.001444
0.919999	 0.001429
0.933333	 0.001388
0.946666	 0.001320
0.959999	 0.001112
0.973333	 0.000679
0.986666	 0.000182
0.999999	 -0.000052
1.013333	 0.000176
1.026666	 0.000764
1.039999	 0.001387
1.053333	 0.001709
1.066666	 0.001614
1.079999	 0.001323
1.093333	 0.001182
1.106666	 0.001240
1.119999	 0.001286
1.133333	 0.001209
1.146666	 0.001006
1.159999	 0.000729
1.173333	 0.000570
1.186666	 0.000648
1.199999	 0.000888
1.213333	 0.001202
1.226666	 0.001544
1.239999	 0.001888
1.253332	 0.002268
1.266666	 0.002696
1.279999	 0.003088
1.293332	 0.003387
1.306666	 0.003517
1.319999	 0.003299
1.333332	 0.002721
1.346666	 0.002061
1.359999	 0.001620
1.373332	 0.002519
1.386666	 0.011850
1.399999	 0.046637
1.413332	 0.119346
1.426666	 0.214152
1.439999	 0.293487
1.453332	 0.333250
1.466666	 0.337912
1.479999	 0.323826
1.493332	 0.303065
1.506666	 0.281465
1.519999	 0.261428
1.533332	 0.243673
1.546666	 0.228021
1.559999	 0.213848
1.573332	 0.200378
1.586666	 0.187024
1.599999	 0.173778
1.613332	 0.160928
1.626665	 0.148633
1.639999	 0.137123
1.653332	 0.126661
1.666665	 0.117006
1.679999	 0.107524
1.693332	 0.097746
1.706665	 0.087627
1.719999	 0.077704
1.733332	 0.068763
1.746665	 0.061139
1.759999	 0.054655
1.773332	 0.048997
1.786665	 0.044020
1.799999	 0.039863
1.813332	 0.036583
1.826665	 0.034045
1.839999	 0.032355
1.853332	 0.031726
1.866665	 0.031785
1.879999	 0.031756
1.893332	 0.031371
1.906665	 0.030810
1.919999	 0.029879
1.933332	 0.028222
1.946665	 0.026093
1.959998	 0.023919
1.973332	 0.021637
1.986665	 0.019190
1.999998	 0.016938
2.013332	 0.015131
2.026665	 0.013611
2.039999	 0.012173
2.053332	 0.010705
2.066665	 0.009248
2.079998	 0.008118
2.093332	 0.007484
2.106665	 0.007071
2.119998	 0.006554
2.133332	 0.005963
2.146665	 0.005571
2.159998	 0.005435
2.173332	 0.005253
2.186665	 0.004857
2.199998	 0.004428
2.213332	 0.004139
2.226665	 0.004001
2.239998	 0.003978
2.253332	 0.003918
2.266665	 0.003608
2.279998	 0.003104
2.293332	 0.002626
2.306665	 0.002221
2.319998	 0.001905
2.333332	 0.001827
2.346665	 0.002039
2.359998	 0.002296
2.373332	 0.002294
2.386665	 0.001997
2.399998	 0.001667
2.413332	 0.001524
2.426665	 0.001450
2.439998	 0.001285
2.453331	 0.001193
2.466665	 0.001388
2.479998	 0.001782
2.493331	 0.002138
2.506665	 0.002394
2.519998	 0.002674
2.533331	 0.003021
2.546665	 0.003298
2.559998	 0.003437
2.573331	 0.003525
2.586665	 0.003548
2.599998	 0.003355
2.613331	 0.002946
2.626665	 0.002541
2.639998	 0.002300
2.653331	 0.002203
2.666665	 0.002173
2.679998	 0.002228
2.693331	 0.002422
2.706665	 0.002567
2.719998	 0.002444
2.733331	 0.002232
2.746665	 0.002183
2.759998	 0.002230
2.773331	 0.002284
2.786664	 0.002391
2.799998	 0.002478
2.813331	 0.002458
2.826664	 0.002425
2.839998	 0.002442
2.853331	 0.002375
2.866664	 0.002150
2.879998	 0.001929
2.893331	 0.001903
2.906664	 0.002042
2.919998	 0.002191
2.933331	 0.002221
2.946664	 0.002040
2.959998	 0.001762
2.973331	 0.001666
2.986664	 0.001775
2.999998	 0.001829
3.013331	 0.001636
3.026664	 0.001304
3.039998	 0.001111
3.053331	 0.001144
3.066664	 0.001204
3.079998	 0.001170
3.093331	 0.001165
3.106664	 0.001217
3.119998	 0.001234
3.133331	 0.001234
3.146664	 0.001274
3.159997	 0.001370
3.173331	 0.001529
3.186664	 0.001751
3.199997	 0.001949
3.213331	 0.001988
3.226664	 0.001915
3.239997	 0.001902
3.253331	 0.001935
3.266664	 0.001871
3.279997	 0.001745
3.293331	 0.001698
3.306664	 0.001682
3.319997	 0.001538
3.333331	 0.001367
3.346664	 0.001410
3.359997	 0.001636
3.373331	 0.001823
3.386664	 0.001886
3.399997	 0.001940
3.413331	 0.002158
3.426664	 0.002540
3.439997	 0.002883
3.453331	 0.003046
3.466664	 0.003089
3.479997	 0.003066
3.493330	 0.002966
3.506664	 0.002865
3.519997	 0.002766
3.533330	 0.002510
3.546664	 0.002126
3.559997	 0.001839
3.573330	 0.001674
3.586664	 0.001548
3.599997	 0.001547
3.613330	 0.001685
3.626664	 0.001822
3.639997	 0.001976
3.653330	 0.002199
3.666664	 0.002298
3.679997	 0.002113
3.693330	 0.001817
3.706664	 0.001694
3.719997	 0.001770
3.733330	 0.001858
3.746664	 0.001881
3.759997	 0.001868
3.773330	 0.001751
3.786664	 0.001503
3.799997	 0.001267
3.813330	 0.001170
3.826663	 0.001205
3.839997	 0.001378
3.853330	 0.001681
3.866663	 0.001910
3.879997	 0.001867
3.893330	 0.001644
3.906663	 0.001424
3.919997	 0.001315
3.933330	 0.001398
3.946663	 0.001546
3.959997	 0.001474
3.973330	 0.001224
3.986663	 0.001094
3.999997	 0.001121
4.013330	 0.001113
4.026663	 0.001026
4.039997	 0.000961
4.053330	 0.001044
4.066663	 0.001353
4.079997	 0.001749
4.093330	 0.001956
4.106663	 0.001916
4.119997	 0.001782
4.133330	 0.001654
4.146663	 0.001569
4.159997	 0.001523
4.173330	 0.001486
4.186663	 0.001462
4.199996	 0.001417
4.213330	 0.001217
4.226663	 0.000856
4.239996	 0.000596
4.253330	 0.000567
4.266663	 0.000562
4.279996	 0.000497
4.293330	 0.000537
4.306663	 0.000705
4.319996	 0.000859
4.333330	 0.001012
4.346663	 0.001208
4.359996	 0.001296
4.373330	 0.001230
4.386663	 0.001257
4.399996	 0.001509
4.413330	 0.001707
4.426663	 0.001578
4.439996	 0.001290
4.453330	 0.001189
4.466663	 0.001333
4.479996	 0.001492
4.493330	 0.001551
4.506663	 0.001614
4.519996	 0.001775
4.533329	 0.002003
4.546663	 0.002155
4.559996	 0.002057
4.573329	 0.001697
4.586663	 0.001316
4.599996	 0.001167
4.613329	 0.001232
4.626663	 0.001294
4.639996	 0.001225
4.653329	 0.001145
4.666663	 0.001256
4.679996	 0.001493
4.693329	 0.001504
4.706663	 0.001163
4.719996	 0.000795
4.733329	 0.000704
4.746663	 0.000810
4.759996	 0.000883
4.773329	 0.000856
4.786663	 0.000882
4.799996	 0.001070
4.813329	 0.001276
4.826663	 0.001386
4.839996	 0.001452
4.853329	 0.001446
4.866663	 0.001300
4.879996	 0.001173
4.893329	 0.001276
4.906662	 0.001540
4.919996	 0.001703
4.933329	 0.001658
4.946662	 0.001505
4.959996	 0.001305
4.973329	 0.001067
4.986662	 0.000861
4.999996	 0.000738
5.013329	 0.000765
5.026662	 0.000969
5.039996	 0.001156
5.053329	 0.001160
5.066662	 0.001063
5.079996	 0.000917
5.093329	 0.000671
5.106662	 0.000410
5.119996	 0.000268
5.133329	 0.000259
5.146662	 0.000315
5.159996	 0.000334
5.173329	 0.000323
5.186662	 0.000420
5.199996	 0.000635
5.213329	 0.000776
5.226662	 0.000760
5.239995	 0.000746
5.253329	 0.000843
5.266662	 0.000930
5.279995	 0.000877
5.293329	 0.000752
5.306662	 0.000751
5.319995	 0.000994
5.333329	 0.001344
5.346662	 0.001541
5.359995	 0.001515
5.373329	 0.001434
5.386662	 0.001485
5.399995	 0.001634
5.413329	 0.001683
5.426662	 0.001575
5.439995	 0.001454
5.453329	 0.001393
5.466662	 0.001361
5.479995	 0.001428
5.493329	 0.001666
5.506662	 0.001848
5.519995	 0.001705
5.533329	 0.001376
5.546662	 0.001195
5.559995	 0.001235
5.573328	 0.001305
5.586662	 0.001281
5.599995	 0.001295
5.613328	 0.001521
5.626662	 0.001881
5.639995	 0.002210
5.653328	 0.002526
5.666662	 0.002879
5.679995	 0.003243
5.693328	 0.003652
5.706662	 0.004097
5.719995	 0.004429
5.733328	 0.004591
5.746662	 0.004774
5.759995	 0.005146
5.773328	 0.005563
5.786662	 0.005832
5.799995	 0.006147
5.813328	 0.006857
5.826662	 0.007867
5.839995	 0.008726
5.853328	 0.009196
5.866662	 0.009426
5.879995	 0.009680
5.893328	 0.010035
5.906662	 0.010367
5.919995	 0.010637
5.933328	 0.010989
5.946661	 0.011573
5.959995	 0.012401
5.973328	 0.013226
5.986661	 0.013699
5.999995	 0.013862
6.013328	 0.014126
6.026661	 0.014623
6.039995	 0.015064
6.053328	 0.015246
6.066661	 0.015306
6.079995	 0.015514
6.093328	 0.015923
6.106661	 0.016342
6.119995	 0.016626
6.133328	 0.016867
6.146661	 0.017316
6.159995	 0.018028
6.173328	 0.018649
6.186661	 0.018880
6.199995	 0.018953
6.213328	 0.019456
6.226661	 0.021095
6.239995	 0.025118
6.253328	 0.034173
6.266661	 0.052077
6.279994	 0.081749
6.293328	 0.122370
6.306661	 0.167732
6.319994	 0.208083
6.333328	 0.234856
6.346661	 0.244025
6.359994	 0.236040
6.373328	 0.214342
6.386661	 0.184197
6.399994	 0.151558
6.413328	 0.121284
6.426661	 0.095875
6.439994	 0.075962
6.453328	 0.061277
6.466661	 0.050945
6.479994	 0.043747
6.493328	 0.038688
6.506661	 0.035124
6.519994	 0.032540
6.533328	 0.030621
6.546661	 0.029200
6.559994	 0.028182
6.573328	 0.027586
6.586661	 0.027371
6.599994	 0.027359
6.613328	 0.027383
6.626661	 0.027268
6.639994	 0.026840
6.653327	 0.026261
6.666661	 0.025959
6.679994	 0.026006
6.693327	 0.026122
6.706661	 0.026233
6.719994	 0.026390
6.733327	 0.026468
6.746661	 0.026430
6.759994	 0.026470
6.773327	 0.026698
6.786661	 0.027029
6.799994	 0.027315
6.813327	 0.027465
6.826661	 0.027456
6.839994	 0.027352
6.853327	 0.027351
6.866661	 0.027584
6.879994	 0.027901
6.893327	 0.028104
6.906661	 0.028218
6.919994	 0.028316
6.933327	 0.028348
6.946661	 0.028386
6.959994	 0.028673
6.973327	 0.029146
6.986660	 0.029461
6.999994	 0.029541
7.013327	 0.029606
7.026660	 0.029772
7.039994	 0.030004
7.053327	 0.030815
7.066660	 0.035421
7.079994	 0.053116
7.093327	 0.096538
7.106660	 0.165718
7.119994	 0.235075
7.133327	 0.269111
7.146660	 0.254028
7.159994	 0.205781
7.173327	 0.150203
7.186660	 0.104288
7.199994	 0.073034
7.213327	 0.054555
7.226660	 0.044940
7.239994	 0.040458
7.253327	 0.038378
7.266660	 0.037373
7.279994	 0.036991
7.293327	 0.036703
7.306660	 0.036056
7.319993	 0.035284
7.333327	 0.034897
7.346660	 0.035029
7.359993	 0.035737
7.373327	 0.037170
7.386660	 0.038909
7.399993	 0.039994
7.413327	 0.039965
7.426660	 0.039279
7.439993	 0.038824
7.453327	 0.039387
7.466660	 0.041068
7.479993	 0.042930
7.493327	 0.043772
7.506660	 0.043474
7.519993	 0.043259
7.533327	 0.044310
7.546660	 0.046461
7.559993	 0.049249
7.573327	 0.054348
7.586660	 0.064481
7.599993	 0.077933
7.613327	 0.087378
7.626660	 0.087589
7.639993	 0.081033
7.653327	 0.073169
7.666660	 0.066291
7.679993	 0.060083
7.693326	 0.054443
7.706660	 0.049790
7.719993	 0.046392
7.733326	 0.044249
7.746660	 0.043104
7.759993	 0.042596
7.773326	 0.042438
7.786660	 0.042407
7.799993	 0.042343
7.813326	 0.042181
7.826660	 0.042011
7.839993	 0.042014
7.853326	 0.042148
7.866660	 0.042210
7.879993	 0.042146
7.893326	 0.041937
7.906660	 0.041651
7.919993	 0.041581
7.933326	 0.041804
7.946660	 0.041928
7.959993	 0.041672
7.973326	 0.041331
7.986660	 0.041374
7.999993	 0.041850
8.013327	 0.042402
8.026660	 0.042842
8.039993	 0.043443
8.053327	 0.044620
8.066660	 0.046496
8.079993	 0.048576
8.093327	 0.049898
8.106660	 0.049991
8.119993	 0.049428
8.133327	 0.048997
8.146660	 0.048773
8.159993	 0.048350
8.173326	 0.047515
8.186660	 0.046509
8.199993	 0.045776
8.213326	 0.045486
8.226660	 0.045457
8.239993	 0.045496
8.253326	 0.045501
8.266660	 0.045422
8.279993	 0.045364
8.293326	 0.045485
8.306660	 0.045722
8.319993	 0.045883
8.333326	 0.045933
8.346660	 0.045975
8.359993	 0.046083
8.373326	 0.046234
8.386660	 0.046351
8.399993	 0.046401
8.413326	 0.046460
8.426660	 0.046719
8.439993	 0.047302
8.453326	 0.048097
8.466660	 0.048799
8.479993	 0.049077
8.493326	 0.048892
8.506660	 0.048611
8.519993	 0.048529
8.533326	 0.048597
8.546659	 0.048709
8.559993	 0.048837
8.573326	 0.048930
8.586659	 0.048970
8.599993	 0.048975
8.613326	 0.048978
8.626659	 0.049098
8.639993	 0.049407
8.653326	 0.049753
8.666659	 0.050010
8.679993	 0.050329
8.693326	 0.050799
8.706659	 0.051220
8.719993	 0.051444
8.733326	 0.051587
8.746659	 0.051738
8.759993	 0.051793
8.773326	 0.051735
8.786659	 0.051802
8.799993	 0.052188
8.813326	 0.052750
8.826659	 0.053222
8.839993	 0.053561
8.853326	 0.053888
8.866659	 0.054205
8.879992	 0.054303
8.893326	 0.054017
8.906659	 0.053555
8.919992	 0.053382
8.933326	 0.053690
8.946659	 0.054219
8.959992	 0.054610
8.973326	 0.054768
8.986659	 0.054838
8.999992	 0.055103
9.013326	 0.055809
9.026659	 0.057090
9.039992	 0.059010
9.053326	 0.061243
9.066659	 0.062965
9.079992	 0.063667
9.093326	 0.063600
9.106659	 0.063162
9.119992	 0.062435
9.133326	 0.061598
9.146659	 0.061019
9.159992	 0.060587
9.173326	 0.059764
9.186659	 0.058575
9.199992	 0.057705
9.213326	 0.057483
9.226659	 0.057559
9.239992	 0.057535
9.253325	 0.057391
9.266659	 0.057349
9.279992	 0.057469
9.293325	 0.057494
9.306659	 0.057290
9.319992	 0.057151
9.333325	 0.057340
9.346659	 0.057681
9.359992	 0.057865
9.373325	 0.057971
9.386659	 0.058319
9.399992	 0.058958
9.413325	 0.059606
9.426659	 0.059985
9.439992	 0.060092
9.453325	 0.060121
9.466659	 0.060173
9.479992	 0.060292
9.493325	 0.060593
9.506659	 0.060967
9.519992	 0.061034
9.533325	 0.060715
9.546659	 0.060421
9.559992	 0.060516
9.573325	 0.060907
9.586658	 0.061198
9.599992	 0.061195
9.613325	 0.061135
9.626658	 0.061293
9.639992	 0.061630
9.653325	 0.061936
9.666658	 0.062127
9.679992	 0.062238
9.693325	 0.062279
9.706658	 0.062299
9.719992	 0.062398
9.733325	 0.062561
9.746658	 0.062648
9.759992	 0.062594
9.773325	 0.062524
9.786658	 0.062580
9.799992	 0.062771
9.813325	 0.063041
9.826658	 0.063327
9.839992	 0.063696
9.853325	 0.064357
9.866658	 0.065237
9.879992	 0.065861
9.893325	 0.065954
9.906658	 0.065763
9.919991	 0.065540
9.933325	 0.065272
9.946658	 0.064969
9.959991	 0.064677
9.973325	 0.064339
9.986658	 0.063996
9.999991	 0.063899
10.013325	 0.064208
10.026658	 0.064789
10.039991	 0.065340
10.053325	 0.065578
10.066658	 0.065445
10.079991	 0.065310
10.093325	 0.065584
10.106658	 0.066196
10.119991	 0.066824
10.133325	 0.067317
10.146658	 0.067585
10.159991	 0.067493
10.173325	 0.067259
10.186658	 0.067451
10.199991	 0.068251
10.213325	 0.069127
10.226658	 0.069556
10.239991	 0.069636
10.253325	 0.069692
10.266658	 0.069821
10.279991	 0.069954
10.293324	 0.069941
10.306658	 0.069558
10.319991	 0.068825
10.333324	 0.068173
10.346658	 0.067899
10.359991	 0.067978
10.373324	 0.068450
10.386658	 0.069309
10.399991	 0.070166
10.413324	 0.070594
10.426658	 0.070556
10.439991	 0.070291
10.453324	 0.070021
10.466658	 0.069800
10.479991	 0.069571
10.493324	 0.069386
10.506658	 0.069428
10.519991	 0.069717
10.533324	 0.069992
10.546658	 0.070055
10.559991	 0.070008
10.573324	 0.070103
10.586658	 0.070426
10.599991	 0.070711
10.613324	 0.070627
10.626657	 0.070255
10.639991	 0.069988
10.653324	 0.070071
10.666657	 0.070447
10.679991	 0.070858
10.693324	 0.071012
10.706657	 0.070845
10.719991	 0.070628
10.733324	 0.070729
10.746657	 0.071332
10.759991	 0.072375
10.773324	 0.073587
10.786657	 0.074647
10.799991	 0.075503
10.813324	 0.076672
10.826657	 0.079075
10.839991	 0.083031
10.853324	 0.087399
10.866657	 0.090136
10.879991	 0.089908
10.893324	 0.086932
10.906657	 0.082621
10.919991	 0.078835
10.933324	 0.076815
10.946657	 0.076481
10.959991	 0.076943
10.973324	 0.077396
10.986657	 0.077386
10.999990	 0.076800
11.013324	 0.075905
11.026657	 0.075247
11.039990	 0.075206
11.053324	 0.075583
11.066657	 0.075851
11.079990	 0.075688
11.093324	 0.075133
11.106657	 0.074491
11.119990	 0.074109
11.133324	 0.074021
11.146657	 0.073910
11.159990	 0.073612
11.173324	 0.073369
11.186657	 0.073471
11.199990	 0.073796
11.213324	 0.073983
11.226657	 0.074027
11.239990	 0.074114
11.253324	 0.074175
11.266657	 0.074081
11.279990	 0.073855
11.293324	 0.073526
11.306657	 0.073124
11.319990	 0.072816
11.333323	 0.072785
11.346657	 0.073040
11.359990	 0.073435
11.373323	 0.073817
11.386657	 0.074108
11.399990	 0.074273
11.413323	 0.074374
11.426657	 0.074635
11.439990	 0.075066
11.453323	 0.075262
11.466657	 0.075020
11.479990	 0.074773
11.493323	 0.075039
11.506657	 0.075793
11.519990	 0.076723
11.533323	 0.077611
11.546657	 0.078237
11.559990	 0.078388
11.573323	 0.078102
11.586657	 0.077682
11.599990	 0.077486
11.613323	 0.077662
11.626657	 0.077977
11.639990	 0.078019
11.653323	 0.077620
11.666656	 0.077034
11.679990	 0.076623
11.693323	 0.076459
11.706656	 0.076378
11.719990	 0.076297
11.733323	 0.076366
11.746656	 0.076890
11.759990	 0.078021
11.773323	 0.079410
11.786656	 0.080420
11.799990	 0.080705
11.813323	 0.080453
11.826656	 0.080288
11.839990	 0.081192
11.853323	 0.083923
11.866656	 0.087727
11.879990	 0.090340
11.893323	 0.090152
11.906656	 0.087710
11.919990	 0.084932
11.933323	 0.084733
11.946656	 0.093833
11.959990	 0.125428
11.973323	 0.191946
11.986656	 0.286245
11.999990	 0.373146
12.013323	 0.411757
12.026656	 0.388036
12.039989	 0.321067
12.053323	 0.242893
12.066656	 0.177757
12.079989	 0.134468
12.093323	 0.109978
12.106656	 0.097304
12.119989	 0.090929
12.133323	 0.087738
12.146656	 0.086048
12.159989	 0.084911
12.173323	 0.083985
12.186656	 0.083349
12.199989	 0.083051
12.213323	 0.082874
12.226656	 0.082531
12.239989	 0.081909
12.253323	 0.081197
12.266656	 0.080800
12.279989	 0.080967
12.293323	 0.081610
12.306656	 0.082453
12.319989	 0.083190
12.333323	 0.083618
12.346656	 0.083680
12.359989	 0.083491
12.373322	 0.083391
12.386656	 0.083746
12.399989	 0.084591
12.413322	 0.085464
12.426656	 0.085635
12.439989	 0.084853
12.453322	 0.083694
12.466656	 0.082752
12.479989	 0.081984
12.493322	 0.081222
12.506656	 0.080650
12.519989	 0.080500
12.533322	 0.080762
12.546656	 0.081253
12.559989	 0.081968
12.573322	 0.083554
12.586656	 0.086953
12.599989	 0.092167
12.613322	 0.097663
12.626656	 0.101107
12.639989	 0.100910
12.653322	 0.097369
12.666656	 0.092264
12.679989	 0.087501
12.693322	 0.084179
12.706656	 0.082406
12.719989	 0.081672
12.733322	 0.081376
12.746655	 0.081126
12.759989	 0.080833
12.773322	 0.080637
12.786655	 0.080685
12.799989	 0.080983
12.813322	 0.081496
12.826655	 0.082153
12.839989	 0.082697
12.853322	 0.082808
12.866655	 0.082542
12.879989	 0.082296
12.893322	 0.082168
12.906655	 0.081901
12.919989	 0.081553
12.933322	 0.081505
12.946655	 0.081863
12.959989	 0.082399
12.973322	 0.082958
12.986655	 0.083561
12.999989	 0.084233
13.013322	 0.084924
13.026655	 0.085543
13.039989	 0.085927
13.053322	 0.085788
13.066655	 0.085013
13.079988	 0.083942
13.093322	 0.083032
13.106655	 0.082421
13.119988	 0.082044
13.133322	 0.081891
13.146655	 0.081908
13.159988	 0.081865
13.173322	 0.081641
13.186655	 0.081555
13.199988	 0.081901
13.213322	 0.082352
13.226655	 0.082568
13.239988	 0.082748
13.253322	 0.082979
13.266655	 0.083006
13.279988	 0.082841
13.293322	 0.082750
13.306655	 0.082727
13.319988	 0.082603
13.333322	 0.082534
13.346655	 0.082831
13.359988	 0.083499
13.373322	 0.084228
13.386655	 0.084693
13.399988	 0.084773
13.413321	 0.084699
13.426655	 0.084773
13.439988	 0.084820
13.453321	 0.084393
13.466655	 0.083565
13.479988	 0.082929
13.493321	 0.082771
13.506655	 0.082700
13.519988	 0.082322
13.533321	 0.081904
13.546655	 0.081907
13.559988	 0.082291
13.573321	 0.082701
13.586655	 0.082840
13.599988	 0.082586
13.613321	 0.082177
13.626655	 0.082113
13.639988	 0.082516
13.653321	 0.082919
13.666655	 0.082970
13.679988	 0.082852
13.693321	 0.082828
13.706655	 0.082868
13.719988	 0.082812
13.733321	 0.082673
13.746655	 0.082605
13.759988	 0.082586
13.773321	 0.082471
13.786654	 0.082372
13.799988	 0.082569
13.813321	 0.083126
13.826654	 0.083709
13.839988	 0.083841
13.853321	 0.083511
13.866654	 0.083206
13.879988	 0.083238
13.893321	 0.083471
13.906654	 0.083639
13.919988	 0.083586
13.933321	 0.083318
13.946654	 0.082983
13.959988	 0.082724
13.973321	 0.082575
13.986654	 0.082584
13.999988	 0.082759
14.013321	 0.082962
14.026654	 0.083116
14.039988	 0.083331
14.053321	 0.083697
14.066654	 0.084242
14.079988	 0.084832
14.093321	 0.085066
14.106654	 0.084778
14.119987	 0.084303
14.133321	 0.084014
14.146654	 0.083958
14.159987	 0.083886
14.173321	 0.083654
14.186654	 0.083478
14.199987	 0.083548
14.213321	 0.083668
14.226654	 0.083584
14.239987	 0.083430
14.253321	 0.083471
14.266654	 0.083609
14.279987	 0.083571
14.293321	 0.083357
14.306654	 0.083125
14.319987	 0.083015
14.333321	 0.083227
14.346654	 0.083713
14.359987	 0.084048
14.373321	 0.084050
14.386654	 0.084000
14.399987	 0.084025
14.413321	 0.083946
14.426654	 0.083740
14.439987	 0.083543
14.453321	 0.083343
14.466654	 0.083048
14.479987	 0.082727
14.493320	 0.082664
14.506654	 0.083045
14.519987	 0.083565
14.533320	 0.083668
14.546654	 0.083199
14.559987	 0.082632
14.573320	 0.082521
14.586654	 0.082814
14.599987	 0.083057
14.613320	 0.083054
14.626654	 0.083002
14.639987	 0.083083
14.653320	 0.083254
14.666654	 0.083444
14.679987	 0.083571
14.693320	 0.083555
14.706654	 0.083518
14.719987	 0.083547
14.733320	 0.083426
14.746654	 0.083111
14.759987	 0.082902
14.773320	 0.082861
14.786654	 0.082799
14.799987	 0.082724
14.813320	 0.082801
14.826653	 0.083106
14.839987	 0.083596
14.853320	 0.084070
14.866653	 0.084264
14.879987	 0.084175
14.893320	 0.084143
14.906653	 0.084342
14.919987	 0.084551
14.933320	 0.084588
14.946653	 0.084451
14.959987	 0.084210
14.973320	 0.084071
14.986653	 0.084131
14.999987	 0.084263
15.013320	 0.084428
15.026653	 0.084677
15.039987	 0.084889
15.053320	 0.084949
15.066653	 0.085092
15.079987	 0.085456
15.093320	 0.085726
15.106653	 0.085693
15.119987	 0.085526
15.133320	 0.085357
15.146653	 0.085153
15.159986	 0.084899
15.173320	 0.084638
15.186653	 0.084303
15.199986	 0.083799
15.213320	 0.083323
15.226653	 0.083209
15.239986	 0.083444
15.253320	 0.083756
15.266653	 0.084012
15.279986	 0.084171
15.293320	 0.084108
15.306653	 0.083772
15.319986	 0.083376
15.333320	 0.083154
15.346653	 0.083081
15.359986	 0.083073
15.373320	 0.083231
15.386653	 0.083587
15.399986	 0.083905
15.413320	 0.084014
15.426653	 0.083952
15.439986	 0.083762
15.453320	 0.083585
15.466653	 0.083677
15.479986	 0.083991
15.493320	 0.084273
15.506653	 0.084535
15.519986	 0.084786
15.533319	 0.084703
15.546653	 0.084200
15.559986	 0.083768
15.573319	 0.083756
15.586653	 0.083935
15.599986	 0.084007
15.613319	 0.083937
15.626653	 0.083785
15.639986	 0.083625
15.653319	 0.083572
15.666653	 0.083621
15.679986	 0.083673
15.693319	 0.083742
15.706653	 0.083913
15.719986	 0.084131
15.733319	 0.084323
15.746653	 0.084520
15.759986	 0.084671
15.773319	 0.084747
15.786653	 0.084835
15.799986	 0.084904
15.813319	 0.084818
15.826653	 0.084523
15.839986	 0.084178
15.853319	 0.084101
15.866652	 0.084306
15.879986	 0.084424
15.893319	 0.084282
15.906652	 0.084103
15.919986	 0.084076
15.933319	 0.084136
15.946652	 0.084191
15.959986	 0.084206
15.973319	 0.084098
15.986652	 0.083849
15.999986	 0.083679
16.013319	 0.083716
16.026653	 0.083840
16.039988	 0.084040
16.053322	 0.084286
16.066656	 0.084335
16.079990	 0.084230
16.093325	 0.084330
16.106659	 0.084630
16.119993	 0.084765
16.133327	 0.084659
16.146662	 0.084712
16.159996	 0.085273
16.173330	 0.086204
16.186665	 0.087085
16.199999	 0.087760
16.213333	 0.088758
16.226667	 0.091652
16.240002	 0.099293
16.253336	 0.113283
16.266670	 0.128601
16.280005	 0.134305
16.293339	 0.124649
16.306673	 0.105993
16.320007	 0.088520
16.333342	 0.076245
16.346676	 0.067625
16.360010	 0.060564
16.373344	 0.054293
16.386679	 0.048712
16.400013	 0.043805
16.413347	 0.039535
16.426682	 0.035846
16.440016	 0.032660
16.453350	 0.029810
16.466684	 0.027126
16.480019	 0.024684
16.493353	 0.022654
16.506687	 0.020948
16.520021	 0.019362
16.533356	 0.017892
16.546690	 0.016618
16.560024	 0.015486
16.573359	 0.014442
16.586693	 0.013588
16.600027	 0.012890
16.613361	 0.012050
16.626696	 0.011026
16.640030	 0.010140
16.653364	 0.009472
16.666698	 0.008753
16.680033	 0.007778
16.693367	 0.006563
16.706701	 0.005298
16.720036	 0.004221
16.733370	 0.003340
16.746704	 0.002530
16.760038	 0.001813
16.773373	 0.001166
16.786707	 0.000374
16.800041	 -0.000539
16.813375	 -0.001243
16.826710	 -0.001822
16.840044	 -0.002632
16.853378	 -0.003533
16.866713	 -0.004241
16.880047	 -0.004880
16.893381	 -0.005604
16.906715	 -0.006337
16.920050	 -0.006956
16.933384	 -0.007454
16.946718	 -0.007937
16.960052	 -0.008331
16.973387	 -0.008386
16.986721	 -0.008244
17.000055	 -0.008334
17.013390	 -0.008692
17.026724	 -0.009045
17.040058	 -0.009192
17.053392	 -0.009071
17.066727	 -0.008796
17.080061	 -0.008559
17.093395	 -0.008381
17.106730	 -0.008201
17.120064	 -0.008078
17.133398	 -0.007995
17.146732	 -0.007740
17.160067	 -0.007227
17.173401	 -0.006655
17.186735	 -0.006201
17.200069	 -0.005866
17.213404	 -0.005602
17.226738	 -0.005362
17.240072	 -0.005143
17.253407	 -0.004962
17.266741	 -0.004700
17.280075	 -0.004195
17.293409	 -0.003539
17.306744	 -0.003064
17.320078	 -0.002948
17.333412	 -0.002961
17.346746	 -0.002784
17.360081	 -0.002394
17.373415	 -0.001905
17.386749	 -0.001357
17.400084	 -0.000848
17.413418	 -0.000502
17.426752	 -0.000372
17.440086	 -0.000477
17.453421	 -0.000720
17.466755	 -0.000903
17.480089	 -0.000923
17.493423	 -0.000735
17.506758	 -0.000329
17.520092	 0.000146
17.533426	 0.000480
17.546761	 0.000669
17.560095	 0.000854
17.573429	 0.001035
17.586763	 0.001091
17.600098	 0.001093
17.613432	 0.001291
17.626766	 0.001702
17.640100	 0.002063
17.653435	 0.002249
17.666769	 0.002322
17.680103	 0.002253
17.693438	 0.002013
17.706772	 0.001810
17.720106	 0.001888
17.733440	 0.002170
17.746775	 0.002379
17.760109	 0.002381
17.773443	 0.002311
17.786777	 0.002401
17.800112	 0.002676
17.813446	 0.003022
17.826780	 0.003484
17.840115	 0.004012
17.853449	 0.004182
17.866783	 0.003766
17.880117	 0.003197
17.893452	 0.002952
17.906786	 0.002914
17.920120	 0.002745
17.933455	 0.002509
17.946789	 0.002506
17.960123	 0.002730
17.973457	 0.002888
17.986792	 0.002846
18.000126	 0.002712
18.013460	 0.002574
18.026794	 0.002477
18.040129	 0.002471
18.053463	 0.002618
18.066797	 0.002921
18.080132	 0.003202
18.093466	 0.003246
18.106800	 0.003066
18.120134	 0.002804
18.133469	 0.002531
18.146803	 0.002371
18.160137	 0.002511
18.173471	 0.002862
18.186806	 0.003149
18.200140	 0.003340
18.213474	 0.003486
18.226809	 0.003486
18.240143	 0.003365
18.253477	 0.003270
18.266811	 0.003187
18.280146	 0.003100
18.293480	 0.003156
18.306814	 0.003342
18.320148	 0.003354
18.333483	 0.003049
18.346817	 0.002682
18.360151	 0.002541
18.373486	 0.002693
18.386820	 0.003041
18.400154	 0.003338
18.413488	 0.003415
18.426823	 0.003408
18.440157	 0.003534
18.453491	 0.003792
18.466825	 0.004020
18.480160	 0.004135
18.493494	 0.004142
18.506828	 0.004011
18.520163	 0.003823
18.533497	 0.003778
18.546831	 0.003932
18.560165	 0.004176
18.573500	 0.004336
18.586834	 0.004229
18.600168	 0.003943
18.613503	 0.003810
18.626837	 0.003891
18.640171	 0.003937
18.653505	 0.003876
18.666840	 0.003867
18.680174	 0.003900
18.693508	 0.003765
18.706842	 0.003495
18.720177	 0.003383
18.733511	 0.003504
18.746845	 0.003684
18.760180	 0.003837
18.773514	 0.003979
18.786848	 0.004059
18.800182	 0.003985
18.813517	 0.003790
18.826851	 0.003620
18.840185	 0.003493
18.853519	 0.003314
18.866854	 0.003156
18.880188	 0.003175
18.893522	 0.003322
18.906857	 0.003433
18.920191	 0.003482
18.933525	 0.003579
18.946859	 0.003714
18.960194	 0.003662
18.973528	 0.003380
18.986862	 0.003189
19.000196	 0.003215
19.013531	 0.003212
19.026865	 0.003121
19.040199	 0.003144
19.053534	 0.003321
19.066868	 0.003518
19.080202	 0.003617
19.093536	 0.003613
19.106871	 0.003610
19.120205	 0.003677
19.133539	 0.003781
19.146873	 0.003883
19.160208	 0.003953
19.173542	 0.003895
19.186876	 0.003641
19.200211	 0.003364
19.213545	 0.003417
19.226879	 0.003841
19.240213	 0.004182
19.253548	 0.004103
19.266882	 0.003808
19.280216	 0.003577
19.293550	 0.003416
19.306885	 0.003352
19.320219	 0.003511
19.333553	 0.003848
19.346888	 0.004094
19.360222	 0.004050
19.373556	 0.003802
19.386890	 0.003599
19.400225	 0.003635
19.413559	 0.003869
19.426893	 0.004032
19.440228	 0.003975
19.453562	 0.003879
19.466896	 0.003941
19.480230	 0.004042
19.493565	 0.003953
19.506899	 0.003646
19.520233	 0.003323
19.533567	 0.003180
19.546902	 0.003215
19.560236	 0.003324
19.573570	 0.003483
19.586905	 0.003707
19.600239	 0.003871
19.613573	 0.003810
19.626907	 0.003559
19.640242	 0.003302
19.653576	 0.003099
19.666910	 0.002890
19.680244	 0.002741
19.693579	 0.002804
19.706913	 0.003067
19.720247	 0.003316
19.733582	 0.003366
19.746916	 0.003206
19.760250	 0.002964
19.773584	 0.002795
19.786919	 0.002707
19.800253	 0.002639
19.813587	 0.002710
19.826921	 0.002986
19.840256	 0.003260
19.853590	 0.003374
19.866924	 0.003426
19.880259	 0.003524
19.893593	 0.003608
19.906927	 0.003538
19.920261	 0.003313
19.933596	 0.003095
19.946930	 0.002956
19.960264	 0.002863
19.973598	 0.002883
19.986933	 0.003051

*------------------------ End of raw data
Results for Channel	1	=	242.00	nm
Title:	Report Title
Run File:	C:\HPLC\PET 2025\2025.07.30\ompa od0.1 30mgml002.run
--------------
Injection Info
--------------
Method:	C:\METODOS EQUIPO 2 2025\20250402 PET_Calibrado TPA MHET BHET DIMER.mth
Sample:	OmpA OD0.1 30mgml
Injection Date:	Thu Jul 31 00:13:34 2025
Manual injection
Operator:	Paloma
Instrument:	3
Notes:	
---------
Misc Info
---------
Workstation:	HPLC
Bus Address:	44
Run Time:	0.000	to	20.000	min.
-----------
Recalc Info
-----------
Recalc Method:	c:\metodos equipo 2 2025\20250402 pet_calibrado tpa mhet bhet dimer.mth
Recalc Date:	Fri Aug 01 10:44:19 2025
Operator:	Paloma
Instrument:	3
Notes:	
Sample Rate:	5.000 Hz.
Measurement Type:	1 = Area
Calculation Type:	4 = ExtStd
Normalize Results:	No
------------------------
Peak Info for Channel 1
------------------------
4 Peaks (tR	Timeoffset	RRT	Sepcode	Width	Counts	Result	Name)
6.348	0.007	0.0000	BB	6.84	16125046	158.831268	TPA (uM)
7.103	-0.026	0.0000	GR	0.00	10433191	229.734055	MHET (uM)
7.462	0.052	0.0000	BB	3.90	59634	0.719480	BHET (uM)
9.085	-0.044	0.0000	BB	8.23	572386	10.284865	DIMER (uM)
