# Supplementary material for: Engineering Escherichia coli for polyethylene terephthalate powder biodegradation via recoding of an outer membrane protein
Source: iScience. 2026 Jan 2;29(2):114621. doi: 10.1016/j.isci.2025.114621 (PMC12860643; doi:10.1016/j.isci.2025.114621)
Supplement: Data S2. Raw HPLC and UHPLC-MS data — (A) Unprocessed HPLC data files supporting Figures 4, S3, S5, Tables 1 and S4. Files are provided in.txt format corresponding to the data extracted with Varian ProStar software (Varian Inc., Palo Alto, California, USA). Each file contains absorbance values (in arbitrary units) recorded over time under the analytical conditions described in STAR Methods. (B) Raw UHPLC-MS files supporting Figure S4. The chromatograms and mass spectrometry data can be analyzed with the software MassLynx V4.1 (Waters) to obtain the mass spectra of the oligomers TET and TETE. Analytical conditions described in STAR Methods. (A and B) The unprocessed HPLC and UHPLC-MS files have been deposited at Zenodo under the identifier https://zenodo.org/records/17578239. [file mmc5.zip › Data S2/A. HPLC/Figure 4B/S3 30MGML_3.TXT]

File	C:\HPLC\PET 2025\2025.07.30\ompa od0.1 30mgml004.run	Filetype	63
WTOASCII Parameters:	C:\star\WTOASCII.TXT
 1 channels
   Channel	 1	242.00	nm	in AU
Base rate 5.0000 Hz	Bunch 2	Effective rate 5.00000 Hz.	T = 0.003333 min.
6000 points	from	0.000	to	20.000	minutes
Sampling every 4 point(s)
Printing points from	0.000	to	20.000 min, point 0 to 5999
Channels	1	to	1
0.000000	 0.000000
0.013333	 -0.000271
0.026667	 0.000003
0.040000	 0.000418
0.053333	 0.000674
0.066667	 0.000820
0.080000	 0.000834
0.093333	 0.000679
0.106667	 0.000598
0.120000	 0.000841
0.133333	 0.001244
0.146667	 0.001325
0.160000	 0.000945
0.173333	 0.000561
0.186667	 0.000508
0.200000	 0.000577
0.213333	 0.000572
0.226667	 0.000556
0.240000	 0.000567
0.253333	 0.000651
0.266667	 0.000848
0.280000	 0.001019
0.293333	 0.001015
0.306667	 0.000906
0.320000	 0.000900
0.333333	 0.001164
0.346667	 0.001596
0.360000	 0.001949
0.373333	 0.002141
0.386667	 0.002173
0.400000	 0.002059
0.413333	 0.001890
0.426667	 0.001754
0.440000	 0.001691
0.453333	 0.001705
0.466666	 0.001691
0.480000	 0.001553
0.493333	 0.001324
0.506666	 0.001060
0.520000	 0.000812
0.533333	 0.000746
0.546666	 0.000928
0.560000	 0.001079
0.573333	 0.000894
0.586666	 0.000450
0.600000	 0.000160
0.613333	 0.000348
0.626666	 0.000839
0.640000	 0.001141
0.653333	 0.001075
0.666666	 0.000899
0.680000	 0.000900
0.693333	 0.001092
0.706666	 0.001246
0.720000	 0.001181
0.733333	 0.001055
0.746666	 0.001104
0.760000	 0.001238
0.773333	 0.001196
0.786666	 0.000954
0.800000	 0.000806
0.813333	 0.000981
0.826666	 0.001338
0.839999	 0.001511
0.853333	 0.001270
0.866666	 0.000791
0.879999	 0.000480
0.893333	 0.000457
0.906666	 0.000504
0.919999	 0.000488
0.933333	 0.000475
0.946666	 0.000454
0.959999	 0.000318
0.973333	 0.000130
0.986666	 0.000125
0.999999	 0.000382
1.013333	 0.000709
1.026666	 0.000926
1.039999	 0.001071
1.053333	 0.001187
1.066666	 0.001159
1.079999	 0.000895
1.093333	 0.000523
1.106666	 0.000271
1.119999	 0.000264
1.133333	 0.000537
1.146666	 0.000979
1.159999	 0.001342
1.173333	 0.001506
1.186666	 0.001489
1.199999	 0.001306
1.213333	 0.001140
1.226666	 0.001311
1.239999	 0.001788
1.253332	 0.002156
1.266666	 0.002255
1.279999	 0.002382
1.293332	 0.002785
1.306666	 0.003343
1.319999	 0.003692
1.333332	 0.003538
1.346666	 0.002924
1.359999	 0.002147
1.373332	 0.001758
1.386666	 0.005421
1.399999	 0.025816
1.413332	 0.080361
1.426666	 0.168485
1.439999	 0.259979
1.453332	 0.320384
1.466666	 0.340364
1.479999	 0.332734
1.493332	 0.313380
1.506666	 0.291767
1.519999	 0.271451
1.533332	 0.253061
1.546666	 0.236532
1.559999	 0.221614
1.573332	 0.207528
1.586666	 0.193459
1.599999	 0.179481
1.613332	 0.166254
1.626665	 0.154024
1.639999	 0.142620
1.653332	 0.131899
1.666665	 0.121540
1.679999	 0.111135
1.693332	 0.100774
1.706665	 0.090788
1.719999	 0.081293
1.733332	 0.072494
1.746665	 0.064688
1.759999	 0.057824
1.773332	 0.051641
1.786665	 0.046112
1.799999	 0.041432
1.813332	 0.037804
1.826665	 0.035308
1.839999	 0.033726
1.853332	 0.032641
1.866665	 0.031918
1.879999	 0.031682
1.893332	 0.031780
1.906665	 0.031802
1.919999	 0.031401
1.933332	 0.030305
1.946665	 0.028380
1.959998	 0.025824
1.973332	 0.023021
1.986665	 0.020286
1.999998	 0.017834
2.013332	 0.015725
2.026665	 0.013824
2.039999	 0.012019
2.053332	 0.010348
2.066665	 0.008975
2.079998	 0.008078
2.093332	 0.007594
2.106665	 0.007203
2.119998	 0.006683
2.133332	 0.006100
2.146665	 0.005552
2.159998	 0.005004
2.173332	 0.004438
2.186665	 0.003965
2.199998	 0.003650
2.213332	 0.003355
2.226665	 0.002961
2.239998	 0.002641
2.253332	 0.002646
2.266665	 0.002907
2.279998	 0.003108
2.293332	 0.003038
2.306665	 0.002727
2.319998	 0.002387
2.333332	 0.002186
2.346665	 0.002095
2.359998	 0.001992
2.373332	 0.001854
2.386665	 0.001769
2.399998	 0.001814
2.413332	 0.001957
2.426665	 0.002027
2.439998	 0.001963
2.453331	 0.001997
2.466665	 0.002219
2.479998	 0.002398
2.493331	 0.002457
2.506665	 0.002517
2.519998	 0.002592
2.533331	 0.002724
2.546665	 0.002995
2.559998	 0.003224
2.573331	 0.003147
2.586665	 0.002756
2.599998	 0.002269
2.613331	 0.001917
2.626665	 0.001811
2.639998	 0.001919
2.653331	 0.002120
2.666665	 0.002286
2.679998	 0.002389
2.693331	 0.002529
2.706665	 0.002637
2.719998	 0.002342
2.733331	 0.001633
2.746665	 0.001184
2.759998	 0.001437
2.773331	 0.001965
2.786664	 0.002223
2.799998	 0.002278
2.813331	 0.002397
2.826664	 0.002510
2.839998	 0.002398
2.853331	 0.002061
2.866664	 0.001672
2.879998	 0.001327
2.893331	 0.001135
2.906664	 0.001255
2.919998	 0.001561
2.933331	 0.001703
2.946664	 0.001599
2.959998	 0.001482
2.973331	 0.001541
2.986664	 0.001708
2.999998	 0.001796
3.013331	 0.001780
3.026664	 0.001797
3.039998	 0.001917
3.053331	 0.002094
3.066664	 0.002270
3.079998	 0.002382
3.093331	 0.002419
3.106664	 0.002389
3.119998	 0.002255
3.133331	 0.002057
3.146664	 0.001928
3.159997	 0.001931
3.173331	 0.002044
3.186664	 0.002228
3.199997	 0.002397
3.213331	 0.002388
3.226664	 0.002137
3.239997	 0.001848
3.253331	 0.001713
3.266664	 0.001657
3.279997	 0.001576
3.293331	 0.001535
3.306664	 0.001600
3.319997	 0.001672
3.333331	 0.001617
3.346664	 0.001519
3.359997	 0.001557
3.373331	 0.001749
3.386664	 0.002020
3.399997	 0.002288
3.413331	 0.002422
3.426664	 0.002351
3.439997	 0.002150
3.453331	 0.001961
3.466664	 0.001910
3.479997	 0.002049
3.493330	 0.002250
3.506664	 0.002232
3.519997	 0.001928
3.533330	 0.001659
3.546664	 0.001661
3.559997	 0.001770
3.573330	 0.001740
3.586664	 0.001540
3.599997	 0.001368
3.613330	 0.001378
3.626664	 0.001402
3.639997	 0.001185
3.653330	 0.000791
3.666664	 0.000556
3.679997	 0.000606
3.693330	 0.000702
3.706664	 0.000626
3.719997	 0.000488
3.733330	 0.000535
3.746664	 0.000808
3.759997	 0.001078
3.773330	 0.001141
3.786664	 0.001097
3.799997	 0.001149
3.813330	 0.001269
3.826663	 0.001293
3.839997	 0.001151
3.853330	 0.000940
3.866663	 0.000792
3.879997	 0.000723
3.893330	 0.000738
3.906663	 0.000896
3.919997	 0.001167
3.933330	 0.001378
3.946663	 0.001403
3.959997	 0.001360
3.973330	 0.001346
3.986663	 0.001302
3.999997	 0.001315
4.013330	 0.001529
4.026663	 0.001806
4.039997	 0.001924
4.053330	 0.001901
4.066663	 0.001922
4.079997	 0.002009
4.093330	 0.001997
4.106663	 0.001861
4.119997	 0.001760
4.133330	 0.001734
4.146663	 0.001732
4.159997	 0.001793
4.173330	 0.001911
4.186663	 0.001987
4.199996	 0.002041
4.213330	 0.002167
4.226663	 0.002270
4.239996	 0.002213
4.253330	 0.002068
4.266663	 0.002013
4.279996	 0.002136
4.293330	 0.002352
4.306663	 0.002484
4.319996	 0.002534
4.333330	 0.002672
4.346663	 0.002836
4.359996	 0.002754
4.373330	 0.002413
4.386663	 0.002064
4.399996	 0.001858
4.413330	 0.001802
4.426663	 0.001898
4.439996	 0.002073
4.453330	 0.002188
4.466663	 0.002299
4.479996	 0.002553
4.493330	 0.002792
4.506663	 0.002764
4.519996	 0.002635
4.533329	 0.002704
4.546663	 0.002863
4.559996	 0.002860
4.573329	 0.002705
4.586663	 0.002516
4.599996	 0.002373
4.613329	 0.002418
4.626663	 0.002675
4.639996	 0.002853
4.653329	 0.002723
4.666663	 0.002488
4.679996	 0.002523
4.693329	 0.002832
4.706663	 0.002989
4.719996	 0.002742
4.733329	 0.002443
4.746663	 0.002522
4.759996	 0.002766
4.773329	 0.002717
4.786663	 0.002477
4.799996	 0.002430
4.813329	 0.002552
4.826663	 0.002527
4.839996	 0.002328
4.853329	 0.002184
4.866663	 0.002139
4.879996	 0.002098
4.893329	 0.002069
4.906662	 0.002061
4.919996	 0.002054
4.933329	 0.002106
4.946662	 0.002222
4.959996	 0.002289
4.973329	 0.002300
4.986662	 0.002366
4.999996	 0.002445
5.013329	 0.002397
5.026662	 0.002275
5.039996	 0.002217
5.053329	 0.002187
5.066662	 0.002075
5.079996	 0.001850
5.093329	 0.001600
5.106662	 0.001508
5.119996	 0.001567
5.133329	 0.001555
5.146662	 0.001440
5.159996	 0.001357
5.173329	 0.001327
5.186662	 0.001375
5.199996	 0.001650
5.213329	 0.002093
5.226662	 0.002392
5.239995	 0.002343
5.253329	 0.002033
5.266662	 0.001793
5.279995	 0.001854
5.293329	 0.002123
5.306662	 0.002411
5.319995	 0.002667
5.333329	 0.002855
5.346662	 0.002904
5.359995	 0.002843
5.373329	 0.002804
5.386662	 0.002898
5.399995	 0.003053
5.413329	 0.003098
5.426662	 0.003018
5.439995	 0.002897
5.453329	 0.002777
5.466662	 0.002670
5.479995	 0.002573
5.493329	 0.002493
5.506662	 0.002438
5.519995	 0.002418
5.533329	 0.002484
5.546662	 0.002597
5.559995	 0.002626
5.573328	 0.002621
5.586662	 0.002703
5.599995	 0.002812
5.613328	 0.002884
5.626662	 0.002954
5.639995	 0.003043
5.653328	 0.003208
5.666662	 0.003521
5.679995	 0.003936
5.693328	 0.004300
5.706662	 0.004563
5.719995	 0.004859
5.733328	 0.005251
5.746662	 0.005590
5.759995	 0.005776
5.773328	 0.005934
5.786662	 0.006241
5.799995	 0.006757
5.813328	 0.007412
5.826662	 0.008087
5.839995	 0.008723
5.853328	 0.009329
5.866662	 0.009943
5.879995	 0.010590
5.893328	 0.011198
5.906662	 0.011690
5.919995	 0.012122
5.933328	 0.012576
5.946661	 0.013033
5.959995	 0.013424
5.973328	 0.013758
5.986661	 0.014230
5.999995	 0.014951
6.013328	 0.015661
6.026661	 0.016105
6.039995	 0.016332
6.053328	 0.016500
6.066661	 0.016738
6.079995	 0.017098
6.093328	 0.017483
6.106661	 0.017802
6.119995	 0.018128
6.133328	 0.018555
6.146661	 0.019054
6.159995	 0.019519
6.173328	 0.019817
6.186661	 0.019891
6.199995	 0.019931
6.213328	 0.020278
6.226661	 0.021226
6.239995	 0.023573
6.253328	 0.029448
6.266661	 0.042218
6.279994	 0.065412
6.293328	 0.100607
6.306661	 0.144839
6.319994	 0.190047
6.333328	 0.226185
6.346661	 0.245857
6.359994	 0.246859
6.373328	 0.231556
6.386661	 0.204899
6.399994	 0.172756
6.413328	 0.140508
6.426661	 0.111915
6.439994	 0.088686
6.453328	 0.070921
6.466661	 0.058028
6.479994	 0.049091
6.493328	 0.043004
6.506661	 0.038850
6.519994	 0.036068
6.533328	 0.034242
6.546661	 0.032920
6.559994	 0.031744
6.573328	 0.030621
6.586661	 0.029600
6.599994	 0.028744
6.613328	 0.028218
6.626661	 0.028062
6.639994	 0.028034
6.653327	 0.027980
6.666661	 0.027955
6.679994	 0.027918
6.693327	 0.027783
6.706661	 0.027604
6.719994	 0.027448
6.733327	 0.027386
6.746661	 0.027460
6.759994	 0.027579
6.773327	 0.027707
6.786661	 0.027905
6.799994	 0.028105
6.813327	 0.028198
6.826661	 0.028243
6.839994	 0.028373
6.853327	 0.028627
6.866661	 0.028804
6.879994	 0.028672
6.893327	 0.028454
6.906661	 0.028536
6.919994	 0.028902
6.933327	 0.029283
6.946661	 0.029483
6.959994	 0.029496
6.973327	 0.029464
6.986660	 0.029508
6.999994	 0.029711
7.013327	 0.030113
7.026660	 0.030594
7.039994	 0.030905
7.053327	 0.031114
7.066660	 0.032915
7.079994	 0.042593
7.093327	 0.072556
7.106660	 0.131687
7.119994	 0.206749
7.133327	 0.262402
7.146660	 0.270806
7.159994	 0.235199
7.173327	 0.180002
7.186660	 0.127803
7.199994	 0.089067
7.213327	 0.064525
7.226660	 0.050665
7.239994	 0.043572
7.253327	 0.040307
7.266660	 0.038912
7.279994	 0.038259
7.293327	 0.037825
7.306660	 0.037396
7.319993	 0.036979
7.333327	 0.036684
7.346660	 0.036567
7.359993	 0.036822
7.373327	 0.037904
7.386660	 0.039787
7.399993	 0.041497
7.413327	 0.042078
7.426660	 0.041569
7.439993	 0.040795
7.453327	 0.040774
7.466660	 0.042095
7.479993	 0.044196
7.493327	 0.045645
7.506660	 0.045705
7.519993	 0.045218
7.533327	 0.045497
7.546660	 0.046860
7.559993	 0.048931
7.573327	 0.052509
7.586660	 0.060265
7.599993	 0.073071
7.613327	 0.085619
7.626660	 0.090324
7.639993	 0.085912
7.653327	 0.077427
7.666660	 0.069235
7.679993	 0.062317
7.693326	 0.056373
7.706660	 0.051427
7.719993	 0.047842
7.733326	 0.045655
7.746660	 0.044307
7.759993	 0.043291
7.773326	 0.042602
7.786660	 0.042364
7.799993	 0.042532
7.813326	 0.042961
7.826660	 0.043416
7.839993	 0.043733
7.853326	 0.043950
7.866660	 0.044067
7.879993	 0.044031
7.893326	 0.043925
7.906660	 0.043836
7.919993	 0.043823
7.933326	 0.043969
7.946660	 0.044207
7.959993	 0.044406
7.973326	 0.044569
7.986660	 0.044735
7.999993	 0.044882
8.013327	 0.044976
8.026660	 0.045109
8.039993	 0.045497
8.053327	 0.046250
8.066660	 0.047381
8.079993	 0.048877
8.093327	 0.050355
8.106660	 0.051167
8.119993	 0.051264
8.133327	 0.051172
8.146660	 0.051073
8.159993	 0.050774
8.173326	 0.050218
8.186660	 0.049501
8.199993	 0.048809
8.213326	 0.048423
8.226660	 0.048488
8.239993	 0.048818
8.253326	 0.049017
8.266660	 0.048911
8.279993	 0.048736
8.293326	 0.048704
8.306660	 0.048680
8.319993	 0.048524
8.333326	 0.048415
8.346660	 0.048655
8.359993	 0.049222
8.373326	 0.049645
8.386660	 0.049542
8.399993	 0.049172
8.413326	 0.049094
8.426660	 0.049393
8.439993	 0.049766
8.453326	 0.050141
8.466660	 0.050643
8.479993	 0.051181
8.493326	 0.051498
8.506660	 0.051555
8.519993	 0.051576
8.533326	 0.051714
8.546659	 0.051926
8.559993	 0.052102
8.573326	 0.052056
8.586659	 0.051742
8.599993	 0.051489
8.613326	 0.051652
8.626659	 0.052154
8.639993	 0.052593
8.653326	 0.052692
8.666659	 0.052529
8.679993	 0.052348
8.693326	 0.052314
8.706659	 0.052459
8.719993	 0.052742
8.733326	 0.053108
8.746659	 0.053477
8.759993	 0.053802
8.773326	 0.054141
8.786659	 0.054510
8.799993	 0.054762
8.813326	 0.054822
8.826659	 0.054896
8.839993	 0.055178
8.853326	 0.055541
8.866659	 0.055750
8.879992	 0.055727
8.893326	 0.055582
8.906659	 0.055559
8.919992	 0.055830
8.933326	 0.056268
8.946659	 0.056551
8.959992	 0.056596
8.973326	 0.056681
8.986659	 0.057006
8.999992	 0.057508
9.013326	 0.058174
9.026659	 0.059243
9.039992	 0.061016
9.053326	 0.063375
9.066659	 0.065501
9.079992	 0.066535
9.093326	 0.066482
9.106659	 0.065883
9.119992	 0.065112
9.133326	 0.064378
9.146659	 0.063739
9.159992	 0.063109
9.173326	 0.062515
9.186659	 0.062092
9.199992	 0.061787
9.213326	 0.061387
9.226659	 0.060887
9.239992	 0.060559
9.253325	 0.060543
9.266659	 0.060625
9.279992	 0.060589
9.293325	 0.060547
9.306659	 0.060685
9.319992	 0.060941
9.333325	 0.061102
9.346659	 0.061144
9.359992	 0.061330
9.373325	 0.061817
9.386659	 0.062348
9.399992	 0.062703
9.413325	 0.063027
9.426659	 0.063435
9.439992	 0.063761
9.453325	 0.063801
9.466659	 0.063533
9.479992	 0.063137
9.493325	 0.062822
9.506659	 0.062709
9.519992	 0.062876
9.533325	 0.063277
9.546659	 0.063737
9.559992	 0.064170
9.573325	 0.064595
9.586658	 0.064942
9.599992	 0.065042
9.613325	 0.064830
9.626658	 0.064550
9.639992	 0.064521
9.653325	 0.064695
9.666658	 0.064831
9.679992	 0.064932
9.693325	 0.064999
9.706658	 0.064875
9.719992	 0.064642
9.733325	 0.064659
9.746658	 0.065066
9.759992	 0.065576
9.773325	 0.065850
9.786658	 0.065854
9.799992	 0.065802
9.813325	 0.065837
9.826658	 0.065987
9.839992	 0.066357
9.853325	 0.066904
9.866658	 0.067338
9.879992	 0.067571
9.893325	 0.067832
9.906658	 0.068170
9.919991	 0.068373
9.933325	 0.068294
9.946658	 0.067927
9.959991	 0.067419
9.973325	 0.067057
9.986658	 0.067122
9.999991	 0.067634
10.013325	 0.068136
10.026658	 0.068168
10.039991	 0.067914
10.053325	 0.067856
10.066658	 0.068106
10.079991	 0.068435
10.093325	 0.068664
10.106658	 0.068886
10.119991	 0.069293
10.133325	 0.069918
10.146658	 0.070566
10.159991	 0.070888
10.173325	 0.070721
10.186658	 0.070395
10.199991	 0.070458
10.213325	 0.071060
10.226658	 0.071839
10.239991	 0.072394
10.253325	 0.072788
10.266658	 0.073346
10.279991	 0.073901
10.293324	 0.073836
10.306658	 0.073006
10.319991	 0.071989
10.333324	 0.071325
10.346658	 0.071052
10.359991	 0.070933
10.373324	 0.070824
10.386658	 0.070869
10.399991	 0.071321
10.413324	 0.072174
10.426658	 0.073102
10.439991	 0.073708
10.453324	 0.073663
10.466658	 0.072844
10.479991	 0.071673
10.493324	 0.070855
10.506658	 0.070639
10.519991	 0.070830
10.533324	 0.071227
10.546658	 0.071682
10.559991	 0.072079
10.573324	 0.072414
10.586658	 0.072708
10.599991	 0.072933
10.613324	 0.073078
10.626657	 0.073188
10.639991	 0.073252
10.653324	 0.073154
10.666657	 0.072878
10.679991	 0.072674
10.693324	 0.072733
10.706657	 0.072943
10.719991	 0.073159
10.733324	 0.073373
10.746657	 0.073746
10.759991	 0.074617
10.773324	 0.076131
10.786657	 0.077769
10.799991	 0.078787
10.813324	 0.079331
10.826657	 0.080513
10.839991	 0.083307
10.853324	 0.087554
10.866657	 0.091687
10.879991	 0.093531
10.893324	 0.091950
10.906657	 0.087780
10.919991	 0.083134
10.933324	 0.079853
10.946657	 0.078436
10.959991	 0.078174
10.973324	 0.078184
10.986657	 0.078110
10.999990	 0.077933
11.013324	 0.077701
11.026657	 0.077477
11.039990	 0.077323
11.053324	 0.077296
11.066657	 0.077243
11.079990	 0.076825
11.093324	 0.076125
11.106657	 0.075635
11.119990	 0.075452
11.133324	 0.075295
11.146657	 0.075154
11.159990	 0.075215
11.173324	 0.075452
11.186657	 0.075688
11.199990	 0.075805
11.213324	 0.075864
11.226657	 0.076048
11.239990	 0.076352
11.253324	 0.076462
11.266657	 0.076183
11.279990	 0.075785
11.293324	 0.075654
11.306657	 0.075858
11.319990	 0.076226
11.333323	 0.076577
11.346657	 0.076739
11.359990	 0.076646
11.373323	 0.076519
11.386657	 0.076660
11.399990	 0.077035
11.413323	 0.077396
11.426657	 0.077742
11.439990	 0.078227
11.453323	 0.078754
11.466657	 0.079022
11.479990	 0.078843
11.493323	 0.078427
11.506657	 0.078368
11.519990	 0.079034
11.533323	 0.079992
11.546657	 0.080467
11.559990	 0.080255
11.573323	 0.079842
11.586657	 0.079785
11.599990	 0.080142
11.613323	 0.080515
11.626657	 0.080608
11.639990	 0.080432
11.653323	 0.079998
11.666656	 0.079368
11.679990	 0.078832
11.693323	 0.078545
11.706656	 0.078386
11.719990	 0.078310
11.733323	 0.078449
11.746656	 0.078854
11.759990	 0.079482
11.773323	 0.080388
11.786656	 0.081458
11.799990	 0.082231
11.813323	 0.082525
11.826656	 0.082878
11.839990	 0.084143
11.853323	 0.086842
11.866656	 0.090533
11.879990	 0.093650
11.893323	 0.094505
11.906656	 0.092659
11.919990	 0.089358
11.933323	 0.087227
11.946656	 0.090890
11.959990	 0.110021
11.973323	 0.159202
11.986656	 0.243864
11.999990	 0.341730
12.013323	 0.409401
12.026656	 0.415803
12.039989	 0.365172
12.053323	 0.287298
12.066656	 0.212798
12.079989	 0.157917
12.093323	 0.124302
12.106656	 0.106335
12.119989	 0.097628
12.133323	 0.093401
12.146656	 0.090820
12.159989	 0.088854
12.173323	 0.087390
12.186656	 0.086470
12.199989	 0.086135
12.213323	 0.086126
12.226656	 0.085900
12.239989	 0.085210
12.253323	 0.084318
12.266656	 0.083633
12.279989	 0.083433
12.293323	 0.083802
12.306656	 0.084661
12.319989	 0.085756
12.333323	 0.086644
12.346656	 0.086902
12.359989	 0.086614
12.373322	 0.086388
12.386656	 0.086782
12.399989	 0.087751
12.413322	 0.088640
12.426656	 0.088921
12.439989	 0.088589
12.453322	 0.087834
12.466656	 0.086917
12.479989	 0.086169
12.493322	 0.085667
12.506656	 0.085227
12.519989	 0.084887
12.533322	 0.084902
12.546656	 0.085298
12.559989	 0.085963
12.573322	 0.087175
12.586656	 0.089642
12.599989	 0.093894
12.613322	 0.099430
12.626656	 0.104326
12.639989	 0.106229
12.653322	 0.104272
12.666656	 0.099775
12.679989	 0.094882
12.693322	 0.090938
12.706656	 0.088263
12.719989	 0.086699
12.733322	 0.085950
12.746655	 0.085644
12.759989	 0.085449
12.773322	 0.085301
12.786655	 0.085387
12.799989	 0.085696
12.813322	 0.085910
12.826655	 0.085957
12.839989	 0.086176
12.853322	 0.086658
12.866655	 0.086910
12.879989	 0.086559
12.893322	 0.085870
12.906655	 0.085308
12.919989	 0.085118
12.933322	 0.085273
12.946655	 0.085511
12.959989	 0.085677
12.973322	 0.085966
12.986655	 0.086498
12.999989	 0.087112
13.013322	 0.087824
13.026655	 0.088759
13.039989	 0.089680
13.053322	 0.090231
13.066655	 0.090250
13.079988	 0.089642
13.093322	 0.088490
13.106655	 0.087145
13.119988	 0.086003
13.133322	 0.085351
13.146655	 0.085266
13.159988	 0.085520
13.173322	 0.085764
13.186655	 0.085750
13.199988	 0.085554
13.213322	 0.085591
13.226655	 0.086005
13.239988	 0.086413
13.253322	 0.086467
13.266655	 0.086179
13.279988	 0.085815
13.293322	 0.085656
13.306655	 0.085678
13.319988	 0.085692
13.333322	 0.085743
13.346655	 0.085898
13.359988	 0.086082
13.373322	 0.086346
13.386655	 0.086745
13.399988	 0.087129
13.413321	 0.087391
13.426655	 0.087581
13.439988	 0.087676
13.453321	 0.087524
13.466655	 0.087094
13.479988	 0.086643
13.493321	 0.086412
13.506655	 0.086288
13.519988	 0.086042
13.533321	 0.085631
13.546655	 0.085243
13.559988	 0.085169
13.573321	 0.085419
13.586655	 0.085692
13.599988	 0.085857
13.613321	 0.086039
13.626655	 0.086306
13.639988	 0.086621
13.653321	 0.086870
13.666655	 0.086871
13.679988	 0.086649
13.693321	 0.086465
13.706655	 0.086364
13.719988	 0.086133
13.733321	 0.085775
13.746655	 0.085599
13.759988	 0.085789
13.773321	 0.086168
13.786654	 0.086450
13.799988	 0.086566
13.813321	 0.086636
13.826654	 0.086709
13.839988	 0.086722
13.853321	 0.086580
13.866654	 0.086227
13.879988	 0.085830
13.893321	 0.085646
13.906654	 0.085698
13.919988	 0.085826
13.933321	 0.085929
13.946654	 0.085982
13.959988	 0.085965
13.973321	 0.085967
13.986654	 0.086135
13.999988	 0.086443
14.013321	 0.086821
14.026654	 0.087270
14.039988	 0.087698
14.053321	 0.087951
14.066654	 0.087949
14.079988	 0.087723
14.093321	 0.087467
14.106654	 0.087348
14.119987	 0.087204
14.133321	 0.086804
14.146654	 0.086286
14.159987	 0.085922
14.173321	 0.085776
14.186654	 0.085842
14.199987	 0.086078
14.213321	 0.086305
14.226654	 0.086424
14.239987	 0.086442
14.253321	 0.086379
14.266654	 0.086380
14.279987	 0.086511
14.293321	 0.086641
14.306654	 0.086759
14.319987	 0.086912
14.333321	 0.086955
14.346654	 0.086881
14.359987	 0.086984
14.373321	 0.087244
14.386654	 0.087272
14.399987	 0.086959
14.413321	 0.086579
14.426654	 0.086374
14.439987	 0.086407
14.453321	 0.086663
14.466654	 0.087102
14.479987	 0.087510
14.493320	 0.087575
14.506654	 0.087371
14.519987	 0.087323
14.533320	 0.087532
14.546654	 0.087720
14.559987	 0.087763
14.573320	 0.087720
14.586654	 0.087583
14.599987	 0.087390
14.613320	 0.087228
14.626654	 0.087091
14.639987	 0.087018
14.653320	 0.087133
14.666654	 0.087367
14.679987	 0.087442
14.693320	 0.087285
14.706654	 0.087212
14.719987	 0.087510
14.733320	 0.087998
14.746654	 0.088266
14.759987	 0.088211
14.773320	 0.087916
14.786654	 0.087396
14.799987	 0.086891
14.813320	 0.086676
14.826653	 0.086677
14.839987	 0.086758
14.853320	 0.086921
14.866653	 0.087043
14.879987	 0.086907
14.893320	 0.086659
14.906653	 0.086663
14.919987	 0.086892
14.933320	 0.087057
14.946653	 0.087131
14.959987	 0.087260
14.973320	 0.087502
14.986653	 0.087910
14.999987	 0.088450
15.013320	 0.088871
15.026653	 0.089056
15.039987	 0.089173
15.053320	 0.089265
15.066653	 0.089248
15.079987	 0.089217
15.093320	 0.089268
15.106653	 0.089310
15.119987	 0.089267
15.133320	 0.089166
15.146653	 0.088940
15.159986	 0.088518
15.173320	 0.088124
15.186653	 0.087991
15.199986	 0.087962
15.213320	 0.087870
15.226653	 0.087790
15.239986	 0.087720
15.253320	 0.087623
15.266653	 0.087554
15.279986	 0.087540
15.293320	 0.087615
15.306653	 0.087755
15.319986	 0.087842
15.333320	 0.087799
15.346653	 0.087552
15.359986	 0.087137
15.373320	 0.086821
15.386653	 0.086760
15.399986	 0.086822
15.413320	 0.086936
15.426653	 0.087178
15.439986	 0.087498
15.453320	 0.087716
15.466653	 0.087680
15.479986	 0.087357
15.493320	 0.086914
15.506653	 0.086665
15.519986	 0.086739
15.533319	 0.086914
15.546653	 0.086992
15.559986	 0.086969
15.573319	 0.086823
15.586653	 0.086622
15.599986	 0.086547
15.613319	 0.086632
15.626653	 0.086820
15.639986	 0.087098
15.653319	 0.087374
15.666653	 0.087612
15.679986	 0.087890
15.693319	 0.088083
15.706653	 0.088015
15.719986	 0.087847
15.733319	 0.087910
15.746653	 0.088178
15.759986	 0.088254
15.773319	 0.087944
15.786653	 0.087514
15.799986	 0.087312
15.813319	 0.087282
15.826653	 0.087220
15.839986	 0.087346
15.853319	 0.087920
15.866652	 0.088576
15.879986	 0.088722
15.893319	 0.088325
15.906652	 0.087890
15.919986	 0.087835
15.933319	 0.088143
15.946652	 0.088498
15.959986	 0.088544
15.973319	 0.088162
15.986652	 0.087708
15.999986	 0.087679
16.013319	 0.088061
16.026653	 0.088441
16.039988	 0.088607
16.053322	 0.088537
16.066656	 0.088304
16.079990	 0.088129
16.093325	 0.088095
16.106659	 0.088084
16.119993	 0.088021
16.133327	 0.087938
16.146662	 0.087988
16.159996	 0.088241
16.173330	 0.088530
16.186665	 0.088812
16.199999	 0.089358
16.213333	 0.090370
16.226667	 0.092106
16.240002	 0.096155
16.253336	 0.105730
16.266670	 0.121256
16.280005	 0.134932
16.293339	 0.135670
16.306673	 0.121677
16.320007	 0.102164
16.333342	 0.085982
16.346676	 0.074855
16.360010	 0.066863
16.373344	 0.060430
16.386679	 0.054827
16.400013	 0.049683
16.413347	 0.044964
16.426682	 0.040870
16.440016	 0.037388
16.453350	 0.034325
16.466684	 0.031606
16.480019	 0.029184
16.493353	 0.026952
16.506687	 0.024928
16.520021	 0.023271
16.533356	 0.022020
16.546690	 0.021013
16.560024	 0.020046
16.573359	 0.019024
16.586693	 0.017989
16.600027	 0.016953
16.613361	 0.015852
16.626696	 0.014725
16.640030	 0.013696
16.653364	 0.012844
16.666698	 0.012106
16.680033	 0.011367
16.693367	 0.010659
16.706701	 0.009996
16.720036	 0.009180
16.733370	 0.008130
16.746704	 0.007008
16.760038	 0.005913
16.773373	 0.004828
16.786707	 0.003813
16.800041	 0.002972
16.813375	 0.002282
16.826710	 0.001653
16.840044	 0.001103
16.853378	 0.000676
16.866713	 0.000229
16.880047	 -0.000497
16.893381	 -0.001515
16.906715	 -0.002458
16.920050	 -0.003042
16.933384	 -0.003443
16.946718	 -0.003945
16.960052	 -0.004522
16.973387	 -0.005003
16.986721	 -0.005371
17.000055	 -0.005704
17.013390	 -0.005987
17.026724	 -0.006108
17.040058	 -0.006044
17.053392	 -0.005875
17.066727	 -0.005621
17.080061	 -0.005297
17.093395	 -0.005006
17.106730	 -0.004877
17.120064	 -0.004914
17.133398	 -0.004911
17.146732	 -0.004723
17.160067	 -0.004484
17.173401	 -0.004311
17.186735	 -0.004140
17.200069	 -0.003932
17.213404	 -0.003660
17.226738	 -0.003238
17.240072	 -0.002739
17.253407	 -0.002426
17.266741	 -0.002362
17.280075	 -0.002285
17.293409	 -0.001963
17.306744	 -0.001394
17.320078	 -0.000744
17.333412	 -0.000222
17.346746	 0.000164
17.360081	 0.000618
17.373415	 0.001147
17.386749	 0.001416
17.400084	 0.001311
17.413418	 0.001229
17.426752	 0.001497
17.440086	 0.001956
17.453421	 0.002307
17.466755	 0.002473
17.480089	 0.002550
17.493423	 0.002650
17.506758	 0.002784
17.520092	 0.002902
17.533426	 0.002987
17.546761	 0.003047
17.560095	 0.003119
17.573429	 0.003248
17.586763	 0.003375
17.600098	 0.003431
17.613432	 0.003476
17.626766	 0.003602
17.640100	 0.003835
17.653435	 0.004091
17.666769	 0.004183
17.680103	 0.004043
17.693438	 0.003919
17.706772	 0.004083
17.720106	 0.004444
17.733440	 0.004705
17.746775	 0.004804
17.760109	 0.004941
17.773443	 0.005195
17.786777	 0.005382
17.800112	 0.005372
17.813446	 0.005211
17.826780	 0.005025
17.840115	 0.004985
17.853449	 0.005172
17.866783	 0.005492
17.880117	 0.005741
17.893452	 0.005750
17.906786	 0.005632
17.920120	 0.005651
17.933455	 0.005755
17.946789	 0.005758
17.960123	 0.005713
17.973457	 0.005672
17.986792	 0.005520
18.000126	 0.005310
18.013460	 0.005263
18.026794	 0.005427
18.040129	 0.005621
18.053463	 0.005691
18.066797	 0.005710
18.080132	 0.005802
18.093466	 0.005860
18.106800	 0.005786
18.120134	 0.005753
18.133469	 0.005922
18.146803	 0.006199
18.160137	 0.006371
18.173471	 0.006277
18.186806	 0.006014
18.200140	 0.005881
18.213474	 0.006015
18.226809	 0.006244
18.240143	 0.006359
18.253477	 0.006369
18.266811	 0.006339
18.280146	 0.006235
18.293480	 0.006124
18.306814	 0.006126
18.320148	 0.006161
18.333483	 0.006144
18.346817	 0.006124
18.360151	 0.006131
18.373486	 0.006152
18.386820	 0.006171
18.400154	 0.006235
18.413488	 0.006400
18.426823	 0.006558
18.440157	 0.006585
18.453491	 0.006564
18.466825	 0.006554
18.480160	 0.006521
18.493494	 0.006553
18.506828	 0.006737
18.520163	 0.006998
18.533497	 0.007167
18.546831	 0.007107
18.560165	 0.006837
18.573500	 0.006532
18.586834	 0.006347
18.600168	 0.006325
18.613503	 0.006402
18.626837	 0.006469
18.640171	 0.006552
18.653505	 0.006741
18.666840	 0.006918
18.680174	 0.006862
18.693508	 0.006599
18.706842	 0.006365
18.720177	 0.006269
18.733511	 0.006180
18.746845	 0.006007
18.760180	 0.005940
18.773514	 0.006205
18.786848	 0.006598
18.800182	 0.006733
18.813517	 0.006636
18.826851	 0.006599
18.840185	 0.006771
18.853519	 0.007081
18.866854	 0.007236
18.880188	 0.007036
18.893522	 0.006667
18.906857	 0.006396
18.920191	 0.006249
18.933525	 0.006123
18.946859	 0.005966
18.960194	 0.005792
18.973528	 0.005674
18.986862	 0.005713
19.000196	 0.005868
19.013531	 0.005942
19.026865	 0.005846
19.040199	 0.005732
19.053534	 0.005757
19.066868	 0.005915
19.080202	 0.006143
19.093536	 0.006335
19.106871	 0.006394
19.120205	 0.006329
19.133539	 0.006218
19.146873	 0.006141
19.160208	 0.006147
19.173542	 0.006206
19.186876	 0.006216
19.200211	 0.006178
19.213545	 0.006259
19.226879	 0.006526
19.240213	 0.006741
19.253548	 0.006715
19.266882	 0.006638
19.280216	 0.006666
19.293550	 0.006579
19.306885	 0.006303
19.320219	 0.006173
19.333553	 0.006357
19.346888	 0.006659
19.360222	 0.006904
19.373556	 0.007003
19.386890	 0.006869
19.400225	 0.006631
19.413559	 0.006583
19.426893	 0.006796
19.440228	 0.006984
19.453562	 0.006898
19.466896	 0.006677
19.480230	 0.006569
19.493565	 0.006586
19.506899	 0.006634
19.520233	 0.006721
19.533567	 0.006885
19.546902	 0.007079
19.560236	 0.007202
19.573570	 0.007223
19.586905	 0.007229
19.600239	 0.007289
19.613573	 0.007331
19.626907	 0.007212
19.640242	 0.006914
19.653576	 0.006715
19.666910	 0.006853
19.680244	 0.007069
19.693579	 0.006946
19.706913	 0.006573
19.720247	 0.006365
19.733582	 0.006360
19.746916	 0.006260
19.760250	 0.006031
19.773584	 0.005927
19.786919	 0.006026
19.800253	 0.006111
19.813587	 0.006079
19.826921	 0.006099
19.840256	 0.006221
19.853590	 0.006297
19.866924	 0.006316
19.880259	 0.006325
19.893593	 0.006260
19.906927	 0.006137
19.920261	 0.006051
19.933596	 0.005983
19.946930	 0.005847
19.960264	 0.005632
19.973598	 0.005488
19.986933	 0.005661

*------------------------ End of raw data
Results for Channel	1	=	242.00	nm
Title:	Report Title
Run File:	C:\HPLC\PET 2025\2025.07.30\ompa od0.1 30mgml004.run
--------------
Injection Info
--------------
Method:	C:\METODOS EQUIPO 2 2025\20250402 PET_Calibrado TPA MHET BHET DIMER.mth
Sample:	OmpA OD0.1 30mgml
Injection Date:	Thu Jul 31 00:35:20 2025
Manual injection
Operator:	Paloma
Instrument:	3
Notes:	
---------
Misc Info
---------
Workstation:	HPLC
Bus Address:	44
Run Time:	0.000	to	20.000	min.
-----------
Recalc Info
-----------
Recalc Method:	c:\metodos equipo 2 2025\20250402 pet_calibrado tpa mhet bhet dimer.mth
Recalc Date:	Fri Aug 01 10:44:20 2025
Operator:	Paloma
Instrument:	3
Notes:	
Sample Rate:	5.000 Hz.
Measurement Type:	1 = Area
Calculation Type:	4 = ExtStd
Normalize Results:	No
------------------------
Peak Info for Channel 1
------------------------
4 Peaks (tR	Timeoffset	RRT	Sepcode	Width	Counts	Result	Name)
6.355	0.014	0.0000	BB	6.83	16110950	158.677307	TPA (uM)
7.103	-0.026	0.0000	GR	0.00	10646621	235.482895	MHET (uM)
7.415	0.005	0.0000	BB	3.56	79969	0.965027	BHET (uM)
9.088	-0.041	0.0000	BB	9.09	609354	10.953814	DIMER (uM)
