# Supplementary material for: Engineering Escherichia coli for polyethylene terephthalate powder biodegradation via recoding of an outer membrane protein
Source: iScience. 2026 Jan 2;29(2):114621. doi: 10.1016/j.isci.2025.114621 (PMC12860643; doi:10.1016/j.isci.2025.114621)
Supplement: Data S2. Raw HPLC and UHPLC-MS data — (A) Unprocessed HPLC data files supporting Figures 4, S3, S5, Tables 1 and S4. Files are provided in.txt format corresponding to the data extracted with Varian ProStar software (Varian Inc., Palo Alto, California, USA). Each file contains absorbance values (in arbitrary units) recorded over time under the analytical conditions described in STAR Methods. (B) Raw UHPLC-MS files supporting Figure S4. The chromatograms and mass spectrometry data can be analyzed with the software MassLynx V4.1 (Waters) to obtain the mass spectra of the oligomers TET and TETE. Analytical conditions described in STAR Methods. (A and B) The unprocessed HPLC and UHPLC-MS files have been deposited at Zenodo under the identifier https://zenodo.org/records/17578239. [file mmc5.zip › Data S2/A. HPLC/Figure 4B/S3 5MGML_1.TXT]

File	C:\HPLC\PET 2025\2025.07.30\ompa od0.1 5mgml.run	Filetype	63
WTOASCII Parameters:	C:\star\WTOASCII.TXT
 1 channels
   Channel	 1	242.00	nm	in AU
Base rate 5.0000 Hz	Bunch 2	Effective rate 5.00000 Hz.	T = 0.003333 min.
6000 points	from	0.000	to	20.000	minutes
Sampling every 4 point(s)
Printing points from	0.000	to	20.000 min, point 0 to 5999
Channels	1	to	1
0.000000	 0.000000
0.013333	 -0.000447
0.026667	 -0.000420
0.040000	 0.000007
0.053333	 0.000458
0.066667	 0.000634
0.080000	 0.000577
0.093333	 0.000494
0.106667	 0.000415
0.120000	 0.000366
0.133333	 0.000526
0.146667	 0.000769
0.160000	 0.000747
0.173333	 0.000529
0.186667	 0.000414
0.200000	 0.000448
0.213333	 0.000553
0.226667	 0.000648
0.240000	 0.000590
0.253333	 0.000317
0.266667	 -0.000006
0.280000	 -0.000144
0.293333	 -0.000049
0.306667	 0.000120
0.320000	 0.000149
0.333333	 -0.000043
0.346667	 -0.000308
0.360000	 -0.000373
0.373333	 -0.000143
0.386667	 0.000119
0.400000	 0.000172
0.413333	 0.000163
0.426667	 0.000268
0.440000	 0.000337
0.453333	 0.000215
0.466666	 0.000038
0.480000	 -0.000033
0.493333	 0.000040
0.506666	 0.000254
0.520000	 0.000536
0.533333	 0.000773
0.546666	 0.000850
0.560000	 0.000673
0.573333	 0.000305
0.586666	 -0.000082
0.600000	 -0.000334
0.613333	 -0.000301
0.626666	 0.000054
0.640000	 0.000554
0.653333	 0.000876
0.666666	 0.000802
0.680000	 0.000500
0.693333	 0.000337
0.706666	 0.000389
0.720000	 0.000472
0.733333	 0.000496
0.746666	 0.000497
0.760000	 0.000431
0.773333	 0.000236
0.786666	 0.000083
0.800000	 0.000138
0.813333	 0.000238
0.826666	 0.000205
0.839999	 0.000117
0.853333	 0.000080
0.866666	 0.000081
0.879999	 0.000062
0.893333	 -0.000006
0.906666	 -0.000089
0.919999	 -0.000041
0.933333	 0.000226
0.946666	 0.000471
0.959999	 0.000378
0.973333	 0.000067
0.986666	 -0.000073
0.999999	 0.000045
1.013333	 0.000138
1.026666	 -0.000020
1.039999	 -0.000238
1.053333	 -0.000211
1.066666	 -0.000038
1.079999	 0.000006
1.093333	 -0.000111
1.106666	 -0.000284
1.119999	 -0.000431
1.133333	 -0.000455
1.146666	 -0.000271
1.159999	 0.000047
1.173333	 0.000216
1.186666	 0.000053
1.199999	 -0.000178
1.213333	 -0.000136
1.226666	 0.000076
1.239999	 0.000205
1.253332	 0.000293
1.266666	 0.000485
1.279999	 0.000732
1.293332	 0.000880
1.306666	 0.000923
1.319999	 0.000974
1.333332	 0.001060
1.346666	 0.001193
1.359999	 0.001426
1.373332	 0.002057
1.386666	 0.007281
1.399999	 0.031301
1.413332	 0.091074
1.426666	 0.181741
1.439999	 0.269888
1.453332	 0.323479
1.466666	 0.337834
1.479999	 0.327685
1.493332	 0.308035
1.506666	 0.287030
1.519999	 0.267516
1.533332	 0.249788
1.546666	 0.233545
1.559999	 0.218364
1.573332	 0.203729
1.586666	 0.189617
1.599999	 0.176425
1.613332	 0.164105
1.626665	 0.152316
1.639999	 0.141120
1.653332	 0.130643
1.666665	 0.120612
1.679999	 0.110698
1.693332	 0.100757
1.706665	 0.090788
1.719999	 0.081111
1.733332	 0.072275
1.746665	 0.064463
1.759999	 0.057389
1.773332	 0.050823
1.786665	 0.044923
1.799999	 0.040087
1.813332	 0.036467
1.826665	 0.033816
1.839999	 0.031869
1.853332	 0.030577
1.866665	 0.030040
1.879999	 0.030220
1.893332	 0.030683
1.906665	 0.030827
1.919999	 0.030214
1.933332	 0.028636
1.946665	 0.026278
1.959998	 0.023653
1.973332	 0.021139
1.986665	 0.018800
1.999998	 0.016608
2.013332	 0.014570
2.026665	 0.012673
2.039999	 0.010906
2.053332	 0.009391
2.066665	 0.008254
2.079998	 0.007378
2.093332	 0.006543
2.106665	 0.005664
2.119998	 0.004754
2.133332	 0.003911
2.146665	 0.003251
2.159998	 0.002778
2.173332	 0.002477
2.186665	 0.002339
2.199998	 0.002205
2.213332	 0.001957
2.226665	 0.001691
2.239998	 0.001500
2.253332	 0.001353
2.266665	 0.001163
2.279998	 0.000879
2.293332	 0.000617
2.306665	 0.000532
2.319998	 0.000537
2.333332	 0.000465
2.346665	 0.000379
2.359998	 0.000362
2.373332	 0.000267
2.386665	 -0.000031
2.399998	 -0.000420
2.413332	 -0.000758
2.426665	 -0.000930
2.439998	 -0.000815
2.453331	 -0.000519
2.466665	 -0.000312
2.479998	 -0.000203
2.493331	 0.000036
2.506665	 0.000442
2.519998	 0.000787
2.533331	 0.000917
2.546665	 0.000933
2.559998	 0.000966
2.573331	 0.001056
2.586665	 0.001254
2.599998	 0.001437
2.613331	 0.001333
2.626665	 0.000948
2.639998	 0.000563
2.653331	 0.000400
2.666665	 0.000488
2.679998	 0.000637
2.693331	 0.000640
2.706665	 0.000547
2.719998	 0.000462
2.733331	 0.000425
2.746665	 0.000555
2.759998	 0.000808
2.773331	 0.000910
2.786664	 0.000804
2.799998	 0.000715
2.813331	 0.000786
2.826664	 0.000923
2.839998	 0.000894
2.853331	 0.000608
2.866664	 0.000226
2.879998	 -0.000132
2.893331	 -0.000475
2.906664	 -0.000689
2.919998	 -0.000587
2.933331	 -0.000282
2.946664	 -0.000120
2.959998	 -0.000224
2.973331	 -0.000468
2.986664	 -0.000695
2.999998	 -0.000814
3.013331	 -0.000840
3.026664	 -0.000790
3.039998	 -0.000661
3.053331	 -0.000498
3.066664	 -0.000337
3.079998	 -0.000188
3.093331	 -0.000131
3.106664	 -0.000218
3.119998	 -0.000333
3.133331	 -0.000332
3.146664	 -0.000259
3.159997	 -0.000192
3.173331	 -0.000050
3.186664	 0.000140
3.199997	 0.000201
3.213331	 0.000198
3.226664	 0.000289
3.239997	 0.000419
3.253331	 0.000495
3.266664	 0.000471
3.279997	 0.000325
3.293331	 0.000130
3.306664	 -0.000086
3.319997	 -0.000313
3.333331	 -0.000408
3.346664	 -0.000345
3.359997	 -0.000281
3.373331	 -0.000216
3.386664	 -0.000005
3.399997	 0.000325
3.413331	 0.000564
3.426664	 0.000510
3.439997	 0.000183
3.453331	 -0.000099
3.466664	 -0.000073
3.479997	 0.000177
3.493330	 0.000388
3.506664	 0.000312
3.519997	 -0.000085
3.533330	 -0.000516
3.546664	 -0.000703
3.559997	 -0.000684
3.573330	 -0.000703
3.586664	 -0.000908
3.599997	 -0.001126
3.613330	 -0.001101
3.626664	 -0.000867
3.639997	 -0.000561
3.653330	 -0.000193
3.666664	 0.000163
3.679997	 0.000311
3.693330	 0.000163
3.706664	 -0.000119
3.719997	 -0.000410
3.733330	 -0.000822
3.746664	 -0.001289
3.759997	 -0.001367
3.773330	 -0.000923
3.786664	 -0.000489
3.799997	 -0.000519
3.813330	 -0.000835
3.826663	 -0.001070
3.839997	 -0.001152
3.853330	 -0.001173
3.866663	 -0.001222
3.879997	 -0.001335
3.893330	 -0.001345
3.906663	 -0.001075
3.919997	 -0.000694
3.933330	 -0.000483
3.946663	 -0.000440
3.959997	 -0.000491
3.973330	 -0.000636
3.986663	 -0.000724
3.999997	 -0.000536
4.013330	 -0.000196
4.026663	 -0.000131
4.039997	 -0.000480
4.053330	 -0.000945
4.066663	 -0.001275
4.079997	 -0.001411
4.093330	 -0.001292
4.106663	 -0.001012
4.119997	 -0.000822
4.133330	 -0.000768
4.146663	 -0.000730
4.159997	 -0.000688
4.173330	 -0.000727
4.186663	 -0.000898
4.199996	 -0.001146
4.213330	 -0.001378
4.226663	 -0.001525
4.239996	 -0.001502
4.253330	 -0.001263
4.266663	 -0.000944
4.279996	 -0.000757
4.293330	 -0.000702
4.306663	 -0.000681
4.319996	 -0.000744
4.333330	 -0.000913
4.346663	 -0.001041
4.359996	 -0.001032
4.373330	 -0.000964
4.386663	 -0.000941
4.399996	 -0.000933
4.413330	 -0.000833
4.426663	 -0.000666
4.439996	 -0.000591
4.453330	 -0.000711
4.466663	 -0.000897
4.479996	 -0.000859
4.493330	 -0.000576
4.506663	 -0.000397
4.519996	 -0.000510
4.533329	 -0.000713
4.546663	 -0.000862
4.559996	 -0.001063
4.573329	 -0.001341
4.586663	 -0.001569
4.599996	 -0.001725
4.613329	 -0.001899
4.626663	 -0.002099
4.639996	 -0.002202
4.653329	 -0.002170
4.666663	 -0.002112
4.679996	 -0.002102
4.693329	 -0.002104
4.706663	 -0.002031
4.719996	 -0.001890
4.733329	 -0.001790
4.746663	 -0.001737
4.759996	 -0.001613
4.773329	 -0.001392
4.786663	 -0.001235
4.799996	 -0.001304
4.813329	 -0.001455
4.826663	 -0.001398
4.839996	 -0.001194
4.853329	 -0.001117
4.866663	 -0.001178
4.879996	 -0.001215
4.893329	 -0.001165
4.906662	 -0.001105
4.919996	 -0.001132
4.933329	 -0.001172
4.946662	 -0.001087
4.959996	 -0.000967
4.973329	 -0.000983
4.986662	 -0.001095
4.999996	 -0.001220
5.013329	 -0.001357
5.026662	 -0.001413
5.039996	 -0.001284
5.053329	 -0.001238
5.066662	 -0.001628
5.079996	 -0.002191
5.093329	 -0.002334
5.106662	 -0.001973
5.119996	 -0.001540
5.133329	 -0.001399
5.146662	 -0.001551
5.159996	 -0.001805
5.173329	 -0.002016
5.186662	 -0.002141
5.199996	 -0.002140
5.213329	 -0.002018
5.226662	 -0.001881
5.239995	 -0.001809
5.253329	 -0.001733
5.266662	 -0.001597
5.279995	 -0.001515
5.293329	 -0.001493
5.306662	 -0.001359
5.319995	 -0.001223
5.333329	 -0.001377
5.346662	 -0.001708
5.359995	 -0.001854
5.373329	 -0.001742
5.386662	 -0.001539
5.399995	 -0.001386
5.413329	 -0.001358
5.426662	 -0.001385
5.439995	 -0.001278
5.453329	 -0.001054
5.466662	 -0.000975
5.479995	 -0.001134
5.493329	 -0.001337
5.506662	 -0.001475
5.519995	 -0.001590
5.533329	 -0.001661
5.546662	 -0.001647
5.559995	 -0.001549
5.573328	 -0.001316
5.586662	 -0.001036
5.599995	 -0.000939
5.613328	 -0.001018
5.626662	 -0.001060
5.639995	 -0.000973
5.653328	 -0.000755
5.666662	 -0.000391
5.679995	 0.000046
5.693328	 0.000472
5.706662	 0.000957
5.719995	 0.001484
5.733328	 0.001822
5.746662	 0.001869
5.759995	 0.001857
5.773328	 0.002078
5.786662	 0.002520
5.799995	 0.003019
5.813328	 0.003588
5.826662	 0.004261
5.839995	 0.004945
5.853328	 0.005608
5.866662	 0.006281
5.879995	 0.006911
5.893328	 0.007459
5.906662	 0.008011
5.919995	 0.008680
5.933328	 0.009408
5.946661	 0.009952
5.959995	 0.010174
5.973328	 0.010291
5.986661	 0.010636
5.999995	 0.011272
6.013328	 0.011996
6.026661	 0.012517
6.039995	 0.012655
6.053328	 0.012555
6.066661	 0.012606
6.079995	 0.012998
6.093328	 0.013543
6.106661	 0.013957
6.119995	 0.014127
6.133328	 0.014104
6.146661	 0.014082
6.159995	 0.014334
6.173328	 0.014920
6.186661	 0.015624
6.199995	 0.016303
6.213328	 0.016961
6.226661	 0.017511
6.239995	 0.017876
6.253328	 0.018200
6.266661	 0.018788
6.279994	 0.019844
6.293328	 0.021332
6.306661	 0.022982
6.319994	 0.024490
6.333328	 0.025823
6.346661	 0.026963
6.359994	 0.027562
6.373328	 0.027314
6.386661	 0.026347
6.399994	 0.025085
6.413328	 0.023917
6.426661	 0.022972
6.439994	 0.022213
6.453328	 0.021642
6.466661	 0.021282
6.479994	 0.021102
6.493328	 0.021088
6.506661	 0.021303
6.519994	 0.021606
6.533328	 0.021660
6.546661	 0.021464
6.559994	 0.021342
6.573328	 0.021455
6.586661	 0.021693
6.599994	 0.021843
6.613328	 0.021803
6.626661	 0.021755
6.639994	 0.021946
6.653327	 0.022290
6.666661	 0.022477
6.679994	 0.022372
6.693327	 0.022072
6.706661	 0.021800
6.719994	 0.021728
6.733327	 0.021800
6.746661	 0.021925
6.759994	 0.022205
6.773327	 0.022602
6.786661	 0.022824
6.799994	 0.022874
6.813327	 0.023056
6.826661	 0.023335
6.839994	 0.023424
6.853327	 0.023368
6.866661	 0.023458
6.879994	 0.023742
6.893327	 0.024023
6.906661	 0.024167
6.919994	 0.024222
6.933327	 0.024322
6.946661	 0.024499
6.959994	 0.024717
6.973327	 0.025047
6.986660	 0.025506
6.999994	 0.025871
7.013327	 0.025990
7.026660	 0.025986
7.039994	 0.026026
7.053327	 0.026173
7.066660	 0.026650
7.079994	 0.028292
7.093327	 0.032802
7.106660	 0.041756
7.119994	 0.053702
7.133327	 0.063146
7.146660	 0.064961
7.159994	 0.059246
7.173327	 0.050230
7.186660	 0.041917
7.199994	 0.036013
7.213327	 0.032399
7.226660	 0.030283
7.239994	 0.029145
7.253327	 0.028810
7.266660	 0.028969
7.279994	 0.029125
7.293327	 0.029036
7.306660	 0.028926
7.319993	 0.029128
7.333327	 0.029554
7.346660	 0.029937
7.359993	 0.030400
7.373327	 0.031172
7.386660	 0.032117
7.399993	 0.032954
7.413327	 0.033410
7.426660	 0.033302
7.439993	 0.032906
7.453327	 0.032934
7.466660	 0.033916
7.479993	 0.035581
7.493327	 0.036969
7.506660	 0.037438
7.519993	 0.037373
7.533327	 0.037733
7.546660	 0.039019
7.559993	 0.040629
7.573327	 0.041364
7.586660	 0.040753
7.599993	 0.039474
7.613327	 0.038379
7.626660	 0.037727
7.639993	 0.037627
7.653327	 0.038394
7.666660	 0.039939
7.679993	 0.041475
7.693326	 0.042099
7.706660	 0.041532
7.719993	 0.040276
7.733326	 0.038993
7.746660	 0.037987
7.759993	 0.037377
7.773326	 0.037190
7.786660	 0.037177
7.799993	 0.037070
7.813326	 0.036957
7.826660	 0.037062
7.839993	 0.037302
7.853326	 0.037358
7.866660	 0.037185
7.879993	 0.037071
7.893326	 0.037185
7.906660	 0.037428
7.919993	 0.037782
7.933326	 0.038361
7.946660	 0.039020
7.959993	 0.039421
7.973326	 0.039447
7.986660	 0.039241
7.999993	 0.039029
8.013327	 0.038965
8.026660	 0.039043
8.039993	 0.039232
8.053327	 0.039709
8.066660	 0.040742
8.079993	 0.042279
8.093327	 0.043822
8.106660	 0.044759
8.119993	 0.044872
8.133327	 0.044519
8.146660	 0.044161
8.159993	 0.043898
8.173326	 0.043579
8.186660	 0.043114
8.199993	 0.042557
8.213326	 0.041992
8.226660	 0.041550
8.239993	 0.041388
8.253326	 0.041470
8.266660	 0.041600
8.279993	 0.041708
8.293326	 0.041814
8.306660	 0.041807
8.319993	 0.041626
8.333326	 0.041499
8.346660	 0.041707
8.359993	 0.042240
8.373326	 0.042823
8.386660	 0.043266
8.399993	 0.043590
8.413326	 0.043801
8.426660	 0.043895
8.439993	 0.043973
8.453326	 0.044146
8.466660	 0.044391
8.479993	 0.044573
8.493326	 0.044633
8.506660	 0.044704
8.519993	 0.044870
8.533326	 0.044953
8.546659	 0.044875
8.559993	 0.044831
8.573326	 0.044932
8.586659	 0.045116
8.599993	 0.045338
8.613326	 0.045542
8.626659	 0.045651
8.639993	 0.045745
8.653326	 0.045894
8.666659	 0.045989
8.679993	 0.046054
8.693326	 0.046256
8.706659	 0.046534
8.719993	 0.046632
8.733326	 0.046507
8.746659	 0.046466
8.759993	 0.046778
8.773326	 0.047224
8.786659	 0.047423
8.799993	 0.047472
8.813326	 0.047674
8.826659	 0.047976
8.839993	 0.048156
8.853326	 0.048231
8.866659	 0.048367
8.879992	 0.048601
8.893326	 0.048826
8.906659	 0.048961
8.919992	 0.049030
8.933326	 0.049058
8.946659	 0.049034
8.959992	 0.049046
8.973326	 0.049223
8.986659	 0.049519
8.999992	 0.049888
9.013326	 0.050547
9.026659	 0.051628
9.039992	 0.053019
9.053326	 0.054558
9.066659	 0.055815
9.079992	 0.056227
9.093326	 0.055769
9.106659	 0.054894
9.119992	 0.054008
9.133326	 0.053376
9.146659	 0.053118
9.159992	 0.053056
9.173326	 0.052942
9.186659	 0.052764
9.199992	 0.052610
9.213326	 0.052506
9.226659	 0.052427
9.239992	 0.052344
9.253325	 0.052319
9.266659	 0.052399
9.279992	 0.052509
9.293325	 0.052618
9.306659	 0.052818
9.319992	 0.053181
9.333325	 0.053638
9.346659	 0.054016
9.359992	 0.054316
9.373325	 0.054772
9.386659	 0.055407
9.399992	 0.055844
9.413325	 0.055831
9.426659	 0.055724
9.439992	 0.055955
9.453325	 0.056269
9.466659	 0.056237
9.479992	 0.056102
9.493325	 0.056216
9.506659	 0.056376
9.519992	 0.056359
9.533325	 0.056299
9.546659	 0.056362
9.559992	 0.056517
9.573325	 0.056614
9.586658	 0.056640
9.599992	 0.056774
9.613325	 0.057059
9.626658	 0.057326
9.639992	 0.057523
9.653325	 0.057730
9.666658	 0.057929
9.679992	 0.058041
9.693325	 0.058086
9.706658	 0.058103
9.719992	 0.058040
9.733325	 0.057913
9.746658	 0.057905
9.759992	 0.058143
9.773325	 0.058526
9.786658	 0.058758
9.799992	 0.058631
9.813325	 0.058343
9.826658	 0.058326
9.839992	 0.058712
9.853325	 0.059345
9.866658	 0.060144
9.879992	 0.060937
9.893325	 0.061469
9.906658	 0.061738
9.919991	 0.061771
9.933325	 0.061428
9.946658	 0.060818
9.959991	 0.060321
9.973325	 0.060013
9.986658	 0.059743
9.999991	 0.059576
10.013325	 0.059652
10.026658	 0.059919
10.039991	 0.060186
10.053325	 0.060319
10.066658	 0.060383
10.079991	 0.060581
10.093325	 0.060981
10.106658	 0.061363
10.119991	 0.061505
10.133325	 0.061591
10.146658	 0.061999
10.159991	 0.062617
10.173325	 0.062908
10.186658	 0.062733
10.199991	 0.062560
10.213325	 0.062750
10.226658	 0.063090
10.239991	 0.063190
10.253325	 0.063025
10.266658	 0.062883
10.279991	 0.062881
10.293324	 0.062867
10.306658	 0.062731
10.319991	 0.062552
10.333324	 0.062537
10.346658	 0.062822
10.359991	 0.063266
10.373324	 0.063677
10.386658	 0.064047
10.399991	 0.064402
10.413324	 0.064698
10.426658	 0.064840
10.439991	 0.064874
10.453324	 0.065015
10.466658	 0.065230
10.479991	 0.065213
10.493324	 0.064915
10.506658	 0.064579
10.519991	 0.064335
10.533324	 0.064173
10.546658	 0.064142
10.559991	 0.064252
10.573324	 0.064354
10.586658	 0.064340
10.599991	 0.064342
10.613324	 0.064526
10.626657	 0.064851
10.639991	 0.065237
10.653324	 0.065590
10.666657	 0.065766
10.679991	 0.065767
10.693324	 0.065707
10.706657	 0.065586
10.719991	 0.065378
10.733324	 0.065203
10.746657	 0.065268
10.759991	 0.065678
10.773324	 0.066187
10.786657	 0.066415
10.799991	 0.066426
10.813324	 0.066716
10.826657	 0.067529
10.839991	 0.068512
10.853324	 0.069261
10.866657	 0.069799
10.879991	 0.070244
10.893324	 0.070417
10.906657	 0.070106
10.919991	 0.069421
10.933324	 0.068745
10.946657	 0.068473
10.959991	 0.068669
10.973324	 0.068888
10.986657	 0.068668
10.999990	 0.068165
11.013324	 0.067926
11.026657	 0.068130
11.039990	 0.068406
11.053324	 0.068471
11.066657	 0.068483
11.079990	 0.068537
11.093324	 0.068465
11.106657	 0.068289
11.119990	 0.068215
11.133324	 0.068279
11.146657	 0.068384
11.159990	 0.068481
11.173324	 0.068591
11.186657	 0.068688
11.199990	 0.068698
11.213324	 0.068656
11.226657	 0.068588
11.239990	 0.068497
11.253324	 0.068549
11.266657	 0.068819
11.279990	 0.069080
11.293324	 0.069122
11.306657	 0.069014
11.319990	 0.068950
11.333323	 0.068935
11.346657	 0.068854
11.359990	 0.068840
11.373323	 0.069010
11.386657	 0.069149
11.399990	 0.069122
11.413323	 0.069018
11.426657	 0.068904
11.439990	 0.068875
11.453323	 0.068978
11.466657	 0.069124
11.479990	 0.069363
11.493323	 0.069750
11.506657	 0.070022
11.519990	 0.070053
11.533323	 0.070181
11.546657	 0.070526
11.559990	 0.070696
11.573323	 0.070537
11.586657	 0.070457
11.599990	 0.070720
11.613323	 0.071050
11.626657	 0.071142
11.639990	 0.070967
11.653323	 0.070645
11.666656	 0.070350
11.679990	 0.070184
11.693323	 0.070079
11.706656	 0.069965
11.719990	 0.069880
11.733323	 0.069865
11.746656	 0.069941
11.759990	 0.070165
11.773323	 0.070510
11.786656	 0.070730
11.799990	 0.070588
11.813323	 0.070276
11.826656	 0.070313
11.839990	 0.070902
11.853323	 0.071644
11.866656	 0.072087
11.879990	 0.072322
11.893323	 0.072585
11.906656	 0.072825
11.919990	 0.072963
11.933323	 0.073016
11.946656	 0.073302
11.959990	 0.074852
11.973323	 0.079288
11.986656	 0.087561
11.999990	 0.097799
12.013323	 0.105109
12.026656	 0.105439
12.039989	 0.099401
12.053323	 0.091050
12.066656	 0.083942
12.079989	 0.079199
12.093323	 0.076256
12.106656	 0.074464
12.119989	 0.073700
12.133323	 0.073734
12.146656	 0.073991
12.159989	 0.074271
12.173323	 0.074805
12.186656	 0.075390
12.199989	 0.075459
12.213323	 0.074941
12.226656	 0.074266
12.239989	 0.073734
12.253323	 0.073467
12.266656	 0.073560
12.279989	 0.073917
12.293323	 0.074361
12.306656	 0.074832
12.319989	 0.075227
12.333323	 0.075451
12.346656	 0.075554
12.359989	 0.075572
12.373322	 0.075496
12.386656	 0.075548
12.399989	 0.076110
12.413322	 0.077129
12.426656	 0.077995
12.439989	 0.078210
12.453322	 0.077831
12.466656	 0.077146
12.479989	 0.076427
12.493322	 0.075957
12.506656	 0.075756
12.519989	 0.075537
12.533322	 0.075177
12.546656	 0.074886
12.559989	 0.074914
12.573322	 0.075278
12.586656	 0.075756
12.599989	 0.076209
12.613322	 0.076787
12.626656	 0.077559
12.639989	 0.078181
12.653322	 0.078247
12.666656	 0.077745
12.679989	 0.077003
12.693322	 0.076346
12.706656	 0.075923
12.719989	 0.075703
12.733322	 0.075580
12.746655	 0.075456
12.759989	 0.075295
12.773322	 0.075208
12.786655	 0.075296
12.799989	 0.075418
12.813322	 0.075432
12.826655	 0.075514
12.839989	 0.075887
12.853322	 0.076352
12.866655	 0.076478
12.879989	 0.076265
12.893322	 0.076095
12.906655	 0.076127
12.919989	 0.076227
12.933322	 0.076239
12.946655	 0.076089
12.959989	 0.075848
12.973322	 0.075730
12.986655	 0.075834
12.999989	 0.076039
13.013322	 0.076262
13.026655	 0.076536
13.039989	 0.076787
13.053322	 0.076825
13.066655	 0.076602
13.079988	 0.076284
13.093322	 0.076084
13.106655	 0.076053
13.119988	 0.076042
13.133322	 0.075938
13.146655	 0.075829
13.159988	 0.075895
13.173322	 0.076157
13.186655	 0.076433
13.199988	 0.076558
13.213322	 0.076527
13.226655	 0.076430
13.239988	 0.076426
13.253322	 0.076646
13.266655	 0.077017
13.279988	 0.077279
13.293322	 0.077288
13.306655	 0.077238
13.319988	 0.077413
13.333322	 0.077748
13.346655	 0.077918
13.359988	 0.077768
13.373322	 0.077458
13.386655	 0.077330
13.399988	 0.077566
13.413321	 0.077927
13.426655	 0.078039
13.439988	 0.077925
13.453321	 0.077865
13.466655	 0.077909
13.479988	 0.077994
13.493321	 0.078122
13.506655	 0.078158
13.519988	 0.077896
13.533321	 0.077498
13.546655	 0.077404
13.559988	 0.077625
13.573321	 0.077715
13.586655	 0.077480
13.599988	 0.077107
13.613321	 0.076811
13.626655	 0.076720
13.639988	 0.076858
13.653321	 0.077124
13.666655	 0.077365
13.679988	 0.077388
13.693321	 0.077128
13.706655	 0.076842
13.719988	 0.076819
13.733321	 0.076990
13.746655	 0.077151
13.759988	 0.077258
13.773321	 0.077289
13.786654	 0.077198
13.799988	 0.077062
13.813321	 0.077018
13.826654	 0.077128
13.839988	 0.077296
13.853321	 0.077285
13.866654	 0.077099
13.879988	 0.077078
13.893321	 0.077298
13.906654	 0.077429
13.919988	 0.077326
13.933321	 0.077210
13.946654	 0.077246
13.959988	 0.077341
13.973321	 0.077352
13.986654	 0.077313
13.999988	 0.077289
14.013321	 0.077215
14.026654	 0.077213
14.039988	 0.077507
14.053321	 0.077940
14.066654	 0.078182
14.079988	 0.078280
14.093321	 0.078474
14.106654	 0.078627
14.119987	 0.078411
14.133321	 0.077917
14.146654	 0.077529
14.159987	 0.077403
14.173321	 0.077415
14.186654	 0.077424
14.199987	 0.077457
14.213321	 0.077634
14.226654	 0.077920
14.239987	 0.078129
14.253321	 0.078195
14.266654	 0.078261
14.279987	 0.078415
14.293321	 0.078524
14.306654	 0.078483
14.319987	 0.078421
14.333321	 0.078427
14.346654	 0.078321
14.359987	 0.078040
14.373321	 0.077946
14.386654	 0.078190
14.399987	 0.078382
14.413321	 0.078323
14.426654	 0.078300
14.439987	 0.078528
14.453321	 0.078930
14.466654	 0.079345
14.479987	 0.079577
14.493320	 0.079442
14.506654	 0.078930
14.519987	 0.078289
14.533320	 0.077853
14.546654	 0.077791
14.559987	 0.078079
14.573320	 0.078547
14.586654	 0.078903
14.599987	 0.078959
14.613320	 0.078876
14.626654	 0.078882
14.639987	 0.078897
14.653320	 0.078734
14.666654	 0.078472
14.679987	 0.078378
14.693320	 0.078518
14.706654	 0.078652
14.719987	 0.078564
14.733320	 0.078321
14.746654	 0.078178
14.759987	 0.078278
14.773320	 0.078426
14.786654	 0.078396
14.799987	 0.078331
14.813320	 0.078403
14.826653	 0.078400
14.839987	 0.078190
14.853320	 0.078071
14.866653	 0.078156
14.879987	 0.078089
14.893320	 0.077809
14.906653	 0.077725
14.919987	 0.077946
14.933320	 0.078098
14.946653	 0.077940
14.959987	 0.077722
14.973320	 0.077829
14.986653	 0.078251
14.999987	 0.078655
15.013320	 0.078872
15.026653	 0.078948
15.039987	 0.078965
15.053320	 0.078990
15.066653	 0.078942
15.079987	 0.078683
15.093320	 0.078358
15.106653	 0.078385
15.119987	 0.078819
15.133320	 0.079121
15.146653	 0.078924
15.159986	 0.078487
15.173320	 0.078220
15.186653	 0.078204
15.199986	 0.078270
15.213320	 0.078371
15.226653	 0.078641
15.239986	 0.079060
15.253320	 0.079317
15.266653	 0.079210
15.279986	 0.078930
15.293320	 0.078739
15.306653	 0.078632
15.319986	 0.078487
15.333320	 0.078322
15.346653	 0.078210
15.359986	 0.078128
15.373320	 0.078011
15.386653	 0.077848
15.399986	 0.077684
15.413320	 0.077547
15.426653	 0.077425
15.439986	 0.077398
15.453320	 0.077636
15.466653	 0.078121
15.479986	 0.078563
15.493320	 0.078766
15.506653	 0.078822
15.519986	 0.078828
15.533319	 0.078682
15.546653	 0.078380
15.559986	 0.078138
15.573319	 0.078071
15.586653	 0.078185
15.599986	 0.078445
15.613319	 0.078686
15.626653	 0.078790
15.639986	 0.078770
15.653319	 0.078638
15.666653	 0.078571
15.679986	 0.078802
15.693319	 0.079128
15.706653	 0.079186
15.719986	 0.079041
15.733319	 0.079004
15.746653	 0.079166
15.759986	 0.079315
15.773319	 0.079271
15.786653	 0.079201
15.799986	 0.079316
15.813319	 0.079459
15.826653	 0.079388
15.839986	 0.079117
15.853319	 0.078837
15.866652	 0.078696
15.879986	 0.078693
15.893319	 0.078782
15.906652	 0.078942
15.919986	 0.079082
15.933319	 0.079079
15.946652	 0.078927
15.959986	 0.078736
15.973319	 0.078564
15.986652	 0.078344
15.999986	 0.078071
16.013319	 0.077879
16.026653	 0.077873
16.039988	 0.077976
16.053322	 0.078039
16.066656	 0.078053
16.079990	 0.078116
16.093325	 0.078252
16.106659	 0.078433
16.119993	 0.078613
16.133327	 0.078690
16.146662	 0.078675
16.159996	 0.078751
16.173330	 0.078948
16.186665	 0.079117
16.199999	 0.079300
16.213333	 0.079750
16.226667	 0.080539
16.240002	 0.081577
16.253336	 0.083423
16.266670	 0.088312
16.280005	 0.099232
16.293339	 0.114869
16.306673	 0.125948
16.320007	 0.122938
16.333342	 0.107282
16.346676	 0.088818
16.360010	 0.074395
16.373344	 0.064302
16.386679	 0.056622
16.400013	 0.050204
16.413347	 0.044571
16.426682	 0.039514
16.440016	 0.035017
16.453350	 0.031099
16.466684	 0.027786
16.480019	 0.025144
16.493353	 0.022977
16.506687	 0.020869
16.520021	 0.018688
16.533356	 0.016640
16.546690	 0.014902
16.560024	 0.013450
16.573359	 0.012225
16.586693	 0.011249
16.600027	 0.010433
16.613361	 0.009436
16.626696	 0.008078
16.640030	 0.006677
16.653364	 0.005730
16.666698	 0.005310
16.680033	 0.004952
16.693367	 0.004300
16.706701	 0.003489
16.720036	 0.002631
16.733370	 0.001615
16.746704	 0.000508
16.760038	 -0.000485
16.773373	 -0.001305
16.786707	 -0.001992
16.800041	 -0.002646
16.813375	 -0.003372
16.826710	 -0.004085
16.840044	 -0.004615
16.853378	 -0.005083
16.866713	 -0.005794
16.880047	 -0.006820
16.893381	 -0.007994
16.906715	 -0.009156
16.920050	 -0.010137
16.933384	 -0.010723
16.946718	 -0.010991
16.960052	 -0.011341
16.973387	 -0.011935
16.986721	 -0.012541
17.000055	 -0.012950
17.013390	 -0.013246
17.026724	 -0.013536
17.040058	 -0.013698
17.053392	 -0.013687
17.066727	 -0.013630
17.080061	 -0.013526
17.093395	 -0.013317
17.106730	 -0.013038
17.120064	 -0.012820
17.133398	 -0.012724
17.146732	 -0.012540
17.160067	 -0.012115
17.173401	 -0.011680
17.186735	 -0.011403
17.200069	 -0.011094
17.213404	 -0.010597
17.226738	 -0.010048
17.240072	 -0.009660
17.253407	 -0.009427
17.266741	 -0.009158
17.280075	 -0.008776
17.293409	 -0.008428
17.306744	 -0.008228
17.320078	 -0.008047
17.333412	 -0.007748
17.346746	 -0.007482
17.360081	 -0.007480
17.373415	 -0.007682
17.386749	 -0.007757
17.400084	 -0.007544
17.413418	 -0.007287
17.426752	 -0.007149
17.440086	 -0.006880
17.453421	 -0.006285
17.466755	 -0.005657
17.480089	 -0.005429
17.493423	 -0.005575
17.506758	 -0.005698
17.520092	 -0.005559
17.533426	 -0.005218
17.546761	 -0.004868
17.560095	 -0.004662
17.573429	 -0.004666
17.586763	 -0.004792
17.600098	 -0.004787
17.613432	 -0.004513
17.626766	 -0.004103
17.640100	 -0.003745
17.653435	 -0.003558
17.666769	 -0.003574
17.680103	 -0.003663
17.693438	 -0.003635
17.706772	 -0.003512
17.720106	 -0.003475
17.733440	 -0.003494
17.746775	 -0.003351
17.760109	 -0.003096
17.773443	 -0.002986
17.786777	 -0.003001
17.800112	 -0.002935
17.813446	 -0.002812
17.826780	 -0.002715
17.840115	 -0.002541
17.853449	 -0.002312
17.866783	 -0.002332
17.880117	 -0.002703
17.893452	 -0.003051
17.906786	 -0.003013
17.920120	 -0.002673
17.933455	 -0.002412
17.946789	 -0.002455
17.960123	 -0.002643
17.973457	 -0.002674
17.986792	 -0.002486
18.000126	 -0.002280
18.013460	 -0.002225
18.026794	 -0.002284
18.040129	 -0.002293
18.053463	 -0.002209
18.066797	 -0.002206
18.080132	 -0.002352
18.093466	 -0.002429
18.106800	 -0.002322
18.120134	 -0.002182
18.133469	 -0.002103
18.146803	 -0.002025
18.160137	 -0.001886
18.173471	 -0.001691
18.186806	 -0.001518
18.200140	 -0.001445
18.213474	 -0.001474
18.226809	 -0.001618
18.240143	 -0.001856
18.253477	 -0.001959
18.266811	 -0.001734
18.280146	 -0.001429
18.293480	 -0.001413
18.306814	 -0.001622
18.320148	 -0.001783
18.333483	 -0.001826
18.346817	 -0.001855
18.360151	 -0.001913
18.373486	 -0.001852
18.386820	 -0.001569
18.400154	 -0.001300
18.413488	 -0.001287
18.426823	 -0.001366
18.440157	 -0.001362
18.453491	 -0.001445
18.466825	 -0.001708
18.480160	 -0.001899
18.493494	 -0.001773
18.506828	 -0.001450
18.520163	 -0.001309
18.533497	 -0.001504
18.546831	 -0.001731
18.560165	 -0.001764
18.573500	 -0.001874
18.586834	 -0.002283
18.600168	 -0.002698
18.613503	 -0.002779
18.626837	 -0.002627
18.640171	 -0.002499
18.653505	 -0.002423
18.666840	 -0.002363
18.680174	 -0.002344
18.693508	 -0.002274
18.706842	 -0.002053
18.720177	 -0.001807
18.733511	 -0.001699
18.746845	 -0.001720
18.760180	 -0.001781
18.773514	 -0.001856
18.786848	 -0.001978
18.800182	 -0.002120
18.813517	 -0.002130
18.826851	 -0.001945
18.840185	 -0.001763
18.853519	 -0.001714
18.866854	 -0.001721
18.880188	 -0.001761
18.893522	 -0.001848
18.906857	 -0.001889
18.920191	 -0.001764
18.933525	 -0.001531
18.946859	 -0.001468
18.960194	 -0.001692
18.973528	 -0.001962
18.986862	 -0.002047
19.000196	 -0.001940
19.013531	 -0.001725
19.026865	 -0.001469
19.040199	 -0.001245
19.053534	 -0.001200
19.066868	 -0.001415
19.080202	 -0.001721
19.093536	 -0.001916
19.106871	 -0.002029
19.120205	 -0.002220
19.133539	 -0.002482
19.146873	 -0.002614
19.160208	 -0.002450
19.173542	 -0.002034
19.186876	 -0.001647
19.200211	 -0.001599
19.213545	 -0.001873
19.226879	 -0.002115
19.240213	 -0.002088
19.253548	 -0.001900
19.266882	 -0.001767
19.280216	 -0.001815
19.293550	 -0.001950
19.306885	 -0.001931
19.320219	 -0.001747
19.333553	 -0.001694
19.346888	 -0.001892
19.360222	 -0.002078
19.373556	 -0.002082
19.386890	 -0.002060
19.400225	 -0.002089
19.413559	 -0.002082
19.426893	 -0.002119
19.440228	 -0.002296
19.453562	 -0.002396
19.466896	 -0.002238
19.480230	 -0.002096
19.493565	 -0.002327
19.506899	 -0.002776
19.520233	 -0.003006
19.533567	 -0.002947
19.546902	 -0.002882
19.560236	 -0.002938
19.573570	 -0.003027
19.586905	 -0.003092
19.600239	 -0.003154
19.613573	 -0.003168
19.626907	 -0.003006
19.640242	 -0.002736
19.653576	 -0.002577
19.666910	 -0.002508
19.680244	 -0.002393
19.693579	 -0.002276
19.706913	 -0.002269
19.720247	 -0.002376
19.733582	 -0.002471
19.746916	 -0.002392
19.760250	 -0.002173
19.773584	 -0.002087
19.786919	 -0.002278
19.800253	 -0.002599
19.813587	 -0.002843
19.826921	 -0.002947
19.840256	 -0.002959
19.853590	 -0.002941
19.866924	 -0.002944
19.880259	 -0.003000
19.893593	 -0.003068
19.906927	 -0.003079
19.920261	 -0.003061
19.933596	 -0.003032
19.946930	 -0.002970
19.960264	 -0.003005
19.973598	 -0.003217
19.986933	 -0.003372

*------------------------ End of raw data
Results for Channel	1	=	242.00	nm
Title:	Report Title
Run File:	C:\HPLC\PET 2025\2025.07.30\ompa od0.1 5mgml.run
--------------
Injection Info
--------------
Method:	C:\METODOS EQUIPO 2 2025\20250402 PET_Calibrado TPA MHET BHET DIMER.mth
Sample:	OmpA OD0.1 5mgml
Injection Date:	Thu Jul 31 03:07:43 2025
Manual injection
Operator:	Paloma
Instrument:	3
Notes:	
---------
Misc Info
---------
Workstation:	HPLC
Bus Address:	44
Run Time:	0.000	to	20.000	min.
-----------
Recalc Info
-----------
Recalc Method:	c:\metodos equipo 2 2025\20250402 pet_calibrado tpa mhet bhet dimer.mth
Recalc Date:	Fri Aug 01 11:07:17 2025
Operator:	Paloma
Instrument:	3
Notes:	
Sample Rate:	5.000 Hz.
Measurement Type:	1 = Area
Calculation Type:	4 = ExtStd
Normalize Results:	No
------------------------
Peak Info for Channel 1
------------------------
4 Peaks (tR	Timeoffset	RRT	Sepcode	Width	Counts	Result	Name)
6.365	0.024	0.0000	BB	13.07	821443	7.397775	TPA (uM)
7.103	-0.026	0.0000	GR	0.00	1640668	31.311533	MHET (uM)
7.418	0.008	0.0000	BB	3.59	43135	0.520335	BHET (uM)
9.082	-0.047	0.0000	BB	8.19	356597	6.391567	DIMER (uM)
