# Supplementary material for: Engineering Escherichia coli for polyethylene terephthalate powder biodegradation via recoding of an outer membrane protein
Source: iScience. 2026 Jan 2;29(2):114621. doi: 10.1016/j.isci.2025.114621 (PMC12860643; doi:10.1016/j.isci.2025.114621)
Supplement: Data S2. Raw HPLC and UHPLC-MS data — (A) Unprocessed HPLC data files supporting Figures 4, S3, S5, Tables 1 and S4. Files are provided in.txt format corresponding to the data extracted with Varian ProStar software (Varian Inc., Palo Alto, California, USA). Each file contains absorbance values (in arbitrary units) recorded over time under the analytical conditions described in STAR Methods. (B) Raw UHPLC-MS files supporting Figure S4. The chromatograms and mass spectrometry data can be analyzed with the software MassLynx V4.1 (Waters) to obtain the mass spectra of the oligomers TET and TETE. Analytical conditions described in STAR Methods. (A and B) The unprocessed HPLC and UHPLC-MS files have been deposited at Zenodo under the identifier https://zenodo.org/records/17578239. [file mmc5.zip › Data S2/A. HPLC/Figure 4B/S3 5MGML_2.TXT]

File	C:\HPLC\PET 2025\2025.07.30\ompa od0.1 5mgml002.run	Filetype	63
WTOASCII Parameters:	C:\star\WTOASCII.TXT
 1 channels
   Channel	 1	242.00	nm	in AU
Base rate 5.0000 Hz	Bunch 2	Effective rate 5.00000 Hz.	T = 0.003333 min.
6000 points	from	0.000	to	20.000	minutes
Sampling every 4 point(s)
Printing points from	0.000	to	20.000 min, point 0 to 5999
Channels	1	to	1
0.000000	 0.000000
0.013333	 -0.000418
0.026667	 -0.000644
0.040000	 -0.000621
0.053333	 -0.000478
0.066667	 -0.000180
0.080000	 0.000273
0.093333	 0.000631
0.106667	 0.000637
0.120000	 0.000281
0.133333	 -0.000154
0.146667	 -0.000314
0.160000	 -0.000109
0.173333	 0.000235
0.186667	 0.000416
0.200000	 0.000331
0.213333	 0.000123
0.226667	 0.000032
0.240000	 0.000171
0.253333	 0.000404
0.266667	 0.000482
0.280000	 0.000313
0.293333	 0.000027
0.306667	 -0.000207
0.320000	 -0.000298
0.333333	 -0.000264
0.346667	 -0.000113
0.360000	 0.000184
0.373333	 0.000458
0.386667	 0.000463
0.400000	 0.000298
0.413333	 0.000186
0.426667	 0.000068
0.440000	 -0.000107
0.453333	 -0.000106
0.466666	 0.000111
0.480000	 0.000259
0.493333	 0.000165
0.506666	 -0.000057
0.520000	 -0.000174
0.533333	 -0.000064
0.546666	 0.000188
0.560000	 0.000384
0.573333	 0.000424
0.586666	 0.000418
0.600000	 0.000455
0.613333	 0.000403
0.626666	 0.000184
0.640000	 -0.000008
0.653333	 -0.000029
0.666666	 0.000020
0.680000	 0.000056
0.693333	 0.000054
0.706666	 -0.000001
0.720000	 0.000039
0.733333	 0.000306
0.746666	 0.000600
0.760000	 0.000632
0.773333	 0.000432
0.786666	 0.000296
0.800000	 0.000406
0.813333	 0.000583
0.826666	 0.000575
0.839999	 0.000489
0.853333	 0.000538
0.866666	 0.000682
0.879999	 0.000806
0.893333	 0.000910
0.906666	 0.000960
0.919999	 0.000852
0.933333	 0.000669
0.946666	 0.000621
0.959999	 0.000675
0.973333	 0.000634
0.986666	 0.000418
0.999999	 0.000064
1.013333	 -0.000226
1.026666	 -0.000204
1.039999	 0.000043
1.053333	 0.000157
1.066666	 0.000013
1.079999	 -0.000143
1.093333	 -0.000116
1.106666	 -0.000015
1.119999	 0.000021
1.133333	 0.000074
1.146666	 0.000240
1.159999	 0.000422
1.173333	 0.000457
1.186666	 0.000324
1.199999	 0.000122
1.213333	 -0.000017
1.226666	 0.000025
1.239999	 0.000261
1.253332	 0.000560
1.266666	 0.000780
1.279999	 0.000846
1.293332	 0.000784
1.306666	 0.000747
1.319999	 0.000808
1.333332	 0.000814
1.346666	 0.000605
1.359999	 0.000253
1.373332	 0.000091
1.386666	 0.002075
1.399999	 0.015317
1.413332	 0.057610
1.426666	 0.137142
1.439999	 0.232047
1.453332	 0.304888
1.466666	 0.336948
1.479999	 0.336456
1.493332	 0.320195
1.506666	 0.299179
1.519999	 0.278126
1.533332	 0.258896
1.546666	 0.241835
1.559999	 0.226287
1.573332	 0.211546
1.586666	 0.197298
1.599999	 0.183532
1.613332	 0.170316
1.626665	 0.157576
1.639999	 0.145293
1.653332	 0.133745
1.666665	 0.123108
1.679999	 0.113132
1.693332	 0.103505
1.706665	 0.094117
1.719999	 0.084931
1.733332	 0.075954
1.746665	 0.067452
1.759999	 0.059820
1.773332	 0.053231
1.786665	 0.047759
1.799999	 0.043384
1.813332	 0.039777
1.826665	 0.036648
1.839999	 0.034078
1.853332	 0.032193
1.866665	 0.030950
1.879999	 0.030305
1.893332	 0.030175
1.906665	 0.030247
1.919999	 0.030084
1.933332	 0.029369
1.946665	 0.027927
1.959998	 0.025710
1.973332	 0.022954
1.986665	 0.020134
1.999998	 0.017656
2.013332	 0.015697
2.026665	 0.014114
2.039999	 0.012615
2.053332	 0.011185
2.066665	 0.009944
2.079998	 0.008746
2.093332	 0.007450
2.106665	 0.006268
2.119998	 0.005437
2.133332	 0.004907
2.146665	 0.004437
2.159998	 0.003870
2.173332	 0.003305
2.186665	 0.002915
2.199998	 0.002700
2.213332	 0.002534
2.226665	 0.002362
2.239998	 0.002238
2.253332	 0.002120
2.266665	 0.001899
2.279998	 0.001653
2.293332	 0.001494
2.306665	 0.001393
2.319998	 0.001302
2.333332	 0.001162
2.346665	 0.000925
2.359998	 0.000654
2.373332	 0.000467
2.386665	 0.000340
2.399998	 0.000185
2.413332	 0.000109
2.426665	 0.000246
2.439998	 0.000385
2.453331	 0.000286
2.466665	 0.000137
2.479998	 0.000272
2.493331	 0.000713
2.506665	 0.001203
2.519998	 0.001449
2.533331	 0.001397
2.546665	 0.001299
2.559998	 0.001354
2.573331	 0.001435
2.586665	 0.001390
2.599998	 0.001361
2.613331	 0.001528
2.626665	 0.001804
2.639998	 0.002009
2.653331	 0.002044
2.666665	 0.001907
2.679998	 0.001661
2.693331	 0.001367
2.706665	 0.001074
2.719998	 0.000812
2.733331	 0.000605
2.746665	 0.000457
2.759998	 0.000411
2.773331	 0.000560
2.786664	 0.000825
2.799998	 0.000948
2.813331	 0.000861
2.826664	 0.000818
2.839998	 0.000975
2.853331	 0.001073
2.866664	 0.000819
2.879998	 0.000363
2.893331	 0.000127
2.906664	 0.000217
2.919998	 0.000313
2.933331	 0.000216
2.946664	 0.000086
2.959998	 0.000086
2.973331	 0.000115
2.986664	 0.000070
2.999998	 0.000064
3.013331	 0.000209
3.026664	 0.000430
3.039998	 0.000565
3.053331	 0.000580
3.066664	 0.000534
3.079998	 0.000448
3.093331	 0.000400
3.106664	 0.000485
3.119998	 0.000618
3.133331	 0.000582
3.146664	 0.000268
3.159997	 -0.000197
3.173331	 -0.000526
3.186664	 -0.000520
3.199997	 -0.000313
3.213331	 -0.000175
3.226664	 -0.000127
3.239997	 -0.000057
3.253331	 -0.000053
3.266664	 -0.000203
3.279997	 -0.000357
3.293331	 -0.000359
3.306664	 -0.000288
3.319997	 -0.000379
3.333331	 -0.000733
3.346664	 -0.001129
3.359997	 -0.001288
3.373331	 -0.001168
3.386664	 -0.000905
3.399997	 -0.000551
3.413331	 -0.000139
3.426664	 0.000141
3.439997	 0.000154
3.453331	 0.000095
3.466664	 0.000241
3.479997	 0.000591
3.493330	 0.000908
3.506664	 0.000951
3.519997	 0.000685
3.533330	 0.000349
3.546664	 0.000152
3.559997	 0.000036
3.573330	 -0.000065
3.586664	 -0.000060
3.599997	 -0.000010
3.613330	 -0.000118
3.626664	 -0.000320
3.639997	 -0.000362
3.653330	 -0.000238
3.666664	 -0.000149
3.679997	 -0.000152
3.693330	 -0.000198
3.706664	 -0.000309
3.719997	 -0.000451
3.733330	 -0.000523
3.746664	 -0.000496
3.759997	 -0.000433
3.773330	 -0.000406
3.786664	 -0.000372
3.799997	 -0.000223
3.813330	 0.000013
3.826663	 0.000130
3.839997	 0.000002
3.853330	 -0.000234
3.866663	 -0.000352
3.879997	 -0.000301
3.893330	 -0.000208
3.906663	 -0.000164
3.919997	 -0.000121
3.933330	 -0.000018
3.946663	 0.000096
3.959997	 0.000123
3.973330	 0.000032
3.986663	 -0.000145
3.999997	 -0.000377
4.013330	 -0.000591
4.026663	 -0.000685
4.039997	 -0.000604
4.053330	 -0.000406
4.066663	 -0.000274
4.079997	 -0.000355
4.093330	 -0.000561
4.106663	 -0.000666
4.119997	 -0.000618
4.133330	 -0.000570
4.146663	 -0.000610
4.159997	 -0.000711
4.173330	 -0.000823
4.186663	 -0.000870
4.199996	 -0.000877
4.213330	 -0.000994
4.226663	 -0.001231
4.239996	 -0.001393
4.253330	 -0.001348
4.266663	 -0.001133
4.279996	 -0.000913
4.293330	 -0.000806
4.306663	 -0.000635
4.319996	 -0.000178
4.333330	 0.000339
4.346663	 0.000474
4.359996	 0.000205
4.373330	 -0.000084
4.386663	 -0.000177
4.399996	 -0.000219
4.413330	 -0.000374
4.426663	 -0.000563
4.439996	 -0.000629
4.453330	 -0.000573
4.466663	 -0.000443
4.479996	 -0.000224
4.493330	 -0.000034
4.506663	 -0.000013
4.519996	 -0.000085
4.533329	 -0.000166
4.546663	 -0.000264
4.559996	 -0.000330
4.573329	 -0.000373
4.586663	 -0.000504
4.599996	 -0.000721
4.613329	 -0.000909
4.626663	 -0.000928
4.639996	 -0.000691
4.653329	 -0.000367
4.666663	 -0.000265
4.679996	 -0.000401
4.693329	 -0.000493
4.706663	 -0.000466
4.719996	 -0.000544
4.733329	 -0.000772
4.746663	 -0.000869
4.759996	 -0.000702
4.773329	 -0.000512
4.786663	 -0.000502
4.799996	 -0.000556
4.813329	 -0.000472
4.826663	 -0.000255
4.839996	 -0.000103
4.853329	 -0.000191
4.866663	 -0.000426
4.879996	 -0.000444
4.893329	 -0.000117
4.906662	 0.000161
4.919996	 0.000055
4.933329	 -0.000270
4.946662	 -0.000440
4.959996	 -0.000278
4.973329	 0.000028
4.986662	 0.000142
4.999996	 0.000139
5.013329	 0.000318
5.026662	 0.000520
5.039996	 0.000446
5.053329	 0.000196
5.066662	 -0.000057
5.079996	 -0.000282
5.093329	 -0.000423
5.106662	 -0.000506
5.119996	 -0.000652
5.133329	 -0.000771
5.146662	 -0.000648
5.159996	 -0.000368
5.173329	 -0.000222
5.186662	 -0.000330
5.199996	 -0.000559
5.213329	 -0.000644
5.226662	 -0.000442
5.239995	 -0.000120
5.253329	 0.000068
5.266662	 0.000081
5.279995	 0.000014
5.293329	 -0.000083
5.306662	 -0.000190
5.319995	 -0.000309
5.333329	 -0.000399
5.346662	 -0.000326
5.359995	 -0.000076
5.373329	 0.000187
5.386662	 0.000275
5.399995	 0.000074
5.413329	 -0.000293
5.426662	 -0.000540
5.439995	 -0.000550
5.453329	 -0.000423
5.466662	 -0.000293
5.479995	 -0.000216
5.493329	 -0.000183
5.506662	 -0.000200
5.519995	 -0.000307
5.533329	 -0.000489
5.546662	 -0.000591
5.559995	 -0.000449
5.573328	 -0.000116
5.586662	 0.000127
5.599995	 0.000164
5.613328	 0.000182
5.626662	 0.000211
5.639995	 0.000084
5.653328	 -0.000081
5.666662	 0.000015
5.679995	 0.000373
5.693328	 0.000819
5.706662	 0.001296
5.719995	 0.001774
5.733328	 0.002166
5.746662	 0.002429
5.759995	 0.002630
5.773328	 0.002909
5.786662	 0.003374
5.799995	 0.004013
5.813328	 0.004694
5.826662	 0.005206
5.839995	 0.005472
5.853328	 0.005765
5.866662	 0.006397
5.879995	 0.007324
5.893328	 0.008215
5.906662	 0.008809
5.919995	 0.009104
5.933328	 0.009282
5.946661	 0.009547
5.959995	 0.009973
5.973328	 0.010500
5.986661	 0.011040
5.999995	 0.011476
6.013328	 0.011734
6.026661	 0.011903
6.039995	 0.012180
6.053328	 0.012682
6.066661	 0.013275
6.079995	 0.013733
6.093328	 0.014001
6.106661	 0.014221
6.119995	 0.014646
6.133328	 0.015324
6.146661	 0.015918
6.159995	 0.016274
6.173328	 0.016660
6.186661	 0.017107
6.199995	 0.017366
6.213328	 0.017525
6.226661	 0.017829
6.239995	 0.018207
6.253328	 0.018511
6.266661	 0.018840
6.279994	 0.019384
6.293328	 0.020290
6.306661	 0.021784
6.319994	 0.023902
6.333328	 0.026200
6.346661	 0.028002
6.359994	 0.028826
6.373328	 0.028590
6.386661	 0.027601
6.399994	 0.026353
6.413328	 0.025192
6.426661	 0.024204
6.439994	 0.023449
6.453328	 0.022977
6.466661	 0.022698
6.479994	 0.022478
6.493328	 0.022331
6.506661	 0.022383
6.519994	 0.022637
6.533328	 0.022935
6.546661	 0.023119
6.559994	 0.023113
6.573328	 0.022962
6.586661	 0.022793
6.599994	 0.022689
6.613328	 0.022647
6.626661	 0.022641
6.639994	 0.022706
6.653327	 0.022897
6.666661	 0.023204
6.679994	 0.023479
6.693327	 0.023577
6.706661	 0.023601
6.719994	 0.023752
6.733327	 0.024011
6.746661	 0.024221
6.759994	 0.024357
6.773327	 0.024519
6.786661	 0.024681
6.799994	 0.024658
6.813327	 0.024510
6.826661	 0.024579
6.839994	 0.024968
6.853327	 0.025432
6.866661	 0.025726
6.879994	 0.025799
6.893327	 0.025798
6.906661	 0.025851
6.919994	 0.025876
6.933327	 0.025780
6.946661	 0.025679
6.959994	 0.025725
6.973327	 0.025965
6.986660	 0.026324
6.999994	 0.026569
7.013327	 0.026579
7.026660	 0.026573
7.039994	 0.026835
7.053327	 0.027290
7.066660	 0.027689
7.079994	 0.028557
7.093327	 0.031759
7.106660	 0.039443
7.119994	 0.051266
7.133327	 0.062601
7.146660	 0.067486
7.159994	 0.064011
7.173327	 0.055497
7.186660	 0.046646
7.199994	 0.039968
7.213327	 0.035639
7.226660	 0.033054
7.239994	 0.031648
7.253327	 0.031039
7.266660	 0.030926
7.279994	 0.030950
7.293327	 0.030936
7.306660	 0.030924
7.319993	 0.030881
7.333327	 0.030808
7.346660	 0.030897
7.359993	 0.031371
7.373327	 0.032269
7.386660	 0.033308
7.399993	 0.034070
7.413327	 0.034379
7.426660	 0.034322
7.439993	 0.034098
7.453327	 0.034079
7.466660	 0.034752
7.479993	 0.036281
7.493327	 0.038075
7.506660	 0.039158
7.519993	 0.039237
7.533327	 0.039158
7.546660	 0.039963
7.559993	 0.041545
7.573327	 0.042674
7.586660	 0.042520
7.599993	 0.041455
7.613327	 0.040218
7.626660	 0.039224
7.639993	 0.038891
7.653327	 0.039576
7.666660	 0.041026
7.679993	 0.042461
7.693326	 0.043064
7.706660	 0.042489
7.719993	 0.041119
7.733326	 0.039664
7.746660	 0.038599
7.759993	 0.038001
7.773326	 0.037661
7.786660	 0.037334
7.799993	 0.037034
7.813326	 0.036991
7.826660	 0.037331
7.839993	 0.037882
7.853326	 0.038376
7.866660	 0.038745
7.879993	 0.038980
7.893326	 0.039025
7.906660	 0.039019
7.919993	 0.039161
7.933326	 0.039308
7.946660	 0.039236
7.959993	 0.039123
7.973326	 0.039309
7.986660	 0.039754
7.999993	 0.040132
8.013327	 0.040382
8.026660	 0.040614
8.039993	 0.040788
8.053327	 0.041074
8.066660	 0.041909
8.079993	 0.043331
8.093327	 0.044771
8.106660	 0.045585
8.119993	 0.045584
8.133327	 0.045120
8.146660	 0.044780
8.159993	 0.044893
8.173326	 0.045188
8.186660	 0.045121
8.199993	 0.044564
8.213326	 0.043957
8.226660	 0.043709
8.239993	 0.043753
8.253326	 0.043898
8.266660	 0.044157
8.279993	 0.044524
8.293326	 0.044817
8.306660	 0.044838
8.319993	 0.044668
8.333326	 0.044596
8.346660	 0.044657
8.359993	 0.044670
8.373326	 0.044678
8.386660	 0.044879
8.399993	 0.045208
8.413326	 0.045430
8.426660	 0.045523
8.439993	 0.045660
8.453326	 0.045946
8.466660	 0.046414
8.479993	 0.047023
8.493326	 0.047521
8.506660	 0.047667
8.519993	 0.047525
8.533326	 0.047300
8.546659	 0.047174
8.559993	 0.047256
8.573326	 0.047456
8.586659	 0.047561
8.599993	 0.047501
8.613326	 0.047444
8.626659	 0.047571
8.639993	 0.047845
8.653326	 0.048081
8.666659	 0.048173
8.679993	 0.048205
8.693326	 0.048356
8.706659	 0.048747
8.719993	 0.049361
8.733326	 0.050056
8.746659	 0.050586
8.759993	 0.050765
8.773326	 0.050716
8.786659	 0.050631
8.799993	 0.050523
8.813326	 0.050498
8.826659	 0.050760
8.839993	 0.051220
8.853326	 0.051647
8.866659	 0.051954
8.879992	 0.052167
8.893326	 0.052364
8.906659	 0.052556
8.919992	 0.052664
8.933326	 0.052627
8.946659	 0.052461
8.959992	 0.052322
8.973326	 0.052477
8.986659	 0.053061
8.999992	 0.053887
9.013326	 0.054659
9.026659	 0.055344
9.039992	 0.056159
9.053326	 0.057290
9.066659	 0.058517
9.079992	 0.059184
9.093326	 0.058954
9.106659	 0.058267
9.119992	 0.057644
9.133326	 0.057141
9.146659	 0.056677
9.159992	 0.056312
9.173326	 0.056142
9.186659	 0.056143
9.199992	 0.056176
9.213326	 0.056194
9.226659	 0.056255
9.239992	 0.056305
9.253325	 0.056221
9.266659	 0.056003
9.279992	 0.055798
9.293325	 0.055791
9.306659	 0.056082
9.319992	 0.056578
9.333325	 0.057040
9.346659	 0.057284
9.359992	 0.057297
9.373325	 0.057261
9.386659	 0.057403
9.399992	 0.057727
9.413325	 0.057934
9.426659	 0.057798
9.439992	 0.057561
9.453325	 0.057631
9.466659	 0.057988
9.479992	 0.058290
9.493325	 0.058504
9.506659	 0.058764
9.519992	 0.058894
9.533325	 0.058755
9.546659	 0.058564
9.559992	 0.058498
9.573325	 0.058487
9.586658	 0.058600
9.599992	 0.058953
9.613325	 0.059233
9.626658	 0.059172
9.639992	 0.059124
9.653325	 0.059428
9.666658	 0.059848
9.679992	 0.060051
9.693325	 0.059990
9.706658	 0.059854
9.719992	 0.059921
9.733325	 0.060232
9.746658	 0.060582
9.759992	 0.060919
9.773325	 0.061256
9.786658	 0.061414
9.799992	 0.061386
9.813325	 0.061443
9.826658	 0.061629
9.839992	 0.061831
9.853325	 0.062129
9.866658	 0.062637
9.879992	 0.063330
9.893325	 0.064071
9.906658	 0.064615
9.919991	 0.064817
9.933325	 0.064774
9.946658	 0.064566
9.959991	 0.064172
9.973325	 0.063750
9.986658	 0.063522
9.999991	 0.063410
10.013325	 0.063275
10.026658	 0.063156
10.039991	 0.063084
10.053325	 0.063148
10.066658	 0.063497
10.079991	 0.064004
10.093325	 0.064355
10.106658	 0.064535
10.119991	 0.064739
10.133325	 0.064962
10.146658	 0.065074
10.159991	 0.065031
10.173325	 0.064886
10.186658	 0.064843
10.199991	 0.065111
10.213325	 0.065571
10.226658	 0.065924
10.239991	 0.066115
10.253325	 0.066293
10.266658	 0.066484
10.279991	 0.066566
10.293324	 0.066484
10.306658	 0.066344
10.319991	 0.066280
10.333324	 0.066283
10.346658	 0.066292
10.359991	 0.066352
10.373324	 0.066584
10.386658	 0.067033
10.399991	 0.067645
10.413324	 0.068275
10.426658	 0.068767
10.439991	 0.069121
10.453324	 0.069380
10.466658	 0.069369
10.479991	 0.068945
10.493324	 0.068433
10.506658	 0.068207
10.519991	 0.068151
10.533324	 0.068048
10.546658	 0.067974
10.559991	 0.068032
10.573324	 0.068151
10.586658	 0.068191
10.599991	 0.068043
10.613324	 0.067802
10.626657	 0.067775
10.639991	 0.068081
10.653324	 0.068460
10.666657	 0.068626
10.679991	 0.068593
10.693324	 0.068525
10.706657	 0.068547
10.719991	 0.068710
10.733324	 0.068898
10.746657	 0.068913
10.759991	 0.068819
10.773324	 0.068933
10.786657	 0.069436
10.799991	 0.070161
10.813324	 0.070768
10.826657	 0.071102
10.839991	 0.071267
10.853324	 0.071424
10.866657	 0.071648
10.879991	 0.071812
10.893324	 0.071652
10.906657	 0.071166
10.919991	 0.070707
10.933324	 0.070472
10.946657	 0.070423
10.959991	 0.070639
10.973324	 0.071102
10.986657	 0.071379
10.999990	 0.071110
11.013324	 0.070596
11.026657	 0.070360
11.039990	 0.070432
11.053324	 0.070567
11.066657	 0.070745
11.079990	 0.071029
11.093324	 0.071260
11.106657	 0.071298
11.119990	 0.071220
11.133324	 0.071170
11.146657	 0.071229
11.159990	 0.071354
11.173324	 0.071435
11.186657	 0.071420
11.199990	 0.071341
11.213324	 0.071321
11.226657	 0.071481
11.239990	 0.071838
11.253324	 0.072304
11.266657	 0.072639
11.279990	 0.072644
11.293324	 0.072408
11.306657	 0.072114
11.319990	 0.071884
11.333323	 0.071808
11.346657	 0.071811
11.359990	 0.071720
11.373323	 0.071594
11.386657	 0.071649
11.399990	 0.071900
11.413323	 0.072172
11.426657	 0.072412
11.439990	 0.072638
11.453323	 0.072781
11.466657	 0.072830
11.479990	 0.072830
11.493323	 0.072791
11.506657	 0.072745
11.519990	 0.072738
11.533323	 0.072819
11.546657	 0.072982
11.559990	 0.073156
11.573323	 0.073422
11.586657	 0.073922
11.599990	 0.074427
11.613323	 0.074557
11.626657	 0.074456
11.639990	 0.074558
11.653323	 0.074847
11.666656	 0.074940
11.679990	 0.074729
11.693323	 0.074510
11.706656	 0.074594
11.719990	 0.074892
11.733323	 0.075037
11.746656	 0.074912
11.759990	 0.074721
11.773323	 0.074633
11.786656	 0.074696
11.799990	 0.074864
11.813323	 0.074890
11.826656	 0.074594
11.839990	 0.074248
11.853323	 0.074261
11.866656	 0.074698
11.879990	 0.075316
11.893323	 0.075812
11.906656	 0.075993
11.919990	 0.075814
11.933323	 0.075368
11.946656	 0.075068
11.959990	 0.075975
11.973323	 0.079650
11.986656	 0.087138
11.999990	 0.097373
12.013323	 0.106406
12.026656	 0.109698
12.039989	 0.106030
12.053323	 0.098256
12.066656	 0.090305
12.079989	 0.084388
12.093323	 0.080681
12.106656	 0.078490
12.119989	 0.077174
12.133323	 0.076458
12.146656	 0.076358
12.159989	 0.076734
12.173323	 0.077141
12.186656	 0.077239
12.199989	 0.077119
12.213323	 0.077062
12.226656	 0.077129
12.239989	 0.077153
12.253323	 0.077070
12.266656	 0.076993
12.279989	 0.076994
12.293323	 0.077122
12.306656	 0.077435
12.319989	 0.077847
12.333323	 0.078143
12.346656	 0.078171
12.359989	 0.078025
12.373322	 0.078057
12.386656	 0.078570
12.399989	 0.079549
12.413322	 0.080762
12.426656	 0.081805
12.439989	 0.082108
12.453322	 0.081452
12.466656	 0.080393
12.479989	 0.079692
12.493322	 0.079435
12.506656	 0.079166
12.519989	 0.078822
12.533322	 0.078796
12.546656	 0.079029
12.559989	 0.079019
12.573322	 0.078784
12.586656	 0.078772
12.599989	 0.079109
12.613322	 0.079705
12.626656	 0.080481
12.639989	 0.081115
12.653322	 0.081257
12.666656	 0.080988
12.679989	 0.080535
12.693322	 0.079939
12.706656	 0.079302
12.719989	 0.078787
12.733322	 0.078383
12.746655	 0.078072
12.759989	 0.078017
12.773322	 0.078234
12.786655	 0.078407
12.799989	 0.078294
12.813322	 0.078069
12.826655	 0.078069
12.839989	 0.078268
12.853322	 0.078377
12.866655	 0.078352
12.879989	 0.078367
12.893322	 0.078512
12.906655	 0.078803
12.919989	 0.079162
12.933322	 0.079359
12.946655	 0.079283
12.959989	 0.079077
12.973322	 0.078906
12.986655	 0.078816
12.999989	 0.078769
13.013322	 0.078803
13.026655	 0.079015
13.039989	 0.079358
13.053322	 0.079611
13.066655	 0.079595
13.079988	 0.079410
13.093322	 0.079310
13.106655	 0.079393
13.119988	 0.079554
13.133322	 0.079710
13.146655	 0.079919
13.159988	 0.080147
13.173322	 0.080113
13.186655	 0.079689
13.199988	 0.079282
13.213322	 0.079342
13.226655	 0.079757
13.239988	 0.080157
13.253322	 0.080370
13.266655	 0.080365
13.279988	 0.080198
13.293322	 0.080057
13.306655	 0.080119
13.319988	 0.080409
13.333322	 0.080790
13.346655	 0.081079
13.359988	 0.081288
13.373322	 0.081496
13.386655	 0.081638
13.399988	 0.081690
13.413321	 0.081720
13.426655	 0.081701
13.439988	 0.081548
13.453321	 0.081273
13.466655	 0.080992
13.479988	 0.080799
13.493321	 0.080684
13.506655	 0.080608
13.519988	 0.080446
13.533321	 0.080104
13.546655	 0.079706
13.559988	 0.079503
13.573321	 0.079646
13.586655	 0.079896
13.599988	 0.079876
13.613321	 0.079749
13.626655	 0.080015
13.639988	 0.080697
13.653321	 0.081332
13.666655	 0.081604
13.679988	 0.081616
13.693321	 0.081526
13.706655	 0.081405
13.719988	 0.081396
13.733321	 0.081487
13.746655	 0.081474
13.759988	 0.081312
13.773321	 0.081135
13.786654	 0.080995
13.799988	 0.080904
13.813321	 0.080897
13.826654	 0.080999
13.839988	 0.081196
13.853321	 0.081387
13.866654	 0.081478
13.879988	 0.081517
13.893321	 0.081495
13.906654	 0.081329
13.919988	 0.081110
13.933321	 0.080992
13.946654	 0.081032
13.959988	 0.081186
13.973321	 0.081327
13.986654	 0.081385
13.999988	 0.081348
14.013321	 0.081218
14.026654	 0.081214
14.039988	 0.081541
14.053321	 0.081906
14.066654	 0.081929
14.079988	 0.081745
14.093321	 0.081626
14.106654	 0.081551
14.119987	 0.081424
14.133321	 0.081256
14.146654	 0.081133
14.159987	 0.081061
14.173321	 0.080830
14.186654	 0.080347
14.199987	 0.080050
14.213321	 0.080443
14.226654	 0.081235
14.239987	 0.081606
14.253321	 0.081305
14.266654	 0.080773
14.279987	 0.080420
14.293321	 0.080344
14.306654	 0.080517
14.319987	 0.080887
14.333321	 0.081357
14.346654	 0.081749
14.359987	 0.081838
14.373321	 0.081588
14.386654	 0.081215
14.399987	 0.080975
14.413321	 0.080986
14.426654	 0.081119
14.439987	 0.081092
14.453321	 0.080915
14.466654	 0.080965
14.479987	 0.081318
14.493320	 0.081498
14.506654	 0.081200
14.519987	 0.080746
14.533320	 0.080563
14.546654	 0.080661
14.559987	 0.080768
14.573320	 0.080735
14.586654	 0.080729
14.599987	 0.080958
14.613320	 0.081299
14.626654	 0.081435
14.639987	 0.081349
14.653320	 0.081400
14.666654	 0.081683
14.679987	 0.081824
14.693320	 0.081619
14.706654	 0.081285
14.719987	 0.081078
14.733320	 0.081145
14.746654	 0.081585
14.759987	 0.082174
14.773320	 0.082392
14.786654	 0.082075
14.799987	 0.081579
14.813320	 0.081232
14.826653	 0.081099
14.839987	 0.081086
14.853320	 0.081009
14.866653	 0.080749
14.879987	 0.080421
14.893320	 0.080253
14.906653	 0.080271
14.919987	 0.080250
14.933320	 0.080162
14.946653	 0.080367
14.959987	 0.081025
14.973320	 0.081710
14.986653	 0.081947
14.999987	 0.081750
15.013320	 0.081493
15.026653	 0.081586
15.039987	 0.082131
15.053320	 0.082759
15.066653	 0.082991
15.079987	 0.082743
15.093320	 0.082324
15.106653	 0.082050
15.119987	 0.081965
15.133320	 0.081939
15.146653	 0.081933
15.159986	 0.081997
15.173320	 0.082083
15.186653	 0.082087
15.199986	 0.081987
15.213320	 0.081857
15.226653	 0.081784
15.239986	 0.081730
15.253320	 0.081625
15.266653	 0.081515
15.279986	 0.081425
15.293320	 0.081393
15.306653	 0.081525
15.319986	 0.081742
15.333320	 0.081813
15.346653	 0.081739
15.359986	 0.081710
15.373320	 0.081769
15.386653	 0.081743
15.399986	 0.081453
15.413320	 0.081064
15.426653	 0.080949
15.439986	 0.081137
15.453320	 0.081381
15.466653	 0.081642
15.479986	 0.081987
15.493320	 0.082252
15.506653	 0.082259
15.519986	 0.082075
15.533319	 0.081837
15.546653	 0.081661
15.559986	 0.081649
15.573319	 0.081794
15.586653	 0.082026
15.599986	 0.082279
15.613319	 0.082502
15.626653	 0.082692
15.639986	 0.082806
15.653319	 0.082742
15.666653	 0.082511
15.679986	 0.082320
15.693319	 0.082480
15.706653	 0.083063
15.719986	 0.083656
15.733319	 0.083831
15.746653	 0.083667
15.759986	 0.083494
15.773319	 0.083366
15.786653	 0.083151
15.799986	 0.082976
15.813319	 0.083029
15.826653	 0.083165
15.839986	 0.083166
15.853319	 0.083042
15.866652	 0.082858
15.879986	 0.082649
15.893319	 0.082511
15.906652	 0.082476
15.919986	 0.082453
15.933319	 0.082339
15.946652	 0.082105
15.959986	 0.081891
15.973319	 0.081904
15.986652	 0.082151
15.999986	 0.082420
16.013319	 0.082502
16.026653	 0.082335
16.039988	 0.082018
16.053322	 0.081779
16.066656	 0.081804
16.079990	 0.082023
16.093325	 0.082226
16.106659	 0.082361
16.119993	 0.082465
16.133327	 0.082504
16.146662	 0.082522
16.159996	 0.082613
16.173330	 0.082736
16.186665	 0.082844
16.199999	 0.082959
16.213333	 0.083153
16.226667	 0.083575
16.240002	 0.084284
16.253336	 0.085384
16.266670	 0.087919
16.280005	 0.094676
16.293339	 0.108021
16.306673	 0.124064
16.320007	 0.131724
16.333342	 0.123570
16.346676	 0.104816
16.360010	 0.086305
16.373344	 0.073253
16.386679	 0.064553
16.400013	 0.057871
16.413347	 0.051989
16.426682	 0.046547
16.440016	 0.041555
16.453350	 0.037094
16.466684	 0.033203
16.480019	 0.029931
16.493353	 0.027245
16.506687	 0.024964
16.520021	 0.022881
16.533356	 0.020896
16.546690	 0.019013
16.560024	 0.017265
16.573359	 0.015707
16.586693	 0.014384
16.600027	 0.013284
16.613361	 0.012417
16.626696	 0.011743
16.640030	 0.011065
16.653364	 0.010259
16.666698	 0.009358
16.680033	 0.008376
16.693367	 0.007320
16.706701	 0.006266
16.720036	 0.005400
16.733370	 0.004801
16.746704	 0.004188
16.760038	 0.003285
16.773373	 0.002244
16.786707	 0.001348
16.800041	 0.000521
16.813375	 -0.000397
16.826710	 -0.001248
16.840044	 -0.001876
16.853378	 -0.002469
16.866713	 -0.003263
16.880047	 -0.004256
16.893381	 -0.005255
16.906715	 -0.006064
16.920050	 -0.006670
16.933384	 -0.007193
16.946718	 -0.007694
16.960052	 -0.008195
16.973387	 -0.008718
16.986721	 -0.009248
17.000055	 -0.009722
17.013390	 -0.010062
17.026724	 -0.010336
17.040058	 -0.010695
17.053392	 -0.011031
17.066727	 -0.011115
17.080061	 -0.011027
17.093395	 -0.010966
17.106730	 -0.010853
17.120064	 -0.010589
17.133398	 -0.010371
17.146732	 -0.010363
17.160067	 -0.010398
17.173401	 -0.010227
17.186735	 -0.009787
17.200069	 -0.009235
17.213404	 -0.008781
17.226738	 -0.008411
17.240072	 -0.007986
17.253407	 -0.007543
17.266741	 -0.007195
17.280075	 -0.006912
17.293409	 -0.006589
17.306744	 -0.006180
17.320078	 -0.005742
17.333412	 -0.005429
17.346746	 -0.005299
17.360081	 -0.005217
17.373415	 -0.005016
17.386749	 -0.004631
17.400084	 -0.004090
17.413418	 -0.003490
17.426752	 -0.002989
17.440086	 -0.002688
17.453421	 -0.002476
17.466755	 -0.002262
17.480089	 -0.002165
17.493423	 -0.002163
17.506758	 -0.002029
17.520092	 -0.001769
17.533426	 -0.001607
17.546761	 -0.001588
17.560095	 -0.001622
17.573429	 -0.001663
17.586763	 -0.001683
17.600098	 -0.001663
17.613432	 -0.001494
17.626766	 -0.001090
17.640100	 -0.000671
17.653435	 -0.000484
17.666769	 -0.000404
17.680103	 -0.000252
17.693438	 -0.000092
17.706772	 0.000121
17.720106	 0.000559
17.733440	 0.001148
17.746775	 0.001643
17.760109	 0.001808
17.773443	 0.001515
17.786777	 0.000995
17.800112	 0.000716
17.813446	 0.000804
17.826780	 0.000926
17.840115	 0.000801
17.853449	 0.000614
17.866783	 0.000733
17.880117	 0.001094
17.893452	 0.001305
17.906786	 0.001270
17.920120	 0.001226
17.933455	 0.001246
17.946789	 0.001188
17.960123	 0.001022
17.973457	 0.000964
17.986792	 0.001211
18.000126	 0.001614
18.013460	 0.001820
18.026794	 0.001667
18.040129	 0.001383
18.053463	 0.001334
18.066797	 0.001574
18.080132	 0.001823
18.093466	 0.001849
18.106800	 0.001710
18.120134	 0.001631
18.133469	 0.001669
18.146803	 0.001634
18.160137	 0.001486
18.173471	 0.001408
18.186806	 0.001425
18.200140	 0.001383
18.213474	 0.001180
18.226809	 0.000893
18.240143	 0.000680
18.253477	 0.000630
18.266811	 0.000818
18.280146	 0.001260
18.293480	 0.001705
18.306814	 0.001835
18.320148	 0.001686
18.333483	 0.001540
18.346817	 0.001515
18.360151	 0.001512
18.373486	 0.001463
18.386820	 0.001386
18.400154	 0.001245
18.413488	 0.000975
18.426823	 0.000703
18.440157	 0.000721
18.453491	 0.001122
18.466825	 0.001644
18.480160	 0.001939
18.493494	 0.001898
18.506828	 0.001706
18.520163	 0.001615
18.533497	 0.001723
18.546831	 0.001914
18.560165	 0.001993
18.573500	 0.001974
18.586834	 0.002060
18.600168	 0.002225
18.613503	 0.002228
18.626837	 0.002029
18.640171	 0.001819
18.653505	 0.001786
18.666840	 0.001912
18.680174	 0.001987
18.693508	 0.001947
18.706842	 0.001909
18.720177	 0.001868
18.733511	 0.001732
18.746845	 0.001590
18.760180	 0.001543
18.773514	 0.001483
18.786848	 0.001386
18.800182	 0.001367
18.813517	 0.001433
18.826851	 0.001559
18.840185	 0.001728
18.853519	 0.001861
18.866854	 0.001932
18.880188	 0.001946
18.893522	 0.001834
18.906857	 0.001618
18.920191	 0.001422
18.933525	 0.001267
18.946859	 0.001115
18.960194	 0.000980
18.973528	 0.000864
18.986862	 0.000736
19.000196	 0.000686
19.013531	 0.000868
19.026865	 0.001214
19.040199	 0.001472
19.053534	 0.001527
19.066868	 0.001483
19.080202	 0.001468
19.093536	 0.001458
19.106871	 0.001375
19.120205	 0.001294
19.133539	 0.001295
19.146873	 0.001349
19.160208	 0.001437
19.173542	 0.001505
19.186876	 0.001474
19.200211	 0.001386
19.213545	 0.001355
19.226879	 0.001412
19.240213	 0.001464
19.253548	 0.001431
19.266882	 0.001352
19.280216	 0.001324
19.293550	 0.001388
19.306885	 0.001492
19.320219	 0.001494
19.333553	 0.001278
19.346888	 0.000945
19.360222	 0.000783
19.373556	 0.000944
19.386890	 0.001265
19.400225	 0.001462
19.413559	 0.001421
19.426893	 0.001249
19.440228	 0.001032
19.453562	 0.000763
19.466896	 0.000551
19.480230	 0.000521
19.493565	 0.000706
19.506899	 0.001120
19.520233	 0.001569
19.533567	 0.001700
19.546902	 0.001498
19.560236	 0.001266
19.573570	 0.001172
19.586905	 0.001187
19.600239	 0.001240
19.613573	 0.001237
19.626907	 0.001138
19.640242	 0.001039
19.653576	 0.001085
19.666910	 0.001259
19.680244	 0.001380
19.693579	 0.001405
19.706913	 0.001445
19.720247	 0.001466
19.733582	 0.001327
19.746916	 0.001065
19.760250	 0.000835
19.773584	 0.000627
19.786919	 0.000449
19.800253	 0.000552
19.813587	 0.000975
19.826921	 0.001332
19.840256	 0.001404
19.853590	 0.001370
19.866924	 0.001347
19.880259	 0.001290
19.893593	 0.001280
19.906927	 0.001414
19.920261	 0.001604
19.933596	 0.001649
19.946930	 0.001399
19.960264	 0.000908
19.973598	 0.000411
19.986933	 0.000123

*------------------------ End of raw data
Results for Channel	1	=	242.00	nm
Title:	Report Title
Run File:	C:\HPLC\PET 2025\2025.07.30\ompa od0.1 5mgml002.run
--------------
Injection Info
--------------
Method:	C:\METODOS EQUIPO 2 2025\20250402 PET_Calibrado TPA MHET BHET DIMER.mth
Sample:	OmpA OD0.1 5mgml
Injection Date:	Thu Jul 31 03:29:29 2025
Manual injection
Operator:	Paloma
Instrument:	3
Notes:	
---------
Misc Info
---------
Workstation:	HPLC
Bus Address:	44
Run Time:	0.000	to	20.000	min.
-----------
Recalc Info
-----------
Recalc Method:	c:\metodos equipo 2 2025\20250402 pet_calibrado tpa mhet bhet dimer.mth
Recalc Date:	Fri Aug 01 10:41:11 2025
Operator:	Paloma
Instrument:	3
Notes:	
Sample Rate:	5.000 Hz.
Measurement Type:	1 = Area
Calculation Type:	4 = ExtStd
Normalize Results:	No
------------------------
Peak Info for Channel 1
------------------------
4 Peaks (tR	Timeoffset	RRT	Sepcode	Width	Counts	Result	Name)
6.365	0.024	0.0000	BB	27.51	941025	8.479902	TPA (uM)
7.103	-0.026	0.0000	GR	0.00	1681228	32.102654	MHET (uM)
7.418	0.008	0.0000	BB	3.25	49980	0.602948	BHET (uM)
9.085	-0.044	0.0000	BB	7.42	365813	6.557450	DIMER (uM)
