# Supplementary material for: Engineering Escherichia coli for polyethylene terephthalate powder biodegradation via recoding of an outer membrane protein
Source: iScience. 2026 Jan 2;29(2):114621. doi: 10.1016/j.isci.2025.114621 (PMC12860643; doi:10.1016/j.isci.2025.114621)
Supplement: Data S2. Raw HPLC and UHPLC-MS data — (A) Unprocessed HPLC data files supporting Figures 4, S3, S5, Tables 1 and S4. Files are provided in.txt format corresponding to the data extracted with Varian ProStar software (Varian Inc., Palo Alto, California, USA). Each file contains absorbance values (in arbitrary units) recorded over time under the analytical conditions described in STAR Methods. (B) Raw UHPLC-MS files supporting Figure S4. The chromatograms and mass spectrometry data can be analyzed with the software MassLynx V4.1 (Waters) to obtain the mass spectra of the oligomers TET and TETE. Analytical conditions described in STAR Methods. (A and B) The unprocessed HPLC and UHPLC-MS files have been deposited at Zenodo under the identifier https://zenodo.org/records/17578239. [file mmc5.zip › Data S2/A. HPLC/Figure 4B/S3 5MGML_3.TXT]

File	C:\HPLC\PET 2025\2025.07.30\ompa od0.1 5mgml004.run	Filetype	63
WTOASCII Parameters:	C:\star\WTOASCII.TXT
 1 channels
   Channel	 1	242.00	nm	in AU
Base rate 5.0000 Hz	Bunch 2	Effective rate 5.00000 Hz.	T = 0.003333 min.
6000 points	from	0.000	to	20.000	minutes
Sampling every 4 point(s)
Printing points from	0.000	to	20.000 min, point 0 to 5999
Channels	1	to	1
0.000000	 0.000000
0.013333	 -0.000535
0.026667	 -0.000830
0.040000	 -0.000606
0.053333	 -0.000197
0.066667	 0.000039
0.080000	 0.000078
0.093333	 -0.000038
0.106667	 -0.000255
0.120000	 -0.000410
0.133333	 -0.000433
0.146667	 -0.000435
0.160000	 -0.000518
0.173333	 -0.000639
0.186667	 -0.000676
0.200000	 -0.000564
0.213333	 -0.000403
0.226667	 -0.000375
0.240000	 -0.000479
0.253333	 -0.000557
0.266667	 -0.000549
0.280000	 -0.000504
0.293333	 -0.000437
0.306667	 -0.000310
0.320000	 -0.000109
0.333333	 0.000117
0.346667	 0.000276
0.360000	 0.000316
0.373333	 0.000319
0.386667	 0.000415
0.400000	 0.000597
0.413333	 0.000773
0.426667	 0.000934
0.440000	 0.001031
0.453333	 0.000926
0.466666	 0.000681
0.480000	 0.000603
0.493333	 0.000795
0.506666	 0.000963
0.520000	 0.000862
0.533333	 0.000601
0.546666	 0.000422
0.560000	 0.000431
0.573333	 0.000481
0.586666	 0.000376
0.600000	 0.000184
0.613333	 0.000135
0.626666	 0.000269
0.640000	 0.000410
0.653333	 0.000384
0.666666	 0.000192
0.680000	 -0.000021
0.693333	 -0.000164
0.706666	 -0.000286
0.720000	 -0.000322
0.733333	 -0.000080
0.746666	 0.000282
0.760000	 0.000375
0.773333	 0.000249
0.786666	 0.000234
0.800000	 0.000308
0.813333	 0.000245
0.826666	 0.000057
0.839999	 -0.000096
0.853333	 -0.000160
0.866666	 -0.000218
0.879999	 -0.000369
0.893333	 -0.000580
0.906666	 -0.000658
0.919999	 -0.000442
0.933333	 -0.000025
0.946666	 0.000272
0.959999	 0.000227
0.973333	 -0.000013
0.986666	 -0.000117
0.999999	 -0.000040
1.013333	 -0.000025
1.026666	 -0.000199
1.039999	 -0.000490
1.053333	 -0.000765
1.066666	 -0.000858
1.079999	 -0.000696
1.093333	 -0.000404
1.106666	 -0.000166
1.119999	 -0.000017
1.133333	 0.000112
1.146666	 0.000145
1.159999	 0.000018
1.173333	 -0.000083
1.186666	 -0.000062
1.199999	 -0.000037
1.213333	 0.000043
1.226666	 0.000253
1.239999	 0.000446
1.253332	 0.000565
1.266666	 0.000678
1.279999	 0.000800
1.293332	 0.000974
1.306666	 0.001140
1.319999	 0.001097
1.333332	 0.000809
1.346666	 0.000510
1.359999	 0.000448
1.373332	 0.000614
1.386666	 0.001019
1.399999	 0.004756
1.413332	 0.024131
1.426666	 0.077124
1.439999	 0.164708
1.453332	 0.257440
1.466666	 0.319813
1.479999	 0.341361
1.493332	 0.334926
1.506666	 0.316283
1.519999	 0.294511
1.533332	 0.273712
1.546666	 0.255186
1.559999	 0.238513
1.573332	 0.223032
1.586666	 0.208479
1.599999	 0.194623
1.613332	 0.181153
1.626665	 0.168068
1.639999	 0.155719
1.653332	 0.144243
1.666665	 0.133408
1.679999	 0.122939
1.693332	 0.112642
1.706665	 0.102413
1.719999	 0.092342
1.733332	 0.082738
1.746665	 0.073909
1.759999	 0.065923
1.773332	 0.058606
1.786665	 0.051861
1.799999	 0.045917
1.813332	 0.041089
1.826665	 0.037414
1.839999	 0.034661
1.853332	 0.032611
1.866665	 0.031223
1.879999	 0.030558
1.893332	 0.030580
1.906665	 0.030962
1.919999	 0.031157
1.933332	 0.030657
1.946665	 0.029180
1.959998	 0.026879
1.973332	 0.024262
1.986665	 0.021707
1.999998	 0.019311
2.013332	 0.017091
2.026665	 0.015020
2.039999	 0.013066
2.053332	 0.011281
2.066665	 0.009764
2.079998	 0.008540
2.093332	 0.007425
2.106665	 0.006177
2.119998	 0.004924
2.133332	 0.004089
2.146665	 0.003757
2.159998	 0.003601
2.173332	 0.003412
2.186665	 0.003199
2.199998	 0.002910
2.213332	 0.002465
2.226665	 0.001911
2.239998	 0.001403
2.253332	 0.001100
2.266665	 0.000944
2.279998	 0.000740
2.293332	 0.000489
2.306665	 0.000303
2.319998	 0.000218
2.333332	 0.000294
2.346665	 0.000548
2.359998	 0.000768
2.373332	 0.000755
2.386665	 0.000560
2.399998	 0.000251
2.413332	 -0.000184
2.426665	 -0.000562
2.439998	 -0.000636
2.453331	 -0.000473
2.466665	 -0.000277
2.479998	 -0.000138
2.493331	 -0.000136
2.506665	 -0.000206
2.519998	 -0.000070
2.533331	 0.000394
2.546665	 0.000912
2.559998	 0.001133
2.573331	 0.001005
2.586665	 0.000703
2.599998	 0.000431
2.613331	 0.000334
2.626665	 0.000375
2.639998	 0.000420
2.653331	 0.000426
2.666665	 0.000422
2.679998	 0.000457
2.693331	 0.000539
2.706665	 0.000598
2.719998	 0.000603
2.733331	 0.000612
2.746665	 0.000562
2.759998	 0.000306
2.773331	 -0.000021
2.786664	 -0.000072
2.799998	 0.000170
2.813331	 0.000321
2.826664	 0.000103
2.839998	 -0.000289
2.853331	 -0.000444
2.866664	 -0.000280
2.879998	 -0.000077
2.893331	 -0.000022
2.906664	 -0.000072
2.919998	 -0.000177
2.933331	 -0.000325
2.946664	 -0.000492
2.959998	 -0.000672
2.973331	 -0.000831
2.986664	 -0.000802
2.999998	 -0.000559
3.013331	 -0.000402
3.026664	 -0.000505
3.039998	 -0.000706
3.053331	 -0.000810
3.066664	 -0.000810
3.079998	 -0.000797
3.093331	 -0.000737
3.106664	 -0.000518
3.119998	 -0.000147
3.133331	 0.000162
3.146664	 0.000104
3.159997	 -0.000270
3.173331	 -0.000469
3.186664	 -0.000272
3.199997	 -0.000030
3.213331	 -0.000045
3.226664	 -0.000238
3.239997	 -0.000451
3.253331	 -0.000581
3.266664	 -0.000540
3.279997	 -0.000417
3.293331	 -0.000404
3.306664	 -0.000451
3.319997	 -0.000404
3.333331	 -0.000328
3.346664	 -0.000338
3.359997	 -0.000376
3.373331	 -0.000367
3.386664	 -0.000320
3.399997	 -0.000196
3.413331	 -0.000020
3.426664	 0.000011
3.439997	 -0.000097
3.453331	 -0.000041
3.466664	 0.000273
3.479997	 0.000580
3.493330	 0.000674
3.506664	 0.000603
3.519997	 0.000428
3.533330	 0.000133
3.546664	 -0.000232
3.559997	 -0.000617
3.573330	 -0.000993
3.586664	 -0.001141
3.599997	 -0.000876
3.613330	 -0.000397
3.626664	 -0.000083
3.639997	 -0.000102
3.653330	 -0.000336
3.666664	 -0.000549
3.679997	 -0.000560
3.693330	 -0.000414
3.706664	 -0.000334
3.719997	 -0.000481
3.733330	 -0.000823
3.746664	 -0.001166
3.759997	 -0.001315
3.773330	 -0.001268
3.786664	 -0.001174
3.799997	 -0.001149
3.813330	 -0.001243
3.826663	 -0.001466
3.839997	 -0.001681
3.853330	 -0.001663
3.866663	 -0.001326
3.879997	 -0.000879
3.893330	 -0.000701
3.906663	 -0.000945
3.919997	 -0.001386
3.933330	 -0.001655
3.946663	 -0.001530
3.959997	 -0.001148
3.973330	 -0.000829
3.986663	 -0.000616
3.999997	 -0.000392
4.013330	 -0.000258
4.026663	 -0.000326
4.039997	 -0.000453
4.053330	 -0.000487
4.066663	 -0.000414
4.079997	 -0.000224
4.093330	 0.000023
4.106663	 0.000147
4.119997	 0.000081
4.133330	 -0.000079
4.146663	 -0.000318
4.159997	 -0.000646
4.173330	 -0.000883
4.186663	 -0.000868
4.199996	 -0.000697
4.213330	 -0.000551
4.226663	 -0.000499
4.239996	 -0.000544
4.253330	 -0.000634
4.266663	 -0.000597
4.279996	 -0.000383
4.293330	 -0.000210
4.306663	 -0.000193
4.319996	 -0.000213
4.333330	 -0.000216
4.346663	 -0.000295
4.359996	 -0.000501
4.373330	 -0.000811
4.386663	 -0.001131
4.399996	 -0.001286
4.413330	 -0.001125
4.426663	 -0.000638
4.439996	 -0.000071
4.453330	 0.000210
4.466663	 0.000100
4.479996	 -0.000190
4.493330	 -0.000338
4.506663	 -0.000116
4.519996	 0.000288
4.533329	 0.000338
4.546663	 -0.000135
4.559996	 -0.000667
4.573329	 -0.000779
4.586663	 -0.000443
4.599996	 0.000028
4.613329	 0.000205
4.626663	 -0.000070
4.639996	 -0.000455
4.653329	 -0.000587
4.666663	 -0.000582
4.679996	 -0.000677
4.693329	 -0.000786
4.706663	 -0.000796
4.719996	 -0.000795
4.733329	 -0.000876
4.746663	 -0.001046
4.759996	 -0.001242
4.773329	 -0.001325
4.786663	 -0.001174
4.799996	 -0.000851
4.813329	 -0.000589
4.826663	 -0.000632
4.839996	 -0.000978
4.853329	 -0.001324
4.866663	 -0.001402
4.879996	 -0.001242
4.893329	 -0.001040
4.906662	 -0.000948
4.919996	 -0.000956
4.933329	 -0.000930
4.946662	 -0.000786
4.959996	 -0.000576
4.973329	 -0.000399
4.986662	 -0.000377
4.999996	 -0.000648
5.013329	 -0.001041
5.026662	 -0.001059
5.039996	 -0.000619
5.053329	 -0.000270
5.066662	 -0.000359
5.079996	 -0.000609
5.093329	 -0.000692
5.106662	 -0.000675
5.119996	 -0.000754
5.133329	 -0.000919
5.146662	 -0.001082
5.159996	 -0.001217
5.173329	 -0.001271
5.186662	 -0.001188
5.199996	 -0.001019
5.213329	 -0.000826
5.226662	 -0.000589
5.239995	 -0.000343
5.253329	 -0.000192
5.266662	 -0.000182
5.279995	 -0.000284
5.293329	 -0.000361
5.306662	 -0.000256
5.319995	 -0.000045
5.333329	 0.000066
5.346662	 0.000110
5.359995	 0.000261
5.373329	 0.000495
5.386662	 0.000668
5.399995	 0.000755
5.413329	 0.000729
5.426662	 0.000495
5.439995	 0.000162
5.453329	 -0.000009
5.466662	 0.000065
5.479995	 0.000253
5.493329	 0.000356
5.506662	 0.000251
5.519995	 -0.000029
5.533329	 -0.000328
5.546662	 -0.000455
5.559995	 -0.000295
5.573328	 0.000088
5.586662	 0.000464
5.599995	 0.000620
5.613328	 0.000599
5.626662	 0.000611
5.639995	 0.000721
5.653328	 0.000832
5.666662	 0.000902
5.679995	 0.000996
5.693328	 0.001283
5.706662	 0.001845
5.719995	 0.002428
5.733328	 0.002762
5.746662	 0.003004
5.759995	 0.003430
5.773328	 0.003981
5.786662	 0.004438
5.799995	 0.004769
5.813328	 0.005120
5.826662	 0.005541
5.839995	 0.005902
5.853328	 0.006194
5.866662	 0.006598
5.879995	 0.007193
5.893328	 0.007867
5.906662	 0.008492
5.919995	 0.009099
5.933328	 0.009716
5.946661	 0.010176
5.959995	 0.010494
5.973328	 0.010976
5.986661	 0.011621
5.999995	 0.012016
6.013328	 0.012033
6.026661	 0.012084
6.039995	 0.012511
6.053328	 0.013227
6.066661	 0.013967
6.079995	 0.014535
6.093328	 0.014868
6.106661	 0.015073
6.119995	 0.015324
6.133328	 0.015634
6.146661	 0.015925
6.159995	 0.016276
6.173328	 0.016748
6.186661	 0.017192
6.199995	 0.017404
6.213328	 0.017392
6.226661	 0.017435
6.239995	 0.017685
6.253328	 0.018018
6.266661	 0.018382
6.279994	 0.018920
6.293328	 0.019771
6.306661	 0.021013
6.319994	 0.022700
6.333328	 0.024769
6.346661	 0.026877
6.359994	 0.028535
6.373328	 0.029363
6.386661	 0.029264
6.399994	 0.028524
6.413328	 0.027579
6.426661	 0.026621
6.439994	 0.025580
6.453328	 0.024499
6.466661	 0.023670
6.479994	 0.023277
6.493328	 0.023144
6.506661	 0.023049
6.519994	 0.023031
6.533328	 0.023136
6.546661	 0.023207
6.559994	 0.023093
6.573328	 0.022891
6.586661	 0.022783
6.599994	 0.022682
6.613328	 0.022496
6.626661	 0.022546
6.639994	 0.023029
6.653327	 0.023580
6.666661	 0.023973
6.679994	 0.024385
6.693327	 0.024757
6.706661	 0.024828
6.719994	 0.024682
6.733327	 0.024565
6.746661	 0.024564
6.759994	 0.024738
6.773327	 0.025098
6.786661	 0.025433
6.799994	 0.025530
6.813327	 0.025442
6.826661	 0.025352
6.839994	 0.025378
6.853327	 0.025563
6.866661	 0.025831
6.879994	 0.025990
6.893327	 0.025979
6.906661	 0.026019
6.919994	 0.026350
6.933327	 0.026829
6.946661	 0.027098
6.959994	 0.027135
6.973327	 0.027153
6.986660	 0.027151
6.999994	 0.027081
7.013327	 0.027132
7.026660	 0.027415
7.039994	 0.027758
7.053327	 0.028048
7.066660	 0.028309
7.079994	 0.028616
7.093327	 0.029697
7.106660	 0.033452
7.119994	 0.041779
7.133327	 0.053736
7.146660	 0.064292
7.159994	 0.067961
7.173327	 0.063792
7.186660	 0.055317
7.199994	 0.046679
7.213327	 0.040181
7.226660	 0.036198
7.239994	 0.034058
7.253327	 0.032998
7.266660	 0.032531
7.279994	 0.032352
7.293327	 0.032341
7.306660	 0.032544
7.319993	 0.032802
7.333327	 0.032751
7.346660	 0.032486
7.359993	 0.032580
7.373327	 0.033242
7.386660	 0.034136
7.399993	 0.034968
7.413327	 0.035648
7.426660	 0.036110
7.439993	 0.036413
7.453327	 0.036653
7.466660	 0.036871
7.479993	 0.037346
7.493327	 0.038356
7.506660	 0.039548
7.519993	 0.040269
7.533327	 0.040454
7.546660	 0.040682
7.559993	 0.041486
7.573327	 0.042759
7.586660	 0.043804
7.599993	 0.043987
7.613327	 0.043275
7.626660	 0.042136
7.639993	 0.041013
7.653327	 0.040230
7.666660	 0.040364
7.679993	 0.041747
7.693326	 0.043478
7.706660	 0.044117
7.719993	 0.043402
7.733326	 0.042212
7.746660	 0.041219
7.759993	 0.040514
7.773326	 0.040096
7.786660	 0.039946
7.799993	 0.039966
7.813326	 0.040122
7.826660	 0.040376
7.839993	 0.040563
7.853326	 0.040502
7.866660	 0.040168
7.879993	 0.039793
7.893326	 0.039724
7.906660	 0.040031
7.919993	 0.040473
7.933326	 0.040795
7.946660	 0.040948
7.959993	 0.041167
7.973326	 0.041571
7.986660	 0.041856
7.999993	 0.041807
8.013327	 0.041682
8.026660	 0.041768
8.039993	 0.042004
8.053327	 0.042219
8.066660	 0.042474
8.079993	 0.043082
8.093327	 0.044235
8.106660	 0.045606
8.119993	 0.046563
8.133327	 0.046850
8.146660	 0.046815
8.159993	 0.046911
8.173326	 0.047110
8.186660	 0.047015
8.199993	 0.046540
8.213326	 0.046036
8.226660	 0.045716
8.239993	 0.045482
8.253326	 0.045199
8.266660	 0.044861
8.279993	 0.044575
8.293326	 0.044386
8.306660	 0.044282
8.319993	 0.044356
8.333326	 0.044625
8.346660	 0.044965
8.359993	 0.045312
8.373326	 0.045524
8.386660	 0.045441
8.399993	 0.045386
8.413326	 0.045837
8.426660	 0.046590
8.439993	 0.047135
8.453326	 0.047421
8.466660	 0.047643
8.479993	 0.047904
8.493326	 0.048321
8.506660	 0.048876
8.519993	 0.049287
8.533326	 0.049438
8.546659	 0.049512
8.559993	 0.049532
8.573326	 0.049416
8.586659	 0.049307
8.599993	 0.049280
8.613326	 0.049200
8.626659	 0.049058
8.639993	 0.048972
8.653326	 0.049013
8.666659	 0.049269
8.679993	 0.049720
8.693326	 0.050124
8.706659	 0.050319
8.719993	 0.050282
8.733326	 0.049994
8.746659	 0.049631
8.759993	 0.049602
8.773326	 0.050087
8.786659	 0.050778
8.799993	 0.051250
8.813326	 0.051394
8.826659	 0.051428
8.839993	 0.051631
8.853326	 0.052059
8.866659	 0.052484
8.879992	 0.052750
8.893326	 0.052974
8.906659	 0.053197
8.919992	 0.053251
8.933326	 0.053116
8.946659	 0.053022
8.959992	 0.053125
8.973326	 0.053394
8.986659	 0.053780
8.999992	 0.054282
9.013326	 0.054907
9.026659	 0.055623
9.039992	 0.056373
9.053326	 0.057224
9.066659	 0.058282
9.079992	 0.059275
9.093326	 0.059714
9.106659	 0.059499
9.119992	 0.058932
9.133326	 0.058316
9.146659	 0.057757
9.159992	 0.057283
9.173326	 0.056984
9.186659	 0.056837
9.199992	 0.056736
9.213326	 0.056681
9.226659	 0.056692
9.239992	 0.056757
9.253325	 0.056867
9.266659	 0.056922
9.279992	 0.056864
9.293325	 0.056861
9.306659	 0.057029
9.319992	 0.057295
9.333325	 0.057594
9.346659	 0.057866
9.359992	 0.058079
9.373325	 0.058335
9.386659	 0.058640
9.399992	 0.058888
9.413325	 0.059101
9.426659	 0.059300
9.439992	 0.059441
9.453325	 0.059665
9.466659	 0.060154
9.479992	 0.060732
9.493325	 0.060950
9.506659	 0.060622
9.519992	 0.060092
9.533325	 0.059882
9.546659	 0.060130
9.559992	 0.060519
9.573325	 0.060780
9.586658	 0.060895
9.599992	 0.060795
9.613325	 0.060425
9.626658	 0.060047
9.639992	 0.059971
9.653325	 0.060137
9.666658	 0.060377
9.679992	 0.060646
9.693325	 0.060797
9.706658	 0.060725
9.719992	 0.060593
9.733325	 0.060556
9.746658	 0.060616
9.759992	 0.060785
9.773325	 0.061015
9.786658	 0.061190
9.799992	 0.061290
9.813325	 0.061375
9.826658	 0.061546
9.839992	 0.061890
9.853325	 0.062303
9.866658	 0.062576
9.879992	 0.062789
9.893325	 0.063268
9.906658	 0.064006
9.919991	 0.064654
9.933325	 0.065037
9.946658	 0.065125
9.959991	 0.064793
9.973325	 0.064149
9.986658	 0.063711
9.999991	 0.063762
10.013325	 0.064000
10.026658	 0.064062
10.039991	 0.063876
10.053325	 0.063506
10.066658	 0.063166
10.079991	 0.063177
10.093325	 0.063612
10.106658	 0.064270
10.119991	 0.064887
10.133325	 0.065248
10.146658	 0.065309
10.159991	 0.065247
10.173325	 0.065304
10.186658	 0.065474
10.199991	 0.065511
10.213325	 0.065440
10.226658	 0.065519
10.239991	 0.065702
10.253325	 0.065745
10.266658	 0.065660
10.279991	 0.065696
10.293324	 0.065949
10.306658	 0.066244
10.319991	 0.066431
10.333324	 0.066492
10.346658	 0.066412
10.359991	 0.066257
10.373324	 0.066244
10.386658	 0.066553
10.399991	 0.067159
10.413324	 0.067831
10.426658	 0.068358
10.439991	 0.068717
10.453324	 0.068891
10.466658	 0.068727
10.479991	 0.068137
10.493324	 0.067326
10.506658	 0.066645
10.519991	 0.066373
10.533324	 0.066630
10.546658	 0.067201
10.559991	 0.067602
10.573324	 0.067606
10.586658	 0.067520
10.599991	 0.067704
10.613324	 0.068117
10.626657	 0.068479
10.639991	 0.068602
10.653324	 0.068539
10.666657	 0.068489
10.679991	 0.068512
10.693324	 0.068542
10.706657	 0.068602
10.719991	 0.068747
10.733324	 0.068970
10.746657	 0.069200
10.759991	 0.069312
10.773324	 0.069291
10.786657	 0.069271
10.799991	 0.069367
10.813324	 0.069586
10.826657	 0.069898
10.839991	 0.070375
10.853324	 0.071100
10.866657	 0.071908
10.879991	 0.072500
10.893324	 0.072685
10.906657	 0.072381
10.919991	 0.071738
10.933324	 0.071200
10.946657	 0.071070
10.959991	 0.071204
10.973324	 0.071343
10.986657	 0.071439
10.999990	 0.071496
11.013324	 0.071362
11.026657	 0.070971
11.039990	 0.070529
11.053324	 0.070349
11.066657	 0.070559
11.079990	 0.070941
11.093324	 0.071245
11.106657	 0.071471
11.119990	 0.071629
11.133324	 0.071586
11.146657	 0.071313
11.159990	 0.070992
11.173324	 0.070781
11.186657	 0.070790
11.199990	 0.071097
11.213324	 0.071503
11.226657	 0.071754
11.239990	 0.072057
11.253324	 0.072712
11.266657	 0.073359
11.279990	 0.073393
11.293324	 0.072933
11.306657	 0.072626
11.319990	 0.072731
11.333323	 0.072968
11.346657	 0.073027
11.359990	 0.072901
11.373323	 0.072793
11.386657	 0.072853
11.399990	 0.072982
11.413323	 0.072922
11.426657	 0.072645
11.439990	 0.072432
11.453323	 0.072473
11.466657	 0.072616
11.479990	 0.072654
11.493323	 0.072728
11.506657	 0.073114
11.519990	 0.073683
11.533323	 0.074025
11.546657	 0.073971
11.559990	 0.073696
11.573323	 0.073503
11.586657	 0.073561
11.599990	 0.073728
11.613323	 0.073806
11.626657	 0.073918
11.639990	 0.074225
11.653323	 0.074549
11.666656	 0.074683
11.679990	 0.074681
11.693323	 0.074610
11.706656	 0.074482
11.719990	 0.074379
11.733323	 0.074336
11.746656	 0.074298
11.759990	 0.074244
11.773323	 0.074255
11.786656	 0.074403
11.799990	 0.074573
11.813323	 0.074580
11.826656	 0.074547
11.839990	 0.074783
11.853323	 0.075279
11.866656	 0.075706
11.879990	 0.075949
11.893323	 0.076205
11.906656	 0.076560
11.919990	 0.076849
11.933323	 0.076855
11.946656	 0.076564
11.959990	 0.076368
11.973323	 0.077228
11.986656	 0.080756
11.999990	 0.088296
12.013323	 0.098709
12.026656	 0.107598
12.039989	 0.110312
12.053323	 0.105951
12.066656	 0.097724
12.079989	 0.089630
12.093323	 0.083781
12.106656	 0.080385
12.119989	 0.078724
12.133323	 0.077946
12.146656	 0.077584
12.159989	 0.077439
12.173323	 0.077292
12.186656	 0.077115
12.199989	 0.077037
12.213323	 0.077012
12.226656	 0.076952
12.239989	 0.076900
12.253323	 0.076878
12.266656	 0.076851
12.279989	 0.076865
12.293323	 0.076967
12.306656	 0.077114
12.319989	 0.077379
12.333323	 0.077854
12.346656	 0.078304
12.359989	 0.078388
12.373322	 0.078141
12.386656	 0.077944
12.399989	 0.078118
12.413322	 0.078701
12.426656	 0.079527
12.439989	 0.080336
12.453322	 0.080799
12.466656	 0.080668
12.479989	 0.080020
12.493322	 0.079259
12.506656	 0.078818
12.519989	 0.078752
12.533322	 0.078789
12.546656	 0.078818
12.559989	 0.078878
12.573322	 0.078832
12.586656	 0.078686
12.599989	 0.078824
12.613322	 0.079436
12.626656	 0.080236
12.639989	 0.080962
12.653322	 0.081517
12.666656	 0.081672
12.679989	 0.081319
12.693322	 0.080710
12.706656	 0.080120
12.719989	 0.079664
12.733322	 0.079352
12.746655	 0.079152
12.759989	 0.079101
12.773322	 0.079138
12.786655	 0.079046
12.799989	 0.078878
12.813322	 0.078913
12.826655	 0.079121
12.839989	 0.079265
12.853322	 0.079285
12.866655	 0.079253
12.879989	 0.079217
12.893322	 0.079161
12.906655	 0.079138
12.919989	 0.079255
12.933322	 0.079461
12.946655	 0.079625
12.959989	 0.079713
12.973322	 0.079778
12.986655	 0.079854
12.999989	 0.079893
13.013322	 0.079873
13.026655	 0.079887
13.039989	 0.080049
13.053322	 0.080342
13.066655	 0.080587
13.079988	 0.080552
13.093322	 0.080193
13.106655	 0.079765
13.119988	 0.079584
13.133322	 0.079673
13.146655	 0.079816
13.159988	 0.079941
13.173322	 0.080094
13.186655	 0.080219
13.199988	 0.080280
13.213322	 0.080311
13.226655	 0.080283
13.239988	 0.080185
13.253322	 0.080029
13.266655	 0.079801
13.279988	 0.079564
13.293322	 0.079505
13.306655	 0.079781
13.319988	 0.080259
13.333322	 0.080601
13.346655	 0.080745
13.359988	 0.080967
13.373322	 0.081324
13.386655	 0.081481
13.399988	 0.081241
13.413321	 0.080938
13.426655	 0.080926
13.439988	 0.081036
13.453321	 0.080987
13.466655	 0.080782
13.479988	 0.080519
13.493321	 0.080334
13.506655	 0.080398
13.519988	 0.080699
13.533321	 0.081075
13.546655	 0.081351
13.559988	 0.081310
13.573321	 0.080946
13.586655	 0.080648
13.599988	 0.080694
13.613321	 0.080942
13.626655	 0.081185
13.639988	 0.081404
13.653321	 0.081637
13.666655	 0.081818
13.679988	 0.081840
13.693321	 0.081714
13.706655	 0.081566
13.719988	 0.081518
13.733321	 0.081666
13.746655	 0.082008
13.759988	 0.082348
13.773321	 0.082452
13.786654	 0.082267
13.799988	 0.081932
13.813321	 0.081659
13.826654	 0.081554
13.839988	 0.081517
13.853321	 0.081491
13.866654	 0.081541
13.879988	 0.081555
13.893321	 0.081397
13.906654	 0.081237
13.919988	 0.081254
13.933321	 0.081350
13.946654	 0.081443
13.959988	 0.081593
13.973321	 0.081726
13.986654	 0.081631
13.999988	 0.081336
14.013321	 0.081241
14.026654	 0.081534
14.039988	 0.081889
14.053321	 0.082025
14.066654	 0.082004
14.079988	 0.081953
14.093321	 0.081851
14.106654	 0.081609
14.119987	 0.081287
14.133321	 0.081197
14.146654	 0.081556
14.159987	 0.082021
14.173321	 0.082132
14.186654	 0.081969
14.199987	 0.081800
14.213321	 0.081661
14.226654	 0.081499
14.239987	 0.081296
14.253321	 0.081057
14.266654	 0.080826
14.279987	 0.080735
14.293321	 0.080859
14.306654	 0.081037
14.319987	 0.081134
14.333321	 0.081298
14.346654	 0.081598
14.359987	 0.081829
14.373321	 0.081909
14.386654	 0.081900
14.399987	 0.081686
14.413321	 0.081230
14.426654	 0.080890
14.439987	 0.080958
14.453321	 0.081223
14.466654	 0.081425
14.479987	 0.081673
14.493320	 0.082019
14.506654	 0.082179
14.519987	 0.082021
14.533320	 0.081823
14.546654	 0.081806
14.559987	 0.081901
14.573320	 0.082039
14.586654	 0.082209
14.599987	 0.082265
14.613320	 0.082056
14.626654	 0.081756
14.639987	 0.081644
14.653320	 0.081747
14.666654	 0.081937
14.679987	 0.082004
14.693320	 0.081815
14.706654	 0.081669
14.719987	 0.081919
14.733320	 0.082313
14.746654	 0.082321
14.759987	 0.081914
14.773320	 0.081479
14.786654	 0.081237
14.799987	 0.081200
14.813320	 0.081307
14.826653	 0.081457
14.839987	 0.081586
14.853320	 0.081698
14.866653	 0.081838
14.879987	 0.082003
14.893320	 0.082118
14.906653	 0.082097
14.919987	 0.081894
14.933320	 0.081568
14.946653	 0.081324
14.959987	 0.081318
14.973320	 0.081544
14.986653	 0.081925
14.999987	 0.082290
15.013320	 0.082430
15.026653	 0.082477
15.039987	 0.082768
15.053320	 0.083224
15.066653	 0.083534
15.079987	 0.083616
15.093320	 0.083483
15.106653	 0.083299
15.119987	 0.083402
15.133320	 0.083741
15.146653	 0.083847
15.159986	 0.083528
15.173320	 0.083056
15.186653	 0.082791
15.199986	 0.082899
15.213320	 0.083191
15.226653	 0.083218
15.239986	 0.082817
15.253320	 0.082321
15.266653	 0.082007
15.279986	 0.081779
15.293320	 0.081535
15.306653	 0.081358
15.319986	 0.081333
15.333320	 0.081471
15.346653	 0.081704
15.359986	 0.081929
15.373320	 0.082122
15.386653	 0.082252
15.399986	 0.082250
15.413320	 0.082172
15.426653	 0.082154
15.439986	 0.082230
15.453320	 0.082384
15.466653	 0.082615
15.479986	 0.082839
15.493320	 0.082907
15.506653	 0.082732
15.519986	 0.082405
15.533319	 0.082158
15.546653	 0.082083
15.559986	 0.082052
15.573319	 0.082001
15.586653	 0.082032
15.599986	 0.082184
15.613319	 0.082384
15.626653	 0.082486
15.639986	 0.082326
15.653319	 0.081941
15.666653	 0.081557
15.679986	 0.081316
15.693319	 0.081279
15.706653	 0.081533
15.719986	 0.082052
15.733319	 0.082575
15.746653	 0.082788
15.759986	 0.082643
15.773319	 0.082363
15.786653	 0.082140
15.799986	 0.082037
15.813319	 0.082077
15.826653	 0.082186
15.839986	 0.082282
15.853319	 0.082478
15.866652	 0.082869
15.879986	 0.083259
15.893319	 0.083411
15.906652	 0.083388
15.919986	 0.083343
15.933319	 0.083242
15.946652	 0.083052
15.959986	 0.082879
15.973319	 0.082917
15.986652	 0.083280
15.999986	 0.083748
16.013319	 0.083909
16.026653	 0.083643
16.039988	 0.083222
16.053322	 0.082914
16.066656	 0.082697
16.079990	 0.082430
16.093325	 0.082149
16.106659	 0.081999
16.119993	 0.082061
16.133327	 0.082334
16.146662	 0.082665
16.159996	 0.082889
16.173330	 0.083001
16.186665	 0.083032
16.199999	 0.083007
16.213333	 0.083117
16.226667	 0.083623
16.240002	 0.084526
16.253336	 0.085876
16.266670	 0.088996
16.280005	 0.096750
16.293339	 0.110500
16.306673	 0.125172
16.320007	 0.130410
16.333342	 0.121000
16.346676	 0.102993
16.360010	 0.085839
16.373344	 0.073387
16.386679	 0.064539
16.400013	 0.057530
16.413347	 0.051563
16.426682	 0.046461
16.440016	 0.042058
16.453350	 0.038055
16.466684	 0.034335
16.480019	 0.031016
16.493353	 0.028154
16.506687	 0.025702
16.520021	 0.023588
16.533356	 0.021628
16.546690	 0.019651
16.560024	 0.017801
16.573359	 0.016357
16.586693	 0.015337
16.600027	 0.014541
16.613361	 0.013783
16.626696	 0.012999
16.640030	 0.012180
16.653364	 0.011316
16.666698	 0.010477
16.680033	 0.009737
16.693367	 0.008922
16.706701	 0.007767
16.720036	 0.006431
16.733370	 0.005358
16.746704	 0.004642
16.760038	 0.004007
16.773373	 0.003295
16.786707	 0.002476
16.800041	 0.001520
16.813375	 0.000594
16.826710	 -0.000167
16.840044	 -0.000984
16.853378	 -0.001992
16.866713	 -0.002954
16.880047	 -0.003802
16.893381	 -0.004703
16.906715	 -0.005554
16.920050	 -0.006148
16.933384	 -0.006617
16.946718	 -0.007189
16.960052	 -0.007739
16.973387	 -0.007998
16.986721	 -0.008019
17.000055	 -0.008101
17.013390	 -0.008387
17.026724	 -0.008790
17.040058	 -0.009219
17.053392	 -0.009635
17.066727	 -0.009852
17.080061	 -0.009712
17.093395	 -0.009482
17.106730	 -0.009515
17.120064	 -0.009703
17.133398	 -0.009722
17.146732	 -0.009506
17.160067	 -0.009169
17.173401	 -0.008772
17.186735	 -0.008344
17.200069	 -0.007934
17.213404	 -0.007570
17.226738	 -0.007252
17.240072	 -0.006980
17.253407	 -0.006746
17.266741	 -0.006496
17.280075	 -0.006164
17.293409	 -0.005813
17.306744	 -0.005570
17.320078	 -0.005369
17.333412	 -0.005030
17.346746	 -0.004595
17.360081	 -0.004255
17.373415	 -0.004036
17.386749	 -0.003825
17.400084	 -0.003600
17.413418	 -0.003380
17.426752	 -0.003135
17.440086	 -0.002848
17.453421	 -0.002487
17.466755	 -0.002103
17.480089	 -0.001932
17.493423	 -0.002000
17.506758	 -0.001954
17.520092	 -0.001644
17.533426	 -0.001342
17.546761	 -0.001130
17.560095	 -0.000802
17.573429	 -0.000443
17.586763	 -0.000289
17.600098	 -0.000228
17.613432	 -0.000058
17.626766	 0.000137
17.640100	 0.000167
17.653435	 -0.000030
17.666769	 -0.000273
17.680103	 -0.000209
17.693438	 0.000212
17.706772	 0.000685
17.720106	 0.001000
17.733440	 0.001121
17.746775	 0.001074
17.760109	 0.000989
17.773443	 0.000979
17.786777	 0.001028
17.800112	 0.001085
17.813446	 0.001114
17.826780	 0.001085
17.840115	 0.001024
17.853449	 0.000993
17.866783	 0.001000
17.880117	 0.001010
17.893452	 0.001010
17.906786	 0.001003
17.920120	 0.000989
17.933455	 0.000992
17.946789	 0.001065
17.960123	 0.001201
17.973457	 0.001271
17.986792	 0.001169
18.000126	 0.001017
18.013460	 0.001001
18.026794	 0.001060
18.040129	 0.001011
18.053463	 0.000964
18.066797	 0.001155
18.080132	 0.001502
18.093466	 0.001756
18.106800	 0.001829
18.120134	 0.001762
18.133469	 0.001697
18.146803	 0.001784
18.160137	 0.001970
18.173471	 0.002100
18.186806	 0.002150
18.200140	 0.002185
18.213474	 0.002256
18.226809	 0.002409
18.240143	 0.002618
18.253477	 0.002731
18.266811	 0.002708
18.280146	 0.002653
18.293480	 0.002592
18.306814	 0.002534
18.320148	 0.002552
18.333483	 0.002605
18.346817	 0.002624
18.360151	 0.002743
18.373486	 0.003080
18.386820	 0.003426
18.400154	 0.003490
18.413488	 0.003212
18.426823	 0.002796
18.440157	 0.002555
18.453491	 0.002521
18.466825	 0.002420
18.480160	 0.002206
18.493494	 0.002089
18.506828	 0.002125
18.520163	 0.002178
18.533497	 0.002115
18.546831	 0.002015
18.560165	 0.002090
18.573500	 0.002292
18.586834	 0.002394
18.600168	 0.002353
18.613503	 0.002255
18.626837	 0.002154
18.640171	 0.002073
18.653505	 0.001956
18.666840	 0.001667
18.680174	 0.001208
18.693508	 0.000867
18.706842	 0.000986
18.720177	 0.001500
18.733511	 0.001922
18.746845	 0.001912
18.760180	 0.001666
18.773514	 0.001589
18.786848	 0.001803
18.800182	 0.002139
18.813517	 0.002344
18.826851	 0.002262
18.840185	 0.002072
18.853519	 0.002048
18.866854	 0.002156
18.880188	 0.002279
18.893522	 0.002445
18.906857	 0.002578
18.920191	 0.002494
18.933525	 0.002277
18.946859	 0.002224
18.960194	 0.002398
18.973528	 0.002599
18.986862	 0.002664
19.000196	 0.002596
19.013531	 0.002476
19.026865	 0.002345
19.040199	 0.002130
19.053534	 0.001833
19.066868	 0.001700
19.080202	 0.001924
19.093536	 0.002371
19.106871	 0.002742
19.120205	 0.002901
19.133539	 0.002839
19.146873	 0.002526
19.160208	 0.002162
19.173542	 0.002103
19.186876	 0.002349
19.200211	 0.002641
19.213545	 0.002834
19.226879	 0.002795
19.240213	 0.002407
19.253548	 0.001897
19.266882	 0.001747
19.280216	 0.002108
19.293550	 0.002560
19.306885	 0.002616
19.320219	 0.002291
19.333553	 0.002055
19.346888	 0.002254
19.360222	 0.002695
19.373556	 0.002897
19.386890	 0.002713
19.400225	 0.002469
19.413559	 0.002494
19.426893	 0.002809
19.440228	 0.003209
19.453562	 0.003474
19.466896	 0.003550
19.480230	 0.003406
19.493565	 0.002982
19.506899	 0.002540
19.520233	 0.002482
19.533567	 0.002689
19.546902	 0.002703
19.560236	 0.002420
19.573570	 0.002114
19.586905	 0.002007
19.600239	 0.002052
19.613573	 0.002079
19.626907	 0.002030
19.640242	 0.001955
19.653576	 0.001881
19.666910	 0.001810
19.680244	 0.001744
19.693579	 0.001661
19.706913	 0.001526
19.720247	 0.001364
19.733582	 0.001335
19.746916	 0.001571
19.760250	 0.001895
19.773584	 0.002049
19.786919	 0.002073
19.800253	 0.002114
19.813587	 0.002096
19.826921	 0.001965
19.840256	 0.001909
19.853590	 0.001996
19.866924	 0.002115
19.880259	 0.002301
19.893593	 0.002609
19.906927	 0.002916
19.920261	 0.003089
19.933596	 0.003087
19.946930	 0.002846
19.960264	 0.002382
19.973598	 0.001962
19.986933	 0.001810

*------------------------ End of raw data
Results for Channel	1	=	242.00	nm
Title:	Report Title
Run File:	C:\HPLC\PET 2025\2025.07.30\ompa od0.1 5mgml004.run
--------------
Injection Info
--------------
Method:	C:\METODOS EQUIPO 2 2025\20250402 PET_Calibrado TPA MHET BHET DIMER.mth
Sample:	OmpA OD0.1 5mgml
Injection Date:	Thu Jul 31 03:51:14 2025
Manual injection
Operator:	Paloma
Instrument:	3
Notes:	
---------
Misc Info
---------
Workstation:	HPLC
Bus Address:	44
Run Time:	0.000	to	20.000	min.
-----------
Recalc Info
-----------
Recalc Method:	c:\metodos equipo 2 2025\20250402 pet_calibrado tpa mhet bhet dimer.mth
Recalc Date:	Fri Aug 01 10:41:11 2025
Operator:	Paloma
Instrument:	3
Notes:	
Sample Rate:	5.000 Hz.
Measurement Type:	1 = Area
Calculation Type:	4 = ExtStd
Normalize Results:	No
------------------------
Peak Info for Channel 1
------------------------
4 Peaks (tR	Timeoffset	RRT	Sepcode	Width	Counts	Result	Name)
6.378	0.037	0.0000	BB	29.12	1011785	9.120856	TPA (uM)
7.103	-0.026	0.0000	GR	0.00	1644922	31.394461	MHET (uM)
7.462	0.052	0.0000	BB	-3.96	26301	0.317211	BHET (uM)
9.098	-0.031	0.0000	BB	8.60	322647	5.780809	DIMER (uM)
