# Supplementary material for: Engineering Escherichia coli for polyethylene terephthalate powder biodegradation via recoding of an outer membrane protein
Source: iScience. 2026 Jan 2;29(2):114621. doi: 10.1016/j.isci.2025.114621 (PMC12860643; doi:10.1016/j.isci.2025.114621)
Supplement: Data S2. Raw HPLC and UHPLC-MS data — (A) Unprocessed HPLC data files supporting Figures 4, S3, S5, Tables 1 and S4. Files are provided in.txt format corresponding to the data extracted with Varian ProStar software (Varian Inc., Palo Alto, California, USA). Each file contains absorbance values (in arbitrary units) recorded over time under the analytical conditions described in STAR Methods. (B) Raw UHPLC-MS files supporting Figure S4. The chromatograms and mass spectrometry data can be analyzed with the software MassLynx V4.1 (Waters) to obtain the mass spectra of the oligomers TET and TETE. Analytical conditions described in STAR Methods. (A and B) The unprocessed HPLC and UHPLC-MS files have been deposited at Zenodo under the identifier https://zenodo.org/records/17578239. [file mmc5.zip › Data S2/A. HPLC/Figure S3/CysPm nPET 37_1.TXT]

File	C:\HPLC\PET 2025\2025.06.04\bm24_npet_37c_24h.run	Filetype	63
WTOASCII Parameters:	C:\star\WTOASCII.TXT
 1 channels
   Channel	 1	242.00	nm	in AU
Base rate 5.0000 Hz	Bunch 2	Effective rate 5.00000 Hz.	T = 0.003333 min.
6000 points	from	0.000	to	20.000	minutes
Sampling every 4 point(s)
Printing points from	0.000	to	20.000 min, point 0 to 5999
Channels	1	to	1
0.000000	 0.000000
0.013333	 -0.000334
0.026667	 -0.000898
0.040000	 -0.001260
0.053333	 -0.001070
0.066667	 -0.000551
0.080000	 -0.000214
0.093333	 -0.000184
0.106667	 -0.000176
0.120000	 -0.000021
0.133333	 0.000190
0.146667	 0.000331
0.160000	 0.000287
0.173333	 -0.000022
0.186667	 -0.000460
0.200000	 -0.000750
0.213333	 -0.000847
0.226667	 -0.000920
0.240000	 -0.000983
0.253333	 -0.000965
0.266667	 -0.000967
0.280000	 -0.001099
0.293333	 -0.001228
0.306667	 -0.001132
0.320000	 -0.000771
0.333333	 -0.000295
0.346667	 0.000099
0.360000	 0.000366
0.373333	 0.000644
0.386667	 0.000906
0.400000	 0.000893
0.413333	 0.000592
0.426667	 0.000323
0.440000	 0.000270
0.453333	 0.000310
0.466666	 0.000373
0.480000	 0.000492
0.493333	 0.000495
0.506666	 0.000250
0.520000	 0.000006
0.533333	 -0.000012
0.546666	 0.000176
0.560000	 0.000531
0.573333	 0.000835
0.586666	 0.000737
0.600000	 0.000282
0.613333	 -0.000074
0.626666	 -0.000043
0.640000	 0.000174
0.653333	 0.000239
0.666666	 0.000141
0.680000	 0.000121
0.693333	 0.000300
0.706666	 0.000513
0.720000	 0.000479
0.733333	 0.000152
0.746666	 -0.000213
0.760000	 -0.000396
0.773333	 -0.000373
0.786666	 -0.000195
0.800000	 -0.000037
0.813333	 -0.000073
0.826666	 -0.000135
0.839999	 0.000000
0.853333	 0.000161
0.866666	 0.000096
0.879999	 -0.000022
0.893333	 0.000118
0.906666	 0.000421
0.919999	 0.000487
0.933333	 0.000154
0.946666	 -0.000273
0.959999	 -0.000374
0.973333	 -0.000091
0.986666	 0.000205
0.999999	 0.000212
1.013333	 0.000037
1.026666	 -0.000118
1.039999	 -0.000262
1.053333	 -0.000422
1.066666	 -0.000465
1.079999	 -0.000234
1.093333	 0.000224
1.106666	 0.000590
1.119999	 0.000621
1.133333	 0.000466
1.146666	 0.000453
1.159999	 0.000642
1.173333	 0.000756
1.186666	 0.000584
1.199999	 0.000341
1.213333	 0.000360
1.226666	 0.000543
1.239999	 0.000598
1.253332	 0.000534
1.266666	 0.000520
1.279999	 0.000566
1.293332	 0.000623
1.306666	 0.000694
1.319999	 0.000744
1.333332	 0.000743
1.346666	 0.000694
1.359999	 0.000495
1.373332	 0.000068
1.386666	 -0.000374
1.399999	 -0.000511
1.413332	 -0.000321
1.426666	 0.000203
1.439999	 0.004590
1.453332	 0.026402
1.466666	 0.083500
1.479999	 0.172907
1.493332	 0.262203
1.506666	 0.319317
1.519999	 0.338679
1.533332	 0.333575
1.546666	 0.317981
1.559999	 0.299500
1.573332	 0.280935
1.586666	 0.263591
1.599999	 0.248400
1.613332	 0.235255
1.626665	 0.223162
1.639999	 0.211329
1.653332	 0.199744
1.666665	 0.188602
1.679999	 0.177639
1.693332	 0.166561
1.706665	 0.155494
1.719999	 0.144545
1.733332	 0.133586
1.746665	 0.122585
1.759999	 0.111697
1.773332	 0.101071
1.786665	 0.090861
1.799999	 0.081357
1.813332	 0.072707
1.826665	 0.064723
1.839999	 0.057347
1.853332	 0.050882
1.866665	 0.045443
1.879999	 0.040761
1.893332	 0.036726
1.906665	 0.033682
1.919999	 0.031956
1.933332	 0.031228
1.946665	 0.030643
1.959998	 0.029612
1.973332	 0.028110
1.986665	 0.026295
1.999998	 0.024333
2.013332	 0.022353
2.026665	 0.020360
2.039999	 0.018429
2.053332	 0.016695
2.066665	 0.015161
2.079998	 0.013768
2.093332	 0.012475
2.106665	 0.011261
2.119998	 0.010115
2.133332	 0.009097
2.146665	 0.008316
2.159998	 0.007669
2.173332	 0.007013
2.186665	 0.006496
2.199998	 0.006233
2.213332	 0.005973
2.226665	 0.005461
2.239998	 0.004818
2.253332	 0.004328
2.266665	 0.004024
2.279998	 0.003697
2.293332	 0.003379
2.306665	 0.003300
2.319998	 0.003403
2.333332	 0.003429
2.346665	 0.003261
2.359998	 0.002957
2.373332	 0.002698
2.386665	 0.002629
2.399998	 0.002669
2.413332	 0.002683
2.426665	 0.002687
2.439998	 0.002597
2.453331	 0.002225
2.466665	 0.001698
2.479998	 0.001324
2.493331	 0.001195
2.506665	 0.001284
2.519998	 0.001568
2.533331	 0.001857
2.546665	 0.001900
2.559998	 0.001680
2.573331	 0.001321
2.586665	 0.000952
2.599998	 0.000777
2.613331	 0.000871
2.626665	 0.001006
2.639998	 0.001006
2.653331	 0.000977
2.666665	 0.001068
2.679998	 0.001189
2.693331	 0.001131
2.706665	 0.000933
2.719998	 0.000782
2.733331	 0.000682
2.746665	 0.000626
2.759998	 0.000735
2.773331	 0.000893
2.786664	 0.000860
2.799998	 0.000792
2.813331	 0.000954
2.826664	 0.001171
2.839998	 0.001177
2.853331	 0.001087
2.866664	 0.001005
2.879998	 0.000802
2.893331	 0.000549
2.906664	 0.000451
2.919998	 0.000466
2.933331	 0.000478
2.946664	 0.000469
2.959998	 0.000412
2.973331	 0.000351
2.986664	 0.000350
2.999998	 0.000319
3.013331	 0.000207
3.026664	 0.000156
3.039998	 0.000267
3.053331	 0.000415
3.066664	 0.000386
3.079998	 0.000104
3.093331	 -0.000224
3.106664	 -0.000292
3.119998	 -0.000210
3.133331	 -0.000344
3.146664	 -0.000576
3.159997	 -0.000501
3.173331	 -0.000175
3.186664	 0.000015
3.199997	 -0.000069
3.213331	 -0.000334
3.226664	 -0.000652
3.239997	 -0.000775
3.253331	 -0.000480
3.266664	 0.000007
3.279997	 0.000185
3.293331	 -0.000074
3.306664	 -0.000373
3.319997	 -0.000395
3.333331	 -0.000273
3.346664	 -0.000234
3.359997	 -0.000315
3.373331	 -0.000456
3.386664	 -0.000541
3.399997	 -0.000465
3.413331	 -0.000317
3.426664	 -0.000261
3.439997	 -0.000290
3.453331	 -0.000264
3.466664	 -0.000080
3.479997	 0.000197
3.493330	 0.000344
3.506664	 0.000239
3.519997	 -0.000001
3.533330	 -0.000259
3.546664	 -0.000517
3.559997	 -0.000662
3.573330	 -0.000548
3.586664	 -0.000312
3.599997	 -0.000252
3.613330	 -0.000445
3.626664	 -0.000715
3.639997	 -0.000911
3.653330	 -0.000966
3.666664	 -0.000886
3.679997	 -0.000806
3.693330	 -0.000794
3.706664	 -0.000758
3.719997	 -0.000690
3.733330	 -0.000716
3.746664	 -0.000880
3.759997	 -0.001063
3.773330	 -0.001168
3.786664	 -0.001230
3.799997	 -0.001305
3.813330	 -0.001387
3.826663	 -0.001452
3.839997	 -0.001459
3.853330	 -0.001354
3.866663	 -0.001262
3.879997	 -0.001388
3.893330	 -0.001637
3.906663	 -0.001704
3.919997	 -0.001498
3.933330	 -0.001209
3.946663	 -0.001152
3.959997	 -0.001486
3.973330	 -0.001974
3.986663	 -0.002221
3.999997	 -0.002070
4.013330	 -0.001654
4.026663	 -0.001236
4.039997	 -0.001034
4.053330	 -0.001161
4.066663	 -0.001667
4.079997	 -0.002353
4.093330	 -0.002728
4.106663	 -0.002563
4.119997	 -0.002149
4.133330	 -0.001758
4.146663	 -0.001389
4.159997	 -0.001096
4.173330	 -0.001013
4.186663	 -0.001127
4.199996	 -0.001335
4.213330	 -0.001573
4.226663	 -0.001828
4.239996	 -0.002043
4.253330	 -0.002059
4.266663	 -0.001844
4.279996	 -0.001637
4.293330	 -0.001585
4.306663	 -0.001573
4.319996	 -0.001505
4.333330	 -0.001380
4.346663	 -0.001203
4.359996	 -0.001053
4.373330	 -0.001037
4.386663	 -0.001140
4.399996	 -0.001260
4.413330	 -0.001329
4.426663	 -0.001450
4.439996	 -0.001703
4.453330	 -0.001874
4.466663	 -0.001779
4.479996	 -0.001574
4.493330	 -0.001493
4.506663	 -0.001552
4.519996	 -0.001592
4.533329	 -0.001521
4.546663	 -0.001423
4.559996	 -0.001410
4.573329	 -0.001418
4.586663	 -0.001312
4.599996	 -0.001119
4.613329	 -0.001011
4.626663	 -0.001059
4.639996	 -0.001138
4.653329	 -0.001167
4.666663	 -0.001246
4.679996	 -0.001438
4.693329	 -0.001592
4.706663	 -0.001577
4.719996	 -0.001540
4.733329	 -0.001600
4.746663	 -0.001606
4.759996	 -0.001485
4.773329	 -0.001371
4.786663	 -0.001313
4.799996	 -0.001285
4.813329	 -0.001381
4.826663	 -0.001608
4.839996	 -0.001762
4.853329	 -0.001754
4.866663	 -0.001729
4.879996	 -0.001712
4.893329	 -0.001582
4.906662	 -0.001494
4.919996	 -0.001683
4.933329	 -0.001970
4.946662	 -0.002025
4.959996	 -0.001860
4.973329	 -0.001689
4.986662	 -0.001617
4.999996	 -0.001638
5.013329	 -0.001726
5.026662	 -0.001813
5.039996	 -0.001777
5.053329	 -0.001589
5.066662	 -0.001402
5.079996	 -0.001309
5.093329	 -0.001199
5.106662	 -0.001092
5.119996	 -0.001258
5.133329	 -0.001767
5.146662	 -0.002248
5.159996	 -0.002376
5.173329	 -0.002308
5.186662	 -0.002366
5.199996	 -0.002560
5.213329	 -0.002666
5.226662	 -0.002520
5.239995	 -0.002171
5.253329	 -0.001893
5.266662	 -0.001826
5.279995	 -0.001835
5.293329	 -0.001892
5.306662	 -0.002070
5.319995	 -0.002205
5.333329	 -0.002150
5.346662	 -0.002088
5.359995	 -0.002270
5.373329	 -0.002634
5.386662	 -0.002888
5.399995	 -0.002898
5.413329	 -0.002775
5.426662	 -0.002679
5.439995	 -0.002654
5.453329	 -0.002699
5.466662	 -0.002861
5.479995	 -0.003136
5.493329	 -0.003318
5.506662	 -0.003143
5.519995	 -0.002737
5.533329	 -0.002526
5.546662	 -0.002596
5.559995	 -0.002671
5.573328	 -0.002592
5.586662	 -0.002450
5.599995	 -0.002389
5.613328	 -0.002393
5.626662	 -0.002337
5.639995	 -0.002164
5.653328	 -0.001953
5.666662	 -0.001837
5.679995	 -0.001766
5.693328	 -0.001549
5.706662	 -0.001193
5.719995	 -0.000849
5.733328	 -0.000569
5.746662	 -0.000352
5.759995	 -0.000190
5.773328	 -0.000027
5.786662	 0.000189
5.799995	 0.000460
5.813328	 0.000687
5.826662	 0.000708
5.839995	 0.000580
5.853328	 0.000693
5.866662	 0.001223
5.879995	 0.001822
5.893328	 0.002183
5.906662	 0.002450
5.919995	 0.002838
5.933328	 0.003298
5.946661	 0.003739
5.959995	 0.004260
5.973328	 0.004892
5.986661	 0.005487
5.999995	 0.006049
6.013328	 0.006688
6.026661	 0.007274
6.039995	 0.007665
6.053328	 0.007985
6.066661	 0.008323
6.079995	 0.008606
6.093328	 0.008868
6.106661	 0.009309
6.119995	 0.009970
6.133328	 0.010579
6.146661	 0.010958
6.159995	 0.011292
6.173328	 0.011807
6.186661	 0.012434
6.199995	 0.012899
6.213328	 0.013121
6.226661	 0.013320
6.239995	 0.013657
6.253328	 0.014094
6.266661	 0.014564
6.279994	 0.015099
6.293328	 0.015823
6.306661	 0.016758
6.319994	 0.017704
6.333328	 0.018452
6.346661	 0.019018
6.359994	 0.019562
6.373328	 0.020107
6.386661	 0.020463
6.399994	 0.020473
6.413328	 0.020285
6.426661	 0.020259
6.439994	 0.020503
6.453328	 0.020779
6.466661	 0.020869
6.479994	 0.020805
6.493328	 0.020703
6.506661	 0.020577
6.519994	 0.020433
6.533328	 0.020361
6.546661	 0.020415
6.559994	 0.020602
6.573328	 0.020877
6.586661	 0.021055
6.599994	 0.021018
6.613328	 0.020912
6.626661	 0.020930
6.639994	 0.021111
6.653327	 0.021318
6.666661	 0.021386
6.679994	 0.021355
6.693327	 0.021365
6.706661	 0.021464
6.719994	 0.021668
6.733327	 0.021976
6.746661	 0.022250
6.759994	 0.022346
6.773327	 0.022332
6.786661	 0.022403
6.799994	 0.022659
6.813327	 0.022909
6.826661	 0.022871
6.839994	 0.022633
6.853327	 0.022575
6.866661	 0.022807
6.879994	 0.023093
6.893327	 0.023296
6.906661	 0.023472
6.919994	 0.023617
6.933327	 0.023719
6.946661	 0.023864
6.959994	 0.024035
6.973327	 0.024196
6.986660	 0.024452
6.999994	 0.024798
7.013327	 0.024993
7.026660	 0.024936
7.039994	 0.024807
7.053327	 0.024738
7.066660	 0.024750
7.079994	 0.024870
7.093327	 0.025029
7.106660	 0.025078
7.119994	 0.025089
7.133327	 0.025402
7.146660	 0.026293
7.159994	 0.027853
7.173327	 0.030050
7.186660	 0.032382
7.199994	 0.033772
7.213327	 0.033537
7.226660	 0.032146
7.239994	 0.030574
7.253327	 0.029521
7.266660	 0.029168
7.279994	 0.029207
7.293327	 0.029271
7.306660	 0.029234
7.319993	 0.029107
7.333327	 0.028985
7.346660	 0.029001
7.359993	 0.029118
7.373327	 0.029171
7.386660	 0.029188
7.399993	 0.029301
7.413327	 0.029499
7.426660	 0.029886
7.439993	 0.030649
7.453327	 0.031682
7.466660	 0.032575
7.479993	 0.032928
7.493327	 0.032678
7.506660	 0.032099
7.519993	 0.031546
7.533327	 0.031268
7.546660	 0.031314
7.559993	 0.031542
7.573327	 0.031789
7.586660	 0.031968
7.599993	 0.032088
7.613327	 0.032264
7.626660	 0.032616
7.639993	 0.033099
7.653327	 0.033481
7.666660	 0.033551
7.679993	 0.033459
7.693326	 0.033668
7.706660	 0.034314
7.719993	 0.034935
7.733326	 0.035159
7.746660	 0.035184
7.759993	 0.035249
7.773326	 0.035215
7.786660	 0.035035
7.799993	 0.034981
7.813326	 0.035246
7.826660	 0.035766
7.839993	 0.036269
7.853326	 0.036504
7.866660	 0.036581
7.879993	 0.036779
7.893326	 0.037081
7.906660	 0.037294
7.919993	 0.037420
7.933326	 0.037566
7.946660	 0.037721
7.959993	 0.037799
7.973326	 0.037774
7.986660	 0.037758
7.999993	 0.037858
8.013327	 0.037934
8.026660	 0.037884
8.039993	 0.037925
8.053327	 0.038181
8.066660	 0.038429
8.079993	 0.038498
8.093327	 0.038478
8.106660	 0.038505
8.119993	 0.038655
8.133327	 0.039054
8.146660	 0.039784
8.159993	 0.040682
8.173326	 0.041530
8.186660	 0.042191
8.199993	 0.042456
8.213326	 0.042224
8.226660	 0.041764
8.239993	 0.041467
8.253326	 0.041428
8.266660	 0.041475
8.279993	 0.041498
8.293326	 0.041536
8.306660	 0.041661
8.319993	 0.041881
8.333326	 0.042027
8.346660	 0.041942
8.359993	 0.041750
8.373326	 0.041591
8.386660	 0.041505
8.399993	 0.041665
8.413326	 0.042108
8.426660	 0.042538
8.439993	 0.042741
8.453326	 0.042806
8.466660	 0.042904
8.479993	 0.043160
8.493326	 0.043680
8.506660	 0.044371
8.519993	 0.044902
8.533326	 0.045073
8.546659	 0.045002
8.559993	 0.044920
8.573326	 0.045009
8.586659	 0.045266
8.599993	 0.045481
8.613326	 0.045628
8.626659	 0.045921
8.639993	 0.046310
8.653326	 0.046473
8.666659	 0.046353
8.679993	 0.046243
8.693326	 0.046385
8.706659	 0.046715
8.719993	 0.046980
8.733326	 0.047024
8.746659	 0.046967
8.759993	 0.047064
8.773326	 0.047445
8.786659	 0.047932
8.799993	 0.048141
8.813326	 0.047977
8.826659	 0.047859
8.839993	 0.048185
8.853326	 0.048839
8.866659	 0.049437
8.879992	 0.049746
8.893326	 0.049829
8.906659	 0.050004
8.919992	 0.050489
8.933326	 0.051006
8.946659	 0.051090
8.959992	 0.050783
8.973326	 0.050532
8.986659	 0.050440
8.999992	 0.050216
9.013326	 0.049877
9.026659	 0.049867
9.039992	 0.050571
9.053326	 0.052291
9.066659	 0.055174
9.079992	 0.058512
9.093326	 0.060785
9.106659	 0.061136
9.119992	 0.060298
9.133326	 0.059409
9.146659	 0.058613
9.159992	 0.057481
9.173326	 0.056105
9.186659	 0.054982
9.199992	 0.054305
9.213326	 0.053899
9.226659	 0.053577
9.239992	 0.053403
9.253325	 0.053567
9.266659	 0.053959
9.279992	 0.054208
9.293325	 0.054164
9.306659	 0.053973
9.319992	 0.053811
9.333325	 0.053795
9.346659	 0.053989
9.359992	 0.054258
9.373325	 0.054322
9.386659	 0.054264
9.399992	 0.054497
9.413325	 0.055093
9.426659	 0.055705
9.439992	 0.056088
9.453325	 0.056238
9.466659	 0.056220
9.479992	 0.056105
9.493325	 0.056042
9.506659	 0.056260
9.519992	 0.056731
9.533325	 0.057129
9.546659	 0.057394
9.559992	 0.057764
9.573325	 0.058139
9.586658	 0.058176
9.599992	 0.057951
9.613325	 0.057796
9.626658	 0.057727
9.639992	 0.057601
9.653325	 0.057462
9.666658	 0.057390
9.679992	 0.057393
9.693325	 0.057528
9.706658	 0.057842
9.719992	 0.058195
9.733325	 0.058376
9.746658	 0.058416
9.759992	 0.058518
9.773325	 0.058729
9.786658	 0.058939
9.799992	 0.059088
9.813325	 0.059240
9.826658	 0.059495
9.839992	 0.059765
9.853325	 0.059858
9.866658	 0.059887
9.879992	 0.060290
9.893325	 0.061241
9.906658	 0.062333
9.919991	 0.063144
9.933325	 0.063654
9.946658	 0.063931
9.959991	 0.063907
9.973325	 0.063611
9.986658	 0.063236
9.999991	 0.062936
10.013325	 0.062700
10.026658	 0.062482
10.039991	 0.062366
10.053325	 0.062468
10.066658	 0.062731
10.079991	 0.062980
10.093325	 0.063130
10.106658	 0.063194
10.119991	 0.063154
10.133325	 0.063103
10.146658	 0.063202
10.159991	 0.063404
10.173325	 0.063546
10.186658	 0.063574
10.199991	 0.063514
10.213325	 0.063412
10.226658	 0.063374
10.239991	 0.063479
10.253325	 0.063659
10.266658	 0.063754
10.279991	 0.063722
10.293324	 0.063716
10.306658	 0.063805
10.319991	 0.063829
10.333324	 0.063753
10.346658	 0.063703
10.359991	 0.063705
10.373324	 0.063793
10.386658	 0.064072
10.399991	 0.064539
10.413324	 0.065079
10.426658	 0.065563
10.439991	 0.065823
10.453324	 0.065758
10.466658	 0.065437
10.479991	 0.064991
10.493324	 0.064643
10.506658	 0.064632
10.519991	 0.064860
10.533324	 0.065112
10.546658	 0.065400
10.559991	 0.065778
10.573324	 0.066174
10.586658	 0.066478
10.599991	 0.066636
10.613324	 0.066742
10.626657	 0.066992
10.639991	 0.067414
10.653324	 0.067755
10.666657	 0.067758
10.679991	 0.067581
10.693324	 0.067557
10.706657	 0.067661
10.719991	 0.067912
10.733324	 0.068873
10.746657	 0.071081
10.759991	 0.074078
10.773324	 0.076458
10.786657	 0.077165
10.799991	 0.076382
10.813324	 0.074981
10.826657	 0.073630
10.839991	 0.072594
10.853324	 0.071910
10.866657	 0.071356
10.879991	 0.070631
10.893324	 0.069843
10.906657	 0.069347
10.919991	 0.069218
10.933324	 0.069254
10.946657	 0.069211
10.959991	 0.068980
10.973324	 0.068693
10.986657	 0.068553
10.999990	 0.068599
11.013324	 0.068736
11.026657	 0.068887
11.039990	 0.069012
11.053324	 0.069027
11.066657	 0.068828
11.079990	 0.068419
11.093324	 0.067942
11.106657	 0.067616
11.119990	 0.067586
11.133324	 0.067694
11.146657	 0.067676
11.159990	 0.067587
11.173324	 0.067628
11.186657	 0.067722
11.199990	 0.067720
11.213324	 0.067672
11.226657	 0.067675
11.239990	 0.067836
11.253324	 0.068191
11.266657	 0.068532
11.279990	 0.068729
11.293324	 0.068836
11.306657	 0.068723
11.319990	 0.068373
11.333323	 0.068207
11.346657	 0.068462
11.359990	 0.068919
11.373323	 0.069331
11.386657	 0.069581
11.399990	 0.069582
11.413323	 0.069286
11.426657	 0.068860
11.439990	 0.068611
11.453323	 0.068590
11.466657	 0.068654
11.479990	 0.068876
11.493323	 0.069315
11.506657	 0.069650
11.519990	 0.069642
11.533323	 0.069607
11.546657	 0.070002
11.559990	 0.070870
11.573323	 0.071879
11.586657	 0.072608
11.599990	 0.072779
11.613323	 0.072423
11.626657	 0.071857
11.639990	 0.071493
11.653323	 0.071468
11.666656	 0.071471
11.679990	 0.071210
11.693323	 0.070812
11.706656	 0.070532
11.719990	 0.070442
11.733323	 0.070561
11.746656	 0.070885
11.759990	 0.071170
11.773323	 0.071103
11.786656	 0.070824
11.799990	 0.070754
11.813323	 0.070949
11.826656	 0.071102
11.839990	 0.070981
11.853323	 0.070742
11.866656	 0.070938
11.879990	 0.072053
11.893323	 0.074179
11.906656	 0.077205
11.919990	 0.080594
11.933323	 0.083006
11.946656	 0.083227
11.959990	 0.081413
11.973323	 0.078700
11.986656	 0.076107
11.999990	 0.074214
12.013323	 0.073108
12.026656	 0.072489
12.039989	 0.072099
12.053323	 0.071940
12.066656	 0.072081
12.079989	 0.072390
12.093323	 0.072603
12.106656	 0.072595
12.119989	 0.072487
12.133323	 0.072490
12.146656	 0.072660
12.159989	 0.072877
12.173323	 0.073078
12.186656	 0.073250
12.199989	 0.073333
12.213323	 0.073362
12.226656	 0.073462
12.239989	 0.073611
12.253323	 0.073649
12.266656	 0.073621
12.279989	 0.073851
12.293323	 0.074657
12.306656	 0.076025
12.319989	 0.077443
12.333323	 0.078265
12.346656	 0.078280
12.359989	 0.077685
12.373322	 0.076704
12.386656	 0.075541
12.399989	 0.074583
12.413322	 0.074202
12.426656	 0.074370
12.439989	 0.074722
12.453322	 0.074896
12.466656	 0.074855
12.479989	 0.074953
12.493322	 0.075465
12.506656	 0.076199
12.519989	 0.076770
12.533322	 0.076989
12.546656	 0.076907
12.559989	 0.076716
12.573322	 0.076488
12.586656	 0.076134
12.599989	 0.075774
12.613322	 0.075607
12.626656	 0.075539
12.639989	 0.075447
12.653322	 0.075424
12.666656	 0.075553
12.679989	 0.075754
12.693322	 0.075902
12.706656	 0.075930
12.719989	 0.075857
12.733322	 0.075739
12.746655	 0.075618
12.759989	 0.075482
12.773322	 0.075333
12.786655	 0.075296
12.799989	 0.075570
12.813322	 0.076217
12.826655	 0.077008
12.839989	 0.077676
12.853322	 0.078192
12.866655	 0.078538
12.879989	 0.078456
12.893322	 0.077872
12.906655	 0.077220
12.919989	 0.076880
12.933322	 0.076804
12.946655	 0.076789
12.959989	 0.076703
12.973322	 0.076542
12.986655	 0.076378
12.999989	 0.076216
13.013322	 0.076071
13.026655	 0.076028
13.039989	 0.076079
13.053322	 0.076163
13.066655	 0.076321
13.079988	 0.076548
13.093322	 0.076713
13.106655	 0.076787
13.119988	 0.076884
13.133322	 0.077057
13.146655	 0.077253
13.159988	 0.077492
13.173322	 0.077805
13.186655	 0.078041
13.199988	 0.077990
13.213322	 0.077635
13.226655	 0.077237
13.239988	 0.077112
13.253322	 0.077280
13.266655	 0.077445
13.279988	 0.077389
13.293322	 0.077294
13.306655	 0.077368
13.319988	 0.077475
13.333322	 0.077432
13.346655	 0.077269
13.359988	 0.077097
13.373322	 0.077039
13.386655	 0.077216
13.399988	 0.077627
13.413321	 0.078051
13.426655	 0.078226
13.439988	 0.078135
13.453321	 0.077976
13.466655	 0.077955
13.479988	 0.078127
13.493321	 0.078352
13.506655	 0.078434
13.519988	 0.078277
13.533321	 0.078010
13.546655	 0.077902
13.559988	 0.077943
13.573321	 0.077793
13.586655	 0.077439
13.599988	 0.077286
13.613321	 0.077383
13.626655	 0.077445
13.639988	 0.077518
13.653321	 0.077764
13.666655	 0.078012
13.679988	 0.078093
13.693321	 0.078124
13.706655	 0.078291
13.719988	 0.078533
13.733321	 0.078628
13.746655	 0.078532
13.759988	 0.078396
13.773321	 0.078365
13.786654	 0.078439
13.799988	 0.078507
13.813321	 0.078543
13.826654	 0.078604
13.839988	 0.078632
13.853321	 0.078518
13.866654	 0.078305
13.879988	 0.078164
13.893321	 0.078236
13.906654	 0.078453
13.919988	 0.078506
13.933321	 0.078235
13.946654	 0.077927
13.959988	 0.077974
13.973321	 0.078327
13.986654	 0.078542
13.999988	 0.078384
14.013321	 0.078021
14.026654	 0.077710
14.039988	 0.077610
14.053321	 0.077721
14.066654	 0.077901
14.079988	 0.078010
14.093321	 0.078064
14.106654	 0.078146
14.119987	 0.078193
14.133321	 0.078054
14.146654	 0.077733
14.159987	 0.077429
14.173321	 0.077407
14.186654	 0.077722
14.199987	 0.078084
14.213321	 0.078175
14.226654	 0.077956
14.239987	 0.077652
14.253321	 0.077491
14.266654	 0.077508
14.279987	 0.077586
14.293321	 0.077585
14.306654	 0.077457
14.319987	 0.077297
14.333321	 0.077329
14.346654	 0.077632
14.359987	 0.077908
14.373321	 0.077794
14.386654	 0.077301
14.399987	 0.076821
14.413321	 0.076687
14.426654	 0.076857
14.439987	 0.077140
14.453321	 0.077433
14.466654	 0.077647
14.479987	 0.077662
14.493320	 0.077502
14.506654	 0.077412
14.519987	 0.077543
14.533320	 0.077745
14.546654	 0.077834
14.559987	 0.077808
14.573320	 0.077691
14.586654	 0.077506
14.599987	 0.077363
14.613320	 0.077319
14.626654	 0.077387
14.639987	 0.077704
14.653320	 0.078147
14.666654	 0.078237
14.679987	 0.077967
14.693320	 0.077858
14.706654	 0.078084
14.719987	 0.078329
14.733320	 0.078297
14.746654	 0.078003
14.759987	 0.077660
14.773320	 0.077379
14.786654	 0.077164
14.799987	 0.077037
14.813320	 0.076931
14.826653	 0.076740
14.839987	 0.076604
14.853320	 0.076808
14.866653	 0.077305
14.879987	 0.077725
14.893320	 0.077871
14.906653	 0.077849
14.919987	 0.077780
14.933320	 0.077690
14.946653	 0.077596
14.959987	 0.077533
14.973320	 0.077569
14.986653	 0.077726
14.999987	 0.077843
15.013320	 0.077736
15.026653	 0.077479
15.039987	 0.077261
15.053320	 0.077136
15.066653	 0.077119
15.079987	 0.077273
15.093320	 0.077531
15.106653	 0.077659
15.119987	 0.077530
15.133320	 0.077282
15.146653	 0.077160
15.159986	 0.077294
15.173320	 0.077557
15.186653	 0.077659
15.199986	 0.077527
15.213320	 0.077328
15.226653	 0.077056
15.239986	 0.076566
15.253320	 0.075892
15.266653	 0.075272
15.279986	 0.074947
15.293320	 0.074833
15.306653	 0.074648
15.319986	 0.074425
15.333320	 0.074378
15.346653	 0.074443
15.359986	 0.074491
15.373320	 0.074681
15.386653	 0.075096
15.399986	 0.075484
15.413320	 0.075732
15.426653	 0.075984
15.439986	 0.076288
15.453320	 0.076524
15.466653	 0.076550
15.479986	 0.076437
15.493320	 0.076545
15.506653	 0.076965
15.519986	 0.077373
15.533319	 0.077662
15.546653	 0.077928
15.559986	 0.078035
15.573319	 0.077934
15.586653	 0.077860
15.599986	 0.077817
15.613319	 0.077733
15.626653	 0.077913
15.639986	 0.078531
15.653319	 0.079188
15.666653	 0.079474
15.679986	 0.079491
15.693319	 0.079505
15.706653	 0.079454
15.719986	 0.079176
15.733319	 0.078832
15.746653	 0.078674
15.759986	 0.078705
15.773319	 0.078786
15.786653	 0.078742
15.799986	 0.078483
15.813319	 0.078191
15.826653	 0.078205
15.839986	 0.078645
15.853319	 0.079263
15.866652	 0.079700
15.879986	 0.079775
15.893319	 0.079588
15.906652	 0.079446
15.919986	 0.079554
15.933319	 0.079768
15.946652	 0.079809
15.959986	 0.079624
15.973319	 0.079409
15.986652	 0.079442
15.999986	 0.079777
16.013319	 0.080036
16.026653	 0.079857
16.039988	 0.079477
16.053322	 0.079344
16.066656	 0.079466
16.079990	 0.079630
16.093325	 0.079786
16.106659	 0.079877
16.119993	 0.079738
16.133327	 0.079430
16.146662	 0.079276
16.159996	 0.079433
16.173330	 0.079783
16.186665	 0.080105
16.199999	 0.080191
16.213333	 0.080083
16.226667	 0.080059
16.240002	 0.080251
16.253336	 0.080630
16.266670	 0.081308
16.280005	 0.082296
16.293339	 0.083288
16.306673	 0.084081
16.320007	 0.084943
16.333342	 0.087043
16.346676	 0.093451
16.360010	 0.107947
16.373344	 0.128144
16.386679	 0.141429
16.400013	 0.136508
16.413347	 0.117126
16.426682	 0.095963
16.440016	 0.079828
16.453350	 0.067680
16.466684	 0.057370
16.480019	 0.048448
16.493353	 0.041026
16.506687	 0.034963
16.520021	 0.029959
16.533356	 0.025801
16.546690	 0.022351
16.560024	 0.019430
16.573359	 0.016927
16.586693	 0.014900
16.600027	 0.013310
16.613361	 0.011903
16.626696	 0.010471
16.640030	 0.008987
16.653364	 0.007597
16.666698	 0.006556
16.680033	 0.005959
16.693367	 0.005618
16.706701	 0.005276
16.720036	 0.004781
16.733370	 0.004140
16.746704	 0.003483
16.760038	 0.002839
16.773373	 0.002132
16.786707	 0.001415
16.800041	 0.000773
16.813375	 0.000172
16.826710	 -0.000460
16.840044	 -0.001237
16.853378	 -0.002191
16.866713	 -0.003073
16.880047	 -0.003639
16.893381	 -0.003982
16.906715	 -0.004426
16.920050	 -0.005205
16.933384	 -0.006249
16.946718	 -0.007344
16.960052	 -0.008433
16.973387	 -0.009491
16.986721	 -0.010337
17.000055	 -0.010883
17.013390	 -0.011254
17.026724	 -0.011573
17.040058	 -0.011918
17.053392	 -0.012380
17.066727	 -0.012961
17.080061	 -0.013534
17.093395	 -0.013942
17.106730	 -0.014080
17.120064	 -0.014012
17.133398	 -0.013924
17.146732	 -0.013901
17.160067	 -0.013913
17.173401	 -0.013993
17.186735	 -0.014151
17.200069	 -0.014218
17.213404	 -0.014063
17.226738	 -0.013785
17.240072	 -0.013494
17.253407	 -0.013196
17.266741	 -0.012919
17.280075	 -0.012648
17.293409	 -0.012357
17.306744	 -0.012161
17.320078	 -0.012115
17.333412	 -0.012058
17.346746	 -0.011852
17.360081	 -0.011475
17.373415	 -0.010932
17.386749	 -0.010271
17.400084	 -0.009602
17.413418	 -0.009088
17.426752	 -0.008833
17.440086	 -0.008708
17.453421	 -0.008538
17.466755	 -0.008304
17.480089	 -0.008047
17.493423	 -0.007831
17.506758	 -0.007674
17.520092	 -0.007456
17.533426	 -0.007173
17.546761	 -0.006979
17.560095	 -0.006894
17.573429	 -0.006812
17.586763	 -0.006692
17.600098	 -0.006586
17.613432	 -0.006592
17.626766	 -0.006747
17.640100	 -0.006839
17.653435	 -0.006542
17.666769	 -0.005919
17.680103	 -0.005385
17.693438	 -0.005116
17.706772	 -0.005011
17.720106	 -0.005041
17.733440	 -0.005170
17.746775	 -0.005232
17.760109	 -0.005089
17.773443	 -0.004710
17.786777	 -0.004206
17.800112	 -0.003783
17.813446	 -0.003563
17.826780	 -0.003487
17.840115	 -0.003436
17.853449	 -0.003413
17.866783	 -0.003523
17.880117	 -0.003760
17.893452	 -0.003957
17.906786	 -0.003993
17.920120	 -0.003932
17.933455	 -0.003910
17.946789	 -0.003912
17.960123	 -0.003792
17.973457	 -0.003556
17.986792	 -0.003328
18.000126	 -0.003174
18.013460	 -0.003206
18.026794	 -0.003406
18.040129	 -0.003456
18.053463	 -0.003178
18.066797	 -0.002861
18.080132	 -0.002799
18.093466	 -0.002848
18.106800	 -0.002819
18.120134	 -0.002846
18.133469	 -0.002960
18.146803	 -0.002939
18.160137	 -0.002775
18.173471	 -0.002594
18.186806	 -0.002274
18.200140	 -0.001809
18.213474	 -0.001603
18.226809	 -0.001851
18.240143	 -0.002199
18.253477	 -0.002313
18.266811	 -0.002190
18.280146	 -0.001895
18.293480	 -0.001571
18.306814	 -0.001444
18.320148	 -0.001511
18.333483	 -0.001592
18.346817	 -0.001685
18.360151	 -0.001800
18.373486	 -0.001789
18.386820	 -0.001680
18.400154	 -0.001630
18.413488	 -0.001628
18.426823	 -0.001614
18.440157	 -0.001588
18.453491	 -0.001549
18.466825	 -0.001458
18.480160	 -0.001321
18.493494	 -0.001263
18.506828	 -0.001362
18.520163	 -0.001491
18.533497	 -0.001541
18.546831	 -0.001525
18.560165	 -0.001381
18.573500	 -0.001093
18.586834	 -0.000909
18.600168	 -0.001038
18.613503	 -0.001318
18.626837	 -0.001478
18.640171	 -0.001478
18.653505	 -0.001421
18.666840	 -0.001345
18.680174	 -0.001228
18.693508	 -0.001094
18.706842	 -0.001048
18.720177	 -0.001133
18.733511	 -0.001195
18.746845	 -0.001069
18.760180	 -0.000938
18.773514	 -0.001041
18.786848	 -0.001204
18.800182	 -0.001260
18.813517	 -0.001310
18.826851	 -0.001316
18.840185	 -0.001143
18.853519	 -0.000855
18.866854	 -0.000627
18.880188	 -0.000518
18.893522	 -0.000451
18.906857	 -0.000395
18.920191	 -0.000398
18.933525	 -0.000376
18.946859	 -0.000239
18.960194	 -0.000139
18.973528	 -0.000231
18.986862	 -0.000383
19.000196	 -0.000445
19.013531	 -0.000467
19.026865	 -0.000518
19.040199	 -0.000591
19.053534	 -0.000663
19.066868	 -0.000704
19.080202	 -0.000728
19.093536	 -0.000775
19.106871	 -0.000817
19.120205	 -0.000763
19.133539	 -0.000558
19.146873	 -0.000340
19.160208	 -0.000410
19.173542	 -0.000794
19.186876	 -0.001120
19.200211	 -0.001170
19.213545	 -0.001110
19.226879	 -0.001097
19.240213	 -0.001112
19.253548	 -0.001059
19.266882	 -0.000864
19.280216	 -0.000620
19.293550	 -0.000558
19.306885	 -0.000752
19.320219	 -0.001006
19.333553	 -0.001098
19.346888	 -0.001015
19.360222	 -0.000870
19.373556	 -0.000782
19.386890	 -0.000818
19.400225	 -0.000917
19.413559	 -0.000997
19.426893	 -0.001051
19.440228	 -0.001082
19.453562	 -0.001050
19.466896	 -0.000916
19.480230	 -0.000782
19.493565	 -0.000812
19.506899	 -0.000995
19.520233	 -0.001162
19.533567	 -0.001207
19.546902	 -0.001139
19.560236	 -0.000974
19.573570	 -0.000808
19.586905	 -0.000754
19.600239	 -0.000784
19.613573	 -0.000868
19.626907	 -0.001003
19.640242	 -0.001006
19.653576	 -0.000721
19.666910	 -0.000342
19.680244	 -0.000174
19.693579	 -0.000297
19.706913	 -0.000570
19.720247	 -0.000771
19.733582	 -0.000778
19.746916	 -0.000706
19.760250	 -0.000745
19.773584	 -0.000942
19.786919	 -0.001189
19.800253	 -0.001292
19.813587	 -0.001113
19.826921	 -0.000752
19.840256	 -0.000472
19.853590	 -0.000454
19.866924	 -0.000668
19.880259	 -0.000980
19.893593	 -0.001252
19.906927	 -0.001347
19.920261	 -0.001269
19.933596	 -0.001187
19.946930	 -0.001236
19.960264	 -0.001342
19.973598	 -0.001260
19.986933	 -0.000917

*------------------------ End of raw data
Results for Channel	1	=	242.00	nm
Title:	Report Title
Run File:	C:\HPLC\PET 2025\2025.06.04\bm24_npet_37c_24h.run
--------------
Injection Info
--------------
Method:	C:\METODOS EQUIPO 2 2025\20250402 PET_Calibrado TPA MHET BHET DIMER.mth
Sample:	BM24_nPET_37C_24h
Injection Date:	Wed Jun 04 12:24:17 2025
Manual injection
Operator:	Paloma
Instrument:	3
Notes:	
---------
Misc Info
---------
Workstation:	HPLC
Bus Address:	44
Run Time:	0.000	to	20.000	min.
-----------
Recalc Info
-----------
Recalc Method:	c:\metodos equipo 2 2025\20250402 pet_calibrado tpa mhet bhet dimer.mth
Recalc Date:	Thu Jun 05 08:35:06 2025
Operator:	Paloma
Instrument:	3
Notes:	
Sample Rate:	5.000 Hz.
Measurement Type:	1 = Area
Calculation Type:	4 = ExtStd
Normalize Results:	No
------------------------
Peak Info for Channel 1
------------------------
4 Peaks (tR	Timeoffset	RRT	Sepcode	Width	Counts	Result	Name)
6.592	0.244	0.0000	BB	-143.36	1007798	9.084737	TPA (uM)
7.266	0.020	0.0000	GR	0.00	335963	6.305810	MHET (uM)
7.482	-0.026	0.0000	BB	4.97	85867	1.036257	BHET (uM)
9.105	-0.041	0.0000	BB	6.48	547776	9.839858	DIMER (uM)
