# Supplementary material for: Engineering Escherichia coli for polyethylene terephthalate powder biodegradation via recoding of an outer membrane protein
Source: iScience. 2026 Jan 2;29(2):114621. doi: 10.1016/j.isci.2025.114621 (PMC12860643; doi:10.1016/j.isci.2025.114621)
Supplement: Data S2. Raw HPLC and UHPLC-MS data — (A) Unprocessed HPLC data files supporting Figures 4, S3, S5, Tables 1 and S4. Files are provided in.txt format corresponding to the data extracted with Varian ProStar software (Varian Inc., Palo Alto, California, USA). Each file contains absorbance values (in arbitrary units) recorded over time under the analytical conditions described in STAR Methods. (B) Raw UHPLC-MS files supporting Figure S4. The chromatograms and mass spectrometry data can be analyzed with the software MassLynx V4.1 (Waters) to obtain the mass spectra of the oligomers TET and TETE. Analytical conditions described in STAR Methods. (A and B) The unprocessed HPLC and UHPLC-MS files have been deposited at Zenodo under the identifier https://zenodo.org/records/17578239. [file mmc5.zip › Data S2/A. HPLC/Figure S3/CysPm nPET 37_2.TXT]

File	C:\HPLC\PET 2025\2025.06.04\bm24_npet_37c_24h002.run	Filetype	63
WTOASCII Parameters:	C:\star\WTOASCII.TXT
 1 channels
   Channel	 1	242.00	nm	in AU
Base rate 5.0000 Hz	Bunch 2	Effective rate 5.00000 Hz.	T = 0.003333 min.
6000 points	from	0.000	to	20.000	minutes
Sampling every 4 point(s)
Printing points from	0.000	to	20.000 min, point 0 to 5999
Channels	1	to	1
0.000000	 0.000000
0.013333	 -0.000034
0.026667	 -0.000010
0.040000	 -0.000026
0.053333	 -0.000112
0.066667	 -0.000173
0.080000	 -0.000166
0.093333	 -0.000176
0.106667	 -0.000247
0.120000	 -0.000264
0.133333	 -0.000113
0.146667	 0.000131
0.160000	 0.000291
0.173333	 0.000251
0.186667	 -0.000045
0.200000	 -0.000527
0.213333	 -0.000941
0.226667	 -0.001038
0.240000	 -0.000842
0.253333	 -0.000673
0.266667	 -0.000745
0.280000	 -0.000845
0.293333	 -0.000615
0.306667	 -0.000081
0.320000	 0.000376
0.333333	 0.000530
0.346667	 0.000522
0.360000	 0.000571
0.373333	 0.000656
0.386667	 0.000638
0.400000	 0.000549
0.413333	 0.000554
0.426667	 0.000735
0.440000	 0.000982
0.453333	 0.001095
0.466666	 0.001040
0.480000	 0.000910
0.493333	 0.000711
0.506666	 0.000451
0.520000	 0.000240
0.533333	 0.000177
0.546666	 0.000255
0.560000	 0.000349
0.573333	 0.000379
0.586666	 0.000384
0.600000	 0.000393
0.613333	 0.000338
0.626666	 0.000077
0.640000	 -0.000397
0.653333	 -0.000774
0.666666	 -0.000755
0.680000	 -0.000452
0.693333	 -0.000137
0.706666	 0.000072
0.720000	 0.000125
0.733333	 0.000013
0.746666	 -0.000144
0.760000	 -0.000134
0.773333	 0.000113
0.786666	 0.000309
0.800000	 0.000113
0.813333	 -0.000302
0.826666	 -0.000388
0.839999	 -0.000064
0.853333	 0.000242
0.866666	 0.000411
0.879999	 0.000619
0.893333	 0.000743
0.906666	 0.000663
0.919999	 0.000588
0.933333	 0.000611
0.946666	 0.000571
0.959999	 0.000464
0.973333	 0.000482
0.986666	 0.000648
0.999999	 0.000694
1.013333	 0.000414
1.026666	 -0.000026
1.039999	 -0.000314
1.053333	 -0.000408
1.066666	 -0.000475
1.079999	 -0.000578
1.093333	 -0.000650
1.106666	 -0.000553
1.119999	 -0.000200
1.133333	 0.000139
1.146666	 0.000116
1.159999	 -0.000147
1.173333	 -0.000318
1.186666	 -0.000318
1.199999	 -0.000207
1.213333	 -0.000118
1.226666	 -0.000236
1.239999	 -0.000458
1.253332	 -0.000516
1.266666	 -0.000384
1.279999	 -0.000166
1.293332	 0.000039
1.306666	 0.000051
1.319999	 -0.000115
1.333332	 -0.000145
1.346666	 0.000098
1.359999	 0.000388
1.373332	 0.000501
1.386666	 0.000406
1.399999	 0.000220
1.413332	 0.000137
1.426666	 0.000331
1.439999	 0.002951
1.453332	 0.018823
1.466666	 0.067015
1.479999	 0.152236
1.493332	 0.247170
1.506666	 0.315031
1.519999	 0.342981
1.533332	 0.342135
1.546666	 0.327688
1.559999	 0.308898
1.573332	 0.289704
1.586666	 0.271541
1.599999	 0.255269
1.613332	 0.241272
1.626665	 0.229035
1.639999	 0.217664
1.653332	 0.206505
1.666665	 0.195203
1.679999	 0.183696
1.693332	 0.172140
1.706665	 0.160748
1.719999	 0.149759
1.733332	 0.139187
1.746665	 0.128524
1.759999	 0.117324
1.773332	 0.105931
1.786665	 0.095031
1.799999	 0.085017
1.813332	 0.075983
1.826665	 0.067826
1.839999	 0.060431
1.853332	 0.053778
1.866665	 0.047786
1.879999	 0.042485
1.893332	 0.038292
1.906665	 0.035475
1.919999	 0.033691
1.933332	 0.032482
1.946665	 0.031638
1.959998	 0.030882
1.973332	 0.029762
1.986665	 0.028111
1.999998	 0.026155
2.013332	 0.024105
2.026665	 0.022018
2.039999	 0.019931
2.053332	 0.017897
2.066665	 0.015937
2.079998	 0.014150
2.093332	 0.012744
2.106665	 0.011715
2.119998	 0.010826
2.133332	 0.009959
2.146665	 0.009161
2.159998	 0.008450
2.173332	 0.007742
2.186665	 0.006934
2.199998	 0.006129
2.213332	 0.005599
2.226665	 0.005409
2.239998	 0.005262
2.253332	 0.004866
2.266665	 0.004309
2.279998	 0.003870
2.293332	 0.003648
2.306665	 0.003566
2.319998	 0.003571
2.333332	 0.003590
2.346665	 0.003495
2.359998	 0.003282
2.373332	 0.003084
2.386665	 0.002937
2.399998	 0.002722
2.413332	 0.002415
2.426665	 0.002152
2.439998	 0.002006
2.453331	 0.001900
2.466665	 0.001683
2.479998	 0.001297
2.493331	 0.000959
2.506665	 0.000966
2.519998	 0.001296
2.533331	 0.001649
2.546665	 0.001792
2.559998	 0.001705
2.573331	 0.001554
2.586665	 0.001498
2.599998	 0.001432
2.613331	 0.001162
2.626665	 0.000825
2.639998	 0.000841
2.653331	 0.001257
2.666665	 0.001532
2.679998	 0.001327
2.693331	 0.000929
2.706665	 0.000678
2.719998	 0.000632
2.733331	 0.000763
2.746665	 0.000991
2.759998	 0.001113
2.773331	 0.000990
2.786664	 0.000727
2.799998	 0.000548
2.813331	 0.000631
2.826664	 0.001023
2.839998	 0.001505
2.853331	 0.001750
2.866664	 0.001703
2.879998	 0.001563
2.893331	 0.001441
2.906664	 0.001297
2.919998	 0.001163
2.933331	 0.001121
2.946664	 0.001086
2.959998	 0.000915
2.973331	 0.000691
2.986664	 0.000654
2.999998	 0.000856
3.013331	 0.001086
3.026664	 0.001142
3.039998	 0.000991
3.053331	 0.000670
3.066664	 0.000326
3.079998	 0.000191
3.093331	 0.000235
3.106664	 0.000240
3.119998	 0.000251
3.133331	 0.000408
3.146664	 0.000596
3.159997	 0.000649
3.173331	 0.000623
3.186664	 0.000623
3.199997	 0.000550
3.213331	 0.000261
3.226664	 -0.000076
3.239997	 -0.000146
3.253331	 0.000058
3.266664	 0.000296
3.279997	 0.000431
3.293331	 0.000484
3.306664	 0.000483
3.319997	 0.000451
3.333331	 0.000432
3.346664	 0.000381
3.359997	 0.000245
3.373331	 0.000161
3.386664	 0.000235
3.399997	 0.000337
3.413331	 0.000318
3.426664	 0.000220
3.439997	 0.000195
3.453331	 0.000281
3.466664	 0.000333
3.479997	 0.000251
3.493330	 0.000151
3.506664	 0.000227
3.519997	 0.000433
3.533330	 0.000499
3.546664	 0.000342
3.559997	 0.000135
3.573330	 0.000012
3.586664	 0.000013
3.599997	 0.000173
3.613330	 0.000369
3.626664	 0.000307
3.639997	 -0.000017
3.653330	 -0.000240
3.666664	 -0.000157
3.679997	 0.000090
3.693330	 0.000290
3.706664	 0.000313
3.719997	 0.000143
3.733330	 -0.000082
3.746664	 -0.000221
3.759997	 -0.000294
3.773330	 -0.000354
3.786664	 -0.000312
3.799997	 -0.000167
3.813330	 -0.000227
3.826663	 -0.000685
3.839997	 -0.001121
3.853330	 -0.001017
3.866663	 -0.000532
3.879997	 -0.000202
3.893330	 -0.000218
3.906663	 -0.000305
3.919997	 -0.000222
3.933330	 -0.000112
3.946663	 -0.000175
3.959997	 -0.000281
3.973330	 -0.000249
3.986663	 -0.000224
3.999997	 -0.000352
4.013330	 -0.000515
4.026663	 -0.000652
4.039997	 -0.000777
4.053330	 -0.000818
4.066663	 -0.000805
4.079997	 -0.000829
4.093330	 -0.000790
4.106663	 -0.000587
4.119997	 -0.000378
4.133330	 -0.000301
4.146663	 -0.000252
4.159997	 -0.000212
4.173330	 -0.000299
4.186663	 -0.000395
4.199996	 -0.000311
4.213330	 -0.000205
4.226663	 -0.000328
4.239996	 -0.000549
4.253330	 -0.000583
4.266663	 -0.000455
4.279996	 -0.000360
4.293330	 -0.000334
4.306663	 -0.000301
4.319996	 -0.000269
4.333330	 -0.000336
4.346663	 -0.000580
4.359996	 -0.001014
4.373330	 -0.001527
4.386663	 -0.001839
4.399996	 -0.001761
4.413330	 -0.001443
4.426663	 -0.001133
4.439996	 -0.000930
4.453330	 -0.000824
4.466663	 -0.000746
4.479996	 -0.000593
4.493330	 -0.000353
4.506663	 -0.000129
4.519996	 -0.000022
4.533329	 -0.000032
4.546663	 -0.000099
4.559996	 -0.000167
4.573329	 -0.000197
4.586663	 -0.000202
4.599996	 -0.000234
4.613329	 -0.000307
4.626663	 -0.000345
4.639996	 -0.000280
4.653329	 -0.000240
4.666663	 -0.000396
4.679996	 -0.000595
4.693329	 -0.000467
4.706663	 -0.000027
4.719996	 0.000241
4.733329	 0.000039
4.746663	 -0.000372
4.759996	 -0.000589
4.773329	 -0.000565
4.786663	 -0.000489
4.799996	 -0.000431
4.813329	 -0.000360
4.826663	 -0.000255
4.839996	 -0.000095
4.853329	 0.000026
4.866663	 -0.000055
4.879996	 -0.000296
4.893329	 -0.000504
4.906662	 -0.000645
4.919996	 -0.000816
4.933329	 -0.000964
4.946662	 -0.000961
4.959996	 -0.000907
4.973329	 -0.000998
4.986662	 -0.001172
4.999996	 -0.001251
5.013329	 -0.001183
5.026662	 -0.001002
5.039996	 -0.000817
5.053329	 -0.000740
5.066662	 -0.000743
5.079996	 -0.000750
5.093329	 -0.000747
5.106662	 -0.000746
5.119996	 -0.000729
5.133329	 -0.000645
5.146662	 -0.000525
5.159996	 -0.000526
5.173329	 -0.000683
5.186662	 -0.000780
5.199996	 -0.000623
5.213329	 -0.000298
5.226662	 -0.000043
5.239995	 -0.000005
5.253329	 -0.000142
5.266662	 -0.000261
5.279995	 -0.000222
5.293329	 -0.000145
5.306662	 -0.000198
5.319995	 -0.000300
5.333329	 -0.000259
5.346662	 -0.000059
5.359995	 0.000192
5.373329	 0.000376
5.386662	 0.000355
5.399995	 0.000133
5.413329	 -0.000048
5.426662	 -0.000053
5.439995	 0.000033
5.453329	 0.000119
5.466662	 0.000096
5.479995	 -0.000136
5.493329	 -0.000459
5.506662	 -0.000621
5.519995	 -0.000529
5.533329	 -0.000337
5.546662	 -0.000244
5.559995	 -0.000286
5.573328	 -0.000351
5.586662	 -0.000318
5.599995	 -0.000170
5.613328	 0.000022
5.626662	 0.000157
5.639995	 0.000175
5.653328	 0.000113
5.666662	 0.000144
5.679995	 0.000406
5.693328	 0.000757
5.706662	 0.000956
5.719995	 0.000966
5.733328	 0.000988
5.746662	 0.001179
5.759995	 0.001417
5.773328	 0.001512
5.786662	 0.001546
5.799995	 0.001724
5.813328	 0.002100
5.826662	 0.002651
5.839995	 0.003322
5.853328	 0.003941
5.866662	 0.004320
5.879995	 0.004461
5.893328	 0.004569
5.906662	 0.004818
5.919995	 0.005251
5.933328	 0.005833
5.946661	 0.006479
5.959995	 0.007121
5.973328	 0.007688
5.986661	 0.008070
5.999995	 0.008345
6.013328	 0.008741
6.026661	 0.009259
6.039995	 0.009761
6.053328	 0.010208
6.066661	 0.010653
6.079995	 0.011202
6.093328	 0.011804
6.106661	 0.012230
6.119995	 0.012501
6.133328	 0.012876
6.146661	 0.013410
6.159995	 0.014001
6.173328	 0.014637
6.186661	 0.015302
6.199995	 0.015863
6.213328	 0.016191
6.226661	 0.016352
6.239995	 0.016567
6.253328	 0.016980
6.266661	 0.017536
6.279994	 0.018064
6.293328	 0.018502
6.306661	 0.019065
6.319994	 0.019925
6.333328	 0.020764
6.346661	 0.021145
6.359994	 0.021216
6.373328	 0.021399
6.386661	 0.021713
6.399994	 0.021948
6.413328	 0.022098
6.426661	 0.022263
6.439994	 0.022435
6.453328	 0.022590
6.466661	 0.022732
6.479994	 0.022774
6.493328	 0.022698
6.506661	 0.022724
6.519994	 0.022944
6.533328	 0.023110
6.546661	 0.023073
6.559994	 0.023000
6.573328	 0.023011
6.586661	 0.023005
6.599994	 0.022904
6.613328	 0.022798
6.626661	 0.022838
6.639994	 0.023114
6.653327	 0.023546
6.666661	 0.023919
6.679994	 0.024067
6.693327	 0.024014
6.706661	 0.023968
6.719994	 0.024093
6.733327	 0.024323
6.746661	 0.024521
6.759994	 0.024728
6.773327	 0.024927
6.786661	 0.024953
6.799994	 0.024895
6.813327	 0.025065
6.826661	 0.025463
6.839994	 0.025727
6.853327	 0.025648
6.866661	 0.025504
6.879994	 0.025639
6.893327	 0.025851
6.906661	 0.025741
6.919994	 0.025457
6.933327	 0.025377
6.946661	 0.025456
6.959994	 0.025502
6.973327	 0.025585
6.986660	 0.025785
6.999994	 0.026047
7.013327	 0.026336
7.026660	 0.026605
7.039994	 0.026787
7.053327	 0.026836
7.066660	 0.026711
7.079994	 0.026528
7.093327	 0.026538
7.106660	 0.026868
7.119994	 0.027373
7.133327	 0.027815
7.146660	 0.028252
7.159994	 0.029243
7.173327	 0.031351
7.186660	 0.034191
7.199994	 0.036415
7.213327	 0.037056
7.226660	 0.036291
7.239994	 0.034797
7.253327	 0.033236
7.266660	 0.032105
7.279994	 0.031495
7.293327	 0.031218
7.306660	 0.031054
7.319993	 0.030885
7.333327	 0.030887
7.346660	 0.031295
7.359993	 0.031895
7.373327	 0.032279
7.386660	 0.032345
7.399993	 0.032211
7.413327	 0.032109
7.426660	 0.032383
7.439993	 0.033245
7.453327	 0.034541
7.466660	 0.035809
7.479993	 0.036512
7.493327	 0.036380
7.506660	 0.035632
7.519993	 0.034788
7.533327	 0.034173
7.546660	 0.033720
7.559993	 0.033372
7.573327	 0.033357
7.586660	 0.033826
7.599993	 0.034539
7.613327	 0.035158
7.626660	 0.035555
7.639993	 0.035730
7.653327	 0.035654
7.666660	 0.035402
7.679993	 0.035227
7.693326	 0.035222
7.706660	 0.035338
7.719993	 0.035591
7.733326	 0.035904
7.746660	 0.036169
7.759993	 0.036425
7.773326	 0.036689
7.786660	 0.036878
7.799993	 0.036937
7.813326	 0.036924
7.826660	 0.037014
7.839993	 0.037326
7.853326	 0.037718
7.866660	 0.037928
7.879993	 0.037883
7.893326	 0.037782
7.906660	 0.037889
7.919993	 0.038244
7.933326	 0.038727
7.946660	 0.039281
7.959993	 0.039893
7.973326	 0.040486
7.986660	 0.040993
7.999993	 0.041401
8.013327	 0.041687
8.026660	 0.041822
8.039993	 0.041800
8.053327	 0.041735
8.066660	 0.041837
8.079993	 0.042207
8.093327	 0.042739
8.106660	 0.043243
8.119993	 0.043597
8.133327	 0.043773
8.146660	 0.043814
8.159993	 0.043902
8.173326	 0.044316
8.186660	 0.045069
8.199993	 0.045727
8.213326	 0.045905
8.226660	 0.045648
8.239993	 0.045161
8.253326	 0.044600
8.266660	 0.044206
8.279993	 0.044220
8.293326	 0.044605
8.306660	 0.045061
8.319993	 0.045284
8.333326	 0.045198
8.346660	 0.045033
8.359993	 0.045077
8.373326	 0.045282
8.386660	 0.045473
8.399993	 0.045700
8.413326	 0.045937
8.426660	 0.045963
8.439993	 0.045813
8.453326	 0.045829
8.466660	 0.046164
8.479993	 0.046541
8.493326	 0.046691
8.506660	 0.046724
8.519993	 0.046868
8.533326	 0.047118
8.546659	 0.047339
8.559993	 0.047424
8.573326	 0.047356
8.586659	 0.047331
8.599993	 0.047613
8.613326	 0.048139
8.626659	 0.048576
8.639993	 0.048738
8.653326	 0.048728
8.666659	 0.048725
8.679993	 0.048790
8.693326	 0.048904
8.706659	 0.049120
8.719993	 0.049540
8.733326	 0.050103
8.746659	 0.050521
8.759993	 0.050541
8.773326	 0.050240
8.786659	 0.049948
8.799993	 0.049935
8.813326	 0.050236
8.826659	 0.050663
8.839993	 0.051078
8.853326	 0.051529
8.866659	 0.051974
8.879992	 0.052298
8.893326	 0.052650
8.906659	 0.053147
8.919992	 0.053511
8.933326	 0.053484
8.946659	 0.053214
8.959992	 0.052987
8.973326	 0.052917
8.986659	 0.052972
8.999992	 0.053117
9.013326	 0.053300
9.026659	 0.053535
9.039992	 0.054070
9.053326	 0.055241
9.066659	 0.057294
9.079992	 0.060169
9.093326	 0.062932
9.106659	 0.064171
9.119992	 0.063649
9.133326	 0.062401
9.146659	 0.061182
9.159992	 0.059990
9.173326	 0.058621
9.186659	 0.057076
9.199992	 0.055694
9.213326	 0.054853
9.226659	 0.054544
9.239992	 0.054506
9.253325	 0.054671
9.266659	 0.055071
9.279992	 0.055550
9.293325	 0.055903
9.306659	 0.056030
9.319992	 0.055895
9.333325	 0.055614
9.346659	 0.055432
9.359992	 0.055454
9.373325	 0.055647
9.386659	 0.056021
9.399992	 0.056578
9.413325	 0.057225
9.426659	 0.057833
9.439992	 0.058331
9.453325	 0.058727
9.466659	 0.059048
9.479992	 0.059218
9.493325	 0.059065
9.506659	 0.058649
9.519992	 0.058391
9.533325	 0.058533
9.546659	 0.058857
9.559992	 0.059093
9.573325	 0.059147
9.586658	 0.059034
9.599992	 0.058904
9.613325	 0.058910
9.626658	 0.058987
9.639992	 0.059007
9.653325	 0.058951
9.666658	 0.058863
9.679992	 0.058842
9.693325	 0.058989
9.706658	 0.059292
9.719992	 0.059644
9.733325	 0.059983
9.746658	 0.060320
9.759992	 0.060589
9.773325	 0.060734
9.786658	 0.060824
9.799992	 0.060913
9.813325	 0.060992
9.826658	 0.060995
9.839992	 0.060874
9.853325	 0.060883
9.866658	 0.061341
9.879992	 0.062124
9.893325	 0.062853
9.906658	 0.063345
9.919991	 0.063654
9.933325	 0.063858
9.946658	 0.063934
9.959991	 0.063802
9.973325	 0.063496
9.986658	 0.063192
9.999991	 0.062991
10.013325	 0.062763
10.026658	 0.062444
10.039991	 0.062255
10.053325	 0.062386
10.066658	 0.062682
10.079991	 0.062879
10.093325	 0.063028
10.106658	 0.063386
10.119991	 0.063929
10.133325	 0.064308
10.146658	 0.064353
10.159991	 0.064302
10.173325	 0.064400
10.186658	 0.064615
10.199991	 0.064870
10.213325	 0.065178
10.226658	 0.065517
10.239991	 0.065791
10.253325	 0.065934
10.266658	 0.065954
10.279991	 0.065813
10.293324	 0.065447
10.306658	 0.064963
10.319991	 0.064632
10.333324	 0.064629
10.346658	 0.064950
10.359991	 0.065453
10.373324	 0.065933
10.386658	 0.066368
10.399991	 0.066899
10.413324	 0.067496
10.426658	 0.067972
10.439991	 0.068289
10.453324	 0.068440
10.466658	 0.068339
10.479991	 0.068041
10.493324	 0.067688
10.506658	 0.067272
10.519991	 0.066771
10.533324	 0.066312
10.546658	 0.066056
10.559991	 0.066048
10.573324	 0.066260
10.586658	 0.066723
10.599991	 0.067336
10.613324	 0.067804
10.626657	 0.068034
10.639991	 0.068240
10.653324	 0.068609
10.666657	 0.069131
10.679991	 0.069613
10.693324	 0.069774
10.706657	 0.069479
10.719991	 0.069050
10.733324	 0.069166
10.746657	 0.070350
10.759991	 0.072662
10.773324	 0.075551
10.786657	 0.077819
10.799991	 0.078330
10.813324	 0.076943
10.826657	 0.074646
10.839991	 0.072767
10.853324	 0.071813
10.866657	 0.071331
10.879991	 0.070890
10.893324	 0.070520
10.906657	 0.070269
10.919991	 0.070152
10.933324	 0.070315
10.946657	 0.070615
10.959991	 0.070529
10.973324	 0.069963
10.986657	 0.069495
10.999990	 0.069541
11.013324	 0.069940
11.026657	 0.070375
11.039990	 0.070724
11.053324	 0.070887
11.066657	 0.070711
11.079990	 0.070335
11.093324	 0.070160
11.106657	 0.070371
11.119990	 0.070792
11.133324	 0.071152
11.146657	 0.071259
11.159990	 0.071075
11.173324	 0.070760
11.186657	 0.070535
11.199990	 0.070498
11.213324	 0.070647
11.226657	 0.070942
11.239990	 0.071209
11.253324	 0.071250
11.266657	 0.071126
11.279990	 0.070972
11.293324	 0.070724
11.306657	 0.070421
11.319990	 0.070340
11.333323	 0.070624
11.346657	 0.071210
11.359990	 0.071929
11.373323	 0.072396
11.386657	 0.072325
11.399990	 0.071923
11.413323	 0.071534
11.426657	 0.071247
11.439990	 0.070992
11.453323	 0.070790
11.466657	 0.070782
11.479990	 0.070963
11.493323	 0.071095
11.506657	 0.071017
11.519990	 0.070802
11.533323	 0.070651
11.546657	 0.070830
11.559990	 0.071468
11.573323	 0.072343
11.586657	 0.073005
11.599990	 0.073156
11.613323	 0.072862
11.626657	 0.072401
11.639990	 0.072003
11.653323	 0.071836
11.666656	 0.071973
11.679990	 0.072224
11.693323	 0.072275
11.706656	 0.072067
11.719990	 0.071880
11.733323	 0.072013
11.746656	 0.072427
11.759990	 0.072762
11.773323	 0.072801
11.786656	 0.072767
11.799990	 0.072946
11.813323	 0.073174
11.826656	 0.073113
11.839990	 0.072834
11.853323	 0.072698
11.866656	 0.072856
11.879990	 0.073208
11.893323	 0.073859
11.906656	 0.075461
11.919990	 0.078615
11.933323	 0.082560
11.946656	 0.085221
11.959990	 0.085174
11.973323	 0.082943
11.986656	 0.080016
11.999990	 0.077439
12.013323	 0.075687
12.026656	 0.074810
12.039989	 0.074407
12.053323	 0.074043
12.066656	 0.073658
12.079989	 0.073519
12.093323	 0.073854
12.106656	 0.074488
12.119989	 0.074991
12.133323	 0.075080
12.146656	 0.074745
12.159989	 0.074227
12.173323	 0.073849
12.186656	 0.073769
12.199989	 0.073867
12.213323	 0.073932
12.226656	 0.074052
12.239989	 0.074425
12.253323	 0.074873
12.266656	 0.075141
12.279989	 0.075331
12.293323	 0.075682
12.306656	 0.076295
12.319989	 0.077217
12.333323	 0.078341
12.346656	 0.079308
12.359989	 0.079708
12.373322	 0.079389
12.386656	 0.078598
12.399989	 0.077700
12.413322	 0.076928
12.426656	 0.076429
12.439989	 0.076251
12.453322	 0.076318
12.466656	 0.076569
12.479989	 0.077046
12.493322	 0.077715
12.506656	 0.078382
12.519989	 0.078910
12.533322	 0.079190
12.546656	 0.079063
12.559989	 0.078567
12.573322	 0.077932
12.586656	 0.077286
12.599989	 0.076741
12.613322	 0.076479
12.626656	 0.076455
12.639989	 0.076483
12.653322	 0.076583
12.666656	 0.076813
12.679989	 0.077026
12.693322	 0.077040
12.706656	 0.076802
12.719989	 0.076483
12.733322	 0.076418
12.746655	 0.076669
12.759989	 0.076945
12.773322	 0.077151
12.786655	 0.077430
12.799989	 0.077731
12.813322	 0.077913
12.826655	 0.078016
12.839989	 0.078163
12.853322	 0.078466
12.866655	 0.079008
12.879989	 0.079513
12.893322	 0.079519
12.906655	 0.079054
12.919989	 0.078573
12.933322	 0.078395
12.946655	 0.078522
12.959989	 0.078669
12.973322	 0.078473
12.986655	 0.077990
12.999989	 0.077671
13.013322	 0.077755
13.026655	 0.078075
13.039989	 0.078491
13.053322	 0.078990
13.066655	 0.079315
13.079988	 0.079270
13.093322	 0.079071
13.106655	 0.078981
13.119988	 0.079120
13.133322	 0.079598
13.146655	 0.080305
13.159988	 0.080749
13.173322	 0.080665
13.186655	 0.080406
13.199988	 0.080256
13.213322	 0.080084
13.226655	 0.079887
13.239988	 0.079856
13.253322	 0.079939
13.266655	 0.079980
13.279988	 0.080052
13.293322	 0.080141
13.306655	 0.080078
13.319988	 0.079895
13.333322	 0.079703
13.346655	 0.079546
13.359988	 0.079505
13.373322	 0.079609
13.386655	 0.079712
13.399988	 0.079627
13.413321	 0.079430
13.426655	 0.079405
13.439988	 0.079582
13.453321	 0.079749
13.466655	 0.079821
13.479988	 0.079819
13.493321	 0.079800
13.506655	 0.079858
13.519988	 0.079908
13.533321	 0.079761
13.546655	 0.079512
13.559988	 0.079473
13.573321	 0.079673
13.586655	 0.079826
13.599988	 0.079826
13.613321	 0.079903
13.626655	 0.080272
13.639988	 0.080731
13.653321	 0.080832
13.666655	 0.080517
13.679988	 0.080093
13.693321	 0.079659
13.706655	 0.079180
13.719988	 0.078834
13.733321	 0.078804
13.746655	 0.079055
13.759988	 0.079429
13.773321	 0.079731
13.786654	 0.079790
13.799988	 0.079636
13.813321	 0.079540
13.826654	 0.079631
13.839988	 0.079697
13.853321	 0.079534
13.866654	 0.079186
13.879988	 0.078863
13.893321	 0.078705
13.906654	 0.078751
13.919988	 0.078989
13.933321	 0.079223
13.946654	 0.079224
13.959988	 0.079082
13.973321	 0.079014
13.986654	 0.079044
13.999988	 0.079118
14.013321	 0.079223
14.026654	 0.079333
14.039988	 0.079343
14.053321	 0.079182
14.066654	 0.079096
14.079988	 0.079365
14.093321	 0.079874
14.106654	 0.080422
14.119987	 0.080942
14.133321	 0.081234
14.146654	 0.081042
14.159987	 0.080459
14.173321	 0.079927
14.186654	 0.079782
14.199987	 0.080030
14.213321	 0.080456
14.226654	 0.080765
14.239987	 0.080741
14.253321	 0.080455
14.266654	 0.080261
14.279987	 0.080369
14.293321	 0.080544
14.306654	 0.080455
14.319987	 0.080211
14.333321	 0.080181
14.346654	 0.080389
14.359987	 0.080559
14.373321	 0.080655
14.386654	 0.080752
14.399987	 0.080682
14.413321	 0.080416
14.426654	 0.080246
14.439987	 0.080396
14.453321	 0.080815
14.466654	 0.081283
14.479987	 0.081578
14.493320	 0.081618
14.506654	 0.081483
14.519987	 0.081355
14.533320	 0.081415
14.546654	 0.081531
14.559987	 0.081418
14.573320	 0.081232
14.586654	 0.081264
14.599987	 0.081355
14.613320	 0.081299
14.626654	 0.081228
14.639987	 0.081269
14.653320	 0.081365
14.666654	 0.081436
14.679987	 0.081425
14.693320	 0.081314
14.706654	 0.081236
14.719987	 0.081320
14.733320	 0.081485
14.746654	 0.081625
14.759987	 0.081709
14.773320	 0.081674
14.786654	 0.081540
14.799987	 0.081411
14.813320	 0.081256
14.826653	 0.081005
14.839987	 0.080764
14.853320	 0.080647
14.866653	 0.080643
14.879987	 0.080738
14.893320	 0.080863
14.906653	 0.080878
14.919987	 0.080798
14.933320	 0.080735
14.946653	 0.080687
14.959987	 0.080693
14.973320	 0.080850
14.986653	 0.081057
14.999987	 0.081203
15.013320	 0.081333
15.026653	 0.081415
15.039987	 0.081422
15.053320	 0.081455
15.066653	 0.081467
15.079987	 0.081312
15.093320	 0.081064
15.106653	 0.080897
15.119987	 0.080837
15.133320	 0.080774
15.146653	 0.080628
15.159986	 0.080478
15.173320	 0.080425
15.186653	 0.080472
15.199986	 0.080609
15.213320	 0.080724
15.226653	 0.080650
15.239986	 0.080365
15.253320	 0.079826
15.266653	 0.079083
15.279986	 0.078539
15.293320	 0.078443
15.306653	 0.078560
15.319986	 0.078686
15.333320	 0.078857
15.346653	 0.079068
15.359986	 0.079265
15.373320	 0.079382
15.386653	 0.079334
15.399986	 0.079193
15.413320	 0.079282
15.426653	 0.079730
15.439986	 0.080226
15.453320	 0.080526
15.466653	 0.080692
15.479986	 0.080770
15.493320	 0.080830
15.506653	 0.081022
15.519986	 0.081212
15.533319	 0.081152
15.546653	 0.080930
15.559986	 0.080783
15.573319	 0.080821
15.586653	 0.080991
15.599986	 0.081162
15.613319	 0.081280
15.626653	 0.081354
15.639986	 0.081326
15.653319	 0.081173
15.666653	 0.080996
15.679986	 0.080931
15.693319	 0.081030
15.706653	 0.081269
15.719986	 0.081570
15.733319	 0.081678
15.746653	 0.081382
15.759986	 0.080906
15.773319	 0.080647
15.786653	 0.080707
15.799986	 0.080953
15.813319	 0.081187
15.826653	 0.081236
15.839986	 0.081131
15.853319	 0.081047
15.866652	 0.080973
15.879986	 0.080787
15.893319	 0.080617
15.906652	 0.080694
15.919986	 0.080983
15.933319	 0.081282
15.946652	 0.081468
15.959986	 0.081497
15.973319	 0.081388
15.986652	 0.081309
15.999986	 0.081429
16.013319	 0.081599
16.026653	 0.081468
16.039988	 0.081026
16.053322	 0.080666
16.066656	 0.080675
16.079990	 0.080955
16.093325	 0.081196
16.106659	 0.081186
16.119993	 0.080967
16.133327	 0.080759
16.146662	 0.080754
16.159996	 0.080948
16.173330	 0.081209
16.186665	 0.081424
16.199999	 0.081434
16.213333	 0.081276
16.226667	 0.081332
16.240002	 0.081793
16.253336	 0.082434
16.266670	 0.082999
16.280005	 0.083376
16.293339	 0.083622
16.306673	 0.083994
16.320007	 0.084763
16.333342	 0.086396
16.346676	 0.090912
16.360010	 0.102408
16.373344	 0.121781
16.386679	 0.139608
16.400013	 0.142035
16.413347	 0.126697
16.426682	 0.104744
16.440016	 0.086463
16.453350	 0.073330
16.466684	 0.062868
16.480019	 0.053699
16.493353	 0.045771
16.506687	 0.039227
16.520021	 0.033981
16.533356	 0.029694
16.546690	 0.025915
16.560024	 0.022469
16.573359	 0.019482
16.586693	 0.017021
16.600027	 0.015035
16.613361	 0.013413
16.626696	 0.011917
16.640030	 0.010434
16.653364	 0.009216
16.666698	 0.008403
16.680033	 0.007672
16.693367	 0.006842
16.706701	 0.006133
16.720036	 0.005568
16.733370	 0.004904
16.746704	 0.004106
16.760038	 0.003325
16.773373	 0.002672
16.786707	 0.002228
16.800041	 0.001946
16.813375	 0.001552
16.826710	 0.000875
16.840044	 0.000070
16.853378	 -0.000645
16.866713	 -0.001269
16.880047	 -0.001963
16.893381	 -0.002763
16.906715	 -0.003519
16.920050	 -0.004189
16.933384	 -0.004935
16.946718	 -0.005757
16.960052	 -0.006439
16.973387	 -0.006940
16.986721	 -0.007418
17.000055	 -0.008010
17.013390	 -0.008793
17.026724	 -0.009710
17.040058	 -0.010482
17.053392	 -0.010864
17.066727	 -0.011043
17.080061	 -0.011429
17.093395	 -0.011992
17.106730	 -0.012232
17.120064	 -0.012021
17.133398	 -0.011796
17.146732	 -0.011890
17.160067	 -0.012323
17.173401	 -0.012895
17.186735	 -0.013184
17.200069	 -0.012948
17.213404	 -0.012354
17.226738	 -0.011686
17.240072	 -0.011181
17.253407	 -0.010918
17.266741	 -0.010786
17.280075	 -0.010745
17.293409	 -0.010798
17.306744	 -0.010711
17.320078	 -0.010227
17.333412	 -0.009592
17.346746	 -0.009247
17.360081	 -0.009192
17.373415	 -0.009141
17.386749	 -0.008983
17.400084	 -0.008819
17.413418	 -0.008746
17.426752	 -0.008706
17.440086	 -0.008531
17.453421	 -0.008208
17.466755	 -0.007948
17.480089	 -0.007802
17.493423	 -0.007513
17.506758	 -0.006965
17.520092	 -0.006453
17.533426	 -0.006255
17.546761	 -0.006243
17.560095	 -0.006108
17.573429	 -0.005760
17.586763	 -0.005413
17.600098	 -0.005294
17.613432	 -0.005335
17.626766	 -0.005280
17.640100	 -0.005063
17.653435	 -0.004835
17.666769	 -0.004634
17.680103	 -0.004401
17.693438	 -0.004248
17.706772	 -0.004265
17.720106	 -0.004247
17.733440	 -0.004065
17.746775	 -0.003919
17.760109	 -0.003925
17.773443	 -0.003870
17.786777	 -0.003565
17.800112	 -0.003109
17.813446	 -0.002672
17.826780	 -0.002310
17.840115	 -0.002123
17.853449	 -0.002111
17.866783	 -0.002017
17.880117	 -0.001794
17.893452	 -0.001730
17.906786	 -0.001805
17.920120	 -0.001689
17.933455	 -0.001401
17.946789	 -0.001248
17.960123	 -0.001333
17.973457	 -0.001545
17.986792	 -0.001719
18.000126	 -0.001696
18.013460	 -0.001394
18.026794	 -0.000884
18.040129	 -0.000443
18.053463	 -0.000358
18.066797	 -0.000620
18.080132	 -0.000924
18.093466	 -0.000982
18.106800	 -0.000823
18.120134	 -0.000687
18.133469	 -0.000646
18.146803	 -0.000557
18.160137	 -0.000397
18.173471	 -0.000291
18.186806	 -0.000214
18.200140	 -0.000015
18.213474	 0.000299
18.226809	 0.000548
18.240143	 0.000614
18.253477	 0.000522
18.266811	 0.000373
18.280146	 0.000280
18.293480	 0.000268
18.306814	 0.000279
18.320148	 0.000324
18.333483	 0.000427
18.346817	 0.000468
18.360151	 0.000280
18.373486	 -0.000054
18.386820	 -0.000204
18.400154	 -0.000079
18.413488	 -0.000001
18.426823	 -0.000066
18.440157	 0.000035
18.453491	 0.000358
18.466825	 0.000619
18.480160	 0.000700
18.493494	 0.000677
18.506828	 0.000546
18.520163	 0.000311
18.533497	 0.000111
18.546831	 -0.000003
18.560165	 -0.000120
18.573500	 -0.000176
18.586834	 -0.000001
18.600168	 0.000289
18.613503	 0.000368
18.626837	 0.000109
18.640171	 -0.000236
18.653505	 -0.000250
18.666840	 0.000051
18.680174	 0.000209
18.693508	 0.000080
18.706842	 -0.000010
18.720177	 0.000157
18.733511	 0.000485
18.746845	 0.000737
18.760180	 0.000713
18.773514	 0.000453
18.786848	 0.000263
18.800182	 0.000391
18.813517	 0.000733
18.826851	 0.000971
18.840185	 0.001000
18.853519	 0.000995
18.866854	 0.001063
18.880188	 0.001110
18.893522	 0.001030
18.906857	 0.000806
18.920191	 0.000522
18.933525	 0.000255
18.946859	 0.000020
18.960194	 -0.000088
18.973528	 0.000059
18.986862	 0.000387
19.000196	 0.000634
19.013531	 0.000641
19.026865	 0.000519
19.040199	 0.000460
19.053534	 0.000475
19.066868	 0.000485
19.080202	 0.000460
19.093536	 0.000369
19.106871	 0.000278
19.120205	 0.000347
19.133539	 0.000460
19.146873	 0.000372
19.160208	 0.000302
19.173542	 0.000609
19.186876	 0.001097
19.200211	 0.001307
19.213545	 0.001167
19.226879	 0.000950
19.240213	 0.000867
19.253548	 0.000921
19.266882	 0.001023
19.280216	 0.001117
19.293550	 0.001200
19.306885	 0.001257
19.320219	 0.001244
19.333553	 0.001124
19.346888	 0.000890
19.360222	 0.000650
19.373556	 0.000580
19.386890	 0.000658
19.400225	 0.000627
19.413559	 0.000367
19.426893	 0.000072
19.440228	 -0.000065
19.453562	 -0.000102
19.466896	 -0.000138
19.480230	 -0.000121
19.493565	 0.000035
19.506899	 0.000293
19.520233	 0.000538
19.533567	 0.000629
19.546902	 0.000496
19.560236	 0.000301
19.573570	 0.000236
19.586905	 0.000267
19.600239	 0.000281
19.613573	 0.000275
19.626907	 0.000303
19.640242	 0.000369
19.653576	 0.000446
19.666910	 0.000496
19.680244	 0.000491
19.693579	 0.000461
19.706913	 0.000438
19.720247	 0.000432
19.733582	 0.000461
19.746916	 0.000491
19.760250	 0.000440
19.773584	 0.000269
19.786919	 0.000123
19.800253	 0.000227
19.813587	 0.000537
19.826921	 0.000759
19.840256	 0.000673
19.853590	 0.000332
19.866924	 0.000014
19.880259	 -0.000029
19.893593	 0.000200
19.906927	 0.000546
19.920261	 0.000895
19.933596	 0.001128
19.946930	 0.001118
19.960264	 0.000871
19.973598	 0.000472
19.986933	 0.000056

*------------------------ End of raw data
Results for Channel	1	=	242.00	nm
Title:	Report Title
Run File:	C:\HPLC\PET 2025\2025.06.04\bm24_npet_37c_24h002.run
--------------
Injection Info
--------------
Method:	C:\METODOS EQUIPO 2 2025\20250402 PET_Calibrado TPA MHET BHET DIMER.mth
Sample:	BM24_nPET_37C_24h
Injection Date:	Wed Jun 04 12:46:03 2025
Manual injection
Operator:	Paloma
Instrument:	3
Notes:	
---------
Misc Info
---------
Workstation:	HPLC
Bus Address:	44
Run Time:	0.000	to	20.000	min.
-----------
Recalc Info
-----------
Recalc Method:	c:\metodos equipo 2 2025\20250402 pet_calibrado tpa mhet bhet dimer.mth
Recalc Date:	Thu Jun 05 08:35:06 2025
Operator:	Paloma
Instrument:	3
Notes:	
Sample Rate:	5.000 Hz.
Measurement Type:	1 = Area
Calculation Type:	4 = ExtStd
Normalize Results:	No
------------------------
Peak Info for Channel 1
------------------------
4 Peaks (tR	Timeoffset	RRT	Sepcode	Width	Counts	Result	Name)
6.538	0.190	0.0000	BB	-67.93	1002848	9.039882	TPA (uM)
7.266	0.020	0.0000	GR	0.00	375882	7.058579	MHET (uM)
7.485	-0.023	0.0000	BB	4.62	163065	1.969447	BHET (uM)
9.112	-0.034	0.0000	BB	5.67	550879	9.895960	DIMER (uM)
