# Supplementary material for: Engineering Escherichia coli for polyethylene terephthalate powder biodegradation via recoding of an outer membrane protein
Source: iScience. 2026 Jan 2;29(2):114621. doi: 10.1016/j.isci.2025.114621 (PMC12860643; doi:10.1016/j.isci.2025.114621)
Supplement: Data S2. Raw HPLC and UHPLC-MS data — (A) Unprocessed HPLC data files supporting Figures 4, S3, S5, Tables 1 and S4. Files are provided in.txt format corresponding to the data extracted with Varian ProStar software (Varian Inc., Palo Alto, California, USA). Each file contains absorbance values (in arbitrary units) recorded over time under the analytical conditions described in STAR Methods. (B) Raw UHPLC-MS files supporting Figure S4. The chromatograms and mass spectrometry data can be analyzed with the software MassLynx V4.1 (Waters) to obtain the mass spectra of the oligomers TET and TETE. Analytical conditions described in STAR Methods. (A and B) The unprocessed HPLC and UHPLC-MS files have been deposited at Zenodo under the identifier https://zenodo.org/records/17578239. [file mmc5.zip › Data S2/A. HPLC/Figure S3/CysPm nPET 37_3.TXT]

File	C:\HPLC\PET 2025\2025.06.04\bm24_npet_37c_24h004.run	Filetype	63
WTOASCII Parameters:	C:\star\WTOASCII.TXT
 1 channels
   Channel	 1	242.00	nm	in AU
Base rate 5.0000 Hz	Bunch 2	Effective rate 5.00000 Hz.	T = 0.003333 min.
6000 points	from	0.000	to	20.000	minutes
Sampling every 4 point(s)
Printing points from	0.000	to	20.000 min, point 0 to 5999
Channels	1	to	1
0.000000	 0.000000
0.013333	 -0.000089
0.026667	 -0.000259
0.040000	 -0.000566
0.053333	 -0.000869
0.066667	 -0.000964
0.080000	 -0.000780
0.093333	 -0.000399
0.106667	 -0.000083
0.120000	 -0.000082
0.133333	 -0.000281
0.146667	 -0.000346
0.160000	 -0.000252
0.173333	 -0.000315
0.186667	 -0.000663
0.200000	 -0.000990
0.213333	 -0.000979
0.226667	 -0.000695
0.240000	 -0.000401
0.253333	 -0.000227
0.266667	 -0.000156
0.280000	 -0.000109
0.293333	 -0.000024
0.306667	 0.000005
0.320000	 -0.000091
0.333333	 -0.000143
0.346667	 -0.000054
0.360000	 0.000095
0.373333	 0.000275
0.386667	 0.000460
0.400000	 0.000535
0.413333	 0.000454
0.426667	 0.000272
0.440000	 0.000015
0.453333	 -0.000205
0.466666	 -0.000239
0.480000	 -0.000153
0.493333	 -0.000045
0.506666	 0.000109
0.520000	 0.000251
0.533333	 0.000280
0.546666	 0.000200
0.560000	 0.000025
0.573333	 -0.000211
0.586666	 -0.000414
0.600000	 -0.000543
0.613333	 -0.000598
0.626666	 -0.000557
0.640000	 -0.000477
0.653333	 -0.000470
0.666666	 -0.000521
0.680000	 -0.000562
0.693333	 -0.000611
0.706666	 -0.000724
0.720000	 -0.000867
0.733333	 -0.000920
0.746666	 -0.000832
0.760000	 -0.000645
0.773333	 -0.000427
0.786666	 -0.000235
0.800000	 -0.000054
0.813333	 0.000133
0.826666	 0.000261
0.839999	 0.000234
0.853333	 0.000106
0.866666	 -0.000016
0.879999	 -0.000193
0.893333	 -0.000391
0.906666	 -0.000347
0.919999	 -0.000046
0.933333	 0.000149
0.946666	 0.000035
0.959999	 -0.000205
0.973333	 -0.000307
0.986666	 -0.000245
0.999999	 -0.000268
1.013333	 -0.000458
1.026666	 -0.000561
1.039999	 -0.000382
1.053333	 0.000032
1.066666	 0.000505
1.079999	 0.000812
1.093333	 0.000795
1.106666	 0.000512
1.119999	 0.000230
1.133333	 0.000201
1.146666	 0.000402
1.159999	 0.000557
1.173333	 0.000530
1.186666	 0.000473
1.199999	 0.000495
1.213333	 0.000539
1.226666	 0.000542
1.239999	 0.000509
1.253332	 0.000500
1.266666	 0.000535
1.279999	 0.000563
1.293332	 0.000553
1.306666	 0.000521
1.319999	 0.000455
1.333332	 0.000310
1.346666	 0.000094
1.359999	 -0.000111
1.373332	 -0.000252
1.386666	 -0.000299
1.399999	 -0.000240
1.413332	 -0.000163
1.426666	 -0.000130
1.439999	 0.000381
1.453332	 0.006362
1.466666	 0.033144
1.479999	 0.097156
1.493332	 0.189996
1.506666	 0.276247
1.519999	 0.327256
1.533332	 0.341921
1.546666	 0.334157
1.559999	 0.316818
1.573332	 0.297352
1.586666	 0.278649
1.599999	 0.261396
1.613332	 0.246237
1.626665	 0.233494
1.639999	 0.222319
1.653332	 0.211531
1.666665	 0.200587
1.679999	 0.189399
1.693332	 0.178037
1.706665	 0.166674
1.719999	 0.155566
1.733332	 0.144958
1.746665	 0.134561
1.759999	 0.123683
1.773332	 0.112321
1.786665	 0.101251
1.799999	 0.091078
1.813332	 0.081854
1.826665	 0.073354
1.839999	 0.065339
1.853332	 0.057781
1.866665	 0.050974
1.879999	 0.045223
1.893332	 0.040537
1.906665	 0.036859
1.919999	 0.034266
1.933332	 0.032736
1.946665	 0.031912
1.959998	 0.031223
1.973332	 0.030203
1.986665	 0.028706
1.999998	 0.026896
2.013332	 0.025027
2.026665	 0.023158
2.039999	 0.021192
2.053332	 0.019216
2.066665	 0.017410
2.079998	 0.015672
2.093332	 0.013840
2.106665	 0.012134
2.119998	 0.010874
2.133332	 0.010045
2.146665	 0.009394
2.159998	 0.008716
2.173332	 0.008024
2.186665	 0.007456
2.199998	 0.007056
2.213332	 0.006694
2.226665	 0.006203
2.239998	 0.005570
2.253332	 0.004989
2.266665	 0.004724
2.279998	 0.004786
2.293332	 0.004837
2.306665	 0.004663
2.319998	 0.004455
2.333332	 0.004391
2.346665	 0.004350
2.359998	 0.004168
2.373332	 0.003861
2.386665	 0.003544
2.399998	 0.003335
2.413332	 0.003294
2.426665	 0.003324
2.439998	 0.003302
2.453331	 0.003232
2.466665	 0.003141
2.479998	 0.003037
2.493331	 0.002962
2.506665	 0.002923
2.519998	 0.002844
2.533331	 0.002669
2.546665	 0.002437
2.559998	 0.002221
2.573331	 0.002040
2.586665	 0.002003
2.599998	 0.002312
2.613331	 0.002867
2.626665	 0.003184
2.639998	 0.002993
2.653331	 0.002564
2.666665	 0.002282
2.679998	 0.002210
2.693331	 0.002218
2.706665	 0.002211
2.719998	 0.002078
2.733331	 0.001833
2.746665	 0.001694
2.759998	 0.001723
2.773331	 0.001732
2.786664	 0.001626
2.799998	 0.001546
2.813331	 0.001655
2.826664	 0.001925
2.839998	 0.002214
2.853331	 0.002452
2.866664	 0.002518
2.879998	 0.002161
2.893331	 0.001464
2.906664	 0.000952
2.919998	 0.000936
2.933331	 0.001192
2.946664	 0.001379
2.959998	 0.001425
2.973331	 0.001410
2.986664	 0.001393
2.999998	 0.001405
3.013331	 0.001455
3.026664	 0.001462
3.039998	 0.001341
3.053331	 0.001163
3.066664	 0.000977
3.079998	 0.000735
3.093331	 0.000549
3.106664	 0.000605
3.119998	 0.000842
3.133331	 0.001098
3.146664	 0.001327
3.159997	 0.001520
3.173331	 0.001624
3.186664	 0.001525
3.199997	 0.001188
3.213331	 0.000871
3.226664	 0.000825
3.239997	 0.000960
3.253331	 0.001059
3.266664	 0.001036
3.279997	 0.000937
3.293331	 0.000894
3.306664	 0.001018
3.319997	 0.001281
3.333331	 0.001527
3.346664	 0.001590
3.359997	 0.001503
3.373331	 0.001500
3.386664	 0.001643
3.399997	 0.001718
3.413331	 0.001579
3.426664	 0.001317
3.439997	 0.001143
3.453331	 0.001150
3.466664	 0.001153
3.479997	 0.000967
3.493330	 0.000710
3.506664	 0.000599
3.519997	 0.000666
3.533330	 0.000816
3.546664	 0.001009
3.559997	 0.001223
3.573330	 0.001408
3.586664	 0.001525
3.599997	 0.001527
3.613330	 0.001384
3.626664	 0.001199
3.639997	 0.001159
3.653330	 0.001314
3.666664	 0.001501
3.679997	 0.001516
3.693330	 0.001352
3.706664	 0.001176
3.719997	 0.001084
3.733330	 0.001050
3.746664	 0.001077
3.759997	 0.001135
3.773330	 0.001117
3.786664	 0.000991
3.799997	 0.000772
3.813330	 0.000490
3.826663	 0.000362
3.839997	 0.000548
3.853330	 0.000826
3.866663	 0.000885
3.879997	 0.000753
3.893330	 0.000682
3.906663	 0.000760
3.919997	 0.000836
3.933330	 0.000845
3.946663	 0.000882
3.959997	 0.000920
3.973330	 0.000815
3.986663	 0.000574
3.999997	 0.000408
4.013330	 0.000467
4.026663	 0.000609
4.039997	 0.000569
4.053330	 0.000369
4.066663	 0.000269
4.079997	 0.000341
4.093330	 0.000445
4.106663	 0.000420
4.119997	 0.000203
4.133330	 -0.000099
4.146663	 -0.000328
4.159997	 -0.000481
4.173330	 -0.000584
4.186663	 -0.000542
4.199996	 -0.000379
4.213330	 -0.000220
4.226663	 0.000049
4.239996	 0.000534
4.253330	 0.000891
4.266663	 0.000735
4.279996	 0.000246
4.293330	 -0.000072
4.306663	 -0.000026
4.319996	 0.000205
4.333330	 0.000384
4.346663	 0.000402
4.359996	 0.000318
4.373330	 0.000221
4.386663	 0.000081
4.399996	 -0.000104
4.413330	 -0.000138
4.426663	 0.000038
4.439996	 0.000084
4.453330	 -0.000198
4.466663	 -0.000496
4.479996	 -0.000503
4.493330	 -0.000272
4.506663	 0.000006
4.519996	 0.000120
4.533329	 -0.000031
4.546663	 -0.000270
4.559996	 -0.000409
4.573329	 -0.000477
4.586663	 -0.000508
4.599996	 -0.000430
4.613329	 -0.000256
4.626663	 -0.000068
4.639996	 0.000110
4.653329	 0.000266
4.666663	 0.000360
4.679996	 0.000316
4.693329	 0.000091
4.706663	 -0.000140
4.719996	 -0.000130
4.733329	 0.000103
4.746663	 0.000298
4.759996	 0.000384
4.773329	 0.000577
4.786663	 0.000815
4.799996	 0.000667
4.813329	 0.000126
4.826663	 -0.000238
4.839996	 -0.000183
4.853329	 -0.000084
4.866663	 -0.000229
4.879996	 -0.000502
4.893329	 -0.000675
4.906662	 -0.000573
4.919996	 -0.000201
4.933329	 0.000154
4.946662	 0.000203
4.959996	 -0.000076
4.973329	 -0.000495
4.986662	 -0.000851
4.999996	 -0.001026
5.013329	 -0.000985
5.026662	 -0.000791
5.039996	 -0.000628
5.053329	 -0.000614
5.066662	 -0.000649
5.079996	 -0.000629
5.093329	 -0.000598
5.106662	 -0.000632
5.119996	 -0.000742
5.133329	 -0.000827
5.146662	 -0.000750
5.159996	 -0.000458
5.173329	 -0.000061
5.186662	 0.000188
5.199996	 0.000078
5.213329	 -0.000307
5.226662	 -0.000681
5.239995	 -0.000884
5.253329	 -0.000902
5.266662	 -0.000765
5.279995	 -0.000611
5.293329	 -0.000587
5.306662	 -0.000638
5.319995	 -0.000657
5.333329	 -0.000719
5.346662	 -0.000905
5.359995	 -0.001114
5.373329	 -0.001208
5.386662	 -0.001163
5.399995	 -0.001060
5.413329	 -0.001014
5.426662	 -0.001105
5.439995	 -0.001309
5.453329	 -0.001516
5.466662	 -0.001618
5.479995	 -0.001591
5.493329	 -0.001499
5.506662	 -0.001394
5.519995	 -0.001273
5.533329	 -0.001143
5.546662	 -0.000979
5.559995	 -0.000766
5.573328	 -0.000643
5.586662	 -0.000716
5.599995	 -0.000909
5.613328	 -0.001167
5.626662	 -0.001425
5.639995	 -0.001518
5.653328	 -0.001385
5.666662	 -0.001109
5.679995	 -0.000797
5.693328	 -0.000548
5.706662	 -0.000370
5.719995	 -0.000171
5.733328	 0.000073
5.746662	 0.000287
5.759995	 0.000416
5.773328	 0.000489
5.786662	 0.000539
5.799995	 0.000567
5.813328	 0.000673
5.826662	 0.000997
5.839995	 0.001456
5.853328	 0.001911
5.866662	 0.002430
5.879995	 0.003014
5.893328	 0.003460
5.906662	 0.003729
5.919995	 0.004057
5.933328	 0.004520
5.946661	 0.004870
5.959995	 0.005001
5.973328	 0.005197
5.986661	 0.005749
5.999995	 0.006604
6.013328	 0.007490
6.026661	 0.008220
6.039995	 0.008803
6.053328	 0.009245
6.066661	 0.009483
6.079995	 0.009631
6.093328	 0.010025
6.106661	 0.010808
6.119995	 0.011710
6.133328	 0.012437
6.146661	 0.013022
6.159995	 0.013520
6.173328	 0.013784
6.186661	 0.013824
6.199995	 0.013921
6.213328	 0.014276
6.226661	 0.014859
6.239995	 0.015498
6.253328	 0.016026
6.266661	 0.016406
6.279994	 0.016709
6.293328	 0.017068
6.306661	 0.017606
6.319994	 0.018278
6.333328	 0.018921
6.346661	 0.019478
6.359994	 0.019961
6.373328	 0.020314
6.386661	 0.020507
6.399994	 0.020649
6.413328	 0.020849
6.426661	 0.021120
6.439994	 0.021408
6.453328	 0.021613
6.466661	 0.021690
6.479994	 0.021719
6.493328	 0.021780
6.506661	 0.021846
6.519994	 0.021891
6.533328	 0.021880
6.546661	 0.021749
6.559994	 0.021637
6.573328	 0.021749
6.586661	 0.021936
6.599994	 0.021926
6.613328	 0.021779
6.626661	 0.021649
6.639994	 0.021600
6.653327	 0.021721
6.666661	 0.021970
6.679994	 0.022194
6.693327	 0.022400
6.706661	 0.022617
6.719994	 0.022746
6.733327	 0.022778
6.746661	 0.022809
6.759994	 0.022835
6.773327	 0.022821
6.786661	 0.022811
6.799994	 0.022850
6.813327	 0.022946
6.826661	 0.023043
6.839994	 0.023091
6.853327	 0.023097
6.866661	 0.023055
6.879994	 0.023061
6.893327	 0.023267
6.906661	 0.023584
6.919994	 0.023779
6.933327	 0.023869
6.946661	 0.024068
6.959994	 0.024385
6.973327	 0.024610
6.986660	 0.024693
6.999994	 0.024849
7.013327	 0.025206
7.026660	 0.025603
7.039994	 0.025882
7.053327	 0.026027
7.066660	 0.026000
7.079994	 0.025910
7.093327	 0.026032
7.106660	 0.026341
7.119994	 0.026574
7.133327	 0.026631
7.146660	 0.026589
7.159994	 0.026891
7.173327	 0.028315
7.186660	 0.030942
7.199994	 0.033658
7.213327	 0.035155
7.226660	 0.034901
7.239994	 0.033332
7.253327	 0.031478
7.266660	 0.030165
7.279994	 0.029481
7.293327	 0.029091
7.306660	 0.028865
7.319993	 0.028957
7.333327	 0.029317
7.346660	 0.029582
7.359993	 0.029541
7.373327	 0.029355
7.386660	 0.029334
7.399993	 0.029619
7.413327	 0.030077
7.426660	 0.030565
7.439993	 0.031284
7.453327	 0.032456
7.466660	 0.033784
7.479993	 0.034676
7.493327	 0.034852
7.506660	 0.034413
7.519993	 0.033586
7.533327	 0.032720
7.546660	 0.032242
7.559993	 0.032256
7.573327	 0.032383
7.586660	 0.032337
7.599993	 0.032248
7.613327	 0.032298
7.626660	 0.032528
7.639993	 0.032851
7.653327	 0.033057
7.666660	 0.033118
7.679993	 0.033286
7.693326	 0.033723
7.706660	 0.034329
7.719993	 0.034859
7.733326	 0.035105
7.746660	 0.035017
7.759993	 0.034781
7.773326	 0.034715
7.786660	 0.034941
7.799993	 0.035300
7.813326	 0.035577
7.826660	 0.035692
7.839993	 0.035737
7.853326	 0.035867
7.866660	 0.036157
7.879993	 0.036511
7.893326	 0.036840
7.906660	 0.037227
7.919993	 0.037686
7.933326	 0.037968
7.946660	 0.037805
7.959993	 0.037349
7.973326	 0.037146
7.986660	 0.037480
7.999993	 0.037993
8.013327	 0.038224
8.026660	 0.038196
8.039993	 0.038199
8.053327	 0.038386
8.066660	 0.038778
8.079993	 0.039302
8.093327	 0.039829
8.106660	 0.040280
8.119993	 0.040599
8.133327	 0.040823
8.146660	 0.041112
8.159993	 0.041567
8.173326	 0.042320
8.186660	 0.043440
8.199993	 0.044512
8.213326	 0.044912
8.226660	 0.044594
8.239993	 0.044056
8.253326	 0.043605
8.266660	 0.043247
8.279993	 0.043096
8.293326	 0.043284
8.306660	 0.043663
8.319993	 0.043957
8.333326	 0.044069
8.346660	 0.044111
8.359993	 0.044289
8.373326	 0.044626
8.386660	 0.044853
8.399993	 0.044816
8.413326	 0.044688
8.426660	 0.044686
8.439993	 0.044868
8.453326	 0.045115
8.466660	 0.045230
8.479993	 0.045162
8.493326	 0.045070
8.506660	 0.045124
8.519993	 0.045347
8.533326	 0.045656
8.546659	 0.045958
8.559993	 0.046146
8.573326	 0.046176
8.586659	 0.046144
8.599993	 0.046136
8.613326	 0.046130
8.626659	 0.046110
8.639993	 0.046046
8.653326	 0.045943
8.666659	 0.046031
8.679993	 0.046444
8.693326	 0.046884
8.706659	 0.047150
8.719993	 0.047365
8.733326	 0.047493
8.746659	 0.047406
8.759993	 0.047211
8.773326	 0.046985
8.786659	 0.046699
8.799993	 0.046451
8.813326	 0.046436
8.826659	 0.046807
8.839993	 0.047566
8.853326	 0.048567
8.866659	 0.049554
8.879992	 0.050169
8.893326	 0.050318
8.906659	 0.050450
8.919992	 0.050894
8.933326	 0.051294
8.946659	 0.051347
8.959992	 0.051350
8.973326	 0.051490
8.986659	 0.051563
8.999992	 0.051515
9.013326	 0.051474
9.026659	 0.051528
9.039992	 0.051782
9.053326	 0.052396
9.066659	 0.053748
9.079992	 0.056237
9.093326	 0.059378
9.106659	 0.061718
9.119992	 0.062269
9.133326	 0.061514
9.146659	 0.060419
9.159992	 0.059191
9.173326	 0.057720
9.186659	 0.056396
9.199992	 0.055600
9.213326	 0.055064
9.226659	 0.054405
9.239992	 0.053652
9.253325	 0.053107
9.266659	 0.053042
9.279992	 0.053365
9.293325	 0.053649
9.306659	 0.053613
9.319992	 0.053419
9.333325	 0.053415
9.346659	 0.053706
9.359992	 0.054115
9.373325	 0.054467
9.386659	 0.054732
9.399992	 0.054953
9.413325	 0.055183
9.426659	 0.055418
9.439992	 0.055518
9.453325	 0.055427
9.466659	 0.055334
9.479992	 0.055363
9.493325	 0.055371
9.506659	 0.055294
9.519992	 0.055332
9.533325	 0.055638
9.546659	 0.056135
9.559992	 0.056591
9.573325	 0.056813
9.586658	 0.056816
9.599992	 0.056754
9.613325	 0.056738
9.626658	 0.056764
9.639992	 0.056738
9.653325	 0.056614
9.666658	 0.056585
9.679992	 0.056887
9.693325	 0.057367
9.706658	 0.057693
9.719992	 0.057781
9.733325	 0.057816
9.746658	 0.057995
9.759992	 0.058163
9.773325	 0.058052
9.786658	 0.057869
9.799992	 0.057983
9.813325	 0.058311
9.826658	 0.058542
9.839992	 0.058668
9.853325	 0.058932
9.866658	 0.059354
9.879992	 0.059711
9.893325	 0.059995
9.906658	 0.060407
9.919991	 0.061045
9.933325	 0.061692
9.946658	 0.061899
9.959991	 0.061516
9.973325	 0.060912
9.986658	 0.060480
9.999991	 0.060257
10.013325	 0.060109
10.026658	 0.060074
10.039991	 0.060268
10.053325	 0.060503
10.066658	 0.060523
10.079991	 0.060463
10.093325	 0.060544
10.106658	 0.060655
10.119991	 0.060700
10.133325	 0.060909
10.146658	 0.061325
10.159991	 0.061615
10.173325	 0.061777
10.186658	 0.062212
10.199991	 0.062895
10.213325	 0.063356
10.226658	 0.063423
10.239991	 0.063303
10.253325	 0.063230
10.266658	 0.063446
10.279991	 0.063977
10.293324	 0.064349
10.306658	 0.064195
10.319991	 0.063832
10.333324	 0.063752
10.346658	 0.064036
10.359991	 0.064422
10.373324	 0.064678
10.386658	 0.064889
10.399991	 0.065349
10.413324	 0.066142
10.426658	 0.066947
10.439991	 0.067368
10.453324	 0.067372
10.466658	 0.067193
10.479991	 0.067011
10.493324	 0.066816
10.506658	 0.066449
10.519991	 0.065980
10.533324	 0.065803
10.546658	 0.066018
10.559991	 0.066252
10.573324	 0.066275
10.586658	 0.066227
10.599991	 0.066261
10.613324	 0.066404
10.626657	 0.066634
10.639991	 0.066931
10.653324	 0.067358
10.666657	 0.067933
10.679991	 0.068469
10.693324	 0.068805
10.706657	 0.068968
10.719991	 0.068964
10.733324	 0.068944
10.746657	 0.069445
10.759991	 0.070910
10.773324	 0.073256
10.786657	 0.075774
10.799991	 0.077219
10.813324	 0.076905
10.826657	 0.075544
10.839991	 0.074169
10.853324	 0.073044
10.866657	 0.072160
10.879991	 0.071561
10.893324	 0.071043
10.906657	 0.070380
10.919991	 0.069665
10.933324	 0.069199
10.946657	 0.069127
10.959991	 0.069231
10.973324	 0.069245
10.986657	 0.069189
10.999990	 0.069199
11.013324	 0.069316
11.026657	 0.069498
11.039990	 0.069644
11.053324	 0.069677
11.066657	 0.069651
11.079990	 0.069677
11.093324	 0.069755
11.106657	 0.069830
11.119990	 0.069955
11.133324	 0.070108
11.146657	 0.070079
11.159990	 0.069853
11.173324	 0.069726
11.186657	 0.069891
11.199990	 0.070209
11.213324	 0.070424
11.226657	 0.070458
11.239990	 0.070487
11.253324	 0.070633
11.266657	 0.070720
11.279990	 0.070675
11.293324	 0.070730
11.306657	 0.070982
11.319990	 0.071201
11.333323	 0.071163
11.346657	 0.070965
11.359990	 0.070900
11.373323	 0.071032
11.386657	 0.071095
11.399990	 0.070929
11.413323	 0.070753
11.426657	 0.070824
11.439990	 0.071057
11.453323	 0.071236
11.466657	 0.071366
11.479990	 0.071471
11.493323	 0.071385
11.506657	 0.071124
11.519990	 0.070983
11.533323	 0.071111
11.546657	 0.071439
11.559990	 0.071997
11.573323	 0.072808
11.586657	 0.073627
11.599990	 0.074202
11.613323	 0.074494
11.626657	 0.074497
11.639990	 0.074161
11.653323	 0.073504
11.666656	 0.072706
11.679990	 0.072074
11.693323	 0.071846
11.706656	 0.071978
11.719990	 0.072285
11.733323	 0.072596
11.746656	 0.072719
11.759990	 0.072744
11.773323	 0.073056
11.786656	 0.073693
11.799990	 0.074204
11.813323	 0.074314
11.826656	 0.074230
11.839990	 0.074246
11.853323	 0.074463
11.866656	 0.074704
11.879990	 0.074691
11.893323	 0.074633
11.906656	 0.075360
11.919990	 0.077560
11.933323	 0.081002
11.946656	 0.084447
11.959990	 0.086273
11.973323	 0.085638
11.986656	 0.083180
11.999990	 0.080310
12.013323	 0.078101
12.026656	 0.076871
12.039989	 0.076350
12.053323	 0.076103
12.066656	 0.075879
12.079989	 0.075690
12.093323	 0.075594
12.106656	 0.075531
12.119989	 0.075489
12.133323	 0.075561
12.146656	 0.075708
12.159989	 0.075689
12.173323	 0.075437
12.186656	 0.075244
12.199989	 0.075315
12.213323	 0.075502
12.226656	 0.075673
12.239989	 0.075871
12.253323	 0.076049
12.266656	 0.076120
12.279989	 0.076177
12.293323	 0.076282
12.306656	 0.076379
12.319989	 0.076676
12.333323	 0.077550
12.346656	 0.078858
12.359989	 0.079921
12.373322	 0.080250
12.386656	 0.079940
12.399989	 0.079355
12.413322	 0.078594
12.426656	 0.077562
12.439989	 0.076569
12.453322	 0.076238
12.466656	 0.076589
12.479989	 0.077014
12.493322	 0.077330
12.506656	 0.077993
12.519989	 0.079100
12.533322	 0.080068
12.546656	 0.080411
12.559989	 0.080121
12.573322	 0.079393
12.586656	 0.078504
12.599989	 0.077749
12.613322	 0.077254
12.626656	 0.077041
12.639989	 0.077076
12.653322	 0.077234
12.666656	 0.077439
12.679989	 0.077615
12.693322	 0.077708
12.706656	 0.077845
12.719989	 0.078071
12.733322	 0.078187
12.746655	 0.078143
12.759989	 0.078080
12.773322	 0.078077
12.786655	 0.078125
12.799989	 0.078147
12.813322	 0.078089
12.826655	 0.078122
12.839989	 0.078515
12.853322	 0.079247
12.866655	 0.080008
12.879989	 0.080564
12.893322	 0.080815
12.906655	 0.080698
12.919989	 0.080338
12.933322	 0.080027
12.946655	 0.079945
12.959989	 0.080015
12.973322	 0.080030
12.986655	 0.079946
12.999989	 0.079920
13.013322	 0.080005
13.026655	 0.079984
13.039989	 0.079742
13.053322	 0.079507
13.066655	 0.079457
13.079988	 0.079547
13.093322	 0.079766
13.106655	 0.080160
13.119988	 0.080580
13.133322	 0.080808
13.146655	 0.080968
13.159988	 0.081278
13.173322	 0.081621
13.186655	 0.081764
13.199988	 0.081655
13.213322	 0.081402
13.226655	 0.081167
13.239988	 0.080987
13.253322	 0.080783
13.266655	 0.080546
13.279988	 0.080301
13.293322	 0.080065
13.306655	 0.080040
13.319988	 0.080347
13.333322	 0.080654
13.346655	 0.080736
13.359988	 0.080850
13.373322	 0.081082
13.386655	 0.081155
13.399988	 0.081012
13.413321	 0.080872
13.426655	 0.080828
13.439988	 0.080808
13.453321	 0.080804
13.466655	 0.080881
13.479988	 0.080925
13.493321	 0.080661
13.506655	 0.080147
13.519988	 0.079765
13.533321	 0.079676
13.546655	 0.079714
13.559988	 0.079708
13.573321	 0.079708
13.586655	 0.079845
13.599988	 0.080061
13.613321	 0.080113
13.626655	 0.079890
13.639988	 0.079641
13.653321	 0.079698
13.666655	 0.080051
13.679988	 0.080416
13.693321	 0.080624
13.706655	 0.080684
13.719988	 0.080631
13.733321	 0.080546
13.746655	 0.080543
13.759988	 0.080602
13.773321	 0.080660
13.786654	 0.080813
13.799988	 0.081213
13.813321	 0.081698
13.826654	 0.081826
13.839988	 0.081468
13.853321	 0.080911
13.866654	 0.080428
13.879988	 0.080196
13.893321	 0.080266
13.906654	 0.080385
13.919988	 0.080348
13.933321	 0.080366
13.946654	 0.080623
13.959988	 0.080895
13.973321	 0.080953
13.986654	 0.080886
13.999988	 0.080932
14.013321	 0.081173
14.026654	 0.081359
14.039988	 0.081303
14.053321	 0.081268
14.066654	 0.081483
14.079988	 0.081665
14.093321	 0.081483
14.106654	 0.081125
14.119987	 0.081052
14.133321	 0.081331
14.146654	 0.081603
14.159987	 0.081596
14.173321	 0.081290
14.186654	 0.080915
14.199987	 0.080742
14.213321	 0.080765
14.226654	 0.080883
14.239987	 0.081110
14.253321	 0.081419
14.266654	 0.081723
14.279987	 0.082040
14.293321	 0.082375
14.306654	 0.082520
14.319987	 0.082334
14.333321	 0.081961
14.346654	 0.081615
14.359987	 0.081500
14.373321	 0.081642
14.386654	 0.081717
14.399987	 0.081560
14.413321	 0.081416
14.426654	 0.081457
14.439987	 0.081615
14.453321	 0.081725
14.466654	 0.081581
14.479987	 0.081266
14.493320	 0.081166
14.506654	 0.081379
14.519987	 0.081628
14.533320	 0.081763
14.546654	 0.081877
14.559987	 0.081962
14.573320	 0.081834
14.586654	 0.081510
14.599987	 0.081293
14.613320	 0.081398
14.626654	 0.081726
14.639987	 0.081990
14.653320	 0.082005
14.666654	 0.081861
14.679987	 0.081775
14.693320	 0.081782
14.706654	 0.081747
14.719987	 0.081578
14.733320	 0.081314
14.746654	 0.081154
14.759987	 0.081220
14.773320	 0.081392
14.786654	 0.081524
14.799987	 0.081616
14.813320	 0.081661
14.826653	 0.081514
14.839987	 0.081155
14.853320	 0.080838
14.866653	 0.080758
14.879987	 0.080806
14.893320	 0.080813
14.906653	 0.080735
14.919987	 0.080682
14.933320	 0.080840
14.946653	 0.081122
14.959987	 0.081248
14.973320	 0.081321
14.986653	 0.081658
14.999987	 0.082141
15.013320	 0.082320
15.026653	 0.082126
15.039987	 0.082014
15.053320	 0.082206
15.066653	 0.082341
15.079987	 0.082179
15.093320	 0.082064
15.106653	 0.082257
15.119987	 0.082452
15.133320	 0.082307
15.146653	 0.081898
15.159986	 0.081504
15.173320	 0.081314
15.186653	 0.081415
15.199986	 0.081719
15.213320	 0.081864
15.226653	 0.081559
15.239986	 0.081017
15.253320	 0.080728
15.266653	 0.080810
15.279986	 0.080891
15.293320	 0.080640
15.306653	 0.080206
15.319986	 0.079979
15.333320	 0.079984
15.346653	 0.079968
15.359986	 0.079920
15.373320	 0.079929
15.386653	 0.079880
15.399986	 0.079636
15.413320	 0.079260
15.426653	 0.079051
15.439986	 0.079249
15.453320	 0.079639
15.466653	 0.079850
15.479986	 0.079853
15.493320	 0.079847
15.506653	 0.079898
15.519986	 0.079971
15.533319	 0.080071
15.546653	 0.080195
15.559986	 0.080407
15.573319	 0.080820
15.586653	 0.081294
15.599986	 0.081519
15.613319	 0.081440
15.626653	 0.081231
15.639986	 0.081053
15.653319	 0.080990
15.666653	 0.081063
15.679986	 0.081300
15.693319	 0.081634
15.706653	 0.081805
15.719986	 0.081726
15.733319	 0.081628
15.746653	 0.081600
15.759986	 0.081484
15.773319	 0.081270
15.786653	 0.081121
15.799986	 0.081098
15.813319	 0.081107
15.826653	 0.081060
15.839986	 0.081001
15.853319	 0.081035
15.866652	 0.081153
15.879986	 0.081233
15.893319	 0.081213
15.906652	 0.081129
15.919986	 0.081045
15.933319	 0.081030
15.946652	 0.081117
15.959986	 0.081209
15.973319	 0.081208
15.986652	 0.081212
15.999986	 0.081238
16.013319	 0.081085
16.026653	 0.080797
16.039988	 0.080805
16.053322	 0.081257
16.066656	 0.081640
16.079990	 0.081564
16.093325	 0.081420
16.106659	 0.081663
16.119993	 0.082080
16.133327	 0.082255
16.146662	 0.082160
16.159996	 0.081973
16.173330	 0.081773
16.186665	 0.081581
16.199999	 0.081408
16.213333	 0.081213
16.226667	 0.080990
16.240002	 0.080841
16.253336	 0.080923
16.266670	 0.081317
16.280005	 0.081948
16.293339	 0.082710
16.306673	 0.083522
16.320007	 0.084333
16.333342	 0.085332
16.346676	 0.087372
16.360010	 0.092841
16.373344	 0.105506
16.386679	 0.125119
16.400013	 0.141252
16.413347	 0.140869
16.426682	 0.123840
16.440016	 0.102173
16.453350	 0.084865
16.466684	 0.072035
16.480019	 0.061251
16.493353	 0.051878
16.506687	 0.044077
16.520021	 0.037695
16.533356	 0.032485
16.546690	 0.028204
16.560024	 0.024559
16.573359	 0.021452
16.586693	 0.018910
16.600027	 0.016819
16.613361	 0.015045
16.626696	 0.013491
16.640030	 0.011962
16.653364	 0.010377
16.666698	 0.008942
16.680033	 0.007845
16.693367	 0.007076
16.706701	 0.006531
16.720036	 0.006066
16.733370	 0.005480
16.746704	 0.004782
16.760038	 0.004292
16.773373	 0.004004
16.786707	 0.003468
16.800041	 0.002582
16.813375	 0.001703
16.826710	 0.001061
16.840044	 0.000539
16.853378	 -0.000139
16.866713	 -0.001031
16.880047	 -0.001861
16.893381	 -0.002493
16.906715	 -0.003082
16.920050	 -0.003711
16.933384	 -0.004452
16.946718	 -0.005391
16.960052	 -0.006316
16.973387	 -0.006985
16.986721	 -0.007528
17.000055	 -0.008202
17.013390	 -0.009039
17.026724	 -0.009861
17.040058	 -0.010491
17.053392	 -0.010957
17.066727	 -0.011396
17.080061	 -0.011814
17.093395	 -0.012092
17.106730	 -0.012170
17.120064	 -0.012115
17.133398	 -0.012111
17.146732	 -0.012324
17.160067	 -0.012741
17.173401	 -0.013211
17.186735	 -0.013544
17.200069	 -0.013617
17.213404	 -0.013448
17.226738	 -0.013109
17.240072	 -0.012652
17.253407	 -0.012217
17.266741	 -0.011958
17.280075	 -0.011828
17.293409	 -0.011689
17.306744	 -0.011444
17.320078	 -0.011007
17.333412	 -0.010483
17.346746	 -0.010128
17.360081	 -0.009948
17.373415	 -0.009733
17.386749	 -0.009475
17.400084	 -0.009341
17.413418	 -0.009283
17.426752	 -0.009102
17.440086	 -0.008755
17.453421	 -0.008366
17.466755	 -0.008035
17.480089	 -0.007756
17.493423	 -0.007516
17.506758	 -0.007305
17.520092	 -0.007116
17.533426	 -0.007011
17.546761	 -0.006997
17.560095	 -0.006911
17.573429	 -0.006590
17.586763	 -0.006121
17.600098	 -0.005823
17.613432	 -0.005890
17.626766	 -0.006099
17.640100	 -0.006037
17.653435	 -0.005603
17.666769	 -0.005060
17.680103	 -0.004691
17.693438	 -0.004551
17.706772	 -0.004487
17.720106	 -0.004371
17.733440	 -0.004258
17.746775	 -0.004240
17.760109	 -0.004259
17.773443	 -0.004190
17.786777	 -0.003983
17.800112	 -0.003689
17.813446	 -0.003411
17.826780	 -0.003122
17.840115	 -0.002759
17.853449	 -0.002441
17.866783	 -0.002273
17.880117	 -0.002168
17.893452	 -0.001982
17.906786	 -0.001704
17.920120	 -0.001500
17.933455	 -0.001524
17.946789	 -0.001636
17.960123	 -0.001584
17.973457	 -0.001424
17.986792	 -0.001434
18.000126	 -0.001640
18.013460	 -0.001788
18.026794	 -0.001805
18.040129	 -0.001774
18.053463	 -0.001596
18.066797	 -0.001238
18.080132	 -0.000945
18.093466	 -0.000916
18.106800	 -0.001063
18.120134	 -0.001137
18.133469	 -0.001020
18.146803	 -0.000863
18.160137	 -0.000856
18.173471	 -0.000974
18.186806	 -0.001072
18.200140	 -0.001083
18.213474	 -0.001024
18.226809	 -0.000986
18.240143	 -0.001050
18.253477	 -0.001117
18.266811	 -0.001044
18.280146	 -0.000917
18.293480	 -0.000833
18.306814	 -0.000670
18.320148	 -0.000390
18.333483	 -0.000210
18.346817	 -0.000351
18.360151	 -0.000696
18.373486	 -0.000868
18.386820	 -0.000695
18.400154	 -0.000354
18.413488	 -0.000124
18.426823	 -0.000133
18.440157	 -0.000265
18.453491	 -0.000361
18.466825	 -0.000349
18.480160	 -0.000230
18.493494	 -0.000193
18.506828	 -0.000457
18.520163	 -0.000863
18.533497	 -0.000999
18.546831	 -0.000766
18.560165	 -0.000449
18.573500	 -0.000304
18.586834	 -0.000286
18.600168	 -0.000197
18.613503	 -0.000031
18.626837	 0.000059
18.640171	 0.000081
18.653505	 0.000105
18.666840	 0.000119
18.680174	 0.000172
18.693508	 0.000343
18.706842	 0.000610
18.720177	 0.000847
18.733511	 0.000855
18.746845	 0.000600
18.760180	 0.000274
18.773514	 0.000073
18.786848	 0.000086
18.800182	 0.000232
18.813517	 0.000348
18.826851	 0.000431
18.840185	 0.000517
18.853519	 0.000520
18.866854	 0.000478
18.880188	 0.000510
18.893522	 0.000508
18.906857	 0.000403
18.920191	 0.000338
18.933525	 0.000273
18.946859	 0.000073
18.960194	 -0.000142
18.973528	 -0.000220
18.986862	 -0.000194
19.000196	 -0.000147
19.013531	 -0.000079
19.026865	 0.000007
19.040199	 0.000052
19.053534	 0.000071
19.066868	 0.000144
19.080202	 0.000270
19.093536	 0.000410
19.106871	 0.000591
19.120205	 0.000792
19.133539	 0.000874
19.146873	 0.000819
19.160208	 0.000791
19.173542	 0.000842
19.186876	 0.000870
19.200211	 0.000896
19.213545	 0.001058
19.226879	 0.001249
19.240213	 0.001178
19.253548	 0.000921
19.266882	 0.000859
19.280216	 0.001064
19.293550	 0.001239
19.306885	 0.001175
19.320219	 0.000972
19.333553	 0.000890
19.346888	 0.001061
19.360222	 0.001270
19.373556	 0.001213
19.386890	 0.000988
19.400225	 0.000904
19.413559	 0.000915
19.426893	 0.000864
19.440228	 0.000906
19.453562	 0.001194
19.466896	 0.001549
19.480230	 0.001701
19.493565	 0.001562
19.506899	 0.001316
19.520233	 0.001244
19.533567	 0.001277
19.546902	 0.001082
19.560236	 0.000688
19.573570	 0.000493
19.586905	 0.000634
19.600239	 0.000818
19.613573	 0.000793
19.626907	 0.000639
19.640242	 0.000595
19.653576	 0.000725
19.666910	 0.000866
19.680244	 0.000852
19.693579	 0.000685
19.706913	 0.000539
19.720247	 0.000583
19.733582	 0.000717
19.746916	 0.000717
19.760250	 0.000592
19.773584	 0.000486
19.786919	 0.000476
19.800253	 0.000603
19.813587	 0.000740
19.826921	 0.000674
19.840256	 0.000475
19.853590	 0.000366
19.866924	 0.000457
19.880259	 0.000781
19.893593	 0.001141
19.906927	 0.001168
19.920261	 0.000892
19.933596	 0.000728
19.946930	 0.000813
19.960264	 0.000951
19.973598	 0.001042
19.986933	 0.001120

*------------------------ End of raw data
Results for Channel	1	=	242.00	nm
Title:	Report Title
Run File:	C:\HPLC\PET 2025\2025.06.04\bm24_npet_37c_24h004.run
--------------
Injection Info
--------------
Method:	C:\METODOS EQUIPO 2 2025\20250402 PET_Calibrado TPA MHET BHET DIMER.mth
Sample:	BM24_nPET_37C_24h
Injection Date:	Wed Jun 04 13:07:49 2025
Manual injection
Operator:	Paloma
Instrument:	3
Notes:	
---------
Misc Info
---------
Workstation:	HPLC
Bus Address:	44
Run Time:	0.000	to	20.000	min.
-----------
Recalc Info
-----------
Recalc Method:	c:\metodos equipo 2 2025\20250402 pet_calibrado tpa mhet bhet dimer.mth
Recalc Date:	Thu Jun 05 08:35:06 2025
Operator:	Paloma
Instrument:	3
Notes:	
Sample Rate:	5.000 Hz.
Measurement Type:	1 = Area
Calculation Type:	4 = ExtStd
Normalize Results:	No
------------------------
Peak Info for Channel 1
------------------------
4 Peaks (tR	Timeoffset	RRT	Sepcode	Width	Counts	Result	Name)
6.595	0.247	0.0000	BB	80.96	1080327	9.742167	TPA (uM)
7.266	0.020	0.0000	GR	0.00	317102	5.950405	MHET (uM)
7.492	-0.016	0.0000	BB	4.87	148087	1.788273	BHET (uM)
9.118	-0.028	0.0000	BB	5.81	508140	9.123701	DIMER (uM)
