# Supplementary material for: Engineering Escherichia coli for polyethylene terephthalate powder biodegradation via recoding of an outer membrane protein
Source: iScience. 2026 Jan 2;29(2):114621. doi: 10.1016/j.isci.2025.114621 (PMC12860643; doi:10.1016/j.isci.2025.114621)
Supplement: Data S2. Raw HPLC and UHPLC-MS data — (A) Unprocessed HPLC data files supporting Figures 4, S3, S5, Tables 1 and S4. Files are provided in.txt format corresponding to the data extracted with Varian ProStar software (Varian Inc., Palo Alto, California, USA). Each file contains absorbance values (in arbitrary units) recorded over time under the analytical conditions described in STAR Methods. (B) Raw UHPLC-MS files supporting Figure S4. The chromatograms and mass spectrometry data can be analyzed with the software MassLynx V4.1 (Waters) to obtain the mass spectra of the oligomers TET and TETE. Analytical conditions described in STAR Methods. (A and B) The unprocessed HPLC and UHPLC-MS files have been deposited at Zenodo under the identifier https://zenodo.org/records/17578239. [file mmc5.zip › Data S2/A. HPLC/Figure S3/CysPm nPET 40_1.TXT]

File	C:\HPLC\PET 2025\2025.01.13\bm24_40c_np.run	Filetype	63
WTOASCII Parameters:	C:\star\WTOASCII.TXT
 2 channels
   Channel	 1	242.00	nm	in AU
   Channel	 2	260.00	nm	in AU
Base rate 5.0000 Hz	Bunch 2	Effective rate 5.00000 Hz.	T = 0.003333 min.
6000 points	from	0.000	to	20.000	minutes
Sampling every 4 point(s)
Printing points from	0.000	to	20.000 min, point 0 to 5999
Channels	1	to	2
0.000000	 0.000000	0.000000
0.013333	 -0.000261	-0.000288
0.026667	 -0.000518	-0.000410
0.040000	 -0.000689	-0.000389
0.053333	 -0.000741	-0.000337
0.066667	 -0.000634	-0.000246
0.080000	 -0.000438	-0.000094
0.093333	 -0.000306	0.000030
0.106667	 -0.000261	0.000031
0.120000	 -0.000244	-0.000066
0.133333	 -0.000257	-0.000160
0.146667	 -0.000273	-0.000173
0.160000	 -0.000210	-0.000124
0.173333	 -0.000128	-0.000105
0.186667	 -0.000138	-0.000123
0.200000	 -0.000122	-0.000070
0.213333	 0.000031	0.000066
0.226667	 0.000158	0.000130
0.240000	 0.000135	0.000057
0.253333	 0.000072	-0.000037
0.266667	 0.000052	-0.000052
0.280000	 0.000023	0.000005
0.293333	 -0.000041	0.000076
0.306667	 -0.000119	0.000086
0.320000	 -0.000170	-0.000021
0.333333	 -0.000172	-0.000189
0.346667	 -0.000194	-0.000274
0.360000	 -0.000270	-0.000195
0.373333	 -0.000289	-0.000012
0.386667	 -0.000184	0.000122
0.400000	 -0.000073	0.000109
0.413333	 -0.000131	0.000000
0.426667	 -0.000380	-0.000095
0.440000	 -0.000637	-0.000146
0.453333	 -0.000706	-0.000183
0.466666	 -0.000612	-0.000221
0.480000	 -0.000524	-0.000213
0.493333	 -0.000506	-0.000159
0.506666	 -0.000540	-0.000144
0.520000	 -0.000621	-0.000185
0.533333	 -0.000662	-0.000215
0.546666	 -0.000559	-0.000192
0.560000	 -0.000414	-0.000140
0.573333	 -0.000458	-0.000115
0.586666	 -0.000709	-0.000132
0.600000	 -0.000900	-0.000165
0.613333	 -0.000839	-0.000212
0.626666	 -0.000663	-0.000237
0.640000	 -0.000572	-0.000186
0.653333	 -0.000595	-0.000131
0.666666	 -0.000734	-0.000172
0.680000	 -0.000958	-0.000291
0.693333	 -0.001153	-0.000402
0.706666	 -0.001277	-0.000437
0.720000	 -0.001361	-0.000400
0.733333	 -0.001385	-0.000383
0.746666	 -0.001345	-0.000439
0.760000	 -0.001300	-0.000557
0.773333	 -0.001254	-0.000755
0.786666	 -0.001192	-0.000991
0.800000	 -0.001187	-0.001131
0.813333	 -0.001244	-0.001130
0.826666	 -0.001212	-0.001034
0.839999	 -0.001078	-0.000866
0.853333	 -0.001056	-0.000697
0.866666	 -0.001201	-0.000651
0.879999	 -0.001306	-0.000726
0.893333	 -0.001292	-0.000764
0.906666	 -0.001292	-0.000702
0.919999	 -0.001344	-0.000636
0.933333	 -0.001342	-0.000622
0.946666	 -0.001258	-0.000592
0.959999	 -0.001192	-0.000495
0.973333	 -0.001180	-0.000402
0.986666	 -0.001204	-0.000430
0.999999	 -0.001349	-0.000596
1.013333	 -0.001590	-0.000787
1.026666	 -0.001707	-0.000890
1.039999	 -0.001645	-0.000926
1.053333	 -0.001544	-0.000972
1.066666	 -0.001493	-0.001029
1.079999	 -0.001528	-0.001067
1.093333	 -0.001652	-0.001085
1.106666	 -0.001811	-0.001094
1.119999	 -0.001972	-0.001093
1.133333	 -0.002125	-0.001064
1.146666	 -0.002245	-0.001039
1.159999	 -0.002341	-0.001067
1.173333	 -0.002388	-0.001123
1.186666	 -0.002319	-0.001146
1.199999	 -0.002212	-0.001133
1.213333	 -0.002187	-0.001121
1.226666	 -0.002143	-0.001132
1.239999	 -0.001937	-0.001180
1.253332	 -0.001698	-0.001285
1.266666	 -0.001611	-0.001409
1.279999	 -0.001609	-0.001496
1.293332	 -0.001604	-0.001555
1.306666	 -0.001694	-0.001614
1.319999	 -0.001903	-0.001673
1.333332	 -0.002079	-0.001730
1.346666	 -0.002159	-0.001735
1.359999	 -0.001617	-0.001268
1.373332	 0.005399	0.002668
1.386666	 0.035018	0.017070
1.399999	 0.100838	0.044770
1.413332	 0.189378	0.074705
1.426666	 0.265149	0.090940
1.439999	 0.305671	0.089501
1.453332	 0.314789	0.076723
1.466666	 0.305497	0.058051
1.479999	 0.286978	0.036195
1.493332	 0.264758	0.014125
1.506666	 0.242828	-0.004581
1.519999	 0.223879	-0.017428
1.533332	 0.208699	-0.024278
1.546666	 0.196328	-0.026801
1.559999	 0.185337	-0.027055
1.573332	 0.174840	-0.026572
1.586666	 0.164534	-0.026018
1.599999	 0.154403	-0.025358
1.613332	 0.144528	-0.024457
1.626665	 0.135022	-0.023474
1.639999	 0.125860	-0.022694
1.653332	 0.116752	-0.022312
1.666665	 0.107512	-0.022407
1.679999	 0.098356	-0.022873
1.693332	 0.089590	-0.023399
1.706665	 0.081341	-0.023694
1.719999	 0.073693	-0.023647
1.733332	 0.066735	-0.023174
1.746665	 0.060457	-0.022098
1.759999	 0.054768	-0.020293
1.773332	 0.049537	-0.017825
1.786665	 0.044652	-0.014886
1.799999	 0.040154	-0.011666
1.813332	 0.036123	-0.008365
1.826665	 0.032457	-0.005234
1.839999	 0.029043	-0.002450
1.853332	 0.025909	-0.000129
1.866665	 0.023010	0.001556
1.879999	 0.020216	0.002596
1.893332	 0.017536	0.003250
1.906665	 0.015056	0.003653
1.919999	 0.012751	0.003671
1.933332	 0.010535	0.003266
1.946665	 0.008409	0.002648
1.959998	 0.006465	0.001989
1.973332	 0.004861	0.001270
1.986665	 0.003658	0.000478
1.999998	 0.002690	-0.000250
2.013332	 0.001804	-0.000747
2.026665	 0.001028	-0.001027
2.039999	 0.000406	-0.001279
2.053332	 -0.000158	-0.001618
2.066665	 -0.000772	-0.001959
2.079998	 -0.001358	-0.002204
2.093332	 -0.001720	-0.002394
2.106665	 -0.001864	-0.002614
2.119998	 -0.002003	-0.002855
2.133332	 -0.002180	-0.003022
2.146665	 -0.002249	-0.003047
2.159998	 -0.002222	-0.002963
2.173332	 -0.002266	-0.002869
2.186665	 -0.002430	-0.002824
2.199998	 -0.002614	-0.002836
2.213332	 -0.002701	-0.002862
2.226665	 -0.002644	-0.002848
2.239998	 -0.002517	-0.002810
2.253332	 -0.002493	-0.002810
2.266665	 -0.002690	-0.002834
2.279998	 -0.002998	-0.002805
2.293332	 -0.003195	-0.002728
2.306665	 -0.003222	-0.002673
2.319998	 -0.003191	-0.002683
2.333332	 -0.003186	-0.002757
2.346665	 -0.003218	-0.002860
2.359998	 -0.003278	-0.002930
2.373332	 -0.003355	-0.002963
2.386665	 -0.003450	-0.002997
2.399998	 -0.003545	-0.003046
2.413332	 -0.003605	-0.003076
2.426665	 -0.003600	-0.002985
2.439998	 -0.003515	-0.002752
2.453331	 -0.003420	-0.002621
2.466665	 -0.003458	-0.002791
2.479998	 -0.003636	-0.003099
2.493331	 -0.003774	-0.003308
2.506665	 -0.003753	-0.003353
2.519998	 -0.003626	-0.003244
2.533331	 -0.003472	-0.003059
2.546665	 -0.003349	-0.002943
2.559998	 -0.003318	-0.002966
2.573331	 -0.003374	-0.003069
2.586665	 -0.003453	-0.003152
2.599998	 -0.003525	-0.003151
2.613331	 -0.003630	-0.003070
2.626665	 -0.003810	-0.002996
2.639998	 -0.003984	-0.003002
2.653331	 -0.004037	-0.003072
2.666665	 -0.004008	-0.003167
2.679998	 -0.004028	-0.003241
2.693331	 -0.004114	-0.003242
2.706665	 -0.004199	-0.003174
2.719998	 -0.004254	-0.003110
2.733331	 -0.004254	-0.003122
2.746665	 -0.004183	-0.003205
2.759998	 -0.004137	-0.003299
2.773331	 -0.004203	-0.003351
2.786664	 -0.004330	-0.003368
2.799998	 -0.004455	-0.003412
2.813331	 -0.004551	-0.003497
2.826664	 -0.004627	-0.003543
2.839998	 -0.004805	-0.003505
2.853331	 -0.005140	-0.003464
2.866664	 -0.005426	-0.003513
2.879998	 -0.005398	-0.003622
2.893331	 -0.005066	-0.003697
2.906664	 -0.004726	-0.003699
2.919998	 -0.004603	-0.003676
2.933331	 -0.004650	-0.003678
2.946664	 -0.004758	-0.003710
2.959998	 -0.004889	-0.003740
2.973331	 -0.005024	-0.003728
2.986664	 -0.005155	-0.003702
2.999998	 -0.005260	-0.003737
3.013331	 -0.005276	-0.003819
3.026664	 -0.005167	-0.003877
3.039998	 -0.004981	-0.003886
3.053331	 -0.004859	-0.003823
3.066664	 -0.004914	-0.003672
3.079998	 -0.005091	-0.003527
3.093331	 -0.005243	-0.003516
3.106664	 -0.005314	-0.003619
3.119998	 -0.005340	-0.003702
3.133331	 -0.005359	-0.003717
3.146664	 -0.005383	-0.003726
3.159997	 -0.005399	-0.003760
3.173331	 -0.005400	-0.003809
3.186664	 -0.005427	-0.003882
3.199997	 -0.005525	-0.003977
3.213331	 -0.005708	-0.004079
3.226664	 -0.005913	-0.004190
3.239997	 -0.006017	-0.004324
3.253331	 -0.006010	-0.004446
3.266664	 -0.006011	-0.004462
3.279997	 -0.006014	-0.004364
3.293331	 -0.005893	-0.004285
3.306664	 -0.005705	-0.004291
3.319997	 -0.005660	-0.004296
3.333331	 -0.005766	-0.004251
3.346664	 -0.005876	-0.004230
3.359997	 -0.005955	-0.004313
3.373331	 -0.006015	-0.004470
3.386664	 -0.006007	-0.004543
3.399997	 -0.005936	-0.004442
3.413331	 -0.005871	-0.004278
3.426664	 -0.005856	-0.004220
3.439997	 -0.005950	-0.004324
3.453331	 -0.006143	-0.004513
3.466664	 -0.006254	-0.004675
3.479997	 -0.006163	-0.004770
3.493330	 -0.005987	-0.004824
3.506664	 -0.005889	-0.004828
3.519997	 -0.005905	-0.004738
3.533330	 -0.005999	-0.004582
3.546664	 -0.006157	-0.004481
3.559997	 -0.006344	-0.004533
3.573330	 -0.006465	-0.004709
3.586664	 -0.006494	-0.004898
3.599997	 -0.006485	-0.005025
3.613330	 -0.006474	-0.005051
3.626664	 -0.006499	-0.004942
3.639997	 -0.006550	-0.004722
3.653330	 -0.006515	-0.004529
3.666664	 -0.006371	-0.004509
3.679997	 -0.006241	-0.004620
3.693330	 -0.006201	-0.004676
3.706664	 -0.006223	-0.004649
3.719997	 -0.006243	-0.004670
3.733330	 -0.006226	-0.004746
3.746664	 -0.006199	-0.004761
3.759997	 -0.006207	-0.004666
3.773330	 -0.006274	-0.004564
3.786664	 -0.006415	-0.004614
3.799997	 -0.006595	-0.004766
3.813330	 -0.006706	-0.004780
3.826663	 -0.006673	-0.004653
3.839997	 -0.006546	-0.004610
3.853330	 -0.006448	-0.004658
3.866663	 -0.006447	-0.004628
3.879997	 -0.006507	-0.004559
3.893330	 -0.006592	-0.004627
3.906663	 -0.006736	-0.004795
3.919997	 -0.006902	-0.004864
3.933330	 -0.006912	-0.004812
3.946663	 -0.006725	-0.004824
3.959997	 -0.006560	-0.005007
3.973330	 -0.006555	-0.005224
3.986663	 -0.006586	-0.005263
3.999997	 -0.006567	-0.005116
4.013330	 -0.006578	-0.004937
4.026663	 -0.006626	-0.004841
4.039997	 -0.006620	-0.004841
4.053330	 -0.006582	-0.004875
4.066663	 -0.006625	-0.004918
4.079997	 -0.006744	-0.004986
4.093330	 -0.006834	-0.005030
4.106663	 -0.006854	-0.005003
4.119997	 -0.006839	-0.005009
4.133330	 -0.006859	-0.005148
4.146663	 -0.006966	-0.005328
4.159997	 -0.007117	-0.005434
4.173330	 -0.007245	-0.005499
4.186663	 -0.007381	-0.005555
4.199996	 -0.007579	-0.005555
4.213330	 -0.007760	-0.005488
4.226663	 -0.007813	-0.005421
4.239996	 -0.007759	-0.005383
4.253330	 -0.007689	-0.005345
4.266663	 -0.007670	-0.005318
4.279996	 -0.007699	-0.005330
4.293330	 -0.007707	-0.005379
4.306663	 -0.007682	-0.005446
4.319996	 -0.007705	-0.005500
4.333330	 -0.007789	-0.005484
4.346663	 -0.007857	-0.005420
4.359996	 -0.007872	-0.005408
4.373330	 -0.007850	-0.005475
4.386663	 -0.007823	-0.005537
4.399996	 -0.007810	-0.005531
4.413330	 -0.007789	-0.005521
4.426663	 -0.007748	-0.005606
4.439996	 -0.007731	-0.005756
4.453330	 -0.007759	-0.005831
4.466663	 -0.007799	-0.005798
4.479996	 -0.007852	-0.005806
4.493330	 -0.008001	-0.005951
4.506663	 -0.008237	-0.006119
4.519996	 -0.008310	-0.006160
4.533329	 -0.008117	-0.006106
4.546663	 -0.007935	-0.006070
4.559996	 -0.007954	-0.006050
4.573329	 -0.008089	-0.006020
4.586663	 -0.008262	-0.006050
4.599996	 -0.008449	-0.006161
4.613329	 -0.008590	-0.006248
4.626663	 -0.008652	-0.006275
4.639996	 -0.008646	-0.006336
4.653329	 -0.008624	-0.006478
4.666663	 -0.008682	-0.006600
4.679996	 -0.008820	-0.006591
4.693329	 -0.008868	-0.006455
4.706663	 -0.008726	-0.006283
4.719996	 -0.008520	-0.006198
4.733329	 -0.008428	-0.006255
4.746663	 -0.008514	-0.006350
4.759996	 -0.008696	-0.006374
4.773329	 -0.008867	-0.006372
4.786663	 -0.009008	-0.006441
4.799996	 -0.009099	-0.006586
4.813329	 -0.009088	-0.006703
4.826663	 -0.009000	-0.006673
4.839996	 -0.008914	-0.006502
4.853329	 -0.008851	-0.006303
4.866663	 -0.008801	-0.006168
4.879996	 -0.008771	-0.006167
4.893329	 -0.008749	-0.006333
4.906662	 -0.008721	-0.006580
4.919996	 -0.008708	-0.006756
4.933329	 -0.008740	-0.006797
4.946662	 -0.008835	-0.006769
4.959996	 -0.008979	-0.006777
4.973329	 -0.009162	-0.006879
4.986662	 -0.009321	-0.007027
4.999996	 -0.009350	-0.007098
5.013329	 -0.009265	-0.007043
5.026662	 -0.009174	-0.006986
5.039996	 -0.009161	-0.007060
5.053329	 -0.009244	-0.007210
5.066662	 -0.009326	-0.007236
5.079996	 -0.009303	-0.007025
5.093329	 -0.009229	-0.006715
5.106662	 -0.009211	-0.006514
5.119996	 -0.009265	-0.006506
5.133329	 -0.009278	-0.006671
5.146662	 -0.009165	-0.006883
5.159996	 -0.009044	-0.006979
5.173329	 -0.009047	-0.006973
5.186662	 -0.009163	-0.006991
5.199996	 -0.009361	-0.007028
5.213329	 -0.009516	-0.006974
5.226662	 -0.009436	-0.006828
5.239995	 -0.009242	-0.006729
5.253329	 -0.009255	-0.006771
5.266662	 -0.009478	-0.006913
5.279995	 -0.009651	-0.007060
5.293329	 -0.009685	-0.007135
5.306662	 -0.009673	-0.007120
5.319995	 -0.009596	-0.007107
5.333329	 -0.009373	-0.007169
5.346662	 -0.009115	-0.007246
5.359995	 -0.009032	-0.007261
5.373329	 -0.009151	-0.007214
5.386662	 -0.009385	-0.007162
5.399995	 -0.009637	-0.007163
5.413329	 -0.009716	-0.007206
5.426662	 -0.009538	-0.007221
5.439995	 -0.009327	-0.007188
5.453329	 -0.009311	-0.007154
5.466662	 -0.009431	-0.007166
5.479995	 -0.009529	-0.007222
5.493329	 -0.009526	-0.007223
5.506662	 -0.009427	-0.007074
5.519995	 -0.009291	-0.006867
5.533329	 -0.009119	-0.006797
5.546662	 -0.008906	-0.006898
5.559995	 -0.008765	-0.007003
5.573328	 -0.008754	-0.006959
5.586662	 -0.008713	-0.006803
5.599995	 -0.008517	-0.006701
5.613328	 -0.008295	-0.006698
5.626662	 -0.008143	-0.006677
5.639995	 -0.007923	-0.006584
5.653328	 -0.007529	-0.006505
5.666662	 -0.007075	-0.006487
5.679995	 -0.006718	-0.006431
5.693328	 -0.006484	-0.006229
5.706662	 -0.006320	-0.005925
5.719995	 -0.006156	-0.005651
5.733328	 -0.005897	-0.005433
5.746662	 -0.005519	-0.005185
5.759995	 -0.005101	-0.004901
5.773328	 -0.004707	-0.004632
5.786662	 -0.004335	-0.004361
5.799995	 -0.003981	-0.004116
5.813328	 -0.003690	-0.003969
5.826662	 -0.003489	-0.003852
5.839995	 -0.003345	-0.003653
5.853328	 -0.003196	-0.003383
5.866662	 -0.002955	-0.003110
5.879995	 -0.002546	-0.002883
5.893328	 -0.002028	-0.002717
5.906662	 -0.001592	-0.002578
5.919995	 -0.001394	-0.002463
5.933328	 -0.001392	-0.002419
5.946661	 -0.001373	-0.002403
5.959995	 -0.001209	-0.002257
5.973328	 -0.000951	-0.001944
5.986661	 -0.000688	-0.001628
5.999995	 -0.000411	-0.001431
6.013328	 -0.000070	-0.001285
6.026661	 0.000298	-0.001107
6.039995	 0.000574	-0.000918
6.053328	 0.000708	-0.000766
6.066661	 0.000753	-0.000673
6.079995	 0.000773	-0.000641
6.093328	 0.000781	-0.000626
6.106661	 0.000790	-0.000563
6.119995	 0.000852	-0.000455
6.133328	 0.000975	-0.000334
6.146661	 0.001122	-0.000173
6.159995	 0.001280	-0.000011
6.173328	 0.001494	0.000018
6.186661	 0.001792	-0.000021
6.199995	 0.002085	0.000086
6.213328	 0.002259	0.000325
6.226661	 0.002368	0.000532
6.239995	 0.002485	0.000685
6.253328	 0.002556	0.000850
6.266661	 0.002590	0.001037
6.279994	 0.002667	0.001214
6.293328	 0.002812	0.001317
6.306661	 0.003042	0.001319
6.319994	 0.003372	0.001291
6.333328	 0.003733	0.001312
6.346661	 0.004013	0.001385
6.359994	 0.004197	0.001470
6.373328	 0.004359	0.001534
6.386661	 0.004532	0.001604
6.399994	 0.004657	0.001693
6.413328	 0.004677	0.001762
6.426661	 0.004628	0.001827
6.439994	 0.004648	0.001955
6.453328	 0.004844	0.002111
6.466661	 0.005160	0.002172
6.479994	 0.005433	0.002136
6.493328	 0.005546	0.002127
6.506661	 0.005534	0.002189
6.519994	 0.005558	0.002284
6.533328	 0.005675	0.002439
6.546661	 0.005789	0.002686
6.559994	 0.005920	0.002912
6.573328	 0.006182	0.002991
6.586661	 0.006518	0.002934
6.599994	 0.006780	0.002873
6.613328	 0.006956	0.002962
6.626661	 0.007101	0.003247
6.639994	 0.007164	0.003600
6.653327	 0.007092	0.003828
6.666661	 0.006983	0.003866
6.679994	 0.006951	0.003815
6.693327	 0.007007	0.003776
6.706661	 0.007111	0.003763
6.719994	 0.007240	0.003776
6.733327	 0.007412	0.003834
6.746661	 0.007652	0.003920
6.759994	 0.007916	0.004015
6.773327	 0.008129	0.004142
6.786661	 0.008315	0.004309
6.799994	 0.008552	0.004453
6.813327	 0.008817	0.004502
6.826661	 0.009011	0.004472
6.839994	 0.009087	0.004442
6.853327	 0.009104	0.004464
6.866661	 0.009173	0.004540
6.879994	 0.009404	0.004666
6.893327	 0.010118	0.004959
6.906661	 0.011929	0.005708
6.919994	 0.015074	0.007057
6.933327	 0.018624	0.008602
6.946661	 0.020931	0.009582
6.959994	 0.021039	0.009557
6.973327	 0.019340	0.008775
6.986660	 0.016980	0.007817
6.999994	 0.014935	0.007005
7.013327	 0.013540	0.006342
7.026660	 0.012699	0.005829
7.039994	 0.012277	0.005529
7.053327	 0.012069	0.005413
7.066660	 0.011801	0.005388
7.079994	 0.011460	0.005371
7.093327	 0.011289	0.005317
7.106660	 0.011421	0.005261
7.119994	 0.011778	0.005252
7.133327	 0.012192	0.005264
7.146660	 0.012482	0.005265
7.159994	 0.012519	0.005304
7.173327	 0.012381	0.005471
7.186660	 0.012339	0.005761
7.199994	 0.012558	0.006075
7.213327	 0.013089	0.006399
7.226660	 0.014129	0.006854
7.239994	 0.015831	0.007484
7.253327	 0.017685	0.008051
7.266660	 0.018684	0.008241
7.279994	 0.018409	0.008013
7.293327	 0.017378	0.007576
7.306660	 0.016343	0.007156
7.319993	 0.015651	0.006823
7.333327	 0.015165	0.006548
7.346660	 0.014714	0.006340
7.359993	 0.014418	0.006269
7.373327	 0.014382	0.006354
7.386660	 0.014494	0.006508
7.399993	 0.014693	0.006589
7.413327	 0.014955	0.006546
7.426660	 0.015126	0.006453
7.439993	 0.015158	0.006389
7.453327	 0.015209	0.006383
7.466660	 0.015346	0.006480
7.479993	 0.015443	0.006657
7.493327	 0.015425	0.006750
7.506660	 0.015356	0.006683
7.519993	 0.015318	0.006581
7.533327	 0.015356	0.006545
7.546660	 0.015500	0.006540
7.559993	 0.015730	0.006549
7.573327	 0.015957	0.006631
7.586660	 0.016104	0.006777
7.599993	 0.016176	0.006886
7.613327	 0.016241	0.006921
7.626660	 0.016346	0.006955
7.639993	 0.016489	0.007054
7.653327	 0.016673	0.007177
7.666660	 0.016933	0.007219
7.679993	 0.017221	0.007159
7.693326	 0.017389	0.007104
7.706660	 0.017407	0.007176
7.719993	 0.017434	0.007349
7.733326	 0.017572	0.007482
7.746660	 0.017767	0.007524
7.759993	 0.018017	0.007565
7.773326	 0.018346	0.007702
7.786660	 0.018606	0.007914
7.799993	 0.018711	0.008047
7.813326	 0.018785	0.007994
7.826660	 0.018896	0.007851
7.839993	 0.018944	0.007765
7.853326	 0.018885	0.007779
7.866660	 0.018859	0.007876
7.879993	 0.019123	0.008049
7.893326	 0.019855	0.008254
7.906660	 0.020897	0.008411
7.919993	 0.021809	0.008465
7.933326	 0.022246	0.008417
7.946660	 0.022250	0.008323
7.959993	 0.022134	0.008239
7.973326	 0.022057	0.008168
7.986660	 0.021909	0.008132
7.999993	 0.021628	0.008175
8.013327	 0.021334	0.008259
8.026660	 0.021150	0.008302
8.039993	 0.021116	0.008274
8.053327	 0.021205	0.008214
8.066660	 0.021273	0.008200
8.079993	 0.021217	0.008284
8.093327	 0.021150	0.008437
8.106660	 0.021160	0.008568
8.119993	 0.021209	0.008600
8.133327	 0.021348	0.008525
8.146660	 0.021577	0.008405
8.159993	 0.021691	0.008303
8.173326	 0.021654	0.008284
8.186660	 0.021685	0.008367
8.199993	 0.021846	0.008458
8.213326	 0.022022	0.008492
8.226660	 0.022170	0.008560
8.239993	 0.022279	0.008692
8.253326	 0.022301	0.008752
8.266660	 0.022297	0.008673
8.279993	 0.022405	0.008534
8.293326	 0.022617	0.008446
8.306660	 0.022778	0.008471
8.319993	 0.022810	0.008619
8.333326	 0.022856	0.008863
8.346660	 0.023103	0.009118
8.359993	 0.023526	0.009276
8.373326	 0.023965	0.009317
8.386660	 0.024294	0.009304
8.399993	 0.024389	0.009313
8.413326	 0.024274	0.009395
8.426660	 0.024178	0.009560
8.439993	 0.024166	0.009723
8.453326	 0.024082	0.009730
8.466660	 0.023867	0.009535
8.479993	 0.023639	0.009260
8.493326	 0.023571	0.009055
8.506660	 0.023771	0.008995
8.519993	 0.024152	0.009043
8.533326	 0.024478	0.009021
8.546659	 0.024616	0.008833
8.559993	 0.024634	0.008674
8.573326	 0.024671	0.008763
8.586659	 0.024774	0.009045
8.599993	 0.024925	0.009326
8.613326	 0.025141	0.009468
8.626659	 0.025455	0.009503
8.639993	 0.025887	0.009604
8.653326	 0.026424	0.009882
8.666659	 0.026934	0.010245
8.679993	 0.027228	0.010552
8.693326	 0.027308	0.010702
8.706659	 0.027360	0.010630
8.719993	 0.027459	0.010420
8.733326	 0.027505	0.010254
8.746659	 0.027456	0.010183
8.759993	 0.027398	0.010177
8.773326	 0.027397	0.010238
8.786659	 0.027465	0.010288
8.799993	 0.027604	0.010225
8.813326	 0.027810	0.010084
8.826659	 0.028050	0.009961
8.839993	 0.028230	0.009885
8.853326	 0.028222	0.009844
8.866659	 0.028034	0.009868
8.879992	 0.027993	0.010032
8.893326	 0.028856	0.010488
8.906659	 0.031739	0.011569
8.919992	 0.037123	0.013552
8.933326	 0.043525	0.016004
8.946659	 0.048159	0.017832
8.959992	 0.049565	0.018401
8.973326	 0.048532	0.018051
8.986659	 0.046296	0.017291
8.999992	 0.043362	0.016247
9.013326	 0.040080	0.015018
9.026659	 0.037021	0.013863
9.039992	 0.034559	0.012916
9.053326	 0.032706	0.012104
9.066659	 0.031348	0.011366
9.079992	 0.030378	0.010741
9.093326	 0.029714	0.010300
9.106659	 0.029312	0.010047
9.119992	 0.029135	0.009915
9.133326	 0.029113	0.009893
9.146659	 0.029191	0.010015
9.159992	 0.029353	0.010203
9.173326	 0.029546	0.010292
9.186659	 0.029737	0.010236
9.199992	 0.029944	0.010169
9.213326	 0.030139	0.010210
9.226659	 0.030231	0.010305
9.239992	 0.030208	0.010332
9.253325	 0.030193	0.010290
9.266659	 0.030270	0.010273
9.279992	 0.030402	0.010340
9.293325	 0.030606	0.010506
9.306659	 0.030951	0.010673
9.319992	 0.031300	0.010653
9.333325	 0.031382	0.010439
9.346659	 0.031158	0.010248
9.359992	 0.030842	0.010228
9.373325	 0.030595	0.010338
9.386659	 0.030490	0.010445
9.399992	 0.030608	0.010458
9.413325	 0.030931	0.010418
9.426659	 0.031267	0.010451
9.439992	 0.031472	0.010628
9.453325	 0.031593	0.010901
9.466659	 0.031710	0.011152
9.479992	 0.031834	0.011315
9.493325	 0.031991	0.011434
9.506659	 0.032174	0.011521
9.519992	 0.032319	0.011490
9.533325	 0.032439	0.011332
9.546659	 0.032591	0.011180
9.559992	 0.032768	0.011134
9.573325	 0.032938	0.011185
9.586658	 0.033094	0.011320
9.599992	 0.033272	0.011561
9.613325	 0.033492	0.011869
9.626658	 0.033700	0.012142
9.639992	 0.033887	0.012327
9.653325	 0.034119	0.012377
9.666658	 0.034325	0.012258
9.679992	 0.034354	0.012017
9.693325	 0.034266	0.011719
9.706658	 0.034209	0.011408
9.719992	 0.034126	0.011164
9.733325	 0.033974	0.011069
9.746658	 0.033949	0.011130
9.759992	 0.034176	0.011272
9.773325	 0.034504	0.011382
9.786658	 0.034734	0.011391
9.799992	 0.034794	0.011351
9.813325	 0.034744	0.011379
9.826658	 0.034721	0.011517
9.839992	 0.034752	0.011665
9.853325	 0.034781	0.011683
9.866658	 0.034895	0.011526
9.879992	 0.035183	0.011292
9.893325	 0.035495	0.011136
9.906658	 0.035681	0.011146
9.919991	 0.035771	0.011303
9.933325	 0.035784	0.011496
9.946658	 0.035679	0.011572
9.959991	 0.035570	0.011480
9.973325	 0.035695	0.011320
9.986658	 0.036106	0.011229
9.999991	 0.036610	0.011222
10.013325	 0.037039	0.011241
10.026658	 0.037337	0.011350
10.039991	 0.037453	0.011609
10.053325	 0.037428	0.011868
10.066658	 0.037436	0.011960
10.079991	 0.037586	0.011912
10.093325	 0.037796	0.011839
10.106658	 0.037947	0.011840
10.119991	 0.038050	0.011955
10.133325	 0.038236	0.012191
10.146658	 0.038671	0.012583
10.159991	 0.039485	0.013122
10.173325	 0.040651	0.013644
10.186658	 0.041779	0.013926
10.199991	 0.042251	0.013863
10.213325	 0.041800	0.013529
10.226658	 0.040773	0.013061
10.239991	 0.039728	0.012605
10.253325	 0.038947	0.012361
10.266658	 0.038424	0.012380
10.279991	 0.038109	0.012403
10.293324	 0.037991	0.012235
10.306658	 0.038062	0.012019
10.319991	 0.038305	0.011939
10.333324	 0.038640	0.011949
10.346658	 0.038914	0.011916
10.359991	 0.039078	0.011818
10.373324	 0.039185	0.011706
10.386658	 0.039176	0.011630
10.399991	 0.039048	0.011656
10.413324	 0.039028	0.011829
10.426658	 0.039194	0.012059
10.439991	 0.039352	0.012214
10.453324	 0.039589	0.012390
10.466658	 0.040464	0.012856
10.479991	 0.042415	0.013806
10.493324	 0.045324	0.015228
10.506658	 0.048442	0.016785
10.519991	 0.050542	0.017815
10.533324	 0.050722	0.017790
10.546658	 0.049185	0.016819
10.559991	 0.046912	0.015488
10.573324	 0.044771	0.014272
10.586658	 0.043128	0.013310
10.599991	 0.042027	0.012584
10.613324	 0.041332	0.012047
10.626657	 0.040838	0.011724
10.639991	 0.040511	0.011672
10.653324	 0.040385	0.011794
10.666657	 0.040385	0.011879
10.679991	 0.040552	0.011870
10.693324	 0.041000	0.011874
10.706657	 0.041556	0.011941
10.719991	 0.041902	0.012027
10.733324	 0.041990	0.012069
10.746657	 0.041963	0.012040
10.759991	 0.041893	0.012011
10.773324	 0.041808	0.012062
10.786657	 0.041765	0.012168
10.799991	 0.041782	0.012269
10.813324	 0.041836	0.012297
10.826657	 0.041895	0.012181
10.839991	 0.041911	0.011980
10.853324	 0.041851	0.011820
10.866657	 0.041806	0.011712
10.879991	 0.041913	0.011636
10.893324	 0.042143	0.011617
10.906657	 0.042374	0.011611
10.919991	 0.042483	0.011492
10.933324	 0.042368	0.011260
10.946657	 0.042085	0.011080
10.959991	 0.041811	0.011029
10.973324	 0.041646	0.010994
10.986657	 0.041615	0.010901
10.999990	 0.041724	0.010829
11.013324	 0.041921	0.010863
11.026657	 0.042085	0.010951
11.039990	 0.042159	0.011001
11.053324	 0.042205	0.011054
11.066657	 0.042236	0.011180
11.079990	 0.042183	0.011270
11.093324	 0.042060	0.011185
11.106657	 0.042015	0.011000
11.119990	 0.042147	0.010858
11.133324	 0.042377	0.010706
11.146657	 0.042536	0.010447
11.159990	 0.042586	0.010203
11.173324	 0.042661	0.010146
11.186657	 0.042808	0.010258
11.199990	 0.042923	0.010394
11.213324	 0.042981	0.010429
11.226657	 0.043020	0.010336
11.239990	 0.042997	0.010159
11.253324	 0.042919	0.009966
11.266657	 0.042922	0.009855
11.279990	 0.043074	0.009889
11.293324	 0.043294	0.010028
11.306657	 0.043498	0.010230
11.319990	 0.043775	0.010609
11.333323	 0.044287	0.011365
11.346657	 0.045020	0.012495
11.359990	 0.045747	0.013647
11.373323	 0.046182	0.014358
11.386657	 0.046199	0.014363
11.399990	 0.045911	0.013732
11.413323	 0.045469	0.012784
11.426657	 0.044939	0.011821
11.439990	 0.044450	0.011010
11.453323	 0.044210	0.010419
11.466657	 0.044245	0.010064
11.479990	 0.044346	0.009925
11.493323	 0.044322	0.009925
11.506657	 0.044198	0.009936
11.519990	 0.044085	0.009891
11.533323	 0.043988	0.009780
11.546657	 0.043880	0.009573
11.559990	 0.043848	0.009292
11.573323	 0.043925	0.009044
11.586657	 0.043994	0.008921
11.599990	 0.043997	0.008930
11.613323	 0.044060	0.009004
11.626657	 0.044273	0.009032
11.639990	 0.044456	0.008919
11.653323	 0.044477	0.008725
11.666656	 0.044533	0.008652
11.679990	 0.044754	0.008771
11.693323	 0.044957	0.008927
11.706656	 0.045027	0.009020
11.719990	 0.045116	0.009101
11.733323	 0.045495	0.009220
11.746656	 0.046570	0.009515
11.759990	 0.048771	0.010228
11.773323	 0.052020	0.011352
11.786656	 0.055362	0.012454
11.799990	 0.057444	0.013017
11.813323	 0.057475	0.012849
11.826656	 0.055673	0.012112
11.839990	 0.052991	0.011113
11.853323	 0.050496	0.010185
11.866656	 0.048772	0.009556
11.879990	 0.047794	0.009188
11.893323	 0.047283	0.008911
11.906656	 0.047052	0.008693
11.919990	 0.047041	0.008576
11.933323	 0.047088	0.008522
11.946656	 0.046958	0.008468
11.959990	 0.046662	0.008372
11.973323	 0.046445	0.008211
11.986656	 0.046461	0.008029
11.999990	 0.046648	0.007915
12.013323	 0.046918	0.007877
12.026656	 0.047265	0.007870
12.039989	 0.047622	0.007900
12.053323	 0.047857	0.008000
12.066656	 0.047950	0.008128
12.079989	 0.048002	0.008184
12.093323	 0.048100	0.008103
12.106656	 0.048235	0.007911
12.119989	 0.048319	0.007721
12.133323	 0.048366	0.007647
12.146656	 0.048528	0.007704
12.159989	 0.048797	0.007803
12.173323	 0.048954	0.007854
12.186656	 0.048896	0.007836
12.199989	 0.048825	0.007787
12.213323	 0.048918	0.007733
12.226656	 0.049050	0.007656
12.239989	 0.049005	0.007533
12.253323	 0.048760	0.007388
12.266656	 0.048485	0.007249
12.279989	 0.048374	0.007125
12.293323	 0.048458	0.007023
12.306656	 0.048631	0.007008
12.319989	 0.048859	0.007151
12.333323	 0.049212	0.007394
12.346656	 0.049685	0.007581
12.359989	 0.050153	0.007656
12.373322	 0.050485	0.007687
12.386656	 0.050703	0.007758
12.399989	 0.051010	0.007902
12.413322	 0.051494	0.008058
12.426656	 0.051923	0.008109
12.439989	 0.052035	0.008034
12.453322	 0.051815	0.007886
12.466656	 0.051399	0.007644
12.479989	 0.050899	0.007302
12.493322	 0.050449	0.006990
12.506656	 0.050229	0.006805
12.519989	 0.050317	0.006700
12.533322	 0.050563	0.006604
12.546656	 0.050683	0.006552
12.559989	 0.050588	0.006644
12.573322	 0.050476	0.006816
12.586656	 0.050517	0.006874
12.599989	 0.050642	0.006802
12.613322	 0.050671	0.006742
12.626656	 0.050517	0.006704
12.639989	 0.050271	0.006566
12.653322	 0.050144	0.006324
12.666656	 0.050264	0.006129
12.679989	 0.050525	0.006028
12.693322	 0.050670	0.005911
12.706656	 0.050551	0.005741
12.719989	 0.050320	0.005633
12.733322	 0.050245	0.005672
12.746655	 0.050391	0.005814
12.759989	 0.050598	0.006006
12.773322	 0.050760	0.006235
12.786655	 0.050953	0.006460
12.799989	 0.051193	0.006566
12.813322	 0.051345	0.006480
12.826655	 0.051353	0.006262
12.839989	 0.051285	0.006053
12.853322	 0.051145	0.005947
12.866655	 0.050901	0.005906
12.879989	 0.050694	0.005874
12.893322	 0.050713	0.005910
12.906655	 0.050906	0.006045
12.919989	 0.051039	0.006113
12.933322	 0.050936	0.005981
12.946655	 0.050639	0.005749
12.959989	 0.050364	0.005587
12.973322	 0.050300	0.005547
12.986655	 0.050477	0.005615
12.999989	 0.050781	0.005780
13.013322	 0.051022	0.005944
13.026655	 0.051052	0.005953
13.039989	 0.050906	0.005791
13.053322	 0.050742	0.005591
13.066655	 0.050647	0.005457
13.079988	 0.050634	0.005397
13.093322	 0.050708	0.005366
13.106655	 0.050850	0.005338
13.119988	 0.050959	0.005344
13.133322	 0.050935	0.005391
13.146655	 0.050884	0.005423
13.159988	 0.050953	0.005399
13.173322	 0.050992	0.005331
13.186655	 0.050850	0.005246
13.199988	 0.050725	0.005188
13.213322	 0.050766	0.005204
13.226655	 0.050762	0.005265
13.239988	 0.050558	0.005284
13.253322	 0.050330	0.005223
13.266655	 0.050277	0.005120
13.279988	 0.050376	0.005043
13.293322	 0.050454	0.005015
13.306655	 0.050391	0.004975
13.319988	 0.050254	0.004905
13.333322	 0.050195	0.004850
13.346655	 0.050189	0.004810
13.359988	 0.050088	0.004792
13.373322	 0.049929	0.004850
13.386655	 0.049868	0.004967
13.399988	 0.049919	0.005037
13.413321	 0.049985	0.005009
13.426655	 0.050064	0.004967
13.439988	 0.050225	0.004986
13.453321	 0.050445	0.004999
13.466655	 0.050613	0.004943
13.479988	 0.050675	0.004877
13.493321	 0.050695	0.004843
13.506655	 0.050755	0.004798
13.519988	 0.050817	0.004741
13.533321	 0.050769	0.004666
13.546655	 0.050630	0.004547
13.559988	 0.050488	0.004479
13.573321	 0.050317	0.004546
13.586655	 0.050111	0.004605
13.599988	 0.049992	0.004511
13.613321	 0.050057	0.004353
13.626655	 0.050290	0.004253
13.639988	 0.050592	0.004194
13.653321	 0.050783	0.004172
13.666655	 0.050758	0.004256
13.679988	 0.050626	0.004381
13.693321	 0.050508	0.004382
13.706655	 0.050341	0.004261
13.719988	 0.050115	0.004141
13.733321	 0.050031	0.004080
13.746655	 0.050197	0.004123
13.759988	 0.050435	0.004275
13.773321	 0.050557	0.004422
13.786654	 0.050591	0.004462
13.799988	 0.050635	0.004434
13.813321	 0.050711	0.004388
13.826654	 0.050790	0.004262
13.839988	 0.050853	0.004064
13.853321	 0.050946	0.003967
13.866654	 0.051135	0.004054
13.879988	 0.051362	0.004202
13.893321	 0.051426	0.004269
13.906654	 0.051243	0.004227
13.919988	 0.050879	0.004107
13.933321	 0.050443	0.003959
13.946654	 0.050110	0.003830
13.959988	 0.050000	0.003715
13.973321	 0.050045	0.003573
13.986654	 0.050146	0.003403
13.999988	 0.050271	0.003276
14.013321	 0.050337	0.003260
14.026654	 0.050277	0.003321
14.039988	 0.050180	0.003363
14.053321	 0.050133	0.003317
14.066654	 0.050088	0.003188
14.079988	 0.050015	0.003072
14.093321	 0.049983	0.003071
14.106654	 0.049960	0.003161
14.119987	 0.049865	0.003221
14.133321	 0.049795	0.003232
14.146654	 0.049852	0.003267
14.159987	 0.049967	0.003316
14.173321	 0.050054	0.003305
14.186654	 0.050038	0.003242
14.199987	 0.049882	0.003179
14.213321	 0.049752	0.003096
14.226654	 0.049804	0.002969
14.239987	 0.049896	0.002880
14.253321	 0.049887	0.002892
14.266654	 0.049876	0.002926
14.279987	 0.049919	0.002900
14.293321	 0.049972	0.002829
14.306654	 0.050072	0.002724
14.319987	 0.050230	0.002598
14.333321	 0.050321	0.002510
14.346654	 0.050255	0.002486
14.359987	 0.050129	0.002509
14.373321	 0.050111	0.002564
14.386654	 0.050204	0.002635
14.399987	 0.050294	0.002700
14.413321	 0.050349	0.002722
14.426654	 0.050364	0.002660
14.439987	 0.050343	0.002519
14.453321	 0.050366	0.002346
14.466654	 0.050413	0.002187
14.479987	 0.050303	0.002064
14.493320	 0.049961	0.002014
14.506654	 0.049608	0.002112
14.519987	 0.049512	0.002335
14.533320	 0.049659	0.002489
14.546654	 0.049825	0.002412
14.559987	 0.049863	0.002200
14.573320	 0.049798	0.002086
14.586654	 0.049737	0.002144
14.599987	 0.049801	0.002200
14.613320	 0.050016	0.002092
14.626654	 0.050250	0.001902
14.639987	 0.050378	0.001819
14.653320	 0.050397	0.001895
14.666654	 0.050399	0.002025
14.679987	 0.050445	0.002120
14.693320	 0.050465	0.002186
14.706654	 0.050404	0.002235
14.719987	 0.050345	0.002269
14.733320	 0.050330	0.002289
14.746654	 0.050322	0.002275
14.759987	 0.050354	0.002201
14.773320	 0.050467	0.002104
14.786654	 0.050586	0.002091
14.799987	 0.050608	0.002165
14.813320	 0.050498	0.002170
14.826653	 0.050258	0.002047
14.839987	 0.049982	0.001943
14.853320	 0.049855	0.001899
14.866653	 0.049875	0.001800
14.879987	 0.049819	0.001660
14.893320	 0.049644	0.001587
14.906653	 0.049563	0.001550
14.919987	 0.049671	0.001493
14.933320	 0.049825	0.001465
14.946653	 0.049885	0.001453
14.959987	 0.049867	0.001356
14.973320	 0.049891	0.001230
14.986653	 0.049966	0.001250
14.999987	 0.049970	0.001393
15.013320	 0.049906	0.001512
15.026653	 0.049891	0.001554
15.039987	 0.049862	0.001468
15.053320	 0.049664	0.001225
15.066653	 0.049356	0.000980
15.079987	 0.049162	0.000892
15.093320	 0.049244	0.000901
15.106653	 0.049521	0.000883
15.119987	 0.049727	0.000804
15.133320	 0.049703	0.000675
15.146653	 0.049500	0.000512
15.159986	 0.049287	0.000344
15.173320	 0.049167	0.000199
15.186653	 0.049078	0.000054
15.199986	 0.048967	-0.000123
15.213320	 0.048874	-0.000325
15.226653	 0.048814	-0.000493
15.239986	 0.048727	-0.000586
15.253320	 0.048564	-0.000681
15.266653	 0.048326	-0.000850
15.279986	 0.048047	-0.001024
15.293320	 0.047749	-0.001153
15.306653	 0.047499	-0.001319
15.319986	 0.047420	-0.001554
15.333320	 0.047516	-0.001744
15.346653	 0.047646	-0.001804
15.359986	 0.047684	-0.001754
15.373320	 0.047676	-0.001603
15.386653	 0.047695	-0.001418
15.399986	 0.047680	-0.001345
15.413320	 0.047656	-0.001380
15.426653	 0.047776	-0.001382
15.439986	 0.048012	-0.001343
15.453320	 0.048209	-0.001335
15.466653	 0.048311	-0.001305
15.479986	 0.048286	-0.001167
15.493320	 0.048149	-0.000984
15.506653	 0.048086	-0.000864
15.519986	 0.048266	-0.000778
15.533319	 0.048599	-0.000672
15.546653	 0.048875	-0.000593
15.559986	 0.049017	-0.000569
15.573319	 0.049021	-0.000549
15.586653	 0.048908	-0.000554
15.599986	 0.048804	-0.000671
15.613319	 0.048815	-0.000843
15.626653	 0.048902	-0.000869
15.639986	 0.048920	-0.000665
15.653319	 0.048767	-0.000388
15.666653	 0.048547	-0.000216
15.679986	 0.048453	-0.000189
15.693319	 0.048532	-0.000297
15.706653	 0.048705	-0.000524
15.719986	 0.048867	-0.000753
15.733319	 0.048963	-0.000844
15.746653	 0.049030	-0.000848
15.759986	 0.049078	-0.000891
15.773319	 0.049010	-0.000931
15.786653	 0.048798	-0.000903
15.799986	 0.048591	-0.000901
15.813319	 0.048507	-0.000972
15.826653	 0.048511	-0.001008
15.839986	 0.048553	-0.000969
15.853319	 0.048576	-0.000965
15.866652	 0.048490	-0.001065
15.879986	 0.048310	-0.001226
15.893319	 0.048132	-0.001393
15.906652	 0.048006	-0.001511
15.919986	 0.048002	-0.001498
15.933319	 0.048132	-0.001352
15.946652	 0.048272	-0.001225
15.959986	 0.048335	-0.001287
15.973319	 0.048377	-0.001496
15.986652	 0.048520	-0.001661
15.999986	 0.048755	-0.001670
16.013319	 0.048854	-0.001547
16.026653	 0.048681	-0.001379
16.039988	 0.048442	-0.001264
16.053322	 0.048420	-0.001280
16.066656	 0.048576	-0.001420
16.079990	 0.048639	-0.001526
16.093325	 0.048532	-0.001474
16.106659	 0.048419	-0.001408
16.119993	 0.048462	-0.001510
16.133327	 0.048618	-0.001701
16.146662	 0.048674	-0.001784
16.159996	 0.048599	-0.001732
16.173330	 0.048604	-0.001683
16.186665	 0.048715	-0.001711
16.199999	 0.048799	-0.001709
16.213333	 0.048946	-0.001539
16.226667	 0.049343	-0.001218
16.240002	 0.050010	-0.000849
16.253336	 0.050963	-0.000439
16.266670	 0.052598	0.000465
16.280005	 0.056418	0.003664
16.293339	 0.064653	0.012073
16.306673	 0.076165	0.025185
16.320007	 0.083336	0.035301
16.333342	 0.078599	0.034357
16.346676	 0.063935	0.023993
16.360010	 0.048137	0.012740
16.373344	 0.036424	0.005670
16.386679	 0.028026	0.001998
16.400013	 0.021039	-0.000359
16.413347	 0.014915	-0.002154
16.426682	 0.009645	-0.003375
16.440016	 0.005158	-0.004120
16.453350	 0.001327	-0.004664
16.466684	 -0.001990	-0.005189
16.480019	 -0.004849	-0.005728
16.493353	 -0.007295	-0.006277
16.506687	 -0.009450	-0.006825
16.520021	 -0.011425	-0.007337
16.533356	 -0.013266	-0.007808
16.546690	 -0.014922	-0.008347
16.560024	 -0.016282	-0.009050
16.573359	 -0.017360	-0.009822
16.586693	 -0.018297	-0.010537
16.600027	 -0.019166	-0.011224
16.613361	 -0.019946	-0.011903
16.626696	 -0.020642	-0.012512
16.640030	 -0.021331	-0.013019
16.653364	 -0.022039	-0.013447
16.666698	 -0.022659	-0.013868
16.680033	 -0.023203	-0.014378
16.693367	 -0.023864	-0.015023
16.706701	 -0.024661	-0.015760
16.720036	 -0.025391	-0.016489
16.733370	 -0.025998	-0.017133
16.746704	 -0.026633	-0.017695
16.760038	 -0.027363	-0.018225
16.773373	 -0.028048	-0.018764
16.786707	 -0.028588	-0.019343
16.800041	 -0.029109	-0.019958
16.813375	 -0.029792	-0.020535
16.826710	 -0.030624	-0.021056
16.840044	 -0.031424	-0.021628
16.853378	 -0.032079	-0.022322
16.866713	 -0.032664	-0.023095
16.880047	 -0.033267	-0.023819
16.893381	 -0.033872	-0.024369
16.906715	 -0.034441	-0.024767
16.920050	 -0.034971	-0.025146
16.933384	 -0.035424	-0.025628
16.946718	 -0.035781	-0.026257
16.960052	 -0.036108	-0.026930
16.973387	 -0.036478	-0.027448
16.986721	 -0.036911	-0.027779
17.000055	 -0.037354	-0.028101
17.013390	 -0.037762	-0.028528
17.026724	 -0.038132	-0.028972
17.040058	 -0.038413	-0.029261
17.053392	 -0.038533	-0.029339
17.066727	 -0.038542	-0.029322
17.080061	 -0.038559	-0.029350
17.093395	 -0.038554	-0.029419
17.106730	 -0.038422	-0.029459
17.120064	 -0.038211	-0.029473
17.133398	 -0.038054	-0.029491
17.146732	 -0.037952	-0.029485
17.160067	 -0.037800	-0.029357
17.173401	 -0.037599	-0.029054
17.186735	 -0.037406	-0.028704
17.200069	 -0.037109	-0.028477
17.213404	 -0.036623	-0.028341
17.226738	 -0.036128	-0.028150
17.240072	 -0.035774	-0.027857
17.253407	 -0.035477	-0.027502
17.266741	 -0.035181	-0.027135
17.280075	 -0.034925	-0.026791
17.293409	 -0.034668	-0.026507
17.306744	 -0.034345	-0.026307
17.320078	 -0.034032	-0.026164
17.333412	 -0.033817	-0.026015
17.346746	 -0.033628	-0.025796
17.360081	 -0.033394	-0.025508
17.373415	 -0.033149	-0.025239
17.386749	 -0.032881	-0.025055
17.400084	 -0.032529	-0.024913
17.413418	 -0.032182	-0.024740
17.426752	 -0.032014	-0.024533
17.440086	 -0.031985	-0.024289
17.453421	 -0.031853	-0.023979
17.466755	 -0.031557	-0.023660
17.480089	 -0.031275	-0.023453
17.493423	 -0.031114	-0.023408
17.506758	 -0.031057	-0.023446
17.520092	 -0.031101	-0.023476
17.533426	 -0.031197	-0.023485
17.546761	 -0.031250	-0.023477
17.560095	 -0.031243	-0.023418
17.573429	 -0.031204	-0.023342
17.586763	 -0.031133	-0.023341
17.600098	 -0.031121	-0.023401
17.613432	 -0.031278	-0.023409
17.626766	 -0.031448	-0.023338
17.640100	 -0.031376	-0.023227
17.653435	 -0.031135	-0.023101
17.666769	 -0.030997	-0.023005
17.680103	 -0.031023	-0.022983
17.693438	 -0.031079	-0.022993
17.706772	 -0.031087	-0.022968
17.720106	 -0.031076	-0.022948
17.733440	 -0.031105	-0.023011
17.746775	 -0.031165	-0.023114
17.760109	 -0.031184	-0.023182
17.773443	 -0.031129	-0.023241
17.786777	 -0.031068	-0.023311
17.800112	 -0.031082	-0.023356
17.813446	 -0.031134	-0.023346
17.826780	 -0.031115	-0.023302
17.840115	 -0.031011	-0.023267
17.853449	 -0.030899	-0.023244
17.866783	 -0.030801	-0.023227
17.880117	 -0.030700	-0.023256
17.893452	 -0.030656	-0.023375
17.906786	 -0.030750	-0.023527
17.920120	 -0.030985	-0.023589
17.933455	 -0.031229	-0.023532
17.946789	 -0.031328	-0.023436
17.960123	 -0.031327	-0.023347
17.973457	 -0.031374	-0.023254
17.986792	 -0.031459	-0.023211
18.000126	 -0.031447	-0.023238
18.013460	 -0.031321	-0.023258
18.026794	 -0.031214	-0.023280
18.040129	 -0.031183	-0.023375
18.053463	 -0.031157	-0.023492
18.066797	 -0.031090	-0.023530
18.080132	 -0.031058	-0.023501
18.093466	 -0.031149	-0.023474
18.106800	 -0.031335	-0.023466
18.120134	 -0.031535	-0.023450
18.133469	 -0.031678	-0.023468
18.146803	 -0.031712	-0.023581
18.160137	 -0.031667	-0.023761
18.173471	 -0.031664	-0.023941
18.186806	 -0.031735	-0.024047
18.200140	 -0.031784	-0.024025
18.213474	 -0.031787	-0.023944
18.226809	 -0.031837	-0.023927
18.240143	 -0.031935	-0.023940
18.253477	 -0.031995	-0.023887
18.266811	 -0.032039	-0.023825
18.280146	 -0.032116	-0.023879
18.293480	 -0.032153	-0.024034
18.306814	 -0.032127	-0.024199
18.320148	 -0.032099	-0.024305
18.333483	 -0.032054	-0.024309
18.346817	 -0.031986	-0.024245
18.360151	 -0.031956	-0.024183
18.373486	 -0.031948	-0.024098
18.386820	 -0.031903	-0.023957
18.400154	 -0.031859	-0.023878
18.413488	 -0.031861	-0.024006
18.426823	 -0.031896	-0.024260
18.440157	 -0.031976	-0.024373
18.453491	 -0.032094	-0.024257
18.466825	 -0.032147	-0.024131
18.480160	 -0.032056	-0.024198
18.493494	 -0.031907	-0.024359
18.506828	 -0.031854	-0.024433
18.520163	 -0.031929	-0.024404
18.533497	 -0.032092	-0.024336
18.546831	 -0.032297	-0.024276
18.560165	 -0.032443	-0.024238
18.573500	 -0.032461	-0.024191
18.586834	 -0.032449	-0.024146
18.600168	 -0.032502	-0.024179
18.613503	 -0.032556	-0.024282
18.626837	 -0.032567	-0.024340
18.640171	 -0.032561	-0.024340
18.653505	 -0.032480	-0.024413
18.666840	 -0.032340	-0.024583
18.680174	 -0.032289	-0.024694
18.693508	 -0.032378	-0.024661
18.706842	 -0.032542	-0.024561
18.720177	 -0.032707	-0.024480
18.733511	 -0.032755	-0.024451
18.746845	 -0.032610	-0.024500
18.760180	 -0.032345	-0.024604
18.773514	 -0.032145	-0.024682
18.786848	 -0.032173	-0.024676
18.800182	 -0.032397	-0.024570
18.813517	 -0.032621	-0.024427
18.826851	 -0.032769	-0.024432
18.840185	 -0.032864	-0.024651
18.853519	 -0.032841	-0.024874
18.866854	 -0.032714	-0.024915
18.880188	 -0.032670	-0.024847
18.893522	 -0.032797	-0.024823
18.906857	 -0.032955	-0.024898
18.920191	 -0.032968	-0.025033
18.933525	 -0.032849	-0.025081
18.946859	 -0.032731	-0.024938
18.960194	 -0.032631	-0.024712
18.973528	 -0.032493	-0.024562
18.986862	 -0.032384	-0.024548
19.000196	 -0.032396	-0.024637
19.013531	 -0.032466	-0.024718
19.026865	 -0.032475	-0.024691
19.040199	 -0.032443	-0.024573
19.053534	 -0.032452	-0.024436
19.066868	 -0.032502	-0.024319
19.080202	 -0.032569	-0.024250
19.093536	 -0.032664	-0.024271
19.106871	 -0.032762	-0.024370
19.120205	 -0.032810	-0.024476
19.133539	 -0.032788	-0.024532
19.146873	 -0.032724	-0.024542
19.160208	 -0.032670	-0.024559
19.173542	 -0.032669	-0.024600
19.186876	 -0.032759	-0.024595
19.200211	 -0.032924	-0.024507
19.213545	 -0.033033	-0.024439
19.226879	 -0.032971	-0.024509
19.240213	 -0.032860	-0.024670
19.253548	 -0.032907	-0.024782
19.266882	 -0.033094	-0.024785
19.280216	 -0.033280	-0.024718
19.293550	 -0.033357	-0.024710
19.306885	 -0.033245	-0.024846
19.320219	 -0.033036	-0.024989
19.333553	 -0.032985	-0.024946
19.346888	 -0.033168	-0.024802
19.360222	 -0.033361	-0.024840
19.373556	 -0.033387	-0.025071
19.386890	 -0.033330	-0.025173
19.400225	 -0.033323	-0.025028
19.413559	 -0.033399	-0.024877
19.426893	 -0.033529	-0.024872
19.440228	 -0.033594	-0.024905
19.453562	 -0.033479	-0.024874
19.466896	 -0.033257	-0.024837
19.480230	 -0.033085	-0.024894
19.493565	 -0.033039	-0.025012
19.506899	 -0.033119	-0.025069
19.520233	 -0.033263	-0.025054
19.533567	 -0.033334	-0.025033
19.546902	 -0.033265	-0.025008
19.560236	 -0.033152	-0.024974
19.573570	 -0.033115	-0.024995
19.586905	 -0.033125	-0.025091
19.600239	 -0.033102	-0.025150
19.613573	 -0.033108	-0.025061
19.626907	 -0.033261	-0.024878
19.640242	 -0.033492	-0.024759
19.653576	 -0.033555	-0.024763
19.666910	 -0.033311	-0.024811
19.680244	 -0.032933	-0.024824
19.693579	 -0.032777	-0.024813
19.706913	 -0.032989	-0.024841
19.720247	 -0.033371	-0.024945
19.733582	 -0.033665	-0.025116
19.746916	 -0.033799	-0.025280
19.760250	 -0.033834	-0.025353
19.773584	 -0.033839	-0.025355
19.786919	 -0.033822	-0.025377
19.800253	 -0.033741	-0.025429
19.813587	 -0.033619	-0.025455
19.826921	 -0.033530	-0.025454
19.840256	 -0.033570	-0.025469
19.853590	 -0.033797	-0.025495
19.866924	 -0.034062	-0.025517
19.880259	 -0.034120	-0.025573
19.893593	 -0.033952	-0.025626
19.906927	 -0.033768	-0.025548
19.920261	 -0.033730	-0.025360
19.933596	 -0.033830	-0.025246
19.946930	 -0.033999	-0.025268
19.960264	 -0.034179	-0.025324
19.973598	 -0.034317	-0.025378
19.986933	 -0.034364	-0.025472

*------------------------ End of raw data
Results for Channel	1	=	242.00	nm
Title:	Report Title
Run File:	C:\HPLC\PET 2025\2025.01.13\bm24_40c_np.run
--------------
Injection Info
--------------
Method:	C:\METODOS EQUIPO 2 2023-2024\20241201 PET_Calibrado TPA MHET BHET DIMER.mth
Sample:	BM24_40C_np
Injection Date:	Mon Jan 13 10:18:55 2025
Manual injection
Operator:	Paloma
Instrument:	3
Notes:	
---------
Misc Info
---------
Workstation:	HPLC
Bus Address:	44
Run Time:	0.000	to	20.000	min.
-----------
Recalc Info
-----------
Recalc Method:	c:\metodos equipo 2 2023-2024\20241201 pet_calibrado tpa mhet bhet dimer.mth
Recalc Date:	Tue Jan 14 09:14:09 2025
Operator:	Paloma
Instrument:	3
Notes:	
Sample Rate:	5.000 Hz.
Measurement Type:	1 = Area
Calculation Type:	4 = ExtStd
Normalize Results:	No
------------------------
Peak Info for Channel 1
------------------------
3 Peaks (tR	Timeoffset	RRT	Sepcode	Width	Counts	Result	Name)
6.957	-0.006	0.0000	BB	6.50	501722	9.096902	MHET (uM)
7.273	-0.080	0.0000	BB	0.00	238569	2.825100	BHET (uM)
8.964	-0.146	0.0000	BB	7.04	1258030	22.378843	DIMER (uM)

Results for Channel	2	=	260.00	nm
Title:	Report Title
Run File:	C:\HPLC\PET 2025\2025.01.13\bm24_40c_np.run
--------------
Injection Info
--------------
Method:	C:\METODOS EQUIPO 2 2023-2024\20241201 PET_Calibrado TPA MHET BHET DIMER.mth
Sample:	BM24_40C_np
Injection Date:	Mon Jan 13 10:18:55 2025
Manual injection
Operator:	Paloma
Instrument:	3
Notes:	
---------
Misc Info
---------
Workstation:	HPLC
Bus Address:	44
Run Time:	0.000	to	20.000	min.
-----------
Recalc Info
-----------
Recalc Method:	C:\METODOS EQUIPO 2 2023-2024\20241201 PET_Calibrado TPA MHET BHET DIMER.mth
Recalc Date:	Mon Jan 13 10:38:58 2025
Operator:	Paloma
Instrument:	3
Notes:	
Sample Rate:	5.000 Hz.
Measurement Type:	1 = Area
Calculation Type:	4 = ExtStd
Normalize Results:	No
------------------------
Peak Info for Channel 2
------------------------
3 Peaks (tR	Timeoffset	RRT	Sepcode	Width	Counts	Result	Name)
1.434	0.000	0.0000	BP	4.46	5310810	0.000000	
1.659	0.000	0.0000	PP	0.00	75390	0.000000	
1.916	0.000	0.0000	PB	0.00	2284584	0.000000	
