# Supplementary material for: Engineering Escherichia coli for polyethylene terephthalate powder biodegradation via recoding of an outer membrane protein
Source: iScience. 2026 Jan 2;29(2):114621. doi: 10.1016/j.isci.2025.114621 (PMC12860643; doi:10.1016/j.isci.2025.114621)
Supplement: Data S2. Raw HPLC and UHPLC-MS data — (A) Unprocessed HPLC data files supporting Figures 4, S3, S5, Tables 1 and S4. Files are provided in.txt format corresponding to the data extracted with Varian ProStar software (Varian Inc., Palo Alto, California, USA). Each file contains absorbance values (in arbitrary units) recorded over time under the analytical conditions described in STAR Methods. (B) Raw UHPLC-MS files supporting Figure S4. The chromatograms and mass spectrometry data can be analyzed with the software MassLynx V4.1 (Waters) to obtain the mass spectra of the oligomers TET and TETE. Analytical conditions described in STAR Methods. (A and B) The unprocessed HPLC and UHPLC-MS files have been deposited at Zenodo under the identifier https://zenodo.org/records/17578239. [file mmc5.zip › Data S2/A. HPLC/Figure S3/CysPm nPET 40_2.TXT]

File	C:\HPLC\PET 2025\2025.01.13\bm24_40c_np002.run	Filetype	63
WTOASCII Parameters:	C:\star\WTOASCII.TXT
 2 channels
   Channel	 1	242.00	nm	in AU
   Channel	 2	260.00	nm	in AU
Base rate 5.0000 Hz	Bunch 2	Effective rate 5.00000 Hz.	T = 0.003333 min.
6000 points	from	0.000	to	20.000	minutes
Sampling every 4 point(s)
Printing points from	0.000	to	20.000 min, point 0 to 5999
Channels	1	to	2
0.000000	 0.000000	0.000000
0.013333	 -0.000199	-0.000344
0.026667	 -0.000425	-0.000408
0.040000	 -0.000600	-0.000227
0.053333	 -0.000735	-0.000057
0.066667	 -0.000791	-0.000008
0.080000	 -0.000772	-0.000037
0.093333	 -0.000791	-0.000117
0.106667	 -0.000875	-0.000217
0.120000	 -0.000907	-0.000262
0.133333	 -0.000825	-0.000195
0.146667	 -0.000761	-0.000109
0.160000	 -0.000849	-0.000154
0.173333	 -0.000971	-0.000285
0.186667	 -0.000957	-0.000368
0.200000	 -0.000862	-0.000417
0.213333	 -0.000822	-0.000434
0.226667	 -0.000814	-0.000327
0.240000	 -0.000737	-0.000172
0.253333	 -0.000593	-0.000098
0.266667	 -0.000502	-0.000037
0.280000	 -0.000583	0.000053
0.293333	 -0.000812	0.000050
0.306667	 -0.000976	-0.000080
0.320000	 -0.000909	-0.000217
0.333333	 -0.000755	-0.000286
0.346667	 -0.000779	-0.000270
0.360000	 -0.000991	-0.000176
0.373333	 -0.001147	-0.000113
0.386667	 -0.001114	-0.000217
0.400000	 -0.001018	-0.000376
0.413333	 -0.000968	-0.000342
0.426667	 -0.000876	-0.000190
0.440000	 -0.000690	-0.000177
0.453333	 -0.000606	-0.000285
0.466666	 -0.000823	-0.000330
0.480000	 -0.001184	-0.000287
0.493333	 -0.001410	-0.000280
0.506666	 -0.001476	-0.000373
0.520000	 -0.001494	-0.000541
0.533333	 -0.001457	-0.000717
0.546666	 -0.001339	-0.000785
0.560000	 -0.001244	-0.000703
0.573333	 -0.001272	-0.000620
0.586666	 -0.001321	-0.000672
0.600000	 -0.001235	-0.000786
0.613333	 -0.001133	-0.000833
0.626666	 -0.001237	-0.000812
0.640000	 -0.001454	-0.000812
0.653333	 -0.001525	-0.000861
0.666666	 -0.001432	-0.000885
0.680000	 -0.001383	-0.000846
0.693333	 -0.001470	-0.000832
0.706666	 -0.001601	-0.000925
0.720000	 -0.001702	-0.001066
0.733333	 -0.001786	-0.001164
0.746666	 -0.001839	-0.001202
0.760000	 -0.001825	-0.001186
0.773333	 -0.001829	-0.001155
0.786666	 -0.001947	-0.001187
0.800000	 -0.002074	-0.001291
0.813333	 -0.002114	-0.001351
0.826666	 -0.002133	-0.001268
0.839999	 -0.002168	-0.001138
0.853333	 -0.002177	-0.001138
0.866666	 -0.002181	-0.001293
0.879999	 -0.002224	-0.001453
0.893333	 -0.002284	-0.001466
0.906666	 -0.002368	-0.001338
0.919999	 -0.002503	-0.001211
0.933333	 -0.002591	-0.001193
0.946666	 -0.002524	-0.001274
0.959999	 -0.002380	-0.001420
0.973333	 -0.002282	-0.001578
0.986666	 -0.002229	-0.001617
0.999999	 -0.002174	-0.001443
1.013333	 -0.002136	-0.001158
1.026666	 -0.002185	-0.000972
1.039999	 -0.002336	-0.000940
1.053333	 -0.002511	-0.000977
1.066666	 -0.002626	-0.001071
1.079999	 -0.002661	-0.001227
1.093333	 -0.002663	-0.001340
1.106666	 -0.002630	-0.001334
1.119999	 -0.002482	-0.001255
1.133333	 -0.002269	-0.001201
1.146666	 -0.002193	-0.001224
1.159999	 -0.002351	-0.001312
1.173333	 -0.002631	-0.001432
1.186666	 -0.002849	-0.001543
1.199999	 -0.002890	-0.001602
1.213333	 -0.002731	-0.001619
1.226666	 -0.002455	-0.001627
1.239999	 -0.002283	-0.001586
1.253332	 -0.002406	-0.001438
1.266666	 -0.002721	-0.001269
1.279999	 -0.002936	-0.001227
1.293332	 -0.002935	-0.001343
1.306666	 -0.002878	-0.001523
1.319999	 -0.002941	-0.001645
1.333332	 -0.003047	-0.001624
1.346666	 -0.002989	-0.001500
1.359999	 -0.002765	-0.001409
1.373332	 -0.001726	-0.000950
1.386666	 0.006522	0.003197
1.399999	 0.038087	0.017791
1.413332	 0.104895	0.044415
1.426666	 0.192164	0.071573
1.439999	 0.265748	0.085035
1.453332	 0.305014	0.082717
1.466666	 0.313773	0.070999
1.479999	 0.304246	0.054062
1.493332	 0.285361	0.033567
1.506666	 0.262708	0.012273
1.519999	 0.240346	-0.006033
1.533332	 0.220969	-0.018674
1.546666	 0.205601	-0.025382
1.559999	 0.193619	-0.027704
1.573332	 0.183446	-0.027569
1.586666	 0.173837	-0.026445
1.599999	 0.164468	-0.025142
1.613332	 0.155279	-0.023894
1.626665	 0.146008	-0.022696
1.639999	 0.136490	-0.021581
1.653332	 0.126766	-0.020703
1.666665	 0.116973	-0.020309
1.679999	 0.107407	-0.020528
1.693332	 0.098404	-0.021204
1.706665	 0.090034	-0.021997
1.719999	 0.082155	-0.022581
1.733332	 0.074734	-0.022735
1.746665	 0.067917	-0.022389
1.759999	 0.061782	-0.021550
1.773332	 0.056081	-0.020179
1.786665	 0.050468	-0.018235
1.799999	 0.045011	-0.015798
1.813332	 0.040022	-0.013080
1.826665	 0.035539	-0.010274
1.839999	 0.031495	-0.007452
1.853332	 0.028012	-0.004675
1.866665	 0.025097	-0.002117
1.879999	 0.022499	0.000042
1.893332	 0.020041	0.001728
1.906665	 0.017651	0.002885
1.919999	 0.015218	0.003459
1.933332	 0.012748	0.003467
1.946665	 0.010424	0.003003
1.959998	 0.008383	0.002237
1.973332	 0.006531	0.001429
1.986665	 0.004756	0.000772
1.999998	 0.003199	0.000268
2.013332	 0.002086	-0.000176
2.026665	 0.001318	-0.000594
2.039999	 0.000570	-0.000942
2.053332	 -0.000185	-0.001209
2.066665	 -0.000686	-0.001490
2.079998	 -0.000892	-0.001839
2.093332	 -0.001032	-0.002151
2.106665	 -0.001289	-0.002329
2.119998	 -0.001668	-0.002430
2.133332	 -0.002046	-0.002546
2.146665	 -0.002300	-0.002666
2.159998	 -0.002404	-0.002717
2.173332	 -0.002420	-0.002679
2.186665	 -0.002444	-0.002604
2.199998	 -0.002533	-0.002514
2.213332	 -0.002670	-0.002417
2.226665	 -0.002766	-0.002378
2.239998	 -0.002758	-0.002442
2.253332	 -0.002757	-0.002550
2.266665	 -0.002912	-0.002636
2.279998	 -0.003248	-0.002740
2.293332	 -0.003671	-0.002890
2.306665	 -0.003966	-0.002976
2.319998	 -0.003982	-0.002927
2.333332	 -0.003838	-0.002841
2.346665	 -0.003758	-0.002821
2.359998	 -0.003843	-0.002847
2.373332	 -0.004008	-0.002887
2.386665	 -0.004090	-0.002924
2.399998	 -0.004103	-0.002930
2.413332	 -0.004144	-0.002923
2.426665	 -0.004149	-0.002904
2.439998	 -0.004026	-0.002847
2.453331	 -0.003803	-0.002844
2.466665	 -0.003641	-0.002992
2.479998	 -0.003783	-0.003201
2.493331	 -0.004193	-0.003344
2.506665	 -0.004477	-0.003404
2.519998	 -0.004457	-0.003393
2.533331	 -0.004357	-0.003307
2.546665	 -0.004353	-0.003196
2.559998	 -0.004405	-0.003159
2.573331	 -0.004471	-0.003246
2.586665	 -0.004591	-0.003396
2.599998	 -0.004691	-0.003488
2.613331	 -0.004617	-0.003451
2.626665	 -0.004454	-0.003314
2.639998	 -0.004414	-0.003166
2.653331	 -0.004504	-0.003075
2.666665	 -0.004618	-0.003050
2.679998	 -0.004702	-0.003065
2.693331	 -0.004735	-0.003099
2.706665	 -0.004687	-0.003159
2.719998	 -0.004564	-0.003244
2.733331	 -0.004472	-0.003345
2.746665	 -0.004480	-0.003413
2.759998	 -0.004569	-0.003346
2.773331	 -0.004743	-0.003198
2.786664	 -0.004978	-0.003223
2.799998	 -0.005138	-0.003495
2.813331	 -0.005146	-0.003764
2.826664	 -0.005077	-0.003769
2.839998	 -0.005043	-0.003525
2.853331	 -0.005063	-0.003274
2.866664	 -0.005067	-0.003209
2.879998	 -0.005042	-0.003297
2.893331	 -0.005116	-0.003432
2.906664	 -0.005311	-0.003588
2.919998	 -0.005393	-0.003737
2.933331	 -0.005258	-0.003808
2.946664	 -0.005174	-0.003811
2.959998	 -0.005312	-0.003803
2.973331	 -0.005519	-0.003751
2.986664	 -0.005621	-0.003603
2.999998	 -0.005615	-0.003451
3.013331	 -0.005585	-0.003427
3.026664	 -0.005563	-0.003539
3.039998	 -0.005486	-0.003722
3.053331	 -0.005363	-0.003894
3.066664	 -0.005319	-0.003981
3.079998	 -0.005377	-0.004025
3.093331	 -0.005481	-0.004121
3.106664	 -0.005642	-0.004192
3.119998	 -0.005811	-0.004086
3.133331	 -0.005782	-0.003826
3.146664	 -0.005531	-0.003569
3.159997	 -0.005374	-0.003413
3.173331	 -0.005497	-0.003364
3.186664	 -0.005727	-0.003474
3.199997	 -0.005889	-0.003767
3.213331	 -0.005988	-0.004033
3.226664	 -0.006098	-0.004074
3.239997	 -0.006235	-0.004007
3.253331	 -0.006315	-0.004033
3.266664	 -0.006299	-0.004162
3.279997	 -0.006265	-0.004308
3.293331	 -0.006275	-0.004383
3.306664	 -0.006327	-0.004324
3.319997	 -0.006411	-0.004164
3.333331	 -0.006484	-0.004037
3.346664	 -0.006509	-0.004055
3.359997	 -0.006479	-0.004182
3.373331	 -0.006360	-0.004293
3.386664	 -0.006161	-0.004334
3.399997	 -0.006001	-0.004368
3.413331	 -0.006004	-0.004459
3.426664	 -0.006155	-0.004577
3.439997	 -0.006366	-0.004634
3.453331	 -0.006593	-0.004594
3.466664	 -0.006758	-0.004540
3.479997	 -0.006752	-0.004550
3.493330	 -0.006608	-0.004597
3.506664	 -0.006468	-0.004627
3.519997	 -0.006399	-0.004641
3.533330	 -0.006375	-0.004648
3.546664	 -0.006370	-0.004644
3.559997	 -0.006386	-0.004624
3.573330	 -0.006396	-0.004613
3.586664	 -0.006387	-0.004631
3.599997	 -0.006358	-0.004610
3.613330	 -0.006325	-0.004522
3.626664	 -0.006387	-0.004467
3.639997	 -0.006581	-0.004491
3.653330	 -0.006749	-0.004531
3.666664	 -0.006832	-0.004570
3.679997	 -0.006938	-0.004631
3.693330	 -0.006994	-0.004663
3.706664	 -0.006876	-0.004593
3.719997	 -0.006720	-0.004460
3.733330	 -0.006696	-0.004390
3.746664	 -0.006793	-0.004458
3.759997	 -0.006933	-0.004631
3.773330	 -0.007058	-0.004788
3.786664	 -0.007137	-0.004819
3.799997	 -0.007197	-0.004756
3.813330	 -0.007308	-0.004745
3.826663	 -0.007492	-0.004823
3.839997	 -0.007604	-0.004906
3.853330	 -0.007447	-0.004955
3.866663	 -0.007086	-0.004956
3.879997	 -0.006837	-0.004899
3.893330	 -0.006861	-0.004873
3.906663	 -0.006973	-0.004962
3.919997	 -0.006956	-0.005116
3.933330	 -0.006839	-0.005243
3.946663	 -0.006721	-0.005265
3.959997	 -0.006603	-0.005187
3.973330	 -0.006536	-0.005164
3.986663	 -0.006668	-0.005279
3.999997	 -0.006962	-0.005404
4.013330	 -0.007162	-0.005420
4.026663	 -0.007157	-0.005359
4.039997	 -0.007135	-0.005303
4.053330	 -0.007271	-0.005319
4.066663	 -0.007458	-0.005384
4.079997	 -0.007491	-0.005373
4.093330	 -0.007402	-0.005295
4.106663	 -0.007419	-0.005321
4.119997	 -0.007629	-0.005485
4.133330	 -0.007829	-0.005610
4.146663	 -0.007812	-0.005563
4.159997	 -0.007650	-0.005409
4.173330	 -0.007531	-0.005279
4.186663	 -0.007504	-0.005196
4.199996	 -0.007532	-0.005135
4.213330	 -0.007611	-0.005158
4.226663	 -0.007748	-0.005330
4.239996	 -0.007929	-0.005553
4.253330	 -0.008102	-0.005641
4.266663	 -0.008172	-0.005548
4.279996	 -0.008121	-0.005415
4.293330	 -0.008049	-0.005423
4.306663	 -0.008044	-0.005575
4.319996	 -0.008115	-0.005669
4.333330	 -0.008245	-0.005593
4.346663	 -0.008373	-0.005476
4.359996	 -0.008393	-0.005469
4.373330	 -0.008292	-0.005555
4.386663	 -0.008192	-0.005637
4.399996	 -0.008175	-0.005694
4.413330	 -0.008164	-0.005777
4.426663	 -0.008081	-0.005895
4.439996	 -0.008022	-0.005981
4.453330	 -0.008097	-0.005940
4.466663	 -0.008197	-0.005758
4.479996	 -0.008139	-0.005556
4.493330	 -0.007948	-0.005441
4.506663	 -0.007840	-0.005401
4.519996	 -0.007936	-0.005437
4.533329	 -0.008112	-0.005570
4.546663	 -0.008196	-0.005679
4.559996	 -0.008207	-0.005651
4.573329	 -0.008231	-0.005587
4.586663	 -0.008237	-0.005610
4.599996	 -0.008206	-0.005709
4.613329	 -0.008210	-0.005803
4.626663	 -0.008288	-0.005819
4.639996	 -0.008464	-0.005755
4.653329	 -0.008760	-0.005711
4.666663	 -0.009045	-0.005771
4.679996	 -0.009111	-0.005922
4.693329	 -0.008933	-0.006124
4.706663	 -0.008667	-0.006338
4.719996	 -0.008468	-0.006448
4.733329	 -0.008412	-0.006333
4.746663	 -0.008508	-0.006084
4.759996	 -0.008730	-0.005908
4.773329	 -0.008983	-0.005857
4.786663	 -0.009119	-0.005860
4.799996	 -0.009048	-0.005872
4.813329	 -0.008822	-0.005895
4.826663	 -0.008590	-0.005931
4.839996	 -0.008465	-0.005984
4.853329	 -0.008444	-0.006058
4.866663	 -0.008466	-0.006111
4.879996	 -0.008506	-0.006091
4.893329	 -0.008535	-0.006045
4.906662	 -0.008521	-0.006039
4.919996	 -0.008481	-0.006036
4.933329	 -0.008418	-0.005976
4.946662	 -0.008339	-0.005884
4.959996	 -0.008302	-0.005851
4.973329	 -0.008312	-0.005931
4.986662	 -0.008267	-0.006067
4.999996	 -0.008180	-0.006138
5.013329	 -0.008235	-0.006104
5.026662	 -0.008453	-0.006021
5.039996	 -0.008645	-0.005933
5.053329	 -0.008699	-0.005793
5.066662	 -0.008616	-0.005567
5.079996	 -0.008440	-0.005357
5.093329	 -0.008318	-0.005271
5.106662	 -0.008372	-0.005322
5.119996	 -0.008523	-0.005504
5.133329	 -0.008671	-0.005738
5.146662	 -0.008788	-0.005886
5.159996	 -0.008852	-0.005891
5.173329	 -0.008847	-0.005838
5.186662	 -0.008748	-0.005826
5.199996	 -0.008569	-0.005834
5.213329	 -0.008473	-0.005822
5.226662	 -0.008571	-0.005871
5.239995	 -0.008743	-0.006044
5.253329	 -0.008864	-0.006260
5.266662	 -0.008954	-0.006406
5.279995	 -0.009031	-0.006441
5.293329	 -0.009077	-0.006406
5.306662	 -0.009140	-0.006392
5.319995	 -0.009258	-0.006464
5.333329	 -0.009313	-0.006567
5.346662	 -0.009209	-0.006580
5.359995	 -0.009071	-0.006503
5.373329	 -0.008998	-0.006468
5.386662	 -0.008873	-0.006516
5.399995	 -0.008685	-0.006549
5.413329	 -0.008685	-0.006486
5.426662	 -0.008957	-0.006370
5.439995	 -0.009226	-0.006319
5.453329	 -0.009264	-0.006387
5.466662	 -0.009104	-0.006495
5.479995	 -0.008895	-0.006532
5.493329	 -0.008817	-0.006500
5.506662	 -0.008970	-0.006521
5.519995	 -0.009182	-0.006654
5.533329	 -0.009216	-0.006793
5.546662	 -0.009092	-0.006835
5.559995	 -0.008992	-0.006821
5.573328	 -0.009002	-0.006826
5.586662	 -0.009054	-0.006841
5.599995	 -0.008995	-0.006786
5.613328	 -0.008704	-0.006652
5.626662	 -0.008219	-0.006557
5.639995	 -0.007703	-0.006557
5.653328	 -0.007299	-0.006555
5.666662	 -0.007089	-0.006490
5.679995	 -0.007060	-0.006395
5.693328	 -0.007064	-0.006278
5.706662	 -0.006969	-0.006126
5.719995	 -0.006758	-0.005958
5.733328	 -0.006447	-0.005828
5.746662	 -0.006073	-0.005719
5.759995	 -0.005677	-0.005524
5.773328	 -0.005262	-0.005235
5.786662	 -0.004867	-0.004959
5.799995	 -0.004620	-0.004716
5.813328	 -0.004584	-0.004502
5.826662	 -0.004606	-0.004391
5.839995	 -0.004451	-0.004355
5.853328	 -0.004095	-0.004213
5.866662	 -0.003688	-0.003876
5.879995	 -0.003261	-0.003457
5.893328	 -0.002781	-0.003104
5.906662	 -0.002289	-0.002863
5.919995	 -0.001814	-0.002665
5.933328	 -0.001399	-0.002430
5.946661	 -0.001090	-0.002134
5.959995	 -0.000758	-0.001830
5.973328	 -0.000243	-0.001580
5.986661	 0.000376	-0.001375
5.999995	 0.000884	-0.001195
6.013328	 0.001144	-0.001016
6.026661	 0.001245	-0.000757
6.039995	 0.001394	-0.000459
6.053328	 0.001563	-0.000322
6.066661	 0.001619	-0.000366
6.079995	 0.001685	-0.000356
6.093328	 0.001907	-0.000201
6.106661	 0.002154	-0.000059
6.119995	 0.002205	-0.000019
6.133328	 0.002068	0.000034
6.146661	 0.001983	0.000238
6.159995	 0.002026	0.000513
6.173328	 0.002040	0.000616
6.186661	 0.002005	0.000521
6.199995	 0.002090	0.000448
6.213328	 0.002345	0.000484
6.226661	 0.002605	0.000522
6.239995	 0.002705	0.000524
6.253328	 0.002713	0.000553
6.266661	 0.002835	0.000619
6.279994	 0.003083	0.000716
6.293328	 0.003329	0.000872
6.306661	 0.003542	0.001043
6.319994	 0.003740	0.001165
6.333328	 0.003901	0.001335
6.346661	 0.003982	0.001671
6.359994	 0.004018	0.002062
6.373328	 0.004090	0.002295
6.386661	 0.004205	0.002363
6.399994	 0.004399	0.002431
6.413328	 0.004720	0.002614
6.426661	 0.005045	0.002848
6.439994	 0.005200	0.002965
6.453328	 0.005207	0.002937
6.466661	 0.005288	0.002924
6.479994	 0.005625	0.002998
6.493328	 0.006045	0.003052
6.506661	 0.006185	0.003037
6.519994	 0.005998	0.003064
6.533328	 0.005800	0.003180
6.546661	 0.005815	0.003244
6.559994	 0.005991	0.003203
6.573328	 0.006188	0.003225
6.586661	 0.006307	0.003439
6.599994	 0.006385	0.003767
6.613328	 0.006549	0.004026
6.626661	 0.006785	0.004089
6.639994	 0.006991	0.004003
6.653327	 0.007172	0.003932
6.666661	 0.007395	0.003956
6.679994	 0.007636	0.004022
6.693327	 0.007799	0.004038
6.706661	 0.007888	0.003982
6.719994	 0.007988	0.003937
6.733327	 0.008050	0.003984
6.746661	 0.007966	0.004099
6.759994	 0.007849	0.004202
6.773327	 0.007937	0.004238
6.786661	 0.008239	0.004212
6.799994	 0.008517	0.004172
6.813327	 0.008658	0.004165
6.826661	 0.008810	0.004211
6.839994	 0.009054	0.004320
6.853327	 0.009244	0.004515
6.866661	 0.009254	0.004748
6.879994	 0.009158	0.004841
6.893327	 0.009112	0.004748
6.906661	 0.009155	0.004677
6.919994	 0.009245	0.004786
6.933327	 0.009381	0.004975
6.946661	 0.009633	0.005102
6.959994	 0.010303	0.005316
6.973327	 0.012067	0.006032
6.986660	 0.015361	0.007419
6.999994	 0.019347	0.009050
7.013327	 0.022155	0.010198
7.026660	 0.022556	0.010344
7.039994	 0.020917	0.009481
7.053327	 0.018451	0.008160
7.066660	 0.016137	0.007062
7.079994	 0.014384	0.006422
7.093327	 0.013184	0.006063
7.106660	 0.012399	0.005794
7.119994	 0.011980	0.005578
7.133327	 0.011868	0.005430
7.146660	 0.011885	0.005340
7.159994	 0.011940	0.005326
7.173327	 0.012116	0.005427
7.186660	 0.012362	0.005601
7.199994	 0.012435	0.005696
7.213327	 0.012316	0.005613
7.226660	 0.012270	0.005470
7.239994	 0.012386	0.005467
7.253327	 0.012549	0.005655
7.266660	 0.012959	0.005998
7.279994	 0.014103	0.006590
7.293327	 0.015971	0.007484
7.306660	 0.017781	0.008351
7.319993	 0.018680	0.008677
7.333327	 0.018477	0.008320
7.346660	 0.017582	0.007630
7.359993	 0.016492	0.007054
7.373327	 0.015539	0.006724
7.386660	 0.014911	0.006519
7.399993	 0.014604	0.006374
7.413327	 0.014468	0.006276
7.426660	 0.014424	0.006136
7.439993	 0.014493	0.005923
7.453327	 0.014638	0.005731
7.466660	 0.014712	0.005647
7.479993	 0.014675	0.005684
7.493327	 0.014743	0.005788
7.506660	 0.015056	0.005892
7.519993	 0.015423	0.005993
7.533327	 0.015600	0.006088
7.546660	 0.015547	0.006137
7.559993	 0.015382	0.006145
7.573327	 0.015274	0.006141
7.586660	 0.015342	0.006102
7.599993	 0.015568	0.006020
7.613327	 0.015800	0.005953
7.626660	 0.015941	0.005962
7.639993	 0.016026	0.006081
7.653327	 0.016087	0.006280
7.666660	 0.016128	0.006464
7.679993	 0.016170	0.006577
7.693326	 0.016250	0.006676
7.706660	 0.016380	0.006803
7.719993	 0.016545	0.006902
7.733326	 0.016772	0.006915
7.746660	 0.017120	0.006866
7.759993	 0.017513	0.006836
7.773326	 0.017787	0.006915
7.786660	 0.017943	0.007097
7.799993	 0.018108	0.007259
7.813326	 0.018333	0.007343
7.826660	 0.018547	0.007371
7.839993	 0.018683	0.007337
7.853326	 0.018803	0.007254
7.866660	 0.018992	0.007217
7.879993	 0.019198	0.007311
7.893326	 0.019363	0.007503
7.906660	 0.019546	0.007696
7.919993	 0.019790	0.007863
7.933326	 0.020095	0.008030
7.946660	 0.020563	0.008200
7.959993	 0.021257	0.008358
7.973326	 0.021993	0.008504
7.986660	 0.022565	0.008642
7.999993	 0.022997	0.008749
8.013327	 0.023361	0.008820
8.026660	 0.023528	0.008905
8.039993	 0.023306	0.008948
8.053327	 0.022798	0.008832
8.066660	 0.022384	0.008620
8.079993	 0.022271	0.008484
8.093327	 0.022304	0.008504
8.106660	 0.022289	0.008673
8.119993	 0.022210	0.008896
8.133327	 0.022145	0.009026
8.146660	 0.022206	0.009019
8.159993	 0.022423	0.008941
8.173326	 0.022545	0.008873
8.186660	 0.022390	0.008860
8.199993	 0.022177	0.008880
8.213326	 0.022140	0.008912
8.226660	 0.022242	0.008973
8.239993	 0.022397	0.009032
8.253326	 0.022542	0.009027
8.266660	 0.022639	0.008987
8.279993	 0.022773	0.008984
8.293326	 0.023021	0.009008
8.306660	 0.023301	0.008997
8.319993	 0.023502	0.008964
8.333326	 0.023636	0.008945
8.346660	 0.023761	0.008919
8.359993	 0.023879	0.008860
8.373326	 0.023961	0.008825
8.386660	 0.024008	0.008884
8.399993	 0.024033	0.009007
8.413326	 0.024064	0.009078
8.426660	 0.024135	0.009055
8.439993	 0.024237	0.009043
8.453326	 0.024297	0.009132
8.466660	 0.024326	0.009284
8.479993	 0.024464	0.009444
8.493326	 0.024740	0.009592
8.506660	 0.025018	0.009711
8.519993	 0.025148	0.009829
8.533326	 0.025077	0.009956
8.546659	 0.024930	0.010025
8.559993	 0.024936	0.010001
8.573326	 0.025173	0.009952
8.586659	 0.025505	0.009952
8.599993	 0.025757	0.009996
8.613326	 0.025879	0.010023
8.626659	 0.025959	0.010023
8.639993	 0.026099	0.010038
8.653326	 0.026311	0.010039
8.666659	 0.026560	0.010013
8.679993	 0.026879	0.010041
8.693326	 0.027278	0.010175
8.706659	 0.027625	0.010378
8.719993	 0.027831	0.010564
8.733326	 0.027957	0.010624
8.746659	 0.028036	0.010531
8.759993	 0.028062	0.010394
8.773326	 0.028068	0.010335
8.786659	 0.028092	0.010354
8.799993	 0.028158	0.010353
8.813326	 0.028257	0.010315
8.826659	 0.028376	0.010332
8.839993	 0.028541	0.010480
8.853326	 0.028783	0.010698
8.866659	 0.029025	0.010799
8.879992	 0.029150	0.010690
8.893326	 0.029146	0.010495
8.906659	 0.029148	0.010433
8.919992	 0.029527	0.010704
8.933326	 0.031147	0.011544
8.946659	 0.035098	0.013214
8.959992	 0.041202	0.015599
8.973326	 0.047123	0.017891
8.986659	 0.050335	0.019172
8.999992	 0.050519	0.019283
9.013326	 0.048982	0.018703
9.026659	 0.046669	0.017856
9.039992	 0.043830	0.016878
9.053326	 0.040755	0.015806
9.066659	 0.037891	0.014701
9.079992	 0.035592	0.013664
9.093326	 0.034006	0.012851
9.106659	 0.033051	0.012337
9.119992	 0.032469	0.011981
9.133326	 0.031993	0.011606
9.146659	 0.031496	0.011257
9.159992	 0.031074	0.011087
9.173326	 0.030902	0.011119
9.186659	 0.030970	0.011237
9.199992	 0.031089	0.011327
9.213326	 0.031130	0.011401
9.226659	 0.031135	0.011486
9.239992	 0.031213	0.011541
9.253325	 0.031347	0.011567
9.266659	 0.031443	0.011624
9.279992	 0.031518	0.011688
9.293325	 0.031657	0.011653
9.306659	 0.031882	0.011530
9.319992	 0.032129	0.011509
9.333325	 0.032327	0.011697
9.346659	 0.032475	0.011957
9.359992	 0.032580	0.012094
9.373325	 0.032562	0.012049
9.386659	 0.032403	0.011873
9.399992	 0.032227	0.011645
9.413325	 0.032088	0.011466
9.426659	 0.031968	0.011408
9.439992	 0.031980	0.011417
9.453325	 0.032241	0.011430
9.466659	 0.032592	0.011528
9.479992	 0.032763	0.011745
9.493325	 0.032746	0.011939
9.506659	 0.032776	0.012050
9.519992	 0.033005	0.012211
9.533325	 0.033386	0.012486
9.546659	 0.033756	0.012727
9.559992	 0.033968	0.012782
9.573325	 0.034053	0.012657
9.586658	 0.034175	0.012471
9.599992	 0.034388	0.012354
9.613325	 0.034617	0.012423
9.626658	 0.034854	0.012749
9.639992	 0.035197	0.013245
9.653325	 0.035654	0.013687
9.666658	 0.036110	0.013928
9.679992	 0.036515	0.013952
9.693325	 0.036855	0.013763
9.706658	 0.037087	0.013445
9.719992	 0.037179	0.013220
9.733325	 0.037075	0.013178
9.746658	 0.036692	0.013153
9.759992	 0.036125	0.013031
9.773325	 0.035691	0.012898
9.786658	 0.035592	0.012838
9.799992	 0.035733	0.012812
9.813325	 0.035956	0.012734
9.826658	 0.036158	0.012602
9.839992	 0.036201	0.012520
9.853325	 0.036077	0.012602
9.866658	 0.036011	0.012811
9.879992	 0.036145	0.012974
9.893325	 0.036357	0.013031
9.906658	 0.036513	0.013070
9.919991	 0.036672	0.013105
9.933325	 0.036858	0.013053
9.946658	 0.036923	0.012873
9.959991	 0.036842	0.012631
9.973325	 0.036832	0.012505
9.986658	 0.037037	0.012619
9.999991	 0.037421	0.012894
10.013325	 0.037985	0.013162
10.026658	 0.038683	0.013366
10.039991	 0.039267	0.013537
10.053325	 0.039540	0.013656
10.066658	 0.039611	0.013669
10.079991	 0.039706	0.013622
10.093325	 0.039880	0.013672
10.106658	 0.039991	0.013872
10.119991	 0.039918	0.014113
10.133325	 0.039734	0.014288
10.146658	 0.039674	0.014405
10.159991	 0.039890	0.014580
10.173325	 0.040299	0.014847
10.186658	 0.040833	0.015113
10.199991	 0.041648	0.015379
10.213325	 0.042753	0.015696
10.226658	 0.043620	0.015906
10.239991	 0.043634	0.015787
10.253325	 0.042841	0.015362
10.266658	 0.041852	0.014825
10.279991	 0.041136	0.014347
10.293324	 0.040764	0.014062
10.306658	 0.040648	0.014014
10.319991	 0.040649	0.014071
10.333324	 0.040644	0.014067
10.346658	 0.040609	0.014015
10.359991	 0.040560	0.014039
10.373324	 0.040532	0.014115
10.386658	 0.040611	0.014145
10.399991	 0.040801	0.014146
10.413324	 0.040940	0.014130
10.426658	 0.040988	0.014049
10.439991	 0.041115	0.013948
10.453324	 0.041357	0.013961
10.466658	 0.041593	0.014103
10.479991	 0.041859	0.014220
10.493324	 0.042402	0.014332
10.506658	 0.043532	0.014773
10.519991	 0.045482	0.015831
10.533324	 0.048098	0.017362
10.546658	 0.050559	0.018748
10.559991	 0.051781	0.019303
10.573324	 0.051318	0.018866
10.586658	 0.049662	0.017845
10.599991	 0.047726	0.016683
10.613324	 0.046171	0.015611
10.626657	 0.045126	0.014834
10.639991	 0.044410	0.014468
10.653324	 0.043872	0.014344
10.666657	 0.043424	0.014227
10.679991	 0.043025	0.014064
10.693324	 0.042704	0.013896
10.706657	 0.042517	0.013763
10.719991	 0.042553	0.013711
10.733324	 0.042919	0.013766
10.746657	 0.043499	0.013879
10.759991	 0.043939	0.013956
10.773324	 0.044055	0.013968
10.786657	 0.043975	0.013947
10.799991	 0.043863	0.013936
10.813324	 0.043819	0.013997
10.826657	 0.043943	0.014124
10.839991	 0.044211	0.014156
10.853324	 0.044442	0.013999
10.866657	 0.044471	0.013773
10.879991	 0.044246	0.013599
10.893324	 0.043877	0.013501
10.906657	 0.043641	0.013460
10.919991	 0.043681	0.013400
10.933324	 0.043814	0.013276
10.946657	 0.043810	0.013145
10.959991	 0.043631	0.013018
10.973324	 0.043361	0.012866
10.986657	 0.043155	0.012751
10.999990	 0.043134	0.012736
11.013324	 0.043192	0.012749
11.026657	 0.043180	0.012698
11.039990	 0.043205	0.012571
11.053324	 0.043378	0.012392
11.066657	 0.043530	0.012185
11.079990	 0.043494	0.011980
11.093324	 0.043345	0.011808
11.106657	 0.043168	0.011666
11.119990	 0.042959	0.011540
11.133324	 0.042790	0.011424
11.146657	 0.042805	0.011333
11.159990	 0.043063	0.011293
11.173324	 0.043435	0.011296
11.186657	 0.043661	0.011273
11.199990	 0.043628	0.011162
11.213324	 0.043489	0.010984
11.226657	 0.043401	0.010779
11.239990	 0.043355	0.010596
11.253324	 0.043340	0.010560
11.266657	 0.043419	0.010749
11.279990	 0.043611	0.011016
11.293324	 0.043813	0.011150
11.306657	 0.043930	0.011115
11.319990	 0.044035	0.010988
11.333323	 0.044281	0.010904
11.346657	 0.044733	0.011111
11.359990	 0.045408	0.011752
11.373323	 0.046285	0.012651
11.386657	 0.047148	0.013488
11.399990	 0.047639	0.013991
11.413323	 0.047572	0.013938
11.426657	 0.047052	0.013335
11.439990	 0.046365	0.012488
11.453323	 0.045841	0.011708
11.466657	 0.045608	0.011117
11.479990	 0.045492	0.010729
11.493323	 0.045292	0.010531
11.506657	 0.045047	0.010451
11.519990	 0.044907	0.010356
11.533323	 0.044903	0.010167
11.546657	 0.044967	0.009939
11.559990	 0.045064	0.009804
11.573323	 0.045160	0.009847
11.586657	 0.045196	0.010009
11.599990	 0.045205	0.010128
11.613323	 0.045299	0.010114
11.626657	 0.045494	0.010052
11.639990	 0.045756	0.010040
11.653323	 0.046049	0.010062
11.666656	 0.046244	0.010071
11.679990	 0.046252	0.010049
11.693323	 0.046162	0.009973
11.706656	 0.046116	0.009875
11.719990	 0.046192	0.009862
11.733323	 0.046381	0.009947
11.746656	 0.046761	0.010035
11.759990	 0.047670	0.010189
11.773323	 0.049566	0.010701
11.786656	 0.052551	0.011732
11.799990	 0.055943	0.012957
11.813323	 0.058389	0.013743
11.826656	 0.058733	0.013741
11.839990	 0.056972	0.013105
11.853323	 0.054192	0.012166
11.866656	 0.051561	0.011198
11.879990	 0.049655	0.010393
11.893323	 0.048590	0.009823
11.906656	 0.048217	0.009469
11.919990	 0.048194	0.009322
11.933323	 0.048239	0.009354
11.946656	 0.048214	0.009447
11.959990	 0.048011	0.009465
11.973323	 0.047688	0.009359
11.986656	 0.047523	0.009163
11.999990	 0.047611	0.008944
12.013323	 0.047712	0.008782
12.026656	 0.047682	0.008725
12.039989	 0.047691	0.008732
12.053323	 0.047885	0.008752
12.066656	 0.048136	0.008796
12.079989	 0.048294	0.008880
12.093323	 0.048458	0.009020
12.106656	 0.048696	0.009166
12.119989	 0.048820	0.009132
12.133323	 0.048790	0.008848
12.146656	 0.048868	0.008517
12.159989	 0.049151	0.008345
12.173323	 0.049458	0.008345
12.186656	 0.049657	0.008409
12.199989	 0.049761	0.008426
12.213323	 0.049810	0.008344
12.226656	 0.049827	0.008217
12.239989	 0.049812	0.008137
12.253323	 0.049755	0.008090
12.266656	 0.049663	0.008022
12.279989	 0.049550	0.007957
12.293323	 0.049417	0.007907
12.306656	 0.049305	0.007803
12.319989	 0.049332	0.007678
12.333323	 0.049560	0.007679
12.346656	 0.049893	0.007813
12.359989	 0.050221	0.007914
12.373322	 0.050604	0.007908
12.386656	 0.051179	0.007901
12.399989	 0.051913	0.008015
12.413322	 0.052611	0.008251
12.426656	 0.053137	0.008491
12.439989	 0.053427	0.008597
12.453322	 0.053355	0.008549
12.466656	 0.052892	0.008433
12.479989	 0.052307	0.008253
12.493322	 0.051899	0.008000
12.506656	 0.051713	0.007789
12.519989	 0.051613	0.007730
12.533322	 0.051436	0.007802
12.546656	 0.051175	0.007902
12.559989	 0.051020	0.007948
12.573322	 0.051092	0.007940
12.586656	 0.051300	0.007951
12.599989	 0.051517	0.008022
12.613322	 0.051703	0.008055
12.626656	 0.051869	0.007959
12.639989	 0.051997	0.007804
12.653322	 0.051983	0.007696
12.666656	 0.051783	0.007648
12.679989	 0.051564	0.007604
12.693322	 0.051495	0.007518
12.706656	 0.051545	0.007424
12.719989	 0.051636	0.007396
12.733322	 0.051741	0.007456
12.746655	 0.051781	0.007600
12.759989	 0.051725	0.007791
12.773322	 0.051768	0.007904
12.786655	 0.052092	0.007859
12.799989	 0.052610	0.007745
12.813322	 0.053136	0.007691
12.826655	 0.053541	0.007716
12.839989	 0.053655	0.007753
12.853322	 0.053370	0.007707
12.866655	 0.052878	0.007606
12.879989	 0.052531	0.007611
12.893322	 0.052451	0.007749
12.906655	 0.052465	0.007817
12.919989	 0.052416	0.007689
12.933322	 0.052307	0.007442
12.946655	 0.052192	0.007200
12.959989	 0.052121	0.007059
12.973322	 0.052109	0.007025
12.986655	 0.052118	0.006989
12.999989	 0.052113	0.006891
13.013322	 0.052102	0.006776
13.026655	 0.052121	0.006711
13.039989	 0.052155	0.006718
13.053322	 0.052119	0.006758
13.066655	 0.051979	0.006760
13.079988	 0.051791	0.006676
13.093322	 0.051654	0.006516
13.106655	 0.051697	0.006394
13.119988	 0.051925	0.006482
13.133322	 0.052180	0.006773
13.146655	 0.052338	0.007008
13.159988	 0.052403	0.007017
13.173322	 0.052444	0.006910
13.186655	 0.052471	0.006823
13.199988	 0.052387	0.006738
13.213322	 0.052200	0.006606
13.226655	 0.052118	0.006431
13.239988	 0.052183	0.006284
13.253322	 0.052140	0.006310
13.266655	 0.051933	0.006527
13.279988	 0.051804	0.006732
13.293322	 0.051867	0.006776
13.306655	 0.052028	0.006705
13.319988	 0.052210	0.006566
13.333322	 0.052347	0.006364
13.346655	 0.052381	0.006150
13.359988	 0.052350	0.006027
13.373322	 0.052278	0.006057
13.386655	 0.052177	0.006141
13.399988	 0.052154	0.006162
13.413321	 0.052203	0.006133
13.426655	 0.052152	0.006087
13.439988	 0.051996	0.006059
13.453321	 0.051958	0.006161
13.466655	 0.052205	0.006403
13.479988	 0.052655	0.006575
13.493321	 0.053007	0.006524
13.506655	 0.053079	0.006367
13.519988	 0.052972	0.006277
13.533321	 0.052775	0.006283
13.546655	 0.052505	0.006307
13.559988	 0.052290	0.006224
13.573321	 0.052180	0.005999
13.586655	 0.052057	0.005751
13.599988	 0.051941	0.005596
13.613321	 0.051966	0.005532
13.626655	 0.052071	0.005556
13.639988	 0.052076	0.005649
13.653321	 0.052006	0.005679
13.666655	 0.052010	0.005585
13.679988	 0.052067	0.005473
13.693321	 0.052030	0.005439
13.706655	 0.051884	0.005476
13.719988	 0.051781	0.005543
13.733321	 0.051807	0.005619
13.746655	 0.051901	0.005705
13.759988	 0.051969	0.005751
13.773321	 0.051910	0.005737
13.786654	 0.051730	0.005771
13.799988	 0.051650	0.005864
13.813321	 0.051815	0.005827
13.826654	 0.052081	0.005607
13.839988	 0.052303	0.005416
13.853321	 0.052504	0.005424
13.866654	 0.052657	0.005577
13.879988	 0.052607	0.005673
13.893321	 0.052345	0.005562
13.906654	 0.052095	0.005333
13.919988	 0.052022	0.005233
13.933321	 0.052067	0.005336
13.946654	 0.052103	0.005515
13.959988	 0.052121	0.005653
13.973321	 0.052143	0.005667
13.986654	 0.052104	0.005521
13.999988	 0.052015	0.005325
14.013321	 0.052010	0.005232
14.026654	 0.052097	0.005247
14.039988	 0.052145	0.005284
14.053321	 0.052100	0.005295
14.066654	 0.051984	0.005235
14.079988	 0.051822	0.005067
14.093321	 0.051697	0.004907
14.106654	 0.051711	0.004881
14.119987	 0.051870	0.004914
14.133321	 0.052040	0.004914
14.146654	 0.052080	0.004955
14.159987	 0.052045	0.005074
14.173321	 0.052071	0.005194
14.186654	 0.052092	0.005227
14.199987	 0.051992	0.005144
14.213321	 0.051930	0.005023
14.226654	 0.052107	0.004991
14.239987	 0.052380	0.005024
14.253321	 0.052473	0.005000
14.266654	 0.052360	0.004935
14.279987	 0.052208	0.004976
14.293321	 0.052117	0.005130
14.306654	 0.052073	0.005225
14.319987	 0.052045	0.005153
14.333321	 0.052030	0.004996
14.346654	 0.052012	0.004918
14.359987	 0.051951	0.005002
14.373321	 0.051878	0.005189
14.386654	 0.051853	0.005284
14.399987	 0.051855	0.005139
14.413321	 0.051888	0.004861
14.426654	 0.052002	0.004676
14.439987	 0.052135	0.004651
14.453321	 0.052232	0.004685
14.466654	 0.052363	0.004658
14.479987	 0.052510	0.004557
14.493320	 0.052606	0.004482
14.506654	 0.052640	0.004497
14.519987	 0.052559	0.004535
14.533320	 0.052381	0.004502
14.546654	 0.052273	0.004412
14.559987	 0.052304	0.004360
14.573320	 0.052385	0.004356
14.586654	 0.052436	0.004303
14.599987	 0.052437	0.004207
14.613320	 0.052394	0.004202
14.626654	 0.052361	0.004297
14.639987	 0.052419	0.004323
14.653320	 0.052538	0.004189
14.666654	 0.052566	0.004035
14.679987	 0.052420	0.004043
14.693320	 0.052223	0.004197
14.706654	 0.052175	0.004335
14.719987	 0.052308	0.004337
14.733320	 0.052492	0.004214
14.746654	 0.052628	0.004108
14.759987	 0.052709	0.004135
14.773320	 0.052728	0.004226
14.786654	 0.052674	0.004247
14.799987	 0.052607	0.004158
14.813320	 0.052553	0.004030
14.826653	 0.052486	0.003981
14.839987	 0.052412	0.004007
14.853320	 0.052376	0.004004
14.866653	 0.052441	0.003972
14.879987	 0.052601	0.003955
14.893320	 0.052725	0.003910
14.906653	 0.052690	0.003832
14.919987	 0.052558	0.003798
14.933320	 0.052479	0.003832
14.946653	 0.052448	0.003880
14.959987	 0.052405	0.003860
14.973320	 0.052416	0.003732
14.986653	 0.052558	0.003600
14.999987	 0.052780	0.003560
15.013320	 0.052912	0.003503
15.026653	 0.052788	0.003352
15.039987	 0.052433	0.003262
15.053320	 0.052135	0.003327
15.066653	 0.052130	0.003436
15.079987	 0.052326	0.003486
15.093320	 0.052512	0.003496
15.106653	 0.052589	0.003513
15.119987	 0.052520	0.003510
15.133320	 0.052317	0.003447
15.146653	 0.052067	0.003318
15.159986	 0.051883	0.003119
15.173320	 0.051813	0.002894
15.186653	 0.051769	0.002702
15.199986	 0.051612	0.002506
15.213320	 0.051319	0.002256
15.226653	 0.051045	0.001993
15.239986	 0.050954	0.001780
15.253320	 0.050998	0.001624
15.266653	 0.050976	0.001457
15.279986	 0.050796	0.001214
15.293320	 0.050518	0.000945
15.306653	 0.050307	0.000753
15.319986	 0.050364	0.000664
15.333320	 0.050637	0.000608
15.346653	 0.050793	0.000537
15.359986	 0.050661	0.000504
15.373320	 0.050431	0.000516
15.386653	 0.050389	0.000541
15.399986	 0.050599	0.000639
15.413320	 0.050857	0.000830
15.426653	 0.050965	0.000999
15.439986	 0.050983	0.001056
15.453320	 0.051120	0.001060
15.466653	 0.051358	0.001131
15.479986	 0.051437	0.001265
15.493320	 0.051316	0.001399
15.506653	 0.051281	0.001544
15.519986	 0.051511	0.001684
15.533319	 0.051856	0.001776
15.546653	 0.052057	0.001860
15.559986	 0.052029	0.001919
15.573319	 0.051898	0.001874
15.586653	 0.051826	0.001837
15.599986	 0.051821	0.001972
15.613319	 0.051792	0.002176
15.626653	 0.051701	0.002231
15.639986	 0.051593	0.002143
15.653319	 0.051537	0.002057
15.666653	 0.051596	0.002055
15.679986	 0.051826	0.002164
15.693319	 0.052162	0.002301
15.706653	 0.052341	0.002303
15.719986	 0.052234	0.002159
15.733319	 0.052099	0.002038
15.746653	 0.052220	0.002069
15.759986	 0.052476	0.002197
15.773319	 0.052564	0.002249
15.786653	 0.052468	0.002171
15.799986	 0.052413	0.002106
15.813319	 0.052540	0.002160
15.826653	 0.052785	0.002271
15.839986	 0.052952	0.002324
15.853319	 0.052924	0.002316
15.866652	 0.052786	0.002325
15.879986	 0.052693	0.002338
15.893319	 0.052645	0.002279
15.906652	 0.052524	0.002172
15.919986	 0.052391	0.002091
15.933319	 0.052456	0.002047
15.946652	 0.052685	0.002007
15.959986	 0.052798	0.001971
15.973319	 0.052674	0.001981
15.986652	 0.052462	0.002019
15.999986	 0.052330	0.001968
16.013319	 0.052290	0.001820
16.026653	 0.052294	0.001741
16.039988	 0.052304	0.001780
16.053322	 0.052285	0.001792
16.066656	 0.052264	0.001701
16.079990	 0.052292	0.001575
16.093325	 0.052336	0.001487
16.106659	 0.052352	0.001479
16.119993	 0.052389	0.001545
16.133327	 0.052520	0.001604
16.146662	 0.052662	0.001572
16.159996	 0.052641	0.001445
16.173330	 0.052463	0.001318
16.186665	 0.052338	0.001310
16.199999	 0.052429	0.001419
16.213333	 0.052701	0.001547
16.226667	 0.053051	0.001631
16.240002	 0.053490	0.001695
16.253336	 0.054152	0.001852
16.266670	 0.055166	0.002258
16.280005	 0.056882	0.003369
16.293339	 0.060843	0.007121
16.306673	 0.069364	0.016475
16.320007	 0.080994	0.030276
16.333342	 0.087740	0.040127
16.346676	 0.082437	0.038382
16.360010	 0.067677	0.027637
16.373344	 0.052034	0.016526
16.386679	 0.040288	0.009573
16.400013	 0.031795	0.005882
16.413347	 0.024871	0.003667
16.426682	 0.018900	0.002106
16.440016	 0.013721	0.000818
16.453350	 0.009143	-0.000292
16.466684	 0.005100	-0.001101
16.480019	 0.001641	-0.001617
16.493353	 -0.001271	-0.002039
16.506687	 -0.003788	-0.002530
16.520021	 -0.006004	-0.003117
16.533356	 -0.007938	-0.003739
16.546690	 -0.009629	-0.004308
16.560024	 -0.011077	-0.004778
16.573359	 -0.012233	-0.005189
16.586693	 -0.013146	-0.005640
16.600027	 -0.013948	-0.006189
16.613361	 -0.014732	-0.006827
16.626696	 -0.015518	-0.007541
16.640030	 -0.016296	-0.008288
16.653364	 -0.017081	-0.008970
16.666698	 -0.017891	-0.009597
16.680033	 -0.018714	-0.010293
16.693367	 -0.019537	-0.011036
16.706701	 -0.020267	-0.011661
16.720036	 -0.020766	-0.012139
16.733370	 -0.021131	-0.012611
16.746704	 -0.021629	-0.013150
16.760038	 -0.022379	-0.013694
16.773373	 -0.023269	-0.014216
16.786707	 -0.024119	-0.014795
16.800041	 -0.024860	-0.015512
16.813375	 -0.025531	-0.016332
16.826710	 -0.026186	-0.017129
16.840044	 -0.026854	-0.017852
16.853378	 -0.027529	-0.018564
16.866713	 -0.028197	-0.019298
16.880047	 -0.028890	-0.020007
16.893381	 -0.029652	-0.020669
16.906715	 -0.030396	-0.021288
16.920050	 -0.031032	-0.021872
16.933384	 -0.031671	-0.022463
16.946718	 -0.032407	-0.023079
16.960052	 -0.033123	-0.023661
16.973387	 -0.033691	-0.024176
16.986721	 -0.034123	-0.024645
17.000055	 -0.034443	-0.025077
17.013390	 -0.034648	-0.025478
17.026724	 -0.034796	-0.025835
17.040058	 -0.034992	-0.026119
17.053392	 -0.035280	-0.026357
17.066727	 -0.035572	-0.026612
17.080061	 -0.035708	-0.026885
17.093395	 -0.035654	-0.027075
17.106730	 -0.035525	-0.027101
17.120064	 -0.035389	-0.027030
17.133398	 -0.035229	-0.026933
17.146732	 -0.035089	-0.026792
17.160067	 -0.035022	-0.026654
17.173401	 -0.034951	-0.026574
17.186735	 -0.034807	-0.026489
17.200069	 -0.034598	-0.026350
17.213404	 -0.034305	-0.026163
17.226738	 -0.033918	-0.025898
17.240072	 -0.033488	-0.025554
17.253407	 -0.033019	-0.025170
17.266741	 -0.032495	-0.024788
17.280075	 -0.032027	-0.024513
17.293409	 -0.031740	-0.024394
17.306744	 -0.031580	-0.024259
17.320078	 -0.031372	-0.023914
17.333412	 -0.031009	-0.023431
17.346746	 -0.030603	-0.023052
17.360081	 -0.030410	-0.022886
17.373415	 -0.030493	-0.022821
17.386749	 -0.030565	-0.022735
17.400084	 -0.030354	-0.022613
17.413418	 -0.029970	-0.022461
17.426752	 -0.029649	-0.022293
17.440086	 -0.029395	-0.022174
17.453421	 -0.029123	-0.022116
17.466755	 -0.028896	-0.021963
17.480089	 -0.028790	-0.021608
17.493423	 -0.028759	-0.021272
17.506758	 -0.028725	-0.021195
17.520092	 -0.028674	-0.021257
17.533426	 -0.028695	-0.021258
17.546761	 -0.028860	-0.021211
17.560095	 -0.029060	-0.021203
17.573429	 -0.029085	-0.021220
17.586763	 -0.028887	-0.021189
17.600098	 -0.028656	-0.021093
17.613432	 -0.028553	-0.020999
17.626766	 -0.028527	-0.020945
17.640100	 -0.028466	-0.020886
17.653435	 -0.028402	-0.020811
17.666769	 -0.028447	-0.020827
17.680103	 -0.028594	-0.020953
17.693438	 -0.028694	-0.021009
17.706772	 -0.028700	-0.020932
17.720106	 -0.028679	-0.020903
17.733440	 -0.028604	-0.020974
17.746775	 -0.028453	-0.020982
17.760109	 -0.028338	-0.020893
17.773443	 -0.028367	-0.020851
17.786777	 -0.028494	-0.020936
17.800112	 -0.028561	-0.021084
17.813446	 -0.028466	-0.021187
17.826780	 -0.028298	-0.021169
17.840115	 -0.028241	-0.021062
17.853449	 -0.028352	-0.020987
17.866783	 -0.028467	-0.021029
17.880117	 -0.028403	-0.021159
17.893452	 -0.028261	-0.021281
17.906786	 -0.028290	-0.021309
17.920120	 -0.028481	-0.021251
17.933455	 -0.028636	-0.021176
17.946789	 -0.028666	-0.021089
17.960123	 -0.028599	-0.020995
17.973457	 -0.028495	-0.020964
17.986792	 -0.028405	-0.020999
18.000126	 -0.028348	-0.020988
18.013460	 -0.028297	-0.020868
18.026794	 -0.028200	-0.020714
18.040129	 -0.028097	-0.020649
18.053463	 -0.028065	-0.020741
18.066797	 -0.028108	-0.020988
18.080132	 -0.028232	-0.021287
18.093466	 -0.028428	-0.021458
18.106800	 -0.028593	-0.021438
18.120134	 -0.028653	-0.021349
18.133469	 -0.028648	-0.021310
18.146803	 -0.028632	-0.021289
18.160137	 -0.028606	-0.021239
18.173471	 -0.028573	-0.021209
18.186806	 -0.028570	-0.021219
18.200140	 -0.028647	-0.021215
18.213474	 -0.028793	-0.021164
18.226809	 -0.028891	-0.021054
18.240143	 -0.028854	-0.020925
18.253477	 -0.028754	-0.020893
18.266811	 -0.028716	-0.021011
18.280146	 -0.028764	-0.021182
18.293480	 -0.028823	-0.021264
18.306814	 -0.028850	-0.021243
18.320148	 -0.028844	-0.021214
18.333483	 -0.028789	-0.021229
18.346817	 -0.028744	-0.021275
18.360151	 -0.028854	-0.021332
18.373486	 -0.029109	-0.021384
18.386820	 -0.029273	-0.021416
18.400154	 -0.029234	-0.021412
18.413488	 -0.029175	-0.021367
18.426823	 -0.029231	-0.021350
18.440157	 -0.029308	-0.021439
18.453491	 -0.029320	-0.021590
18.466825	 -0.029337	-0.021726
18.480160	 -0.029412	-0.021835
18.493494	 -0.029422	-0.021886
18.506828	 -0.029270	-0.021831
18.520163	 -0.029133	-0.021684
18.533497	 -0.029200	-0.021516
18.546831	 -0.029363	-0.021410
18.560165	 -0.029417	-0.021390
18.573500	 -0.029355	-0.021413
18.586834	 -0.029319	-0.021469
18.600168	 -0.029369	-0.021616
18.613503	 -0.029447	-0.021830
18.626837	 -0.029496	-0.021927
18.640171	 -0.029525	-0.021799
18.653505	 -0.029576	-0.021628
18.666840	 -0.029640	-0.021624
18.680174	 -0.029659	-0.021734
18.693508	 -0.029631	-0.021792
18.706842	 -0.029631	-0.021727
18.720177	 -0.029667	-0.021580
18.733511	 -0.029666	-0.021500
18.746845	 -0.029621	-0.021578
18.760180	 -0.029606	-0.021738
18.773514	 -0.029668	-0.021882
18.786848	 -0.029771	-0.022031
18.800182	 -0.029816	-0.022199
18.813517	 -0.029728	-0.022269
18.826851	 -0.029565	-0.022192
18.840185	 -0.029503	-0.022062
18.853519	 -0.029600	-0.021950
18.866854	 -0.029696	-0.021861
18.880188	 -0.029727	-0.021798
18.893522	 -0.029838	-0.021763
18.906857	 -0.030020	-0.021740
18.920191	 -0.030058	-0.021741
18.933525	 -0.029919	-0.021811
18.946859	 -0.029760	-0.021953
18.960194	 -0.029638	-0.022073
18.973528	 -0.029521	-0.022072
18.986862	 -0.029435	-0.021975
19.000196	 -0.029455	-0.021901
19.013531	 -0.029568	-0.021947
19.026865	 -0.029661	-0.022103
19.040199	 -0.029644	-0.022236
19.053534	 -0.029539	-0.022224
19.066868	 -0.029492	-0.022104
19.080202	 -0.029672	-0.022002
19.093536	 -0.029985	-0.021941
19.106871	 -0.030069	-0.021851
19.120205	 -0.029799	-0.021729
19.133539	 -0.029488	-0.021665
19.146873	 -0.029421	-0.021705
19.160208	 -0.029576	-0.021783
19.173542	 -0.029795	-0.021825
19.186876	 -0.029908	-0.021819
19.200211	 -0.029850	-0.021779
19.213545	 -0.029737	-0.021737
19.226879	 -0.029700	-0.021742
19.240213	 -0.029723	-0.021803
19.253548	 -0.029745	-0.021889
19.266882	 -0.029778	-0.021962
19.280216	 -0.029808	-0.021977
19.293550	 -0.029804	-0.021954
19.306885	 -0.029808	-0.021970
19.320219	 -0.029843	-0.022030
19.333553	 -0.029864	-0.022044
19.346888	 -0.029838	-0.021980
19.360222	 -0.029777	-0.021915
19.373556	 -0.029680	-0.021879
19.386890	 -0.029584	-0.021786
19.400225	 -0.029605	-0.021632
19.413559	 -0.029806	-0.021588
19.426893	 -0.030048	-0.021737
19.440228	 -0.030113	-0.021901
19.453562	 -0.030022	-0.021965
19.466896	 -0.029973	-0.022060
19.480230	 -0.030010	-0.022243
19.493565	 -0.030037	-0.022344
19.506899	 -0.030038	-0.022289
19.520233	 -0.030070	-0.022242
19.533567	 -0.030165	-0.022283
19.546902	 -0.030318	-0.022325
19.560236	 -0.030469	-0.022366
19.573570	 -0.030557	-0.022480
19.586905	 -0.030580	-0.022632
19.600239	 -0.030560	-0.022728
19.613573	 -0.030512	-0.022719
19.626907	 -0.030499	-0.022628
19.640242	 -0.030546	-0.022538
19.653576	 -0.030560	-0.022483
19.666910	 -0.030466	-0.022420
19.680244	 -0.030325	-0.022386
19.693579	 -0.030249	-0.022476
19.706913	 -0.030308	-0.022658
19.720247	 -0.030448	-0.022804
19.733582	 -0.030539	-0.022884
19.746916	 -0.030591	-0.022952
19.760250	 -0.030707	-0.022997
19.773584	 -0.030829	-0.022982
19.786919	 -0.030821	-0.022981
19.800253	 -0.030729	-0.023048
19.813587	 -0.030743	-0.023110
19.826921	 -0.030901	-0.023141
19.840256	 -0.031015	-0.023221
19.853590	 -0.031006	-0.023361
19.866924	 -0.031048	-0.023457
19.880259	 -0.031265	-0.023463
19.893593	 -0.031542	-0.023455
19.906927	 -0.031681	-0.023491
19.920261	 -0.031602	-0.023504
19.933596	 -0.031413	-0.023419
19.946930	 -0.031308	-0.023290
19.960264	 -0.031329	-0.023200
19.973598	 -0.031342	-0.023163
19.986933	 -0.031322	-0.023177

*------------------------ End of raw data
Results for Channel	1	=	242.00	nm
Title:	Report Title
Run File:	C:\HPLC\PET 2025\2025.01.13\bm24_40c_np002.run
--------------
Injection Info
--------------
Method:	C:\METODOS EQUIPO 2 2023-2024\20241201 PET_Calibrado TPA MHET BHET DIMER.mth
Sample:	BM24_40C_np
Injection Date:	Mon Jan 13 10:40:41 2025
Manual injection
Operator:	Paloma
Instrument:	3
Notes:	
---------
Misc Info
---------
Workstation:	HPLC
Bus Address:	44
Run Time:	0.000	to	20.000	min.
-----------
Recalc Info
-----------
Recalc Method:	c:\metodos equipo 2 2023-2024\20241201 pet_calibrado tpa mhet bhet dimer.mth
Recalc Date:	Tue Jan 14 09:14:09 2025
Operator:	Paloma
Instrument:	3
Notes:	
Sample Rate:	5.000 Hz.
Measurement Type:	1 = Area
Calculation Type:	4 = ExtStd
Normalize Results:	No
------------------------
Peak Info for Channel 1
------------------------
3 Peaks (tR	Timeoffset	RRT	Sepcode	Width	Counts	Result	Name)
7.038	0.075	0.0000	BB	6.64	578777	10.500913	MHET (uM)
7.346	-0.007	0.0000	BB	0.00	248719	2.945529	BHET (uM)
9.004	-0.106	0.0000	BB	7.60	1324484	23.574324	DIMER (uM)

Results for Channel	2	=	260.00	nm
Title:	Report Title
Run File:	C:\HPLC\PET 2025\2025.01.13\bm24_40c_np002.run
--------------
Injection Info
--------------
Method:	C:\METODOS EQUIPO 2 2023-2024\20241201 PET_Calibrado TPA MHET BHET DIMER.mth
Sample:	BM24_40C_np
Injection Date:	Mon Jan 13 10:40:41 2025
Manual injection
Operator:	Paloma
Instrument:	3
Notes:	
---------
Misc Info
---------
Workstation:	HPLC
Bus Address:	44
Run Time:	0.000	to	20.000	min.
-----------
Recalc Info
-----------
Recalc Method:	C:\METODOS EQUIPO 2 2023-2024\20241201 PET_Calibrado TPA MHET BHET DIMER.mth
Recalc Date:	Mon Jan 13 11:00:44 2025
Operator:	Paloma
Instrument:	3
Notes:	
Sample Rate:	5.000 Hz.
Measurement Type:	1 = Area
Calculation Type:	4 = ExtStd
Normalize Results:	No
------------------------
Peak Info for Channel 2
------------------------
9 Peaks (tR	Timeoffset	RRT	Sepcode	Width	Counts	Result	Name)
0.069	0.000	0.0000	BB	0.00	25242	0.000000	
1.040	0.000	0.0000	BB	4.64	47941	0.000000	
1.446	0.000	0.0000	BP	4.54	5337438	0.000000	
1.670	0.000	0.0000	PP	0.00	200532	0.000000	
1.929	0.000	0.0000	PB	0.00	2082002	0.000000	
2.867	0.000	0.0000	BB	3.54	21209	0.000000	
3.173	0.049	0.0000	BB	3.88	44668	0.912543	DHBA uM
17.660	0.000	0.0000	BB	0.00	181284	0.000000	
18.662	0.000	0.0000	BB	0.00	35835	0.000000	
