# Supplementary material for: Engineering Escherichia coli for polyethylene terephthalate powder biodegradation via recoding of an outer membrane protein
Source: iScience. 2026 Jan 2;29(2):114621. doi: 10.1016/j.isci.2025.114621 (PMC12860643; doi:10.1016/j.isci.2025.114621)
Supplement: Data S2. Raw HPLC and UHPLC-MS data — (A) Unprocessed HPLC data files supporting Figures 4, S3, S5, Tables 1 and S4. Files are provided in.txt format corresponding to the data extracted with Varian ProStar software (Varian Inc., Palo Alto, California, USA). Each file contains absorbance values (in arbitrary units) recorded over time under the analytical conditions described in STAR Methods. (B) Raw UHPLC-MS files supporting Figure S4. The chromatograms and mass spectrometry data can be analyzed with the software MassLynx V4.1 (Waters) to obtain the mass spectra of the oligomers TET and TETE. Analytical conditions described in STAR Methods. (A and B) The unprocessed HPLC and UHPLC-MS files have been deposited at Zenodo under the identifier https://zenodo.org/records/17578239. [file mmc5.zip › Data S2/A. HPLC/Figure S3/CysPm nPET 40_3.TXT]

File	C:\HPLC\PET 2025\2025.01.13\bm24_40c_np004.run	Filetype	63
WTOASCII Parameters:	C:\star\WTOASCII.TXT
 2 channels
   Channel	 1	242.00	nm	in AU
   Channel	 2	260.00	nm	in AU
Base rate 5.0000 Hz	Bunch 2	Effective rate 5.00000 Hz.	T = 0.003333 min.
6000 points	from	0.000	to	20.000	minutes
Sampling every 4 point(s)
Printing points from	0.000	to	20.000 min, point 0 to 5999
Channels	1	to	2
0.000000	 0.000000	0.000000
0.013333	 -0.000260	-0.000097
0.026667	 -0.000148	-0.000025
0.040000	 0.000077	0.000110
0.053333	 0.000270	0.000211
0.066667	 0.000402	0.000249
0.080000	 0.000412	0.000257
0.093333	 0.000321	0.000266
0.106667	 0.000267	0.000253
0.120000	 0.000311	0.000191
0.133333	 0.000355	0.000099
0.146667	 0.000324	0.000002
0.160000	 0.000265	-0.000068
0.173333	 0.000220	-0.000085
0.186667	 0.000164	-0.000058
0.200000	 0.000058	-0.000020
0.213333	 -0.000087	-0.000020
0.226667	 -0.000137	-0.000054
0.240000	 0.000060	-0.000035
0.253333	 0.000439	0.000110
0.266667	 0.000743	0.000342
0.280000	 0.000802	0.000542
0.293333	 0.000688	0.000630
0.306667	 0.000564	0.000595
0.320000	 0.000545	0.000482
0.333333	 0.000691	0.000422
0.346667	 0.000953	0.000511
0.360000	 0.001194	0.000677
0.373333	 0.001284	0.000789
0.386667	 0.001187	0.000762
0.400000	 0.001007	0.000577
0.413333	 0.000888	0.000335
0.426667	 0.000825	0.000170
0.440000	 0.000748	0.000116
0.453333	 0.000653	0.000097
0.466666	 0.000477	0.000002
0.480000	 0.000153	-0.000176
0.493333	 -0.000153	-0.000334
0.506666	 -0.000183	-0.000372
0.520000	 0.000049	-0.000256
0.533333	 0.000323	-0.000035
0.546666	 0.000482	0.000159
0.560000	 0.000490	0.000202
0.573333	 0.000408	0.000120
0.586666	 0.000329	0.000055
0.600000	 0.000340	0.000059
0.613333	 0.000505	0.000059
0.626666	 0.000717	0.000033
0.640000	 0.000763	-0.000017
0.653333	 0.000606	-0.000121
0.666666	 0.000376	-0.000231
0.680000	 0.000161	-0.000263
0.693333	 -0.000008	-0.000191
0.706666	 -0.000134	-0.000040
0.720000	 -0.000185	0.000105
0.733333	 -0.000143	0.000157
0.746666	 -0.000128	0.000118
0.760000	 -0.000187	0.000081
0.773333	 -0.000191	0.000084
0.786666	 -0.000147	0.000069
0.800000	 -0.000196	0.000013
0.813333	 -0.000312	-0.000024
0.826666	 -0.000334	-0.000005
0.839999	 -0.000260	0.000008
0.853333	 -0.000246	-0.000098
0.866666	 -0.000353	-0.000338
0.879999	 -0.000477	-0.000547
0.893333	 -0.000533	-0.000556
0.906666	 -0.000535	-0.000416
0.919999	 -0.000491	-0.000308
0.933333	 -0.000382	-0.000313
0.946666	 -0.000222	-0.000346
0.959999	 -0.000082	-0.000312
0.973333	 -0.000022	-0.000278
0.986666	 0.000004	-0.000329
0.999999	 0.000073	-0.000404
1.013333	 0.000190	-0.000422
1.026666	 0.000289	-0.000404
1.039999	 0.000287	-0.000420
1.053333	 0.000145	-0.000447
1.066666	 -0.000090	-0.000418
1.079999	 -0.000332	-0.000370
1.093333	 -0.000522	-0.000401
1.106666	 -0.000643	-0.000499
1.119999	 -0.000691	-0.000534
1.133333	 -0.000637	-0.000430
1.146666	 -0.000519	-0.000286
1.159999	 -0.000454	-0.000249
1.173333	 -0.000465	-0.000321
1.186666	 -0.000455	-0.000379
1.199999	 -0.000385	-0.000356
1.213333	 -0.000345	-0.000314
1.226666	 -0.000395	-0.000364
1.239999	 -0.000505	-0.000520
1.253332	 -0.000607	-0.000625
1.266666	 -0.000592	-0.000546
1.279999	 -0.000448	-0.000346
1.293332	 -0.000390	-0.000187
1.306666	 -0.000520	-0.000182
1.319999	 -0.000598	-0.000308
1.333332	 -0.000441	-0.000447
1.346666	 -0.000207	-0.000560
1.359999	 0.000437	-0.000399
1.373332	 0.006690	0.002635
1.386666	 0.033550	0.014772
1.399999	 0.095043	0.038872
1.413332	 0.180751	0.065504
1.426666	 0.257738	0.080281
1.439999	 0.302405	0.079456
1.453332	 0.315617	0.069035
1.466666	 0.308764	0.053722
1.479999	 0.290969	0.034962
1.493332	 0.268308	0.014804
1.506666	 0.245501	-0.003374
1.519999	 0.225667	-0.016742
1.533332	 0.209823	-0.024403
1.546666	 0.197319	-0.027306
1.559999	 0.186834	-0.027242
1.573332	 0.177236	-0.025867
1.586666	 0.167889	-0.024205
1.599999	 0.158558	-0.022622
1.613332	 0.149253	-0.021073
1.626665	 0.140015	-0.019500
1.639999	 0.130668	-0.018222
1.653332	 0.120969	-0.017786
1.666665	 0.111083	-0.018335
1.679999	 0.101549	-0.019409
1.693332	 0.092757	-0.020430
1.706665	 0.084724	-0.021103
1.719999	 0.077250	-0.021375
1.733332	 0.070209	-0.021250
1.746665	 0.063685	-0.020664
1.759999	 0.057667	-0.019527
1.773332	 0.051934	-0.017839
1.786665	 0.046485	-0.015653
1.799999	 0.041561	-0.013017
1.813332	 0.037233	-0.010063
1.826665	 0.033429	-0.007040
1.839999	 0.030148	-0.004172
1.853332	 0.027374	-0.001557
1.866665	 0.024949	0.000749
1.879999	 0.022597	0.002580
1.893332	 0.020106	0.003756
1.906665	 0.017577	0.004310
1.919999	 0.015224	0.004472
1.933332	 0.013052	0.004421
1.946665	 0.010995	0.004157
1.959998	 0.009104	0.003609
1.973332	 0.007442	0.002794
1.986665	 0.005979	0.001855
1.999998	 0.004681	0.001021
2.013332	 0.003597	0.000458
2.026665	 0.002807	0.000116
2.039999	 0.002251	-0.000164
2.053332	 0.001754	-0.000427
2.066665	 0.001296	-0.000628
2.079998	 0.000974	-0.000778
2.093332	 0.000752	-0.000934
2.106665	 0.000538	-0.001146
2.119998	 0.000328	-0.001412
2.133332	 0.000189	-0.001620
2.146665	 0.000161	-0.001630
2.159998	 0.000170	-0.001460
2.173332	 0.000128	-0.001284
2.186665	 0.000023	-0.001211
2.199998	 -0.000128	-0.001230
2.213332	 -0.000288	-0.001284
2.226665	 -0.000428	-0.001324
2.239998	 -0.000596	-0.001401
2.253332	 -0.000790	-0.001574
2.266665	 -0.000905	-0.001737
2.279998	 -0.000911	-0.001780
2.293332	 -0.000882	-0.001743
2.306665	 -0.000899	-0.001688
2.319998	 -0.000996	-0.001608
2.333332	 -0.001125	-0.001525
2.346665	 -0.001207	-0.001501
2.359998	 -0.001241	-0.001523
2.373332	 -0.001267	-0.001544
2.386665	 -0.001287	-0.001606
2.399998	 -0.001345	-0.001748
2.413332	 -0.001552	-0.001860
2.426665	 -0.001906	-0.001833
2.439998	 -0.002187	-0.001753
2.453331	 -0.002213	-0.001701
2.466665	 -0.002103	-0.001666
2.479998	 -0.002077	-0.001709
2.493331	 -0.002149	-0.001868
2.506665	 -0.002221	-0.002020
2.519998	 -0.002269	-0.002029
2.533331	 -0.002292	-0.001920
2.546665	 -0.002252	-0.001820
2.559998	 -0.002179	-0.001798
2.573331	 -0.002169	-0.001848
2.586665	 -0.002227	-0.001990
2.599998	 -0.002294	-0.002208
2.613331	 -0.002372	-0.002374
2.626665	 -0.002501	-0.002383
2.639998	 -0.002639	-0.002276
2.653331	 -0.002692	-0.002169
2.666665	 -0.002620	-0.002135
2.679998	 -0.002439	-0.002181
2.693331	 -0.002206	-0.002270
2.706665	 -0.002085	-0.002352
2.719998	 -0.002197	-0.002382
2.733331	 -0.002407	-0.002349
2.746665	 -0.002483	-0.002251
2.759998	 -0.002448	-0.002110
2.773331	 -0.002513	-0.002043
2.786664	 -0.002683	-0.002115
2.799998	 -0.002723	-0.002192
2.813331	 -0.002554	-0.002151
2.826664	 -0.002380	-0.002070
2.839998	 -0.002350	-0.002110
2.853331	 -0.002363	-0.002300
2.866664	 -0.002310	-0.002478
2.879998	 -0.002270	-0.002508
2.893331	 -0.002368	-0.002473
2.906664	 -0.002549	-0.002490
2.919998	 -0.002652	-0.002519
2.933331	 -0.002670	-0.002521
2.946664	 -0.002740	-0.002517
2.959998	 -0.002893	-0.002509
2.973331	 -0.002990	-0.002492
2.986664	 -0.002975	-0.002465
2.999998	 -0.002978	-0.002427
3.013331	 -0.003062	-0.002444
3.026664	 -0.003147	-0.002577
3.039998	 -0.003200	-0.002722
3.053331	 -0.003263	-0.002763
3.066664	 -0.003340	-0.002773
3.079998	 -0.003403	-0.002883
3.093331	 -0.003434	-0.003088
3.106664	 -0.003421	-0.003235
3.119998	 -0.003342	-0.003209
3.133331	 -0.003230	-0.003091
3.146664	 -0.003187	-0.003011
3.159997	 -0.003178	-0.002943
3.173331	 -0.003069	-0.002818
3.186664	 -0.002898	-0.002653
3.199997	 -0.002781	-0.002481
3.213331	 -0.002762	-0.002345
3.226664	 -0.002841	-0.002322
3.239997	 -0.002884	-0.002458
3.253331	 -0.002759	-0.002668
3.266664	 -0.002585	-0.002773
3.279997	 -0.002559	-0.002710
3.293331	 -0.002684	-0.002578
3.306664	 -0.002852	-0.002455
3.319997	 -0.003029	-0.002352
3.333331	 -0.003187	-0.002312
3.346664	 -0.003261	-0.002401
3.359997	 -0.003255	-0.002554
3.373331	 -0.003191	-0.002569
3.386664	 -0.003082	-0.002395
3.399997	 -0.003005	-0.002230
3.413331	 -0.003014	-0.002225
3.426664	 -0.003093	-0.002318
3.439997	 -0.003223	-0.002409
3.453331	 -0.003345	-0.002486
3.466664	 -0.003349	-0.002571
3.479997	 -0.003188	-0.002676
3.493330	 -0.002951	-0.002759
3.506664	 -0.002753	-0.002755
3.519997	 -0.002660	-0.002696
3.533330	 -0.002676	-0.002710
3.546664	 -0.002779	-0.002801
3.559997	 -0.002955	-0.002833
3.573330	 -0.003175	-0.002795
3.586664	 -0.003421	-0.002773
3.599997	 -0.003615	-0.002736
3.613330	 -0.003597	-0.002662
3.626664	 -0.003414	-0.002641
3.639997	 -0.003312	-0.002706
3.653330	 -0.003371	-0.002780
3.666664	 -0.003466	-0.002796
3.679997	 -0.003541	-0.002776
3.693330	 -0.003655	-0.002777
3.706664	 -0.003803	-0.002824
3.719997	 -0.003922	-0.002903
3.733330	 -0.004005	-0.002971
3.746664	 -0.004007	-0.002976
3.759997	 -0.003868	-0.002916
3.773330	 -0.003682	-0.002869
3.786664	 -0.003584	-0.002897
3.799997	 -0.003585	-0.002977
3.813330	 -0.003580	-0.003054
3.826663	 -0.003479	-0.003073
3.839997	 -0.003357	-0.002992
3.853330	 -0.003387	-0.002890
3.866663	 -0.003611	-0.002880
3.879997	 -0.003896	-0.002931
3.893330	 -0.004050	-0.002986
3.906663	 -0.003998	-0.003075
3.919997	 -0.003873	-0.003181
3.933330	 -0.003839	-0.003210
3.946663	 -0.003874	-0.003136
3.959997	 -0.003876	-0.003032
3.973330	 -0.003862	-0.002940
3.986663	 -0.003878	-0.002843
3.999997	 -0.003882	-0.002776
4.013330	 -0.003827	-0.002824
4.026663	 -0.003763	-0.002979
4.039997	 -0.003798	-0.003115
4.053330	 -0.003947	-0.003163
4.066663	 -0.004082	-0.003165
4.079997	 -0.004101	-0.003148
4.093330	 -0.004085	-0.003108
4.106663	 -0.004148	-0.003082
4.119997	 -0.004191	-0.003120
4.133330	 -0.004055	-0.003233
4.146663	 -0.003899	-0.003389
4.159997	 -0.004022	-0.003520
4.173330	 -0.004356	-0.003587
4.186663	 -0.004579	-0.003650
4.199996	 -0.004597	-0.003754
4.213330	 -0.004556	-0.003827
4.226663	 -0.004577	-0.003849
4.239996	 -0.004690	-0.003904
4.253330	 -0.004883	-0.004019
4.266663	 -0.005095	-0.004157
4.279996	 -0.005217	-0.004246
4.293330	 -0.005190	-0.004232
4.306663	 -0.005102	-0.004219
4.319996	 -0.005108	-0.004341
4.333330	 -0.005233	-0.004525
4.346663	 -0.005366	-0.004618
4.359996	 -0.005480	-0.004619
4.373330	 -0.005619	-0.004603
4.386663	 -0.005681	-0.004588
4.399996	 -0.005599	-0.004566
4.413330	 -0.005565	-0.004585
4.426663	 -0.005696	-0.004671
4.439996	 -0.005836	-0.004742
4.453330	 -0.005875	-0.004768
4.466663	 -0.005896	-0.004792
4.479996	 -0.005959	-0.004755
4.493330	 -0.006001	-0.004557
4.506663	 -0.005991	-0.004308
4.519996	 -0.006005	-0.004239
4.533329	 -0.006058	-0.004394
4.546663	 -0.006066	-0.004576
4.559996	 -0.005971	-0.004615
4.573329	 -0.005779	-0.004584
4.586663	 -0.005629	-0.004619
4.599996	 -0.005693	-0.004714
4.613329	 -0.005879	-0.004827
4.626663	 -0.005910	-0.004898
4.639996	 -0.005728	-0.004830
4.653329	 -0.005560	-0.004674
4.666663	 -0.005593	-0.004593
4.679996	 -0.005781	-0.004610
4.693329	 -0.005910	-0.004641
4.706663	 -0.005800	-0.004644
4.719996	 -0.005522	-0.004622
4.733329	 -0.005343	-0.004595
4.746663	 -0.005390	-0.004572
4.759996	 -0.005534	-0.004587
4.773329	 -0.005631	-0.004684
4.786663	 -0.005680	-0.004782
4.799996	 -0.005721	-0.004748
4.813329	 -0.005748	-0.004616
4.826663	 -0.005730	-0.004495
4.839996	 -0.005692	-0.004396
4.853329	 -0.005666	-0.004306
4.866663	 -0.005646	-0.004316
4.879996	 -0.005672	-0.004480
4.893329	 -0.005754	-0.004663
4.906662	 -0.005785	-0.004734
4.919996	 -0.005726	-0.004762
4.933329	 -0.005673	-0.004839
4.946662	 -0.005703	-0.004915
4.959996	 -0.005798	-0.004958
4.973329	 -0.005868	-0.005003
4.986662	 -0.005781	-0.004982
4.999996	 -0.005482	-0.004801
5.013329	 -0.005171	-0.004581
5.026662	 -0.005120	-0.004518
5.039996	 -0.005338	-0.004607
5.053329	 -0.005573	-0.004674
5.066662	 -0.005652	-0.004625
5.079996	 -0.005670	-0.004554
5.093329	 -0.005728	-0.004571
5.106662	 -0.005730	-0.004632
5.119996	 -0.005593	-0.004615
5.133329	 -0.005472	-0.004540
5.146662	 -0.005562	-0.004584
5.159996	 -0.005771	-0.004786
5.173329	 -0.005831	-0.004945
5.186662	 -0.005691	-0.004907
5.199996	 -0.005538	-0.004750
5.213329	 -0.005498	-0.004661
5.226662	 -0.005563	-0.004691
5.239995	 -0.005755	-0.004699
5.253329	 -0.006084	-0.004613
5.266662	 -0.006433	-0.004555
5.279995	 -0.006664	-0.004630
5.293329	 -0.006734	-0.004766
5.306662	 -0.006687	-0.004853
5.319995	 -0.006612	-0.004890
5.333329	 -0.006578	-0.004958
5.346662	 -0.006605	-0.005133
5.359995	 -0.006683	-0.005374
5.373329	 -0.006772	-0.005531
5.386662	 -0.006820	-0.005563
5.399995	 -0.006777	-0.005581
5.413329	 -0.006676	-0.005660
5.426662	 -0.006707	-0.005802
5.439995	 -0.007003	-0.005954
5.453329	 -0.007349	-0.006006
5.466662	 -0.007420	-0.005943
5.479995	 -0.007217	-0.005874
5.493329	 -0.006966	-0.005883
5.506662	 -0.006815	-0.005972
5.519995	 -0.006819	-0.006106
5.533329	 -0.006911	-0.006203
5.546662	 -0.006915	-0.006174
5.559995	 -0.006788	-0.005987
5.573328	 -0.006644	-0.005741
5.586662	 -0.006519	-0.005644
5.599995	 -0.006359	-0.005781
5.613328	 -0.006176	-0.005954
5.626662	 -0.006028	-0.005909
5.639995	 -0.005944	-0.005610
5.653328	 -0.005865	-0.005234
5.666662	 -0.005682	-0.004998
5.679995	 -0.005340	-0.004925
5.693328	 -0.004849	-0.004862
5.706662	 -0.004306	-0.004770
5.719995	 -0.003850	-0.004727
5.733328	 -0.003502	-0.004674
5.746662	 -0.003149	-0.004445
5.759995	 -0.002759	-0.003991
5.773328	 -0.002405	-0.003481
5.786662	 -0.002114	-0.003185
5.799995	 -0.001858	-0.003171
5.813328	 -0.001619	-0.003214
5.826662	 -0.001379	-0.003089
5.839995	 -0.001119	-0.002798
5.853328	 -0.000846	-0.002465
5.866662	 -0.000572	-0.002169
5.879995	 -0.000283	-0.001898
5.893328	 0.000067	-0.001591
5.906662	 0.000516	-0.001285
5.919995	 0.001037	-0.001073
5.933328	 0.001552	-0.000872
5.946661	 0.002056	-0.000548
5.959995	 0.002604	-0.000197
5.973328	 0.003150	0.000037
5.986661	 0.003579	0.000202
5.999995	 0.003915	0.000415
6.013328	 0.004262	0.000680
6.026661	 0.004592	0.000959
6.039995	 0.004808	0.001258
6.053328	 0.004903	0.001559
6.066661	 0.004992	0.001765
6.079995	 0.005185	0.001825
6.093328	 0.005408	0.001839
6.106661	 0.005536	0.001939
6.119995	 0.005626	0.002119
6.133328	 0.005741	0.002273
6.146661	 0.005826	0.002362
6.159995	 0.005911	0.002427
6.173328	 0.006122	0.002500
6.186661	 0.006408	0.002570
6.199995	 0.006523	0.002597
6.213328	 0.006376	0.002568
6.226661	 0.006161	0.002546
6.239995	 0.006099	0.002592
6.253328	 0.006207	0.002635
6.266661	 0.006331	0.002619
6.279994	 0.006429	0.002657
6.293328	 0.006592	0.002815
6.306661	 0.006753	0.003000
6.319994	 0.006801	0.003158
6.333328	 0.006832	0.003336
6.346661	 0.006933	0.003528
6.359994	 0.007049	0.003650
6.373328	 0.007146	0.003678
6.386661	 0.007248	0.003698
6.399994	 0.007363	0.003808
6.413328	 0.007507	0.004008
6.426661	 0.007690	0.004187
6.439994	 0.007838	0.004302
6.453328	 0.007954	0.004423
6.466661	 0.008169	0.004542
6.479994	 0.008446	0.004564
6.493328	 0.008603	0.004451
6.506661	 0.008658	0.004313
6.519994	 0.008816	0.004317
6.533328	 0.009140	0.004459
6.546661	 0.009461	0.004545
6.559994	 0.009627	0.004523
6.573328	 0.009681	0.004588
6.586661	 0.009746	0.004822
6.599994	 0.009812	0.005043
6.613328	 0.009831	0.005114
6.626661	 0.009908	0.005111
6.639994	 0.010171	0.005144
6.653327	 0.010572	0.005256
6.666661	 0.010923	0.005453
6.679994	 0.011109	0.005664
6.693327	 0.011200	0.005764
6.706661	 0.011266	0.005710
6.719994	 0.011264	0.005610
6.733327	 0.011213	0.005619
6.746661	 0.011195	0.005756
6.759994	 0.011222	0.005863
6.773327	 0.011303	0.005824
6.786661	 0.011427	0.005735
6.799994	 0.011533	0.005742
6.813327	 0.011646	0.005831
6.826661	 0.011816	0.005917
6.839994	 0.011976	0.005982
6.853327	 0.012121	0.006048
6.866661	 0.012385	0.006157
6.879994	 0.012789	0.006324
6.893327	 0.013137	0.006491
6.906661	 0.013282	0.006582
6.919994	 0.013345	0.006603
6.933327	 0.013570	0.006630
6.946661	 0.014122	0.006744
6.959994	 0.015263	0.007129
6.973327	 0.017527	0.008084
6.986660	 0.021008	0.009621
6.999994	 0.024405	0.011136
7.013327	 0.025833	0.011856
7.026660	 0.024790	0.011609
7.039994	 0.022439	0.010833
7.053327	 0.020094	0.009960
7.066660	 0.018340	0.009167
7.079994	 0.017247	0.008528
7.093327	 0.016593	0.008093
7.106660	 0.016114	0.007864
7.119994	 0.015786	0.007793
7.133327	 0.015676	0.007786
7.146660	 0.015673	0.007753
7.159994	 0.015668	0.007715
7.173327	 0.015753	0.007740
7.186660	 0.015961	0.007783
7.199994	 0.016149	0.007801
7.213327	 0.016300	0.007844
7.226660	 0.016503	0.007900
7.239994	 0.016717	0.007934
7.253327	 0.016966	0.008041
7.266660	 0.017592	0.008367
7.279994	 0.018991	0.008982
7.293327	 0.020955	0.009793
7.306660	 0.022505	0.010457
7.319993	 0.022813	0.010645
7.333327	 0.022068	0.010407
7.346660	 0.020996	0.010005
7.359993	 0.020034	0.009581
7.373327	 0.019303	0.009240
7.386660	 0.018893	0.009117
7.399993	 0.018816	0.009190
7.413327	 0.018912	0.009323
7.426660	 0.019007	0.009426
7.439993	 0.019074	0.009440
7.453327	 0.019171	0.009368
7.466660	 0.019364	0.009305
7.479993	 0.019656	0.009351
7.493327	 0.019964	0.009509
7.506660	 0.020180	0.009663
7.519993	 0.020241	0.009690
7.533327	 0.020173	0.009607
7.546660	 0.020115	0.009531
7.559993	 0.020209	0.009524
7.573327	 0.020431	0.009554
7.586660	 0.020667	0.009589
7.599993	 0.020862	0.009622
7.613327	 0.020963	0.009649
7.626660	 0.020949	0.009684
7.639993	 0.020961	0.009739
7.653327	 0.021134	0.009758
7.666660	 0.021415	0.009683
7.679993	 0.021686	0.009564
7.693326	 0.021882	0.009528
7.706660	 0.021941	0.009668
7.719993	 0.021889	0.009940
7.733326	 0.021894	0.010187
7.746660	 0.022072	0.010269
7.759993	 0.022374	0.010177
7.773326	 0.022650	0.010035
7.786660	 0.022778	0.009979
7.799993	 0.022815	0.010067
7.813326	 0.022915	0.010279
7.826660	 0.023080	0.010502
7.839993	 0.023266	0.010583
7.853326	 0.023521	0.010502
7.866660	 0.023786	0.010422
7.879993	 0.023947	0.010495
7.893326	 0.024118	0.010713
7.906660	 0.024470	0.010970
7.919993	 0.024968	0.011198
7.933326	 0.025535	0.011351
7.946660	 0.026125	0.011397
7.959993	 0.026601	0.011406
7.973326	 0.026864	0.011476
7.986660	 0.027006	0.011575
7.999993	 0.027113	0.011606
8.013327	 0.027149	0.011570
8.026660	 0.027104	0.011519
8.039993	 0.026988	0.011429
8.053327	 0.026733	0.011295
8.066660	 0.026346	0.011200
8.079993	 0.025973	0.011155
8.093327	 0.025765	0.011086
8.106660	 0.025786	0.011023
8.119993	 0.025934	0.011075
8.133327	 0.026001	0.011229
8.146660	 0.025971	0.011388
8.159993	 0.025976	0.011507
8.173326	 0.026066	0.011588
8.186660	 0.026274	0.011650
8.199993	 0.026614	0.011700
8.213326	 0.026992	0.011738
8.226660	 0.027281	0.011815
8.239993	 0.027434	0.011951
8.253326	 0.027496	0.012061
8.266660	 0.027554	0.012096
8.279993	 0.027690	0.012086
8.293326	 0.027945	0.012040
8.306660	 0.028215	0.011968
8.319993	 0.028294	0.011921
8.333326	 0.028164	0.011918
8.346660	 0.028049	0.011947
8.359993	 0.028111	0.011998
8.373326	 0.028305	0.012053
8.386660	 0.028494	0.012112
8.399993	 0.028602	0.012206
8.413326	 0.028641	0.012347
8.426660	 0.028653	0.012466
8.439993	 0.028669	0.012497
8.453326	 0.028739	0.012486
8.466660	 0.028959	0.012506
8.479993	 0.029279	0.012575
8.493326	 0.029443	0.012656
8.506660	 0.029394	0.012648
8.519993	 0.029366	0.012525
8.533326	 0.029453	0.012441
8.546659	 0.029555	0.012511
8.559993	 0.029696	0.012697
8.573326	 0.029889	0.012895
8.586659	 0.030009	0.013015
8.599993	 0.030087	0.013036
8.613326	 0.030303	0.013005
8.626659	 0.030585	0.012968
8.639993	 0.030654	0.012930
8.653326	 0.030538	0.012886
8.666659	 0.030596	0.012914
8.679993	 0.030981	0.013138
8.693326	 0.031538	0.013526
8.706659	 0.032087	0.013871
8.719993	 0.032519	0.014003
8.733326	 0.032727	0.013948
8.746659	 0.032727	0.013877
8.759993	 0.032712	0.013919
8.773326	 0.032805	0.014001
8.786659	 0.032970	0.013987
8.799993	 0.033153	0.013930
8.813326	 0.033298	0.013969
8.826659	 0.033378	0.014075
8.839993	 0.033480	0.014136
8.853326	 0.033663	0.014202
8.866659	 0.033865	0.014365
8.879992	 0.034003	0.014534
8.893326	 0.034043	0.014573
8.906659	 0.034182	0.014582
8.919992	 0.035267	0.014959
8.933326	 0.038674	0.016255
8.946659	 0.044808	0.018616
8.959992	 0.051636	0.021212
8.973326	 0.056001	0.022817
8.986659	 0.056682	0.023044
8.999992	 0.054980	0.022484
9.013326	 0.052496	0.021719
9.026659	 0.049698	0.020839
9.039992	 0.046621	0.019812
9.053326	 0.043679	0.018736
9.066659	 0.041320	0.017773
9.079992	 0.039553	0.017066
9.093326	 0.038229	0.016629
9.106659	 0.037319	0.016299
9.119992	 0.036771	0.015936
9.133326	 0.036501	0.015614
9.146659	 0.036501	0.015480
9.159992	 0.036688	0.015514
9.173326	 0.036845	0.015524
9.186659	 0.036840	0.015411
9.199992	 0.036797	0.015313
9.213326	 0.036889	0.015339
9.226659	 0.037069	0.015407
9.239992	 0.037242	0.015461
9.253325	 0.037449	0.015532
9.266659	 0.037664	0.015585
9.279992	 0.037714	0.015566
9.293325	 0.037570	0.015509
9.306659	 0.037481	0.015463
9.319992	 0.037655	0.015462
9.333325	 0.038004	0.015548
9.346659	 0.038281	0.015707
9.359992	 0.038369	0.015876
9.373325	 0.038388	0.016025
9.386659	 0.038522	0.016140
9.399992	 0.038739	0.016220
9.413325	 0.038808	0.016283
9.426659	 0.038701	0.016328
9.439992	 0.038676	0.016297
9.453325	 0.038890	0.016191
9.466659	 0.039234	0.016126
9.479992	 0.039550	0.016171
9.493325	 0.039729	0.016261
9.506659	 0.039722	0.016359
9.519992	 0.039620	0.016560
9.533325	 0.039590	0.016900
9.546659	 0.039720	0.017203
9.559992	 0.040007	0.017295
9.573325	 0.040383	0.017237
9.586658	 0.040693	0.017173
9.599992	 0.040857	0.017133
9.613325	 0.040959	0.017145
9.626658	 0.041111	0.017300
9.639992	 0.041440	0.017606
9.653325	 0.041994	0.017934
9.666658	 0.042536	0.018116
9.679992	 0.042776	0.018093
9.693325	 0.042740	0.017916
9.706658	 0.042605	0.017640
9.719992	 0.042431	0.017339
9.733325	 0.042254	0.017137
9.746658	 0.042122	0.017084
9.759992	 0.042052	0.017102
9.773325	 0.042052	0.017072
9.786658	 0.042101	0.016949
9.799992	 0.042191	0.016823
9.813325	 0.042343	0.016812
9.826658	 0.042473	0.016895
9.839992	 0.042441	0.016988
9.853325	 0.042306	0.017119
9.866658	 0.042241	0.017302
9.879992	 0.042256	0.017408
9.893325	 0.042288	0.017383
9.906658	 0.042366	0.017342
9.919991	 0.042530	0.017365
9.933325	 0.042744	0.017418
9.946658	 0.042982	0.017461
9.959991	 0.043259	0.017484
9.973325	 0.043605	0.017518
9.986658	 0.044017	0.017601
9.999991	 0.044398	0.017692
10.013325	 0.044677	0.017744
10.026658	 0.044901	0.017812
10.039991	 0.045099	0.017970
10.053325	 0.045232	0.018178
10.066658	 0.045300	0.018307
10.079991	 0.045371	0.018319
10.093325	 0.045515	0.018304
10.106658	 0.045709	0.018321
10.119991	 0.045838	0.018384
10.133325	 0.045885	0.018502
10.146658	 0.045953	0.018654
10.159991	 0.046179	0.018865
10.173325	 0.046705	0.019179
10.186658	 0.047525	0.019582
10.199991	 0.048372	0.020023
10.213325	 0.048905	0.020341
10.226658	 0.048922	0.020297
10.239991	 0.048436	0.019852
10.253325	 0.047668	0.019260
10.266658	 0.046882	0.018751
10.279991	 0.046274	0.018333
10.293324	 0.046021	0.017994
10.306658	 0.046135	0.017826
10.319991	 0.046381	0.017839
10.333324	 0.046559	0.017898
10.346658	 0.046645	0.017879
10.359991	 0.046650	0.017744
10.373324	 0.046608	0.017564
10.386658	 0.046611	0.017454
10.399991	 0.046726	0.017404
10.413324	 0.046885	0.017319
10.426658	 0.046986	0.017246
10.439991	 0.047075	0.017331
10.453324	 0.047262	0.017574
10.466658	 0.047509	0.017873
10.479991	 0.047763	0.018215
10.493324	 0.048307	0.018712
10.506658	 0.049680	0.019508
10.519991	 0.052052	0.020636
10.533324	 0.054770	0.021822
10.546658	 0.056675	0.022531
10.559991	 0.056899	0.022428
10.573324	 0.055529	0.021657
10.586658	 0.053516	0.020618
10.599991	 0.051771	0.019689
10.613324	 0.050543	0.019084
10.626657	 0.049671	0.018725
10.639991	 0.049008	0.018367
10.653324	 0.048480	0.017934
10.666657	 0.048082	0.017547
10.679991	 0.047846	0.017352
10.693324	 0.047773	0.017419
10.706657	 0.047942	0.017652
10.719991	 0.048483	0.017796
10.733324	 0.049219	0.017765
10.746657	 0.049705	0.017742
10.759991	 0.049764	0.017806
10.773324	 0.049607	0.017792
10.786657	 0.049467	0.017673
10.799991	 0.049435	0.017679
10.813324	 0.049546	0.017945
10.826657	 0.049827	0.018275
10.839991	 0.050180	0.018415
10.853324	 0.050380	0.018312
10.866657	 0.050296	0.018041
10.879991	 0.050052	0.017733
10.893324	 0.049863	0.017546
10.906657	 0.049862	0.017504
10.919991	 0.050011	0.017484
10.933324	 0.050048	0.017440
10.946657	 0.049842	0.017472
10.959991	 0.049595	0.017583
10.973324	 0.049448	0.017608
10.986657	 0.049383	0.017441
10.999990	 0.049460	0.017152
11.013324	 0.049707	0.016902
11.026657	 0.049958	0.016799
11.039990	 0.050085	0.016817
11.053324	 0.050151	0.016838
11.066657	 0.050167	0.016757
11.079990	 0.050066	0.016589
11.093324	 0.049933	0.016504
11.106657	 0.049960	0.016610
11.119990	 0.050181	0.016796
11.133324	 0.050389	0.016899
11.146657	 0.050449	0.016846
11.159990	 0.050468	0.016712
11.173324	 0.050500	0.016632
11.186657	 0.050472	0.016599
11.199990	 0.050465	0.016507
11.213324	 0.050585	0.016367
11.226657	 0.050705	0.016273
11.239990	 0.050660	0.016223
11.253324	 0.050488	0.016178
11.266657	 0.050355	0.016199
11.279990	 0.050404	0.016298
11.293324	 0.050651	0.016329
11.306657	 0.050973	0.016196
11.319990	 0.051233	0.016066
11.333323	 0.051445	0.016225
11.346657	 0.051783	0.016793
11.359990	 0.052405	0.017659
11.373323	 0.053250	0.018571
11.386657	 0.054053	0.019211
11.399990	 0.054492	0.019328
11.413323	 0.054376	0.018903
11.426657	 0.053861	0.018179
11.439990	 0.053305	0.017467
11.453323	 0.052906	0.016934
11.466657	 0.052640	0.016566
11.479990	 0.052439	0.016250
11.493323	 0.052268	0.015951
11.506657	 0.052125	0.015743
11.519990	 0.052022	0.015623
11.533323	 0.051940	0.015501
11.546657	 0.051905	0.015353
11.559990	 0.052034	0.015250
11.573323	 0.052263	0.015249
11.586657	 0.052258	0.015265
11.599990	 0.051948	0.015165
11.613323	 0.051728	0.014960
11.626657	 0.051835	0.014764
11.639990	 0.052047	0.014625
11.653323	 0.052136	0.014543
11.666656	 0.052175	0.014549
11.679990	 0.052293	0.014623
11.693323	 0.052440	0.014655
11.706656	 0.052538	0.014589
11.719990	 0.052585	0.014496
11.733323	 0.052692	0.014477
11.746656	 0.053214	0.014627
11.759990	 0.054625	0.015085
11.773323	 0.057181	0.016010
11.786656	 0.060541	0.017340
11.799990	 0.063596	0.018570
11.813323	 0.065080	0.019061
11.826656	 0.064534	0.018640
11.839990	 0.062468	0.017627
11.853323	 0.059849	0.016461
11.866656	 0.057573	0.015493
11.879990	 0.056080	0.014883
11.893323	 0.055302	0.014556
11.906656	 0.054954	0.014352
11.919990	 0.054789	0.014159
11.933323	 0.054651	0.013930
11.946656	 0.054451	0.013694
11.959990	 0.054187	0.013515
11.973323	 0.053966	0.013395
11.986656	 0.053910	0.013292
11.999990	 0.054022	0.013216
12.013323	 0.054168	0.013196
12.026656	 0.054237	0.013165
12.039989	 0.054328	0.013039
12.053323	 0.054595	0.012887
12.066656	 0.055000	0.012842
12.079989	 0.055334	0.012896
12.093323	 0.055391	0.012953
12.106656	 0.055165	0.012981
12.119989	 0.054939	0.013040
12.133323	 0.055050	0.013186
12.146656	 0.055478	0.013374
12.159989	 0.055869	0.013448
12.173323	 0.055992	0.013313
12.186656	 0.055891	0.013028
12.199989	 0.055649	0.012718
12.213323	 0.055422	0.012497
12.226656	 0.055420	0.012416
12.239989	 0.055566	0.012385
12.253323	 0.055601	0.012296
12.266656	 0.055501	0.012153
12.279989	 0.055460	0.012040
12.293323	 0.055572	0.012043
12.306656	 0.055748	0.012137
12.319989	 0.055956	0.012175
12.333323	 0.056308	0.012116
12.346656	 0.056769	0.012111
12.359989	 0.057149	0.012242
12.373322	 0.057403	0.012405
12.386656	 0.057664	0.012510
12.399989	 0.058078	0.012617
12.413322	 0.058686	0.012771
12.426656	 0.059286	0.012862
12.439989	 0.059548	0.012807
12.453322	 0.059362	0.012673
12.466656	 0.058838	0.012487
12.479989	 0.058179	0.012174
12.493322	 0.057704	0.011806
12.506656	 0.057557	0.011581
12.519989	 0.057517	0.011498
12.533322	 0.057381	0.011406
12.546656	 0.057200	0.011308
12.559989	 0.057076	0.011270
12.573322	 0.057065	0.011241
12.586656	 0.057178	0.011165
12.599989	 0.057346	0.011103
12.613322	 0.057478	0.011144
12.626656	 0.057536	0.011252
12.639989	 0.057562	0.011318
12.653322	 0.057588	0.011330
12.666656	 0.057581	0.011327
12.679989	 0.057551	0.011254
12.693322	 0.057568	0.011075
12.706656	 0.057666	0.010905
12.719989	 0.057800	0.010861
12.733322	 0.057877	0.010925
12.746655	 0.057883	0.011024
12.759989	 0.057932	0.011116
12.773322	 0.058159	0.011174
12.786655	 0.058541	0.011180
12.799989	 0.058880	0.011158
12.813322	 0.058994	0.011155
12.826655	 0.058833	0.011154
12.839989	 0.058508	0.011130
12.853322	 0.058293	0.011132
12.866655	 0.058332	0.011179
12.879989	 0.058421	0.011209
12.893322	 0.058332	0.011206
12.906655	 0.058112	0.011181
12.919989	 0.057934	0.011115
12.933322	 0.057880	0.011027
12.946655	 0.057936	0.010924
12.959989	 0.058055	0.010786
12.973322	 0.058140	0.010649
12.986655	 0.058104	0.010548
12.999989	 0.058013	0.010437
13.013322	 0.057993	0.010311
13.026655	 0.057998	0.010278
13.039989	 0.057917	0.010363
13.053322	 0.057818	0.010475
13.066655	 0.057824	0.010538
13.079988	 0.057919	0.010494
13.093322	 0.058054	0.010348
13.106655	 0.058234	0.010261
13.119988	 0.058424	0.010347
13.133322	 0.058549	0.010500
13.146655	 0.058587	0.010587
13.159988	 0.058557	0.010610
13.173322	 0.058564	0.010616
13.186655	 0.058731	0.010587
13.199988	 0.058896	0.010506
13.213322	 0.058794	0.010441
13.226655	 0.058546	0.010458
13.239988	 0.058486	0.010547
13.253322	 0.058600	0.010655
13.266655	 0.058616	0.010702
13.279988	 0.058481	0.010621
13.293322	 0.058374	0.010452
13.306655	 0.058301	0.010307
13.319988	 0.058145	0.010247
13.333322	 0.058007	0.010295
13.346655	 0.058035	0.010437
13.359988	 0.058200	0.010571
13.373322	 0.058425	0.010628
13.386655	 0.058645	0.010672
13.399988	 0.058778	0.010750
13.413321	 0.058735	0.010766
13.426655	 0.058575	0.010635
13.439988	 0.058529	0.010444
13.453321	 0.058672	0.010357
13.466655	 0.058821	0.010458
13.479988	 0.058914	0.010675
13.493321	 0.059106	0.010796
13.506655	 0.059403	0.010716
13.519988	 0.059594	0.010589
13.533321	 0.059546	0.010550
13.546655	 0.059315	0.010497
13.559988	 0.059071	0.010354
13.573321	 0.058946	0.010242
13.586655	 0.058894	0.010237
13.599988	 0.058822	0.010255
13.613321	 0.058782	0.010179
13.626655	 0.058810	0.009977
13.639988	 0.058826	0.009780
13.653321	 0.058840	0.009760
13.666655	 0.058885	0.009886
13.679988	 0.058809	0.009936
13.693321	 0.058472	0.009783
13.706655	 0.058053	0.009590
13.719988	 0.057915	0.009574
13.733321	 0.058183	0.009681
13.746655	 0.058624	0.009719
13.759988	 0.058897	0.009697
13.773321	 0.058886	0.009735
13.786654	 0.058734	0.009828
13.799988	 0.058677	0.009900
13.813321	 0.058881	0.009940
13.826654	 0.059252	0.009962
13.839988	 0.059502	0.009926
13.853321	 0.059478	0.009809
13.866654	 0.059252	0.009712
13.879988	 0.058979	0.009722
13.893321	 0.058795	0.009792
13.906654	 0.058777	0.009857
13.919988	 0.058911	0.009885
13.933321	 0.059034	0.009863
13.946654	 0.058978	0.009861
13.959988	 0.058833	0.009907
13.973321	 0.058776	0.009853
13.986654	 0.058749	0.009647
13.999988	 0.058618	0.009511
14.013321	 0.058439	0.009546
14.026654	 0.058327	0.009565
14.039988	 0.058306	0.009453
14.053321	 0.058382	0.009310
14.066654	 0.058492	0.009221
14.079988	 0.058484	0.009175
14.093321	 0.058343	0.009162
14.106654	 0.058243	0.009147
14.119987	 0.058291	0.009068
14.133321	 0.058429	0.008948
14.146654	 0.058538	0.008869
14.159987	 0.058558	0.008871
14.173321	 0.058497	0.008927
14.186654	 0.058392	0.008961
14.199987	 0.058332	0.008920
14.213321	 0.058369	0.008866
14.226654	 0.058441	0.008876
14.239987	 0.058496	0.008882
14.253321	 0.058527	0.008784
14.266654	 0.058543	0.008646
14.279987	 0.058588	0.008591
14.293321	 0.058613	0.008611
14.306654	 0.058582	0.008638
14.319987	 0.058638	0.008660
14.333321	 0.058794	0.008698
14.346654	 0.058864	0.008749
14.359987	 0.058774	0.008821
14.373321	 0.058644	0.008958
14.386654	 0.058634	0.009118
14.399987	 0.058802	0.009143
14.413321	 0.059018	0.008974
14.426654	 0.059055	0.008726
14.439987	 0.058865	0.008515
14.453321	 0.058729	0.008379
14.466654	 0.058795	0.008332
14.479987	 0.058845	0.008355
14.493320	 0.058787	0.008405
14.506654	 0.058772	0.008458
14.519987	 0.058828	0.008505
14.533320	 0.058875	0.008552
14.546654	 0.058927	0.008575
14.559987	 0.058988	0.008534
14.573320	 0.059027	0.008505
14.586654	 0.059097	0.008591
14.599987	 0.059172	0.008740
14.613320	 0.059171	0.008858
14.626654	 0.059154	0.008910
14.639987	 0.059160	0.008887
14.653320	 0.059162	0.008844
14.666654	 0.059248	0.008850
14.679987	 0.059434	0.008836
14.693320	 0.059488	0.008739
14.706654	 0.059260	0.008659
14.719987	 0.058963	0.008635
14.733320	 0.058877	0.008576
14.746654	 0.058974	0.008511
14.759987	 0.059069	0.008523
14.773320	 0.059128	0.008547
14.786654	 0.059210	0.008519
14.799987	 0.059290	0.008480
14.813320	 0.059291	0.008451
14.826653	 0.059205	0.008401
14.839987	 0.059111	0.008294
14.853320	 0.059045	0.008158
14.866653	 0.058999	0.008090
14.879987	 0.059022	0.008168
14.893320	 0.059146	0.008403
14.906653	 0.059320	0.008662
14.919987	 0.059469	0.008730
14.933320	 0.059525	0.008558
14.946653	 0.059457	0.008289
14.959987	 0.059301	0.008092
14.973320	 0.059090	0.008038
14.986653	 0.058897	0.008057
14.999987	 0.058858	0.008041
15.013320	 0.058930	0.007986
15.026653	 0.058923	0.007944
15.039987	 0.058856	0.007889
15.053320	 0.058905	0.007770
15.066653	 0.059047	0.007617
15.079987	 0.059104	0.007525
15.093320	 0.059016	0.007506
15.106653	 0.058870	0.007454
15.119987	 0.058782	0.007312
15.133320	 0.058821	0.007190
15.146653	 0.058887	0.007158
15.159986	 0.058782	0.007058
15.173320	 0.058435	0.006751
15.186653	 0.057924	0.006366
15.199986	 0.057387	0.006059
15.213320	 0.056986	0.005751
15.226653	 0.056780	0.005371
15.239986	 0.056660	0.005077
15.253320	 0.056600	0.005000
15.266653	 0.056728	0.005026
15.279986	 0.056946	0.004977
15.293320	 0.056917	0.004803
15.306653	 0.056620	0.004569
15.319986	 0.056350	0.004409
15.333320	 0.056270	0.004402
15.346653	 0.056382	0.004446
15.359986	 0.056638	0.004378
15.373320	 0.056857	0.004225
15.386653	 0.056814	0.004153
15.399986	 0.056541	0.004196
15.413320	 0.056340	0.004225
15.426653	 0.056417	0.004192
15.439986	 0.056652	0.004248
15.453320	 0.056815	0.004510
15.466653	 0.056884	0.004824
15.479986	 0.056947	0.004944
15.493320	 0.057018	0.004894
15.506653	 0.057068	0.004880
15.519986	 0.057069	0.004947
15.533319	 0.057081	0.005022
15.546653	 0.057279	0.005134
15.559986	 0.057656	0.005295
15.573319	 0.057933	0.005407
15.586653	 0.057896	0.005457
15.599986	 0.057659	0.005529
15.613319	 0.057544	0.005607
15.626653	 0.057695	0.005657
15.639986	 0.057913	0.005691
15.653319	 0.057987	0.005732
15.666653	 0.057982	0.005837
15.679986	 0.058007	0.005997
15.693319	 0.058003	0.006097
15.706653	 0.057958	0.006078
15.719986	 0.058030	0.005991
15.733319	 0.058227	0.005908
15.746653	 0.058331	0.005853
15.759986	 0.058279	0.005806
15.773319	 0.058229	0.005738
15.786653	 0.058280	0.005653
15.799986	 0.058402	0.005589
15.813319	 0.058520	0.005599
15.826653	 0.058583	0.005689
15.839986	 0.058637	0.005826
15.853319	 0.058754	0.005983
15.866652	 0.058873	0.006093
15.879986	 0.058930	0.006090
15.893319	 0.058923	0.006002
15.906652	 0.058791	0.005907
15.919986	 0.058555	0.005830
15.933319	 0.058423	0.005733
15.946652	 0.058506	0.005595
15.959986	 0.058663	0.005479
15.973319	 0.058719	0.005472
15.986652	 0.058666	0.005531
15.999986	 0.058560	0.005556
16.013319	 0.058406	0.005561
16.026653	 0.058271	0.005557
16.039988	 0.058265	0.005476
16.053322	 0.058348	0.005337
16.066656	 0.058405	0.005240
16.079990	 0.058386	0.005232
16.093325	 0.058268	0.005290
16.106659	 0.058077	0.005332
16.119993	 0.057909	0.005283
16.133327	 0.057860	0.005211
16.146662	 0.057968	0.005197
16.159996	 0.058182	0.005163
16.173330	 0.058351	0.005064
16.186665	 0.058404	0.005019
16.199999	 0.058488	0.005050
16.213333	 0.058769	0.005066
16.226667	 0.059248	0.005084
16.240002	 0.059890	0.005206
16.253336	 0.060755	0.005504
16.266670	 0.062043	0.006211
16.280005	 0.064784	0.008579
16.293339	 0.071417	0.015512
16.306673	 0.082728	0.028290
16.320007	 0.093034	0.041213
16.333342	 0.093361	0.044874
16.346676	 0.081769	0.037194
16.360010	 0.065463	0.025490
16.373344	 0.051733	0.016776
16.386679	 0.042006	0.011955
16.400013	 0.034545	0.009139
16.413347	 0.028116	0.007239
16.426682	 0.022427	0.005949
16.440016	 0.017426	0.005055
16.453350	 0.013071	0.004392
16.466684	 0.009413	0.003831
16.480019	 0.006489	0.003253
16.493353	 0.004113	0.002700
16.506687	 0.002004	0.002269
16.520021	 0.000062	0.001906
16.533356	 -0.001667	0.001469
16.546690	 -0.003198	0.000862
16.560024	 -0.004599	0.000120
16.573359	 -0.005824	-0.000554
16.586693	 -0.006808	-0.001035
16.600027	 -0.007633	-0.001478
16.613361	 -0.008408	-0.002033
16.626696	 -0.009180	-0.002675
16.640030	 -0.009960	-0.003406
16.653364	 -0.010715	-0.004246
16.666698	 -0.011458	-0.005076
16.680033	 -0.012244	-0.005778
16.693367	 -0.013068	-0.006357
16.706701	 -0.013879	-0.006879
16.720036	 -0.014583	-0.007413
16.733370	 -0.015148	-0.007977
16.746704	 -0.015712	-0.008538
16.760038	 -0.016367	-0.009144
16.773373	 -0.017031	-0.009908
16.786707	 -0.017685	-0.010781
16.800041	 -0.018418	-0.011591
16.813375	 -0.019181	-0.012322
16.826710	 -0.019848	-0.013057
16.840044	 -0.020467	-0.013759
16.853378	 -0.021199	-0.014357
16.866713	 -0.022050	-0.014952
16.880047	 -0.022907	-0.015682
16.893381	 -0.023672	-0.016526
16.906715	 -0.024287	-0.017381
16.920050	 -0.024866	-0.018186
16.933384	 -0.025623	-0.018891
16.946718	 -0.026465	-0.019460
16.960052	 -0.027079	-0.019928
16.973387	 -0.027450	-0.020372
16.986721	 -0.027819	-0.020847
17.000055	 -0.028284	-0.021352
17.013390	 -0.028740	-0.021806
17.026724	 -0.028995	-0.022135
17.040058	 -0.028984	-0.022371
17.053392	 -0.028894	-0.022602
17.066727	 -0.028913	-0.022807
17.080061	 -0.029054	-0.022897
17.093395	 -0.029245	-0.022882
17.106730	 -0.029343	-0.022873
17.120064	 -0.029192	-0.022903
17.133398	 -0.028837	-0.022897
17.146732	 -0.028459	-0.022797
17.160067	 -0.028146	-0.022596
17.173401	 -0.027894	-0.022331
17.186735	 -0.027682	-0.022107
17.200069	 -0.027437	-0.021993
17.213404	 -0.027064	-0.021910
17.226738	 -0.026608	-0.021719
17.240072	 -0.026252	-0.021360
17.253407	 -0.026083	-0.020867
17.266741	 -0.025946	-0.020318
17.280075	 -0.025669	-0.019845
17.293409	 -0.025274	-0.019544
17.306744	 -0.024870	-0.019351
17.320078	 -0.024512	-0.019150
17.333412	 -0.024171	-0.018919
17.346746	 -0.023827	-0.018699
17.360081	 -0.023590	-0.018530
17.373415	 -0.023525	-0.018417
17.386749	 -0.023465	-0.018255
17.400084	 -0.023219	-0.017948
17.413418	 -0.022837	-0.017596
17.426752	 -0.022528	-0.017377
17.440086	 -0.022452	-0.017304
17.453421	 -0.022566	-0.017222
17.466755	 -0.022627	-0.017016
17.480089	 -0.022496	-0.016781
17.493423	 -0.022293	-0.016707
17.506758	 -0.022164	-0.016816
17.520092	 -0.022098	-0.016939
17.533426	 -0.021988	-0.016965
17.546761	 -0.021793	-0.016954
17.560095	 -0.021626	-0.016977
17.573429	 -0.021639	-0.016960
17.586763	 -0.021826	-0.016797
17.600098	 -0.022015	-0.016576
17.613432	 -0.022093	-0.016502
17.626766	 -0.022104	-0.016580
17.640100	 -0.022127	-0.016614
17.653435	 -0.022165	-0.016512
17.666769	 -0.022148	-0.016379
17.680103	 -0.022068	-0.016334
17.693438	 -0.022032	-0.016394
17.706772	 -0.022097	-0.016498
17.720106	 -0.022138	-0.016592
17.733440	 -0.022070	-0.016671
17.746775	 -0.021983	-0.016725
17.760109	 -0.021936	-0.016718
17.773443	 -0.021889	-0.016647
17.786777	 -0.021894	-0.016587
17.800112	 -0.022019	-0.016580
17.813446	 -0.022172	-0.016603
17.826780	 -0.022182	-0.016679
17.840115	 -0.022019	-0.016788
17.853449	 -0.021849	-0.016765
17.866783	 -0.021792	-0.016556
17.880117	 -0.021768	-0.016345
17.893452	 -0.021716	-0.016307
17.906786	 -0.021714	-0.016438
17.920120	 -0.021798	-0.016622
17.933455	 -0.021886	-0.016758
17.946789	 -0.021933	-0.016837
17.960123	 -0.021951	-0.016901
17.973457	 -0.021962	-0.016975
17.986792	 -0.022044	-0.017027
18.000126	 -0.022207	-0.016986
18.013460	 -0.022246	-0.016872
18.026794	 -0.022030	-0.016830
18.040129	 -0.021802	-0.016926
18.053463	 -0.021866	-0.017077
18.066797	 -0.022173	-0.017175
18.080132	 -0.022434	-0.017173
18.093466	 -0.022479	-0.017121
18.106800	 -0.022454	-0.017113
18.120134	 -0.022572	-0.017141
18.133469	 -0.022750	-0.017144
18.146803	 -0.022775	-0.017105
18.160137	 -0.022617	-0.017001
18.173471	 -0.022387	-0.016842
18.186806	 -0.022187	-0.016776
18.200140	 -0.022084	-0.016925
18.213474	 -0.022128	-0.017194
18.226809	 -0.022287	-0.017382
18.240143	 -0.022424	-0.017384
18.253477	 -0.022450	-0.017279
18.266811	 -0.022401	-0.017212
18.280146	 -0.022309	-0.017226
18.293480	 -0.022184	-0.017266
18.306814	 -0.022127	-0.017277
18.320148	 -0.022235	-0.017269
18.333483	 -0.022454	-0.017274
18.346817	 -0.022654	-0.017250
18.360151	 -0.022749	-0.017110
18.373486	 -0.022707	-0.016905
18.386820	 -0.022564	-0.016838
18.400154	 -0.022427	-0.016995
18.413488	 -0.022318	-0.017236
18.426823	 -0.022182	-0.017410
18.440157	 -0.022107	-0.017531
18.453491	 -0.022219	-0.017658
18.466825	 -0.022412	-0.017710
18.480160	 -0.022517	-0.017579
18.493494	 -0.022540	-0.017351
18.506828	 -0.022564	-0.017215
18.520163	 -0.022594	-0.017231
18.533497	 -0.022633	-0.017302
18.546831	 -0.022684	-0.017317
18.560165	 -0.022698	-0.017279
18.573500	 -0.022670	-0.017256
18.586834	 -0.022589	-0.017265
18.600168	 -0.022405	-0.017292
18.613503	 -0.022186	-0.017285
18.626837	 -0.022103	-0.017202
18.640171	 -0.022207	-0.017102
18.653505	 -0.022367	-0.017041
18.666840	 -0.022444	-0.017012
18.680174	 -0.022413	-0.017024
18.693508	 -0.022332	-0.017110
18.706842	 -0.022293	-0.017227
18.720177	 -0.022386	-0.017265
18.733511	 -0.022600	-0.017221
18.746845	 -0.022781	-0.017208
18.760180	 -0.022763	-0.017291
18.773514	 -0.022543	-0.017396
18.786848	 -0.022291	-0.017412
18.800182	 -0.022195	-0.017371
18.813517	 -0.022300	-0.017402
18.826851	 -0.022493	-0.017536
18.840185	 -0.022647	-0.017655
18.853519	 -0.022721	-0.017656
18.866854	 -0.022719	-0.017574
18.880188	 -0.022659	-0.017494
18.893522	 -0.022569	-0.017478
18.906857	 -0.022492	-0.017573
18.920191	 -0.022518	-0.017761
18.933525	 -0.022698	-0.017931
18.946859	 -0.022905	-0.017960
18.960194	 -0.023008	-0.017844
18.973528	 -0.023066	-0.017691
18.986862	 -0.023174	-0.017597
19.000196	 -0.023313	-0.017578
19.013531	 -0.023396	-0.017592
19.026865	 -0.023416	-0.017661
19.040199	 -0.023450	-0.017848
19.053534	 -0.023508	-0.018109
19.066868	 -0.023534	-0.018302
19.080202	 -0.023517	-0.018337
19.093536	 -0.023476	-0.018254
19.106871	 -0.023442	-0.018199
19.120205	 -0.023476	-0.018260
19.133539	 -0.023583	-0.018349
19.146873	 -0.023697	-0.018348
19.160208	 -0.023828	-0.018251
19.173542	 -0.024017	-0.018128
19.186876	 -0.024110	-0.018070
19.200211	 -0.023932	-0.018133
19.213545	 -0.023628	-0.018251
19.226879	 -0.023500	-0.018279
19.240213	 -0.023621	-0.018192
19.253548	 -0.023836	-0.018144
19.266882	 -0.024020	-0.018229
19.280216	 -0.024148	-0.018329
19.293550	 -0.024213	-0.018345
19.306885	 -0.024185	-0.018352
19.320219	 -0.024070	-0.018431
19.333553	 -0.023950	-0.018548
19.346888	 -0.023925	-0.018609
19.360222	 -0.023969	-0.018559
19.373556	 -0.023934	-0.018421
19.386890	 -0.023769	-0.018240
19.400225	 -0.023598	-0.018032
19.413559	 -0.023579	-0.017839
19.426893	 -0.023770	-0.017792
19.440228	 -0.024092	-0.017991
19.453562	 -0.024346	-0.018303
19.466896	 -0.024416	-0.018485
19.480230	 -0.024398	-0.018507
19.493565	 -0.024405	-0.018508
19.506899	 -0.024402	-0.018531
19.520233	 -0.024321	-0.018523
19.533567	 -0.024214	-0.018488
19.546902	 -0.024204	-0.018476
19.560236	 -0.024256	-0.018479
19.573570	 -0.024220	-0.018443
19.586905	 -0.024130	-0.018406
19.600239	 -0.024126	-0.018464
19.613573	 -0.024238	-0.018569
19.626907	 -0.024396	-0.018575
19.640242	 -0.024477	-0.018484
19.653576	 -0.024417	-0.018419
19.666910	 -0.024343	-0.018418
19.680244	 -0.024360	-0.018466
19.693579	 -0.024367	-0.018537
19.706913	 -0.024361	-0.018582
19.720247	 -0.024537	-0.018615
19.733582	 -0.024842	-0.018696
19.746916	 -0.024960	-0.018761
19.760250	 -0.024812	-0.018736
19.773584	 -0.024656	-0.018722
19.786919	 -0.024688	-0.018834
19.800253	 -0.024767	-0.018984
19.813587	 -0.024681	-0.019047
19.826921	 -0.024479	-0.019021
19.840256	 -0.024314	-0.018938
19.853590	 -0.024159	-0.018838
19.866924	 -0.023983	-0.018777
19.880259	 -0.023959	-0.018753
19.893593	 -0.024114	-0.018762
19.906927	 -0.024226	-0.018880
19.920261	 -0.024234	-0.019088
19.933596	 -0.024298	-0.019197
19.946930	 -0.024444	-0.019078
19.960264	 -0.024559	-0.018837
19.973598	 -0.024637	-0.018707
19.986933	 -0.024742	-0.018794

*------------------------ End of raw data
Results for Channel	1	=	242.00	nm
Title:	Report Title
Run File:	C:\HPLC\PET 2025\2025.01.13\bm24_40c_np004.run
--------------
Injection Info
--------------
Method:	C:\METODOS EQUIPO 2 2023-2024\20241201 PET_Calibrado TPA MHET BHET DIMER.mth
Sample:	BM24_40C_np
Injection Date:	Mon Jan 13 11:02:28 2025
Manual injection
Operator:	Paloma
Instrument:	3
Notes:	
---------
Misc Info
---------
Workstation:	HPLC
Bus Address:	44
Run Time:	0.000	to	20.000	min.
-----------
Recalc Info
-----------
Recalc Method:	c:\metodos equipo 2 2023-2024\20241201 pet_calibrado tpa mhet bhet dimer.mth
Recalc Date:	Tue Jan 14 09:14:09 2025
Operator:	Paloma
Instrument:	3
Notes:	
Sample Rate:	5.000 Hz.
Measurement Type:	1 = Area
Calculation Type:	4 = ExtStd
Normalize Results:	No
------------------------
Peak Info for Channel 1
------------------------
3 Peaks (tR	Timeoffset	RRT	Sepcode	Width	Counts	Result	Name)
7.029	0.066	0.0000	BB	8.10	541794	9.826824	MHET (uM)
7.341	-0.012	0.0000	BB	0.00	225199	2.666476	BHET (uM)
8.993	-0.117	0.0000	BB	7.60	1280398	22.781078	DIMER (uM)

Results for Channel	2	=	260.00	nm
Title:	Report Title
Run File:	C:\HPLC\PET 2025\2025.01.13\bm24_40c_np004.run
--------------
Injection Info
--------------
Method:	C:\METODOS EQUIPO 2 2023-2024\20241201 PET_Calibrado TPA MHET BHET DIMER.mth
Sample:	BM24_40C_np
Injection Date:	Mon Jan 13 11:02:28 2025
Manual injection
Operator:	Paloma
Instrument:	3
Notes:	
---------
Misc Info
---------
Workstation:	HPLC
Bus Address:	44
Run Time:	0.000	to	20.000	min.
-----------
Recalc Info
-----------
Recalc Method:	C:\METODOS EQUIPO 2 2023-2024\20241201 PET_Calibrado TPA MHET BHET DIMER.mth
Recalc Date:	Mon Jan 13 11:22:34 2025
Operator:	Paloma
Instrument:	3
Notes:	
Sample Rate:	5.000 Hz.
Measurement Type:	1 = Area
Calculation Type:	4 = ExtStd
Normalize Results:	No
------------------------
Peak Info for Channel 2
------------------------
3 Peaks (tR	Timeoffset	RRT	Sepcode	Width	Counts	Result	Name)
1.435	0.000	0.0000	BP	4.54	4786995	0.000000	
1.654	0.000	0.0000	PP	0.00	270295	0.000000	
1.925	0.000	0.0000	PB	0.00	2027155	0.000000	
