# Supplementary material for: Engineering Escherichia coli for polyethylene terephthalate powder biodegradation via recoding of an outer membrane protein
Source: iScience. 2026 Jan 2;29(2):114621. doi: 10.1016/j.isci.2025.114621 (PMC12860643; doi:10.1016/j.isci.2025.114621)
Supplement: Data S2. Raw HPLC and UHPLC-MS data — (A) Unprocessed HPLC data files supporting Figures 4, S3, S5, Tables 1 and S4. Files are provided in.txt format corresponding to the data extracted with Varian ProStar software (Varian Inc., Palo Alto, California, USA). Each file contains absorbance values (in arbitrary units) recorded over time under the analytical conditions described in STAR Methods. (B) Raw UHPLC-MS files supporting Figure S4. The chromatograms and mass spectrometry data can be analyzed with the software MassLynx V4.1 (Waters) to obtain the mass spectra of the oligomers TET and TETE. Analytical conditions described in STAR Methods. (A and B) The unprocessed HPLC and UHPLC-MS files have been deposited at Zenodo under the identifier https://zenodo.org/records/17578239. [file mmc5.zip › Data S2/A. HPLC/Figure S3/CysPm nPET 60_1.TXT]

File	C:\HPLC\PET 2025\2025.01.13\bm24_60c_np.run	Filetype	63
WTOASCII Parameters:	C:\star\WTOASCII.TXT
 2 channels
   Channel	 1	242.00	nm	in AU
   Channel	 2	260.00	nm	in AU
Base rate 5.0000 Hz	Bunch 2	Effective rate 5.00000 Hz.	T = 0.003333 min.
6000 points	from	0.000	to	20.000	minutes
Sampling every 4 point(s)
Printing points from	0.000	to	20.000 min, point 0 to 5999
Channels	1	to	2
0.000000	 0.000000	0.000000
0.013333	 -0.000300	-0.000367
0.026667	 -0.000763	-0.001019
0.040000	 -0.001122	-0.001515
0.053333	 -0.001289	-0.001513
0.066667	 -0.001344	-0.001167
0.080000	 -0.001330	-0.000832
0.093333	 -0.001212	-0.000656
0.106667	 -0.000993	-0.000580
0.120000	 -0.000797	-0.000483
0.133333	 -0.000707	-0.000334
0.146667	 -0.000658	-0.000240
0.160000	 -0.000644	-0.000285
0.173333	 -0.000748	-0.000449
0.186667	 -0.000942	-0.000626
0.200000	 -0.001118	-0.000682
0.213333	 -0.001199	-0.000598
0.226667	 -0.001135	-0.000481
0.240000	 -0.000976	-0.000402
0.253333	 -0.000789	-0.000343
0.266667	 -0.000535	-0.000291
0.280000	 -0.000290	-0.000237
0.293333	 -0.000262	-0.000201
0.306667	 -0.000401	-0.000245
0.320000	 -0.000391	-0.000319
0.333333	 -0.000159	-0.000260
0.346667	 -0.000015	-0.000021
0.360000	 -0.000129	0.000260
0.373333	 -0.000298	0.000412
0.386667	 -0.000336	0.000420
0.400000	 -0.000271	0.000398
0.413333	 -0.000162	0.000369
0.426667	 -0.000067	0.000294
0.440000	 -0.000075	0.000198
0.453333	 -0.000167	0.000136
0.466666	 -0.000166	0.000196
0.480000	 0.000011	0.000388
0.493333	 0.000209	0.000520
0.506666	 0.000308	0.000496
0.520000	 0.000360	0.000475
0.533333	 0.000409	0.000548
0.546666	 0.000453	0.000653
0.560000	 0.000480	0.000768
0.573333	 0.000425	0.000872
0.586666	 0.000288	0.000905
0.600000	 0.000229	0.000885
0.613333	 0.000380	0.000865
0.626666	 0.000650	0.000829
0.640000	 0.000849	0.000776
0.653333	 0.000925	0.000730
0.666666	 0.000933	0.000663
0.680000	 0.000903	0.000551
0.693333	 0.000852	0.000448
0.706666	 0.000814	0.000417
0.720000	 0.000784	0.000481
0.733333	 0.000732	0.000642
0.746666	 0.000699	0.000838
0.760000	 0.000751	0.000950
0.773333	 0.000861	0.000938
0.786666	 0.000962	0.000876
0.800000	 0.001022	0.000831
0.813333	 0.001033	0.000800
0.826666	 0.001013	0.000782
0.839999	 0.000976	0.000781
0.853333	 0.000892	0.000760
0.866666	 0.000765	0.000744
0.879999	 0.000687	0.000831
0.893333	 0.000719	0.001006
0.906666	 0.000809	0.001110
0.919999	 0.000848	0.001066
0.933333	 0.000808	0.000967
0.946666	 0.000792	0.000882
0.959999	 0.000857	0.000751
0.973333	 0.000910	0.000575
0.986666	 0.000870	0.000516
0.999999	 0.000806	0.000617
1.013333	 0.000830	0.000712
1.026666	 0.000908	0.000750
1.039999	 0.000920	0.000791
1.053333	 0.000861	0.000774
1.066666	 0.000843	0.000682
1.079999	 0.000902	0.000674
1.093333	 0.000950	0.000830
1.106666	 0.000952	0.001018
1.119999	 0.000948	0.001093
1.133333	 0.000950	0.001045
1.146666	 0.000938	0.000973
1.159999	 0.000915	0.000970
1.173333	 0.000877	0.001050
1.186666	 0.000815	0.001155
1.199999	 0.000764	0.001185
1.213333	 0.000742	0.001095
1.226666	 0.000748	0.000996
1.239999	 0.000850	0.001033
1.253332	 0.001084	0.001181
1.266666	 0.001323	0.001285
1.279999	 0.001443	0.001266
1.293332	 0.001492	0.001197
1.306666	 0.001550	0.001179
1.319999	 0.001607	0.001224
1.333332	 0.001642	0.001266
1.346666	 0.001669	0.001292
1.359999	 0.001660	0.001357
1.373332	 0.001609	0.001461
1.386666	 0.001557	0.001541
1.399999	 0.002073	0.001899
1.413332	 0.008520	0.005122
1.426666	 0.036025	0.017120
1.439999	 0.098477	0.040283
1.453332	 0.185195	0.065334
1.466666	 0.263295	0.079025
1.479999	 0.309329	0.078463
1.493332	 0.323789	0.069080
1.506666	 0.317348	0.054469
1.519999	 0.298966	0.035737
1.533332	 0.275206	0.015156
1.546666	 0.251165	-0.003791
1.559999	 0.230095	-0.018124
1.573332	 0.213231	-0.026594
1.586666	 0.200111	-0.029930
1.599999	 0.189406	-0.029959
1.613332	 0.179866	-0.028482
1.626665	 0.170763	-0.026591
1.639999	 0.161809	-0.024588
1.653332	 0.152899	-0.022473
1.666665	 0.143889	-0.020444
1.679999	 0.134569	-0.018964
1.693332	 0.124840	-0.018474
1.706665	 0.114854	-0.019041
1.719999	 0.104944	-0.020261
1.733332	 0.095524	-0.021532
1.746665	 0.086944	-0.022422
1.759999	 0.079244	-0.022826
1.773332	 0.072230	-0.022791
1.786665	 0.065746	-0.022296
1.799999	 0.059716	-0.021242
1.813332	 0.054085	-0.019536
1.826665	 0.048903	-0.017149
1.839999	 0.044272	-0.014200
1.853332	 0.040196	-0.010922
1.866665	 0.036641	-0.007484
1.879999	 0.033574	-0.003962
1.893332	 0.030905	-0.000517
1.906665	 0.028501	0.002556
1.919999	 0.026240	0.004973
1.933332	 0.024019	0.006595
1.946665	 0.021752	0.007460
1.959998	 0.019420	0.007690
1.973332	 0.017152	0.007439
1.986665	 0.015159	0.006914
1.999998	 0.013506	0.006318
2.013332	 0.012050	0.005787
2.026665	 0.010679	0.005409
2.039999	 0.009498	0.005157
2.053332	 0.008642	0.004850
2.066665	 0.008019	0.004344
2.079998	 0.007389	0.003701
2.093332	 0.006659	0.003112
2.106665	 0.005947	0.002802
2.119998	 0.005412	0.002834
2.133332	 0.005112	0.003003
2.146665	 0.004993	0.003078
2.159998	 0.004957	0.003011
2.173332	 0.004896	0.002886
2.186665	 0.004769	0.002797
2.199998	 0.004658	0.002776
2.213332	 0.004568	0.002733
2.226665	 0.004425	0.002563
2.239998	 0.004267	0.002333
2.253332	 0.004159	0.002197
2.266665	 0.004110	0.002178
2.279998	 0.004166	0.002193
2.293332	 0.004304	0.002183
2.306665	 0.004358	0.002132
2.319998	 0.004224	0.002045
2.333332	 0.004012	0.001998
2.346665	 0.003922	0.002105
2.359998	 0.003977	0.002349
2.373332	 0.004024	0.002567
2.386665	 0.004045	0.002634
2.399998	 0.004180	0.002551
2.413332	 0.004401	0.002401
2.426665	 0.004427	0.002286
2.439998	 0.004106	0.002274
2.453331	 0.003743	0.002333
2.466665	 0.003665	0.002360
2.479998	 0.003719	0.002374
2.493331	 0.003658	0.002507
2.506665	 0.003522	0.002717
2.519998	 0.003392	0.002824
2.533331	 0.003311	0.002798
2.546665	 0.003410	0.002744
2.559998	 0.003672	0.002736
2.573331	 0.003905	0.002784
2.586665	 0.003993	0.002858
2.599998	 0.003914	0.002904
2.613331	 0.003750	0.002895
2.626665	 0.003708	0.002872
2.639998	 0.003846	0.002886
2.653331	 0.003993	0.002944
2.666665	 0.004013	0.002999
2.679998	 0.003953	0.003025
2.693331	 0.003950	0.003028
2.706665	 0.004057	0.002971
2.719998	 0.004149	0.002833
2.733331	 0.004152	0.002694
2.746665	 0.004136	0.002638
2.759998	 0.004091	0.002657
2.773331	 0.003972	0.002708
2.786664	 0.003861	0.002818
2.799998	 0.003805	0.003018
2.813331	 0.003744	0.003224
2.826664	 0.003695	0.003314
2.839998	 0.003742	0.003263
2.853331	 0.003815	0.003097
2.866664	 0.003761	0.002953
2.879998	 0.003581	0.003004
2.893331	 0.003380	0.003163
2.906664	 0.003287	0.003197
2.919998	 0.003471	0.003078
2.933331	 0.003861	0.002890
2.946664	 0.004109	0.002698
2.959998	 0.004089	0.002615
2.973331	 0.004013	0.002718
2.986664	 0.003974	0.002907
2.999998	 0.003884	0.002998
3.013331	 0.003775	0.002919
3.026664	 0.003754	0.002778
3.039998	 0.003797	0.002729
3.053331	 0.003797	0.002796
3.066664	 0.003728	0.002904
3.079998	 0.003659	0.003016
3.093331	 0.003652	0.003122
3.106664	 0.003711	0.003178
3.119998	 0.003791	0.003143
3.133331	 0.003854	0.003023
3.146664	 0.003921	0.002872
3.159997	 0.004032	0.002780
3.173331	 0.004176	0.002799
3.186664	 0.004225	0.002891
3.199997	 0.004065	0.002993
3.213331	 0.003804	0.003079
3.226664	 0.003691	0.003142
3.239997	 0.003793	0.003169
3.253331	 0.003961	0.003176
3.266664	 0.004098	0.003222
3.279997	 0.004209	0.003322
3.293331	 0.004292	0.003423
3.306664	 0.004342	0.003472
3.319997	 0.004346	0.003441
3.333331	 0.004271	0.003332
3.346664	 0.004184	0.003188
3.359997	 0.004257	0.003069
3.373331	 0.004522	0.003056
3.386664	 0.004776	0.003184
3.399997	 0.004815	0.003310
3.413331	 0.004678	0.003268
3.426664	 0.004532	0.003129
3.439997	 0.004442	0.003094
3.453331	 0.004380	0.003201
3.466664	 0.004353	0.003346
3.479997	 0.004374	0.003470
3.493330	 0.004418	0.003534
3.506664	 0.004456	0.003492
3.519997	 0.004444	0.003390
3.533330	 0.004333	0.003345
3.546664	 0.004178	0.003377
3.559997	 0.004128	0.003414
3.573330	 0.004212	0.003400
3.586664	 0.004313	0.003326
3.599997	 0.004397	0.003263
3.613330	 0.004551	0.003320
3.626664	 0.004750	0.003494
3.639997	 0.004879	0.003687
3.653330	 0.004941	0.003797
3.666664	 0.004997	0.003748
3.679997	 0.005006	0.003577
3.693330	 0.004942	0.003467
3.706664	 0.004867	0.003532
3.719997	 0.004832	0.003673
3.733330	 0.004861	0.003766
3.746664	 0.004963	0.003848
3.759997	 0.005114	0.003998
3.773330	 0.005222	0.004123
3.786664	 0.005206	0.004082
3.799997	 0.005138	0.003941
3.813330	 0.005169	0.003867
3.826663	 0.005314	0.003924
3.839997	 0.005422	0.004058
3.853330	 0.005370	0.004140
3.866663	 0.005209	0.004058
3.879997	 0.005069	0.003858
3.893330	 0.004981	0.003765
3.906663	 0.004904	0.003908
3.919997	 0.004873	0.004129
3.933330	 0.004941	0.004246
3.946663	 0.005026	0.004308
3.959997	 0.005022	0.004388
3.973330	 0.005018	0.004415
3.986663	 0.005076	0.004381
3.999997	 0.005064	0.004369
4.013330	 0.004971	0.004341
4.026663	 0.005005	0.004256
4.039997	 0.005215	0.004245
4.053330	 0.005406	0.004377
4.066663	 0.005448	0.004517
4.079997	 0.005405	0.004528
4.093330	 0.005392	0.004425
4.106663	 0.005468	0.004287
4.119997	 0.005618	0.004177
4.133330	 0.005754	0.004191
4.146663	 0.005771	0.004364
4.159997	 0.005710	0.004556
4.173330	 0.005711	0.004592
4.186663	 0.005765	0.004469
4.199996	 0.005790	0.004352
4.213330	 0.005827	0.004376
4.226663	 0.005929	0.004536
4.239996	 0.006051	0.004720
4.253330	 0.006124	0.004812
4.266663	 0.006113	0.004806
4.279996	 0.006023	0.004823
4.293330	 0.005923	0.004942
4.306663	 0.005903	0.005073
4.319996	 0.005974	0.005067
4.333330	 0.006060	0.004909
4.346663	 0.006130	0.004762
4.359996	 0.006224	0.004776
4.373330	 0.006324	0.004864
4.386663	 0.006371	0.004833
4.399996	 0.006338	0.004659
4.413330	 0.006188	0.004453
4.426663	 0.005978	0.004312
4.439996	 0.005919	0.004324
4.453330	 0.006065	0.004482
4.466663	 0.006244	0.004660
4.479996	 0.006368	0.004790
4.493330	 0.006492	0.004901
4.506663	 0.006586	0.004970
4.519996	 0.006509	0.004910
4.533329	 0.006292	0.004729
4.546663	 0.006159	0.004602
4.559996	 0.006173	0.004685
4.573329	 0.006194	0.004837
4.586663	 0.006140	0.004783
4.599996	 0.006018	0.004538
4.613329	 0.005870	0.004365
4.626663	 0.005801	0.004371
4.639996	 0.005871	0.004465
4.653329	 0.006023	0.004571
4.666663	 0.006179	0.004666
4.679996	 0.006274	0.004734
4.693329	 0.006318	0.004778
4.706663	 0.006398	0.004808
4.719996	 0.006477	0.004805
4.733329	 0.006444	0.004769
4.746663	 0.006340	0.004749
4.759996	 0.006240	0.004767
4.773329	 0.006136	0.004788
4.786663	 0.006029	0.004765
4.799996	 0.005922	0.004707
4.813329	 0.005817	0.004679
4.826663	 0.005772	0.004703
4.839996	 0.005802	0.004736
4.853329	 0.005855	0.004773
4.866663	 0.005973	0.004903
4.879996	 0.006195	0.005150
4.893329	 0.006416	0.005365
4.906662	 0.006585	0.005420
4.919996	 0.006797	0.005345
4.933329	 0.007074	0.005234
4.946662	 0.007282	0.005171
4.959996	 0.007322	0.005203
4.973329	 0.007273	0.005303
4.986662	 0.007262	0.005403
4.999996	 0.007254	0.005460
5.013329	 0.007124	0.005432
5.026662	 0.006934	0.005304
5.039996	 0.006882	0.005155
5.053329	 0.007035	0.005084
5.066662	 0.007291	0.005088
5.079996	 0.007447	0.005138
5.093329	 0.007345	0.005221
5.106662	 0.007086	0.005314
5.119996	 0.006880	0.005400
5.133329	 0.006802	0.005433
5.146662	 0.006887	0.005342
5.159996	 0.007130	0.005192
5.173329	 0.007326	0.005190
5.186662	 0.007294	0.005371
5.199996	 0.007157	0.005542
5.213329	 0.007122	0.005559
5.226662	 0.007146	0.005438
5.239995	 0.007116	0.005306
5.253329	 0.007077	0.005273
5.266662	 0.007054	0.005356
5.279995	 0.006991	0.005509
5.293329	 0.006940	0.005643
5.306662	 0.006987	0.005681
5.319995	 0.007077	0.005638
5.333329	 0.007142	0.005580
5.346662	 0.007154	0.005508
5.359995	 0.007095	0.005420
5.373329	 0.007023	0.005416
5.386662	 0.007009	0.005551
5.399995	 0.007069	0.005687
5.413329	 0.007234	0.005708
5.426662	 0.007482	0.005675
5.439995	 0.007650	0.005647
5.453329	 0.007628	0.005634
5.466662	 0.007490	0.005674
5.479995	 0.007393	0.005792
5.493329	 0.007436	0.005948
5.506662	 0.007600	0.006041
5.519995	 0.007799	0.005997
5.533329	 0.007950	0.005905
5.546662	 0.008011	0.005903
5.559995	 0.008048	0.005991
5.573328	 0.008191	0.006076
5.586662	 0.008392	0.006142
5.599995	 0.008442	0.006267
5.613328	 0.008339	0.006449
5.626662	 0.008324	0.006595
5.639995	 0.008496	0.006646
5.653328	 0.008674	0.006622
5.666662	 0.008699	0.006563
5.679995	 0.008689	0.006494
5.693328	 0.008935	0.006453
5.706662	 0.009498	0.006483
5.719995	 0.010108	0.006603
5.733328	 0.010494	0.006807
5.746662	 0.010666	0.007045
5.759995	 0.010799	0.007301
5.773328	 0.010996	0.007598
5.786662	 0.011302	0.007883
5.799995	 0.011763	0.008057
5.813328	 0.012340	0.008141
5.826662	 0.012891	0.008255
5.839995	 0.013304	0.008465
5.853328	 0.013637	0.008703
5.866662	 0.014003	0.008893
5.879995	 0.014410	0.009127
5.893328	 0.014856	0.009545
5.906662	 0.015388	0.010117
5.919995	 0.015964	0.010682
5.933328	 0.016517	0.011129
5.946661	 0.017110	0.011424
5.959995	 0.017823	0.011644
5.973328	 0.018670	0.012010
5.986661	 0.019683	0.012670
5.999995	 0.020972	0.013531
6.013328	 0.022607	0.014385
6.026661	 0.024518	0.015190
6.039995	 0.026546	0.016045
6.053328	 0.028427	0.016907
6.066661	 0.029792	0.017613
6.079995	 0.030519	0.018098
6.093328	 0.030903	0.018375
6.106661	 0.031172	0.018494
6.119995	 0.031183	0.018537
6.133328	 0.030802	0.018503
6.146661	 0.030164	0.018338
6.159995	 0.029472	0.018125
6.173328	 0.028806	0.018005
6.186661	 0.028174	0.017969
6.199995	 0.027531	0.017864
6.213328	 0.026816	0.017622
6.226661	 0.026113	0.017391
6.239995	 0.025589	0.017335
6.253328	 0.025324	0.017422
6.266661	 0.025252	0.017512
6.279994	 0.025191	0.017575
6.293328	 0.025075	0.017694
6.306661	 0.025057	0.017857
6.319994	 0.025181	0.017952
6.333328	 0.025261	0.017979
6.346661	 0.025237	0.018046
6.359994	 0.025245	0.018151
6.373328	 0.025337	0.018200
6.386661	 0.025475	0.018186
6.399994	 0.025607	0.018172
6.413328	 0.025680	0.018224
6.426661	 0.025766	0.018407
6.439994	 0.025954	0.018699
6.453328	 0.026198	0.018978
6.466661	 0.026457	0.019155
6.479994	 0.026758	0.019263
6.493328	 0.027053	0.019335
6.506661	 0.027240	0.019368
6.519994	 0.027317	0.019437
6.533328	 0.027344	0.019626
6.546661	 0.027298	0.019845
6.559994	 0.027135	0.019920
6.573328	 0.027035	0.019866
6.586661	 0.027270	0.019867
6.599994	 0.027773	0.020020
6.613328	 0.028213	0.020241
6.626661	 0.028422	0.020403
6.639994	 0.028519	0.020495
6.653327	 0.028672	0.020600
6.666661	 0.028908	0.020770
6.679994	 0.029195	0.020969
6.693327	 0.029526	0.021125
6.706661	 0.029804	0.021207
6.719994	 0.029922	0.021261
6.733327	 0.029940	0.021385
6.746661	 0.029991	0.021647
6.759994	 0.030121	0.021979
6.773327	 0.030346	0.022239
6.786661	 0.030679	0.022406
6.799994	 0.031046	0.022547
6.813327	 0.031327	0.022681
6.826661	 0.031503	0.022801
6.839994	 0.031680	0.022903
6.853327	 0.031938	0.022948
6.866661	 0.032210	0.022899
6.879994	 0.032421	0.022847
6.893327	 0.032610	0.022935
6.906661	 0.032804	0.023125
6.919994	 0.032992	0.023244
6.933327	 0.033208	0.023270
6.946661	 0.033455	0.023347
6.959994	 0.033649	0.023535
6.973327	 0.033805	0.023796
6.986660	 0.034485	0.024293
6.999994	 0.038308	0.026034
7.013327	 0.051769	0.031603
7.026660	 0.081804	0.043853
7.039994	 0.125042	0.061494
7.053327	 0.163261	0.077146
7.066660	 0.177290	0.082960
7.079994	 0.164297	0.077695
7.093327	 0.136612	0.066323
7.106660	 0.107721	0.054380
7.119994	 0.084190	0.044642
7.133327	 0.067093	0.037583
7.146660	 0.055451	0.032799
7.159994	 0.047956	0.029804
7.173327	 0.043429	0.028142
7.186660	 0.040863	0.027307
7.199994	 0.039498	0.026871
7.213327	 0.038834	0.026617
7.226660	 0.038558	0.026461
7.239994	 0.038506	0.026340
7.253327	 0.038547	0.026257
7.266660	 0.038575	0.026294
7.279994	 0.038685	0.026525
7.293327	 0.039489	0.027100
7.306660	 0.043283	0.028880
7.319993	 0.054506	0.033809
7.333327	 0.074974	0.042832
7.346660	 0.097433	0.052841
7.359993	 0.109469	0.058286
7.373327	 0.105904	0.056751
7.386660	 0.092574	0.050738
7.399993	 0.077939	0.044077
7.413327	 0.066097	0.038738
7.426660	 0.057405	0.034899
7.439993	 0.051203	0.032217
7.453327	 0.046947	0.030420
7.466660	 0.044317	0.029344
7.479993	 0.042994	0.028875
7.493327	 0.042549	0.028829
7.506660	 0.042755	0.029033
7.519993	 0.043784	0.029528
7.533327	 0.045703	0.030327
7.546660	 0.047804	0.031085
7.559993	 0.048884	0.031356
7.573327	 0.048449	0.031055
7.586660	 0.047172	0.030461
7.599993	 0.045942	0.029917
7.613327	 0.045054	0.029630
7.626660	 0.044404	0.029591
7.639993	 0.043924	0.029679
7.653327	 0.043647	0.029777
7.666660	 0.043592	0.029868
7.679993	 0.043763	0.029983
7.693326	 0.044101	0.030002
7.706660	 0.044380	0.029781
7.719993	 0.044445	0.029456
7.733326	 0.044426	0.029337
7.746660	 0.044496	0.029510
7.759993	 0.044652	0.029756
7.773326	 0.044810	0.029859
7.786660	 0.044945	0.029867
7.799993	 0.045155	0.029935
7.813326	 0.045540	0.030079
7.826660	 0.046013	0.030255
7.839993	 0.046376	0.030486
7.853326	 0.046585	0.030801
7.866660	 0.046761	0.031108
7.879993	 0.046952	0.031282
7.893326	 0.047147	0.031352
7.906660	 0.047379	0.031459
7.919993	 0.047645	0.031622
7.933326	 0.047863	0.031686
7.946660	 0.047984	0.031569
7.959993	 0.048042	0.031436
7.973326	 0.048135	0.031495
7.986660	 0.048362	0.031694
7.999993	 0.048791	0.031795
8.013327	 0.049416	0.031777
8.026660	 0.050065	0.031841
8.039993	 0.050590	0.032047
8.053327	 0.051077	0.032229
8.066660	 0.051479	0.032294
8.079993	 0.051570	0.032362
8.093327	 0.051347	0.032506
8.106660	 0.050972	0.032603
8.119993	 0.050606	0.032539
8.133327	 0.050438	0.032416
8.146660	 0.050559	0.032429
8.159993	 0.050816	0.032617
8.173326	 0.050955	0.032873
8.186660	 0.050928	0.033071
8.199993	 0.050977	0.033149
8.213326	 0.051275	0.033170
8.226660	 0.051625	0.033207
8.239993	 0.051724	0.033224
8.253326	 0.051606	0.033185
8.266660	 0.051565	0.033168
8.279993	 0.051719	0.033256
8.293326	 0.051941	0.033426
8.306660	 0.052133	0.033574
8.319993	 0.052327	0.033628
8.333326	 0.052555	0.033639
8.346660	 0.052739	0.033726
8.359993	 0.052790	0.033930
8.373326	 0.052761	0.034156
8.386660	 0.052813	0.034275
8.399993	 0.053111	0.034271
8.413326	 0.053681	0.034280
8.426660	 0.054293	0.034411
8.439993	 0.054674	0.034581
8.453326	 0.054791	0.034663
8.466660	 0.054800	0.034699
8.479993	 0.054846	0.034836
8.493326	 0.055007	0.035106
8.506660	 0.055279	0.035372
8.519993	 0.055520	0.035522
8.533326	 0.055649	0.035604
8.546659	 0.055781	0.035692
8.559993	 0.055994	0.035743
8.573326	 0.056207	0.035710
8.586659	 0.056375	0.035694
8.599993	 0.056553	0.035836
8.613326	 0.056763	0.036136
8.626659	 0.057013	0.036444
8.639993	 0.057300	0.036588
8.653326	 0.057523	0.036531
8.666659	 0.057555	0.036409
8.679993	 0.057433	0.036410
8.693326	 0.057312	0.036620
8.706659	 0.057340	0.036899
8.719993	 0.057593	0.036999
8.733326	 0.058000	0.036904
8.746659	 0.058430	0.036883
8.759993	 0.058796	0.037075
8.773326	 0.059018	0.037280
8.786659	 0.059135	0.037318
8.799993	 0.059346	0.037288
8.813326	 0.059754	0.037296
8.826659	 0.060135	0.037265
8.839993	 0.060194	0.037223
8.853326	 0.059978	0.037380
8.866659	 0.059928	0.037748
8.879992	 0.060530	0.038073
8.893326	 0.061787	0.038302
8.906659	 0.063046	0.038639
8.919992	 0.063660	0.039081
8.933326	 0.063741	0.039385
8.946659	 0.064612	0.039720
8.959992	 0.070338	0.041674
8.973326	 0.089432	0.048624
8.986659	 0.129678	0.063386
8.999992	 0.185073	0.083648
9.013326	 0.233887	0.101651
9.026659	 0.258803	0.111274
9.039992	 0.262265	0.113229
9.053326	 0.254600	0.110910
9.066659	 0.238121	0.105083
9.079992	 0.211251	0.095398
9.093326	 0.178208	0.083483
9.106659	 0.146765	0.072020
9.119992	 0.121460	0.062545
9.133326	 0.102641	0.055287
9.146659	 0.089218	0.050034
9.159992	 0.080228	0.046433
9.173326	 0.074685	0.044017
9.186659	 0.071331	0.042433
9.199992	 0.069153	0.041514
9.213326	 0.067776	0.041099
9.226659	 0.067060	0.040948
9.239992	 0.066760	0.040878
9.253325	 0.066697	0.040834
9.266659	 0.066792	0.040763
9.279992	 0.066890	0.040645
9.293325	 0.066867	0.040633
9.306659	 0.066821	0.040857
9.319992	 0.066888	0.041175
9.333325	 0.067078	0.041347
9.346659	 0.067344	0.041367
9.359992	 0.067641	0.041423
9.373325	 0.067870	0.041515
9.386659	 0.067872	0.041483
9.399992	 0.067700	0.041390
9.413325	 0.067664	0.041423
9.426659	 0.067884	0.041557
9.439992	 0.068088	0.041636
9.453325	 0.068059	0.041637
9.466659	 0.067970	0.041692
9.479992	 0.068128	0.041875
9.493325	 0.068558	0.042051
9.506659	 0.068983	0.042055
9.519992	 0.069193	0.041962
9.533325	 0.069244	0.041981
9.546659	 0.069272	0.042155
9.559992	 0.069306	0.042378
9.573325	 0.069310	0.042574
9.586658	 0.069324	0.042713
9.599992	 0.069496	0.042798
9.613325	 0.069881	0.042862
9.626658	 0.070252	0.042918
9.639992	 0.070354	0.042944
9.653325	 0.070271	0.042945
9.666658	 0.070329	0.042986
9.679992	 0.070671	0.043180
9.693325	 0.071160	0.043571
9.706658	 0.071686	0.044045
9.719992	 0.072237	0.044403
9.733325	 0.072737	0.044484
9.746658	 0.073021	0.044275
9.759992	 0.072967	0.043908
9.773325	 0.072647	0.043544
9.786658	 0.072287	0.043297
9.799992	 0.072056	0.043188
9.813325	 0.071981	0.043130
9.826658	 0.071990	0.043086
9.839992	 0.072029	0.043153
9.853325	 0.072209	0.043387
9.866658	 0.072714	0.043693
9.879992	 0.073513	0.043990
9.893325	 0.074302	0.044314
9.906658	 0.074790	0.044603
9.919991	 0.074891	0.044697
9.933325	 0.074805	0.044649
9.946658	 0.074953	0.044697
9.959991	 0.075504	0.044926
9.973325	 0.076096	0.045141
9.986658	 0.076310	0.045142
9.999991	 0.076130	0.044991
10.013325	 0.075800	0.044848
10.026658	 0.075612	0.044774
10.039991	 0.075882	0.044886
10.053325	 0.076857	0.045371
10.066658	 0.078447	0.046133
10.079991	 0.080035	0.046786
10.093325	 0.081113	0.047160
10.106658	 0.082335	0.047604
10.119991	 0.085148	0.048678
10.133325	 0.090011	0.050525
10.146658	 0.095598	0.052659
10.159991	 0.100411	0.054640
10.173325	 0.104648	0.056609
10.186658	 0.109025	0.058620
10.199991	 0.112206	0.059935
10.213325	 0.111657	0.059665
10.226658	 0.106873	0.057836
10.239991	 0.099908	0.055288
10.253325	 0.093225	0.052770
10.266658	 0.088084	0.050622
10.279991	 0.084501	0.048974
10.293324	 0.082055	0.047819
10.306658	 0.080436	0.047018
10.319991	 0.079362	0.046422
10.333324	 0.078553	0.045956
10.346658	 0.077958	0.045610
10.359991	 0.077712	0.045431
10.373324	 0.077885	0.045406
10.386658	 0.078294	0.045444
10.399991	 0.078566	0.045492
10.413324	 0.078495	0.045547
10.426658	 0.078259	0.045577
10.439991	 0.078149	0.045611
10.453324	 0.078311	0.045746
10.466658	 0.078685	0.045934
10.479991	 0.079035	0.046035
10.493324	 0.079172	0.046024
10.506658	 0.079151	0.045934
10.519991	 0.079242	0.045860
10.533324	 0.079740	0.045985
10.546658	 0.080762	0.046381
10.559991	 0.082229	0.046958
10.573324	 0.083811	0.047533
10.586658	 0.084943	0.047895
10.599991	 0.085274	0.047975
10.613324	 0.085037	0.047927
10.626657	 0.084694	0.047910
10.639991	 0.084460	0.047878
10.653324	 0.084306	0.047736
10.666657	 0.084126	0.047544
10.679991	 0.083826	0.047368
10.693324	 0.083371	0.047156
10.706657	 0.082802	0.046921
10.719991	 0.082263	0.046779
10.733324	 0.081950	0.046774
10.746657	 0.082028	0.046865
10.759991	 0.082798	0.047099
10.773324	 0.084747	0.047713
10.786657	 0.087995	0.048871
10.799991	 0.091732	0.050283
10.813324	 0.094665	0.051387
10.826657	 0.096478	0.052025
10.839991	 0.099021	0.052954
10.853324	 0.105235	0.055387
10.866657	 0.115771	0.059538
10.879991	 0.126829	0.063798
10.893324	 0.132888	0.066024
10.906657	 0.132178	0.065634
10.919991	 0.128387	0.064096
10.933324	 0.126355	0.063311
10.946657	 0.127024	0.063689
10.959991	 0.127301	0.063920
10.973324	 0.124078	0.062594
10.986657	 0.117219	0.059644
10.999990	 0.108819	0.056041
11.013324	 0.100930	0.052719
11.026657	 0.094659	0.050148
11.039990	 0.090326	0.048455
11.053324	 0.087592	0.047526
11.066657	 0.085854	0.047062
11.079990	 0.084786	0.046743
11.093324	 0.084254	0.046393
11.106657	 0.083963	0.045971
11.119990	 0.083660	0.045552
11.133324	 0.083445	0.045338
11.146657	 0.083465	0.045406
11.159990	 0.083566	0.045514
11.173324	 0.083548	0.045437
11.186657	 0.083429	0.045299
11.199990	 0.083333	0.045279
11.213324	 0.083334	0.045317
11.226657	 0.083390	0.045271
11.239990	 0.083478	0.045141
11.253324	 0.083719	0.045057
11.266657	 0.084272	0.045122
11.279990	 0.085086	0.045318
11.293324	 0.085835	0.045562
11.306657	 0.086434	0.045845
11.319990	 0.087485	0.046288
11.333323	 0.089632	0.047021
11.346657	 0.092584	0.048012
11.359990	 0.095254	0.048990
11.373323	 0.096865	0.049608
11.386657	 0.097751	0.049866
11.399990	 0.099152	0.050323
11.413323	 0.102235	0.051580
11.426657	 0.106785	0.053480
11.439990	 0.110820	0.055052
11.453323	 0.112216	0.055400
11.466657	 0.110617	0.054532
11.479990	 0.107397	0.053178
11.493323	 0.104319	0.052046
11.506657	 0.102391	0.051389
11.519990	 0.101301	0.050960
11.533323	 0.099953	0.050312
11.546657	 0.097707	0.049306
11.559990	 0.094787	0.048143
11.573323	 0.091846	0.047000
11.586657	 0.089508	0.045974
11.599990	 0.088003	0.045170
11.613323	 0.087163	0.044628
11.626657	 0.086745	0.044325
11.639990	 0.086587	0.044235
11.653323	 0.086614	0.044256
11.666656	 0.086749	0.044253
11.679990	 0.086915	0.044172
11.693323	 0.087140	0.044034
11.706656	 0.087507	0.043970
11.719990	 0.088111	0.044176
11.733323	 0.088987	0.044629
11.746656	 0.089957	0.045043
11.759990	 0.090761	0.045222
11.773323	 0.091317	0.045246
11.786656	 0.091837	0.045297
11.799990	 0.092827	0.045545
11.813323	 0.094718	0.046126
11.826656	 0.097245	0.046935
11.839990	 0.099486	0.047603
11.853323	 0.100556	0.047824
11.866656	 0.100181	0.047542
11.879990	 0.098671	0.046919
11.893323	 0.096562	0.046212
11.906656	 0.094369	0.045554
11.919990	 0.092570	0.044957
11.933323	 0.091432	0.044503
11.946656	 0.090776	0.044236
11.959990	 0.090249	0.044032
11.973323	 0.089746	0.043799
11.986656	 0.089390	0.043617
11.999990	 0.089240	0.043507
12.013323	 0.089216	0.043407
12.026656	 0.089259	0.043340
12.039989	 0.089409	0.043356
12.053323	 0.089740	0.043397
12.066656	 0.090190	0.043336
12.079989	 0.090560	0.043160
12.093323	 0.090763	0.043000
12.106656	 0.090821	0.042952
12.119989	 0.090741	0.042953
12.133323	 0.090613	0.042910
12.146656	 0.090581	0.042874
12.159989	 0.090688	0.042930
12.173323	 0.090870	0.043010
12.186656	 0.091043	0.042984
12.199989	 0.091149	0.042854
12.213323	 0.091138	0.042692
12.226656	 0.090984	0.042515
12.239989	 0.090805	0.042320
12.253323	 0.090662	0.042057
12.266656	 0.090434	0.041680
12.279989	 0.090102	0.041315
12.293323	 0.089788	0.041127
12.306656	 0.089528	0.041066
12.319989	 0.089380	0.041016
12.333323	 0.089517	0.040980
12.346656	 0.089913	0.041009
12.359989	 0.090295	0.041116
12.373322	 0.090525	0.041266
12.386656	 0.090709	0.041380
12.399989	 0.090932	0.041454
12.413322	 0.091213	0.041525
12.426656	 0.091562	0.041581
12.439989	 0.091980	0.041653
12.453322	 0.092404	0.041776
12.466656	 0.092668	0.041871
12.479989	 0.092685	0.041831
12.493322	 0.092546	0.041622
12.506656	 0.092310	0.041300
12.519989	 0.091975	0.041033
12.533322	 0.091671	0.040978
12.546656	 0.091543	0.041096
12.559989	 0.091503	0.041209
12.573322	 0.091443	0.041204
12.586656	 0.091422	0.041086
12.599989	 0.091485	0.040905
12.613322	 0.091551	0.040747
12.626656	 0.091563	0.040655
12.639989	 0.091580	0.040584
12.653322	 0.091672	0.040522
12.666656	 0.091823	0.040502
12.679989	 0.091942	0.040494
12.693322	 0.091971	0.040466
12.706656	 0.091969	0.040472
12.719989	 0.091962	0.040530
12.733322	 0.091914	0.040539
12.746655	 0.091923	0.040405
12.759989	 0.092105	0.040185
12.773322	 0.092369	0.040057
12.786655	 0.092589	0.040116
12.799989	 0.092762	0.040294
12.813322	 0.092911	0.040490
12.826655	 0.093033	0.040615
12.839989	 0.093049	0.040632
12.853322	 0.092917	0.040601
12.866655	 0.092802	0.040576
12.879989	 0.092914	0.040525
12.893322	 0.093270	0.040459
12.906655	 0.093681	0.040491
12.919989	 0.093891	0.040670
12.933322	 0.093828	0.040852
12.946655	 0.093667	0.040862
12.959989	 0.093598	0.040692
12.973322	 0.093627	0.040468
12.986655	 0.093655	0.040295
12.999989	 0.093627	0.040192
13.013322	 0.093545	0.040136
13.026655	 0.093431	0.040116
13.039989	 0.093322	0.040133
13.053322	 0.093282	0.040203
13.066655	 0.093342	0.040294
13.079988	 0.093429	0.040307
13.093322	 0.093480	0.040182
13.106655	 0.093445	0.040032
13.119988	 0.093258	0.040022
13.133322	 0.093083	0.040122
13.146655	 0.093219	0.040162
13.159988	 0.093611	0.040110
13.173322	 0.093880	0.040051
13.186655	 0.093825	0.040007
13.199988	 0.093590	0.039985
13.213322	 0.093412	0.040065
13.226655	 0.093409	0.040257
13.239988	 0.093575	0.040440
13.253322	 0.093815	0.040491
13.266655	 0.094010	0.040411
13.279988	 0.094094	0.040294
13.293322	 0.094042	0.040204
13.306655	 0.093903	0.040140
13.319988	 0.093857	0.040138
13.333322	 0.093995	0.040236
13.346655	 0.094175	0.040336
13.359988	 0.094272	0.040317
13.373322	 0.094251	0.040222
13.386655	 0.094125	0.040132
13.399988	 0.094017	0.040030
13.413321	 0.094061	0.039919
13.426655	 0.094217	0.039883
13.439988	 0.094326	0.039963
13.453321	 0.094349	0.040066
13.466655	 0.094367	0.040062
13.479988	 0.094377	0.040009
13.493321	 0.094344	0.040093
13.506655	 0.094336	0.040311
13.519988	 0.094402	0.040484
13.533321	 0.094441	0.040515
13.546655	 0.094371	0.040441
13.559988	 0.094307	0.040346
13.573321	 0.094330	0.040285
13.586655	 0.094334	0.040231
13.599988	 0.094283	0.040155
13.613321	 0.094276	0.040104
13.626655	 0.094290	0.040080
13.639988	 0.094252	0.040012
13.653321	 0.094281	0.039891
13.666655	 0.094467	0.039849
13.679988	 0.094573	0.039958
13.693321	 0.094432	0.040045
13.706655	 0.094299	0.039928
13.719988	 0.094363	0.039712
13.733321	 0.094410	0.039644
13.746655	 0.094278	0.039753
13.759988	 0.094124	0.039800
13.773321	 0.094139	0.039649
13.786654	 0.094290	0.039463
13.799988	 0.094400	0.039410
13.813321	 0.094453	0.039421
13.826654	 0.094589	0.039389
13.839988	 0.094761	0.039332
13.853321	 0.094797	0.039320
13.866654	 0.094803	0.039385
13.879988	 0.094996	0.039499
13.893321	 0.095298	0.039604
13.906654	 0.095495	0.039654
13.919988	 0.095533	0.039678
13.933321	 0.095460	0.039743
13.946654	 0.095436	0.039835
13.959988	 0.095618	0.039910
13.973321	 0.095853	0.039965
13.986654	 0.095877	0.039950
13.999988	 0.095752	0.039766
14.013321	 0.095684	0.039489
14.026654	 0.095698	0.039335
14.039988	 0.095713	0.039364
14.053321	 0.095675	0.039440
14.066654	 0.095591	0.039435
14.079988	 0.095533	0.039336
14.093321	 0.095585	0.039194
14.106654	 0.095710	0.039091
14.119987	 0.095725	0.039141
14.133321	 0.095569	0.039375
14.146654	 0.095388	0.039640
14.159987	 0.095276	0.039743
14.173321	 0.095199	0.039620
14.186654	 0.095165	0.039353
14.199987	 0.095220	0.039130
14.213321	 0.095334	0.039070
14.226654	 0.095470	0.039097
14.239987	 0.095635	0.039105
14.253321	 0.095750	0.039142
14.266654	 0.095697	0.039262
14.279987	 0.095516	0.039343
14.293321	 0.095395	0.039246
14.306654	 0.095458	0.039029
14.319987	 0.095656	0.038876
14.333321	 0.095830	0.038905
14.346654	 0.095850	0.039066
14.359987	 0.095757	0.039205
14.373321	 0.095751	0.039267
14.386654	 0.095938	0.039280
14.399987	 0.096126	0.039229
14.413321	 0.096074	0.039165
14.426654	 0.095905	0.039227
14.439987	 0.095905	0.039465
14.453321	 0.096054	0.039756
14.466654	 0.096198	0.039902
14.479987	 0.096373	0.039822
14.493320	 0.096582	0.039634
14.506654	 0.096734	0.039500
14.519987	 0.096923	0.039478
14.533320	 0.097196	0.039544
14.546654	 0.097312	0.039599
14.559987	 0.097190	0.039558
14.573320	 0.097083	0.039451
14.586654	 0.097206	0.039386
14.599987	 0.097533	0.039379
14.613320	 0.097809	0.039361
14.626654	 0.097767	0.039343
14.639987	 0.097506	0.039424
14.653320	 0.097334	0.039629
14.666654	 0.097240	0.039865
14.679987	 0.097043	0.040057
14.693320	 0.096842	0.040182
14.706654	 0.096827	0.040175
14.719987	 0.096967	0.039976
14.733320	 0.097147	0.039715
14.746654	 0.097399	0.039603
14.759987	 0.097782	0.039660
14.773320	 0.098141	0.039731
14.786654	 0.098220	0.039675
14.799987	 0.098058	0.039493
14.813320	 0.097962	0.039374
14.826653	 0.098012	0.039485
14.839987	 0.098024	0.039757
14.853320	 0.098006	0.040007
14.866653	 0.098106	0.040115
14.879987	 0.098219	0.040085
14.893320	 0.098198	0.039993
14.906653	 0.098121	0.039861
14.919987	 0.098060	0.039680
14.933320	 0.097992	0.039529
14.946653	 0.097934	0.039476
14.959987	 0.097919	0.039481
14.973320	 0.097996	0.039471
14.986653	 0.098221	0.039439
14.999987	 0.098534	0.039431
15.013320	 0.098766	0.039423
15.026653	 0.098774	0.039334
15.039987	 0.098540	0.039213
15.053320	 0.098182	0.039191
15.066653	 0.097895	0.039272
15.079987	 0.097828	0.039361
15.093320	 0.097933	0.039392
15.106653	 0.098057	0.039351
15.119987	 0.098162	0.039328
15.133320	 0.098278	0.039410
15.146653	 0.098365	0.039482
15.159986	 0.098377	0.039402
15.173320	 0.098285	0.039201
15.186653	 0.098064	0.038953
15.199986	 0.097734	0.038686
15.213320	 0.097370	0.038466
15.226653	 0.097099	0.038292
15.239986	 0.096964	0.038007
15.253320	 0.096851	0.037551
15.266653	 0.096704	0.037074
15.279986	 0.096647	0.036677
15.293320	 0.096713	0.036342
15.306653	 0.096714	0.036088
15.319986	 0.096601	0.035962
15.333320	 0.096508	0.035865
15.346653	 0.096404	0.035616
15.359986	 0.096179	0.035283
15.373320	 0.095913	0.035151
15.386653	 0.095750	0.035276
15.399986	 0.095720	0.035422
15.413320	 0.095748	0.035449
15.426653	 0.095772	0.035456
15.439986	 0.095819	0.035519
15.453320	 0.095942	0.035573
15.466653	 0.096148	0.035646
15.479986	 0.096364	0.035856
15.493320	 0.096513	0.036147
15.506653	 0.096648	0.036382
15.519986	 0.096895	0.036544
15.533319	 0.097189	0.036692
15.546653	 0.097332	0.036887
15.559986	 0.097351	0.037119
15.573319	 0.097431	0.037288
15.586653	 0.097596	0.037313
15.599986	 0.097704	0.037253
15.613319	 0.097726	0.037233
15.626653	 0.097862	0.037315
15.639986	 0.098192	0.037448
15.653319	 0.098434	0.037542
15.666653	 0.098307	0.037626
15.679986	 0.097899	0.037772
15.693319	 0.097618	0.037866
15.706653	 0.097766	0.037801
15.719986	 0.098164	0.037715
15.733319	 0.098450	0.037741
15.746653	 0.098611	0.037842
15.759986	 0.098795	0.037974
15.773319	 0.098916	0.038090
15.786653	 0.098944	0.038106
15.799986	 0.099079	0.038053
15.813319	 0.099367	0.038050
15.826653	 0.099598	0.038131
15.839986	 0.099641	0.038279
15.853319	 0.099593	0.038469
15.866652	 0.099631	0.038633
15.879986	 0.099800	0.038720
15.893319	 0.099956	0.038701
15.906652	 0.099995	0.038632
15.919986	 0.100039	0.038680
15.933319	 0.100250	0.038893
15.946652	 0.100563	0.039125
15.959986	 0.100720	0.039265
15.973319	 0.100565	0.039327
15.986652	 0.100277	0.039307
15.999986	 0.100165	0.039149
16.013319	 0.100242	0.038830
16.026653	 0.100280	0.038471
16.039988	 0.100195	0.038248
16.053322	 0.100112	0.038203
16.066656	 0.100104	0.038262
16.079990	 0.100097	0.038362
16.093325	 0.100110	0.038471
16.106659	 0.100287	0.038513
16.119993	 0.100580	0.038419
16.133327	 0.100685	0.038278
16.146662	 0.100454	0.038247
16.159996	 0.100173	0.038325
16.173330	 0.100191	0.038388
16.186665	 0.100413	0.038390
16.199999	 0.100506	0.038432
16.213333	 0.100413	0.038638
16.226667	 0.100349	0.038947
16.240002	 0.100499	0.039159
16.253336	 0.100899	0.039186
16.266670	 0.101500	0.039142
16.280005	 0.102266	0.039222
16.293339	 0.103192	0.039553
16.306673	 0.104351	0.040181
16.320007	 0.106543	0.041781
16.333342	 0.112370	0.047075
16.346676	 0.124663	0.059386
16.360010	 0.140406	0.076086
16.373344	 0.149088	0.086805
16.386679	 0.143090	0.084218
16.400013	 0.126663	0.072700
16.413347	 0.109603	0.061414
16.426682	 0.096803	0.054334
16.440016	 0.087470	0.050337
16.453350	 0.079801	0.047752
16.466684	 0.073171	0.045958
16.480019	 0.067519	0.044746
16.493353	 0.062716	0.043861
16.506687	 0.058669	0.043108
16.520021	 0.055340	0.042462
16.533356	 0.052606	0.041916
16.546690	 0.050310	0.041320
16.560024	 0.048351	0.040570
16.573359	 0.046647	0.039794
16.586693	 0.045066	0.039160
16.600027	 0.043510	0.038639
16.613361	 0.042081	0.038107
16.626696	 0.041004	0.037528
16.640030	 0.040301	0.036955
16.653364	 0.039735	0.036402
16.666698	 0.039057	0.035791
16.680033	 0.038194	0.035086
16.693367	 0.037287	0.034324
16.706701	 0.036513	0.033522
16.720036	 0.035872	0.032655
16.733370	 0.035210	0.031762
16.746704	 0.034409	0.030959
16.760038	 0.033567	0.030320
16.773373	 0.032888	0.029770
16.786707	 0.032387	0.029173
16.800041	 0.031903	0.028511
16.813375	 0.031315	0.027846
16.826710	 0.030569	0.027138
16.840044	 0.029628	0.026306
16.853378	 0.028522	0.025361
16.866713	 0.027389	0.024381
16.880047	 0.026366	0.023415
16.893381	 0.025466	0.022459
16.906715	 0.024641	0.021539
16.920050	 0.023835	0.020694
16.933384	 0.022983	0.019929
16.946718	 0.022073	0.019215
16.960052	 0.021217	0.018498
16.973387	 0.020511	0.017710
16.986721	 0.019863	0.016846
17.000055	 0.019158	0.015989
17.013390	 0.018415	0.015228
17.026724	 0.017685	0.014548
17.040058	 0.017046	0.013872
17.053392	 0.016608	0.013221
17.066727	 0.016361	0.012688
17.080061	 0.016203	0.012332
17.093395	 0.016098	0.012152
17.106730	 0.016012	0.012039
17.120064	 0.015960	0.011861
17.133398	 0.016031	0.011694
17.146732	 0.016216	0.011680
17.160067	 0.016482	0.011793
17.173401	 0.016806	0.011928
17.186735	 0.017034	0.012033
17.200069	 0.017118	0.012139
17.213404	 0.017282	0.012301
17.226738	 0.017635	0.012498
17.240072	 0.017993	0.012706
17.253407	 0.018288	0.012965
17.266741	 0.018744	0.013308
17.280075	 0.019465	0.013752
17.293409	 0.020195	0.014322
17.306744	 0.020642	0.014975
17.320078	 0.020793	0.015581
17.333412	 0.020907	0.016038
17.346746	 0.021282	0.016321
17.360081	 0.021939	0.016481
17.373415	 0.022588	0.016667
17.386749	 0.023035	0.017001
17.400084	 0.023333	0.017381
17.413418	 0.023538	0.017643
17.426752	 0.023652	0.017879
17.440086	 0.023745	0.018227
17.453421	 0.023889	0.018537
17.466755	 0.024067	0.018623
17.480089	 0.024268	0.018595
17.493423	 0.024498	0.018680
17.506758	 0.024714	0.018891
17.520092	 0.024863	0.019068
17.533426	 0.024955	0.019140
17.546761	 0.025012	0.019161
17.560095	 0.024967	0.019179
17.573429	 0.024848	0.019211
17.586763	 0.024875	0.019272
17.600098	 0.025142	0.019385
17.613432	 0.025410	0.019539
17.626766	 0.025464	0.019681
17.640100	 0.025430	0.019763
17.653435	 0.025490	0.019792
17.666769	 0.025591	0.019788
17.680103	 0.025632	0.019744
17.693438	 0.025674	0.019700
17.706772	 0.025789	0.019755
17.720106	 0.025901	0.019874
17.733440	 0.025913	0.019930
17.746775	 0.025840	0.019922
17.760109	 0.025758	0.019936
17.773443	 0.025701	0.019974
17.786777	 0.025652	0.019953
17.800112	 0.025646	0.019857
17.813446	 0.025756	0.019805
17.826780	 0.025905	0.019881
17.840115	 0.025902	0.019987
17.853449	 0.025717	0.020012
17.866783	 0.025519	0.020023
17.880117	 0.025491	0.020101
17.893452	 0.025670	0.020162
17.906786	 0.025919	0.020121
17.920120	 0.026069	0.020037
17.933455	 0.026061	0.019969
17.946789	 0.025969	0.019916
17.960123	 0.025926	0.019939
17.973457	 0.025951	0.020063
17.986792	 0.025876	0.020141
18.000126	 0.025650	0.020041
18.013460	 0.025494	0.019851
18.026794	 0.025571	0.019766
18.040129	 0.025804	0.019821
18.053463	 0.026065	0.019859
18.066797	 0.026259	0.019803
18.080132	 0.026336	0.019826
18.093466	 0.026314	0.020043
18.106800	 0.026226	0.020255
18.120134	 0.026087	0.020240
18.133469	 0.025929	0.020097
18.146803	 0.025840	0.020035
18.160137	 0.025874	0.020068
18.173471	 0.025972	0.020110
18.186806	 0.026064	0.020166
18.200140	 0.026125	0.020246
18.213474	 0.026112	0.020267
18.226809	 0.026069	0.020195
18.240143	 0.026104	0.020126
18.253477	 0.026182	0.020167
18.266811	 0.026205	0.020282
18.280146	 0.026230	0.020320
18.293480	 0.026388	0.020239
18.306814	 0.026612	0.020138
18.320148	 0.026699	0.020092
18.333483	 0.026627	0.020139
18.346817	 0.026498	0.020271
18.360151	 0.026364	0.020390
18.373486	 0.026307	0.020379
18.386820	 0.026358	0.020237
18.400154	 0.026343	0.020081
18.413488	 0.026151	0.019986
18.426823	 0.025972	0.019900
18.440157	 0.025962	0.019839
18.453491	 0.026041	0.019905
18.466825	 0.026177	0.020040
18.480160	 0.026374	0.020099
18.493494	 0.026480	0.020062
18.506828	 0.026412	0.020025
18.520163	 0.026311	0.020127
18.533497	 0.026302	0.020437
18.546831	 0.026349	0.020774
18.560165	 0.026365	0.020876
18.573500	 0.026332	0.020770
18.586834	 0.026315	0.020693
18.600168	 0.026358	0.020738
18.613503	 0.026415	0.020777
18.626837	 0.026433	0.020693
18.640171	 0.026443	0.020540
18.653505	 0.026484	0.020441
18.666840	 0.026528	0.020413
18.680174	 0.026549	0.020395
18.693508	 0.026557	0.020414
18.706842	 0.026540	0.020578
18.720177	 0.026463	0.020839
18.733511	 0.026405	0.020991
18.746845	 0.026492	0.020959
18.760180	 0.026711	0.020863
18.773514	 0.026985	0.020833
18.786848	 0.027221	0.020904
18.800182	 0.027274	0.020994
18.813517	 0.027149	0.021009
18.826851	 0.027052	0.020949
18.840185	 0.027043	0.020853
18.853519	 0.026987	0.020750
18.866854	 0.026844	0.020691
18.880188	 0.026705	0.020723
18.893522	 0.026620	0.020820
18.906857	 0.026597	0.020899
18.920191	 0.026650	0.020934
18.933525	 0.026752	0.020942
18.946859	 0.026846	0.020928
18.960194	 0.026920	0.020939
18.973528	 0.026957	0.020983
18.986862	 0.026934	0.020984
19.000196	 0.026881	0.020942
19.013531	 0.026862	0.020938
19.026865	 0.026952	0.020972
19.040199	 0.027141	0.020935
19.053534	 0.027246	0.020779
19.066868	 0.027186	0.020688
19.080202	 0.027182	0.020822
19.093536	 0.027370	0.021019
19.106871	 0.027554	0.021094
19.120205	 0.027591	0.021099
19.133539	 0.027575	0.021112
19.146873	 0.027565	0.021139
19.160208	 0.027486	0.021137
19.173542	 0.027349	0.021046
19.186876	 0.027275	0.020936
19.200211	 0.027329	0.020967
19.213545	 0.027474	0.021114
19.226879	 0.027578	0.021177
19.240213	 0.027442	0.021087
19.253548	 0.027085	0.020973
19.266882	 0.026838	0.020942
19.280216	 0.026910	0.020986
19.293550	 0.027136	0.021049
19.306885	 0.027282	0.021069
19.320219	 0.027284	0.021040
19.333553	 0.027245	0.021024
19.346888	 0.027322	0.021045
19.360222	 0.027524	0.021064
19.373556	 0.027740	0.021082
19.386890	 0.027886	0.021151
19.400225	 0.027908	0.021284
19.413559	 0.027861	0.021425
19.426893	 0.027836	0.021506
19.440228	 0.027806	0.021570
19.453562	 0.027719	0.021694
19.466896	 0.027593	0.021756
19.480230	 0.027447	0.021607
19.493565	 0.027308	0.021372
19.506899	 0.027220	0.021273
19.520233	 0.027244	0.021312
19.533567	 0.027464	0.021396
19.546902	 0.027827	0.021481
19.560236	 0.028105	0.021505
19.573570	 0.028171	0.021472
19.586905	 0.028108	0.021512
19.600239	 0.028002	0.021663
19.613573	 0.027904	0.021825
19.626907	 0.027892	0.021932
19.640242	 0.027934	0.021958
19.653576	 0.027865	0.021894
19.666910	 0.027673	0.021796
19.680244	 0.027577	0.021701
19.693579	 0.027703	0.021624
19.706913	 0.027945	0.021593
19.720247	 0.028125	0.021576
19.733582	 0.028184	0.021535
19.746916	 0.028166	0.021559
19.760250	 0.028062	0.021688
19.773584	 0.027864	0.021739
19.786919	 0.027703	0.021593
19.800253	 0.027689	0.021410
19.813587	 0.027735	0.021359
19.826921	 0.027757	0.021383
19.840256	 0.027840	0.021398
19.853590	 0.027995	0.021445
19.866924	 0.028053	0.021530
19.880259	 0.027890	0.021562
19.893593	 0.027582	0.021489
19.906927	 0.027309	0.021361
19.920261	 0.027197	0.021254
19.933596	 0.027240	0.021194
19.946930	 0.027320	0.021164
19.960264	 0.027391	0.021170
19.973598	 0.027514	0.021234
19.986933	 0.027671	0.021310

*------------------------ End of raw data
Results for Channel	1	=	242.00	nm
Title:	Report Title
Run File:	C:\HPLC\PET 2025\2025.01.13\bm24_60c_np.run
--------------
Injection Info
--------------
Method:	C:\METODOS EQUIPO 2 2023-2024\20241201 PET_Calibrado TPA MHET BHET DIMER.mth
Sample:	BM24_60C_np
Injection Date:	Mon Jan 13 19:01:27 2025
Manual injection
Operator:	Paloma
Instrument:	3
Notes:	
---------
Misc Info
---------
Workstation:	HPLC
Bus Address:	44
Run Time:	0.000	to	20.000	min.
-----------
Recalc Info
-----------
Recalc Method:	C:\METODOS EQUIPO 2 2023-2024\20241201 PET_Calibrado TPA MHET BHET DIMER.mth
Recalc Date:	Mon Jan 13 19:21:30 2025
Operator:	Paloma
Instrument:	3
Notes:	
Sample Rate:	5.000 Hz.
Measurement Type:	1 = Area
Calculation Type:	4 = ExtStd
Normalize Results:	No
------------------------
Peak Info for Channel 1
------------------------
4 Peaks (tR	Timeoffset	RRT	Sepcode	Width	Counts	Result	Name)
6.115	0.085	0.0000	BB	8.59	1713027	16.986097	TPA (uM)
7.078	0.019	0.0000	BB	5.08	6770826	130.140167	MHET (uM)
7.376	0.023	0.0000	BB	5.38	3150463	38.246563	BHET (uM)
9.045	-0.065	0.0000	BB	6.60	13315430	268.069580	DIMER (uM)

Results for Channel	2	=	260.00	nm
Title:	Report Title
Run File:	C:\HPLC\PET 2025\2025.01.13\bm24_60c_np.run
--------------
Injection Info
--------------
Method:	C:\METODOS EQUIPO 2 2023-2024\20241201 PET_Calibrado TPA MHET BHET DIMER.mth
Sample:	BM24_60C_np
Injection Date:	Mon Jan 13 19:01:27 2025
Manual injection
Operator:	Paloma
Instrument:	3
Notes:	
---------
Misc Info
---------
Workstation:	HPLC
Bus Address:	44
Run Time:	0.000	to	20.000	min.
-----------
Recalc Info
-----------
Recalc Method:	C:\METODOS EQUIPO 2 2023-2024\20241201 PET_Calibrado TPA MHET BHET DIMER.mth
Recalc Date:	Mon Jan 13 19:21:30 2025
Operator:	Paloma
Instrument:	3
Notes:	
Sample Rate:	5.000 Hz.
Measurement Type:	1 = Area
Calculation Type:	4 = ExtStd
Normalize Results:	No
------------------------
Peak Info for Channel 2
------------------------
4 Peaks (tR	Timeoffset	RRT	Sepcode	Width	Counts	Result	Name)
0.151	0.000	0.0000	BB	0.00	43412	0.000000	
1.475	0.000	0.0000	BP	4.58	5702826	0.000000	
1.694	0.000	0.0000	PP	0.00	361721	0.000000	
1.961	0.000	0.0000	PB	0.00	1640626	0.000000	
