# Supplementary material for: Engineering Escherichia coli for polyethylene terephthalate powder biodegradation via recoding of an outer membrane protein
Source: iScience. 2026 Jan 2;29(2):114621. doi: 10.1016/j.isci.2025.114621 (PMC12860643; doi:10.1016/j.isci.2025.114621)
Supplement: Data S2. Raw HPLC and UHPLC-MS data — (A) Unprocessed HPLC data files supporting Figures 4, S3, S5, Tables 1 and S4. Files are provided in.txt format corresponding to the data extracted with Varian ProStar software (Varian Inc., Palo Alto, California, USA). Each file contains absorbance values (in arbitrary units) recorded over time under the analytical conditions described in STAR Methods. (B) Raw UHPLC-MS files supporting Figure S4. The chromatograms and mass spectrometry data can be analyzed with the software MassLynx V4.1 (Waters) to obtain the mass spectra of the oligomers TET and TETE. Analytical conditions described in STAR Methods. (A and B) The unprocessed HPLC and UHPLC-MS files have been deposited at Zenodo under the identifier https://zenodo.org/records/17578239. [file mmc5.zip › Data S2/A. HPLC/Figure S3/CysPm nPET 60_2.TXT]

File	C:\HPLC\PET 2025\2025.01.13\bm24_60c_np002.run	Filetype	63
WTOASCII Parameters:	C:\star\WTOASCII.TXT
 2 channels
   Channel	 1	242.00	nm	in AU
   Channel	 2	260.00	nm	in AU
Base rate 5.0000 Hz	Bunch 2	Effective rate 5.00000 Hz.	T = 0.003333 min.
6000 points	from	0.000	to	20.000	minutes
Sampling every 4 point(s)
Printing points from	0.000	to	20.000 min, point 0 to 5999
Channels	1	to	2
0.000000	 0.000000	0.000000
0.013333	 -0.000041	-0.000111
0.026667	 0.000309	0.000189
0.040000	 0.000754	0.000604
0.053333	 0.001102	0.000831
0.066667	 0.001366	0.000864
0.080000	 0.001575	0.000867
0.093333	 0.001689	0.000924
0.106667	 0.001629	0.000961
0.120000	 0.001426	0.000904
0.133333	 0.001247	0.000828
0.146667	 0.001166	0.000798
0.160000	 0.001086	0.000731
0.173333	 0.000957	0.000591
0.186667	 0.000856	0.000498
0.200000	 0.000836	0.000558
0.213333	 0.000851	0.000718
0.226667	 0.000879	0.000832
0.240000	 0.000939	0.000858
0.253333	 0.001029	0.000893
0.266667	 0.001131	0.001013
0.280000	 0.001215	0.001231
0.293333	 0.001317	0.001504
0.306667	 0.001523	0.001730
0.320000	 0.001788	0.001825
0.333333	 0.001946	0.001757
0.346667	 0.001951	0.001579
0.360000	 0.001864	0.001442
0.373333	 0.001738	0.001443
0.386667	 0.001669	0.001500
0.400000	 0.001734	0.001485
0.413333	 0.001858	0.001431
0.426667	 0.001871	0.001430
0.440000	 0.001757	0.001448
0.453333	 0.001683	0.001398
0.466666	 0.001730	0.001284
0.480000	 0.001805	0.001202
0.493333	 0.001772	0.001242
0.506666	 0.001577	0.001386
0.520000	 0.001330	0.001503
0.533333	 0.001203	0.001493
0.546666	 0.001275	0.001399
0.560000	 0.001512	0.001342
0.573333	 0.001738	0.001414
0.586666	 0.001741	0.001582
0.600000	 0.001564	0.001688
0.613333	 0.001432	0.001673
0.626666	 0.001394	0.001651
0.640000	 0.001344	0.001689
0.653333	 0.001247	0.001712
0.666666	 0.001133	0.001658
0.680000	 0.001088	0.001527
0.693333	 0.001193	0.001355
0.706666	 0.001367	0.001224
0.720000	 0.001490	0.001181
0.733333	 0.001585	0.001182
0.746666	 0.001675	0.001147
0.760000	 0.001677	0.001078
0.773333	 0.001597	0.001093
0.786666	 0.001571	0.001265
0.800000	 0.001616	0.001519
0.813333	 0.001623	0.001697
0.826666	 0.001588	0.001692
0.839999	 0.001607	0.001568
0.853333	 0.001697	0.001478
0.866666	 0.001793	0.001495
0.879999	 0.001864	0.001588
0.893333	 0.001921	0.001682
0.906666	 0.001923	0.001699
0.919999	 0.001810	0.001637
0.933333	 0.001648	0.001582
0.946666	 0.001595	0.001600
0.959999	 0.001689	0.001662
0.973333	 0.001833	0.001759
0.986666	 0.002011	0.001927
0.999999	 0.002223	0.002089
1.013333	 0.002302	0.002113
1.026666	 0.002138	0.001985
1.039999	 0.001891	0.001801
1.053333	 0.001748	0.001681
1.066666	 0.001748	0.001673
1.079999	 0.001807	0.001731
1.093333	 0.001771	0.001810
1.106666	 0.001625	0.001861
1.119999	 0.001600	0.001825
1.133333	 0.001840	0.001729
1.146666	 0.002139	0.001652
1.159999	 0.002260	0.001627
1.173333	 0.002227	0.001652
1.186666	 0.002181	0.001698
1.199999	 0.002162	0.001703
1.213333	 0.002123	0.001634
1.226666	 0.002063	0.001588
1.239999	 0.002059	0.001667
1.253332	 0.002171	0.001842
1.266666	 0.002351	0.002009
1.279999	 0.002503	0.002068
1.293332	 0.002583	0.002045
1.306666	 0.002616	0.002105
1.319999	 0.002640	0.002270
1.333332	 0.002629	0.002367
1.346666	 0.002550	0.002346
1.359999	 0.002587	0.002415
1.373332	 0.005531	0.004019
1.386666	 0.022967	0.012197
1.399999	 0.072275	0.032415
1.413332	 0.153723	0.059861
1.426666	 0.239174	0.079876
1.439999	 0.298184	0.084190
1.453332	 0.323346	0.076688
1.466666	 0.323502	0.063040
1.479999	 0.308476	0.045151
1.493332	 0.285677	0.024553
1.506666	 0.261041	0.004382
1.519999	 0.238579	-0.012092
1.533332	 0.220160	-0.023028
1.546666	 0.205841	-0.028429
1.559999	 0.194399	-0.029686
1.573332	 0.184267	-0.028736
1.586666	 0.174488	-0.027109
1.599999	 0.164807	-0.025448
1.613332	 0.155275	-0.023774
1.626665	 0.146040	-0.022050
1.639999	 0.137025	-0.020515
1.653332	 0.127761	-0.019644
1.666665	 0.118005	-0.019751
1.679999	 0.108214	-0.020653
1.693332	 0.098963	-0.021805
1.706665	 0.090324	-0.022710
1.719999	 0.082197	-0.023128
1.733332	 0.074730	-0.023035
1.746665	 0.068010	-0.022499
1.759999	 0.061844	-0.021506
1.773332	 0.056116	-0.019929
1.786665	 0.050902	-0.017717
1.799999	 0.046156	-0.014973
1.813332	 0.041736	-0.011863
1.826665	 0.037734	-0.008536
1.839999	 0.034381	-0.005126
1.853332	 0.031700	-0.001782
1.866665	 0.029478	0.001324
1.879999	 0.027421	0.003979
1.893332	 0.025290	0.005966
1.906665	 0.023051	0.007221
1.919999	 0.020804	0.007838
1.933332	 0.018609	0.007922
1.946665	 0.016492	0.007589
1.959998	 0.014486	0.007016
1.973332	 0.012679	0.006344
1.986665	 0.011237	0.005671
1.999998	 0.010166	0.005112
2.013332	 0.009229	0.004670
2.026665	 0.008269	0.004220
2.039999	 0.007353	0.003769
2.053332	 0.006582	0.003443
2.066665	 0.005977	0.003222
2.079998	 0.005554	0.003029
2.093332	 0.005314	0.002870
2.106665	 0.005197	0.002746
2.119998	 0.005131	0.002646
2.133332	 0.005047	0.002591
2.146665	 0.004931	0.002544
2.159998	 0.004843	0.002433
2.173332	 0.004811	0.002319
2.186665	 0.004767	0.002355
2.199998	 0.004651	0.002544
2.213332	 0.004510	0.002703
2.226665	 0.004412	0.002730
2.239998	 0.004316	0.002689
2.253332	 0.004164	0.002663
2.266665	 0.004034	0.002705
2.279998	 0.004042	0.002800
2.293332	 0.004137	0.002859
2.306665	 0.004156	0.002843
2.319998	 0.004108	0.002790
2.333332	 0.004158	0.002709
2.346665	 0.004301	0.002617
2.359998	 0.004363	0.002617
2.373332	 0.004270	0.002761
2.386665	 0.004097	0.002939
2.399998	 0.003958	0.002998
2.413332	 0.003894	0.002929
2.426665	 0.003895	0.002851
2.439998	 0.003984	0.002870
2.453331	 0.004145	0.002970
2.466665	 0.004266	0.003023
2.479998	 0.004215	0.002914
2.493331	 0.004022	0.002686
2.506665	 0.003855	0.002534
2.519998	 0.003806	0.002589
2.533331	 0.003858	0.002749
2.546665	 0.003943	0.002810
2.559998	 0.003924	0.002719
2.573331	 0.003784	0.002586
2.586665	 0.003708	0.002515
2.599998	 0.003777	0.002502
2.613331	 0.003860	0.002470
2.626665	 0.003873	0.002409
2.639998	 0.003839	0.002402
2.653331	 0.003764	0.002467
2.666665	 0.003679	0.002576
2.679998	 0.003696	0.002711
2.693331	 0.003803	0.002791
2.706665	 0.003869	0.002749
2.719998	 0.003857	0.002672
2.733331	 0.003815	0.002688
2.746665	 0.003816	0.002794
2.759998	 0.003933	0.002921
2.773331	 0.004088	0.002989
2.786664	 0.004106	0.002908
2.799998	 0.004006	0.002735
2.813331	 0.003944	0.002673
2.826664	 0.003936	0.002798
2.839998	 0.003940	0.002948
2.853331	 0.003976	0.002994
2.866664	 0.004023	0.002962
2.879998	 0.004055	0.002901
2.893331	 0.004125	0.002859
2.906664	 0.004183	0.002863
2.919998	 0.004132	0.002901
2.933331	 0.004062	0.003009
2.946664	 0.004065	0.003154
2.959998	 0.004038	0.003174
2.973331	 0.003905	0.003089
2.986664	 0.003816	0.003089
2.999998	 0.003950	0.003158
3.013331	 0.004247	0.003148
3.026664	 0.004429	0.003058
3.039998	 0.004362	0.003008
3.053331	 0.004248	0.003083
3.066664	 0.004252	0.003245
3.079998	 0.004288	0.003363
3.093331	 0.004287	0.003398
3.106664	 0.004265	0.003447
3.119998	 0.004191	0.003518
3.133331	 0.004155	0.003488
3.146664	 0.004296	0.003394
3.159997	 0.004469	0.003444
3.173331	 0.004469	0.003623
3.186664	 0.004386	0.003648
3.199997	 0.004392	0.003427
3.213331	 0.004431	0.003193
3.226664	 0.004382	0.003136
3.239997	 0.004273	0.003239
3.253331	 0.004203	0.003371
3.266664	 0.004212	0.003387
3.279997	 0.004355	0.003284
3.293331	 0.004650	0.003182
3.306664	 0.004936	0.003163
3.319997	 0.005006	0.003226
3.333331	 0.004826	0.003292
3.346664	 0.004558	0.003286
3.359997	 0.004401	0.003243
3.373331	 0.004378	0.003236
3.386664	 0.004340	0.003258
3.399997	 0.004251	0.003269
3.413331	 0.004214	0.003273
3.426664	 0.004220	0.003284
3.439997	 0.004170	0.003330
3.453331	 0.004106	0.003423
3.466664	 0.004144	0.003515
3.479997	 0.004274	0.003581
3.493330	 0.004432	0.003673
3.506664	 0.004583	0.003816
3.519997	 0.004640	0.003931
3.533330	 0.004544	0.003934
3.546664	 0.004396	0.003864
3.559997	 0.004333	0.003817
3.573330	 0.004353	0.003788
3.586664	 0.004384	0.003704
3.599997	 0.004391	0.003550
3.613330	 0.004351	0.003426
3.626664	 0.004256	0.003444
3.639997	 0.004221	0.003556
3.653330	 0.004381	0.003634
3.666664	 0.004622	0.003715
3.679997	 0.004742	0.003897
3.693330	 0.004811	0.004100
3.706664	 0.005026	0.004176
3.719997	 0.005349	0.004106
3.733330	 0.005537	0.003999
3.746664	 0.005476	0.004005
3.759997	 0.005270	0.004172
3.773330	 0.005056	0.004320
3.786664	 0.004900	0.004248
3.799997	 0.004819	0.004040
3.813330	 0.004807	0.003906
3.826663	 0.004877	0.003880
3.839997	 0.004994	0.003857
3.853330	 0.005071	0.003803
3.866663	 0.005085	0.003816
3.879997	 0.005060	0.003975
3.893330	 0.005023	0.004160
3.906663	 0.005032	0.004186
3.919997	 0.005069	0.004061
3.933330	 0.005064	0.003925
3.946663	 0.005072	0.003867
3.959997	 0.005188	0.003880
3.973330	 0.005322	0.003907
3.986663	 0.005344	0.003901
3.999997	 0.005307	0.003895
4.013330	 0.005268	0.003935
4.026663	 0.005214	0.003981
4.039997	 0.005215	0.003980
4.053330	 0.005285	0.003932
4.066663	 0.005266	0.003872
4.079997	 0.005115	0.003860
4.093330	 0.004969	0.003905
4.106663	 0.004932	0.003949
4.119997	 0.005005	0.003954
4.133330	 0.005078	0.003931
4.146663	 0.005056	0.003892
4.159997	 0.004970	0.003860
4.173330	 0.004900	0.003892
4.186663	 0.004873	0.003986
4.199996	 0.004815	0.004042
4.213330	 0.004698	0.004024
4.226663	 0.004663	0.004051
4.239996	 0.004811	0.004151
4.253330	 0.005025	0.004188
4.266663	 0.005165	0.004123
4.279996	 0.005207	0.004063
4.293330	 0.005172	0.004108
4.306663	 0.005116	0.004246
4.319996	 0.005170	0.004367
4.333330	 0.005353	0.004387
4.346663	 0.005497	0.004344
4.359996	 0.005497	0.004309
4.373330	 0.005432	0.004311
4.386663	 0.005378	0.004367
4.399996	 0.005343	0.004441
4.413330	 0.005277	0.004437
4.426663	 0.005201	0.004311
4.439996	 0.005265	0.004133
4.453330	 0.005453	0.004017
4.466663	 0.005523	0.004037
4.479996	 0.005408	0.004161
4.493330	 0.005222	0.004283
4.506663	 0.005028	0.004332
4.519996	 0.004895	0.004286
4.533329	 0.004906	0.004137
4.546663	 0.005026	0.003953
4.559996	 0.005156	0.003901
4.573329	 0.005228	0.004060
4.586663	 0.005270	0.004282
4.599996	 0.005381	0.004392
4.613329	 0.005524	0.004368
4.626663	 0.005517	0.004255
4.639996	 0.005351	0.004100
4.653329	 0.005266	0.003984
4.666663	 0.005393	0.003962
4.679996	 0.005550	0.004005
4.693329	 0.005556	0.004050
4.706663	 0.005527	0.004075
4.719996	 0.005621	0.004138
4.733329	 0.005729	0.004277
4.746663	 0.005700	0.004406
4.759996	 0.005623	0.004454
4.773329	 0.005645	0.004444
4.786663	 0.005702	0.004407
4.799996	 0.005721	0.004369
4.813329	 0.005810	0.004361
4.826663	 0.006017	0.004414
4.839996	 0.006203	0.004558
4.853329	 0.006273	0.004757
4.866663	 0.006244	0.004886
4.879996	 0.006082	0.004874
4.893329	 0.005802	0.004796
4.906662	 0.005629	0.004771
4.919996	 0.005780	0.004818
4.933329	 0.006151	0.004839
4.946662	 0.006424	0.004796
4.959996	 0.006470	0.004778
4.973329	 0.006415	0.004820
4.986662	 0.006377	0.004870
4.999996	 0.006341	0.004884
5.013329	 0.006234	0.004808
5.026662	 0.006080	0.004659
5.039996	 0.006016	0.004569
5.053329	 0.006050	0.004557
5.066662	 0.006054	0.004570
5.079996	 0.006002	0.004672
5.093329	 0.005929	0.004894
5.106662	 0.005893	0.005104
5.119996	 0.006009	0.005206
5.133329	 0.006282	0.005159
5.146662	 0.006533	0.004934
5.159996	 0.006604	0.004712
5.173329	 0.006540	0.004743
5.186662	 0.006472	0.004942
5.199996	 0.006408	0.005042
5.213329	 0.006302	0.004973
5.226662	 0.006193	0.004802
5.239995	 0.006129	0.004649
5.253329	 0.006156	0.004634
5.266662	 0.006303	0.004731
5.279995	 0.006454	0.004797
5.293329	 0.006438	0.004764
5.306662	 0.006322	0.004672
5.319995	 0.006319	0.004559
5.333329	 0.006412	0.004435
5.346662	 0.006413	0.004369
5.359995	 0.006309	0.004446
5.373329	 0.006205	0.004605
5.386662	 0.006106	0.004685
5.399995	 0.005987	0.004650
5.413329	 0.005900	0.004597
5.426662	 0.005928	0.004635
5.439995	 0.006039	0.004800
5.453329	 0.006082	0.004962
5.466662	 0.006033	0.004933
5.479995	 0.006030	0.004734
5.493329	 0.006151	0.004549
5.506662	 0.006333	0.004477
5.519995	 0.006485	0.004523
5.533329	 0.006633	0.004669
5.546662	 0.006860	0.004830
5.559995	 0.007128	0.004899
5.573328	 0.007304	0.004867
5.586662	 0.007311	0.004858
5.599995	 0.007222	0.004962
5.613328	 0.007229	0.005135
5.626662	 0.007471	0.005282
5.639995	 0.007874	0.005336
5.653328	 0.008244	0.005320
5.666662	 0.008508	0.005333
5.679995	 0.008771	0.005420
5.693328	 0.009098	0.005533
5.706662	 0.009411	0.005663
5.719995	 0.009656	0.005867
5.733328	 0.009930	0.006108
5.746662	 0.010329	0.006283
5.759995	 0.010772	0.006410
5.773328	 0.011088	0.006557
5.786662	 0.011222	0.006697
5.799995	 0.011372	0.006879
5.813328	 0.011732	0.007270
5.826662	 0.012205	0.007848
5.839995	 0.012672	0.008375
5.853328	 0.013218	0.008770
5.866662	 0.013833	0.009162
5.879995	 0.014388	0.009576
5.893328	 0.014956	0.009933
5.906662	 0.015710	0.010286
5.919995	 0.016633	0.010767
5.933328	 0.017627	0.011332
5.946661	 0.018714	0.011859
5.959995	 0.019969	0.012418
5.973328	 0.021416	0.013177
5.986661	 0.023070	0.014110
5.999995	 0.024894	0.014982
6.013328	 0.026686	0.015696
6.026661	 0.028209	0.016398
6.039995	 0.029331	0.017088
6.053328	 0.030001	0.017558
6.066661	 0.030230	0.017737
6.079995	 0.030104	0.017770
6.093328	 0.029707	0.017747
6.106661	 0.029099	0.017603
6.119995	 0.028398	0.017326
6.133328	 0.027744	0.017063
6.146661	 0.027150	0.016901
6.159995	 0.026542	0.016761
6.173328	 0.025860	0.016571
6.186661	 0.025100	0.016332
6.199995	 0.024372	0.016098
6.213328	 0.023867	0.015964
6.226661	 0.023624	0.015914
6.239995	 0.023444	0.015868
6.253328	 0.023181	0.015844
6.266661	 0.022960	0.015870
6.279994	 0.022946	0.015887
6.293328	 0.023021	0.015905
6.306661	 0.023002	0.016038
6.319994	 0.022972	0.016280
6.333328	 0.023024	0.016465
6.346661	 0.023095	0.016499
6.359994	 0.023214	0.016456
6.373328	 0.023416	0.016499
6.386661	 0.023589	0.016743
6.399994	 0.023711	0.017103
6.413328	 0.023900	0.017394
6.426661	 0.024166	0.017540
6.439994	 0.024464	0.017573
6.453328	 0.024812	0.017608
6.466661	 0.025133	0.017779
6.479994	 0.025325	0.018056
6.493328	 0.025467	0.018309
6.506661	 0.025644	0.018499
6.519994	 0.025802	0.018634
6.533328	 0.025946	0.018736
6.546661	 0.026180	0.018848
6.559994	 0.026530	0.018947
6.573328	 0.026865	0.019013
6.586661	 0.027020	0.019102
6.599994	 0.027003	0.019208
6.613328	 0.026977	0.019250
6.626661	 0.027025	0.019225
6.639994	 0.027133	0.019236
6.653327	 0.027363	0.019365
6.666661	 0.027760	0.019595
6.679994	 0.028197	0.019854
6.693327	 0.028523	0.020064
6.706661	 0.028716	0.020171
6.719994	 0.028820	0.020229
6.733327	 0.028935	0.020296
6.746661	 0.029117	0.020330
6.759994	 0.029285	0.020351
6.773327	 0.029436	0.020507
6.786661	 0.029670	0.020819
6.799994	 0.029949	0.021122
6.813327	 0.030143	0.021303
6.826661	 0.030210	0.021387
6.839994	 0.030198	0.021398
6.853327	 0.030193	0.021379
6.866661	 0.030262	0.021433
6.879994	 0.030409	0.021583
6.893327	 0.030666	0.021716
6.906661	 0.031049	0.021756
6.919994	 0.031399	0.021730
6.933327	 0.031581	0.021731
6.946661	 0.031949	0.021953
6.959994	 0.034452	0.023132
6.973327	 0.044594	0.027462
6.986660	 0.069937	0.038018
6.999994	 0.110744	0.054856
7.013327	 0.152290	0.071913
7.026660	 0.173988	0.080813
7.039994	 0.167829	0.078305
7.053327	 0.142846	0.068054
7.066660	 0.113199	0.055900
7.079994	 0.087688	0.045491
7.093327	 0.068775	0.037777
7.106660	 0.055754	0.032455
7.119994	 0.047232	0.028988
7.133327	 0.042014	0.026890
7.146660	 0.039057	0.025738
7.159994	 0.037480	0.025160
7.173327	 0.036670	0.024845
7.186660	 0.036274	0.024632
7.199994	 0.036254	0.024507
7.213327	 0.036593	0.024490
7.226660	 0.036974	0.024582
7.239994	 0.037156	0.024745
7.253327	 0.037417	0.025034
7.266660	 0.039146	0.025997
7.279994	 0.045973	0.029208
7.293327	 0.061928	0.036505
7.306660	 0.084701	0.046896
7.319993	 0.103279	0.055332
7.333327	 0.107569	0.057157
7.346660	 0.098233	0.052702
7.359993	 0.083534	0.045801
7.373327	 0.070140	0.039579
7.386660	 0.059922	0.035012
7.399993	 0.052473	0.031885
7.413327	 0.047330	0.029743
7.426660	 0.044098	0.028292
7.439993	 0.042196	0.027390
7.453327	 0.041106	0.026887
7.466660	 0.040730	0.026769
7.479993	 0.041409	0.027214
7.493327	 0.043287	0.028209
7.506660	 0.045597	0.029283
7.519993	 0.047064	0.029877
7.533327	 0.047027	0.029831
7.546660	 0.045858	0.029386
7.559993	 0.044406	0.028834
7.573327	 0.043264	0.028294
7.586660	 0.042575	0.027816
7.599993	 0.042195	0.027523
7.613327	 0.041924	0.027486
7.626660	 0.041717	0.027587
7.639993	 0.041633	0.027727
7.653327	 0.041645	0.027900
7.666660	 0.041766	0.028049
7.679993	 0.042122	0.028108
7.693326	 0.042645	0.028088
7.706660	 0.043032	0.028030
7.719993	 0.043168	0.027970
7.733326	 0.043273	0.027963
7.746660	 0.043487	0.028038
7.759993	 0.043635	0.028172
7.773326	 0.043577	0.028337
7.786660	 0.043466	0.028505
7.799993	 0.043533	0.028634
7.813326	 0.043811	0.028683
7.826660	 0.044097	0.028683
7.839993	 0.044220	0.028723
7.853326	 0.044233	0.028807
7.866660	 0.044297	0.028864
7.879993	 0.044534	0.028905
7.893326	 0.044946	0.029004
7.906660	 0.045411	0.029162
7.919993	 0.045798	0.029335
7.933326	 0.046034	0.029501
7.946660	 0.046151	0.029615
7.959993	 0.046328	0.029637
7.973326	 0.046699	0.029651
7.986660	 0.047175	0.029780
7.999993	 0.047599	0.030037
8.013327	 0.047963	0.030326
8.026660	 0.048337	0.030503
8.039993	 0.048657	0.030485
8.053327	 0.048789	0.030397
8.066660	 0.048744	0.030420
8.079993	 0.048658	0.030537
8.093327	 0.048640	0.030638
8.106660	 0.048691	0.030759
8.119993	 0.048762	0.030990
8.133327	 0.048841	0.031267
8.146660	 0.048926	0.031466
8.159993	 0.049038	0.031537
8.173326	 0.049237	0.031529
8.186660	 0.049483	0.031544
8.199993	 0.049697	0.031631
8.213326	 0.049959	0.031745
8.226660	 0.050349	0.031841
8.239993	 0.050687	0.031933
8.253326	 0.050780	0.032044
8.266660	 0.050721	0.032144
8.279993	 0.050723	0.032207
8.293326	 0.050866	0.032293
8.306660	 0.051077	0.032424
8.319993	 0.051243	0.032542
8.333326	 0.051349	0.032633
8.346660	 0.051458	0.032761
8.359993	 0.051620	0.032945
8.373326	 0.051863	0.033169
8.386660	 0.052094	0.033383
8.399993	 0.052116	0.033454
8.413326	 0.051946	0.033294
8.426660	 0.051858	0.033000
8.439993	 0.051994	0.032764
8.453326	 0.052166	0.032711
8.466660	 0.052185	0.032816
8.479993	 0.052177	0.032986
8.493326	 0.052373	0.033150
8.506660	 0.052705	0.033260
8.519993	 0.052939	0.033302
8.533326	 0.053103	0.033301
8.546659	 0.053417	0.033308
8.559993	 0.053849	0.033396
8.573326	 0.054117	0.033570
8.586659	 0.054125	0.033745
8.599993	 0.054087	0.033869
8.613326	 0.054138	0.033980
8.626659	 0.054211	0.034115
8.639993	 0.054334	0.034248
8.653326	 0.054626	0.034323
8.666659	 0.055038	0.034311
8.679993	 0.055449	0.034258
8.693326	 0.055846	0.034280
8.706659	 0.056254	0.034465
8.719993	 0.056637	0.034782
8.733326	 0.056889	0.035101
8.746659	 0.056968	0.035294
8.759993	 0.057011	0.035381
8.773326	 0.057194	0.035517
8.786659	 0.057497	0.035694
8.799993	 0.057716	0.035748
8.813326	 0.057783	0.035693
8.826659	 0.057890	0.035674
8.839993	 0.058247	0.035767
8.853326	 0.058923	0.036037
8.866659	 0.059803	0.036502
8.879992	 0.060555	0.036974
8.893326	 0.060945	0.037217
8.906659	 0.061430	0.037343
8.919992	 0.064453	0.038367
8.933326	 0.076816	0.042953
8.946659	 0.108041	0.054631
8.959992	 0.158906	0.073605
8.973326	 0.212485	0.093555
8.986659	 0.247064	0.106498
8.999992	 0.257483	0.110643
9.013326	 0.253435	0.109547
9.026659	 0.241022	0.105321
9.039992	 0.218668	0.097286
9.053326	 0.187552	0.085836
9.066659	 0.154787	0.073600
9.079992	 0.126883	0.063072
9.093326	 0.105830	0.055092
9.106659	 0.090747	0.049380
9.119992	 0.080229	0.045390
9.133326	 0.073246	0.042667
9.146659	 0.068957	0.040901
9.159992	 0.066409	0.039835
9.173326	 0.064849	0.039182
9.186659	 0.064018	0.038728
9.199992	 0.063793	0.038447
9.213326	 0.063877	0.038397
9.226659	 0.064040	0.038522
9.239992	 0.064248	0.038645
9.253325	 0.064442	0.038670
9.266659	 0.064449	0.038706
9.279992	 0.064217	0.038862
9.293325	 0.063979	0.039059
9.306659	 0.063995	0.039192
9.319992	 0.064244	0.039303
9.333325	 0.064482	0.039437
9.346659	 0.064507	0.039562
9.359992	 0.064395	0.039669
9.373325	 0.064401	0.039726
9.386659	 0.064582	0.039663
9.399992	 0.064800	0.039517
9.413325	 0.064987	0.039392
9.426659	 0.065150	0.039311
9.439992	 0.065306	0.039237
9.453325	 0.065503	0.039190
9.466659	 0.065751	0.039216
9.479992	 0.065992	0.039310
9.493325	 0.066225	0.039437
9.506659	 0.066433	0.039564
9.519992	 0.066501	0.039660
9.533325	 0.066473	0.039765
9.546659	 0.066540	0.039949
9.559992	 0.066649	0.040142
9.573325	 0.066593	0.040199
9.586658	 0.066449	0.040135
9.599992	 0.066471	0.040123
9.613325	 0.066723	0.040246
9.626658	 0.067152	0.040482
9.639992	 0.067719	0.040807
9.653325	 0.068265	0.041127
9.666658	 0.068601	0.041324
9.679992	 0.068848	0.041419
9.693325	 0.069254	0.041477
9.706658	 0.069742	0.041491
9.719992	 0.070039	0.041468
9.733325	 0.070042	0.041421
9.746658	 0.069842	0.041349
9.759992	 0.069625	0.041289
9.773325	 0.069482	0.041219
9.786658	 0.069393	0.041092
9.799992	 0.069465	0.041005
9.813325	 0.069812	0.041113
9.826658	 0.070325	0.041419
9.839992	 0.070841	0.041783
9.853325	 0.071302	0.042101
9.866658	 0.071683	0.042313
9.879992	 0.071968	0.042376
9.893325	 0.072191	0.042352
9.906658	 0.072445	0.042377
9.919991	 0.072845	0.042498
9.933325	 0.073366	0.042664
9.946658	 0.073747	0.042792
9.959991	 0.073715	0.042788
9.973325	 0.073308	0.042615
9.986658	 0.072899	0.042367
9.999991	 0.072916	0.042266
10.013325	 0.073596	0.042517
10.026658	 0.074910	0.043085
10.039991	 0.076480	0.043723
10.053325	 0.077795	0.044248
10.066658	 0.078935	0.044789
10.079991	 0.080956	0.045778
10.093325	 0.084822	0.047497
10.106658	 0.089995	0.049639
10.119991	 0.095038	0.051607
10.133325	 0.099535	0.053279
10.146658	 0.104048	0.054992
10.159991	 0.107970	0.056603
10.173325	 0.109107	0.057244
10.186658	 0.106048	0.056280
10.199991	 0.099851	0.054040
10.213325	 0.092931	0.051375
10.226658	 0.087028	0.048956
10.239991	 0.082577	0.047064
10.253325	 0.079396	0.045646
10.266658	 0.077352	0.044541
10.279991	 0.076284	0.043781
10.293324	 0.075772	0.043487
10.306658	 0.075405	0.043500
10.319991	 0.075072	0.043478
10.333324	 0.074861	0.043361
10.346658	 0.074874	0.043369
10.359991	 0.075075	0.043569
10.373324	 0.075298	0.043751
10.386658	 0.075483	0.043761
10.399991	 0.075679	0.043666
10.413324	 0.075816	0.043600
10.426658	 0.075819	0.043628
10.439991	 0.075838	0.043719
10.453324	 0.075987	0.043780
10.466658	 0.076110	0.043752
10.479991	 0.076082	0.043681
10.493324	 0.076139	0.043683
10.506658	 0.076723	0.043844
10.519991	 0.078008	0.044180
10.533324	 0.079701	0.044679
10.546658	 0.081257	0.045254
10.559991	 0.082135	0.045643
10.573324	 0.082107	0.045634
10.586658	 0.081542	0.045341
10.599991	 0.081096	0.045015
10.613324	 0.080985	0.044759
10.626657	 0.080849	0.044574
10.639991	 0.080377	0.044468
10.653324	 0.079720	0.044404
10.666657	 0.079225	0.044312
10.679991	 0.079059	0.044158
10.693324	 0.079109	0.044001
10.706657	 0.079278	0.043999
10.719991	 0.079843	0.044294
10.733324	 0.081360	0.044951
10.746657	 0.084124	0.046012
10.759991	 0.087623	0.047306
10.773324	 0.090630	0.048332
10.786657	 0.092381	0.048831
10.799991	 0.094012	0.049383
10.813324	 0.098357	0.051142
10.826657	 0.107233	0.054762
10.839991	 0.118504	0.059327
10.853324	 0.126863	0.062683
10.866657	 0.128679	0.063404
10.879991	 0.125696	0.062209
10.893324	 0.122901	0.061051
10.906657	 0.123067	0.060995
10.919991	 0.124437	0.061287
10.933324	 0.123357	0.060471
10.946657	 0.118030	0.058072
10.959991	 0.109651	0.054830
10.973324	 0.100802	0.051704
10.986657	 0.093519	0.049230
10.999990	 0.088543	0.047426
11.013324	 0.085476	0.046015
11.026657	 0.083473	0.044901
11.039990	 0.082035	0.044239
11.053324	 0.081082	0.043985
11.066657	 0.080564	0.043842
11.079990	 0.080386	0.043657
11.093324	 0.080380	0.043449
11.106657	 0.080336	0.043250
11.119990	 0.080257	0.043115
11.133324	 0.080291	0.043063
11.146657	 0.080497	0.043061
11.159990	 0.080797	0.043073
11.173324	 0.081018	0.043067
11.186657	 0.081028	0.043082
11.199990	 0.080961	0.043176
11.213324	 0.081123	0.043292
11.226657	 0.081641	0.043354
11.239990	 0.082348	0.043400
11.253324	 0.083036	0.043502
11.266657	 0.083702	0.043721
11.279990	 0.084594	0.044145
11.293324	 0.086140	0.044846
11.306657	 0.088595	0.045761
11.319990	 0.091431	0.046664
11.333323	 0.093616	0.047297
11.346657	 0.094808	0.047580
11.359990	 0.095821	0.047777
11.373323	 0.097971	0.048438
11.386657	 0.101930	0.049892
11.399990	 0.106543	0.051658
11.413323	 0.109285	0.052703
11.426657	 0.108639	0.052471
11.439990	 0.105538	0.051331
11.453323	 0.102197	0.050062
11.466657	 0.100059	0.049206
11.479990	 0.098954	0.048771
11.493323	 0.097789	0.048319
11.506657	 0.095765	0.047436
11.519990	 0.092949	0.046124
11.533323	 0.089998	0.044710
11.546657	 0.087514	0.043475
11.559990	 0.085688	0.042515
11.573323	 0.084493	0.041854
11.586657	 0.083919	0.041490
11.599990	 0.083779	0.041314
11.613323	 0.083628	0.041226
11.626657	 0.083254	0.041219
11.639990	 0.082917	0.041222
11.653323	 0.082949	0.041177
11.666656	 0.083368	0.041168
11.679990	 0.084031	0.041243
11.693323	 0.084894	0.041359
11.706656	 0.085843	0.041509
11.719990	 0.086590	0.041692
11.733323	 0.087031	0.041894
11.746656	 0.087460	0.042201
11.759990	 0.088383	0.042695
11.773323	 0.090139	0.043353
11.786656	 0.092587	0.044142
11.799990	 0.095050	0.044951
11.813323	 0.096629	0.045483
11.826656	 0.096830	0.045510
11.839990	 0.095826	0.045056
11.853323	 0.094116	0.044296
11.866656	 0.092210	0.043502
11.879990	 0.090503	0.042884
11.893323	 0.089108	0.042420
11.906656	 0.087968	0.042003
11.919990	 0.087108	0.041626
11.933323	 0.086562	0.041279
11.946656	 0.086255	0.040969
11.959990	 0.086062	0.040745
11.973323	 0.085876	0.040590
11.986656	 0.085644	0.040461
11.999990	 0.085457	0.040395
12.013323	 0.085451	0.040396
12.026656	 0.085681	0.040365
12.039989	 0.086174	0.040249
12.053323	 0.086839	0.040147
12.066656	 0.087410	0.040151
12.079989	 0.087689	0.040223
12.093323	 0.087691	0.040285
12.106656	 0.087535	0.040281
12.119989	 0.087382	0.040187
12.133323	 0.087360	0.040061
12.146656	 0.087449	0.040013
12.159989	 0.087504	0.040031
12.173323	 0.087386	0.039926
12.186656	 0.087110	0.039559
12.199989	 0.086782	0.039043
12.213323	 0.086428	0.038644
12.226656	 0.086080	0.038525
12.239989	 0.085881	0.038586
12.253323	 0.085867	0.038630
12.266656	 0.085914	0.038586
12.279989	 0.085956	0.038518
12.293323	 0.085980	0.038522
12.306656	 0.085976	0.038595
12.319989	 0.086059	0.038596
12.333323	 0.086347	0.038505
12.346656	 0.086771	0.038499
12.359989	 0.087201	0.038625
12.373322	 0.087595	0.038715
12.386656	 0.087949	0.038676
12.399989	 0.088314	0.038619
12.413322	 0.088788	0.038665
12.426656	 0.089258	0.038770
12.439989	 0.089398	0.038819
12.453322	 0.089096	0.038748
12.466656	 0.088565	0.038538
12.479989	 0.088009	0.038197
12.493322	 0.087573	0.037825
12.506656	 0.087351	0.037632
12.519989	 0.087246	0.037694
12.533322	 0.087162	0.037739
12.546656	 0.087158	0.037548
12.559989	 0.087188	0.037327
12.573322	 0.087115	0.037318
12.586656	 0.086980	0.037420
12.599989	 0.087018	0.037470
12.613322	 0.087313	0.037471
12.626656	 0.087621	0.037472
12.639989	 0.087712	0.037462
12.653322	 0.087709	0.037406
12.666656	 0.087811	0.037348
12.679989	 0.087943	0.037356
12.693322	 0.087967	0.037408
12.706656	 0.087913	0.037443
12.719989	 0.087904	0.037443
12.733322	 0.088048	0.037456
12.746655	 0.088372	0.037480
12.759989	 0.088791	0.037462
12.773322	 0.089159	0.037500
12.786655	 0.089370	0.037711
12.799989	 0.089482	0.037908
12.813322	 0.089562	0.037838
12.826655	 0.089459	0.037582
12.839989	 0.089144	0.037407
12.853322	 0.088992	0.037401
12.866655	 0.089243	0.037414
12.879989	 0.089615	0.037356
12.893322	 0.089742	0.037369
12.906655	 0.089607	0.037560
12.919989	 0.089436	0.037751
12.933322	 0.089356	0.037760
12.946655	 0.089273	0.037661
12.959989	 0.089086	0.037571
12.973322	 0.088877	0.037503
12.986655	 0.088792	0.037461
12.999989	 0.088890	0.037439
13.013322	 0.089148	0.037391
13.026655	 0.089457	0.037319
13.039989	 0.089635	0.037243
13.053322	 0.089608	0.037111
13.066655	 0.089518	0.036957
13.079988	 0.089474	0.036933
13.093322	 0.089405	0.037033
13.106655	 0.089299	0.037124
13.119988	 0.089271	0.037204
13.133322	 0.089361	0.037293
13.146655	 0.089521	0.037302
13.159988	 0.089771	0.037235
13.173322	 0.090040	0.037229
13.186655	 0.090094	0.037359
13.199988	 0.089926	0.037554
13.213322	 0.089797	0.037692
13.226655	 0.089791	0.037704
13.239988	 0.089778	0.037579
13.253322	 0.089696	0.037348
13.266655	 0.089571	0.037104
13.279988	 0.089440	0.036964
13.293322	 0.089369	0.036983
13.306655	 0.089347	0.037107
13.319988	 0.089299	0.037202
13.333322	 0.089273	0.037213
13.346655	 0.089394	0.037218
13.359988	 0.089644	0.037244
13.373322	 0.089819	0.037206
13.386655	 0.089792	0.037087
13.399988	 0.089646	0.037008
13.413321	 0.089526	0.037022
13.426655	 0.089494	0.037055
13.439988	 0.089542	0.037107
13.453321	 0.089671	0.037211
13.466655	 0.089861	0.037258
13.479988	 0.089992	0.037167
13.493321	 0.089985	0.037041
13.506655	 0.089899	0.036970
13.519988	 0.089835	0.036922
13.533321	 0.089865	0.036853
13.546655	 0.090006	0.036725
13.559988	 0.090171	0.036540
13.573321	 0.090181	0.036387
13.586655	 0.089993	0.036375
13.599988	 0.089818	0.036501
13.613321	 0.089786	0.036658
13.626655	 0.089779	0.036743
13.639988	 0.089758	0.036719
13.653321	 0.089844	0.036615
13.666655	 0.090027	0.036515
13.679988	 0.090126	0.036485
13.693321	 0.090073	0.036487
13.706655	 0.089998	0.036449
13.719988	 0.090034	0.036382
13.733321	 0.090191	0.036377
13.746655	 0.090446	0.036459
13.759988	 0.090750	0.036555
13.773321	 0.090950	0.036643
13.786654	 0.090948	0.036780
13.799988	 0.090901	0.036933
13.813321	 0.090983	0.036976
13.826654	 0.091080	0.036894
13.839988	 0.091023	0.036868
13.853321	 0.090927	0.037030
13.866654	 0.090992	0.037213
13.879988	 0.091132	0.037217
13.893321	 0.091159	0.037110
13.906654	 0.091184	0.037018
13.919988	 0.091372	0.036913
13.933321	 0.091530	0.036773
13.946654	 0.091429	0.036687
13.959988	 0.091252	0.036720
13.973321	 0.091239	0.036844
13.986654	 0.091282	0.036946
13.999988	 0.091309	0.036897
14.013321	 0.091450	0.036737
14.026654	 0.091684	0.036672
14.039988	 0.091853	0.036774
14.053321	 0.091932	0.036840
14.066654	 0.091951	0.036694
14.079988	 0.091915	0.036465
14.093321	 0.091895	0.036385
14.106654	 0.091896	0.036468
14.119987	 0.091816	0.036607
14.133321	 0.091676	0.036727
14.146654	 0.091635	0.036772
14.159987	 0.091725	0.036733
14.173321	 0.091820	0.036654
14.186654	 0.091857	0.036615
14.199987	 0.091868	0.036681
14.213321	 0.091836	0.036794
14.226654	 0.091776	0.036862
14.239987	 0.091770	0.036885
14.253321	 0.091859	0.036899
14.266654	 0.092043	0.036910
14.279987	 0.092223	0.036914
14.293321	 0.092202	0.036910
14.306654	 0.091997	0.036889
14.319987	 0.091919	0.036844
14.333321	 0.092135	0.036801
14.346654	 0.092430	0.036815
14.359987	 0.092599	0.036881
14.373321	 0.092771	0.036954
14.386654	 0.093017	0.037023
14.399987	 0.093083	0.037090
14.413321	 0.092896	0.037138
14.426654	 0.092762	0.037134
14.439987	 0.092817	0.037029
14.453321	 0.092898	0.036833
14.466654	 0.092873	0.036647
14.479987	 0.092726	0.036525
14.493320	 0.092538	0.036431
14.506654	 0.092450	0.036375
14.519987	 0.092524	0.036414
14.533320	 0.092718	0.036496
14.546654	 0.092882	0.036513
14.559987	 0.092859	0.036490
14.573320	 0.092705	0.036473
14.586654	 0.092620	0.036420
14.599987	 0.092634	0.036350
14.613320	 0.092634	0.036283
14.626654	 0.092599	0.036184
14.639987	 0.092576	0.036082
14.653320	 0.092591	0.036038
14.666654	 0.092673	0.036032
14.679987	 0.092856	0.036049
14.693320	 0.093087	0.036133
14.706654	 0.093246	0.036293
14.719987	 0.093317	0.036446
14.733320	 0.093411	0.036494
14.746654	 0.093545	0.036447
14.759987	 0.093576	0.036398
14.773320	 0.093420	0.036402
14.786654	 0.093170	0.036457
14.799987	 0.092996	0.036580
14.813320	 0.093036	0.036734
14.826653	 0.093280	0.036770
14.839987	 0.093556	0.036595
14.853320	 0.093685	0.036336
14.866653	 0.093615	0.036226
14.879987	 0.093473	0.036316
14.893320	 0.093455	0.036394
14.906653	 0.093521	0.036321
14.919987	 0.093450	0.036246
14.933320	 0.093263	0.036269
14.946653	 0.093153	0.036266
14.959987	 0.093137	0.036210
14.973320	 0.093132	0.036238
14.986653	 0.093127	0.036316
14.999987	 0.093119	0.036286
15.013320	 0.093111	0.036157
15.026653	 0.093218	0.036041
15.039987	 0.093470	0.035994
15.053320	 0.093654	0.035980
15.066653	 0.093633	0.035949
15.079987	 0.093546	0.035940
15.093320	 0.093571	0.036016
15.106653	 0.093715	0.036150
15.119987	 0.093918	0.036231
15.133320	 0.094066	0.036162
15.146653	 0.093992	0.035919
15.159986	 0.093688	0.035575
15.173320	 0.093315	0.035285
15.186653	 0.093026	0.035146
15.199986	 0.092877	0.035057
15.213320	 0.092784	0.034859
15.226653	 0.092658	0.034561
15.239986	 0.092522	0.034228
15.253320	 0.092317	0.033853
15.266653	 0.091980	0.033470
15.279986	 0.091623	0.033156
15.293320	 0.091302	0.032894
15.306653	 0.091036	0.032638
15.319986	 0.090966	0.032464
15.333320	 0.091035	0.032466
15.346653	 0.091000	0.032551
15.359986	 0.090909	0.032537
15.373320	 0.090961	0.032425
15.386653	 0.091137	0.032355
15.399986	 0.091320	0.032377
15.413320	 0.091430	0.032460
15.426653	 0.091409	0.032610
15.439986	 0.091345	0.032835
15.453320	 0.091472	0.033068
15.466653	 0.091819	0.033210
15.479986	 0.092157	0.033273
15.493320	 0.092434	0.033352
15.506653	 0.092753	0.033474
15.519986	 0.093000	0.033552
15.533319	 0.093007	0.033525
15.546653	 0.092855	0.033539
15.559986	 0.092693	0.033711
15.573319	 0.092549	0.033845
15.586653	 0.092492	0.033789
15.599986	 0.092654	0.033713
15.613319	 0.093013	0.033777
15.626653	 0.093316	0.033924
15.639986	 0.093361	0.034049
15.653319	 0.093271	0.034118
15.666653	 0.093304	0.034168
15.679986	 0.093418	0.034248
15.693319	 0.093411	0.034354
15.706653	 0.093372	0.034454
15.719986	 0.093544	0.034562
15.733319	 0.093884	0.034666
15.746653	 0.094111	0.034655
15.759986	 0.094085	0.034504
15.773319	 0.093958	0.034382
15.786653	 0.093937	0.034410
15.799986	 0.094057	0.034545
15.813319	 0.094240	0.034745
15.826653	 0.094390	0.034923
15.839986	 0.094423	0.034917
15.853319	 0.094436	0.034735
15.866652	 0.094566	0.034565
15.879986	 0.094693	0.034561
15.893319	 0.094677	0.034806
15.906652	 0.094589	0.035199
15.919986	 0.094464	0.035418
15.933319	 0.094282	0.035303
15.946652	 0.094138	0.035051
15.959986	 0.094185	0.034860
15.973319	 0.094390	0.034738
15.986652	 0.094588	0.034701
15.999986	 0.094770	0.034785
16.013319	 0.094990	0.034941
16.026653	 0.095159	0.035088
16.039988	 0.095211	0.035092
16.053322	 0.095172	0.034875
16.066656	 0.095039	0.034617
16.079990	 0.094876	0.034547
16.093325	 0.094857	0.034632
16.106659	 0.094978	0.034709
16.119993	 0.095081	0.034750
16.133327	 0.095125	0.034829
16.146662	 0.095164	0.034982
16.159996	 0.095267	0.035183
16.173330	 0.095499	0.035377
16.186665	 0.095779	0.035538
16.199999	 0.095921	0.035665
16.213333	 0.095979	0.035750
16.226667	 0.096262	0.035822
16.240002	 0.096967	0.035978
16.253336	 0.098032	0.036223
16.266670	 0.099244	0.036510
16.280005	 0.100629	0.037198
16.293339	 0.103661	0.039884
16.306673	 0.111716	0.047824
16.320007	 0.125857	0.062362
16.333342	 0.139264	0.077200
16.346676	 0.141461	0.082115
16.360010	 0.130096	0.074874
16.373344	 0.112868	0.063034
16.386679	 0.097673	0.053770
16.400013	 0.086513	0.048323
16.413347	 0.078053	0.045119
16.426682	 0.071048	0.042959
16.440016	 0.065051	0.041333
16.453350	 0.060044	0.040033
16.466684	 0.056005	0.039000
16.480019	 0.052658	0.038283
16.493353	 0.049628	0.037858
16.506687	 0.046769	0.037476
16.520021	 0.044208	0.036900
16.533356	 0.042163	0.036189
16.546690	 0.040657	0.035544
16.560024	 0.039390	0.034959
16.573359	 0.038075	0.034330
16.586693	 0.036789	0.033722
16.600027	 0.035762	0.033201
16.613361	 0.034973	0.032668
16.626696	 0.034185	0.032016
16.640030	 0.033310	0.031253
16.653364	 0.032522	0.030456
16.666698	 0.031913	0.029723
16.680033	 0.031339	0.029106
16.693367	 0.030670	0.028597
16.706701	 0.029920	0.028125
16.720036	 0.029172	0.027543
16.733370	 0.028474	0.026775
16.746704	 0.027766	0.025928
16.760038	 0.026950	0.025061
16.773373	 0.026047	0.024121
16.786707	 0.025191	0.023203
16.800041	 0.024472	0.022465
16.813375	 0.023785	0.021818
16.826710	 0.022941	0.021070
16.840044	 0.021937	0.020227
16.853378	 0.020967	0.019373
16.866713	 0.020128	0.018473
16.880047	 0.019292	0.017522
16.893381	 0.018382	0.016643
16.906715	 0.017514	0.015897
16.920050	 0.016803	0.015204
16.933384	 0.016246	0.014506
16.946718	 0.015762	0.013806
16.960052	 0.015181	0.013102
16.973387	 0.014411	0.012389
16.986721	 0.013606	0.011634
17.000055	 0.012970	0.010846
17.013390	 0.012509	0.010137
17.026724	 0.012074	0.009563
17.040058	 0.011543	0.009057
17.053392	 0.010996	0.008581
17.066727	 0.010649	0.008188
17.080061	 0.010532	0.007923
17.093395	 0.010460	0.007757
17.106730	 0.010404	0.007615
17.120064	 0.010552	0.007481
17.133398	 0.010947	0.007456
17.146732	 0.011361	0.007644
17.160067	 0.011622	0.007945
17.173401	 0.011784	0.008193
17.186735	 0.011962	0.008376
17.200069	 0.012261	0.008544
17.213404	 0.012795	0.008758
17.226738	 0.013542	0.009151
17.240072	 0.014237	0.009719
17.253407	 0.014640	0.010276
17.266741	 0.014859	0.010717
17.280075	 0.015191	0.011069
17.293409	 0.015671	0.011369
17.306744	 0.016107	0.011665
17.320078	 0.016432	0.012036
17.333412	 0.016665	0.012510
17.346746	 0.016783	0.012985
17.360081	 0.016927	0.013293
17.373415	 0.017332	0.013412
17.386749	 0.017915	0.013531
17.400084	 0.018413	0.013817
17.413418	 0.018736	0.014216
17.426752	 0.018924	0.014551
17.440086	 0.019071	0.014739
17.453421	 0.019320	0.014826
17.466755	 0.019673	0.014904
17.480089	 0.019924	0.015089
17.493423	 0.019945	0.015391
17.506758	 0.019875	0.015638
17.520092	 0.019921	0.015713
17.533426	 0.020122	0.015688
17.546761	 0.020379	0.015621
17.560095	 0.020555	0.015536
17.573429	 0.020549	0.015500
17.586763	 0.020432	0.015539
17.600098	 0.020398	0.015634
17.613432	 0.020501	0.015770
17.626766	 0.020643	0.015883
17.640100	 0.020682	0.015896
17.653435	 0.020550	0.015851
17.666769	 0.020429	0.015836
17.680103	 0.020575	0.015829
17.693438	 0.020884	0.015811
17.706772	 0.021021	0.015874
17.720106	 0.020916	0.016013
17.733440	 0.020803	0.016125
17.746775	 0.020843	0.016233
17.760109	 0.020978	0.016401
17.773443	 0.021098	0.016539
17.786777	 0.021130	0.016570
17.800112	 0.021033	0.016532
17.813446	 0.020859	0.016410
17.826780	 0.020761	0.016194
17.840115	 0.020837	0.016032
17.853449	 0.021006	0.016016
17.866783	 0.021106	0.016071
17.880117	 0.021006	0.016103
17.893452	 0.020700	0.016066
17.906786	 0.020399	0.015949
17.920120	 0.020332	0.015803
17.933455	 0.020442	0.015743
17.946789	 0.020473	0.015833
17.960123	 0.020366	0.015997
17.973457	 0.020327	0.016108
17.986792	 0.020483	0.016113
18.000126	 0.020743	0.016047
18.013460	 0.020922	0.015991
18.026794	 0.020912	0.015968
18.040129	 0.020818	0.015938
18.053463	 0.020797	0.015921
18.066797	 0.020824	0.016033
18.080132	 0.020828	0.016291
18.093466	 0.020843	0.016535
18.106800	 0.020920	0.016611
18.120134	 0.021099	0.016549
18.133469	 0.021385	0.016440
18.146803	 0.021668	0.016320
18.160137	 0.021782	0.016250
18.173471	 0.021626	0.016282
18.186806	 0.021314	0.016343
18.200140	 0.021111	0.016363
18.213474	 0.021064	0.016391
18.226809	 0.020995	0.016423
18.240143	 0.020861	0.016415
18.253477	 0.020771	0.016427
18.266811	 0.020750	0.016523
18.280146	 0.020765	0.016634
18.293480	 0.020871	0.016651
18.306814	 0.021082	0.016559
18.320148	 0.021264	0.016436
18.333483	 0.021307	0.016374
18.346817	 0.021220	0.016397
18.360151	 0.021026	0.016417
18.373486	 0.020799	0.016329
18.386820	 0.020715	0.016170
18.400154	 0.020823	0.016113
18.413488	 0.020980	0.016255
18.426823	 0.021118	0.016500
18.440157	 0.021276	0.016693
18.453491	 0.021409	0.016763
18.466825	 0.021474	0.016763
18.480160	 0.021523	0.016800
18.493494	 0.021548	0.016839
18.506828	 0.021480	0.016755
18.520163	 0.021374	0.016629
18.533497	 0.021397	0.016653
18.546831	 0.021558	0.016809
18.560165	 0.021678	0.016924
18.573500	 0.021650	0.016894
18.586834	 0.021539	0.016774
18.600168	 0.021455	0.016709
18.613503	 0.021434	0.016749
18.626837	 0.021447	0.016789
18.640171	 0.021454	0.016758
18.653505	 0.021429	0.016734
18.666840	 0.021389	0.016754
18.680174	 0.021362	0.016752
18.693508	 0.021358	0.016725
18.706842	 0.021410	0.016732
18.720177	 0.021504	0.016735
18.733511	 0.021566	0.016661
18.746845	 0.021577	0.016546
18.760180	 0.021570	0.016473
18.773514	 0.021509	0.016487
18.786848	 0.021392	0.016560
18.800182	 0.021339	0.016618
18.813517	 0.021400	0.016642
18.826851	 0.021500	0.016680
18.840185	 0.021575	0.016774
18.853519	 0.021603	0.016923
18.866854	 0.021641	0.017068
18.880188	 0.021806	0.017112
18.893522	 0.022086	0.017026
18.906857	 0.022276	0.016890
18.920191	 0.022226	0.016827
18.933525	 0.021996	0.016873
18.946859	 0.021759	0.016896
18.960194	 0.021625	0.016777
18.973528	 0.021582	0.016620
18.986862	 0.021592	0.016608
19.000196	 0.021635	0.016701
19.013531	 0.021645	0.016725
19.026865	 0.021563	0.016671
19.040199	 0.021428	0.016636
19.053534	 0.021353	0.016664
19.066868	 0.021506	0.016759
19.080202	 0.021887	0.016855
19.093536	 0.022181	0.016820
19.106871	 0.022190	0.016667
19.120205	 0.022081	0.016570
19.133539	 0.021996	0.016582
19.146873	 0.021890	0.016608
19.160208	 0.021763	0.016615
19.173542	 0.021675	0.016648
19.186876	 0.021649	0.016659
19.200211	 0.021652	0.016585
19.213545	 0.021674	0.016517
19.226879	 0.021772	0.016603
19.240213	 0.021881	0.016791
19.253548	 0.021835	0.016879
19.266882	 0.021651	0.016825
19.280216	 0.021497	0.016781
19.293550	 0.021477	0.016840
19.306885	 0.021555	0.016943
19.320219	 0.021634	0.016955
19.333553	 0.021655	0.016807
19.346888	 0.021620	0.016628
19.360222	 0.021562	0.016587
19.373556	 0.021523	0.016659
19.386890	 0.021568	0.016726
19.400225	 0.021750	0.016754
19.413559	 0.022032	0.016743
19.426893	 0.022205	0.016662
19.440228	 0.022098	0.016548
19.453562	 0.021859	0.016490
19.466896	 0.021737	0.016533
19.480230	 0.021743	0.016647
19.493565	 0.021767	0.016759
19.506899	 0.021797	0.016806
19.520233	 0.021844	0.016793
19.533567	 0.021849	0.016722
19.546902	 0.021722	0.016587
19.560236	 0.021473	0.016481
19.573570	 0.021282	0.016491
19.586905	 0.021309	0.016548
19.600239	 0.021543	0.016579
19.613573	 0.021887	0.016644
19.626907	 0.022185	0.016757
19.640242	 0.022239	0.016824
19.653576	 0.022027	0.016821
19.666910	 0.021776	0.016831
19.680244	 0.021742	0.016890
19.693579	 0.021959	0.016947
19.706913	 0.022181	0.016947
19.720247	 0.022174	0.016877
19.733582	 0.022020	0.016809
19.746916	 0.021951	0.016882
19.760250	 0.021993	0.017043
19.773584	 0.021996	0.017045
19.786919	 0.021903	0.016849
19.800253	 0.021813	0.016681
19.813587	 0.021807	0.016708
19.826921	 0.021848	0.016901
19.840256	 0.021886	0.017110
19.853590	 0.021935	0.017215
19.866924	 0.021993	0.017256
19.880259	 0.022045	0.017305
19.893593	 0.022129	0.017331
19.906927	 0.022280	0.017286
19.920261	 0.022442	0.017183
19.933596	 0.022549	0.017098
19.946930	 0.022643	0.017113
19.960264	 0.022784	0.017264
19.973598	 0.022914	0.017491
19.986933	 0.022905	0.017669

*------------------------ End of raw data
Results for Channel	1	=	242.00	nm
Title:	Report Title
Run File:	C:\HPLC\PET 2025\2025.01.13\bm24_60c_np002.run
--------------
Injection Info
--------------
Method:	C:\METODOS EQUIPO 2 2023-2024\20241201 PET_Calibrado TPA MHET BHET DIMER.mth
Sample:	BM24_60C_np
Injection Date:	Mon Jan 13 19:23:15 2025
Manual injection
Operator:	Paloma
Instrument:	3
Notes:	
---------
Misc Info
---------
Workstation:	HPLC
Bus Address:	44
Run Time:	0.000	to	20.000	min.
-----------
Recalc Info
-----------
Recalc Method:	C:\METODOS EQUIPO 2 2023-2024\20241201 PET_Calibrado TPA MHET BHET DIMER.mth
Recalc Date:	Mon Jan 13 19:43:18 2025
Operator:	Paloma
Instrument:	3
Notes:	
Sample Rate:	5.000 Hz.
Measurement Type:	1 = Area
Calculation Type:	4 = ExtStd
Normalize Results:	No
------------------------
Peak Info for Channel 1
------------------------
4 Peaks (tR	Timeoffset	RRT	Sepcode	Width	Counts	Result	Name)
6.068	0.038	0.0000	BB	18.27	1775328	17.607122	TPA (uM)
7.041	-0.018	0.0000	BB	4.90	6794015	130.616760	MHET (uM)
7.343	-0.010	0.0000	BB	5.60	3176878	38.576286	BHET (uM)
9.010	-0.100	0.0000	BB	6.56	13135822	263.857788	DIMER (uM)

Results for Channel	2	=	260.00	nm
Title:	Report Title
Run File:	C:\HPLC\PET 2025\2025.01.13\bm24_60c_np002.run
--------------
Injection Info
--------------
Method:	C:\METODOS EQUIPO 2 2023-2024\20241201 PET_Calibrado TPA MHET BHET DIMER.mth
Sample:	BM24_60C_np
Injection Date:	Mon Jan 13 19:23:15 2025
Manual injection
Operator:	Paloma
Instrument:	3
Notes:	
---------
Misc Info
---------
Workstation:	HPLC
Bus Address:	44
Run Time:	0.000	to	20.000	min.
-----------
Recalc Info
-----------
Recalc Method:	C:\METODOS EQUIPO 2 2023-2024\20241201 PET_Calibrado TPA MHET BHET DIMER.mth
Recalc Date:	Mon Jan 13 19:43:18 2025
Operator:	Paloma
Instrument:	3
Notes:	
Sample Rate:	5.000 Hz.
Measurement Type:	1 = Area
Calculation Type:	4 = ExtStd
Normalize Results:	No
------------------------
Peak Info for Channel 2
------------------------
11 Peaks (tR	Timeoffset	RRT	Sepcode	Width	Counts	Result	Name)
0.072	0.000	0.0000	BP	4.52	54804	0.000000	
0.323	0.000	0.0000	PB	0.00	26086	0.000000	
0.822	0.000	0.0000	BB	0.00	11131	0.000000	
1.439	0.000	0.0000	BP	4.54	5067739	0.000000	
1.660	0.000	0.0000	PP	0.00	264750	0.000000	
1.931	0.000	0.0000	PB	0.00	2472289	0.000000	
3.708	0.000	0.0000	BB	0.00	9924	0.000000	
17.787	0.000	0.0000	BB	0.00	437840	0.000000	
18.108	0.000	0.0000	BB	0.00	17412	0.000000	
18.493	0.000	0.0000	BB	0.00	20131	0.000000	
19.894	0.000	0.0000	BB	7.16	20724	0.000000	
