# Supplementary material for: Engineering Escherichia coli for polyethylene terephthalate powder biodegradation via recoding of an outer membrane protein
Source: iScience. 2026 Jan 2;29(2):114621. doi: 10.1016/j.isci.2025.114621 (PMC12860643; doi:10.1016/j.isci.2025.114621)
Supplement: Data S2. Raw HPLC and UHPLC-MS data — (A) Unprocessed HPLC data files supporting Figures 4, S3, S5, Tables 1 and S4. Files are provided in.txt format corresponding to the data extracted with Varian ProStar software (Varian Inc., Palo Alto, California, USA). Each file contains absorbance values (in arbitrary units) recorded over time under the analytical conditions described in STAR Methods. (B) Raw UHPLC-MS files supporting Figure S4. The chromatograms and mass spectrometry data can be analyzed with the software MassLynx V4.1 (Waters) to obtain the mass spectra of the oligomers TET and TETE. Analytical conditions described in STAR Methods. (A and B) The unprocessed HPLC and UHPLC-MS files have been deposited at Zenodo under the identifier https://zenodo.org/records/17578239. [file mmc5.zip › Data S2/A. HPLC/Figure S3/CysPm nPET 60_3.TXT]

File	C:\HPLC\PET 2025\2025.01.13\bm24_60c_np004.run	Filetype	63
WTOASCII Parameters:	C:\star\WTOASCII.TXT
 2 channels
   Channel	 1	242.00	nm	in AU
   Channel	 2	260.00	nm	in AU
Base rate 5.0000 Hz	Bunch 2	Effective rate 5.00000 Hz.	T = 0.003333 min.
6000 points	from	0.000	to	20.000	minutes
Sampling every 4 point(s)
Printing points from	0.000	to	20.000 min, point 0 to 5999
Channels	1	to	2
0.000000	 0.000000	0.000000
0.013333	 -0.000360	-0.000500
0.026667	 -0.000538	-0.000897
0.040000	 -0.000473	-0.000864
0.053333	 -0.000277	-0.000494
0.066667	 -0.000139	-0.000198
0.080000	 -0.000076	-0.000164
0.093333	 0.000031	-0.000178
0.106667	 0.000172	-0.000045
0.120000	 0.000246	0.000151
0.133333	 0.000306	0.000243
0.146667	 0.000467	0.000182
0.160000	 0.000662	0.000048
0.173333	 0.000689	-0.000061
0.186667	 0.000501	-0.000157
0.200000	 0.000342	-0.000296
0.213333	 0.000431	-0.000414
0.226667	 0.000672	-0.000409
0.240000	 0.000838	-0.000297
0.253333	 0.000873	-0.000168
0.266667	 0.000845	-0.000080
0.280000	 0.000808	-0.000011
0.293333	 0.000797	0.000090
0.306667	 0.000855	0.000201
0.320000	 0.001002	0.000229
0.333333	 0.001145	0.000194
0.346667	 0.001183	0.000272
0.360000	 0.001185	0.000492
0.373333	 0.001266	0.000664
0.386667	 0.001363	0.000679
0.400000	 0.001355	0.000601
0.413333	 0.001243	0.000539
0.426667	 0.001092	0.000525
0.440000	 0.001037	0.000524
0.453333	 0.001213	0.000550
0.466666	 0.001446	0.000639
0.480000	 0.001434	0.000775
0.493333	 0.001212	0.000925
0.506666	 0.001019	0.001021
0.520000	 0.000909	0.000985
0.533333	 0.000855	0.000846
0.546666	 0.000918	0.000698
0.560000	 0.001073	0.000579
0.573333	 0.001162	0.000525
0.586666	 0.001125	0.000583
0.600000	 0.001061	0.000700
0.613333	 0.001059	0.000769
0.626666	 0.001111	0.000749
0.640000	 0.001127	0.000686
0.653333	 0.001061	0.000639
0.666666	 0.000992	0.000600
0.680000	 0.000977	0.000541
0.693333	 0.000976	0.000483
0.706666	 0.000954	0.000459
0.720000	 0.000932	0.000474
0.733333	 0.000969	0.000496
0.746666	 0.001095	0.000483
0.760000	 0.001225	0.000434
0.773333	 0.001230	0.000386
0.786666	 0.001110	0.000381
0.800000	 0.001006	0.000443
0.813333	 0.001050	0.000533
0.826666	 0.001157	0.000560
0.839999	 0.001113	0.000500
0.853333	 0.000932	0.000438
0.866666	 0.000837	0.000466
0.879999	 0.000905	0.000569
0.893333	 0.001051	0.000660
0.906666	 0.001226	0.000711
0.919999	 0.001380	0.000744
0.933333	 0.001425	0.000725
0.946666	 0.001406	0.000642
0.959999	 0.001472	0.000616
0.973333	 0.001632	0.000745
0.986666	 0.001729	0.000955
0.999999	 0.001652	0.001072
1.013333	 0.001474	0.001056
1.026666	 0.001322	0.001003
1.039999	 0.001282	0.000968
1.053333	 0.001436	0.000967
1.066666	 0.001738	0.001009
1.079999	 0.001939	0.001032
1.093333	 0.001884	0.000974
1.106666	 0.001665	0.000876
1.119999	 0.001454	0.000796
1.133333	 0.001358	0.000771
1.146666	 0.001388	0.000799
1.159999	 0.001469	0.000802
1.173333	 0.001503	0.000739
1.186666	 0.001462	0.000718
1.199999	 0.001427	0.000802
1.213333	 0.001425	0.000848
1.226666	 0.001380	0.000762
1.239999	 0.001298	0.000671
1.253332	 0.001270	0.000679
1.266666	 0.001324	0.000743
1.279999	 0.001378	0.000777
1.293332	 0.001331	0.000686
1.306666	 0.001261	0.000488
1.319999	 0.001378	0.000373
1.333332	 0.001702	0.000466
1.346666	 0.002018	0.000669
1.359999	 0.002198	0.000831
1.373332	 0.002263	0.000929
1.386666	 0.003160	0.001519
1.399999	 0.012063	0.006062
1.413332	 0.045823	0.021208
1.426666	 0.115059	0.047659
1.439999	 0.202519	0.073302
1.453332	 0.274454	0.084853
1.466666	 0.312927	0.081498
1.479999	 0.322240	0.069638
1.493332	 0.312877	0.052877
1.506666	 0.293095	0.032674
1.519999	 0.269183	0.011723
1.533332	 0.245692	-0.006546
1.546666	 0.225437	-0.019715
1.559999	 0.209533	-0.027198
1.573332	 0.197236	-0.030051
1.586666	 0.186829	-0.030123
1.599999	 0.177077	-0.029027
1.613332	 0.167581	-0.027617
1.626665	 0.158270	-0.026126
1.639999	 0.149088	-0.024498
1.653332	 0.139851	-0.022784
1.666665	 0.130304	-0.021446
1.679999	 0.120451	-0.021062
1.693332	 0.110653	-0.021689
1.706665	 0.101301	-0.022817
1.719999	 0.092567	-0.023868
1.733332	 0.084500	-0.024573
1.746665	 0.077053	-0.024860
1.759999	 0.070068	-0.024585
1.773332	 0.063559	-0.023608
1.786665	 0.057769	-0.021977
1.799999	 0.052760	-0.019778
1.813332	 0.048255	-0.017018
1.826665	 0.044001	-0.013791
1.839999	 0.040059	-0.010370
1.853332	 0.036614	-0.007015
1.866665	 0.033620	-0.003768
1.879999	 0.030839	-0.000624
1.893332	 0.028174	0.002178
1.906665	 0.025728	0.004363
1.919999	 0.023493	0.005859
1.933332	 0.021300	0.006656
1.946665	 0.019100	0.006808
1.959998	 0.017021	0.006550
1.973332	 0.015158	0.006114
1.986665	 0.013481	0.005562
1.999998	 0.011945	0.004927
2.013332	 0.010563	0.004325
2.026665	 0.009397	0.003866
2.039999	 0.008461	0.003524
2.053332	 0.007675	0.003197
2.066665	 0.006932	0.002824
2.079998	 0.006222	0.002464
2.093332	 0.005643	0.002229
2.106665	 0.005238	0.002092
2.119998	 0.004913	0.001945
2.133332	 0.004607	0.001790
2.146665	 0.004410	0.001673
2.159998	 0.004354	0.001555
2.173332	 0.004311	0.001407
2.186665	 0.004213	0.001282
2.199998	 0.004113	0.001243
2.213332	 0.004001	0.001315
2.226665	 0.003849	0.001459
2.239998	 0.003723	0.001570
2.253332	 0.003649	0.001557
2.266665	 0.003566	0.001466
2.279998	 0.003447	0.001432
2.293332	 0.003338	0.001476
2.306665	 0.003283	0.001515
2.319998	 0.003272	0.001563
2.333332	 0.003266	0.001689
2.346665	 0.003298	0.001845
2.359998	 0.003397	0.001925
2.373332	 0.003465	0.001908
2.386665	 0.003365	0.001829
2.399998	 0.003149	0.001728
2.413332	 0.003028	0.001653
2.426665	 0.003096	0.001600
2.439998	 0.003248	0.001540
2.453331	 0.003320	0.001537
2.466665	 0.003230	0.001665
2.479998	 0.003073	0.001840
2.493331	 0.003008	0.001909
2.506665	 0.003076	0.001850
2.519998	 0.003207	0.001753
2.533331	 0.003280	0.001662
2.546665	 0.003229	0.001545
2.559998	 0.003183	0.001411
2.573331	 0.003256	0.001328
2.586665	 0.003359	0.001325
2.599998	 0.003438	0.001371
2.613331	 0.003555	0.001424
2.626665	 0.003665	0.001445
2.639998	 0.003614	0.001429
2.653331	 0.003376	0.001398
2.666665	 0.003130	0.001385
2.679998	 0.003047	0.001424
2.693331	 0.003111	0.001513
2.706665	 0.003210	0.001642
2.719998	 0.003248	0.001812
2.733331	 0.003162	0.001930
2.746665	 0.002996	0.001903
2.759998	 0.002905	0.001794
2.773331	 0.002935	0.001673
2.786664	 0.002945	0.001520
2.799998	 0.002855	0.001348
2.813331	 0.002758	0.001231
2.826664	 0.002726	0.001229
2.839998	 0.002752	0.001347
2.853331	 0.002834	0.001498
2.866664	 0.002932	0.001549
2.879998	 0.002983	0.001500
2.893331	 0.002970	0.001476
2.906664	 0.002897	0.001506
2.919998	 0.002792	0.001480
2.933331	 0.002722	0.001342
2.946664	 0.002739	0.001189
2.959998	 0.002810	0.001161
2.973331	 0.002874	0.001258
2.986664	 0.002901	0.001346
2.999998	 0.002883	0.001326
3.013331	 0.002809	0.001258
3.026664	 0.002710	0.001232
3.039998	 0.002658	0.001210
3.053331	 0.002709	0.001161
3.066664	 0.002899	0.001178
3.079998	 0.003213	0.001281
3.093331	 0.003469	0.001328
3.106664	 0.003420	0.001251
3.119998	 0.003079	0.001167
3.133331	 0.002701	0.001160
3.146664	 0.002482	0.001204
3.159997	 0.002494	0.001278
3.173331	 0.002708	0.001363
3.186664	 0.002975	0.001430
3.199997	 0.003175	0.001503
3.213331	 0.003275	0.001574
3.226664	 0.003249	0.001544
3.239997	 0.003152	0.001425
3.253331	 0.003138	0.001402
3.266664	 0.003195	0.001543
3.279997	 0.003138	0.001698
3.293331	 0.002943	0.001780
3.306664	 0.002790	0.001847
3.319997	 0.002769	0.001910
3.333331	 0.002851	0.001887
3.346664	 0.003038	0.001787
3.359997	 0.003317	0.001734
3.373331	 0.003582	0.001784
3.386664	 0.003717	0.001841
3.399997	 0.003675	0.001815
3.413331	 0.003579	0.001773
3.426664	 0.003689	0.001878
3.439997	 0.004016	0.002158
3.453331	 0.004180	0.002388
3.466664	 0.003920	0.002328
3.479997	 0.003446	0.002055
3.493330	 0.003081	0.001843
3.506664	 0.002869	0.001803
3.519997	 0.002757	0.001867
3.533330	 0.002814	0.001995
3.546664	 0.003057	0.002156
3.559997	 0.003364	0.002265
3.573330	 0.003605	0.002290
3.586664	 0.003698	0.002272
3.599997	 0.003610	0.002213
3.613330	 0.003423	0.002098
3.626664	 0.003310	0.001946
3.639997	 0.003345	0.001834
3.653330	 0.003440	0.001851
3.666664	 0.003489	0.001960
3.679997	 0.003453	0.002020
3.693330	 0.003370	0.001984
3.706664	 0.003321	0.001925
3.719997	 0.003310	0.001862
3.733330	 0.003320	0.001763
3.746664	 0.003366	0.001653
3.759997	 0.003360	0.001581
3.773330	 0.003230	0.001566
3.786664	 0.003127	0.001592
3.799997	 0.003175	0.001642
3.813330	 0.003210	0.001732
3.826663	 0.003117	0.001826
3.839997	 0.003082	0.001853
3.853330	 0.003252	0.001871
3.866663	 0.003504	0.001969
3.879997	 0.003671	0.002107
3.893330	 0.003753	0.002225
3.906663	 0.003837	0.002276
3.919997	 0.003931	0.002230
3.933330	 0.003990	0.002159
3.946663	 0.004040	0.002147
3.959997	 0.004092	0.002188
3.973330	 0.004113	0.002222
3.986663	 0.004109	0.002202
3.999997	 0.004060	0.002157
4.013330	 0.003951	0.002149
4.026663	 0.003875	0.002143
4.039997	 0.003881	0.002078
4.053330	 0.003876	0.002020
4.066663	 0.003814	0.002086
4.079997	 0.003754	0.002263
4.093330	 0.003728	0.002420
4.106663	 0.003742	0.002488
4.119997	 0.003849	0.002528
4.133330	 0.004073	0.002594
4.146663	 0.004267	0.002655
4.159997	 0.004276	0.002682
4.173330	 0.004178	0.002713
4.186663	 0.004180	0.002770
4.199996	 0.004328	0.002798
4.213330	 0.004499	0.002777
4.226663	 0.004633	0.002739
4.239996	 0.004737	0.002667
4.253330	 0.004721	0.002566
4.266663	 0.004551	0.002536
4.279996	 0.004378	0.002630
4.293330	 0.004316	0.002736
4.306663	 0.004319	0.002674
4.319996	 0.004305	0.002443
4.333330	 0.004239	0.002260
4.346663	 0.004174	0.002250
4.359996	 0.004206	0.002285
4.373330	 0.004278	0.002258
4.386663	 0.004188	0.002244
4.399996	 0.003927	0.002279
4.413330	 0.003739	0.002282
4.426663	 0.003769	0.002259
4.439996	 0.003929	0.002331
4.453330	 0.004081	0.002523
4.466663	 0.004162	0.002704
4.479996	 0.004148	0.002728
4.493330	 0.004059	0.002581
4.506663	 0.003942	0.002417
4.519996	 0.003788	0.002360
4.533329	 0.003613	0.002355
4.546663	 0.003539	0.002359
4.559996	 0.003597	0.002423
4.573329	 0.003739	0.002567
4.586663	 0.003985	0.002718
4.599996	 0.004193	0.002737
4.613329	 0.004080	0.002554
4.626663	 0.003744	0.002331
4.639996	 0.003547	0.002278
4.653329	 0.003492	0.002348
4.666663	 0.003374	0.002370
4.679996	 0.003276	0.002344
4.693329	 0.003373	0.002400
4.706663	 0.003604	0.002537
4.719996	 0.003873	0.002590
4.733329	 0.004136	0.002520
4.746663	 0.004289	0.002486
4.759996	 0.004289	0.002618
4.773329	 0.004211	0.002854
4.786663	 0.004184	0.003016
4.799996	 0.004312	0.003011
4.813329	 0.004502	0.002873
4.826663	 0.004563	0.002693
4.839996	 0.004495	0.002603
4.853329	 0.004451	0.002664
4.866663	 0.004484	0.002786
4.879996	 0.004539	0.002836
4.893329	 0.004582	0.002773
4.906662	 0.004608	0.002666
4.919996	 0.004603	0.002597
4.933329	 0.004536	0.002566
4.946662	 0.004406	0.002537
4.959996	 0.004306	0.002550
4.973329	 0.004323	0.002660
4.986662	 0.004406	0.002839
4.999996	 0.004460	0.002975
5.013329	 0.004492	0.002946
5.026662	 0.004580	0.002758
5.039996	 0.004714	0.002554
5.053329	 0.004731	0.002458
5.066662	 0.004577	0.002507
5.079996	 0.004471	0.002677
5.093329	 0.004580	0.002881
5.106662	 0.004768	0.003021
5.119996	 0.004838	0.003044
5.133329	 0.004785	0.002959
5.146662	 0.004687	0.002850
5.159996	 0.004554	0.002829
5.173329	 0.004389	0.002899
5.186662	 0.004279	0.002975
5.199996	 0.004303	0.003031
5.213329	 0.004443	0.003089
5.226662	 0.004596	0.003166
5.239995	 0.004624	0.003243
5.253329	 0.004551	0.003254
5.266662	 0.004540	0.003226
5.279995	 0.004587	0.003271
5.293329	 0.004597	0.003343
5.306662	 0.004639	0.003306
5.319995	 0.004763	0.003191
5.333329	 0.004831	0.003102
5.346662	 0.004776	0.002986
5.359995	 0.004727	0.002840
5.373329	 0.004751	0.002840
5.386662	 0.004751	0.003012
5.399995	 0.004667	0.003155
5.413329	 0.004627	0.003181
5.426662	 0.004747	0.003180
5.439995	 0.004907	0.003203
5.453329	 0.004976	0.003239
5.466662	 0.005035	0.003313
5.479995	 0.005144	0.003420
5.493329	 0.005214	0.003460
5.506662	 0.005216	0.003384
5.519995	 0.005241	0.003283
5.533329	 0.005310	0.003263
5.546662	 0.005359	0.003324
5.559995	 0.005436	0.003360
5.573328	 0.005647	0.003279
5.586662	 0.005944	0.003144
5.599995	 0.006214	0.003167
5.613328	 0.006409	0.003428
5.626662	 0.006528	0.003727
5.639995	 0.006595	0.003878
5.653328	 0.006685	0.003940
5.666662	 0.006885	0.004018
5.679995	 0.007176	0.004121
5.693328	 0.007463	0.004283
5.706662	 0.007694	0.004507
5.719995	 0.007913	0.004696
5.733328	 0.008200	0.004835
5.746662	 0.008572	0.004995
5.759995	 0.008989	0.005165
5.773328	 0.009444	0.005277
5.786662	 0.009940	0.005331
5.799995	 0.010415	0.005393
5.813328	 0.010775	0.005519
5.826662	 0.010979	0.005720
5.839995	 0.011108	0.006044
5.853328	 0.011335	0.006555
5.866662	 0.011747	0.007101
5.879995	 0.012217	0.007439
5.893328	 0.012634	0.007596
5.906662	 0.013046	0.007781
5.919995	 0.013564	0.008079
5.933328	 0.014293	0.008491
5.946661	 0.015305	0.009022
5.959995	 0.016610	0.009638
5.973328	 0.018132	0.010297
5.986661	 0.019745	0.011024
5.999995	 0.021376	0.011845
6.013328	 0.022963	0.012699
6.026661	 0.024358	0.013473
6.039995	 0.025480	0.014093
6.053328	 0.026391	0.014571
6.066661	 0.027052	0.014934
6.079995	 0.027342	0.015135
6.093328	 0.027294	0.015168
6.106661	 0.026996	0.015133
6.119995	 0.026521	0.015093
6.133328	 0.026019	0.015038
6.146661	 0.025520	0.014993
6.159995	 0.024891	0.015024
6.173328	 0.024206	0.015072
6.186661	 0.023736	0.014970
6.199995	 0.023491	0.014715
6.213328	 0.023175	0.014522
6.226661	 0.022698	0.014534
6.239995	 0.022311	0.014707
6.253328	 0.022139	0.014918
6.266661	 0.022091	0.015029
6.279994	 0.022155	0.014997
6.293328	 0.022334	0.014935
6.306661	 0.022479	0.014947
6.319994	 0.022435	0.015012
6.333328	 0.022199	0.015058
6.346661	 0.021935	0.015102
6.359994	 0.021871	0.015198
6.373328	 0.022119	0.015316
6.386661	 0.022580	0.015422
6.399994	 0.023062	0.015568
6.413328	 0.023363	0.015755
6.426661	 0.023343	0.015874
6.439994	 0.023141	0.015865
6.453328	 0.023082	0.015769
6.466661	 0.023287	0.015635
6.479994	 0.023629	0.015581
6.493328	 0.023948	0.015764
6.506661	 0.024188	0.016131
6.519994	 0.024377	0.016419
6.533328	 0.024511	0.016500
6.546661	 0.024498	0.016522
6.559994	 0.024344	0.016630
6.573328	 0.024280	0.016785
6.586661	 0.024513	0.016899
6.599994	 0.025005	0.017017
6.613328	 0.025487	0.017206
6.626661	 0.025666	0.017349
6.639994	 0.025557	0.017319
6.653327	 0.025464	0.017206
6.666661	 0.025560	0.017156
6.679994	 0.025731	0.017179
6.693327	 0.025864	0.017261
6.706661	 0.025966	0.017450
6.719994	 0.026004	0.017732
6.733327	 0.025971	0.017974
6.746661	 0.026025	0.018108
6.759994	 0.026272	0.018203
6.773327	 0.026621	0.018302
6.786661	 0.026988	0.018349
6.799994	 0.027342	0.018335
6.813327	 0.027601	0.018349
6.826661	 0.027725	0.018440
6.839994	 0.027833	0.018587
6.853327	 0.028064	0.018801
6.866661	 0.028436	0.019108
6.879994	 0.028838	0.019447
6.893327	 0.029133	0.019734
6.906661	 0.029302	0.019940
6.919994	 0.029431	0.020059
6.933327	 0.029588	0.020080
6.946661	 0.029775	0.020022
6.959994	 0.030026	0.020019
6.973327	 0.031241	0.020526
6.986660	 0.037202	0.023048
6.999994	 0.055317	0.030610
7.013327	 0.090419	0.045228
7.026660	 0.134137	0.063422
7.039994	 0.166044	0.076757
7.053327	 0.171107	0.079037
7.066660	 0.152181	0.071365
7.079994	 0.123156	0.059442
7.093327	 0.095677	0.048116
7.106660	 0.074326	0.039230
7.119994	 0.059136	0.032787
7.133327	 0.048867	0.028441
7.146660	 0.042385	0.025775
7.159994	 0.038628	0.024219
7.173327	 0.036542	0.023309
7.186660	 0.035376	0.022833
7.199994	 0.034765	0.022664
7.213327	 0.034530	0.022632
7.226660	 0.034541	0.022644
7.239994	 0.034658	0.022739
7.253327	 0.034785	0.022894
7.266660	 0.034995	0.022999
7.279994	 0.036145	0.023375
7.293327	 0.041317	0.025495
7.306660	 0.055017	0.031480
7.319993	 0.076935	0.041328
7.333327	 0.097505	0.050800
7.346660	 0.105247	0.054505
7.359993	 0.098170	0.051290
7.373327	 0.083681	0.044563
7.386660	 0.069502	0.038039
7.399993	 0.058620	0.033152
7.413327	 0.050841	0.029757
7.426660	 0.045418	0.027453
7.439993	 0.041846	0.025999
7.453327	 0.039684	0.025196
7.466660	 0.038486	0.024794
7.479993	 0.037962	0.024624
7.493327	 0.038259	0.024778
7.506660	 0.039824	0.025453
7.519993	 0.042409	0.026506
7.533327	 0.044568	0.027377
7.546660	 0.044973	0.027637
7.559993	 0.043793	0.027366
7.573327	 0.042142	0.026907
7.586660	 0.040860	0.026444
7.599993	 0.040118	0.025988
7.613327	 0.039697	0.025622
7.626660	 0.039433	0.025475
7.639993	 0.039380	0.025489
7.653327	 0.039604	0.025537
7.666660	 0.040013	0.025630
7.679993	 0.040423	0.025794
7.693326	 0.040719	0.025948
7.706660	 0.040873	0.026015
7.719993	 0.040868	0.026010
7.733326	 0.040777	0.025978
7.746660	 0.040815	0.025953
7.759993	 0.041066	0.025967
7.773326	 0.041342	0.026019
7.786660	 0.041527	0.026077
7.799993	 0.041710	0.026144
7.813326	 0.041940	0.026305
7.826660	 0.042195	0.026574
7.839993	 0.042501	0.026794
7.853326	 0.042840	0.026865
7.866660	 0.043075	0.026893
7.879993	 0.043145	0.026972
7.893326	 0.043158	0.027055
7.906660	 0.043257	0.027118
7.919993	 0.043494	0.027208
7.933326	 0.043850	0.027321
7.946660	 0.044224	0.027449
7.959993	 0.044422	0.027623
7.973326	 0.044400	0.027782
7.986660	 0.044378	0.027892
7.999993	 0.044592	0.028044
8.013327	 0.045099	0.028251
8.026660	 0.045808	0.028417
8.039993	 0.046487	0.028522
8.053327	 0.046884	0.028620
8.066660	 0.046930	0.028749
8.079993	 0.046729	0.028895
8.093327	 0.046424	0.028966
8.106660	 0.046174	0.028922
8.119993	 0.046062	0.028864
8.133327	 0.046045	0.028880
8.146660	 0.046099	0.028951
8.159993	 0.046232	0.029003
8.173326	 0.046389	0.029000
8.186660	 0.046560	0.029003
8.199993	 0.046782	0.029083
8.213326	 0.046997	0.029216
8.226660	 0.047143	0.029307
8.239993	 0.047243	0.029301
8.253326	 0.047324	0.029247
8.266660	 0.047494	0.029220
8.279993	 0.047842	0.029201
8.293326	 0.048203	0.029174
8.306660	 0.048383	0.029250
8.319993	 0.048436	0.029475
8.333326	 0.048454	0.029713
8.346660	 0.048440	0.029834
8.359993	 0.048430	0.029859
8.373326	 0.048430	0.029924
8.386660	 0.048411	0.030083
8.399993	 0.048493	0.030220
8.413326	 0.048792	0.030248
8.426660	 0.049156	0.030220
8.439993	 0.049351	0.030171
8.453326	 0.049384	0.030141
8.466660	 0.049499	0.030233
8.479993	 0.049840	0.030461
8.493326	 0.050215	0.030729
8.506660	 0.050420	0.030941
8.519993	 0.050517	0.031039
8.533326	 0.050671	0.031008
8.546659	 0.050893	0.030937
8.559993	 0.051070	0.030957
8.573326	 0.051196	0.031101
8.586659	 0.051353	0.031320
8.599993	 0.051509	0.031544
8.613326	 0.051573	0.031718
8.626659	 0.051587	0.031784
8.639993	 0.051746	0.031725
8.653326	 0.052177	0.031683
8.666659	 0.052743	0.031795
8.679993	 0.053169	0.031954
8.693326	 0.053294	0.032063
8.706659	 0.053253	0.032262
8.719993	 0.053358	0.032611
8.733326	 0.053702	0.032936
8.746659	 0.054054	0.033130
8.759993	 0.054188	0.033202
8.773326	 0.054180	0.033112
8.786659	 0.054291	0.032922
8.799993	 0.054537	0.032880
8.813326	 0.054685	0.033065
8.826659	 0.054734	0.033235
8.839993	 0.054961	0.033237
8.853326	 0.055542	0.033273
8.866659	 0.056518	0.033580
8.879992	 0.057829	0.034106
8.893326	 0.059130	0.034612
8.906659	 0.059885	0.034896
8.919992	 0.060066	0.034977
8.933326	 0.061497	0.035556
8.946659	 0.069964	0.038837
8.959992	 0.095060	0.048393
8.973326	 0.141234	0.065744
8.986659	 0.196097	0.086165
8.999992	 0.236861	0.101290
9.013326	 0.252692	0.107412
9.026659	 0.250914	0.107439
9.039992	 0.240167	0.104328
9.053326	 0.220524	0.097610
9.066659	 0.191636	0.086948
9.079992	 0.159119	0.074622
9.093326	 0.130008	0.063447
9.106659	 0.107526	0.054635
9.119992	 0.091399	0.048104
9.133326	 0.080275	0.043481
9.146659	 0.072890	0.040447
9.159992	 0.068128	0.038640
9.173326	 0.065116	0.037606
9.186659	 0.063282	0.036936
9.199992	 0.062178	0.036448
9.213326	 0.061471	0.036128
9.226659	 0.061096	0.035959
9.239992	 0.061132	0.035898
9.253325	 0.061433	0.035919
9.266659	 0.061650	0.035943
9.279992	 0.061670	0.035872
9.293325	 0.061631	0.035783
9.306659	 0.061560	0.035845
9.319992	 0.061441	0.036001
9.333325	 0.061421	0.036128
9.346659	 0.061575	0.036274
9.359992	 0.061781	0.036451
9.373325	 0.061963	0.036591
9.386659	 0.062127	0.036687
9.399992	 0.062245	0.036745
9.413325	 0.062341	0.036774
9.426659	 0.062453	0.036812
9.439992	 0.062485	0.036851
9.453325	 0.062342	0.036828
9.466659	 0.062156	0.036742
9.479992	 0.062159	0.036699
9.493325	 0.062406	0.036804
9.506659	 0.062751	0.036997
9.519992	 0.063044	0.037107
9.533325	 0.063211	0.037132
9.546659	 0.063239	0.037203
9.559992	 0.063217	0.037320
9.573325	 0.063218	0.037387
9.586658	 0.063217	0.037397
9.599992	 0.063280	0.037356
9.613325	 0.063514	0.037285
9.626658	 0.063902	0.037306
9.639992	 0.064419	0.037515
9.653325	 0.065009	0.037880
9.666658	 0.065486	0.038306
9.679992	 0.065761	0.038678
9.693325	 0.065947	0.038877
9.706658	 0.066149	0.038917
9.719992	 0.066376	0.038922
9.733325	 0.066554	0.038920
9.746658	 0.066534	0.038809
9.759992	 0.066236	0.038554
9.773325	 0.065768	0.038253
9.786658	 0.065365	0.038022
9.799992	 0.065212	0.037933
9.813325	 0.065343	0.037957
9.826658	 0.065706	0.038011
9.839992	 0.066256	0.038092
9.853325	 0.066911	0.038246
9.866658	 0.067532	0.038459
9.879992	 0.068041	0.038662
9.893325	 0.068399	0.038794
9.906658	 0.068547	0.038887
9.919991	 0.068563	0.039006
9.933325	 0.068710	0.039136
9.946658	 0.069128	0.039248
9.959991	 0.069569	0.039326
9.973325	 0.069679	0.039289
9.986658	 0.069455	0.039107
9.999991	 0.069175	0.038915
10.013325	 0.069045	0.038826
10.026658	 0.069316	0.038877
10.039991	 0.070329	0.039153
10.053325	 0.071910	0.039665
10.066658	 0.073294	0.040207
10.079991	 0.074224	0.040644
10.093325	 0.075682	0.041293
10.106658	 0.078992	0.042677
10.119991	 0.084165	0.044794
10.133325	 0.089611	0.047016
10.146658	 0.094081	0.048934
10.159991	 0.098096	0.050772
10.173325	 0.102165	0.052584
10.186658	 0.104709	0.053654
10.199991	 0.103525	0.053215
10.213325	 0.098474	0.051333
10.226658	 0.091542	0.048776
10.239991	 0.084969	0.046331
10.253325	 0.079908	0.044332
10.266658	 0.076316	0.042761
10.279991	 0.073766	0.041595
10.293324	 0.072084	0.040801
10.306658	 0.071158	0.040257
10.319991	 0.070748	0.039923
10.333324	 0.070675	0.039870
10.346658	 0.070815	0.039992
10.359991	 0.070952	0.039985
10.373324	 0.070941	0.039793
10.386658	 0.070913	0.039698
10.399991	 0.071031	0.039830
10.413324	 0.071205	0.039983
10.426658	 0.071353	0.040008
10.439991	 0.071617	0.040010
10.453324	 0.071995	0.040127
10.466658	 0.072177	0.040336
10.479991	 0.072045	0.040491
10.493324	 0.071870	0.040472
10.506658	 0.071931	0.040305
10.519991	 0.072446	0.040189
10.533324	 0.073645	0.040336
10.546658	 0.075419	0.040752
10.559991	 0.077137	0.041216
10.573324	 0.078128	0.041499
10.586658	 0.078228	0.041559
10.599991	 0.077849	0.041513
10.613324	 0.077551	0.041481
10.626657	 0.077527	0.041494
10.639991	 0.077523	0.041508
10.653324	 0.077223	0.041448
10.666657	 0.076635	0.041269
10.679991	 0.076034	0.041016
10.693324	 0.075619	0.040824
10.706657	 0.075425	0.040783
10.719991	 0.075492	0.040834
10.733324	 0.075942	0.040947
10.746657	 0.077036	0.041329
10.759991	 0.079180	0.042223
10.773324	 0.082375	0.043524
10.786657	 0.085624	0.044778
10.799991	 0.087724	0.045595
10.813324	 0.089005	0.046105
10.826657	 0.091889	0.047206
10.839991	 0.099027	0.049998
10.853324	 0.109998	0.054349
10.866657	 0.120261	0.058388
10.879991	 0.124885	0.060157
10.893324	 0.123374	0.059548
10.906657	 0.119864	0.058257
10.919991	 0.118596	0.057910
10.933324	 0.119741	0.058402
10.946657	 0.119823	0.058269
10.959991	 0.115855	0.056465
10.973324	 0.108246	0.053327
10.986657	 0.099734	0.049924
10.999990	 0.092549	0.047001
11.013324	 0.087248	0.044723
11.026657	 0.083528	0.043071
11.039990	 0.081022	0.042081
11.053324	 0.079331	0.041620
11.066657	 0.078155	0.041332
11.079990	 0.077465	0.040986
11.093324	 0.077209	0.040611
11.106657	 0.077121	0.040304
11.119990	 0.076977	0.040136
11.133324	 0.076791	0.040115
11.146657	 0.076710	0.040125
11.159990	 0.076803	0.040039
11.173324	 0.076976	0.039890
11.186657	 0.077077	0.039816
11.199990	 0.077064	0.039885
11.213324	 0.077035	0.040011
11.226657	 0.077111	0.040064
11.239990	 0.077397	0.040033
11.253324	 0.078012	0.040016
11.266657	 0.078918	0.040098
11.279990	 0.079824	0.040322
11.293324	 0.080585	0.040685
11.306657	 0.081597	0.041170
11.319990	 0.083456	0.041845
11.333323	 0.086176	0.042744
11.346657	 0.088908	0.043659
11.359990	 0.090659	0.044260
11.373323	 0.091402	0.044514
11.386657	 0.092405	0.044908
11.399990	 0.095176	0.046043
11.413323	 0.099700	0.047866
11.426657	 0.103920	0.049504
11.439990	 0.105490	0.049994
11.453323	 0.103909	0.049115
11.466657	 0.100714	0.047576
11.479990	 0.097866	0.046331
11.493323	 0.096154	0.045730
11.506657	 0.095065	0.045445
11.519990	 0.093681	0.045015
11.533323	 0.091493	0.044173
11.546657	 0.088713	0.042897
11.559990	 0.085959	0.041480
11.573323	 0.083644	0.040340
11.586657	 0.081913	0.039613
11.599990	 0.080859	0.039215
11.613323	 0.080326	0.039078
11.626657	 0.079915	0.039077
11.639990	 0.079478	0.039050
11.653323	 0.079212	0.038966
11.666656	 0.079308	0.038890
11.679990	 0.079747	0.038828
11.693323	 0.080379	0.038747
11.706656	 0.081091	0.038668
11.719990	 0.081851	0.038660
11.733323	 0.082612	0.038810
11.746656	 0.083271	0.039128
11.759990	 0.083836	0.039489
11.773323	 0.084595	0.039805
11.786656	 0.085965	0.040196
11.799990	 0.088093	0.040797
11.813323	 0.090521	0.041535
11.826656	 0.092402	0.042205
11.839990	 0.093092	0.042601
11.853323	 0.092463	0.042545
11.866656	 0.090853	0.042000
11.879990	 0.088864	0.041132
11.893323	 0.086994	0.040167
11.906656	 0.085480	0.039287
11.919990	 0.084409	0.038615
11.933323	 0.083711	0.038159
11.946656	 0.083166	0.037870
11.959990	 0.082652	0.037726
11.973323	 0.082263	0.037698
11.986656	 0.082082	0.037694
11.999990	 0.082013	0.037641
12.013323	 0.081918	0.037590
12.026656	 0.081823	0.037585
12.039989	 0.081914	0.037524
12.053323	 0.082336	0.037396
12.066656	 0.083010	0.037350
12.079989	 0.083635	0.037366
12.093323	 0.083936	0.037326
12.106656	 0.083915	0.037254
12.119989	 0.083770	0.037191
12.133323	 0.083614	0.037116
12.146656	 0.083487	0.037052
12.159989	 0.083470	0.037005
12.173323	 0.083534	0.036880
12.186656	 0.083536	0.036637
12.199989	 0.083412	0.036358
12.213323	 0.083185	0.036147
12.226656	 0.082911	0.036054
12.239989	 0.082665	0.036008
12.253323	 0.082461	0.035872
12.266656	 0.082278	0.035647
12.279989	 0.082155	0.035486
12.293323	 0.082145	0.035473
12.306656	 0.082225	0.035535
12.319989	 0.082323	0.035627
12.333323	 0.082450	0.035769
12.346656	 0.082754	0.035927
12.359989	 0.083270	0.036034
12.373322	 0.083791	0.036067
12.386656	 0.084119	0.036040
12.399989	 0.084335	0.035972
12.413322	 0.084697	0.035858
12.426656	 0.085207	0.035688
12.439989	 0.085513	0.035521
12.453322	 0.085397	0.035425
12.466656	 0.085038	0.035387
12.479989	 0.084704	0.035294
12.493322	 0.084414	0.035046
12.506656	 0.084106	0.034724
12.519989	 0.083900	0.034535
12.533322	 0.083934	0.034557
12.546656	 0.084145	0.034655
12.559989	 0.084349	0.034646
12.573322	 0.084475	0.034482
12.586656	 0.084557	0.034274
12.599989	 0.084499	0.034145
12.613322	 0.084211	0.034150
12.626656	 0.083903	0.034281
12.639989	 0.083806	0.034419
12.653322	 0.083889	0.034422
12.666656	 0.084123	0.034345
12.679989	 0.084512	0.034374
12.693322	 0.084844	0.034491
12.706656	 0.084839	0.034555
12.719989	 0.084551	0.034581
12.733322	 0.084340	0.034620
12.746655	 0.084377	0.034583
12.759989	 0.084554	0.034459
12.773322	 0.084891	0.034389
12.786655	 0.085449	0.034413
12.799989	 0.085954	0.034426
12.813322	 0.086124	0.034409
12.826655	 0.086038	0.034429
12.839989	 0.085833	0.034458
12.853322	 0.085506	0.034431
12.866655	 0.085155	0.034347
12.879989	 0.084928	0.034277
12.893322	 0.084827	0.034304
12.906655	 0.084840	0.034371
12.919989	 0.085017	0.034302
12.933322	 0.085254	0.034061
12.946655	 0.085320	0.033809
12.959989	 0.085186	0.033732
12.973322	 0.085045	0.033840
12.986655	 0.085018	0.033970
12.999989	 0.085057	0.034019
13.013322	 0.085091	0.034021
13.026655	 0.085088	0.034024
13.039989	 0.085039	0.034015
13.053322	 0.084998	0.033956
13.066655	 0.084982	0.033880
13.079988	 0.084932	0.033845
13.093322	 0.084888	0.033816
13.106655	 0.084973	0.033742
13.119988	 0.085180	0.033631
13.133322	 0.085443	0.033565
13.146655	 0.085713	0.033676
13.159988	 0.085841	0.033913
13.173322	 0.085757	0.034060
13.186655	 0.085666	0.034076
13.199988	 0.085713	0.034111
13.213322	 0.085755	0.034176
13.226655	 0.085689	0.034104
13.239988	 0.085580	0.033842
13.253322	 0.085482	0.033590
13.266655	 0.085403	0.033562
13.279988	 0.085379	0.033746
13.293322	 0.085512	0.033966
13.306655	 0.085769	0.034101
13.319988	 0.085880	0.034149
13.333322	 0.085742	0.034126
13.346655	 0.085604	0.034036
13.359988	 0.085666	0.033934
13.373322	 0.085839	0.033871
13.386655	 0.085902	0.033816
13.399988	 0.085731	0.033709
13.413321	 0.085444	0.033577
13.426655	 0.085308	0.033507
13.439988	 0.085449	0.033481
13.453321	 0.085718	0.033431
13.466655	 0.085870	0.033367
13.479988	 0.085835	0.033319
13.493321	 0.085748	0.033287
13.506655	 0.085712	0.033305
13.519988	 0.085744	0.033395
13.533321	 0.085912	0.033490
13.546655	 0.086171	0.033465
13.559988	 0.086256	0.033315
13.573321	 0.086066	0.033207
13.586655	 0.085830	0.033249
13.599988	 0.085756	0.033349
13.613321	 0.085836	0.033448
13.626655	 0.085983	0.033560
13.639988	 0.086104	0.033593
13.653321	 0.086130	0.033496
13.666655	 0.086146	0.033390
13.679988	 0.086278	0.033366
13.693321	 0.086467	0.033403
13.706655	 0.086559	0.033479
13.719988	 0.086498	0.033544
13.733321	 0.086370	0.033495
13.746655	 0.086292	0.033330
13.759988	 0.086305	0.033173
13.773321	 0.086423	0.033125
13.786654	 0.086608	0.033186
13.799988	 0.086670	0.033279
13.813321	 0.086591	0.033357
13.826654	 0.086653	0.033415
13.839988	 0.086941	0.033401
13.853321	 0.087141	0.033297
13.866654	 0.087014	0.033232
13.879988	 0.086710	0.033276
13.893321	 0.086550	0.033303
13.906654	 0.086682	0.033240
13.919988	 0.086995	0.033235
13.933321	 0.087270	0.033365
13.946654	 0.087362	0.033483
13.959988	 0.087341	0.033538
13.973321	 0.087358	0.033662
13.986654	 0.087415	0.033857
13.999988	 0.087439	0.033965
14.013321	 0.087462	0.033946
14.026654	 0.087512	0.033895
14.039988	 0.087524	0.033850
14.053321	 0.087516	0.033792
14.066654	 0.087486	0.033736
14.079988	 0.087293	0.033677
14.093321	 0.086966	0.033551
14.106654	 0.086850	0.033369
14.119987	 0.087164	0.033238
14.133321	 0.087675	0.033206
14.146654	 0.087984	0.033253
14.159987	 0.087987	0.033322
14.173321	 0.087919	0.033305
14.186654	 0.087915	0.033160
14.199987	 0.087842	0.032992
14.213321	 0.087635	0.032965
14.226654	 0.087452	0.033123
14.239987	 0.087494	0.033317
14.253321	 0.087801	0.033374
14.266654	 0.088115	0.033306
14.279987	 0.088117	0.033237
14.293321	 0.087812	0.033222
14.306654	 0.087447	0.033215
14.319987	 0.087243	0.033168
14.333321	 0.087291	0.033103
14.346654	 0.087538	0.033065
14.359987	 0.087815	0.033127
14.373321	 0.087981	0.033342
14.386654	 0.088082	0.033577
14.399987	 0.088174	0.033622
14.413321	 0.088202	0.033463
14.426654	 0.088184	0.033272
14.439987	 0.088214	0.033205
14.453321	 0.088263	0.033259
14.466654	 0.088294	0.033279
14.479987	 0.088408	0.033188
14.493320	 0.088621	0.033134
14.506654	 0.088739	0.033240
14.519987	 0.088628	0.033404
14.533320	 0.088407	0.033537
14.546654	 0.088241	0.033663
14.559987	 0.088127	0.033710
14.573320	 0.088063	0.033599
14.586654	 0.088138	0.033447
14.599987	 0.088320	0.033355
14.613320	 0.088441	0.033265
14.626654	 0.088427	0.033167
14.639987	 0.088398	0.033132
14.653320	 0.088448	0.033138
14.666654	 0.088501	0.033118
14.679987	 0.088535	0.033113
14.693320	 0.088617	0.033195
14.706654	 0.088676	0.033302
14.719987	 0.088598	0.033294
14.733320	 0.088423	0.033171
14.746654	 0.088318	0.033081
14.759987	 0.088349	0.033062
14.773320	 0.088374	0.032999
14.786654	 0.088301	0.032888
14.799987	 0.088297	0.032871
14.813320	 0.088493	0.032967
14.826653	 0.088734	0.033031
14.839987	 0.088824	0.032974
14.853320	 0.088773	0.032892
14.866653	 0.088697	0.032916
14.879987	 0.088663	0.033044
14.893320	 0.088684	0.033132
14.906653	 0.088750	0.033068
14.919987	 0.088805	0.032930
14.933320	 0.088807	0.032872
14.946653	 0.088808	0.032926
14.959987	 0.088888	0.032990
14.973320	 0.088998	0.032970
14.986653	 0.089037	0.032896
14.999987	 0.089051	0.032858
15.013320	 0.089129	0.032841
15.026653	 0.089236	0.032775
15.039987	 0.089307	0.032684
15.053320	 0.089351	0.032649
15.066653	 0.089404	0.032687
15.079987	 0.089408	0.032743
15.093320	 0.089290	0.032767
15.106653	 0.089109	0.032760
15.119987	 0.089003	0.032738
15.133320	 0.088980	0.032707
15.146653	 0.088923	0.032627
15.159986	 0.088814	0.032461
15.173320	 0.088741	0.032266
15.186653	 0.088705	0.032089
15.199986	 0.088634	0.031854
15.213320	 0.088498	0.031524
15.226653	 0.088286	0.031149
15.239986	 0.088051	0.030729
15.253320	 0.087876	0.030276
15.266653	 0.087744	0.029880
15.279986	 0.087607	0.029555
15.293320	 0.087438	0.029268
15.306653	 0.087201	0.029066
15.319986	 0.086887	0.028971
15.333320	 0.086557	0.028897
15.346653	 0.086282	0.028755
15.359986	 0.086114	0.028600
15.373320	 0.086077	0.028593
15.386653	 0.086125	0.028756
15.399986	 0.086256	0.028952
15.413320	 0.086553	0.029108
15.426653	 0.086961	0.029258
15.439986	 0.087289	0.029368
15.453320	 0.087462	0.029381
15.466653	 0.087574	0.029435
15.479986	 0.087725	0.029717
15.493320	 0.087901	0.030120
15.506653	 0.088019	0.030383
15.519986	 0.088006	0.030433
15.533319	 0.087865	0.030407
15.546653	 0.087801	0.030424
15.559986	 0.088065	0.030504
15.573319	 0.088577	0.030648
15.586653	 0.089016	0.030831
15.599986	 0.089227	0.030987
15.613319	 0.089266	0.031061
15.626653	 0.089214	0.031063
15.639986	 0.089126	0.031103
15.653319	 0.089076	0.031234
15.666653	 0.089105	0.031332
15.679986	 0.089134	0.031332
15.693319	 0.089161	0.031329
15.706653	 0.089346	0.031329
15.719986	 0.089688	0.031243
15.733319	 0.089923	0.031146
15.746653	 0.089924	0.031234
15.759986	 0.089879	0.031474
15.773319	 0.089916	0.031612
15.786653	 0.089971	0.031583
15.799986	 0.090011	0.031546
15.813319	 0.090004	0.031515
15.826653	 0.089876	0.031361
15.839986	 0.089687	0.031104
15.853319	 0.089617	0.030883
15.866652	 0.089739	0.030795
15.879986	 0.089980	0.030917
15.893319	 0.090208	0.031217
15.906652	 0.090301	0.031468
15.919986	 0.090252	0.031494
15.933319	 0.090204	0.031367
15.946652	 0.090242	0.031237
15.959986	 0.090253	0.031164
15.973319	 0.090210	0.031154
15.986652	 0.090206	0.031196
15.999986	 0.090145	0.031280
16.013319	 0.089949	0.031375
16.026653	 0.089861	0.031446
16.039988	 0.090011	0.031441
16.053322	 0.090083	0.031299
16.066656	 0.089837	0.031073
16.079990	 0.089491	0.030890
16.093325	 0.089359	0.030808
16.106659	 0.089521	0.030860
16.119993	 0.089797	0.031062
16.133327	 0.089951	0.031270
16.146662	 0.089960	0.031300
16.159996	 0.089941	0.031147
16.173330	 0.089976	0.030966
16.186665	 0.090110	0.030891
16.199999	 0.090395	0.030974
16.213333	 0.090925	0.031177
16.226667	 0.091642	0.031392
16.240002	 0.092336	0.031600
16.253336	 0.092994	0.031886
16.266670	 0.093777	0.032273
16.280005	 0.094793	0.032811
16.293339	 0.096580	0.034133
16.306673	 0.101278	0.038502
16.320007	 0.111735	0.049062
16.333342	 0.126180	0.064492
16.346676	 0.135459	0.075945
16.360010	 0.131346	0.075377
16.373344	 0.116207	0.065115
16.386679	 0.099295	0.053768
16.400013	 0.086451	0.046268
16.413347	 0.077479	0.042101
16.426682	 0.070272	0.039485
16.440016	 0.063873	0.037666
16.453350	 0.058351	0.036452
16.466684	 0.053781	0.035540
16.480019	 0.050007	0.034648
16.493353	 0.046766	0.033798
16.506687	 0.043780	0.033142
16.520021	 0.041037	0.032667
16.533356	 0.038741	0.032220
16.546690	 0.036917	0.031651
16.560024	 0.035380	0.030900
16.573359	 0.034003	0.030086
16.586693	 0.032757	0.029393
16.600027	 0.031613	0.028832
16.613361	 0.030585	0.028297
16.626696	 0.029738	0.027797
16.640030	 0.029038	0.027346
16.653364	 0.028339	0.026809
16.666698	 0.027566	0.026083
16.680033	 0.026852	0.025259
16.693367	 0.026356	0.024481
16.706701	 0.025971	0.023793
16.720036	 0.025476	0.023158
16.733370	 0.024792	0.022534
16.746704	 0.024000	0.021883
16.760038	 0.023192	0.021218
16.773373	 0.022370	0.020573
16.786707	 0.021533	0.019901
16.800041	 0.020748	0.019098
16.813375	 0.020001	0.018156
16.826710	 0.019140	0.017218
16.840044	 0.018194	0.016409
16.853378	 0.017430	0.015716
16.866713	 0.016879	0.015044
16.880047	 0.016183	0.014318
16.893381	 0.015133	0.013494
16.906715	 0.014006	0.012567
16.920050	 0.013093	0.011573
16.933384	 0.012330	0.010635
16.946718	 0.011616	0.009882
16.960052	 0.010975	0.009256
16.973387	 0.010382	0.008609
16.986721	 0.009770	0.007925
17.000055	 0.009148	0.007271
17.013390	 0.008581	0.006662
17.026724	 0.008081	0.006116
17.040058	 0.007610	0.005692
17.053392	 0.007171	0.005343
17.066727	 0.006822	0.004901
17.080061	 0.006621	0.004387
17.093395	 0.006565	0.004026
17.106730	 0.006554	0.003876
17.120064	 0.006538	0.003844
17.133398	 0.006663	0.003902
17.146732	 0.007041	0.004011
17.160067	 0.007484	0.004081
17.173401	 0.007754	0.004158
17.186735	 0.007857	0.004352
17.200069	 0.007957	0.004635
17.213404	 0.008191	0.004903
17.226738	 0.008528	0.005110
17.240072	 0.008821	0.005288
17.253407	 0.009072	0.005518
17.266741	 0.009456	0.005867
17.280075	 0.010034	0.006350
17.293409	 0.010682	0.006919
17.306744	 0.011324	0.007509
17.320078	 0.011957	0.008098
17.333412	 0.012463	0.008656
17.346746	 0.012716	0.009059
17.360081	 0.012793	0.009167
17.373415	 0.012911	0.009063
17.386749	 0.013197	0.009050
17.400084	 0.013577	0.009328
17.413418	 0.013896	0.009782
17.426752	 0.014147	0.010150
17.440086	 0.014471	0.010361
17.453421	 0.014829	0.010487
17.466755	 0.014981	0.010545
17.480089	 0.014854	0.010575
17.493423	 0.014653	0.010649
17.506758	 0.014603	0.010714
17.520092	 0.014765	0.010671
17.533426	 0.015018	0.010619
17.546761	 0.015204	0.010759
17.560095	 0.015314	0.011074
17.573429	 0.015423	0.011327
17.586763	 0.015474	0.011402
17.600098	 0.015379	0.011424
17.613432	 0.015251	0.011531
17.626766	 0.015266	0.011711
17.640100	 0.015358	0.011839
17.653435	 0.015370	0.011820
17.666769	 0.015368	0.011756
17.680103	 0.015480	0.011813
17.693438	 0.015679	0.011925
17.706772	 0.015901	0.011926
17.720106	 0.016140	0.011837
17.733440	 0.016303	0.011732
17.746775	 0.016243	0.011600
17.760109	 0.016029	0.011484
17.773443	 0.015915	0.011488
17.786777	 0.015972	0.011642
17.800112	 0.016043	0.011830
17.813446	 0.016002	0.011892
17.826780	 0.015907	0.011876
17.840115	 0.015917	0.011948
17.853449	 0.016053	0.012066
17.866783	 0.016106	0.012070
17.880117	 0.015957	0.011959
17.893452	 0.015747	0.011835
17.906786	 0.015630	0.011735
17.920120	 0.015589	0.011653
17.933455	 0.015581	0.011658
17.946789	 0.015654	0.011832
17.960123	 0.015816	0.012107
17.973457	 0.015987	0.012291
17.986792	 0.016126	0.012313
18.000126	 0.016285	0.012275
18.013460	 0.016467	0.012230
18.026794	 0.016565	0.012115
18.040129	 0.016511	0.011937
18.053463	 0.016355	0.011812
18.066797	 0.016177	0.011791
18.080132	 0.016052	0.011802
18.093466	 0.016024	0.011787
18.106800	 0.016027	0.011780
18.120134	 0.016031	0.011829
18.133469	 0.016123	0.011947
18.146803	 0.016323	0.012112
18.160137	 0.016536	0.012232
18.173471	 0.016671	0.012197
18.186806	 0.016645	0.012080
18.200140	 0.016414	0.012087
18.213474	 0.016128	0.012265
18.226809	 0.016067	0.012437
18.240143	 0.016321	0.012494
18.253477	 0.016633	0.012504
18.266811	 0.016667	0.012512
18.280146	 0.016442	0.012451
18.293480	 0.016259	0.012284
18.306814	 0.016237	0.012086
18.320148	 0.016250	0.011917
18.333483	 0.016186	0.011783
18.346817	 0.016040	0.011754
18.360151	 0.015922	0.011867
18.373486	 0.015926	0.012034
18.386820	 0.016037	0.012147
18.400154	 0.016232	0.012187
18.413488	 0.016449	0.012177
18.426823	 0.016513	0.012139
18.440157	 0.016388	0.012114
18.453491	 0.016306	0.012123
18.466825	 0.016399	0.012129
18.480160	 0.016474	0.012110
18.493494	 0.016330	0.012095
18.506828	 0.016078	0.012106
18.520163	 0.015976	0.012165
18.533497	 0.016119	0.012321
18.546831	 0.016418	0.012558
18.560165	 0.016722	0.012739
18.573500	 0.016920	0.012767
18.586834	 0.017020	0.012702
18.600168	 0.017077	0.012635
18.613503	 0.017108	0.012600
18.626837	 0.017098	0.012641
18.640171	 0.017051	0.012783
18.653505	 0.016990	0.012929
18.666840	 0.016973	0.012961
18.680174	 0.017121	0.012881
18.693508	 0.017432	0.012763
18.706842	 0.017666	0.012681
18.720177	 0.017645	0.012673
18.733511	 0.017466	0.012679
18.746845	 0.017281	0.012655
18.760180	 0.017148	0.012685
18.773514	 0.017115	0.012805
18.786848	 0.017180	0.012875
18.800182	 0.017221	0.012820
18.813517	 0.017197	0.012749
18.826851	 0.017249	0.012730
18.840185	 0.017393	0.012687
18.853519	 0.017433	0.012583
18.866854	 0.017311	0.012516
18.880188	 0.017157	0.012562
18.893522	 0.017051	0.012646
18.906857	 0.017038	0.012608
18.920191	 0.017151	0.012432
18.933525	 0.017296	0.012311
18.946859	 0.017397	0.012408
18.960194	 0.017482	0.012654
18.973528	 0.017503	0.012839
18.986862	 0.017358	0.012858
19.000196	 0.017062	0.012792
19.013531	 0.016785	0.012724
19.026865	 0.016757	0.012619
19.040199	 0.016960	0.012473
19.053534	 0.017126	0.012360
19.066868	 0.017116	0.012308
19.080202	 0.017012	0.012295
19.093536	 0.016932	0.012324
19.106871	 0.016951	0.012402
19.120205	 0.017045	0.012508
19.133539	 0.017137	0.012610
19.146873	 0.017122	0.012703
19.160208	 0.016900	0.012795
19.173542	 0.016578	0.012839
19.186876	 0.016449	0.012797
19.200211	 0.016653	0.012726
19.213545	 0.017009	0.012703
19.226879	 0.017242	0.012753
19.240213	 0.017282	0.012857
19.253548	 0.017236	0.012913
19.266882	 0.017183	0.012825
19.280216	 0.017144	0.012657
19.293550	 0.017130	0.012530
19.306885	 0.017147	0.012452
19.320219	 0.017126	0.012391
19.333553	 0.016984	0.012346
19.346888	 0.016807	0.012309
19.360222	 0.016760	0.012303
19.373556	 0.016842	0.012395
19.386890	 0.016937	0.012563
19.400225	 0.016998	0.012684
19.413559	 0.016991	0.012696
19.426893	 0.016872	0.012663
19.440228	 0.016759	0.012667
19.453562	 0.016820	0.012705
19.466896	 0.016984	0.012722
19.480230	 0.017033	0.012723
19.493565	 0.016891	0.012761
19.506899	 0.016736	0.012832
19.520233	 0.016863	0.012878
19.533567	 0.017271	0.012892
19.546902	 0.017594	0.012893
19.560236	 0.017608	0.012864
19.573570	 0.017444	0.012801
19.586905	 0.017285	0.012756
19.600239	 0.017242	0.012774
19.613573	 0.017347	0.012867
19.626907	 0.017474	0.012979
19.640242	 0.017503	0.013018
19.653576	 0.017450	0.013003
19.666910	 0.017349	0.012995
19.680244	 0.017271	0.012985
19.693579	 0.017318	0.012970
19.706913	 0.017472	0.012960
19.720247	 0.017576	0.012915
19.733582	 0.017581	0.012836
19.746916	 0.017574	0.012820
19.760250	 0.017570	0.012858
19.773584	 0.017488	0.012807
19.786919	 0.017341	0.012685
19.800253	 0.017236	0.012665
19.813587	 0.017277	0.012715
19.826921	 0.017476	0.012679
19.840256	 0.017659	0.012567
19.853590	 0.017622	0.012477
19.866924	 0.017409	0.012495
19.880259	 0.017252	0.012614
19.893593	 0.017292	0.012709
19.906927	 0.017505	0.012734
19.920261	 0.017732	0.012779
19.933596	 0.017796	0.012847
19.946930	 0.017689	0.012850
19.960264	 0.017562	0.012817
19.973598	 0.017556	0.012845
19.986933	 0.017678	0.012893

*------------------------ End of raw data
Results for Channel	1	=	242.00	nm
Title:	Report Title
Run File:	C:\HPLC\PET 2025\2025.01.13\bm24_60c_np004.run
--------------
Injection Info
--------------
Method:	C:\METODOS EQUIPO 2 2023-2024\20241201 PET_Calibrado TPA MHET BHET DIMER.mth
Sample:	BM24_60C_np
Injection Date:	Mon Jan 13 19:45:00 2025
Manual injection
Operator:	Paloma
Instrument:	3
Notes:	
---------
Misc Info
---------
Workstation:	HPLC
Bus Address:	44
Run Time:	0.000	to	20.000	min.
-----------
Recalc Info
-----------
Recalc Method:	C:\METODOS EQUIPO 2 2023-2024\20241201 PET_Calibrado TPA MHET BHET DIMER.mth
Recalc Date:	Mon Jan 13 20:05:04 2025
Operator:	Paloma
Instrument:	3
Notes:	
Sample Rate:	5.000 Hz.
Measurement Type:	1 = Area
Calculation Type:	4 = ExtStd
Normalize Results:	No
------------------------
Peak Info for Channel 1
------------------------
4 Peaks (tR	Timeoffset	RRT	Sepcode	Width	Counts	Result	Name)
6.085	0.055	0.0000	BB	48.37	1622274	16.081873	TPA (uM)
7.060	0.001	0.0000	BB	4.92	6742287	129.553909	MHET (uM)
7.359	0.006	0.0000	BB	5.18	2996123	36.323223	BHET (uM)
9.027	-0.083	0.0000	BB	6.54	13177425	264.831390	DIMER (uM)

Results for Channel	2	=	260.00	nm
Title:	Report Title
Run File:	C:\HPLC\PET 2025\2025.01.13\bm24_60c_np004.run
--------------
Injection Info
--------------
Method:	C:\METODOS EQUIPO 2 2023-2024\20241201 PET_Calibrado TPA MHET BHET DIMER.mth
Sample:	BM24_60C_np
Injection Date:	Mon Jan 13 19:45:00 2025
Manual injection
Operator:	Paloma
Instrument:	3
Notes:	
---------
Misc Info
---------
Workstation:	HPLC
Bus Address:	44
Run Time:	0.000	to	20.000	min.
-----------
Recalc Info
-----------
Recalc Method:	C:\METODOS EQUIPO 2 2023-2024\20241201 PET_Calibrado TPA MHET BHET DIMER.mth
Recalc Date:	Mon Jan 13 20:05:04 2025
Operator:	Paloma
Instrument:	3
Notes:	
Sample Rate:	5.000 Hz.
Measurement Type:	1 = Area
Calculation Type:	4 = ExtStd
Normalize Results:	No
------------------------
Peak Info for Channel 2
------------------------
29 Peaks (tR	Timeoffset	RRT	Sepcode	Width	Counts	Result	Name)
0.136	0.000	0.0000	BP	8.78	58616	0.000000	
0.383	0.000	0.0000	PB	0.00	22110	0.000000	
0.620	0.000	0.0000	BB	3.34	10532	0.000000	
1.459	0.000	0.0000	BP	4.56	5598865	0.000000	
1.680	0.000	0.0000	PP	0.00	246186	0.000000	
1.946	0.000	0.0000	PB	0.00	2632295	0.000000	
2.366	0.000	0.0000	BB	3.84	20073	0.000000	
2.495	0.000	0.0000	BB	3.92	18395	0.000000	
2.740	0.000	0.0000	BB	4.00	28533	0.000000	
3.325	0.201	0.0000	BB	5.80	11890	0.242897	DHBA uM
3.459	0.000	0.0000	BB	3.66	17477	0.000000	
3.576	0.000	0.0000	BB	0.00	20523	0.000000	
4.202	0.000	0.0000	BB	12.96	36269	0.000000	
4.298	0.000	0.0000	BB	13.78	7315	0.000000	
17.703	0.000	0.0000	BV	34.08	655885	0.000000	
17.862	0.000	0.0000	VV	0.00	284422	0.000000	
17.989	0.000	0.0000	VV	0.00	297461	0.000000	
18.167	0.000	0.0000	VV	0.00	149468	0.000000	
18.258	0.000	0.0000	VV	0.00	240458	0.000000	
18.574	0.000	0.0000	VV	0.00	367497	0.000000	
18.666	0.000	0.0000	VV	0.00	189221	0.000000	
18.790	0.000	0.0000	VV	0.00	163750	0.000000	
18.897	0.000	0.0000	VV	0.00	70083	0.000000	
18.987	0.000	0.0000	VV	0.00	142162	0.000000	
19.176	0.000	0.0000	VV	0.00	114038	0.000000	
19.257	0.000	0.0000	VV	0.00	99728	0.000000	
19.540	0.000	0.0000	VV	0.00	133658	0.000000	
19.649	0.000	0.0000	VV	0.00	75667	0.000000	
19.757	0.000	0.0000	VB	0.00	21113	0.000000	
