# Supplementary material for: Engineering Escherichia coli for polyethylene terephthalate powder biodegradation via recoding of an outer membrane protein
Source: iScience. 2026 Jan 2;29(2):114621. doi: 10.1016/j.isci.2025.114621 (PMC12860643; doi:10.1016/j.isci.2025.114621)
Supplement: Data S2. Raw HPLC and UHPLC-MS data — (A) Unprocessed HPLC data files supporting Figures 4, S3, S5, Tables 1 and S4. Files are provided in.txt format corresponding to the data extracted with Varian ProStar software (Varian Inc., Palo Alto, California, USA). Each file contains absorbance values (in arbitrary units) recorded over time under the analytical conditions described in STAR Methods. (B) Raw UHPLC-MS files supporting Figure S4. The chromatograms and mass spectrometry data can be analyzed with the software MassLynx V4.1 (Waters) to obtain the mass spectra of the oligomers TET and TETE. Analytical conditions described in STAR Methods. (A and B) The unprocessed HPLC and UHPLC-MS files have been deposited at Zenodo under the identifier https://zenodo.org/records/17578239. [file mmc5.zip › Data S2/A. HPLC/Figure S3/CysPm pPET 37_1.TXT]

File	C:\HPLC\PET 2025\2025.06.04\bm24_petp_37c_24h.run	Filetype	63
WTOASCII Parameters:	C:\star\WTOASCII.TXT
 1 channels
   Channel	 1	242.00	nm	in AU
Base rate 5.0000 Hz	Bunch 2	Effective rate 5.00000 Hz.	T = 0.003333 min.
6000 points	from	0.000	to	20.000	minutes
Sampling every 4 point(s)
Printing points from	0.000	to	20.000 min, point 0 to 5999
Channels	1	to	1
0.000000	 0.000000
0.013333	 -0.000422
0.026667	 -0.001010
0.040000	 -0.001219
0.053333	 -0.000868
0.066667	 -0.000392
0.080000	 -0.000229
0.093333	 -0.000390
0.106667	 -0.000645
0.120000	 -0.000758
0.133333	 -0.000631
0.146667	 -0.000416
0.160000	 -0.000368
0.173333	 -0.000511
0.186667	 -0.000671
0.200000	 -0.000857
0.213333	 -0.001113
0.226667	 -0.001231
0.240000	 -0.001144
0.253333	 -0.001075
0.266667	 -0.001063
0.280000	 -0.000935
0.293333	 -0.000669
0.306667	 -0.000368
0.320000	 -0.000132
0.333333	 -0.000007
0.346667	 0.000084
0.360000	 0.000265
0.373333	 0.000564
0.386667	 0.000913
0.400000	 0.001253
0.413333	 0.001534
0.426667	 0.001646
0.440000	 0.001493
0.453333	 0.001119
0.466666	 0.000755
0.480000	 0.000647
0.493333	 0.000830
0.506666	 0.001130
0.520000	 0.001261
0.533333	 0.001040
0.546666	 0.000668
0.560000	 0.000557
0.573333	 0.000716
0.586666	 0.000785
0.600000	 0.000617
0.613333	 0.000433
0.626666	 0.000416
0.640000	 0.000475
0.653333	 0.000488
0.666666	 0.000531
0.680000	 0.000656
0.693333	 0.000677
0.706666	 0.000405
0.720000	 -0.000062
0.733333	 -0.000425
0.746666	 -0.000507
0.760000	 -0.000421
0.773333	 -0.000411
0.786666	 -0.000510
0.800000	 -0.000550
0.813333	 -0.000509
0.826666	 -0.000533
0.839999	 -0.000695
0.853333	 -0.000942
0.866666	 -0.001149
0.879999	 -0.001226
0.893333	 -0.001172
0.906666	 -0.001015
0.919999	 -0.000858
0.933333	 -0.000897
0.946666	 -0.001139
0.959999	 -0.001320
0.973333	 -0.001229
0.986666	 -0.000910
0.999999	 -0.000633
1.013333	 -0.000660
1.026666	 -0.000935
1.039999	 -0.001124
1.053333	 -0.001057
1.066666	 -0.000861
1.079999	 -0.000672
1.093333	 -0.000490
1.106666	 -0.000335
1.119999	 -0.000283
1.133333	 -0.000352
1.146666	 -0.000519
1.159999	 -0.000729
1.173333	 -0.000825
1.186666	 -0.000723
1.199999	 -0.000563
1.213333	 -0.000493
1.226666	 -0.000531
1.239999	 -0.000640
1.253332	 -0.000724
1.266666	 -0.000741
1.279999	 -0.000806
1.293332	 -0.000978
1.306666	 -0.001118
1.319999	 -0.001059
1.333332	 -0.000808
1.346666	 -0.000516
1.359999	 -0.000261
1.373332	 -0.000045
1.386666	 0.000025
1.399999	 -0.000150
1.413332	 -0.000495
1.426666	 0.000051
1.439999	 0.008334
1.453332	 0.041306
1.466666	 0.112284
1.479999	 0.206378
1.493332	 0.286463
1.506666	 0.328871
1.519999	 0.337633
1.533332	 0.327865
1.546666	 0.310952
1.559999	 0.292322
1.573332	 0.273972
1.586666	 0.256966
1.599999	 0.242036
1.613332	 0.229069
1.626665	 0.217331
1.639999	 0.206137
1.653332	 0.195202
1.666665	 0.184404
1.679999	 0.173451
1.693332	 0.162226
1.706665	 0.151027
1.719999	 0.140011
1.733332	 0.129066
1.746665	 0.118254
1.759999	 0.107709
1.773332	 0.097341
1.786665	 0.087133
1.799999	 0.077378
1.813332	 0.068414
1.826665	 0.060455
1.839999	 0.053645
1.853332	 0.048050
1.866665	 0.043559
1.879999	 0.039912
1.893332	 0.036897
1.906665	 0.034466
1.919999	 0.032655
1.933332	 0.031429
1.946665	 0.030569
1.959998	 0.029617
1.973332	 0.028144
1.986665	 0.026171
1.999998	 0.024008
2.013332	 0.021891
2.026665	 0.019986
2.039999	 0.018269
2.053332	 0.016479
2.066665	 0.014556
2.079998	 0.012798
2.093332	 0.011396
2.106665	 0.010282
2.119998	 0.009375
2.133332	 0.008627
2.146665	 0.007919
2.159998	 0.007077
2.173332	 0.006134
2.186665	 0.005424
2.199998	 0.005141
2.213332	 0.005063
2.226665	 0.004880
2.239998	 0.004575
2.253332	 0.004345
2.266665	 0.004262
2.279998	 0.004247
2.293332	 0.004240
2.306665	 0.004207
2.319998	 0.004050
2.333332	 0.003732
2.346665	 0.003447
2.359998	 0.003466
2.373332	 0.003796
2.386665	 0.004051
2.399998	 0.003891
2.413332	 0.003428
2.426665	 0.002929
2.439998	 0.002488
2.453331	 0.002130
2.466665	 0.001844
2.479998	 0.001580
2.493331	 0.001390
2.506665	 0.001334
2.519998	 0.001330
2.533331	 0.001286
2.546665	 0.001155
2.559998	 0.000871
2.573331	 0.000512
2.586665	 0.000356
2.599998	 0.000499
2.613331	 0.000703
2.626665	 0.000721
2.639998	 0.000573
2.653331	 0.000553
2.666665	 0.000901
2.679998	 0.001333
2.693331	 0.001305
2.706665	 0.000830
2.719998	 0.000407
2.733331	 0.000321
2.746665	 0.000434
2.759998	 0.000560
2.773331	 0.000705
2.786664	 0.000823
2.799998	 0.000765
2.813331	 0.000657
2.826664	 0.000695
2.839998	 0.000737
2.853331	 0.000713
2.866664	 0.000851
2.879998	 0.001108
2.893331	 0.001119
2.906664	 0.000839
2.919998	 0.000620
2.933331	 0.000679
2.946664	 0.000894
2.959998	 0.001064
2.973331	 0.001077
2.986664	 0.000895
2.999998	 0.000671
3.013331	 0.000634
3.026664	 0.000690
3.039998	 0.000612
3.053331	 0.000493
3.066664	 0.000442
3.079998	 0.000276
3.093331	 -0.000001
3.106664	 -0.000091
3.119998	 0.000052
3.133331	 0.000168
3.146664	 0.000106
3.159997	 -0.000041
3.173331	 -0.000118
3.186664	 -0.000096
3.199997	 -0.000071
3.213331	 -0.000164
3.226664	 -0.000394
3.239997	 -0.000604
3.253331	 -0.000635
3.266664	 -0.000564
3.279997	 -0.000573
3.293331	 -0.000662
3.306664	 -0.000729
3.319997	 -0.000729
3.333331	 -0.000624
3.346664	 -0.000413
3.359997	 -0.000178
3.373331	 -0.000006
3.386664	 0.000023
3.399997	 -0.000079
3.413331	 -0.000230
3.426664	 -0.000415
3.439997	 -0.000635
3.453331	 -0.000809
3.466664	 -0.000812
3.479997	 -0.000663
3.493330	 -0.000534
3.506664	 -0.000543
3.519997	 -0.000675
3.533330	 -0.000844
3.546664	 -0.001006
3.559997	 -0.001201
3.573330	 -0.001371
3.586664	 -0.001338
3.599997	 -0.001127
3.613330	 -0.000917
3.626664	 -0.000708
3.639997	 -0.000478
3.653330	 -0.000321
3.666664	 -0.000227
3.679997	 -0.000147
3.693330	 -0.000158
3.706664	 -0.000320
3.719997	 -0.000594
3.733330	 -0.000946
3.746664	 -0.001268
3.759997	 -0.001389
3.773330	 -0.001306
3.786664	 -0.001146
3.799997	 -0.001090
3.813330	 -0.001277
3.826663	 -0.001621
3.839997	 -0.001899
3.853330	 -0.002005
3.866663	 -0.001918
3.879997	 -0.001610
3.893330	 -0.001290
3.906663	 -0.001316
3.919997	 -0.001535
3.933330	 -0.001557
3.946663	 -0.001512
3.959997	 -0.001623
3.973330	 -0.001709
3.986663	 -0.001588
3.999997	 -0.001355
4.013330	 -0.001214
4.026663	 -0.001316
4.039997	 -0.001561
4.053330	 -0.001692
4.066663	 -0.001696
4.079997	 -0.001745
4.093330	 -0.001750
4.106663	 -0.001475
4.119997	 -0.001030
4.133330	 -0.000807
4.146663	 -0.000895
4.159997	 -0.001083
4.173330	 -0.001286
4.186663	 -0.001446
4.199996	 -0.001373
4.213330	 -0.001036
4.226663	 -0.000678
4.239996	 -0.000493
4.253330	 -0.000504
4.266663	 -0.000628
4.279996	 -0.000645
4.293330	 -0.000434
4.306663	 -0.000178
4.319996	 -0.000089
4.333330	 -0.000224
4.346663	 -0.000561
4.359996	 -0.000943
4.373330	 -0.001069
4.386663	 -0.000884
4.399996	 -0.000670
4.413330	 -0.000620
4.426663	 -0.000698
4.439996	 -0.000838
4.453330	 -0.000993
4.466663	 -0.001125
4.479996	 -0.001210
4.493330	 -0.001252
4.506663	 -0.001309
4.519996	 -0.001361
4.533329	 -0.001324
4.546663	 -0.001264
4.559996	 -0.001287
4.573329	 -0.001305
4.586663	 -0.001187
4.599996	 -0.000951
4.613329	 -0.000741
4.626663	 -0.000660
4.639996	 -0.000589
4.653329	 -0.000452
4.666663	 -0.000418
4.679996	 -0.000550
4.693329	 -0.000691
4.706663	 -0.000750
4.719996	 -0.000737
4.733329	 -0.000645
4.746663	 -0.000446
4.759996	 -0.000155
4.773329	 0.000068
4.786663	 0.000021
4.799996	 -0.000237
4.813329	 -0.000439
4.826663	 -0.000464
4.839996	 -0.000383
4.853329	 -0.000302
4.866663	 -0.000338
4.879996	 -0.000576
4.893329	 -0.000907
4.906662	 -0.001094
4.919996	 -0.001043
4.933329	 -0.000913
4.946662	 -0.000935
4.959996	 -0.001029
4.973329	 -0.000928
4.986662	 -0.000645
4.999996	 -0.000417
5.013329	 -0.000331
5.026662	 -0.000272
5.039996	 -0.000127
5.053329	 0.000060
5.066662	 0.000123
5.079996	 0.000005
5.093329	 -0.000170
5.106662	 -0.000313
5.119996	 -0.000377
5.133329	 -0.000318
5.146662	 -0.000250
5.159996	 -0.000263
5.173329	 -0.000293
5.186662	 -0.000367
5.199996	 -0.000577
5.213329	 -0.000775
5.226662	 -0.000822
5.239995	 -0.000839
5.253329	 -0.000864
5.266662	 -0.000769
5.279995	 -0.000638
5.293329	 -0.000628
5.306662	 -0.000642
5.319995	 -0.000598
5.333329	 -0.000589
5.346662	 -0.000607
5.359995	 -0.000491
5.373329	 -0.000202
5.386662	 0.000077
5.399995	 0.000095
5.413329	 -0.000148
5.426662	 -0.000369
5.439995	 -0.000417
5.453329	 -0.000377
5.466662	 -0.000273
5.479995	 -0.000069
5.493329	 0.000142
5.506662	 0.000251
5.519995	 0.000273
5.533329	 0.000216
5.546662	 0.000103
5.559995	 0.000117
5.573328	 0.000415
5.586662	 0.000902
5.599995	 0.001356
5.613328	 0.001631
5.626662	 0.001656
5.639995	 0.001472
5.653328	 0.001317
5.666662	 0.001447
5.679995	 0.001789
5.693328	 0.002066
5.706662	 0.002125
5.719995	 0.002031
5.733328	 0.001969
5.746662	 0.002051
5.759995	 0.002230
5.773328	 0.002441
5.786662	 0.002654
5.799995	 0.002821
5.813328	 0.002994
5.826662	 0.003292
5.839995	 0.003710
5.853328	 0.004203
5.866662	 0.004750
5.879995	 0.005239
5.893328	 0.005590
5.906662	 0.005835
5.919995	 0.005969
5.933328	 0.006099
5.946661	 0.006557
5.959995	 0.007355
5.973328	 0.007981
5.986661	 0.008196
5.999995	 0.008400
6.013328	 0.008889
6.026661	 0.009467
6.039995	 0.009974
6.053328	 0.010514
6.066661	 0.011127
6.079995	 0.011785
6.093328	 0.012492
6.106661	 0.013099
6.119995	 0.013420
6.133328	 0.013528
6.146661	 0.013628
6.159995	 0.013856
6.173328	 0.014312
6.186661	 0.014946
6.199995	 0.015508
6.213328	 0.015916
6.226661	 0.016373
6.239995	 0.016981
6.253328	 0.017673
6.266661	 0.018347
6.279994	 0.018776
6.293328	 0.018940
6.306661	 0.019276
6.319994	 0.020023
6.333328	 0.020788
6.346661	 0.021216
6.359994	 0.021458
6.373328	 0.021757
6.386661	 0.022204
6.399994	 0.022659
6.413328	 0.022770
6.426661	 0.022530
6.439994	 0.022366
6.453328	 0.022481
6.466661	 0.022772
6.479994	 0.023143
6.493328	 0.023463
6.506661	 0.023657
6.519994	 0.023803
6.533328	 0.023847
6.546661	 0.023638
6.559994	 0.023381
6.573328	 0.023421
6.586661	 0.023678
6.599994	 0.023914
6.613328	 0.024161
6.626661	 0.024441
6.639994	 0.024569
6.653327	 0.024473
6.666661	 0.024315
6.679994	 0.024235
6.693327	 0.024227
6.706661	 0.024256
6.719994	 0.024360
6.733327	 0.024584
6.746661	 0.024803
6.759994	 0.024822
6.773327	 0.024641
6.786661	 0.024377
6.799994	 0.024181
6.813327	 0.024323
6.826661	 0.024878
6.839994	 0.025374
6.853327	 0.025377
6.866661	 0.025145
6.879994	 0.025161
6.893327	 0.025473
6.906661	 0.025831
6.919994	 0.026104
6.933327	 0.026339
6.946661	 0.026585
6.959994	 0.026776
6.973327	 0.026889
6.986660	 0.027044
6.999994	 0.027268
7.013327	 0.027484
7.026660	 0.027766
7.039994	 0.028255
7.053327	 0.028857
7.066660	 0.029292
7.079994	 0.029379
7.093327	 0.029166
7.106660	 0.028917
7.119994	 0.028918
7.133327	 0.029218
7.146660	 0.029726
7.159994	 0.030374
7.173327	 0.031055
7.186660	 0.031614
7.199994	 0.031964
7.213327	 0.032140
7.226660	 0.032216
7.239994	 0.032282
7.253327	 0.032313
7.266660	 0.032200
7.279994	 0.032058
7.293327	 0.032139
7.306660	 0.032388
7.319993	 0.032546
7.333327	 0.032621
7.346660	 0.032834
7.359993	 0.033229
7.373327	 0.033630
7.386660	 0.033799
7.399993	 0.033619
7.413327	 0.033360
7.426660	 0.033454
7.439993	 0.033932
7.453327	 0.034402
7.466660	 0.034554
7.479993	 0.034451
7.493327	 0.034262
7.506660	 0.034020
7.519993	 0.033744
7.533327	 0.033551
7.546660	 0.033580
7.559993	 0.033888
7.573327	 0.034323
7.586660	 0.034675
7.599993	 0.034983
7.613327	 0.035328
7.626660	 0.035611
7.639993	 0.035795
7.653327	 0.035953
7.666660	 0.036090
7.679993	 0.036225
7.693326	 0.036459
7.706660	 0.036751
7.719993	 0.036940
7.733326	 0.037090
7.746660	 0.037478
7.759993	 0.038009
7.773326	 0.038238
7.786660	 0.038179
7.799993	 0.038306
7.813326	 0.038721
7.826660	 0.039111
7.839993	 0.039345
7.853326	 0.039480
7.866660	 0.039588
7.879993	 0.039773
7.893326	 0.039927
7.906660	 0.039802
7.919993	 0.039506
7.933326	 0.039370
7.946660	 0.039533
7.959993	 0.040000
7.973326	 0.040684
7.986660	 0.041307
7.999993	 0.041649
8.013327	 0.041871
8.026660	 0.042186
8.039993	 0.042446
8.053327	 0.042498
8.066660	 0.042516
8.079993	 0.042646
8.093327	 0.042792
8.106660	 0.042922
8.119993	 0.043150
8.133327	 0.043416
8.146660	 0.043523
8.159993	 0.043558
8.173326	 0.043837
8.186660	 0.044369
8.199993	 0.044813
8.213326	 0.044998
8.226660	 0.045027
8.239993	 0.044926
8.253326	 0.044712
8.266660	 0.044657
8.279993	 0.045040
8.293326	 0.045807
8.306660	 0.046606
8.319993	 0.047103
8.333326	 0.047225
8.346660	 0.047104
8.359993	 0.046935
8.373326	 0.046875
8.386660	 0.046930
8.399993	 0.047016
8.413326	 0.047131
8.426660	 0.047285
8.439993	 0.047480
8.453326	 0.047763
8.466660	 0.048123
8.479993	 0.048507
8.493326	 0.048853
8.506660	 0.049010
8.519993	 0.048869
8.533326	 0.048599
8.546659	 0.048505
8.559993	 0.048648
8.573326	 0.048780
8.586659	 0.048769
8.599993	 0.048809
8.613326	 0.049033
8.626659	 0.049299
8.639993	 0.049469
8.653326	 0.049549
8.666659	 0.049647
8.679993	 0.049855
8.693326	 0.050105
8.706659	 0.050266
8.719993	 0.050366
8.733326	 0.050540
8.746659	 0.050791
8.759993	 0.051037
8.773326	 0.051243
8.786659	 0.051381
8.799993	 0.051398
8.813326	 0.051275
8.826659	 0.051092
8.839993	 0.050991
8.853326	 0.051145
8.866659	 0.051705
8.879992	 0.052524
8.893326	 0.053133
8.906659	 0.053307
8.919992	 0.053280
8.933326	 0.053275
8.946659	 0.053224
8.959992	 0.053024
8.973326	 0.052825
8.986659	 0.052841
8.999992	 0.053086
9.013326	 0.053515
9.026659	 0.054113
9.039992	 0.054774
9.053326	 0.055402
9.066659	 0.056057
9.079992	 0.056744
9.093326	 0.057255
9.106659	 0.057411
9.119992	 0.057313
9.133326	 0.057128
9.146659	 0.056842
9.159992	 0.056517
9.173326	 0.056365
9.186659	 0.056391
9.199992	 0.056392
9.213326	 0.056264
9.226659	 0.056054
9.239992	 0.055922
9.253325	 0.056068
9.266659	 0.056513
9.279992	 0.057062
9.293325	 0.057532
9.306659	 0.057822
9.319992	 0.057925
9.333325	 0.057956
9.346659	 0.058048
9.359992	 0.058249
9.373325	 0.058483
9.386659	 0.058633
9.399992	 0.058706
9.413325	 0.058831
9.426659	 0.059107
9.439992	 0.059554
9.453325	 0.060096
9.466659	 0.060500
9.479992	 0.060598
9.493325	 0.060541
9.506659	 0.060655
9.519992	 0.061033
9.533325	 0.061408
9.546659	 0.061614
9.559992	 0.061815
9.573325	 0.062035
9.586658	 0.062111
9.599992	 0.062146
9.613325	 0.062276
9.626658	 0.062307
9.639992	 0.062202
9.653325	 0.062302
9.666658	 0.062680
9.679992	 0.062953
9.693325	 0.063015
9.706658	 0.063180
9.719992	 0.063526
9.733325	 0.063837
9.746658	 0.064033
9.759992	 0.064032
9.773325	 0.063656
9.786658	 0.063032
9.799992	 0.062650
9.813325	 0.062818
9.826658	 0.063296
9.839992	 0.063662
9.853325	 0.063829
9.866658	 0.063957
9.879992	 0.064150
9.893325	 0.064528
9.906658	 0.065224
9.919991	 0.066057
9.933325	 0.066558
9.946658	 0.066444
9.959991	 0.065896
9.973325	 0.065425
9.986658	 0.065343
9.999991	 0.065469
10.013325	 0.065602
10.026658	 0.065805
10.039991	 0.066047
10.053325	 0.066154
10.066658	 0.066131
10.079991	 0.066144
10.093325	 0.066196
10.106658	 0.066196
10.119991	 0.066261
10.133325	 0.066552
10.146658	 0.066869
10.159991	 0.066886
10.173325	 0.066693
10.186658	 0.066667
10.199991	 0.066841
10.213325	 0.066914
10.226658	 0.066882
10.239991	 0.067012
10.253325	 0.067251
10.266658	 0.067324
10.279991	 0.067310
10.293324	 0.067501
10.306658	 0.067847
10.319991	 0.068131
10.333324	 0.068315
10.346658	 0.068399
10.359991	 0.068419
10.373324	 0.068590
10.386658	 0.069003
10.399991	 0.069531
10.413324	 0.070105
10.426658	 0.070589
10.439991	 0.070703
10.453324	 0.070434
10.466658	 0.070036
10.479991	 0.069631
10.493324	 0.069257
10.506658	 0.068984
10.519991	 0.068768
10.533324	 0.068617
10.546658	 0.068758
10.559991	 0.069324
10.573324	 0.070065
10.586658	 0.070522
10.599991	 0.070535
10.613324	 0.070328
10.626657	 0.070085
10.639991	 0.069827
10.653324	 0.069650
10.666657	 0.069768
10.679991	 0.070185
10.693324	 0.070588
10.706657	 0.070777
10.719991	 0.070862
10.733324	 0.071031
10.746657	 0.071494
10.759991	 0.072338
10.773324	 0.073254
10.786657	 0.073764
10.799991	 0.073718
10.813324	 0.073439
10.826657	 0.073325
10.839991	 0.073411
10.853324	 0.073525
10.866657	 0.073594
10.879991	 0.073626
10.893324	 0.073592
10.906657	 0.073485
10.919991	 0.073401
10.933324	 0.073391
10.946657	 0.073348
10.959991	 0.073182
10.973324	 0.072912
10.986657	 0.072657
10.999990	 0.072622
11.013324	 0.072875
11.026657	 0.073198
11.039990	 0.073324
11.053324	 0.073259
11.066657	 0.073204
11.079990	 0.073197
11.093324	 0.073155
11.106657	 0.073111
11.119990	 0.073113
11.133324	 0.073174
11.146657	 0.073345
11.159990	 0.073580
11.173324	 0.073704
11.186657	 0.073692
11.199990	 0.073640
11.213324	 0.073474
11.226657	 0.073182
11.239990	 0.073051
11.253324	 0.073157
11.266657	 0.073242
11.279990	 0.073272
11.293324	 0.073355
11.306657	 0.073315
11.319990	 0.073025
11.333323	 0.072781
11.346657	 0.072875
11.359990	 0.073223
11.373323	 0.073569
11.386657	 0.073752
11.399990	 0.073745
11.413323	 0.073618
11.426657	 0.073463
11.439990	 0.073371
11.453323	 0.073363
11.466657	 0.073381
11.479990	 0.073409
11.493323	 0.073532
11.506657	 0.073755
11.519990	 0.073966
11.533323	 0.074148
11.546657	 0.074458
11.559990	 0.074951
11.573323	 0.075291
11.586657	 0.075116
11.599990	 0.074657
11.613323	 0.074416
11.626657	 0.074371
11.639990	 0.074164
11.653323	 0.073818
11.666656	 0.073605
11.679990	 0.073607
11.693323	 0.073756
11.706656	 0.073862
11.719990	 0.073763
11.733323	 0.073563
11.746656	 0.073454
11.759990	 0.073483
11.773323	 0.073712
11.786656	 0.074210
11.799990	 0.074752
11.813323	 0.074921
11.826656	 0.074609
11.839990	 0.074177
11.853323	 0.074079
11.866656	 0.074517
11.879990	 0.075549
11.893323	 0.077440
11.906656	 0.080626
11.919990	 0.084857
11.933323	 0.088463
11.946656	 0.089483
11.959990	 0.087610
11.973323	 0.084297
11.986656	 0.081162
11.999990	 0.078959
12.013323	 0.077740
12.026656	 0.077179
12.039989	 0.076758
12.053323	 0.076245
12.066656	 0.075901
12.079989	 0.075896
12.093323	 0.075997
12.106656	 0.076077
12.119989	 0.076284
12.133323	 0.076621
12.146656	 0.076821
12.159989	 0.076645
12.173323	 0.076192
12.186656	 0.075871
12.199989	 0.075893
12.213323	 0.076042
12.226656	 0.076140
12.239989	 0.076326
12.253323	 0.076689
12.266656	 0.077080
12.279989	 0.077427
12.293323	 0.077865
12.306656	 0.078560
12.319989	 0.079593
12.333323	 0.080793
12.346656	 0.081646
12.359989	 0.081634
12.373322	 0.080826
12.386656	 0.079905
12.399989	 0.079347
12.413322	 0.079022
12.426656	 0.078767
12.439989	 0.078649
12.453322	 0.078664
12.466656	 0.078787
12.479989	 0.079029
12.493322	 0.079283
12.506656	 0.079502
12.519989	 0.079746
12.533322	 0.079915
12.546656	 0.079956
12.559989	 0.079997
12.573322	 0.079991
12.586656	 0.079727
12.599989	 0.079227
12.613322	 0.078858
12.626656	 0.078887
12.639989	 0.079081
12.653322	 0.079153
12.666656	 0.079203
12.679989	 0.079341
12.693322	 0.079515
12.706656	 0.079730
12.719989	 0.079921
12.733322	 0.079956
12.746655	 0.079932
12.759989	 0.079961
12.773322	 0.079931
12.786655	 0.079824
12.799989	 0.079791
12.813322	 0.079872
12.826655	 0.080007
12.839989	 0.080131
12.853322	 0.080160
12.866655	 0.080039
12.879989	 0.079837
12.893322	 0.079835
12.906655	 0.080175
12.919989	 0.080595
12.933322	 0.080838
12.946655	 0.080937
12.959989	 0.081001
12.973322	 0.081053
12.986655	 0.081066
12.999989	 0.080992
13.013322	 0.080895
13.026655	 0.080965
13.039989	 0.081118
13.053322	 0.081087
13.066655	 0.081010
13.079988	 0.081199
13.093322	 0.081583
13.106655	 0.081933
13.119988	 0.082206
13.133322	 0.082365
13.146655	 0.082346
13.159988	 0.082256
13.173322	 0.082246
13.186655	 0.082286
13.199988	 0.082275
13.213322	 0.082209
13.226655	 0.082210
13.239988	 0.082383
13.253322	 0.082754
13.266655	 0.083295
13.279988	 0.083804
13.293322	 0.083967
13.306655	 0.083696
13.319988	 0.083194
13.333322	 0.082740
13.346655	 0.082491
13.359988	 0.082394
13.373322	 0.082374
13.386655	 0.082468
13.399988	 0.082668
13.413321	 0.082856
13.426655	 0.082923
13.439988	 0.082828
13.453321	 0.082653
13.466655	 0.082606
13.479988	 0.082710
13.493321	 0.082808
13.506655	 0.082910
13.519988	 0.082977
13.533321	 0.082812
13.546655	 0.082538
13.559988	 0.082424
13.573321	 0.082304
13.586655	 0.081978
13.599988	 0.081686
13.613321	 0.081710
13.626655	 0.081978
13.639988	 0.082180
13.653321	 0.082120
13.666655	 0.081919
13.679988	 0.081810
13.693321	 0.081821
13.706655	 0.081871
13.719988	 0.081980
13.733321	 0.082187
13.746655	 0.082375
13.759988	 0.082365
13.773321	 0.082252
13.786654	 0.082316
13.799988	 0.082551
13.813321	 0.082786
13.826654	 0.083032
13.839988	 0.083360
13.853321	 0.083695
13.866654	 0.083847
13.879988	 0.083721
13.893321	 0.083445
13.906654	 0.083262
13.919988	 0.083335
13.933321	 0.083632
13.946654	 0.083888
13.959988	 0.083810
13.973321	 0.083507
13.986654	 0.083423
13.999988	 0.083597
14.013321	 0.083562
14.026654	 0.083243
14.039988	 0.083132
14.053321	 0.083434
14.066654	 0.083826
14.079988	 0.083936
14.093321	 0.083722
14.106654	 0.083565
14.119987	 0.083796
14.133321	 0.084204
14.146654	 0.084426
14.159987	 0.084415
14.173321	 0.084244
14.186654	 0.083959
14.199987	 0.083746
14.213321	 0.083860
14.226654	 0.084159
14.239987	 0.084246
14.253321	 0.084140
14.266654	 0.084117
14.279987	 0.084162
14.293321	 0.084139
14.306654	 0.084067
14.319987	 0.083964
14.333321	 0.083881
14.346654	 0.083980
14.359987	 0.084274
14.373321	 0.084534
14.386654	 0.084603
14.399987	 0.084599
14.413321	 0.084611
14.426654	 0.084527
14.439987	 0.084340
14.453321	 0.084227
14.466654	 0.084309
14.479987	 0.084435
14.493320	 0.084283
14.506654	 0.083849
14.519987	 0.083579
14.533320	 0.083686
14.546654	 0.083831
14.559987	 0.083747
14.573320	 0.083575
14.586654	 0.083473
14.599987	 0.083386
14.613320	 0.083280
14.626654	 0.083239
14.639987	 0.083330
14.653320	 0.083514
14.666654	 0.083628
14.679987	 0.083600
14.693320	 0.083607
14.706654	 0.083784
14.719987	 0.084020
14.733320	 0.084216
14.746654	 0.084433
14.759987	 0.084661
14.773320	 0.084705
14.786654	 0.084397
14.799987	 0.083879
14.813320	 0.083576
14.826653	 0.083713
14.839987	 0.084033
14.853320	 0.084231
14.866653	 0.084317
14.879987	 0.084323
14.893320	 0.084146
14.906653	 0.083917
14.919987	 0.083955
14.933320	 0.084248
14.946653	 0.084463
14.959987	 0.084467
14.973320	 0.084371
14.986653	 0.084192
14.999987	 0.084063
15.013320	 0.084333
15.026653	 0.084837
15.039987	 0.084993
15.053320	 0.084811
15.066653	 0.084760
15.079987	 0.084897
15.093320	 0.084905
15.106653	 0.084743
15.119987	 0.084651
15.133320	 0.084653
15.146653	 0.084546
15.159986	 0.084323
15.173320	 0.084216
15.186653	 0.084284
15.199986	 0.084321
15.213320	 0.084164
15.226653	 0.083835
15.239986	 0.083363
15.253320	 0.082788
15.266653	 0.082393
15.279986	 0.082419
15.293320	 0.082647
15.306653	 0.082744
15.319986	 0.082711
15.333320	 0.082707
15.346653	 0.082784
15.359986	 0.082927
15.373320	 0.083103
15.386653	 0.083191
15.399986	 0.083161
15.413320	 0.083163
15.426653	 0.083170
15.439986	 0.083078
15.453320	 0.083076
15.466653	 0.083190
15.479986	 0.083151
15.493320	 0.082972
15.506653	 0.082899
15.519986	 0.083013
15.533319	 0.083248
15.546653	 0.083573
15.559986	 0.083983
15.573319	 0.084372
15.586653	 0.084529
15.599986	 0.084411
15.613319	 0.084236
15.626653	 0.084209
15.639986	 0.084340
15.653319	 0.084481
15.666653	 0.084541
15.679986	 0.084547
15.693319	 0.084392
15.706653	 0.083989
15.719986	 0.083628
15.733319	 0.083620
15.746653	 0.083865
15.759986	 0.084123
15.773319	 0.084347
15.786653	 0.084527
15.799986	 0.084594
15.813319	 0.084637
15.826653	 0.084717
15.839986	 0.084667
15.853319	 0.084494
15.866652	 0.084481
15.879986	 0.084760
15.893319	 0.085113
15.906652	 0.085246
15.919986	 0.085135
15.933319	 0.085016
15.946652	 0.085055
15.959986	 0.085164
15.973319	 0.085068
15.986652	 0.084663
15.999986	 0.084293
16.013319	 0.084386
16.026653	 0.084873
16.039988	 0.085279
16.053322	 0.085416
16.066656	 0.085490
16.079990	 0.085510
16.093325	 0.085331
16.106659	 0.085127
16.119993	 0.085110
16.133327	 0.085189
16.146662	 0.085232
16.159996	 0.085151
16.173330	 0.084926
16.186665	 0.084751
16.199999	 0.084831
16.213333	 0.085082
16.226667	 0.085281
16.240002	 0.085441
16.253336	 0.085791
16.266670	 0.086365
16.280005	 0.086971
16.293339	 0.087601
16.306673	 0.088476
16.320007	 0.089732
16.333342	 0.091721
16.346676	 0.096608
16.360010	 0.108730
16.373344	 0.128635
16.386679	 0.145893
16.400013	 0.146431
16.413347	 0.129266
16.426682	 0.106822
16.440016	 0.089032
16.453350	 0.076300
16.466684	 0.065797
16.480019	 0.056462
16.493353	 0.048463
16.506687	 0.041823
16.520021	 0.036253
16.533356	 0.031553
16.546690	 0.027671
16.560024	 0.024455
16.573359	 0.021685
16.586693	 0.019341
16.600027	 0.017538
16.613361	 0.016256
16.626696	 0.015260
16.640030	 0.014223
16.653364	 0.013057
16.666698	 0.012019
16.680033	 0.011300
16.693367	 0.010765
16.706701	 0.010180
16.720036	 0.009429
16.733370	 0.008537
16.746704	 0.007654
16.760038	 0.006971
16.773373	 0.006556
16.786707	 0.006281
16.800041	 0.005957
16.813375	 0.005500
16.826710	 0.004951
16.840044	 0.004364
16.853378	 0.003755
16.866713	 0.003112
16.880047	 0.002351
16.893381	 0.001391
16.906715	 0.000356
16.920050	 -0.000505
16.933384	 -0.001157
16.946718	 -0.001701
16.960052	 -0.002156
16.973387	 -0.002620
16.986721	 -0.003292
17.000055	 -0.004111
17.013390	 -0.004788
17.026724	 -0.005305
17.040058	 -0.005934
17.053392	 -0.006799
17.066727	 -0.007671
17.080061	 -0.008222
17.093395	 -0.008361
17.106730	 -0.008257
17.120064	 -0.008142
17.133398	 -0.008161
17.146732	 -0.008287
17.160067	 -0.008400
17.173401	 -0.008427
17.186735	 -0.008379
17.200069	 -0.008261
17.213404	 -0.008071
17.226738	 -0.007827
17.240072	 -0.007530
17.253407	 -0.007213
17.266741	 -0.006961
17.280075	 -0.006793
17.293409	 -0.006584
17.306744	 -0.006162
17.320078	 -0.005554
17.333412	 -0.005046
17.346746	 -0.004825
17.360081	 -0.004718
17.373415	 -0.004518
17.386749	 -0.004266
17.400084	 -0.004116
17.413418	 -0.004100
17.426752	 -0.004061
17.440086	 -0.003852
17.453421	 -0.003561
17.466755	 -0.003336
17.480089	 -0.003107
17.493423	 -0.002801
17.506758	 -0.002493
17.520092	 -0.002195
17.533426	 -0.001912
17.546761	 -0.001699
17.560095	 -0.001452
17.573429	 -0.001071
17.586763	 -0.000727
17.600098	 -0.000584
17.613432	 -0.000523
17.626766	 -0.000364
17.640100	 -0.000137
17.653435	 0.000048
17.666769	 0.000231
17.680103	 0.000459
17.693438	 0.000589
17.706772	 0.000511
17.720106	 0.000395
17.733440	 0.000489
17.746775	 0.000794
17.760109	 0.001095
17.773443	 0.001267
17.786777	 0.001332
17.800112	 0.001349
17.813446	 0.001362
17.826780	 0.001449
17.840115	 0.001704
17.853449	 0.002058
17.866783	 0.002261
17.880117	 0.002241
17.893452	 0.002254
17.906786	 0.002449
17.920120	 0.002625
17.933455	 0.002615
17.946789	 0.002574
17.960123	 0.002693
17.973457	 0.002898
17.986792	 0.003039
18.000126	 0.003109
18.013460	 0.003160
18.026794	 0.003230
18.040129	 0.003323
18.053463	 0.003448
18.066797	 0.003601
18.080132	 0.003682
18.093466	 0.003650
18.106800	 0.003662
18.120134	 0.003822
18.133469	 0.003939
18.146803	 0.003797
18.160137	 0.003566
18.173471	 0.003597
18.186806	 0.003895
18.200140	 0.004163
18.213474	 0.004259
18.226809	 0.004312
18.240143	 0.004414
18.253477	 0.004552
18.266811	 0.004716
18.280146	 0.004816
18.293480	 0.004771
18.306814	 0.004698
18.320148	 0.004703
18.333483	 0.004668
18.346817	 0.004523
18.360151	 0.004439
18.373486	 0.004527
18.386820	 0.004686
18.400154	 0.004849
18.413488	 0.005042
18.426823	 0.005225
18.440157	 0.005291
18.453491	 0.005195
18.466825	 0.005028
18.480160	 0.004924
18.493494	 0.004839
18.506828	 0.004654
18.520163	 0.004452
18.533497	 0.004404
18.546831	 0.004563
18.560165	 0.004819
18.573500	 0.004938
18.586834	 0.004861
18.600168	 0.004821
18.613503	 0.004945
18.626837	 0.005105
18.640171	 0.005241
18.653505	 0.005338
18.666840	 0.005288
18.680174	 0.005122
18.693508	 0.005065
18.706842	 0.005198
18.720177	 0.005378
18.733511	 0.005515
18.746845	 0.005578
18.760180	 0.005494
18.773514	 0.005385
18.786848	 0.005469
18.800182	 0.005615
18.813517	 0.005546
18.826851	 0.005303
18.840185	 0.005078
18.853519	 0.005004
18.866854	 0.005188
18.880188	 0.005539
18.893522	 0.005800
18.906857	 0.005856
18.920191	 0.005768
18.933525	 0.005623
18.946859	 0.005472
18.960194	 0.005248
18.973528	 0.004955
18.986862	 0.004820
19.000196	 0.004974
19.013531	 0.005243
19.026865	 0.005337
19.040199	 0.005188
19.053534	 0.004994
19.066868	 0.004963
19.080202	 0.005118
19.093536	 0.005379
19.106871	 0.005679
19.120205	 0.005968
19.133539	 0.006194
19.146873	 0.006305
19.160208	 0.006251
19.173542	 0.006016
19.186876	 0.005644
19.200211	 0.005326
19.213545	 0.005265
19.226879	 0.005421
19.240213	 0.005642
19.253548	 0.005814
19.266882	 0.005877
19.280216	 0.005963
19.293550	 0.006180
19.306885	 0.006330
19.320219	 0.006290
19.333553	 0.006264
19.346888	 0.006344
19.360222	 0.006378
19.373556	 0.006317
19.386890	 0.006247
19.400225	 0.006199
19.413559	 0.006134
19.426893	 0.006065
19.440228	 0.006014
19.453562	 0.005926
19.466896	 0.005749
19.480230	 0.005615
19.493565	 0.005720
19.506899	 0.005932
19.520233	 0.005961
19.533567	 0.005838
19.546902	 0.005758
19.560236	 0.005704
19.573570	 0.005599
19.586905	 0.005501
19.600239	 0.005454
19.613573	 0.005446
19.626907	 0.005506
19.640242	 0.005631
19.653576	 0.005645
19.666910	 0.005343
19.680244	 0.004827
19.693579	 0.004488
19.706913	 0.004537
19.720247	 0.004801
19.733582	 0.004967
19.746916	 0.004883
19.760250	 0.004709
19.773584	 0.004708
19.786919	 0.004888
19.800253	 0.005081
19.813587	 0.005089
19.826921	 0.004825
19.840256	 0.004485
19.853590	 0.004366
19.866924	 0.004485
19.880259	 0.004574
19.893593	 0.004471
19.906927	 0.004349
19.920261	 0.004424
19.933596	 0.004628
19.946930	 0.004790
19.960264	 0.004839
19.973598	 0.004759
19.986933	 0.004639

*------------------------ End of raw data
Results for Channel	1	=	242.00	nm
Title:	Report Title
Run File:	C:\HPLC\PET 2025\2025.06.04\bm24_petp_37c_24h.run
--------------
Injection Info
--------------
Method:	C:\METODOS EQUIPO 2 2025\20250402 PET_Calibrado TPA MHET BHET DIMER.mth
Sample:	BM24_PETp_37C_24h
Injection Date:	Wed Jun 04 13:29:36 2025
Manual injection
Operator:	Paloma
Instrument:	3
Notes:	
---------
Misc Info
---------
Workstation:	HPLC
Bus Address:	44
Run Time:	0.000	to	20.000	min.
-----------
Recalc Info
-----------
Recalc Method:	c:\metodos equipo 2 2025\20250402 pet_calibrado tpa mhet bhet dimer.mth
Recalc Date:	Thu Jun 05 08:35:06 2025
Operator:	Paloma
Instrument:	3
Notes:	
Sample Rate:	5.000 Hz.
Measurement Type:	1 = Area
Calculation Type:	4 = ExtStd
Normalize Results:	No
------------------------
Peak Info for Channel 1
------------------------
3 Peaks (tR	Timeoffset	RRT	Sepcode	Width	Counts	Result	Name)
6.622	0.274	0.0000	BB	0.57	821667	7.399806	TPA (uM)
7.468	-0.040	0.0000	BB	4.17	14801	0.178497	BHET (uM)
9.108	-0.038	0.0000	BB	9.83	138210	2.471073	DIMER (uM)
