# Supplementary material for: Engineering Escherichia coli for polyethylene terephthalate powder biodegradation via recoding of an outer membrane protein
Source: iScience. 2026 Jan 2;29(2):114621. doi: 10.1016/j.isci.2025.114621 (PMC12860643; doi:10.1016/j.isci.2025.114621)
Supplement: Data S2. Raw HPLC and UHPLC-MS data — (A) Unprocessed HPLC data files supporting Figures 4, S3, S5, Tables 1 and S4. Files are provided in.txt format corresponding to the data extracted with Varian ProStar software (Varian Inc., Palo Alto, California, USA). Each file contains absorbance values (in arbitrary units) recorded over time under the analytical conditions described in STAR Methods. (B) Raw UHPLC-MS files supporting Figure S4. The chromatograms and mass spectrometry data can be analyzed with the software MassLynx V4.1 (Waters) to obtain the mass spectra of the oligomers TET and TETE. Analytical conditions described in STAR Methods. (A and B) The unprocessed HPLC and UHPLC-MS files have been deposited at Zenodo under the identifier https://zenodo.org/records/17578239. [file mmc5.zip › Data S2/A. HPLC/Figure S3/CysPm pPET 37_2.TXT]

File	C:\HPLC\PET 2025\2025.06.04\bm24_petp_37c_24h002.run	Filetype	63
WTOASCII Parameters:	C:\star\WTOASCII.TXT
 1 channels
   Channel	 1	242.00	nm	in AU
Base rate 5.0000 Hz	Bunch 2	Effective rate 5.00000 Hz.	T = 0.003333 min.
6000 points	from	0.000	to	20.000	minutes
Sampling every 4 point(s)
Printing points from	0.000	to	20.000 min, point 0 to 5999
Channels	1	to	1
0.000000	 0.000000
0.013333	 -0.000157
0.026667	 -0.000496
0.040000	 -0.000879
0.053333	 -0.001060
0.066667	 -0.001021
0.080000	 -0.000871
0.093333	 -0.000682
0.106667	 -0.000498
0.120000	 -0.000432
0.133333	 -0.000530
0.146667	 -0.000613
0.160000	 -0.000514
0.173333	 -0.000371
0.186667	 -0.000417
0.200000	 -0.000604
0.213333	 -0.000737
0.226667	 -0.000781
0.240000	 -0.000821
0.253333	 -0.000860
0.266667	 -0.000801
0.280000	 -0.000661
0.293333	 -0.000570
0.306667	 -0.000507
0.320000	 -0.000366
0.333333	 -0.000182
0.346667	 -0.000052
0.360000	 -0.000043
0.373333	 -0.000115
0.386667	 -0.000099
0.400000	 0.000052
0.413333	 0.000222
0.426667	 0.000354
0.440000	 0.000418
0.453333	 0.000396
0.466666	 0.000331
0.480000	 0.000278
0.493333	 0.000277
0.506666	 0.000313
0.520000	 0.000337
0.533333	 0.000294
0.546666	 0.000099
0.560000	 -0.000217
0.573333	 -0.000355
0.586666	 -0.000135
0.600000	 0.000205
0.613333	 0.000346
0.626666	 0.000242
0.640000	 0.000070
0.653333	 0.000045
0.666666	 0.000195
0.680000	 0.000229
0.693333	 -0.000063
0.706666	 -0.000415
0.720000	 -0.000482
0.733333	 -0.000314
0.746666	 -0.000131
0.760000	 -0.000015
0.773333	 0.000043
0.786666	 0.000025
0.800000	 -0.000096
0.813333	 -0.000268
0.826666	 -0.000430
0.839999	 -0.000605
0.853333	 -0.000793
0.866666	 -0.000865
0.879999	 -0.000749
0.893333	 -0.000588
0.906666	 -0.000482
0.919999	 -0.000390
0.933333	 -0.000400
0.946666	 -0.000632
0.959999	 -0.000930
0.973333	 -0.001121
0.986666	 -0.001290
0.999999	 -0.001497
1.013333	 -0.001563
1.026666	 -0.001317
1.039999	 -0.000822
1.053333	 -0.000365
1.066666	 -0.000239
1.079999	 -0.000404
1.093333	 -0.000567
1.106666	 -0.000602
1.119999	 -0.000653
1.133333	 -0.000827
1.146666	 -0.001028
1.159999	 -0.001176
1.173333	 -0.001297
1.186666	 -0.001340
1.199999	 -0.001296
1.213333	 -0.001299
1.226666	 -0.001385
1.239999	 -0.001414
1.253332	 -0.001312
1.266666	 -0.001181
1.279999	 -0.001063
1.293332	 -0.000828
1.306666	 -0.000514
1.319999	 -0.000399
1.333332	 -0.000503
1.346666	 -0.000519
1.359999	 -0.000428
1.373332	 -0.000541
1.386666	 -0.000826
1.399999	 -0.000873
1.413332	 -0.000642
1.426666	 0.000042
1.439999	 0.006440
1.453332	 0.034536
1.466666	 0.100235
1.479999	 0.193726
1.493332	 0.279121
1.506666	 0.328450
1.519999	 0.341461
1.533332	 0.332743
1.546666	 0.315413
1.559999	 0.296403
1.573332	 0.278054
1.586666	 0.261139
1.599999	 0.246280
1.613332	 0.233434
1.626665	 0.221793
1.639999	 0.210510
1.653332	 0.199125
1.666665	 0.187599
1.679999	 0.176115
1.693332	 0.164786
1.706665	 0.153645
1.719999	 0.142790
1.733332	 0.132093
1.746665	 0.121109
1.759999	 0.109846
1.773332	 0.099041
1.786665	 0.089232
1.799999	 0.080217
1.813332	 0.071736
1.826665	 0.063893
1.839999	 0.056740
1.853332	 0.050208
1.866665	 0.044439
1.879999	 0.039736
1.893332	 0.036255
1.906665	 0.033923
1.919999	 0.032508
1.933332	 0.031645
1.946665	 0.030927
1.959998	 0.030053
1.973332	 0.028825
1.986665	 0.027165
1.999998	 0.025177
2.013332	 0.023058
2.026665	 0.020945
2.039999	 0.018914
2.053332	 0.017017
2.066665	 0.015214
2.079998	 0.013403
2.093332	 0.011661
2.106665	 0.010258
2.119998	 0.009340
2.133332	 0.008709
2.146665	 0.008043
2.159998	 0.007321
2.173332	 0.006813
2.186665	 0.006562
2.199998	 0.006232
2.213332	 0.005706
2.226665	 0.005309
2.239998	 0.005186
2.253332	 0.005100
2.266665	 0.004924
2.279998	 0.004752
2.293332	 0.004619
2.306665	 0.004472
2.319998	 0.004325
2.333332	 0.004256
2.346665	 0.004182
2.359998	 0.003926
2.373332	 0.003637
2.386665	 0.003653
2.399998	 0.003877
2.413332	 0.003799
2.426665	 0.003206
2.439998	 0.002456
2.453331	 0.001996
2.466665	 0.001921
2.479998	 0.002046
2.493331	 0.002109
2.506665	 0.001945
2.519998	 0.001633
2.533331	 0.001327
2.546665	 0.001085
2.559998	 0.000999
2.573331	 0.001111
2.586665	 0.001193
2.599998	 0.001052
2.613331	 0.000890
2.626665	 0.000950
2.639998	 0.001128
2.653331	 0.001210
2.666665	 0.001165
2.679998	 0.001009
2.693331	 0.000707
2.706665	 0.000357
2.719998	 0.000124
2.733331	 0.000026
2.746665	 -0.000019
2.759998	 0.000029
2.773331	 0.000327
2.786664	 0.000774
2.799998	 0.000971
2.813331	 0.000823
2.826664	 0.000641
2.839998	 0.000617
2.853331	 0.000761
2.866664	 0.001023
2.879998	 0.001157
2.893331	 0.001005
2.906664	 0.000736
2.919998	 0.000490
2.933331	 0.000207
2.946664	 -0.000065
2.959998	 -0.000145
2.973331	 -0.000071
2.986664	 -0.000078
2.999998	 -0.000213
3.013331	 -0.000275
3.026664	 -0.000104
3.039998	 0.000215
3.053331	 0.000414
3.066664	 0.000306
3.079998	 -0.000040
3.093331	 -0.000379
3.106664	 -0.000493
3.119998	 -0.000346
3.133331	 -0.000124
3.146664	 -0.000110
3.159997	 -0.000327
3.173331	 -0.000523
3.186664	 -0.000564
3.199997	 -0.000524
3.213331	 -0.000452
3.226664	 -0.000406
3.239997	 -0.000428
3.253331	 -0.000426
3.266664	 -0.000363
3.279997	 -0.000330
3.293331	 -0.000293
3.306664	 -0.000217
3.319997	 -0.000267
3.333331	 -0.000505
3.346664	 -0.000677
3.359997	 -0.000532
3.373331	 -0.000205
3.386664	 -0.000092
3.399997	 -0.000405
3.413331	 -0.000944
3.426664	 -0.001272
3.439997	 -0.001177
3.453331	 -0.000854
3.466664	 -0.000603
3.479997	 -0.000532
3.493330	 -0.000566
3.506664	 -0.000655
3.519997	 -0.000842
3.533330	 -0.001057
3.546664	 -0.001085
3.559997	 -0.000913
3.573330	 -0.000811
3.586664	 -0.000862
3.599997	 -0.000914
3.613330	 -0.000902
3.626664	 -0.000765
3.639997	 -0.000464
3.653330	 -0.000238
3.666664	 -0.000315
3.679997	 -0.000535
3.693330	 -0.000647
3.706664	 -0.000611
3.719997	 -0.000473
3.733330	 -0.000190
3.746664	 0.000238
3.759997	 0.000531
3.773330	 0.000367
3.786664	 -0.000143
3.799997	 -0.000499
3.813330	 -0.000365
3.826663	 0.000045
3.839997	 0.000300
3.853330	 0.000318
3.866663	 0.000261
3.879997	 0.000125
3.893330	 -0.000247
3.906663	 -0.000721
3.919997	 -0.000898
3.933330	 -0.000737
3.946663	 -0.000604
3.959997	 -0.000693
3.973330	 -0.000880
3.986663	 -0.000975
3.999997	 -0.000967
4.013330	 -0.000984
4.026663	 -0.000999
4.039997	 -0.000867
4.053330	 -0.000653
4.066663	 -0.000547
4.079997	 -0.000589
4.093330	 -0.000758
4.106663	 -0.001040
4.119997	 -0.001244
4.133330	 -0.001197
4.146663	 -0.001161
4.159997	 -0.001424
4.173330	 -0.001667
4.186663	 -0.001467
4.199996	 -0.001017
4.213330	 -0.000758
4.226663	 -0.000751
4.239996	 -0.000796
4.253330	 -0.000821
4.266663	 -0.000879
4.279996	 -0.000985
4.293330	 -0.001079
4.306663	 -0.001026
4.319996	 -0.000802
4.333330	 -0.000639
4.346663	 -0.000668
4.359996	 -0.000713
4.373330	 -0.000687
4.386663	 -0.000768
4.399996	 -0.001068
4.413330	 -0.001450
4.426663	 -0.001698
4.439996	 -0.001749
4.453330	 -0.001724
4.466663	 -0.001678
4.479996	 -0.001554
4.493330	 -0.001393
4.506663	 -0.001337
4.519996	 -0.001442
4.533329	 -0.001599
4.546663	 -0.001702
4.559996	 -0.001753
4.573329	 -0.001698
4.586663	 -0.001426
4.599996	 -0.001021
4.613329	 -0.000700
4.626663	 -0.000591
4.639996	 -0.000706
4.653329	 -0.000961
4.666663	 -0.001204
4.679996	 -0.001346
4.693329	 -0.001452
4.706663	 -0.001611
4.719996	 -0.001724
4.733329	 -0.001621
4.746663	 -0.001376
4.759996	 -0.001204
4.773329	 -0.001180
4.786663	 -0.001281
4.799996	 -0.001439
4.813329	 -0.001535
4.826663	 -0.001540
4.839996	 -0.001519
4.853329	 -0.001484
4.866663	 -0.001462
4.879996	 -0.001614
4.893329	 -0.002047
4.906662	 -0.002476
4.919996	 -0.002453
4.933329	 -0.002026
4.946662	 -0.001675
4.959996	 -0.001611
4.973329	 -0.001610
4.986662	 -0.001527
4.999996	 -0.001536
5.013329	 -0.001699
5.026662	 -0.001709
5.039996	 -0.001418
5.053329	 -0.001161
5.066662	 -0.001182
5.079996	 -0.001244
5.093329	 -0.001160
5.106662	 -0.001166
5.119996	 -0.001386
5.133329	 -0.001491
5.146662	 -0.001278
5.159996	 -0.001030
5.173329	 -0.000950
5.186662	 -0.000859
5.199996	 -0.000739
5.213329	 -0.000832
5.226662	 -0.001052
5.239995	 -0.001031
5.253329	 -0.000707
5.266662	 -0.000338
5.279995	 -0.000150
5.293329	 -0.000158
5.306662	 -0.000254
5.319995	 -0.000347
5.333329	 -0.000388
5.346662	 -0.000391
5.359995	 -0.000383
5.373329	 -0.000307
5.386662	 -0.000231
5.399995	 -0.000359
5.413329	 -0.000614
5.426662	 -0.000769
5.439995	 -0.000888
5.453329	 -0.001062
5.466662	 -0.001083
5.479995	 -0.000807
5.493329	 -0.000528
5.506662	 -0.000616
5.519995	 -0.000994
5.533329	 -0.001317
5.546662	 -0.001411
5.559995	 -0.001370
5.573328	 -0.001323
5.586662	 -0.001245
5.599995	 -0.001070
5.613328	 -0.000879
5.626662	 -0.000833
5.639995	 -0.000994
5.653328	 -0.001276
5.666662	 -0.001511
5.679995	 -0.001536
5.693328	 -0.001272
5.706662	 -0.000883
5.719995	 -0.000687
5.733328	 -0.000743
5.746662	 -0.000788
5.759995	 -0.000627
5.773328	 -0.000279
5.786662	 0.000138
5.799995	 0.000510
5.813328	 0.000819
5.826662	 0.001113
5.839995	 0.001452
5.853328	 0.001880
5.866662	 0.002265
5.879995	 0.002451
5.893328	 0.002650
5.906662	 0.003189
5.919995	 0.003948
5.933328	 0.004540
5.946661	 0.004892
5.959995	 0.005296
5.973328	 0.005912
5.986661	 0.006565
5.999995	 0.007078
6.013328	 0.007508
6.026661	 0.007957
6.039995	 0.008433
6.053328	 0.008964
6.066661	 0.009643
6.079995	 0.010438
6.093328	 0.011066
6.106661	 0.011316
6.119995	 0.011465
6.133328	 0.011883
6.146661	 0.012458
6.159995	 0.012855
6.173328	 0.013118
6.186661	 0.013569
6.199995	 0.014179
6.213328	 0.014596
6.226661	 0.014758
6.239995	 0.014955
6.253328	 0.015368
6.266661	 0.015915
6.279994	 0.016438
6.293328	 0.016872
6.306661	 0.017345
6.319994	 0.018029
6.333328	 0.018808
6.346661	 0.019344
6.359994	 0.019531
6.373328	 0.019624
6.386661	 0.019895
6.399994	 0.020290
6.413328	 0.020555
6.426661	 0.020632
6.439994	 0.020683
6.453328	 0.020821
6.466661	 0.020974
6.479994	 0.021053
6.493328	 0.021150
6.506661	 0.021349
6.519994	 0.021578
6.533328	 0.021755
6.546661	 0.021829
6.559994	 0.021842
6.573328	 0.021941
6.586661	 0.022172
6.599994	 0.022326
6.613328	 0.022162
6.626661	 0.021855
6.639994	 0.021865
6.653327	 0.022312
6.666661	 0.022831
6.679994	 0.023002
6.693327	 0.022788
6.706661	 0.022605
6.719994	 0.022809
6.733327	 0.023210
6.746661	 0.023421
6.759994	 0.023429
6.773327	 0.023462
6.786661	 0.023608
6.799994	 0.023787
6.813327	 0.023910
6.826661	 0.023954
6.839994	 0.023909
6.853327	 0.023780
6.866661	 0.023650
6.879994	 0.023591
6.893327	 0.023659
6.906661	 0.023973
6.919994	 0.024457
6.933327	 0.024751
6.946661	 0.024643
6.959994	 0.024402
6.973327	 0.024453
6.986660	 0.024878
6.999994	 0.025427
7.013327	 0.025788
7.026660	 0.025856
7.039994	 0.025752
7.053327	 0.025620
7.066660	 0.025597
7.079994	 0.025859
7.093327	 0.026402
7.106660	 0.026953
7.119994	 0.027308
7.133327	 0.027570
7.146660	 0.027939
7.159994	 0.028470
7.173327	 0.029065
7.186660	 0.029586
7.199994	 0.029953
7.213327	 0.030167
7.226660	 0.030263
7.239994	 0.030250
7.253327	 0.030137
7.266660	 0.030050
7.279994	 0.030195
7.293327	 0.030611
7.306660	 0.031053
7.319993	 0.031231
7.333327	 0.031127
7.346660	 0.031001
7.359993	 0.031061
7.373327	 0.031274
7.386660	 0.031590
7.399993	 0.031982
7.413327	 0.032231
7.426660	 0.032229
7.439993	 0.032286
7.453327	 0.032658
7.466660	 0.033105
7.479993	 0.033298
7.493327	 0.033307
7.506660	 0.033287
7.519993	 0.033127
7.533327	 0.032766
7.546660	 0.032367
7.559993	 0.032098
7.573327	 0.032167
7.586660	 0.032664
7.599993	 0.033237
7.613327	 0.033488
7.626660	 0.033539
7.639993	 0.033716
7.653327	 0.033996
7.666660	 0.034176
7.679993	 0.034320
7.693326	 0.034604
7.706660	 0.035005
7.719993	 0.035432
7.733326	 0.035867
7.746660	 0.036280
7.759993	 0.036539
7.773326	 0.036514
7.786660	 0.036347
7.799993	 0.036335
7.813326	 0.036529
7.826660	 0.036733
7.839993	 0.036880
7.853326	 0.037147
7.866660	 0.037594
7.879993	 0.037921
7.893326	 0.037872
7.906660	 0.037712
7.919993	 0.037846
7.933326	 0.038186
7.946660	 0.038434
7.959993	 0.038649
7.973326	 0.038991
7.986660	 0.039267
7.999993	 0.039265
8.013327	 0.039245
8.026660	 0.039481
8.039993	 0.039714
8.053327	 0.039705
8.066660	 0.039710
8.079993	 0.039975
8.093327	 0.040369
8.106660	 0.040690
8.119993	 0.040888
8.133327	 0.041022
8.146660	 0.041268
8.159993	 0.041677
8.173326	 0.042053
8.186660	 0.042383
8.199993	 0.042776
8.213326	 0.043026
8.226660	 0.042927
8.239993	 0.042654
8.253326	 0.042446
8.266660	 0.042473
8.279993	 0.042902
8.293326	 0.043605
8.306660	 0.044134
8.319993	 0.044239
8.333326	 0.044068
8.346660	 0.043866
8.359993	 0.043721
8.373326	 0.043683
8.386660	 0.043863
8.399993	 0.044198
8.413326	 0.044514
8.426660	 0.044801
8.439993	 0.045143
8.453326	 0.045543
8.466660	 0.045815
8.479993	 0.045776
8.493326	 0.045672
8.506660	 0.045817
8.519993	 0.046036
8.533326	 0.046169
8.546659	 0.046434
8.559993	 0.046860
8.573326	 0.047179
8.586659	 0.047371
8.599993	 0.047631
8.613326	 0.047957
8.626659	 0.048121
8.639993	 0.047965
8.653326	 0.047743
8.666659	 0.047880
8.679993	 0.048375
8.693326	 0.048880
8.706659	 0.049194
8.719993	 0.049480
8.733326	 0.050010
8.746659	 0.050728
8.759993	 0.051222
8.773326	 0.051274
8.786659	 0.051103
8.799993	 0.050974
8.813326	 0.050917
8.826659	 0.050893
8.839993	 0.050966
8.853326	 0.051190
8.866659	 0.051520
8.879992	 0.051955
8.893326	 0.052502
8.906659	 0.052978
8.919992	 0.053168
8.933326	 0.053144
8.946659	 0.053111
8.959992	 0.053108
8.973326	 0.053096
8.986659	 0.053122
8.999992	 0.053234
9.013326	 0.053459
9.026659	 0.053844
9.039992	 0.054346
9.053326	 0.054817
9.066659	 0.055230
9.079992	 0.055673
9.093326	 0.056090
9.106659	 0.056280
9.119992	 0.056195
9.133326	 0.056088
9.146659	 0.056165
9.159992	 0.056257
9.173326	 0.056150
9.186659	 0.055963
9.199992	 0.055890
9.213326	 0.055867
9.226659	 0.055730
9.239992	 0.055476
9.253325	 0.055220
9.266659	 0.055073
9.279992	 0.055105
9.293325	 0.055369
9.306659	 0.055789
9.319992	 0.056128
9.333325	 0.056299
9.346659	 0.056502
9.359992	 0.056869
9.373325	 0.057299
9.386659	 0.057726
9.399992	 0.058147
9.413325	 0.058416
9.426659	 0.058423
9.439992	 0.058263
9.453325	 0.058060
9.466659	 0.057858
9.479992	 0.057714
9.493325	 0.057683
9.506659	 0.057731
9.519992	 0.057909
9.533325	 0.058347
9.546659	 0.058898
9.559992	 0.059261
9.573325	 0.059439
9.586658	 0.059500
9.599992	 0.059289
9.613325	 0.058917
9.626658	 0.058826
9.639992	 0.059167
9.653325	 0.059711
9.666658	 0.060249
9.679992	 0.060644
9.693325	 0.060717
9.706658	 0.060436
9.719992	 0.060052
9.733325	 0.059848
9.746658	 0.059876
9.759992	 0.060053
9.773325	 0.060259
9.786658	 0.060445
9.799992	 0.060746
9.813325	 0.061285
9.826658	 0.061885
9.839992	 0.062199
9.853325	 0.062243
9.866658	 0.062385
9.879992	 0.062793
9.893325	 0.063344
9.906658	 0.063859
9.919991	 0.064170
9.933325	 0.064209
9.946658	 0.064050
9.959991	 0.063756
9.973325	 0.063338
9.986658	 0.062955
9.999991	 0.062962
10.013325	 0.063466
10.026658	 0.064039
10.039991	 0.064258
10.053325	 0.064228
10.066658	 0.064263
10.079991	 0.064364
10.093325	 0.064371
10.106658	 0.064343
10.119991	 0.064403
10.133325	 0.064494
10.146658	 0.064590
10.159991	 0.064848
10.173325	 0.065257
10.186658	 0.065565
10.199991	 0.065721
10.213325	 0.065871
10.226658	 0.065971
10.239991	 0.065902
10.253325	 0.065830
10.266658	 0.065983
10.279991	 0.066269
10.293324	 0.066401
10.306658	 0.066263
10.319991	 0.066043
10.333324	 0.066016
10.346658	 0.066186
10.359991	 0.066338
10.373324	 0.066516
10.386658	 0.067038
10.399991	 0.067852
10.413324	 0.068462
10.426658	 0.068603
10.439991	 0.068386
10.453324	 0.068019
10.466658	 0.067749
10.479991	 0.067670
10.493324	 0.067590
10.506658	 0.067432
10.519991	 0.067435
10.533324	 0.067723
10.546658	 0.068087
10.559991	 0.068307
10.573324	 0.068421
10.586658	 0.068572
10.599991	 0.068697
10.613324	 0.068625
10.626657	 0.068359
10.639991	 0.068064
10.653324	 0.067889
10.666657	 0.067901
10.679991	 0.068098
10.693324	 0.068386
10.706657	 0.068636
10.719991	 0.068783
10.733324	 0.068994
10.746657	 0.069575
10.759991	 0.070439
10.773324	 0.071020
10.786657	 0.070951
10.799991	 0.070493
10.813324	 0.070286
10.826657	 0.070697
10.839991	 0.071269
10.853324	 0.071270
10.866657	 0.070810
10.879991	 0.070594
10.893324	 0.070739
10.906657	 0.070777
10.919991	 0.070581
10.933324	 0.070450
10.946657	 0.070480
10.959991	 0.070503
10.973324	 0.070465
10.986657	 0.070430
10.999990	 0.070357
11.013324	 0.070205
11.026657	 0.070146
11.039990	 0.070278
11.053324	 0.070441
11.066657	 0.070550
11.079990	 0.070675
11.093324	 0.070781
11.106657	 0.070677
11.119990	 0.070395
11.133324	 0.070319
11.146657	 0.070614
11.159990	 0.070992
11.173324	 0.071249
11.186657	 0.071455
11.199990	 0.071659
11.213324	 0.071780
11.226657	 0.071705
11.239990	 0.071409
11.253324	 0.070983
11.266657	 0.070603
11.279990	 0.070469
11.293324	 0.070558
11.306657	 0.070587
11.319990	 0.070432
11.333323	 0.070330
11.346657	 0.070541
11.359990	 0.070966
11.373323	 0.071252
11.386657	 0.071220
11.399990	 0.071019
11.413323	 0.070891
11.426657	 0.070964
11.439990	 0.071166
11.453323	 0.071290
11.466657	 0.071278
11.479990	 0.071231
11.493323	 0.071115
11.506657	 0.070792
11.519990	 0.070387
11.533323	 0.070359
11.546657	 0.070909
11.559990	 0.071577
11.573323	 0.071872
11.586657	 0.071900
11.599990	 0.071953
11.613323	 0.072025
11.626657	 0.072001
11.639990	 0.071852
11.653323	 0.071585
11.666656	 0.071282
11.679990	 0.071110
11.693323	 0.071119
11.706656	 0.071217
11.719990	 0.071278
11.733323	 0.071148
11.746656	 0.070816
11.759990	 0.070464
11.773323	 0.070257
11.786656	 0.070352
11.799990	 0.070899
11.813323	 0.071607
11.826656	 0.071916
11.839990	 0.071799
11.853323	 0.071664
11.866656	 0.071754
11.879990	 0.072395
11.893323	 0.074233
11.906656	 0.077629
11.919990	 0.081892
11.933323	 0.085231
11.946656	 0.086018
11.959990	 0.084272
11.973323	 0.081329
11.986656	 0.078403
11.999990	 0.076015
12.013323	 0.074224
12.026656	 0.072902
12.039989	 0.072006
12.053323	 0.071577
12.066656	 0.071473
12.079989	 0.071485
12.093323	 0.071613
12.106656	 0.071937
12.119989	 0.072335
12.133323	 0.072504
12.146656	 0.072358
12.159989	 0.072223
12.173323	 0.072317
12.186656	 0.072416
12.199989	 0.072289
12.213323	 0.072085
12.226656	 0.072151
12.239989	 0.072605
12.253323	 0.073125
12.266656	 0.073309
12.279989	 0.073203
12.293323	 0.073303
12.306656	 0.074040
12.319989	 0.075278
12.333323	 0.076472
12.346656	 0.077138
12.359989	 0.077033
12.373322	 0.076269
12.386656	 0.075307
12.399989	 0.074596
12.413322	 0.074302
12.426656	 0.074287
12.439989	 0.074303
12.453322	 0.074222
12.466656	 0.074108
12.479989	 0.074171
12.493322	 0.074630
12.506656	 0.075341
12.519989	 0.075815
12.533322	 0.075812
12.546656	 0.075491
12.559989	 0.075054
12.573322	 0.074695
12.586656	 0.074587
12.599989	 0.074651
12.613322	 0.074636
12.626656	 0.074456
12.639989	 0.074280
12.653322	 0.074328
12.666656	 0.074619
12.679989	 0.074978
12.693322	 0.075195
12.706656	 0.075114
12.719989	 0.074763
12.733322	 0.074404
12.746655	 0.074295
12.759989	 0.074341
12.773322	 0.074258
12.786655	 0.074157
12.799989	 0.074361
12.813322	 0.074760
12.826655	 0.074990
12.839989	 0.075002
12.853322	 0.075055
12.866655	 0.075306
12.879989	 0.075551
12.893322	 0.075432
12.906655	 0.075000
12.919989	 0.074723
12.933322	 0.074809
12.946655	 0.074961
12.959989	 0.074889
12.973322	 0.074629
12.986655	 0.074294
12.999989	 0.073984
13.013322	 0.073920
13.026655	 0.074258
13.039989	 0.074794
13.053322	 0.075183
13.066655	 0.075311
13.079988	 0.075203
13.093322	 0.074975
13.106655	 0.074973
13.119988	 0.075382
13.133322	 0.075861
13.146655	 0.076002
13.159988	 0.075866
13.173322	 0.075775
13.186655	 0.075844
13.199988	 0.075965
13.213322	 0.076084
13.226655	 0.076219
13.239988	 0.076324
13.253322	 0.076337
13.266655	 0.076228
13.279988	 0.076017
13.293322	 0.075945
13.306655	 0.076244
13.319988	 0.076685
13.333322	 0.076806
13.346655	 0.076563
13.359988	 0.076329
13.373322	 0.076277
13.386655	 0.076283
13.399988	 0.076215
13.413321	 0.076015
13.426655	 0.075773
13.439988	 0.075710
13.453321	 0.075824
13.466655	 0.075833
13.479988	 0.075627
13.493321	 0.075329
13.506655	 0.074996
13.519988	 0.074741
13.533321	 0.074819
13.546655	 0.075212
13.559988	 0.075618
13.573321	 0.075860
13.586655	 0.075941
13.599988	 0.075923
13.613321	 0.075853
13.626655	 0.075749
13.639988	 0.075693
13.653321	 0.075772
13.666655	 0.075982
13.679988	 0.076258
13.693321	 0.076451
13.706655	 0.076447
13.719988	 0.076336
13.733321	 0.076262
13.746655	 0.076260
13.759988	 0.076321
13.773321	 0.076335
13.786654	 0.076138
13.799988	 0.075827
13.813321	 0.075682
13.826654	 0.075732
13.839988	 0.075771
13.853321	 0.075777
13.866654	 0.075952
13.879988	 0.076317
13.893321	 0.076604
13.906654	 0.076613
13.919988	 0.076440
13.933321	 0.076354
13.946654	 0.076545
13.959988	 0.076920
13.973321	 0.077122
13.986654	 0.076946
13.999988	 0.076621
14.013321	 0.076473
14.026654	 0.076529
14.039988	 0.076563
14.053321	 0.076501
14.066654	 0.076583
14.079988	 0.076860
14.093321	 0.076947
14.106654	 0.076640
14.119987	 0.076249
14.133321	 0.076138
14.146654	 0.076349
14.159987	 0.076746
14.173321	 0.077190
14.186654	 0.077529
14.199987	 0.077630
14.213321	 0.077522
14.226654	 0.077312
14.239987	 0.077103
14.253321	 0.077035
14.266654	 0.077183
14.279987	 0.077463
14.293321	 0.077671
14.306654	 0.077629
14.319987	 0.077269
14.333321	 0.076728
14.346654	 0.076419
14.359987	 0.076731
14.373321	 0.077517
14.386654	 0.078142
14.399987	 0.078181
14.413321	 0.077873
14.426654	 0.077647
14.439987	 0.077591
14.453321	 0.077614
14.466654	 0.077712
14.479987	 0.077887
14.493320	 0.077988
14.506654	 0.077907
14.519987	 0.077833
14.533320	 0.077929
14.546654	 0.078077
14.559987	 0.078172
14.573320	 0.078235
14.586654	 0.078234
14.599987	 0.078100
14.613320	 0.077908
14.626654	 0.077845
14.639987	 0.077899
14.653320	 0.077801
14.666654	 0.077448
14.679987	 0.077072
14.693320	 0.076922
14.706654	 0.076975
14.719987	 0.076975
14.733320	 0.076855
14.746654	 0.076860
14.759987	 0.077013
14.773320	 0.077082
14.786654	 0.077111
14.799987	 0.077196
14.813320	 0.077151
14.826653	 0.077024
14.839987	 0.077070
14.853320	 0.077119
14.866653	 0.076916
14.879987	 0.076658
14.893320	 0.076642
14.906653	 0.076900
14.919987	 0.077256
14.933320	 0.077507
14.946653	 0.077591
14.959987	 0.077504
14.973320	 0.077290
14.986653	 0.077201
14.999987	 0.077403
15.013320	 0.077690
15.026653	 0.077794
15.039987	 0.077621
15.053320	 0.077222
15.066653	 0.076914
15.079987	 0.077035
15.093320	 0.077495
15.106653	 0.077914
15.119987	 0.077986
15.133320	 0.077680
15.146653	 0.077251
15.159986	 0.076978
15.173320	 0.076904
15.186653	 0.076925
15.199986	 0.076950
15.213320	 0.076930
15.226653	 0.076789
15.239986	 0.076452
15.253320	 0.075965
15.266653	 0.075500
15.279986	 0.075254
15.293320	 0.075263
15.306653	 0.075323
15.319986	 0.075320
15.333320	 0.075369
15.346653	 0.075430
15.359986	 0.075303
15.373320	 0.075158
15.386653	 0.075327
15.399986	 0.075675
15.413320	 0.075825
15.426653	 0.075688
15.439986	 0.075459
15.453320	 0.075462
15.466653	 0.075948
15.479986	 0.076672
15.493320	 0.077034
15.506653	 0.076873
15.519986	 0.076639
15.533319	 0.076722
15.546653	 0.076994
15.559986	 0.077075
15.573319	 0.076890
15.586653	 0.076665
15.599986	 0.076529
15.613319	 0.076443
15.626653	 0.076405
15.639986	 0.076537
15.653319	 0.076904
15.666653	 0.077293
15.679986	 0.077345
15.693319	 0.077045
15.706653	 0.076771
15.719986	 0.076812
15.733319	 0.077162
15.746653	 0.077632
15.759986	 0.077993
15.773319	 0.078118
15.786653	 0.078003
15.799986	 0.077713
15.813319	 0.077358
15.826653	 0.077048
15.839986	 0.076865
15.853319	 0.076874
15.866652	 0.077044
15.879986	 0.077337
15.893319	 0.077796
15.906652	 0.078309
15.919986	 0.078530
15.933319	 0.078252
15.946652	 0.077718
15.959986	 0.077412
15.973319	 0.077544
15.986652	 0.077874
15.999986	 0.078114
16.013319	 0.078240
16.026653	 0.078343
16.039988	 0.078455
16.053322	 0.078484
16.066656	 0.078331
16.079990	 0.078045
16.093325	 0.077655
16.106659	 0.077247
16.119993	 0.077072
16.133327	 0.077137
16.146662	 0.077225
16.159996	 0.077333
16.173330	 0.077565
16.186665	 0.077918
16.199999	 0.078299
16.213333	 0.078515
16.226667	 0.078492
16.240002	 0.078523
16.253336	 0.078800
16.266670	 0.079150
16.280005	 0.079528
16.293339	 0.080030
16.306673	 0.080582
16.320007	 0.081281
16.333342	 0.082813
16.346676	 0.087118
16.360010	 0.098042
16.373344	 0.117016
16.386679	 0.135487
16.400013	 0.139232
16.413347	 0.124647
16.426682	 0.102578
16.440016	 0.083953
16.453350	 0.070725
16.466684	 0.060426
16.480019	 0.051407
16.493353	 0.043430
16.506687	 0.036687
16.520021	 0.031172
16.533356	 0.026769
16.546690	 0.023356
16.560024	 0.020567
16.573359	 0.017956
16.586693	 0.015459
16.600027	 0.013263
16.613361	 0.011395
16.626696	 0.009779
16.640030	 0.008371
16.653364	 0.007089
16.666698	 0.005959
16.680033	 0.005126
16.693367	 0.004512
16.706701	 0.003860
16.720036	 0.003135
16.733370	 0.002514
16.746704	 0.002038
16.760038	 0.001612
16.773373	 0.001187
16.786707	 0.000727
16.800041	 0.000228
16.813375	 -0.000196
16.826710	 -0.000460
16.840044	 -0.000772
16.853378	 -0.001497
16.866713	 -0.002618
16.880047	 -0.003693
16.893381	 -0.004458
16.906715	 -0.005143
16.920050	 -0.005999
16.933384	 -0.006781
16.946718	 -0.007176
16.960052	 -0.007361
16.973387	 -0.007747
16.986721	 -0.008523
17.000055	 -0.009479
17.013390	 -0.010175
17.026724	 -0.010546
17.040058	 -0.010982
17.053392	 -0.011643
17.066727	 -0.012310
17.080061	 -0.012820
17.093395	 -0.013151
17.106730	 -0.013348
17.120064	 -0.013533
17.133398	 -0.013792
17.146732	 -0.014182
17.160067	 -0.014618
17.173401	 -0.014786
17.186735	 -0.014590
17.200069	 -0.014301
17.213404	 -0.014150
17.226738	 -0.014126
17.240072	 -0.014079
17.253407	 -0.013858
17.266741	 -0.013486
17.280075	 -0.013133
17.293409	 -0.012906
17.306744	 -0.012710
17.320078	 -0.012415
17.333412	 -0.012089
17.346746	 -0.011776
17.360081	 -0.011355
17.373415	 -0.010892
17.386749	 -0.010643
17.400084	 -0.010548
17.413418	 -0.010300
17.426752	 -0.009904
17.440086	 -0.009588
17.453421	 -0.009428
17.466755	 -0.009377
17.480089	 -0.009310
17.493423	 -0.009056
17.506758	 -0.008663
17.520092	 -0.008361
17.533426	 -0.008250
17.546761	 -0.008255
17.560095	 -0.008282
17.573429	 -0.008286
17.586763	 -0.008159
17.600098	 -0.007753
17.613432	 -0.007097
17.626766	 -0.006469
17.640100	 -0.006121
17.653435	 -0.006020
17.666769	 -0.006018
17.680103	 -0.006069
17.693438	 -0.006090
17.706772	 -0.006015
17.720106	 -0.005909
17.733440	 -0.005832
17.746775	 -0.005756
17.760109	 -0.005565
17.773443	 -0.005168
17.786777	 -0.004687
17.800112	 -0.004341
17.813446	 -0.004177
17.826780	 -0.004053
17.840115	 -0.003852
17.853449	 -0.003663
17.866783	 -0.003659
17.880117	 -0.003833
17.893452	 -0.003993
17.906786	 -0.004044
17.920120	 -0.004125
17.933455	 -0.004308
17.946789	 -0.004369
17.960123	 -0.004178
17.973457	 -0.003951
17.986792	 -0.003912
18.000126	 -0.004043
18.013460	 -0.004184
18.026794	 -0.004188
18.040129	 -0.003990
18.053463	 -0.003616
18.066797	 -0.003258
18.080132	 -0.003159
18.093466	 -0.003249
18.106800	 -0.003224
18.120134	 -0.002950
18.133469	 -0.002532
18.146803	 -0.002273
18.160137	 -0.002364
18.173471	 -0.002545
18.186806	 -0.002527
18.200140	 -0.002470
18.213474	 -0.002654
18.226809	 -0.002943
18.240143	 -0.002959
18.253477	 -0.002670
18.266811	 -0.002395
18.280146	 -0.002274
18.293480	 -0.002187
18.306814	 -0.002141
18.320148	 -0.002269
18.333483	 -0.002487
18.346817	 -0.002570
18.360151	 -0.002557
18.373486	 -0.002682
18.386820	 -0.002833
18.400154	 -0.002653
18.413488	 -0.002247
18.426823	 -0.002064
18.440157	 -0.002190
18.453491	 -0.002350
18.466825	 -0.002307
18.480160	 -0.002033
18.493494	 -0.001732
18.506828	 -0.001642
18.520163	 -0.001754
18.533497	 -0.001859
18.546831	 -0.001806
18.560165	 -0.001670
18.573500	 -0.001653
18.586834	 -0.001809
18.600168	 -0.002029
18.613503	 -0.002209
18.626837	 -0.002290
18.640171	 -0.002246
18.653505	 -0.002060
18.666840	 -0.001768
18.680174	 -0.001504
18.693508	 -0.001359
18.706842	 -0.001355
18.720177	 -0.001493
18.733511	 -0.001654
18.746845	 -0.001756
18.760180	 -0.001897
18.773514	 -0.002086
18.786848	 -0.002253
18.800182	 -0.002440
18.813517	 -0.002542
18.826851	 -0.002340
18.840185	 -0.001975
18.853519	 -0.001819
18.866854	 -0.001990
18.880188	 -0.002225
18.893522	 -0.002188
18.906857	 -0.001886
18.920191	 -0.001586
18.933525	 -0.001409
18.946859	 -0.001316
18.960194	 -0.001288
18.973528	 -0.001306
18.986862	 -0.001297
19.000196	 -0.001185
19.013531	 -0.001012
19.026865	 -0.000917
19.040199	 -0.000966
19.053534	 -0.001164
19.066868	 -0.001469
19.080202	 -0.001733
19.093536	 -0.001733
19.106871	 -0.001364
19.120205	 -0.000866
19.133539	 -0.000630
19.146873	 -0.000749
19.160208	 -0.001023
19.173542	 -0.001300
19.186876	 -0.001514
19.200211	 -0.001547
19.213545	 -0.001465
19.226879	 -0.001612
19.240213	 -0.002029
19.253548	 -0.002363
19.266882	 -0.002466
19.280216	 -0.002395
19.293550	 -0.002099
19.306885	 -0.001653
19.320219	 -0.001413
19.333553	 -0.001570
19.346888	 -0.001881
19.360222	 -0.002131
19.373556	 -0.002432
19.386890	 -0.002823
19.400225	 -0.003109
19.413559	 -0.003165
19.426893	 -0.003000
19.440228	 -0.002742
19.453562	 -0.002646
19.466896	 -0.002769
19.480230	 -0.002927
19.493565	 -0.003001
19.506899	 -0.002977
19.520233	 -0.002873
19.533567	 -0.002819
19.546902	 -0.002926
19.560236	 -0.003075
19.573570	 -0.003108
19.586905	 -0.003085
19.600239	 -0.003151
19.613573	 -0.003238
19.626907	 -0.003136
19.640242	 -0.002870
19.653576	 -0.002764
19.666910	 -0.002998
19.680244	 -0.003289
19.693579	 -0.003337
19.706913	 -0.003209
19.720247	 -0.003013
19.733582	 -0.002737
19.746916	 -0.002514
19.760250	 -0.002527
19.773584	 -0.002723
19.786919	 -0.002923
19.800253	 -0.003035
19.813587	 -0.003068
19.826921	 -0.003086
19.840256	 -0.003102
19.853590	 -0.003048
19.866924	 -0.002892
19.880259	 -0.002715
19.893593	 -0.002652
19.906927	 -0.002692
19.920261	 -0.002726
19.933596	 -0.002786
19.946930	 -0.003000
19.960264	 -0.003299
19.973598	 -0.003402
19.986933	 -0.003189

*------------------------ End of raw data
Results for Channel	1	=	242.00	nm
Title:	Report Title
Run File:	C:\HPLC\PET 2025\2025.06.04\bm24_petp_37c_24h002.run
--------------
Injection Info
--------------
Method:	C:\METODOS EQUIPO 2 2025\20250402 PET_Calibrado TPA MHET BHET DIMER.mth
Sample:	BM24_PETp_37C_24h
Injection Date:	Wed Jun 04 13:51:23 2025
Manual injection
Operator:	Paloma
Instrument:	3
Notes:	
---------
Misc Info
---------
Workstation:	HPLC
Bus Address:	44
Run Time:	0.000	to	20.000	min.
-----------
Recalc Info
-----------
Recalc Method:	c:\metodos equipo 2 2025\20250402 pet_calibrado tpa mhet bhet dimer.mth
Recalc Date:	Thu Jun 05 08:35:06 2025
Operator:	Paloma
Instrument:	3
Notes:	
Sample Rate:	5.000 Hz.
Measurement Type:	1 = Area
Calculation Type:	4 = ExtStd
Normalize Results:	No
------------------------
Peak Info for Channel 1
------------------------
3 Peaks (tR	Timeoffset	RRT	Sepcode	Width	Counts	Result	Name)
6.602	0.254	0.0000	BB	46.80	940799	8.477862	TPA (uM)
7.488	-0.020	0.0000	BB	4.57	49625	0.598663	BHET (uM)
9.108	-0.038	0.0000	BB	11.11	100267	1.791899	DIMER (uM)
