# Supplementary material for: Engineering Escherichia coli for polyethylene terephthalate powder biodegradation via recoding of an outer membrane protein
Source: iScience. 2026 Jan 2;29(2):114621. doi: 10.1016/j.isci.2025.114621 (PMC12860643; doi:10.1016/j.isci.2025.114621)
Supplement: Data S2. Raw HPLC and UHPLC-MS data — (A) Unprocessed HPLC data files supporting Figures 4, S3, S5, Tables 1 and S4. Files are provided in.txt format corresponding to the data extracted with Varian ProStar software (Varian Inc., Palo Alto, California, USA). Each file contains absorbance values (in arbitrary units) recorded over time under the analytical conditions described in STAR Methods. (B) Raw UHPLC-MS files supporting Figure S4. The chromatograms and mass spectrometry data can be analyzed with the software MassLynx V4.1 (Waters) to obtain the mass spectra of the oligomers TET and TETE. Analytical conditions described in STAR Methods. (A and B) The unprocessed HPLC and UHPLC-MS files have been deposited at Zenodo under the identifier https://zenodo.org/records/17578239. [file mmc5.zip › Data S2/A. HPLC/Figure S3/CysPm pPET 37_3.TXT]

File	C:\HPLC\PET 2025\2025.06.04\bm24_petp_37c_24h004.run	Filetype	63
WTOASCII Parameters:	C:\star\WTOASCII.TXT
 1 channels
   Channel	 1	242.00	nm	in AU
Base rate 5.0000 Hz	Bunch 2	Effective rate 5.00000 Hz.	T = 0.003333 min.
6000 points	from	0.000	to	20.000	minutes
Sampling every 4 point(s)
Printing points from	0.000	to	20.000 min, point 0 to 5999
Channels	1	to	1
0.000000	 0.000000
0.013333	 -0.000675
0.026667	 -0.000941
0.040000	 -0.000728
0.053333	 -0.000298
0.066667	 0.000119
0.080000	 0.000404
0.093333	 0.000581
0.106667	 0.000762
0.120000	 0.000895
0.133333	 0.000837
0.146667	 0.000567
0.160000	 0.000148
0.173333	 -0.000263
0.186667	 -0.000446
0.200000	 -0.000354
0.213333	 -0.000143
0.226667	 0.000005
0.240000	 0.000003
0.253333	 -0.000117
0.266667	 -0.000206
0.280000	 -0.000084
0.293333	 0.000266
0.306667	 0.000643
0.320000	 0.000859
0.333333	 0.000875
0.346667	 0.000821
0.360000	 0.000950
0.373333	 0.001217
0.386667	 0.001233
0.400000	 0.000945
0.413333	 0.000784
0.426667	 0.001015
0.440000	 0.001422
0.453333	 0.001672
0.466666	 0.001668
0.480000	 0.001494
0.493333	 0.001167
0.506666	 0.000692
0.520000	 0.000266
0.533333	 0.000135
0.546666	 0.000313
0.560000	 0.000655
0.573333	 0.001021
0.586666	 0.001260
0.600000	 0.001290
0.613333	 0.001141
0.626666	 0.000873
0.640000	 0.000577
0.653333	 0.000357
0.666666	 0.000181
0.680000	 -0.000064
0.693333	 -0.000330
0.706666	 -0.000406
0.720000	 -0.000200
0.733333	 0.000120
0.746666	 0.000308
0.760000	 0.000287
0.773333	 0.000159
0.786666	 0.000059
0.800000	 -0.000007
0.813333	 -0.000174
0.826666	 -0.000466
0.839999	 -0.000602
0.853333	 -0.000322
0.866666	 0.000191
0.879999	 0.000487
0.893333	 0.000388
0.906666	 0.000126
0.919999	 0.000027
0.933333	 0.000158
0.946666	 0.000293
0.959999	 0.000273
0.973333	 0.000202
0.986666	 0.000202
0.999999	 0.000209
1.013333	 0.000127
1.026666	 0.000051
1.039999	 0.000175
1.053333	 0.000435
1.066666	 0.000523
1.079999	 0.000361
1.093333	 0.000242
1.106666	 0.000422
1.119999	 0.000742
1.133333	 0.000851
1.146666	 0.000805
1.159999	 0.000896
1.173333	 0.001045
1.186666	 0.001062
1.199999	 0.001058
1.213333	 0.001113
1.226666	 0.001033
1.239999	 0.000756
1.253332	 0.000494
1.266666	 0.000320
1.279999	 0.000229
1.293332	 0.000382
1.306666	 0.000713
1.319999	 0.000801
1.333332	 0.000530
1.346666	 0.000273
1.359999	 0.000255
1.373332	 0.000317
1.386666	 0.000346
1.399999	 0.000444
1.413332	 0.002454
1.426666	 0.016150
1.439999	 0.060199
1.453332	 0.141595
1.466666	 0.236054
1.479999	 0.306855
1.493332	 0.338684
1.506666	 0.340503
1.519999	 0.326899
1.533332	 0.307786
1.546666	 0.288207
1.559999	 0.270091
1.573332	 0.253843
1.586666	 0.239523
1.599999	 0.227038
1.613332	 0.215807
1.626665	 0.205044
1.639999	 0.194192
1.653332	 0.182808
1.666665	 0.170815
1.679999	 0.159002
1.693332	 0.148231
1.706665	 0.138188
1.719999	 0.127818
1.733332	 0.116786
1.746665	 0.105688
1.759999	 0.095111
1.773332	 0.085186
1.786665	 0.075996
1.799999	 0.067757
1.813332	 0.060439
1.826665	 0.053766
1.839999	 0.047698
1.853332	 0.042435
1.866665	 0.038169
1.879999	 0.035089
1.893332	 0.033235
1.906665	 0.032310
1.919999	 0.031791
1.933332	 0.031147
1.946665	 0.030058
1.959998	 0.028496
1.973332	 0.026604
1.986665	 0.024568
1.999998	 0.022512
2.013332	 0.020463
2.026665	 0.018484
2.039999	 0.016623
2.053332	 0.014799
2.066665	 0.013018
2.079998	 0.011505
2.093332	 0.010428
2.106665	 0.009646
2.119998	 0.008907
2.133332	 0.008136
2.146665	 0.007380
2.159998	 0.006706
2.173332	 0.006233
2.186665	 0.006036
2.199998	 0.005917
2.213332	 0.005602
2.226665	 0.005168
2.239998	 0.004851
2.253332	 0.004666
2.266665	 0.004539
2.279998	 0.004498
2.293332	 0.004476
2.306665	 0.004287
2.319998	 0.003889
2.333332	 0.003425
2.346665	 0.003118
2.359998	 0.003103
2.373332	 0.003184
2.386665	 0.003092
2.399998	 0.002855
2.413332	 0.002617
2.426665	 0.002387
2.439998	 0.002140
2.453331	 0.001937
2.466665	 0.001911
2.479998	 0.002080
2.493331	 0.002265
2.506665	 0.002369
2.519998	 0.002413
2.533331	 0.002301
2.546665	 0.002056
2.559998	 0.001951
2.573331	 0.002045
2.586665	 0.002106
2.599998	 0.002041
2.613331	 0.001972
2.626665	 0.001917
2.639998	 0.001788
2.653331	 0.001664
2.666665	 0.001741
2.679998	 0.001936
2.693331	 0.001918
2.706665	 0.001673
2.719998	 0.001556
2.733331	 0.001645
2.746665	 0.001678
2.759998	 0.001523
2.773331	 0.001320
2.786664	 0.001318
2.799998	 0.001522
2.813331	 0.001590
2.826664	 0.001310
2.839998	 0.000853
2.853331	 0.000496
2.866664	 0.000385
2.879998	 0.000478
2.893331	 0.000585
2.906664	 0.000590
2.919998	 0.000503
2.933331	 0.000344
2.946664	 0.000234
2.959998	 0.000418
2.973331	 0.000903
2.986664	 0.001345
2.999998	 0.001464
3.013331	 0.001300
3.026664	 0.001044
3.039998	 0.000840
3.053331	 0.000739
3.066664	 0.000801
3.079998	 0.001040
3.093331	 0.001242
3.106664	 0.001240
3.119998	 0.001190
3.133331	 0.001211
3.146664	 0.001124
3.159997	 0.000811
3.173331	 0.000448
3.186664	 0.000262
3.199997	 0.000337
3.213331	 0.000585
3.226664	 0.000781
3.239997	 0.000726
3.253331	 0.000511
3.266664	 0.000427
3.279997	 0.000513
3.293331	 0.000494
3.306664	 0.000181
3.319997	 -0.000343
3.333331	 -0.000899
3.346664	 -0.001290
3.359997	 -0.001348
3.373331	 -0.001106
3.386664	 -0.000802
3.399997	 -0.000644
3.413331	 -0.000576
3.426664	 -0.000466
3.439997	 -0.000423
3.453331	 -0.000521
3.466664	 -0.000468
3.479997	 -0.000084
3.493330	 0.000309
3.506664	 0.000429
3.519997	 0.000418
3.533330	 0.000526
3.546664	 0.000760
3.559997	 0.000918
3.573330	 0.000865
3.586664	 0.000729
3.599997	 0.000746
3.613330	 0.000953
3.626664	 0.001096
3.639997	 0.000959
3.653330	 0.000744
3.666664	 0.000758
3.679997	 0.000845
3.693330	 0.000684
3.706664	 0.000397
3.719997	 0.000256
3.733330	 0.000159
3.746664	 -0.000038
3.759997	 -0.000152
3.773330	 -0.000022
3.786664	 0.000215
3.799997	 0.000397
3.813330	 0.000469
3.826663	 0.000372
3.839997	 0.000110
3.853330	 -0.000183
3.866663	 -0.000357
3.879997	 -0.000355
3.893330	 -0.000203
3.906663	 0.000038
3.919997	 0.000277
3.933330	 0.000355
3.946663	 0.000167
3.959997	 -0.000140
3.973330	 -0.000313
3.986663	 -0.000352
3.999997	 -0.000430
4.013330	 -0.000515
4.026663	 -0.000432
4.039997	 -0.000201
4.053330	 -0.000020
4.066663	 0.000013
4.079997	 -0.000027
4.093330	 -0.000017
4.106663	 0.000151
4.119997	 0.000440
4.133330	 0.000626
4.146663	 0.000573
4.159997	 0.000385
4.173330	 0.000286
4.186663	 0.000358
4.199996	 0.000407
4.213330	 0.000265
4.226663	 0.000057
4.239996	 -0.000007
4.253330	 0.000105
4.266663	 0.000275
4.279996	 0.000404
4.293330	 0.000475
4.306663	 0.000504
4.319996	 0.000492
4.333330	 0.000447
4.346663	 0.000411
4.359996	 0.000453
4.373330	 0.000584
4.386663	 0.000765
4.399996	 0.001092
4.413330	 0.001593
4.426663	 0.001988
4.439996	 0.002101
4.453330	 0.002080
4.466663	 0.001983
4.479996	 0.001754
4.493330	 0.001539
4.506663	 0.001468
4.519996	 0.001434
4.533329	 0.001396
4.546663	 0.001398
4.559996	 0.001413
4.573329	 0.001418
4.586663	 0.001365
4.599996	 0.001174
4.613329	 0.000912
4.626663	 0.000792
4.639996	 0.000884
4.653329	 0.000999
4.666663	 0.000949
4.679996	 0.000757
4.693329	 0.000623
4.706663	 0.000653
4.719996	 0.000692
4.733329	 0.000554
4.746663	 0.000346
4.759996	 0.000333
4.773329	 0.000561
4.786663	 0.000818
4.799996	 0.000973
4.813329	 0.001018
4.826663	 0.000856
4.839996	 0.000475
4.853329	 0.000142
4.866663	 0.000148
4.879996	 0.000472
4.893329	 0.000822
4.906662	 0.000973
4.919996	 0.000956
4.933329	 0.000900
4.946662	 0.000840
4.959996	 0.000751
4.973329	 0.000681
4.986662	 0.000687
4.999996	 0.000740
5.013329	 0.000772
5.026662	 0.000723
5.039996	 0.000663
5.053329	 0.000787
5.066662	 0.001066
5.079996	 0.001274
5.093329	 0.001386
5.106662	 0.001517
5.119996	 0.001642
5.133329	 0.001716
5.146662	 0.001784
5.159996	 0.001826
5.173329	 0.001780
5.186662	 0.001703
5.199996	 0.001614
5.213329	 0.001426
5.226662	 0.001171
5.239995	 0.000961
5.253329	 0.000760
5.266662	 0.000496
5.279995	 0.000238
5.293329	 0.000128
5.306662	 0.000241
5.319995	 0.000534
5.333329	 0.000862
5.346662	 0.001054
5.359995	 0.001045
5.373329	 0.000913
5.386662	 0.000754
5.399995	 0.000688
5.413329	 0.000839
5.426662	 0.001103
5.439995	 0.001196
5.453329	 0.001046
5.466662	 0.000872
5.479995	 0.000858
5.493329	 0.000950
5.506662	 0.001010
5.519995	 0.001009
5.533329	 0.000982
5.546662	 0.000917
5.559995	 0.000738
5.573328	 0.000464
5.586662	 0.000312
5.599995	 0.000405
5.613328	 0.000551
5.626662	 0.000563
5.639995	 0.000482
5.653328	 0.000385
5.666662	 0.000286
5.679995	 0.000278
5.693328	 0.000457
5.706662	 0.000716
5.719995	 0.000889
5.733328	 0.001017
5.746662	 0.001240
5.759995	 0.001547
5.773328	 0.001819
5.786662	 0.002055
5.799995	 0.002377
5.813328	 0.002811
5.826662	 0.003223
5.839995	 0.003567
5.853328	 0.003992
5.866662	 0.004575
5.879995	 0.005199
5.893328	 0.005767
5.906662	 0.006321
5.919995	 0.006927
5.933328	 0.007536
5.946661	 0.008092
5.959995	 0.008649
5.973328	 0.009149
5.986661	 0.009455
5.999995	 0.009642
6.013328	 0.009860
6.026661	 0.010246
6.039995	 0.010983
6.053328	 0.011915
6.066661	 0.012535
6.079995	 0.012724
6.093328	 0.012857
6.106661	 0.013198
6.119995	 0.013728
6.133328	 0.014337
6.146661	 0.014937
6.159995	 0.015463
6.173328	 0.015820
6.186661	 0.015890
6.199995	 0.015732
6.213328	 0.015702
6.226661	 0.016084
6.239995	 0.016704
6.253328	 0.017249
6.266661	 0.017775
6.279994	 0.018448
6.293328	 0.019076
6.306661	 0.019415
6.319994	 0.019604
6.333328	 0.019923
6.346661	 0.020378
6.359994	 0.020790
6.373328	 0.021077
6.386661	 0.021220
6.399994	 0.021222
6.413328	 0.021195
6.426661	 0.021267
6.439994	 0.021492
6.453328	 0.021842
6.466661	 0.022173
6.479994	 0.022334
6.493328	 0.022350
6.506661	 0.022411
6.519994	 0.022622
6.533328	 0.022955
6.546661	 0.023261
6.559994	 0.023322
6.573328	 0.023200
6.586661	 0.023231
6.599994	 0.023461
6.613328	 0.023564
6.626661	 0.023381
6.639994	 0.023130
6.653327	 0.023035
6.666661	 0.023037
6.679994	 0.023001
6.693327	 0.022973
6.706661	 0.023100
6.719994	 0.023406
6.733327	 0.023717
6.746661	 0.023868
6.759994	 0.023859
6.773327	 0.023831
6.786661	 0.023911
6.799994	 0.024119
6.813327	 0.024443
6.826661	 0.024775
6.839994	 0.024961
6.853327	 0.025072
6.866661	 0.025380
6.879994	 0.025981
6.893327	 0.026572
6.906661	 0.026829
6.919994	 0.026859
6.933327	 0.026941
6.946661	 0.027112
6.959994	 0.027255
6.973327	 0.027272
6.986660	 0.027128
6.999994	 0.026841
7.013327	 0.026506
7.026660	 0.026307
7.039994	 0.026392
7.053327	 0.026713
7.066660	 0.027067
7.079994	 0.027335
7.093327	 0.027579
7.106660	 0.027834
7.119994	 0.028050
7.133327	 0.028336
7.146660	 0.028943
7.159994	 0.029829
7.173327	 0.030597
7.186660	 0.030972
7.199994	 0.030946
7.213327	 0.030650
7.226660	 0.030384
7.239994	 0.030364
7.253327	 0.030408
7.266660	 0.030323
7.279994	 0.030206
7.293327	 0.030168
7.306660	 0.030246
7.319993	 0.030522
7.333327	 0.030925
7.346660	 0.031265
7.359993	 0.031499
7.373327	 0.031681
7.386660	 0.031812
7.399993	 0.031902
7.413327	 0.032040
7.426660	 0.032304
7.439993	 0.032581
7.453327	 0.032669
7.466660	 0.032562
7.479993	 0.032467
7.493327	 0.032560
7.506660	 0.032788
7.519993	 0.032919
7.533327	 0.032904
7.546660	 0.032910
7.559993	 0.032857
7.573327	 0.032697
7.586660	 0.032895
7.599993	 0.033628
7.613327	 0.034341
7.626660	 0.034674
7.639993	 0.034835
7.653327	 0.035014
7.666660	 0.035227
7.679993	 0.035537
7.693326	 0.036010
7.706660	 0.036587
7.719993	 0.037019
7.733326	 0.037035
7.746660	 0.036720
7.759993	 0.036440
7.773326	 0.036383
7.786660	 0.036506
7.799993	 0.036760
7.813326	 0.037102
7.826660	 0.037397
7.839993	 0.037484
7.853326	 0.037414
7.866660	 0.037423
7.879993	 0.037683
7.893326	 0.038221
7.906660	 0.038849
7.919993	 0.039237
7.933326	 0.039247
7.946660	 0.039094
7.959993	 0.039176
7.973326	 0.039621
7.986660	 0.040104
7.999993	 0.040295
8.013327	 0.040261
8.026660	 0.040271
8.039993	 0.040362
8.053327	 0.040426
8.066660	 0.040574
8.079993	 0.040926
8.093327	 0.041301
8.106660	 0.041411
8.119993	 0.041330
8.133327	 0.041638
8.146660	 0.042635
8.159993	 0.043737
8.173326	 0.044270
8.186660	 0.044272
8.199993	 0.044095
8.213326	 0.043862
8.226660	 0.043599
8.239993	 0.043471
8.253326	 0.043643
8.266660	 0.044062
8.279993	 0.044403
8.293326	 0.044378
8.306660	 0.044163
8.319993	 0.044186
8.333326	 0.044542
8.346660	 0.044925
8.359993	 0.045089
8.373326	 0.045048
8.386660	 0.044945
8.399993	 0.045006
8.413326	 0.045384
8.426660	 0.045873
8.439993	 0.046053
8.453326	 0.045850
8.466660	 0.045637
8.479993	 0.045687
8.493326	 0.045843
8.506660	 0.045901
8.519993	 0.045949
8.533326	 0.046072
8.546659	 0.046158
8.559993	 0.046205
8.573326	 0.046296
8.586659	 0.046353
8.599993	 0.046327
8.613326	 0.046308
8.626659	 0.046375
8.639993	 0.046574
8.653326	 0.046878
8.666659	 0.047115
8.679993	 0.047190
8.693326	 0.047334
8.706659	 0.047765
8.719993	 0.048283
8.733326	 0.048510
8.746659	 0.048333
8.759993	 0.048015
8.773326	 0.047991
8.786659	 0.048406
8.799993	 0.048948
8.813326	 0.049349
8.826659	 0.049763
8.839993	 0.050348
8.853326	 0.050936
8.866659	 0.051388
8.879992	 0.051726
8.893326	 0.051987
8.906659	 0.052259
8.919992	 0.052542
8.933326	 0.052685
8.946659	 0.052740
8.959992	 0.052969
8.973326	 0.053320
8.986659	 0.053460
8.999992	 0.053470
9.013326	 0.053796
9.026659	 0.054474
9.039992	 0.055211
9.053326	 0.055947
9.066659	 0.056651
9.079992	 0.057005
9.093326	 0.056841
9.106659	 0.056484
9.119992	 0.056375
9.133326	 0.056545
9.146659	 0.056695
9.159992	 0.056697
9.173326	 0.056653
9.186659	 0.056568
9.199992	 0.056365
9.213326	 0.056138
9.226659	 0.056076
9.239992	 0.056183
9.253325	 0.056339
9.266659	 0.056496
9.279992	 0.056639
9.293325	 0.056823
9.306659	 0.057091
9.319992	 0.057218
9.333325	 0.057048
9.346659	 0.056875
9.359992	 0.057008
9.373325	 0.057348
9.386659	 0.057650
9.399992	 0.057837
9.413325	 0.057959
9.426659	 0.058062
9.439992	 0.058160
9.453325	 0.058229
9.466659	 0.058274
9.479992	 0.058407
9.493325	 0.058777
9.506659	 0.059367
9.519992	 0.059833
9.533325	 0.059819
9.546659	 0.059480
9.559992	 0.059266
9.573325	 0.059360
9.586658	 0.059641
9.599992	 0.059902
9.613325	 0.060034
9.626658	 0.060130
9.639992	 0.060292
9.653325	 0.060389
9.666658	 0.060289
9.679992	 0.060103
9.693325	 0.059975
9.706658	 0.059969
9.719992	 0.060092
9.733325	 0.060265
9.746658	 0.060479
9.759992	 0.060876
9.773325	 0.061395
9.786658	 0.061716
9.799992	 0.061742
9.813325	 0.061701
9.826658	 0.061750
9.839992	 0.061925
9.853325	 0.062301
9.866658	 0.062825
9.879992	 0.063307
9.893325	 0.063663
9.906658	 0.063867
9.919991	 0.063848
9.933325	 0.063601
9.946658	 0.063206
9.959991	 0.062797
9.973325	 0.062568
9.986658	 0.062627
9.999991	 0.062855
10.013325	 0.062995
10.026658	 0.062967
10.039991	 0.062963
10.053325	 0.063099
10.066658	 0.063216
10.079991	 0.063151
10.093325	 0.063059
10.106658	 0.063185
10.119991	 0.063434
10.133325	 0.063519
10.146658	 0.063444
10.159991	 0.063442
10.173325	 0.063620
10.186658	 0.063929
10.199991	 0.064249
10.213325	 0.064496
10.226658	 0.064738
10.239991	 0.065083
10.253325	 0.065398
10.266658	 0.065466
10.279991	 0.065315
10.293324	 0.065010
10.306658	 0.064641
10.319991	 0.064546
10.333324	 0.064846
10.346658	 0.065280
10.359991	 0.065817
10.373324	 0.066559
10.386658	 0.067337
10.399991	 0.067965
10.413324	 0.068276
10.426658	 0.068022
10.439991	 0.067345
10.453324	 0.066792
10.466658	 0.066582
10.479991	 0.066539
10.493324	 0.066591
10.506658	 0.066749
10.519991	 0.066928
10.533324	 0.067090
10.546658	 0.067262
10.559991	 0.067388
10.573324	 0.067421
10.586658	 0.067406
10.599991	 0.067337
10.613324	 0.067218
10.626657	 0.067216
10.639991	 0.067450
10.653324	 0.067788
10.666657	 0.068096
10.679991	 0.068444
10.693324	 0.068867
10.706657	 0.069169
10.719991	 0.069180
10.733324	 0.069047
10.746657	 0.069074
10.759991	 0.069344
10.773324	 0.069664
10.786657	 0.069860
10.799991	 0.070016
10.813324	 0.070277
10.826657	 0.070609
10.839991	 0.070848
10.853324	 0.070824
10.866657	 0.070442
10.879991	 0.069836
10.893324	 0.069393
10.906657	 0.069404
10.919991	 0.069684
10.933324	 0.069806
10.946657	 0.069681
10.959991	 0.069551
10.973324	 0.069590
10.986657	 0.069822
10.999990	 0.070206
11.013324	 0.070704
11.026657	 0.071285
11.039990	 0.071764
11.053324	 0.071860
11.066657	 0.071546
11.079990	 0.071126
11.093324	 0.070990
11.106657	 0.071182
11.119990	 0.071311
11.133324	 0.071175
11.146657	 0.071049
11.159990	 0.071167
11.173324	 0.071418
11.186657	 0.071567
11.199990	 0.071456
11.213324	 0.071108
11.226657	 0.070769
11.239990	 0.070687
11.253324	 0.070941
11.266657	 0.071462
11.279990	 0.071975
11.293324	 0.072202
11.306657	 0.072205
11.319990	 0.072251
11.333323	 0.072424
11.346657	 0.072612
11.359990	 0.072777
11.373323	 0.072923
11.386657	 0.072991
11.399990	 0.073029
11.413323	 0.073105
11.426657	 0.073083
11.439990	 0.072908
11.453323	 0.072775
11.466657	 0.072667
11.479990	 0.072333
11.493323	 0.071934
11.506657	 0.071932
11.519990	 0.072381
11.533323	 0.072947
11.546657	 0.073497
11.559990	 0.074095
11.573323	 0.074546
11.586657	 0.074562
11.599990	 0.074194
11.613323	 0.073750
11.626657	 0.073497
11.639990	 0.073563
11.653323	 0.073928
11.666656	 0.074307
11.679990	 0.074341
11.693323	 0.074068
11.706656	 0.073785
11.719990	 0.073582
11.733323	 0.073369
11.746656	 0.073238
11.759990	 0.073520
11.773323	 0.074270
11.786656	 0.075065
11.799990	 0.075538
11.813323	 0.075617
11.826656	 0.075369
11.839990	 0.075052
11.853323	 0.075058
11.866656	 0.075643
11.879990	 0.076793
11.893323	 0.078535
11.906656	 0.081248
11.919990	 0.084895
11.933323	 0.088114
11.946656	 0.089123
11.959990	 0.087416
11.973323	 0.084070
11.986656	 0.080668
11.999990	 0.078243
12.013323	 0.076954
12.026656	 0.076338
12.039989	 0.075927
12.053323	 0.075637
12.066656	 0.075557
12.079989	 0.075678
12.093323	 0.075853
12.106656	 0.075931
12.119989	 0.075934
12.133323	 0.076023
12.146656	 0.076161
12.159989	 0.076108
12.173323	 0.075905
12.186656	 0.075922
12.199989	 0.076280
12.213323	 0.076648
12.226656	 0.076723
12.239989	 0.076538
12.253323	 0.076288
12.266656	 0.076258
12.279989	 0.076659
12.293323	 0.077360
12.306656	 0.078226
12.319989	 0.079410
12.333323	 0.080850
12.346656	 0.082014
12.359989	 0.082435
12.373322	 0.082016
12.386656	 0.080951
12.399989	 0.079776
12.413322	 0.079074
12.426656	 0.078839
12.439989	 0.078624
12.453322	 0.078256
12.466656	 0.077934
12.479989	 0.077861
12.493322	 0.078053
12.506656	 0.078404
12.519989	 0.078798
12.533322	 0.079134
12.546656	 0.079346
12.559989	 0.079440
12.573322	 0.079432
12.586656	 0.079333
12.599989	 0.079197
12.613322	 0.079065
12.626656	 0.078876
12.639989	 0.078637
12.653322	 0.078597
12.666656	 0.078950
12.679989	 0.079522
12.693322	 0.080022
12.706656	 0.080364
12.719989	 0.080454
12.733322	 0.080149
12.746655	 0.079718
12.759989	 0.079678
12.773322	 0.080061
12.786655	 0.080447
12.799989	 0.080538
12.813322	 0.080344
12.826655	 0.080092
12.839989	 0.079973
12.853322	 0.079981
12.866655	 0.080083
12.879989	 0.080271
12.893322	 0.080445
12.906655	 0.080452
12.919989	 0.080279
12.933322	 0.080151
12.946655	 0.080217
12.959989	 0.080265
12.973322	 0.080089
12.986655	 0.079944
12.999989	 0.080153
13.013322	 0.080572
13.026655	 0.080926
13.039989	 0.081210
13.053322	 0.081376
13.066655	 0.081217
13.079988	 0.080882
13.093322	 0.080815
13.106655	 0.081089
13.119988	 0.081475
13.133322	 0.081885
13.146655	 0.082214
13.159988	 0.082335
13.173322	 0.082374
13.186655	 0.082442
13.199988	 0.082410
13.213322	 0.082282
13.226655	 0.082319
13.239988	 0.082592
13.253322	 0.082871
13.266655	 0.082974
13.279988	 0.082824
13.293322	 0.082354
13.306655	 0.081728
13.319988	 0.081304
13.333322	 0.081298
13.346655	 0.081677
13.359988	 0.082202
13.373322	 0.082520
13.386655	 0.082443
13.399988	 0.082194
13.413321	 0.082135
13.426655	 0.082209
13.439988	 0.082044
13.453321	 0.081641
13.466655	 0.081423
13.479988	 0.081538
13.493321	 0.081673
13.506655	 0.081567
13.519988	 0.081349
13.533321	 0.081270
13.546655	 0.081361
13.559988	 0.081519
13.573321	 0.081652
13.586655	 0.081785
13.599988	 0.082094
13.613321	 0.082565
13.626655	 0.082939
13.639988	 0.083028
13.653321	 0.082850
13.666655	 0.082597
13.679988	 0.082528
13.693321	 0.082767
13.706655	 0.083129
13.719988	 0.083253
13.733321	 0.083017
13.746655	 0.082583
13.759988	 0.082179
13.773321	 0.082055
13.786654	 0.082251
13.799988	 0.082390
13.813321	 0.082179
13.826654	 0.081770
13.839988	 0.081424
13.853321	 0.081241
13.866654	 0.081286
13.879988	 0.081611
13.893321	 0.082040
13.906654	 0.082275
13.919988	 0.082228
13.933321	 0.082060
13.946654	 0.081992
13.959988	 0.082117
13.973321	 0.082350
13.986654	 0.082576
13.999988	 0.082730
14.013321	 0.082817
14.026654	 0.082820
14.039988	 0.082589
14.053321	 0.082292
14.066654	 0.082376
14.079988	 0.082761
14.093321	 0.083028
14.106654	 0.083159
14.119987	 0.083375
14.133321	 0.083614
14.146654	 0.083606
14.159987	 0.083363
14.173321	 0.083276
14.186654	 0.083521
14.199987	 0.083767
14.213321	 0.083759
14.226654	 0.083716
14.239987	 0.083831
14.253321	 0.083894
14.266654	 0.083719
14.279987	 0.083441
14.293321	 0.083246
14.306654	 0.083323
14.319987	 0.083840
14.333321	 0.084537
14.346654	 0.084858
14.359987	 0.084693
14.373321	 0.084366
14.386654	 0.084068
14.399987	 0.083860
14.413321	 0.083837
14.426654	 0.083985
14.439987	 0.084168
14.453321	 0.084320
14.466654	 0.084436
14.479987	 0.084457
14.493320	 0.084389
14.506654	 0.084313
14.519987	 0.084143
14.533320	 0.083835
14.546654	 0.083597
14.559987	 0.083551
14.573320	 0.083732
14.586654	 0.084226
14.599987	 0.084800
14.613320	 0.085045
14.626654	 0.084975
14.639987	 0.084888
14.653320	 0.084963
14.666654	 0.085234
14.679987	 0.085596
14.693320	 0.085783
14.706654	 0.085568
14.719987	 0.085095
14.733320	 0.084827
14.746654	 0.084977
14.759987	 0.085277
14.773320	 0.085466
14.786654	 0.085579
14.799987	 0.085726
14.813320	 0.085934
14.826653	 0.086026
14.839987	 0.085728
14.853320	 0.085181
14.866653	 0.084827
14.879987	 0.084755
14.893320	 0.084810
14.906653	 0.084983
14.919987	 0.085246
14.933320	 0.085493
14.946653	 0.085637
14.959987	 0.085532
14.973320	 0.085266
14.986653	 0.085176
14.999987	 0.085255
15.013320	 0.085272
15.026653	 0.085321
15.039987	 0.085547
15.053320	 0.085778
15.066653	 0.085732
15.079987	 0.085360
15.093320	 0.084938
15.106653	 0.084822
15.119987	 0.085122
15.133320	 0.085606
15.146653	 0.085819
15.159986	 0.085441
15.173320	 0.084779
15.186653	 0.084456
15.199986	 0.084491
15.213320	 0.084431
15.226653	 0.084148
15.239986	 0.083854
15.253320	 0.083659
15.266653	 0.083422
15.279986	 0.083036
15.293320	 0.082734
15.306653	 0.082832
15.319986	 0.083278
15.333320	 0.083705
15.346653	 0.083824
15.359986	 0.083643
15.373320	 0.083364
15.386653	 0.083157
15.399986	 0.083049
15.413320	 0.082968
15.426653	 0.082931
15.439986	 0.083068
15.453320	 0.083373
15.466653	 0.083635
15.479986	 0.083618
15.493320	 0.083319
15.506653	 0.083004
15.519986	 0.082949
15.533319	 0.083223
15.546653	 0.083624
15.559986	 0.083771
15.573319	 0.083512
15.586653	 0.083295
15.599986	 0.083593
15.613319	 0.084112
15.626653	 0.084338
15.639986	 0.084343
15.653319	 0.084377
15.666653	 0.084437
15.679986	 0.084455
15.693319	 0.084349
15.706653	 0.084149
15.719986	 0.084121
15.733319	 0.084442
15.746653	 0.084887
15.759986	 0.085046
15.773319	 0.084784
15.786653	 0.084442
15.799986	 0.084442
15.813319	 0.084746
15.826653	 0.085054
15.839986	 0.085275
15.853319	 0.085404
15.866652	 0.085343
15.879986	 0.085105
15.893319	 0.084877
15.906652	 0.084809
15.919986	 0.084866
15.933319	 0.084969
15.946652	 0.085099
15.959986	 0.085221
15.973319	 0.085388
15.986652	 0.085675
15.999986	 0.085878
16.013319	 0.085759
16.026653	 0.085433
16.039988	 0.085164
16.053322	 0.085139
16.066656	 0.085340
16.079990	 0.085470
16.093325	 0.085260
16.106659	 0.084816
16.119993	 0.084493
16.133327	 0.084389
16.146662	 0.084263
16.159996	 0.084004
16.173330	 0.083695
16.186665	 0.083362
16.199999	 0.083195
16.213333	 0.083584
16.226667	 0.084562
16.240002	 0.085646
16.253336	 0.086414
16.266670	 0.086824
16.280005	 0.087005
16.293339	 0.087150
16.306673	 0.087568
16.320007	 0.088611
16.333342	 0.091300
16.346676	 0.098792
16.360010	 0.114581
16.373344	 0.134750
16.386679	 0.145560
16.400013	 0.137282
16.413347	 0.116232
16.426682	 0.095336
16.440016	 0.079969
16.453350	 0.068369
16.466684	 0.058456
16.480019	 0.049926
16.493353	 0.042980
16.506687	 0.037415
16.520021	 0.032749
16.533356	 0.028656
16.546690	 0.025090
16.560024	 0.022197
16.573359	 0.020034
16.586693	 0.018271
16.600027	 0.016554
16.613361	 0.014911
16.626696	 0.013464
16.640030	 0.012236
16.653364	 0.011269
16.666698	 0.010583
16.680033	 0.010107
16.693367	 0.009681
16.706701	 0.009084
16.720036	 0.008256
16.733370	 0.007421
16.746704	 0.006723
16.760038	 0.006018
16.773373	 0.005254
16.786707	 0.004582
16.800041	 0.004050
16.813375	 0.003602
16.826710	 0.003182
16.840044	 0.002608
16.853378	 0.001734
16.866713	 0.000740
16.880047	 -0.000139
16.893381	 -0.000892
16.906715	 -0.001560
16.920050	 -0.002159
16.933384	 -0.002830
16.946718	 -0.003676
16.960052	 -0.004487
16.973387	 -0.005005
16.986721	 -0.005311
17.000055	 -0.005633
17.013390	 -0.006040
17.026724	 -0.006513
17.040058	 -0.007069
17.053392	 -0.007772
17.066727	 -0.008635
17.080061	 -0.009410
17.093395	 -0.009749
17.106730	 -0.009692
17.120064	 -0.009650
17.133398	 -0.009781
17.146732	 -0.009853
17.160067	 -0.009746
17.173401	 -0.009612
17.186735	 -0.009568
17.200069	 -0.009528
17.213404	 -0.009287
17.226738	 -0.008801
17.240072	 -0.008404
17.253407	 -0.008367
17.266741	 -0.008370
17.280075	 -0.008013
17.293409	 -0.007463
17.306744	 -0.007056
17.320078	 -0.006797
17.333412	 -0.006551
17.346746	 -0.006313
17.360081	 -0.006100
17.373415	 -0.005839
17.386749	 -0.005497
17.400084	 -0.005161
17.413418	 -0.004913
17.426752	 -0.004695
17.440086	 -0.004431
17.453421	 -0.004237
17.466755	 -0.004232
17.480089	 -0.004329
17.493423	 -0.004401
17.506758	 -0.004394
17.520092	 -0.004246
17.533426	 -0.003917
17.546761	 -0.003504
17.560095	 -0.003151
17.573429	 -0.002856
17.586763	 -0.002511
17.600098	 -0.002222
17.613432	 -0.002194
17.626766	 -0.002264
17.640100	 -0.002128
17.653435	 -0.001927
17.666769	 -0.001958
17.680103	 -0.002038
17.693438	 -0.001868
17.706772	 -0.001593
17.720106	 -0.001443
17.733440	 -0.001324
17.746775	 -0.001117
17.760109	 -0.000952
17.773443	 -0.000957
17.786777	 -0.001003
17.800112	 -0.000912
17.813446	 -0.000722
17.826780	 -0.000568
17.840115	 -0.000432
17.853449	 -0.000159
17.866783	 0.000281
17.880117	 0.000670
17.893452	 0.000865
17.906786	 0.000991
17.920120	 0.001082
17.933455	 0.001034
17.946789	 0.000921
17.960123	 0.000929
17.973457	 0.001123
17.986792	 0.001425
18.000126	 0.001737
18.013460	 0.001971
18.026794	 0.002026
18.040129	 0.001979
18.053463	 0.002091
18.066797	 0.002387
18.080132	 0.002539
18.093466	 0.002342
18.106800	 0.002001
18.120134	 0.001781
18.133469	 0.001698
18.146803	 0.001648
18.160137	 0.001539
18.173471	 0.001385
18.186806	 0.001353
18.200140	 0.001522
18.213474	 0.001711
18.226809	 0.001753
18.240143	 0.001748
18.253477	 0.001897
18.266811	 0.002245
18.280146	 0.002561
18.293480	 0.002540
18.306814	 0.002280
18.320148	 0.002214
18.333483	 0.002510
18.346817	 0.002868
18.360151	 0.002932
18.373486	 0.002735
18.386820	 0.002593
18.400154	 0.002603
18.413488	 0.002589
18.426823	 0.002491
18.440157	 0.002412
18.453491	 0.002423
18.466825	 0.002554
18.480160	 0.002788
18.493494	 0.002976
18.506828	 0.002959
18.520163	 0.002771
18.533497	 0.002601
18.546831	 0.002635
18.560165	 0.002924
18.573500	 0.003255
18.586834	 0.003307
18.600168	 0.003115
18.613503	 0.003036
18.626837	 0.003231
18.640171	 0.003470
18.653505	 0.003452
18.666840	 0.003206
18.680174	 0.003066
18.693508	 0.003122
18.706842	 0.003082
18.720177	 0.002866
18.733511	 0.002736
18.746845	 0.002779
18.760180	 0.002874
18.773514	 0.002992
18.786848	 0.003112
18.800182	 0.003220
18.813517	 0.003432
18.826851	 0.003771
18.840185	 0.004056
18.853519	 0.004169
18.866854	 0.004156
18.880188	 0.004089
18.893522	 0.003923
18.906857	 0.003567
18.920191	 0.003229
18.933525	 0.003277
18.946859	 0.003633
18.960194	 0.003892
18.973528	 0.003951
18.986862	 0.003997
19.000196	 0.004104
19.013531	 0.004225
19.026865	 0.004268
19.040199	 0.004111
19.053534	 0.003804
19.066868	 0.003626
19.080202	 0.003693
19.093536	 0.003753
19.106871	 0.003618
19.120205	 0.003455
19.133539	 0.003473
19.146873	 0.003667
19.160208	 0.003894
19.173542	 0.004045
19.186876	 0.004145
19.200211	 0.004251
19.213545	 0.004305
19.226879	 0.004235
19.240213	 0.004110
19.253548	 0.004046
19.266882	 0.004062
19.280216	 0.004104
19.293550	 0.004175
19.306885	 0.004311
19.320219	 0.004444
19.333553	 0.004452
19.346888	 0.004352
19.360222	 0.004258
19.373556	 0.004208
19.386890	 0.004157
19.400225	 0.004113
19.413559	 0.004092
19.426893	 0.003987
19.440228	 0.003748
19.453562	 0.003511
19.466896	 0.003308
19.480230	 0.003003
19.493565	 0.002680
19.506899	 0.002590
19.520233	 0.002702
19.533567	 0.002759
19.546902	 0.002669
19.560236	 0.002581
19.573570	 0.002728
19.586905	 0.003162
19.600239	 0.003614
19.613573	 0.003799
19.626907	 0.003727
19.640242	 0.003535
19.653576	 0.003227
19.666910	 0.002826
19.680244	 0.002560
19.693579	 0.002551
19.706913	 0.002636
19.720247	 0.002640
19.733582	 0.002570
19.746916	 0.002621
19.760250	 0.002903
19.773584	 0.003209
19.786919	 0.003362
19.800253	 0.003453
19.813587	 0.003483
19.826921	 0.003322
19.840256	 0.003060
19.853590	 0.002956
19.866924	 0.003122
19.880259	 0.003455
19.893593	 0.003709
19.906927	 0.003640
19.920261	 0.003282
19.933596	 0.002937
19.946930	 0.002831
19.960264	 0.002928
19.973598	 0.003043
19.986933	 0.003031

*------------------------ End of raw data
Results for Channel	1	=	242.00	nm
Title:	Report Title
Run File:	C:\HPLC\PET 2025\2025.06.04\bm24_petp_37c_24h004.run
--------------
Injection Info
--------------
Method:	C:\METODOS EQUIPO 2 2025\20250402 PET_Calibrado TPA MHET BHET DIMER.mth
Sample:	BM24_PETp_37C_24h
Injection Date:	Wed Jun 04 14:13:12 2025
Manual injection
Operator:	Paloma
Instrument:	3
Notes:	
---------
Misc Info
---------
Workstation:	HPLC
Bus Address:	44
Run Time:	0.000	to	20.000	min.
-----------
Recalc Info
-----------
Recalc Method:	c:\metodos equipo 2 2025\20250402 pet_calibrado tpa mhet bhet dimer.mth
Recalc Date:	Thu Jun 05 08:35:06 2025
Operator:	Paloma
Instrument:	3
Notes:	
Sample Rate:	5.000 Hz.
Measurement Type:	1 = Area
Calculation Type:	4 = ExtStd
Normalize Results:	No
------------------------
Peak Info for Channel 1
------------------------
3 Peaks (tR	Timeoffset	RRT	Sepcode	Width	Counts	Result	Name)
6.612	0.264	0.0000	BB	51.46	685747	6.171442	TPA (uM)
7.525	0.017	0.0000	BB	12.72	23478	0.283155	BHET (uM)
9.085	-0.061	0.0000	BB	9.95	102745	1.836246	DIMER (uM)
