# Supplementary material for: Engineering Escherichia coli for polyethylene terephthalate powder biodegradation via recoding of an outer membrane protein
Source: iScience. 2026 Jan 2;29(2):114621. doi: 10.1016/j.isci.2025.114621 (PMC12860643; doi:10.1016/j.isci.2025.114621)
Supplement: Data S2. Raw HPLC and UHPLC-MS data — (A) Unprocessed HPLC data files supporting Figures 4, S3, S5, Tables 1 and S4. Files are provided in.txt format corresponding to the data extracted with Varian ProStar software (Varian Inc., Palo Alto, California, USA). Each file contains absorbance values (in arbitrary units) recorded over time under the analytical conditions described in STAR Methods. (B) Raw UHPLC-MS files supporting Figure S4. The chromatograms and mass spectrometry data can be analyzed with the software MassLynx V4.1 (Waters) to obtain the mass spectra of the oligomers TET and TETE. Analytical conditions described in STAR Methods. (A and B) The unprocessed HPLC and UHPLC-MS files have been deposited at Zenodo under the identifier https://zenodo.org/records/17578239. [file mmc5.zip › Data S2/A. HPLC/Figure S3/CysPm pPET 40_1.TXT]

File	C:\HPLC\PET 2025\2025.01.13\bm24_40c_pw.run	Filetype	63
WTOASCII Parameters:	C:\star\WTOASCII.TXT
 2 channels
   Channel	 1	242.00	nm	in AU
   Channel	 2	260.00	nm	in AU
Base rate 5.0000 Hz	Bunch 2	Effective rate 5.00000 Hz.	T = 0.003333 min.
6000 points	from	0.000	to	20.000	minutes
Sampling every 4 point(s)
Printing points from	0.000	to	20.000 min, point 0 to 5999
Channels	1	to	2
0.000000	 0.000000	0.000000
0.013333	 -0.000179	-0.000366
0.026667	 -0.000478	-0.000823
0.040000	 -0.000809	-0.001057
0.053333	 -0.000888	-0.000944
0.066667	 -0.000663	-0.000714
0.080000	 -0.000344	-0.000534
0.093333	 -0.000118	-0.000359
0.106667	 -0.000059	-0.000215
0.120000	 -0.000148	-0.000233
0.133333	 -0.000270	-0.000373
0.146667	 -0.000324	-0.000407
0.160000	 -0.000306	-0.000284
0.173333	 -0.000230	-0.000257
0.186667	 -0.000084	-0.000449
0.200000	 0.000062	-0.000603
0.213333	 0.000081	-0.000526
0.226667	 -0.000016	-0.000392
0.240000	 -0.000086	-0.000395
0.253333	 -0.000066	-0.000450
0.266667	 -0.000007	-0.000403
0.280000	 0.000034	-0.000308
0.293333	 0.000072	-0.000291
0.306667	 0.000137	-0.000279
0.320000	 0.000219	-0.000113
0.333333	 0.000355	0.000141
0.346667	 0.000541	0.000263
0.360000	 0.000599	0.000203
0.373333	 0.000456	0.000093
0.386667	 0.000313	0.000067
0.400000	 0.000296	0.000198
0.413333	 0.000255	0.000402
0.426667	 0.000126	0.000471
0.440000	 0.000143	0.000328
0.453333	 0.000388	0.000124
0.466666	 0.000549	0.000048
0.480000	 0.000466	0.000106
0.493333	 0.000353	0.000185
0.506666	 0.000386	0.000289
0.520000	 0.000497	0.000474
0.533333	 0.000549	0.000657
0.546666	 0.000513	0.000700
0.560000	 0.000475	0.000576
0.573333	 0.000454	0.000366
0.586666	 0.000357	0.000189
0.600000	 0.000204	0.000143
0.613333	 0.000160	0.000232
0.626666	 0.000275	0.000388
0.640000	 0.000398	0.000540
0.653333	 0.000402	0.000566
0.666666	 0.000318	0.000370
0.680000	 0.000204	0.000107
0.693333	 0.000069	0.000063
0.706666	 -0.000060	0.000202
0.720000	 -0.000134	0.000221
0.733333	 -0.000167	0.000045
0.746666	 -0.000206	-0.000152
0.760000	 -0.000254	-0.000228
0.773333	 -0.000247	-0.000166
0.786666	 -0.000151	-0.000089
0.800000	 -0.000012	-0.000119
0.813333	 0.000121	-0.000168
0.826666	 0.000253	-0.000086
0.839999	 0.000375	0.000055
0.853333	 0.000387	0.000110
0.866666	 0.000194	0.000060
0.879999	 -0.000094	-0.000046
0.893333	 -0.000282	-0.000136
0.906666	 -0.000355	-0.000161
0.919999	 -0.000346	-0.000225
0.933333	 -0.000222	-0.000415
0.946666	 -0.000052	-0.000564
0.959999	 -0.000045	-0.000491
0.973333	 -0.000285	-0.000288
0.986666	 -0.000564	-0.000171
0.999999	 -0.000604	-0.000205
1.013333	 -0.000385	-0.000308
1.026666	 -0.000125	-0.000394
1.039999	 0.000006	-0.000404
1.053333	 -0.000030	-0.000332
1.066666	 -0.000214	-0.000266
1.079999	 -0.000433	-0.000285
1.093333	 -0.000536	-0.000351
1.106666	 -0.000423	-0.000394
1.119999	 -0.000125	-0.000425
1.133333	 0.000176	-0.000463
1.146666	 0.000298	-0.000453
1.159999	 0.000201	-0.000360
1.173333	 -0.000033	-0.000230
1.186666	 -0.000258	-0.000130
1.199999	 -0.000338	-0.000103
1.213333	 -0.000258	-0.000163
1.226666	 -0.000116	-0.000298
1.239999	 -0.000036	-0.000422
1.253332	 -0.000069	-0.000413
1.266666	 -0.000095	-0.000254
1.279999	 0.000047	-0.000051
1.293332	 0.000358	0.000120
1.306666	 0.000708	0.000244
1.319999	 0.000951	0.000284
1.333332	 0.000968	0.000217
1.346666	 0.000731	0.000084
1.359999	 0.000376	-0.000073
1.373332	 0.000130	-0.000199
1.386666	 0.000216	-0.000161
1.399999	 0.002773	0.001336
1.413332	 0.018271	0.009822
1.426666	 0.064438	0.032542
1.439999	 0.143357	0.065370
1.453332	 0.226725	0.090352
1.466666	 0.282008	0.095006
1.479999	 0.302552	0.083568
1.493332	 0.300880	0.065630
1.506666	 0.288404	0.045615
1.519999	 0.270578	0.024795
1.533332	 0.250813	0.005174
1.546666	 0.232083	-0.010509
1.559999	 0.216130	-0.020575
1.573332	 0.203051	-0.025553
1.586666	 0.192059	-0.027362
1.599999	 0.182094	-0.027695
1.613332	 0.172210	-0.027418
1.626665	 0.162064	-0.026845
1.639999	 0.151971	-0.026003
1.653332	 0.142327	-0.024923
1.666665	 0.133037	-0.023951
1.679999	 0.123595	-0.023619
1.693332	 0.113727	-0.024158
1.706665	 0.103832	-0.025285
1.719999	 0.094566	-0.026529
1.733332	 0.086174	-0.027600
1.746665	 0.078481	-0.028309
1.759999	 0.071337	-0.028443
1.773332	 0.064766	-0.027906
1.786665	 0.058763	-0.026693
1.799999	 0.053289	-0.024720
1.813332	 0.048458	-0.021935
1.826665	 0.044318	-0.018514
1.839999	 0.040614	-0.014774
1.853332	 0.037072	-0.010980
1.866665	 0.033655	-0.007278
1.879999	 0.030452	-0.003819
1.893332	 0.027529	-0.000818
1.906665	 0.024854	0.001573
1.919999	 0.022352	0.003328
1.933332	 0.020034	0.004517
1.946665	 0.017923	0.005265
1.959998	 0.015962	0.005668
1.973332	 0.014085	0.005694
1.986665	 0.012308	0.005298
1.999998	 0.010741	0.004612
2.013332	 0.009417	0.003905
2.026665	 0.008157	0.003362
2.039999	 0.006864	0.002941
2.053332	 0.005748	0.002503
2.066665	 0.004948	0.002018
2.079998	 0.004354	0.001612
2.093332	 0.003891	0.001359
2.106665	 0.003529	0.001160
2.119998	 0.003217	0.000916
2.133332	 0.003004	0.000679
2.146665	 0.002875	0.000523
2.159998	 0.002639	0.000435
2.173332	 0.002257	0.000350
2.186665	 0.001908	0.000189
2.199998	 0.001656	-0.000024
2.213332	 0.001477	-0.000133
2.226665	 0.001459	-0.000082
2.239998	 0.001599	0.000026
2.253332	 0.001689	0.000113
2.266665	 0.001536	0.000167
2.279998	 0.001215	0.000198
2.293332	 0.001005	0.000236
2.306665	 0.001017	0.000281
2.319998	 0.001105	0.000296
2.333332	 0.001170	0.000233
2.346665	 0.001217	0.000104
2.359998	 0.001204	-0.000006
2.373332	 0.001113	-0.000047
2.386665	 0.001014	-0.000033
2.399998	 0.000971	0.000057
2.413332	 0.000999	0.000212
2.426665	 0.001023	0.000297
2.439998	 0.000951	0.000219
2.453331	 0.000836	0.000044
2.466665	 0.000775	-0.000087
2.479998	 0.000771	-0.000071
2.493331	 0.000778	0.000094
2.506665	 0.000767	0.000304
2.519998	 0.000736	0.000417
2.533331	 0.000747	0.000362
2.546665	 0.000846	0.000194
2.559998	 0.000900	0.000056
2.573331	 0.000774	0.000041
2.586665	 0.000568	0.000132
2.599998	 0.000452	0.000217
2.613331	 0.000471	0.000178
2.626665	 0.000554	0.000042
2.639998	 0.000607	-0.000035
2.653331	 0.000641	0.000005
2.666665	 0.000780	0.000044
2.679998	 0.001023	-0.000002
2.693331	 0.001136	-0.000101
2.706665	 0.000994	-0.000199
2.719998	 0.000871	-0.000197
2.733331	 0.001035	-0.000050
2.746665	 0.001304	0.000126
2.759998	 0.001355	0.000240
2.773331	 0.001189	0.000337
2.786664	 0.001011	0.000426
2.799998	 0.000870	0.000442
2.813331	 0.000705	0.000398
2.826664	 0.000560	0.000338
2.839998	 0.000505	0.000278
2.853331	 0.000499	0.000292
2.866664	 0.000503	0.000406
2.879998	 0.000541	0.000468
2.893331	 0.000599	0.000363
2.906664	 0.000655	0.000207
2.919998	 0.000718	0.000209
2.933331	 0.000762	0.000398
2.946664	 0.000741	0.000566
2.959998	 0.000654	0.000552
2.973331	 0.000550	0.000429
2.986664	 0.000490	0.000295
2.999998	 0.000489	0.000183
3.013331	 0.000473	0.000152
3.026664	 0.000399	0.000190
3.039998	 0.000363	0.000210
3.053331	 0.000383	0.000189
3.066664	 0.000332	0.000164
3.079998	 0.000264	0.000158
3.093331	 0.000365	0.000160
3.106664	 0.000562	0.000156
3.119998	 0.000641	0.000130
3.133331	 0.000583	0.000060
3.146664	 0.000498	-0.000048
3.159997	 0.000432	-0.000156
3.173331	 0.000351	-0.000234
3.186664	 0.000249	-0.000234
3.199997	 0.000250	-0.000140
3.213331	 0.000475	-0.000041
3.226664	 0.000765	-0.000025
3.239997	 0.000775	-0.000040
3.253331	 0.000462	0.000001
3.266664	 0.000157	0.000083
3.279997	 0.000057	0.000143
3.293331	 0.000056	0.000163
3.306664	 0.000070	0.000183
3.319997	 0.000148	0.000220
3.333331	 0.000251	0.000223
3.346664	 0.000238	0.000147
3.359997	 0.000112	0.000007
3.373331	 0.000040	-0.000102
3.386664	 0.000129	-0.000078
3.399997	 0.000286	0.000044
3.413331	 0.000309	0.000110
3.426664	 0.000128	0.000035
3.439997	 -0.000093	-0.000105
3.453331	 -0.000157	-0.000196
3.466664	 -0.000084	-0.000211
3.479997	 0.000002	-0.000202
3.493330	 0.000084	-0.000191
3.506664	 0.000212	-0.000170
3.519997	 0.000365	-0.000189
3.533330	 0.000464	-0.000256
3.546664	 0.000450	-0.000248
3.559997	 0.000358	-0.000122
3.573330	 0.000323	0.000010
3.586664	 0.000436	0.000080
3.599997	 0.000625	0.000106
3.613330	 0.000710	0.000135
3.626664	 0.000562	0.000226
3.639997	 0.000226	0.000329
3.653330	 -0.000059	0.000299
3.666664	 -0.000065	0.000131
3.679997	 0.000170	0.000005
3.693330	 0.000453	0.000068
3.706664	 0.000678	0.000276
3.719997	 0.000786	0.000406
3.733330	 0.000692	0.000312
3.746664	 0.000405	0.000132
3.759997	 0.000110	0.000056
3.773330	 0.000011	0.000067
3.786664	 0.000108	0.000037
3.799997	 0.000205	-0.000039
3.813330	 0.000181	-0.000053
3.826663	 0.000127	-0.000014
3.839997	 0.000156	-0.000040
3.853330	 0.000256	-0.000111
3.866663	 0.000319	-0.000129
3.879997	 0.000259	-0.000104
3.893330	 0.000132	-0.000050
3.906663	 0.000122	0.000040
3.919997	 0.000347	0.000101
3.933330	 0.000676	0.000110
3.946663	 0.000809	0.000121
3.959997	 0.000652	0.000162
3.973330	 0.000477	0.000240
3.986663	 0.000533	0.000344
3.999997	 0.000716	0.000422
4.013330	 0.000830	0.000448
4.026663	 0.000848	0.000444
4.039997	 0.000817	0.000403
4.053330	 0.000739	0.000308
4.066663	 0.000619	0.000209
4.079997	 0.000497	0.000194
4.093330	 0.000390	0.000278
4.106663	 0.000272	0.000373
4.119997	 0.000144	0.000359
4.133330	 0.000086	0.000196
4.146663	 0.000129	-0.000013
4.159997	 0.000185	-0.000094
4.173330	 0.000161	-0.000006
4.186663	 0.000035	0.000087
4.199996	 -0.000096	0.000069
4.213330	 -0.000090	0.000005
4.226663	 0.000051	-0.000023
4.239996	 0.000188	0.000007
4.253330	 0.000254	0.000098
4.266663	 0.000306	0.000190
4.279996	 0.000401	0.000177
4.293330	 0.000500	0.000058
4.306663	 0.000568	-0.000049
4.319996	 0.000598	-0.000133
4.333330	 0.000531	-0.000260
4.346663	 0.000354	-0.000303
4.359996	 0.000170	-0.000111
4.373330	 0.000040	0.000194
4.386663	 -0.000049	0.000391
4.399996	 -0.000052	0.000357
4.413330	 0.000090	0.000136
4.426663	 0.000281	-0.000033
4.439996	 0.000356	0.000008
4.453330	 0.000317	0.000101
4.466663	 0.000264	0.000039
4.479996	 0.000200	-0.000078
4.493330	 0.000085	-0.000037
4.506663	 -0.000037	0.000114
4.519996	 -0.000078	0.000158
4.533329	 -0.000018	0.000059
4.546663	 0.000120	-0.000028
4.559996	 0.000343	-0.000032
4.573329	 0.000617	-0.000023
4.586663	 0.000788	-0.000048
4.599996	 0.000700	-0.000062
4.613329	 0.000435	-0.000022
4.626663	 0.000221	0.000034
4.639996	 0.000145	0.000054
4.653329	 0.000146	0.000067
4.666663	 0.000185	0.000152
4.679996	 0.000261	0.000305
4.693329	 0.000319	0.000408
4.706663	 0.000324	0.000378
4.719996	 0.000285	0.000257
4.733329	 0.000200	0.000141
4.746663	 0.000163	0.000134
4.759996	 0.000326	0.000259
4.773329	 0.000670	0.000382
4.786663	 0.000976	0.000428
4.799996	 0.001075	0.000458
4.813329	 0.001023	0.000465
4.826663	 0.001016	0.000425
4.839996	 0.001109	0.000426
4.853329	 0.001169	0.000522
4.866663	 0.001105	0.000587
4.879996	 0.000966	0.000491
4.893329	 0.000796	0.000311
4.906662	 0.000617	0.000244
4.919996	 0.000504	0.000320
4.933329	 0.000502	0.000372
4.946662	 0.000570	0.000279
4.959996	 0.000638	0.000117
4.973329	 0.000693	0.000057
4.986662	 0.000779	0.000147
4.999996	 0.000892	0.000285
5.013329	 0.000950	0.000378
5.026662	 0.000914	0.000412
5.039996	 0.000849	0.000396
5.053329	 0.000769	0.000303
5.066662	 0.000625	0.000138
5.079996	 0.000444	0.000048
5.093329	 0.000291	0.000127
5.106662	 0.000168	0.000238
5.119996	 0.000077	0.000240
5.133329	 0.000091	0.000196
5.146662	 0.000196	0.000175
5.159996	 0.000226	0.000140
5.173329	 0.000118	0.000089
5.186662	 0.000077	0.000064
5.199996	 0.000256	0.000061
5.213329	 0.000465	0.000041
5.226662	 0.000433	-0.000018
5.239995	 0.000209	-0.000104
5.253329	 0.000030	-0.000170
5.266662	 -0.000050	-0.000170
5.279995	 -0.000081	-0.000100
5.293329	 -0.000012	0.000015
5.306662	 0.000134	0.000151
5.319995	 0.000180	0.000207
5.333329	 0.000066	0.000081
5.346662	 -0.000039	-0.000122
5.359995	 0.000014	-0.000198
5.373329	 0.000137	-0.000132
5.386662	 0.000167	-0.000039
5.399995	 0.000157	0.000049
5.413329	 0.000269	0.000150
5.426662	 0.000469	0.000262
5.439995	 0.000602	0.000417
5.453329	 0.000608	0.000566
5.466662	 0.000526	0.000529
5.479995	 0.000437	0.000315
5.493329	 0.000431	0.000130
5.506662	 0.000533	0.000067
5.519995	 0.000679	0.000092
5.533329	 0.000783	0.000185
5.546662	 0.000841	0.000352
5.559995	 0.000924	0.000551
5.573328	 0.001113	0.000650
5.586662	 0.001418	0.000555
5.599995	 0.001713	0.000349
5.613328	 0.001854	0.000189
5.626662	 0.001835	0.000188
5.639995	 0.001781	0.000377
5.653328	 0.001854	0.000650
5.666662	 0.002110	0.000837
5.679995	 0.002399	0.000862
5.693328	 0.002553	0.000829
5.706662	 0.002616	0.000897
5.719995	 0.002768	0.001091
5.733328	 0.003071	0.001316
5.746662	 0.003480	0.001511
5.759995	 0.003955	0.001680
5.773328	 0.004448	0.001852
5.786662	 0.004887	0.002083
5.799995	 0.005214	0.002414
5.813328	 0.005425	0.002786
5.826662	 0.005633	0.003081
5.839995	 0.006012	0.003335
5.853328	 0.006544	0.003683
5.866662	 0.007025	0.004093
5.879995	 0.007449	0.004420
5.893328	 0.007961	0.004695
5.906662	 0.008544	0.005063
5.919995	 0.009126	0.005490
5.933328	 0.009657	0.005840
5.946661	 0.010030	0.006121
5.959995	 0.010264	0.006411
5.973328	 0.010537	0.006719
5.986661	 0.010891	0.007023
5.999995	 0.011231	0.007294
6.013328	 0.011564	0.007528
6.026661	 0.011924	0.007767
6.039995	 0.012235	0.008005
6.053328	 0.012459	0.008228
6.066661	 0.012683	0.008470
6.079995	 0.012943	0.008731
6.093328	 0.013146	0.008959
6.106661	 0.013234	0.009163
6.119995	 0.013369	0.009385
6.133328	 0.013737	0.009618
6.146661	 0.014210	0.009847
6.159995	 0.014540	0.010030
6.173328	 0.014671	0.010111
6.186661	 0.014712	0.010102
6.199995	 0.014849	0.010119
6.213328	 0.015153	0.010294
6.226661	 0.015443	0.010597
6.239995	 0.015643	0.010869
6.253328	 0.015947	0.011045
6.266661	 0.016376	0.011205
6.279994	 0.016749	0.011424
6.293328	 0.016989	0.011667
6.306661	 0.017044	0.011867
6.319994	 0.016923	0.012036
6.333328	 0.016857	0.012227
6.346661	 0.016992	0.012434
6.359994	 0.017211	0.012599
6.373328	 0.017429	0.012704
6.386661	 0.017683	0.012777
6.399994	 0.017932	0.012821
6.413328	 0.018104	0.012796
6.426661	 0.018226	0.012669
6.439994	 0.018371	0.012554
6.453328	 0.018614	0.012670
6.466661	 0.018937	0.013040
6.479994	 0.019201	0.013438
6.493328	 0.019343	0.013688
6.506661	 0.019447	0.013826
6.519994	 0.019560	0.013917
6.533328	 0.019673	0.013926
6.546661	 0.019795	0.013876
6.559994	 0.019958	0.013944
6.573328	 0.020173	0.014206
6.586661	 0.020392	0.014510
6.599994	 0.020530	0.014740
6.613328	 0.020557	0.014904
6.626661	 0.020526	0.015006
6.639994	 0.020561	0.015046
6.653327	 0.020753	0.015047
6.666661	 0.021027	0.015051
6.679994	 0.021229	0.015126
6.693327	 0.021326	0.015266
6.706661	 0.021437	0.015353
6.719994	 0.021654	0.015353
6.733327	 0.021949	0.015362
6.746661	 0.022283	0.015415
6.759994	 0.022606	0.015460
6.773327	 0.022795	0.015480
6.786661	 0.022833	0.015535
6.799994	 0.022879	0.015677
6.813327	 0.023003	0.015821
6.826661	 0.023091	0.015844
6.839994	 0.023055	0.015782
6.853327	 0.022986	0.015808
6.866661	 0.023061	0.016011
6.879994	 0.023300	0.016272
6.893327	 0.023544	0.016455
6.906661	 0.023697	0.016554
6.919994	 0.023819	0.016561
6.933327	 0.024020	0.016497
6.946661	 0.024333	0.016529
6.959994	 0.024674	0.016753
6.973327	 0.025020	0.017045
6.986660	 0.025529	0.017329
6.999994	 0.026357	0.017684
7.013327	 0.027351	0.018120
7.026660	 0.028044	0.018480
7.039994	 0.028129	0.018597
7.053327	 0.027855	0.018468
7.066660	 0.027648	0.018212
7.079994	 0.027542	0.017949
7.093327	 0.027339	0.017808
7.106660	 0.027090	0.017913
7.119994	 0.027012	0.018204
7.133327	 0.027125	0.018446
7.146660	 0.027302	0.018504
7.159994	 0.027468	0.018485
7.173327	 0.027617	0.018542
7.186660	 0.027764	0.018656
7.199994	 0.027946	0.018753
7.213327	 0.028224	0.018863
7.226660	 0.028589	0.018999
7.239994	 0.028887	0.019112
7.253327	 0.028980	0.019193
7.266660	 0.028951	0.019252
7.279994	 0.028979	0.019327
7.293327	 0.029220	0.019517
7.306660	 0.029733	0.019883
7.319993	 0.030330	0.020311
7.333327	 0.030739	0.020574
7.346660	 0.030953	0.020594
7.359993	 0.031118	0.020488
7.373327	 0.031239	0.020405
7.386660	 0.031239	0.020385
7.399993	 0.031205	0.020358
7.413327	 0.031284	0.020300
7.426660	 0.031412	0.020280
7.439993	 0.031453	0.020283
7.453327	 0.031462	0.020232
7.466660	 0.031602	0.020157
7.479993	 0.031912	0.020163
7.493327	 0.032230	0.020307
7.506660	 0.032347	0.020577
7.519993	 0.032297	0.020904
7.533327	 0.032295	0.021138
7.546660	 0.032429	0.021182
7.559993	 0.032704	0.021105
7.573327	 0.033126	0.021028
7.586660	 0.033587	0.021047
7.599993	 0.033915	0.021216
7.613327	 0.034027	0.021428
7.626660	 0.033979	0.021509
7.639993	 0.033965	0.021472
7.653327	 0.034134	0.021506
7.666660	 0.034419	0.021744
7.679993	 0.034637	0.022100
7.693326	 0.034703	0.022305
7.706660	 0.034724	0.022241
7.719993	 0.034877	0.022130
7.733326	 0.035172	0.022210
7.746660	 0.035380	0.022437
7.759993	 0.035383	0.022598
7.773326	 0.035401	0.022583
7.786660	 0.035601	0.022519
7.799993	 0.035849	0.022623
7.813326	 0.036026	0.022901
7.826660	 0.036185	0.023108
7.839993	 0.036377	0.023142
7.853326	 0.036581	0.023173
7.866660	 0.036779	0.023273
7.879993	 0.036982	0.023362
7.893326	 0.037184	0.023420
7.906660	 0.037332	0.023443
7.919993	 0.037419	0.023413
7.933326	 0.037529	0.023403
7.946660	 0.037731	0.023489
7.959993	 0.038002	0.023653
7.973326	 0.038282	0.023817
7.986660	 0.038639	0.023963
7.999993	 0.039173	0.024136
8.013327	 0.039771	0.024318
8.026660	 0.040278	0.024438
8.039993	 0.040642	0.024505
8.053327	 0.040734	0.024611
8.066660	 0.040492	0.024758
8.079993	 0.040178	0.024830
8.093327	 0.040042	0.024813
8.106660	 0.040054	0.024839
8.119993	 0.040140	0.024961
8.133327	 0.040288	0.025111
8.146660	 0.040472	0.025221
8.159993	 0.040627	0.025239
8.173326	 0.040624	0.025188
8.186660	 0.040447	0.025167
8.199993	 0.040338	0.025200
8.213326	 0.040464	0.025222
8.226660	 0.040697	0.025224
8.239993	 0.040893	0.025235
8.253326	 0.041045	0.025232
8.266660	 0.041164	0.025188
8.279993	 0.041291	0.025151
8.293326	 0.041461	0.025216
8.306660	 0.041583	0.025363
8.319993	 0.041585	0.025462
8.333326	 0.041561	0.025431
8.346660	 0.041627	0.025352
8.359993	 0.041813	0.025397
8.373326	 0.042064	0.025602
8.386660	 0.042257	0.025782
8.399993	 0.042329	0.025760
8.413326	 0.042448	0.025569
8.426660	 0.042800	0.025397
8.439993	 0.043238	0.025443
8.453326	 0.043462	0.025723
8.466660	 0.043493	0.026015
8.479993	 0.043616	0.026141
8.493326	 0.043853	0.026190
8.506660	 0.043949	0.026281
8.519993	 0.043892	0.026373
8.533326	 0.043923	0.026455
8.546659	 0.044105	0.026589
8.559993	 0.044357	0.026732
8.573326	 0.044677	0.026848
8.586659	 0.045013	0.027003
8.599993	 0.045263	0.027160
8.613326	 0.045445	0.027202
8.626659	 0.045561	0.027186
8.639993	 0.045570	0.027241
8.653326	 0.045531	0.027348
8.666659	 0.045554	0.027476
8.679993	 0.045709	0.027639
8.693326	 0.045997	0.027789
8.706659	 0.046334	0.027869
8.719993	 0.046656	0.027904
8.733326	 0.046972	0.027942
8.746659	 0.047236	0.027982
8.759993	 0.047398	0.027975
8.773326	 0.047516	0.027940
8.786659	 0.047647	0.027981
8.799993	 0.047768	0.028109
8.813326	 0.047851	0.028275
8.826659	 0.047899	0.028499
8.839993	 0.047949	0.028718
8.853326	 0.048059	0.028799
8.866659	 0.048242	0.028767
8.879992	 0.048403	0.028747
8.893326	 0.048448	0.028792
8.906659	 0.048423	0.028865
8.919992	 0.048416	0.028885
8.933326	 0.048433	0.028878
8.946659	 0.048538	0.028980
8.959992	 0.048952	0.029234
8.973326	 0.049711	0.029554
8.986659	 0.050513	0.029825
8.999992	 0.051092	0.029948
9.013326	 0.051503	0.029930
9.026659	 0.051821	0.029930
9.039992	 0.051897	0.030085
9.053326	 0.051713	0.030341
9.066659	 0.051554	0.030539
9.079992	 0.051621	0.030570
9.093326	 0.051771	0.030453
9.106659	 0.051754	0.030323
9.119992	 0.051547	0.030272
9.133326	 0.051333	0.030242
9.146659	 0.051218	0.030198
9.159992	 0.051202	0.030205
9.173326	 0.051292	0.030262
9.186659	 0.051420	0.030254
9.199992	 0.051495	0.030164
9.213326	 0.051586	0.030107
9.226659	 0.051840	0.030130
9.239992	 0.052229	0.030155
9.253325	 0.052553	0.030146
9.266659	 0.052635	0.030181
9.279992	 0.052527	0.030265
9.293325	 0.052482	0.030271
9.306659	 0.052618	0.030181
9.319992	 0.052792	0.030114
9.333325	 0.052923	0.030105
9.346659	 0.053109	0.030102
9.359992	 0.053363	0.030104
9.373325	 0.053487	0.030128
9.386659	 0.053364	0.030153
9.399992	 0.053152	0.030172
9.413325	 0.053090	0.030201
9.426659	 0.053220	0.030252
9.439992	 0.053320	0.030322
9.453325	 0.053268	0.030389
9.466659	 0.053290	0.030439
9.479992	 0.053523	0.030507
9.493325	 0.053806	0.030600
9.506659	 0.054049	0.030666
9.519992	 0.054296	0.030741
9.533325	 0.054510	0.030916
9.546659	 0.054657	0.031137
9.559992	 0.054804	0.031291
9.573325	 0.055001	0.031404
9.586658	 0.055228	0.031527
9.599992	 0.055398	0.031589
9.613325	 0.055423	0.031538
9.626658	 0.055384	0.031468
9.639992	 0.055458	0.031524
9.653325	 0.055732	0.031734
9.666658	 0.056225	0.031994
9.679992	 0.056874	0.032224
9.693325	 0.057467	0.032409
9.706658	 0.057843	0.032522
9.719992	 0.057984	0.032497
9.733325	 0.057904	0.032310
9.746658	 0.057696	0.032087
9.759992	 0.057515	0.031965
9.773325	 0.057330	0.031917
9.786658	 0.057005	0.031812
9.799992	 0.056640	0.031599
9.813325	 0.056523	0.031393
9.826658	 0.056784	0.031376
9.839992	 0.057234	0.031593
9.853325	 0.057539	0.031881
9.866658	 0.057532	0.032047
9.879992	 0.057367	0.032076
9.893325	 0.057357	0.032155
9.906658	 0.057568	0.032384
9.919991	 0.057760	0.032631
9.933325	 0.057793	0.032755
9.946658	 0.057810	0.032747
9.959991	 0.057922	0.032621
9.973325	 0.058036	0.032453
9.986658	 0.058084	0.032378
9.999991	 0.058167	0.032401
10.013325	 0.058412	0.032418
10.026658	 0.058795	0.032412
10.039991	 0.059128	0.032428
10.053325	 0.059281	0.032433
10.066658	 0.059358	0.032419
10.079991	 0.059546	0.032479
10.093325	 0.059889	0.032610
10.106658	 0.060237	0.032702
10.119991	 0.060452	0.032768
10.133325	 0.060593	0.032924
10.146658	 0.060775	0.033241
10.159991	 0.061039	0.033665
10.173325	 0.061385	0.034053
10.186658	 0.061728	0.034319
10.199991	 0.061967	0.034481
10.213325	 0.062123	0.034585
10.226658	 0.062216	0.034664
10.239991	 0.062104	0.034691
10.253325	 0.061677	0.034602
10.266658	 0.061118	0.034406
10.279991	 0.060815	0.034170
10.293324	 0.060948	0.033942
10.306658	 0.061326	0.033749
10.319991	 0.061722	0.033557
10.333324	 0.062058	0.033350
10.346658	 0.062295	0.033224
10.359991	 0.062395	0.033246
10.373324	 0.062364	0.033332
10.386658	 0.062262	0.033367
10.399991	 0.062215	0.033363
10.413324	 0.062323	0.033418
10.426658	 0.062568	0.033540
10.439991	 0.062812	0.033637
10.453324	 0.062948	0.033668
10.466658	 0.063055	0.033672
10.479991	 0.063260	0.033735
10.493324	 0.063479	0.033929
10.506658	 0.063550	0.034157
10.519991	 0.063520	0.034211
10.533324	 0.063481	0.034073
10.546658	 0.063357	0.033911
10.559991	 0.063184	0.033852
10.573324	 0.063233	0.033900
10.586658	 0.063642	0.033969
10.599991	 0.064263	0.034046
10.613324	 0.064915	0.034254
10.626657	 0.065472	0.034552
10.639991	 0.065787	0.034683
10.653324	 0.065751	0.034609
10.666657	 0.065458	0.034554
10.679991	 0.065215	0.034563
10.693324	 0.065234	0.034488
10.706657	 0.065387	0.034294
10.719991	 0.065472	0.034115
10.733324	 0.065492	0.034096
10.746657	 0.065533	0.034256
10.759991	 0.065649	0.034477
10.773324	 0.065844	0.034626
10.786657	 0.066039	0.034674
10.799991	 0.066145	0.034687
10.813324	 0.066152	0.034766
10.826657	 0.066081	0.034937
10.839991	 0.066045	0.035109
10.853324	 0.066268	0.035191
10.866657	 0.066723	0.035147
10.879991	 0.067050	0.035005
10.893324	 0.067053	0.034871
10.906657	 0.066880	0.034823
10.919991	 0.066739	0.034814
10.933324	 0.066725	0.034761
10.946657	 0.066801	0.034689
10.959991	 0.066861	0.034638
10.973324	 0.066868	0.034591
10.986657	 0.066846	0.034572
10.999990	 0.066838	0.034604
11.013324	 0.066899	0.034600
11.026657	 0.067041	0.034480
11.039990	 0.067216	0.034302
11.053324	 0.067387	0.034178
11.066657	 0.067548	0.034113
11.079990	 0.067704	0.034072
11.093324	 0.067869	0.034093
11.106657	 0.067990	0.034186
11.119990	 0.067967	0.034244
11.133324	 0.067799	0.034204
11.146657	 0.067697	0.034144
11.159990	 0.067882	0.034169
11.173324	 0.068245	0.034293
11.186657	 0.068418	0.034389
11.199990	 0.068305	0.034294
11.213324	 0.068165	0.034023
11.226657	 0.068134	0.033739
11.239990	 0.068096	0.033564
11.253324	 0.067995	0.033501
11.266657	 0.067950	0.033494
11.279990	 0.068082	0.033500
11.293324	 0.068315	0.033443
11.306657	 0.068451	0.033257
11.319990	 0.068439	0.033051
11.333323	 0.068405	0.033008
11.346657	 0.068448	0.033133
11.359990	 0.068566	0.033258
11.373323	 0.068746	0.033299
11.386657	 0.068965	0.033325
11.399990	 0.069179	0.033370
11.413323	 0.069354	0.033381
11.426657	 0.069430	0.033346
11.439990	 0.069351	0.033300
11.453323	 0.069159	0.033222
11.466657	 0.069003	0.033082
11.479990	 0.068974	0.032921
11.493323	 0.069004	0.032751
11.506657	 0.068981	0.032524
11.519990	 0.068920	0.032286
11.533323	 0.068924	0.032161
11.546657	 0.069017	0.032141
11.559990	 0.069136	0.032139
11.573323	 0.069245	0.032148
11.586657	 0.069327	0.032171
11.599990	 0.069401	0.032185
11.613323	 0.069499	0.032218
11.626657	 0.069558	0.032280
11.639990	 0.069573	0.032293
11.653323	 0.069692	0.032156
11.666656	 0.069932	0.031853
11.679990	 0.070114	0.031537
11.693323	 0.070152	0.031382
11.706656	 0.070134	0.031358
11.719990	 0.070112	0.031366
11.733323	 0.070017	0.031429
11.746656	 0.069868	0.031528
11.759990	 0.069867	0.031519
11.773323	 0.070270	0.031439
11.786656	 0.071363	0.031608
11.799990	 0.073225	0.032220
11.813323	 0.075323	0.032981
11.826656	 0.076754	0.033413
11.839990	 0.076940	0.033345
11.853323	 0.075970	0.032953
11.866656	 0.074482	0.032485
11.879990	 0.073136	0.032050
11.893323	 0.072201	0.031625
11.906656	 0.071612	0.031193
11.919990	 0.071167	0.030796
11.933323	 0.070742	0.030478
11.946656	 0.070414	0.030257
11.959990	 0.070284	0.030139
11.973323	 0.070320	0.030133
11.986656	 0.070444	0.030153
11.999990	 0.070608	0.030057
12.013323	 0.070718	0.029878
12.026656	 0.070702	0.029785
12.039989	 0.070698	0.029808
12.053323	 0.070894	0.029861
12.066656	 0.071188	0.029913
12.079989	 0.071281	0.029932
12.093323	 0.071023	0.029853
12.106656	 0.070583	0.029702
12.119989	 0.070347	0.029570
12.133323	 0.070563	0.029504
12.146656	 0.071077	0.029495
12.159989	 0.071671	0.029582
12.173323	 0.072308	0.029833
12.186656	 0.072824	0.030131
12.199989	 0.072975	0.030237
12.213323	 0.072763	0.030112
12.226656	 0.072354	0.029917
12.239989	 0.071915	0.029746
12.253323	 0.071634	0.029567
12.266656	 0.071621	0.029371
12.279989	 0.071816	0.029142
12.293323	 0.072063	0.028835
12.306656	 0.072238	0.028548
12.319989	 0.072290	0.028465
12.333323	 0.072250	0.028605
12.346656	 0.072259	0.028853
12.359989	 0.072490	0.029127
12.373322	 0.072964	0.029324
12.386656	 0.073508	0.029328
12.399989	 0.073876	0.029168
12.413322	 0.074012	0.028987
12.426656	 0.074008	0.028859
12.439989	 0.073828	0.028729
12.453322	 0.073525	0.028504
12.466656	 0.073389	0.028255
12.479989	 0.073462	0.028190
12.493322	 0.073433	0.028293
12.506656	 0.073220	0.028337
12.519989	 0.073071	0.028250
12.533322	 0.073073	0.028115
12.546656	 0.073046	0.027951
12.559989	 0.072908	0.027783
12.573322	 0.072813	0.027680
12.586656	 0.072879	0.027621
12.599989	 0.073020	0.027567
12.613322	 0.073117	0.027570
12.626656	 0.073151	0.027644
12.639989	 0.073186	0.027702
12.653322	 0.073322	0.027698
12.666656	 0.073518	0.027683
12.679989	 0.073638	0.027680
12.693322	 0.073804	0.027622
12.706656	 0.074172	0.027495
12.719989	 0.074466	0.027424
12.733322	 0.074384	0.027504
12.746655	 0.074089	0.027655
12.759989	 0.073820	0.027750
12.773322	 0.073628	0.027747
12.786655	 0.073633	0.027691
12.799989	 0.074005	0.027656
12.813322	 0.074626	0.027664
12.826655	 0.075109	0.027674
12.839989	 0.075209	0.027632
12.853322	 0.075024	0.027506
12.866655	 0.074785	0.027342
12.879989	 0.074597	0.027267
12.893322	 0.074474	0.027347
12.906655	 0.074430	0.027501
12.919989	 0.074428	0.027563
12.933322	 0.074442	0.027415
12.946655	 0.074502	0.027158
12.959989	 0.074543	0.027058
12.973322	 0.074502	0.027217
12.986655	 0.074505	0.027439
12.999989	 0.074661	0.027484
13.013322	 0.074843	0.027337
13.026655	 0.074948	0.027210
13.039989	 0.075036	0.027322
13.053322	 0.075075	0.027663
13.066655	 0.074968	0.028009
13.079988	 0.074785	0.028161
13.093322	 0.074688	0.028072
13.106655	 0.074738	0.027825
13.119988	 0.074912	0.027561
13.133322	 0.075140	0.027381
13.146655	 0.075309	0.027308
13.159988	 0.075384	0.027333
13.173322	 0.075422	0.027391
13.186655	 0.075470	0.027353
13.199988	 0.075549	0.027198
13.213322	 0.075530	0.027089
13.226655	 0.075221	0.027116
13.239988	 0.074771	0.027130
13.253322	 0.074564	0.027013
13.266655	 0.074707	0.026861
13.279988	 0.074961	0.026757
13.293322	 0.075037	0.026675
13.306655	 0.074884	0.026651
13.319988	 0.074715	0.026731
13.333322	 0.074693	0.026808
13.346655	 0.074800	0.026772
13.359988	 0.074979	0.026730
13.373322	 0.075127	0.026861
13.386655	 0.075181	0.027103
13.399988	 0.075225	0.027232
13.413321	 0.075293	0.027169
13.426655	 0.075325	0.027035
13.439988	 0.075355	0.026969
13.453321	 0.075428	0.027001
13.466655	 0.075473	0.027087
13.479988	 0.075461	0.027186
13.493321	 0.075547	0.027300
13.506655	 0.075845	0.027401
13.519988	 0.076143	0.027388
13.533321	 0.076155	0.027214
13.546655	 0.075912	0.026968
13.559988	 0.075677	0.026771
13.573321	 0.075573	0.026663
13.586655	 0.075461	0.026647
13.599988	 0.075243	0.026741
13.613321	 0.075119	0.026859
13.626655	 0.075275	0.026859
13.639988	 0.075583	0.026794
13.653321	 0.075821	0.026822
13.666655	 0.075915	0.026873
13.679988	 0.075876	0.026751
13.693321	 0.075720	0.026520
13.706655	 0.075545	0.026456
13.719988	 0.075519	0.026644
13.733321	 0.075631	0.026909
13.746655	 0.075676	0.027035
13.759988	 0.075660	0.026910
13.773321	 0.075823	0.026635
13.786654	 0.076179	0.026461
13.799988	 0.076404	0.026509
13.813321	 0.076308	0.026662
13.826654	 0.076094	0.026818
13.839988	 0.076009	0.026946
13.853321	 0.076067	0.026955
13.866654	 0.076100	0.026842
13.879988	 0.075958	0.026797
13.893321	 0.075751	0.026876
13.906654	 0.075744	0.026888
13.919988	 0.076016	0.026705
13.933321	 0.076342	0.026430
13.946654	 0.076485	0.026269
13.959988	 0.076437	0.026295
13.973321	 0.076352	0.026389
13.986654	 0.076366	0.026428
13.999988	 0.076394	0.026412
14.013321	 0.076266	0.026409
14.026654	 0.076043	0.026484
14.039988	 0.075925	0.026638
14.053321	 0.075970	0.026796
14.066654	 0.076077	0.026828
14.079988	 0.076164	0.026669
14.093321	 0.076229	0.026416
14.106654	 0.076276	0.026227
14.119987	 0.076304	0.026148
14.133321	 0.076361	0.026159
14.146654	 0.076441	0.026259
14.159987	 0.076475	0.026356
14.173321	 0.076475	0.026295
14.186654	 0.076451	0.026122
14.199987	 0.076358	0.026061
14.213321	 0.076269	0.026146
14.226654	 0.076314	0.026196
14.239987	 0.076453	0.026181
14.253321	 0.076485	0.026239
14.266654	 0.076345	0.026350
14.279987	 0.076274	0.026358
14.293321	 0.076496	0.026238
14.306654	 0.076879	0.026109
14.319987	 0.077124	0.026074
14.333321	 0.077110	0.026126
14.346654	 0.076908	0.026136
14.359987	 0.076650	0.026013
14.373321	 0.076469	0.025855
14.386654	 0.076421	0.025804
14.399987	 0.076457	0.025838
14.413321	 0.076538	0.025852
14.426654	 0.076686	0.025810
14.439987	 0.076880	0.025727
14.453321	 0.077035	0.025640
14.466654	 0.077092	0.025593
14.479987	 0.077004	0.025588
14.493320	 0.076759	0.025635
14.506654	 0.076525	0.025775
14.519987	 0.076501	0.025948
14.533320	 0.076651	0.026030
14.546654	 0.076761	0.026020
14.559987	 0.076738	0.026008
14.573320	 0.076727	0.025995
14.586654	 0.076875	0.025909
14.599987	 0.077116	0.025747
14.613320	 0.077247	0.025619
14.626654	 0.077141	0.025592
14.639987	 0.076864	0.025630
14.653320	 0.076659	0.025686
14.666654	 0.076727	0.025736
14.679987	 0.076926	0.025722
14.693320	 0.076934	0.025615
14.706654	 0.076717	0.025498
14.719987	 0.076537	0.025483
14.733320	 0.076560	0.025560
14.746654	 0.076675	0.025624
14.759987	 0.076695	0.025638
14.773320	 0.076616	0.025663
14.786654	 0.076620	0.025752
14.799987	 0.076806	0.025878
14.813320	 0.076997	0.025973
14.826653	 0.076975	0.026003
14.839987	 0.076785	0.025973
14.853320	 0.076656	0.025883
14.866653	 0.076708	0.025751
14.879987	 0.076883	0.025663
14.893320	 0.077085	0.025603
14.906653	 0.077262	0.025459
14.919987	 0.077375	0.025328
14.933320	 0.077364	0.025405
14.946653	 0.077274	0.025611
14.959987	 0.077255	0.025701
14.973320	 0.077290	0.025623
14.986653	 0.077233	0.025521
14.999987	 0.077120	0.025480
15.013320	 0.077119	0.025455
15.026653	 0.077256	0.025362
15.039987	 0.077357	0.025213
15.053320	 0.077267	0.025122
15.066653	 0.077059	0.025161
15.079987	 0.076977	0.025289
15.093320	 0.077183	0.025407
15.106653	 0.077570	0.025401
15.119987	 0.077823	0.025257
15.133320	 0.077746	0.025113
15.146653	 0.077421	0.025036
15.159986	 0.077006	0.024852
15.173320	 0.076682	0.024472
15.186653	 0.076620	0.024128
15.199986	 0.076757	0.024001
15.213320	 0.076843	0.023972
15.226653	 0.076722	0.023867
15.239986	 0.076383	0.023618
15.253320	 0.075926	0.023268
15.266653	 0.075539	0.022920
15.279986	 0.075333	0.022603
15.293320	 0.075267	0.022298
15.306653	 0.075249	0.022024
15.319986	 0.075164	0.021756
15.333320	 0.074959	0.021458
15.346653	 0.074711	0.021190
15.359986	 0.074479	0.021045
15.373320	 0.074296	0.021042
15.386653	 0.074289	0.021141
15.399986	 0.074526	0.021299
15.413320	 0.074806	0.021525
15.426653	 0.074906	0.021819
15.439986	 0.074933	0.022061
15.453320	 0.075114	0.022153
15.466653	 0.075377	0.022178
15.479986	 0.075468	0.022222
15.493320	 0.075431	0.022252
15.506653	 0.075608	0.022264
15.519986	 0.076083	0.022357
15.533319	 0.076526	0.022613
15.546653	 0.076680	0.022953
15.559986	 0.076698	0.023208
15.573319	 0.076814	0.023295
15.586653	 0.076977	0.023278
15.599986	 0.077061	0.023287
15.613319	 0.077146	0.023402
15.626653	 0.077335	0.023541
15.639986	 0.077506	0.023540
15.653319	 0.077488	0.023414
15.666653	 0.077340	0.023359
15.679986	 0.077260	0.023504
15.693319	 0.077323	0.023763
15.706653	 0.077491	0.023916
15.719986	 0.077676	0.023845
15.733319	 0.077768	0.023614
15.746653	 0.077776	0.023366
15.759986	 0.077807	0.023220
15.773319	 0.077836	0.023228
15.786653	 0.077734	0.023326
15.799986	 0.077505	0.023402
15.813319	 0.077349	0.023407
15.826653	 0.077475	0.023399
15.839986	 0.077815	0.023470
15.853319	 0.078095	0.023618
15.866652	 0.078162	0.023721
15.879986	 0.078058	0.023702
15.893319	 0.077923	0.023647
15.906652	 0.077923	0.023627
15.919986	 0.078101	0.023650
15.933319	 0.078350	0.023746
15.946652	 0.078548	0.023861
15.959986	 0.078609	0.023883
15.973319	 0.078479	0.023845
15.986652	 0.078201	0.023844
15.999986	 0.077922	0.023848
16.013319	 0.077756	0.023777
16.026653	 0.077682	0.023644
16.039988	 0.077677	0.023540
16.053322	 0.077822	0.023534
16.066656	 0.078069	0.023593
16.079990	 0.078191	0.023647
16.093325	 0.078160	0.023686
16.106659	 0.078217	0.023737
16.119993	 0.078442	0.023798
16.133327	 0.078634	0.023853
16.146662	 0.078673	0.023909
16.159996	 0.078624	0.023939
16.173330	 0.078588	0.023881
16.186665	 0.078640	0.023791
16.199999	 0.078768	0.023830
16.213333	 0.078871	0.024046
16.226667	 0.078976	0.024285
16.240002	 0.079274	0.024406
16.253336	 0.079896	0.024484
16.266670	 0.080802	0.024681
16.280005	 0.081847	0.025093
16.293339	 0.083015	0.025804
16.306673	 0.085013	0.027431
16.320007	 0.090133	0.032294
16.333342	 0.100701	0.043110
16.346676	 0.113696	0.057238
16.360010	 0.119744	0.065486
16.373344	 0.112617	0.061883
16.386679	 0.096722	0.050780
16.400013	 0.080892	0.040264
16.413347	 0.069108	0.033598
16.426682	 0.060492	0.029708
16.440016	 0.053649	0.027219
16.453350	 0.047955	0.025587
16.466684	 0.043028	0.024506
16.480019	 0.038705	0.023762
16.493353	 0.034995	0.023255
16.506687	 0.031777	0.022807
16.520021	 0.028898	0.022184
16.533356	 0.026389	0.021404
16.546690	 0.024320	0.020716
16.560024	 0.022623	0.020218
16.573359	 0.021192	0.019772
16.586693	 0.019955	0.019293
16.600027	 0.018851	0.018789
16.613361	 0.017854	0.018219
16.626696	 0.016941	0.017559
16.640030	 0.016086	0.016918
16.653364	 0.015332	0.016423
16.666698	 0.014696	0.016034
16.680033	 0.014086	0.015543
16.693367	 0.013428	0.014859
16.706701	 0.012769	0.014122
16.720036	 0.012178	0.013463
16.733370	 0.011625	0.012839
16.746704	 0.011017	0.012125
16.760038	 0.010268	0.011275
16.773373	 0.009351	0.010397
16.786707	 0.008353	0.009654
16.800041	 0.007459	0.009103
16.813375	 0.006783	0.008687
16.826710	 0.006220	0.008227
16.840044	 0.005596	0.007507
16.853378	 0.004817	0.006533
16.866713	 0.003858	0.005564
16.880047	 0.002835	0.004807
16.893381	 0.001946	0.004206
16.906715	 0.001237	0.003573
16.920050	 0.000583	0.002850
16.933384	 -0.000096	0.002147
16.946718	 -0.000740	0.001554
16.960052	 -0.001365	0.001009
16.973387	 -0.002143	0.000365
16.986721	 -0.003060	-0.000409
17.000055	 -0.003802	-0.001179
17.013390	 -0.004225	-0.001825
17.026724	 -0.004542	-0.002382
17.040058	 -0.004915	-0.002899
17.053392	 -0.005288	-0.003353
17.066727	 -0.005620	-0.003756
17.080061	 -0.005925	-0.004140
17.093395	 -0.006139	-0.004465
17.106730	 -0.006193	-0.004659
17.120064	 -0.006172	-0.004698
17.133398	 -0.006225	-0.004658
17.146732	 -0.006326	-0.004682
17.160067	 -0.006314	-0.004776
17.173401	 -0.006142	-0.004784
17.186735	 -0.005964	-0.004662
17.200069	 -0.005860	-0.004545
17.213404	 -0.005637	-0.004470
17.226738	 -0.005161	-0.004333
17.240072	 -0.004640	-0.004109
17.253407	 -0.004293	-0.003910
17.266741	 -0.004049	-0.003779
17.280075	 -0.003730	-0.003585
17.293409	 -0.003319	-0.003207
17.306744	 -0.002921	-0.002742
17.320078	 -0.002562	-0.002401
17.333412	 -0.002140	-0.002255
17.346746	 -0.001595	-0.002190
17.360081	 -0.001072	-0.002072
17.373415	 -0.000764	-0.001842
17.386749	 -0.000647	-0.001469
17.400084	 -0.000529	-0.000953
17.413418	 -0.000309	-0.000431
17.426752	 -0.000021	-0.000097
17.440086	 0.000218	0.000035
17.453421	 0.000318	0.000095
17.466755	 0.000398	0.000160
17.480089	 0.000643	0.000291
17.493423	 0.001009	0.000546
17.506758	 0.001335	0.000876
17.520092	 0.001571	0.001149
17.533426	 0.001721	0.001286
17.546761	 0.001800	0.001310
17.560095	 0.001904	0.001321
17.573429	 0.002098	0.001394
17.586763	 0.002325	0.001506
17.600098	 0.002510	0.001635
17.613432	 0.002609	0.001807
17.626766	 0.002620	0.001997
17.640100	 0.002618	0.002126
17.653435	 0.002629	0.002132
17.666769	 0.002573	0.002010
17.680103	 0.002446	0.001807
17.693438	 0.002354	0.001626
17.706772	 0.002370	0.001625
17.720106	 0.002539	0.001874
17.733440	 0.002841	0.002213
17.746775	 0.003085	0.002432
17.760109	 0.003078	0.002530
17.773443	 0.002914	0.002594
17.786777	 0.002848	0.002595
17.800112	 0.002913	0.002508
17.813446	 0.002956	0.002442
17.826780	 0.002967	0.002485
17.840115	 0.003033	0.002588
17.853449	 0.003082	0.002662
17.866783	 0.003065	0.002662
17.880117	 0.003136	0.002596
17.893452	 0.003316	0.002545
17.906786	 0.003366	0.002587
17.920120	 0.003189	0.002670
17.933455	 0.002963	0.002642
17.946789	 0.002878	0.002452
17.960123	 0.002980	0.002205
17.973457	 0.003223	0.002028
17.986792	 0.003432	0.001981
18.000126	 0.003415	0.002032
18.013460	 0.003221	0.002125
18.026794	 0.002989	0.002289
18.040129	 0.002791	0.002523
18.053463	 0.002724	0.002675
18.066797	 0.002828	0.002643
18.080132	 0.002993	0.002541
18.093466	 0.003142	0.002511
18.106800	 0.003266	0.002556
18.120134	 0.003337	0.002633
18.133469	 0.003390	0.002724
18.146803	 0.003477	0.002767
18.160137	 0.003523	0.002709
18.173471	 0.003481	0.002622
18.186806	 0.003449	0.002585
18.200140	 0.003467	0.002595
18.213474	 0.003416	0.002640
18.226809	 0.003234	0.002663
18.240143	 0.003058	0.002583
18.253477	 0.003021	0.002403
18.266811	 0.003049	0.002181
18.280146	 0.003042	0.002034
18.293480	 0.003062	0.002090
18.306814	 0.003135	0.002292
18.320148	 0.003156	0.002425
18.333483	 0.003116	0.002396
18.346817	 0.003121	0.002340
18.360151	 0.003159	0.002433
18.373486	 0.003125	0.002654
18.386820	 0.003000	0.002822
18.400154	 0.002841	0.002866
18.413488	 0.002770	0.002893
18.426823	 0.002892	0.002961
18.440157	 0.003107	0.002982
18.453491	 0.003196	0.002885
18.466825	 0.003088	0.002751
18.480160	 0.002924	0.002696
18.493494	 0.002916	0.002698
18.506828	 0.003132	0.002662
18.520163	 0.003404	0.002611
18.533497	 0.003554	0.002637
18.546831	 0.003583	0.002663
18.560165	 0.003573	0.002567
18.573500	 0.003514	0.002450
18.586834	 0.003337	0.002481
18.600168	 0.003130	0.002609
18.613503	 0.003102	0.002653
18.626837	 0.003274	0.002579
18.640171	 0.003490	0.002544
18.653505	 0.003670	0.002659
18.666840	 0.003757	0.002818
18.680174	 0.003591	0.002849
18.693508	 0.003189	0.002715
18.706842	 0.002873	0.002535
18.720177	 0.002856	0.002438
18.733511	 0.003010	0.002445
18.746845	 0.003158	0.002467
18.760180	 0.003254	0.002433
18.773514	 0.003255	0.002396
18.786848	 0.003152	0.002418
18.800182	 0.003021	0.002407
18.813517	 0.002918	0.002257
18.826851	 0.002879	0.002043
18.840185	 0.002923	0.001941
18.853519	 0.002968	0.001997
18.866854	 0.002956	0.002086
18.880188	 0.002987	0.002139
18.893522	 0.003088	0.002264
18.906857	 0.003099	0.002516
18.920191	 0.002967	0.002714
18.933525	 0.002865	0.002663
18.946859	 0.002944	0.002443
18.960194	 0.003175	0.002266
18.973528	 0.003414	0.002224
18.986862	 0.003550	0.002275
19.000196	 0.003540	0.002315
19.013531	 0.003361	0.002274
19.026865	 0.003074	0.002185
19.040199	 0.002860	0.002120
19.053534	 0.002862	0.002096
19.066868	 0.003007	0.002095
19.080202	 0.003080	0.002103
19.093536	 0.003007	0.002141
19.106871	 0.002910	0.002220
19.120205	 0.002910	0.002308
19.133539	 0.003006	0.002389
19.146873	 0.003130	0.002452
19.160208	 0.003242	0.002448
19.173542	 0.003349	0.002369
19.186876	 0.003400	0.002272
19.200211	 0.003300	0.002182
19.213545	 0.003115	0.002124
19.226879	 0.003031	0.002180
19.240213	 0.003083	0.002337
19.253548	 0.003108	0.002435
19.266882	 0.003010	0.002376
19.280216	 0.002898	0.002256
19.293550	 0.002865	0.002232
19.306885	 0.002897	0.002299
19.320219	 0.003002	0.002350
19.333553	 0.003172	0.002382
19.346888	 0.003274	0.002442
19.360222	 0.003199	0.002506
19.373556	 0.003038	0.002559
19.386890	 0.002943	0.002615
19.400225	 0.002932	0.002623
19.413559	 0.002933	0.002538
19.426893	 0.002937	0.002449
19.440228	 0.003041	0.002467
19.453562	 0.003279	0.002573
19.466896	 0.003462	0.002671
19.480230	 0.003438	0.002696
19.493565	 0.003347	0.002624
19.506899	 0.003312	0.002495
19.520233	 0.003204	0.002381
19.533567	 0.002964	0.002324
19.546902	 0.002796	0.002358
19.560236	 0.002873	0.002471
19.573570	 0.003114	0.002573
19.586905	 0.003311	0.002611
19.600239	 0.003298	0.002605
19.613573	 0.003053	0.002594
19.626907	 0.002764	0.002560
19.640242	 0.002680	0.002481
19.653576	 0.002793	0.002426
19.666910	 0.002856	0.002461
19.680244	 0.002771	0.002545
19.693579	 0.002733	0.002605
19.706913	 0.002902	0.002597
19.720247	 0.003173	0.002521
19.733582	 0.003338	0.002433
19.746916	 0.003347	0.002423
19.760250	 0.003313	0.002526
19.773584	 0.003310	0.002629
19.786919	 0.003309	0.002631
19.800253	 0.003294	0.002600
19.813587	 0.003273	0.002575
19.826921	 0.003254	0.002468
19.840256	 0.003223	0.002269
19.853590	 0.003122	0.002102
19.866924	 0.003007	0.002068
19.880259	 0.003063	0.002165
19.893593	 0.003311	0.002320
19.906927	 0.003507	0.002481
19.920261	 0.003498	0.002640
19.933596	 0.003415	0.002728
19.946930	 0.003398	0.002648
19.960264	 0.003392	0.002466
19.973598	 0.003312	0.002346
19.986933	 0.003220	0.002333

*------------------------ End of raw data
Results for Channel	1	=	242.00	nm
Title:	Report Title
Run File:	C:\HPLC\PET 2025\2025.01.13\bm24_40c_pw.run
--------------
Injection Info
--------------
Method:	C:\METODOS EQUIPO 2 2023-2024\20241201 PET_Calibrado TPA MHET BHET DIMER.mth
Sample:	BM24_40C_pw
Injection Date:	Tue Jan 14 03:43:55 2025
Manual injection
Operator:	Paloma
Instrument:	3
Notes:	
---------
Misc Info
---------
Workstation:	HPLC
Bus Address:	44
Run Time:	0.000	to	20.000	min.
-----------
Recalc Info
-----------
Recalc Method:	c:\metodos equipo 2 2023-2024\20241201 pet_calibrado tpa mhet bhet dimer.mth
Recalc Date:	Tue Jan 14 09:14:09 2025
Operator:	Paloma
Instrument:	3
Notes:	
Sample Rate:	5.000 Hz.
Measurement Type:	1 = Area
Calculation Type:	4 = ExtStd
Normalize Results:	No
------------------------
Peak Info for Channel 1
------------------------
0 Peaks (tR	Timeoffset	RRT	Sepcode	Width	Counts	Result	Name)

Results for Channel	2	=	260.00	nm
Title:	Report Title
Run File:	C:\HPLC\PET 2025\2025.01.13\bm24_40c_pw.run
--------------
Injection Info
--------------
Method:	C:\METODOS EQUIPO 2 2023-2024\20241201 PET_Calibrado TPA MHET BHET DIMER.mth
Sample:	BM24_40C_pw
Injection Date:	Tue Jan 14 03:43:55 2025
Manual injection
Operator:	Paloma
Instrument:	3
Notes:	
---------
Misc Info
---------
Workstation:	HPLC
Bus Address:	44
Run Time:	0.000	to	20.000	min.
-----------
Recalc Info
-----------
Recalc Method:	C:\METODOS EQUIPO 2 2023-2024\20241201 PET_Calibrado TPA MHET BHET DIMER.mth
Recalc Date:	Tue Jan 14 04:03:58 2025
Operator:	Paloma
Instrument:	3
Notes:	
Sample Rate:	5.000 Hz.
Measurement Type:	1 = Area
Calculation Type:	4 = ExtStd
Normalize Results:	No
------------------------
Peak Info for Channel 2
------------------------
4 Peaks (tR	Timeoffset	RRT	Sepcode	Width	Counts	Result	Name)
1.465	0.000	0.0000	BP	4.34	5315447	0.000000	
1.680	0.000	0.0000	PP	0.00	152726	0.000000	
1.969	0.000	0.0000	PB	0.00	2938102	0.000000	
17.649	0.000	0.0000	BB	0.00	208108	0.000000	
