# Supplementary material for: Engineering Escherichia coli for polyethylene terephthalate powder biodegradation via recoding of an outer membrane protein
Source: iScience. 2026 Jan 2;29(2):114621. doi: 10.1016/j.isci.2025.114621 (PMC12860643; doi:10.1016/j.isci.2025.114621)
Supplement: Data S2. Raw HPLC and UHPLC-MS data — (A) Unprocessed HPLC data files supporting Figures 4, S3, S5, Tables 1 and S4. Files are provided in.txt format corresponding to the data extracted with Varian ProStar software (Varian Inc., Palo Alto, California, USA). Each file contains absorbance values (in arbitrary units) recorded over time under the analytical conditions described in STAR Methods. (B) Raw UHPLC-MS files supporting Figure S4. The chromatograms and mass spectrometry data can be analyzed with the software MassLynx V4.1 (Waters) to obtain the mass spectra of the oligomers TET and TETE. Analytical conditions described in STAR Methods. (A and B) The unprocessed HPLC and UHPLC-MS files have been deposited at Zenodo under the identifier https://zenodo.org/records/17578239. [file mmc5.zip › Data S2/A. HPLC/Figure S3/CysPm pPET 40_2.TXT]

File	C:\HPLC\PET 2025\2025.01.13\bm24_40c_pw002.run	Filetype	63
WTOASCII Parameters:	C:\star\WTOASCII.TXT
 2 channels
   Channel	 1	242.00	nm	in AU
   Channel	 2	260.00	nm	in AU
Base rate 5.0000 Hz	Bunch 2	Effective rate 5.00000 Hz.	T = 0.003333 min.
6000 points	from	0.000	to	20.000	minutes
Sampling every 4 point(s)
Printing points from	0.000	to	20.000 min, point 0 to 5999
Channels	1	to	2
0.000000	 0.000000	0.000000
0.013333	 -0.000351	-0.000386
0.026667	 -0.000753	-0.000875
0.040000	 -0.000986	-0.001075
0.053333	 -0.000888	-0.000831
0.066667	 -0.000529	-0.000418
0.080000	 -0.000174	-0.000113
0.093333	 -0.000036	0.000054
0.106667	 -0.000122	0.000129
0.120000	 -0.000219	0.000145
0.133333	 -0.000162	0.000126
0.146667	 -0.000094	0.000064
0.160000	 -0.000215	-0.000021
0.173333	 -0.000415	-0.000116
0.186667	 -0.000445	-0.000260
0.200000	 -0.000289	-0.000458
0.213333	 -0.000138	-0.000609
0.226667	 -0.000096	-0.000613
0.240000	 -0.000118	-0.000474
0.253333	 -0.000135	-0.000246
0.266667	 -0.000104	0.000018
0.280000	 0.000001	0.000277
0.293333	 0.000128	0.000493
0.306667	 0.000181	0.000554
0.320000	 0.000185	0.000435
0.333333	 0.000258	0.000334
0.346667	 0.000419	0.000401
0.360000	 0.000533	0.000527
0.373333	 0.000484	0.000558
0.386667	 0.000311	0.000497
0.400000	 0.000162	0.000419
0.413333	 0.000156	0.000344
0.426667	 0.000264	0.000222
0.440000	 0.000392	0.000041
0.453333	 0.000507	-0.000125
0.466666	 0.000600	-0.000220
0.480000	 0.000643	-0.000220
0.493333	 0.000619	-0.000081
0.506666	 0.000505	0.000137
0.520000	 0.000303	0.000248
0.533333	 0.000095	0.000201
0.546666	 -0.000028	0.000124
0.560000	 -0.000020	0.000069
0.573333	 0.000113	0.000023
0.586666	 0.000267	0.000043
0.600000	 0.000307	0.000181
0.613333	 0.000250	0.000355
0.626666	 0.000238	0.000426
0.640000	 0.000339	0.000389
0.653333	 0.000511	0.000360
0.666666	 0.000614	0.000366
0.680000	 0.000538	0.000300
0.693333	 0.000391	0.000140
0.706666	 0.000322	0.000050
0.720000	 0.000265	0.000102
0.733333	 0.000184	0.000139
0.746666	 0.000207	0.000062
0.760000	 0.000310	-0.000050
0.773333	 0.000278	-0.000135
0.786666	 0.000056	-0.000219
0.800000	 -0.000132	-0.000301
0.813333	 -0.000103	-0.000342
0.826666	 0.000031	-0.000311
0.839999	 0.000085	-0.000229
0.853333	 0.000083	-0.000177
0.866666	 0.000087	-0.000191
0.879999	 0.000003	-0.000207
0.893333	 -0.000208	-0.000215
0.906666	 -0.000334	-0.000258
0.919999	 -0.000213	-0.000326
0.933333	 -0.000067	-0.000382
0.946666	 -0.000120	-0.000397
0.959999	 -0.000191	-0.000371
0.973333	 -0.000087	-0.000388
0.986666	 0.000055	-0.000449
0.999999	 0.000087	-0.000416
1.013333	 0.000053	-0.000299
1.026666	 0.000013	-0.000259
1.039999	 -0.000051	-0.000319
1.053333	 -0.000166	-0.000349
1.066666	 -0.000283	-0.000290
1.079999	 -0.000308	-0.000214
1.093333	 -0.000203	-0.000184
1.106666	 -0.000076	-0.000170
1.119999	 -0.000097	-0.000096
1.133333	 -0.000231	0.000068
1.146666	 -0.000261	0.000223
1.159999	 -0.000090	0.000269
1.173333	 0.000187	0.000246
1.186666	 0.000443	0.000176
1.199999	 0.000573	0.000064
1.213333	 0.000476	0.000023
1.226666	 0.000204	0.000086
1.239999	 0.000058	0.000136
1.253332	 0.000252	0.000152
1.266666	 0.000637	0.000227
1.279999	 0.000885	0.000325
1.293332	 0.000875	0.000316
1.306666	 0.000780	0.000226
1.319999	 0.000721	0.000203
1.333332	 0.000557	0.000285
1.346666	 0.000258	0.000376
1.359999	 0.000101	0.000407
1.373332	 0.000226	0.000425
1.386666	 0.000643	0.000591
1.399999	 0.004494	0.002737
1.413332	 0.024527	0.013326
1.426666	 0.077691	0.038678
1.439999	 0.160105	0.071543
1.453332	 0.239554	0.092996
1.466666	 0.287325	0.093598
1.479999	 0.302268	0.080198
1.493332	 0.297954	0.062002
1.506666	 0.284511	0.042209
1.519999	 0.266675	0.021629
1.533332	 0.247467	0.002411
1.546666	 0.229300	-0.012538
1.559999	 0.213666	-0.021685
1.573332	 0.200814	-0.025796
1.586666	 0.190006	-0.026932
1.599999	 0.180163	-0.026909
1.613332	 0.170452	-0.026620
1.626665	 0.160572	-0.026166
1.639999	 0.150684	-0.025404
1.653332	 0.141016	-0.024452
1.666665	 0.131522	-0.023793
1.679999	 0.122012	-0.023892
1.693332	 0.112482	-0.024758
1.706665	 0.103116	-0.025947
1.719999	 0.094078	-0.027031
1.733332	 0.085490	-0.027871
1.746665	 0.077528	-0.028418
1.759999	 0.070343	-0.028470
1.773332	 0.063984	-0.027756
1.786665	 0.058375	-0.026167
1.799999	 0.053312	-0.023804
1.813332	 0.048574	-0.020795
1.826665	 0.044122	-0.017263
1.839999	 0.040096	-0.013475
1.853332	 0.036610	-0.009724
1.866665	 0.033595	-0.006151
1.879999	 0.030813	-0.002896
1.893332	 0.028057	-0.000165
1.906665	 0.025241	0.001962
1.919999	 0.022424	0.003510
1.933332	 0.019828	0.004475
1.946665	 0.017590	0.004961
1.959998	 0.015644	0.005205
1.973332	 0.013891	0.005326
1.986665	 0.012237	0.005204
1.999998	 0.010610	0.004738
2.013332	 0.009062	0.004074
2.026665	 0.007738	0.003421
2.039999	 0.006680	0.002830
2.053332	 0.005807	0.002322
2.066665	 0.005081	0.001934
2.079998	 0.004466	0.001556
2.093332	 0.003831	0.001066
2.106665	 0.003177	0.000557
2.119998	 0.002719	0.000229
2.133332	 0.002513	0.000128
2.146665	 0.002334	0.000112
2.159998	 0.002069	0.000050
2.173332	 0.001828	-0.000037
2.186665	 0.001694	-0.000114
2.199998	 0.001649	-0.000184
2.213332	 0.001645	-0.000176
2.226665	 0.001632	-0.000025
2.239998	 0.001608	0.000163
2.253332	 0.001615	0.000240
2.266665	 0.001620	0.000213
2.279998	 0.001495	0.000154
2.293332	 0.001226	0.000102
2.306665	 0.000984	0.000043
2.319998	 0.000906	-0.000054
2.333332	 0.000984	-0.000146
2.346665	 0.001133	-0.000179
2.359998	 0.001233	-0.000176
2.373332	 0.001229	-0.000131
2.386665	 0.001210	0.000014
2.399998	 0.001257	0.000226
2.413332	 0.001269	0.000370
2.426665	 0.001110	0.000369
2.439998	 0.000867	0.000269
2.453331	 0.000708	0.000154
2.466665	 0.000606	0.000060
2.479998	 0.000496	-0.000016
2.493331	 0.000486	-0.000047
2.506665	 0.000578	-0.000000
2.519998	 0.000553	0.000066
2.533331	 0.000361	0.000059
2.546665	 0.000242	0.000017
2.559998	 0.000383	0.000018
2.573331	 0.000715	0.000061
2.586665	 0.001004	0.000188
2.599998	 0.001103	0.000413
2.613331	 0.001026	0.000510
2.626665	 0.000851	0.000292
2.639998	 0.000729	-0.000053
2.653331	 0.000738	-0.000227
2.666665	 0.000825	-0.000205
2.679998	 0.000910	-0.000092
2.693331	 0.000908	0.000059
2.706665	 0.000767	0.000155
2.719998	 0.000572	0.000154
2.733331	 0.000421	0.000169
2.746665	 0.000278	0.000246
2.759998	 0.000152	0.000291
2.773331	 0.000184	0.000240
2.786664	 0.000403	0.000104
2.799998	 0.000605	-0.000101
2.813331	 0.000579	-0.000270
2.826664	 0.000341	-0.000263
2.839998	 0.000111	-0.000138
2.853331	 0.000080	-0.000058
2.866664	 0.000211	-0.000103
2.879998	 0.000318	-0.000261
2.893331	 0.000329	-0.000437
2.906664	 0.000323	-0.000520
2.919998	 0.000332	-0.000508
2.933331	 0.000257	-0.000464
2.946664	 0.000052	-0.000415
2.959998	 -0.000177	-0.000369
2.973331	 -0.000332	-0.000303
2.986664	 -0.000380	-0.000200
2.999998	 -0.000310	-0.000096
3.013331	 -0.000223	-0.000040
3.026664	 -0.000271	-0.000050
3.039998	 -0.000353	-0.000079
3.053331	 -0.000217	-0.000055
3.066664	 0.000065	-0.000037
3.079998	 0.000200	-0.000138
3.093331	 0.000198	-0.000264
3.106664	 0.000273	-0.000257
3.119998	 0.000327	-0.000204
3.133331	 0.000130	-0.000231
3.146664	 -0.000217	-0.000243
3.159997	 -0.000402	-0.000144
3.173331	 -0.000292	-0.000002
3.186664	 -0.000014	0.000071
3.199997	 0.000213	0.000031
3.213331	 0.000277	-0.000076
3.226664	 0.000236	-0.000138
3.239997	 0.000183	-0.000143
3.253331	 0.000151	-0.000208
3.266664	 0.000102	-0.000356
3.279997	 0.000019	-0.000449
3.293331	 -0.000014	-0.000423
3.306664	 0.000063	-0.000379
3.319997	 0.000193	-0.000405
3.333331	 0.000258	-0.000471
3.346664	 0.000168	-0.000498
3.359997	 -0.000027	-0.000436
3.373331	 -0.000171	-0.000275
3.386664	 -0.000205	-0.000082
3.399997	 -0.000158	-0.000011
3.413331	 -0.000048	-0.000124
3.426664	 0.000059	-0.000251
3.439997	 0.000069	-0.000205
3.453331	 0.000021	-0.000035
3.466664	 0.000061	0.000069
3.479997	 0.000214	0.000068
3.493330	 0.000304	0.000107
3.506664	 0.000224	0.000264
3.519997	 0.000091	0.000402
3.533330	 0.000033	0.000329
3.546664	 0.000015	0.000051
3.559997	 -0.000034	-0.000215
3.573330	 -0.000061	-0.000310
3.586664	 -0.000011	-0.000270
3.599997	 0.000044	-0.000234
3.613330	 0.000059	-0.000272
3.626664	 0.000031	-0.000311
3.639997	 -0.000095	-0.000275
3.653330	 -0.000314	-0.000208
3.666664	 -0.000540	-0.000153
3.679997	 -0.000720	-0.000087
3.693330	 -0.000810	-0.000061
3.706664	 -0.000745	-0.000133
3.719997	 -0.000532	-0.000196
3.733330	 -0.000250	-0.000149
3.746664	 -0.000019	-0.000061
3.759997	 0.000034	-0.000039
3.773330	 -0.000104	-0.000087
3.786664	 -0.000269	-0.000119
3.799997	 -0.000354	-0.000124
3.813330	 -0.000432	-0.000191
3.826663	 -0.000490	-0.000280
3.839997	 -0.000399	-0.000268
3.853330	 -0.000169	-0.000212
3.866663	 0.000042	-0.000225
3.879997	 0.000082	-0.000270
3.893330	 -0.000042	-0.000272
3.906663	 -0.000149	-0.000222
3.919997	 -0.000138	-0.000157
3.933330	 -0.000101	-0.000090
3.946663	 -0.000030	0.000016
3.959997	 0.000217	0.000154
3.973330	 0.000525	0.000237
3.986663	 0.000623	0.000235
3.999997	 0.000520	0.000203
4.013330	 0.000391	0.000171
4.026663	 0.000238	0.000133
4.039997	 0.000075	0.000096
4.053330	 0.000131	0.000084
4.066663	 0.000493	0.000127
4.079997	 0.000850	0.000226
4.093330	 0.000875	0.000305
4.106663	 0.000624	0.000313
4.119997	 0.000387	0.000297
4.133330	 0.000339	0.000292
4.146663	 0.000442	0.000303
4.159997	 0.000567	0.000363
4.173330	 0.000634	0.000423
4.186663	 0.000617	0.000355
4.199996	 0.000564	0.000178
4.213330	 0.000562	0.000070
4.226663	 0.000623	0.000099
4.239996	 0.000641	0.000162
4.253330	 0.000574	0.000180
4.266663	 0.000569	0.000158
4.279996	 0.000687	0.000133
4.293330	 0.000727	0.000154
4.306663	 0.000543	0.000227
4.319996	 0.000289	0.000261
4.333330	 0.000137	0.000204
4.346663	 0.000045	0.000176
4.359996	 -0.000017	0.000294
4.373330	 0.000011	0.000480
4.386663	 0.000121	0.000587
4.399996	 0.000213	0.000548
4.413330	 0.000209	0.000379
4.426663	 0.000134	0.000180
4.439996	 0.000068	0.000030
4.453330	 0.000055	-0.000102
4.466663	 0.000134	-0.000250
4.479996	 0.000324	-0.000341
4.493330	 0.000519	-0.000275
4.506663	 0.000583	-0.000076
4.519996	 0.000490	0.000088
4.533329	 0.000336	0.000118
4.546663	 0.000218	0.000080
4.559996	 0.000155	0.000001
4.573329	 0.000115	-0.000135
4.586663	 0.000046	-0.000240
4.599996	 -0.000075	-0.000244
4.613329	 -0.000170	-0.000226
4.626663	 -0.000140	-0.000209
4.639996	 0.000050	-0.000106
4.653329	 0.000370	0.000074
4.666663	 0.000678	0.000250
4.679996	 0.000772	0.000393
4.693329	 0.000611	0.000454
4.706663	 0.000365	0.000372
4.719996	 0.000191	0.000200
4.733329	 0.000116	0.000092
4.746663	 0.000149	0.000134
4.759996	 0.000298	0.000234
4.773329	 0.000479	0.000251
4.786663	 0.000610	0.000211
4.799996	 0.000684	0.000202
4.813329	 0.000724	0.000243
4.826663	 0.000735	0.000345
4.839996	 0.000698	0.000481
4.853329	 0.000615	0.000522
4.866663	 0.000500	0.000378
4.879996	 0.000347	0.000147
4.893329	 0.000234	0.000002
4.906662	 0.000265	-0.000018
4.919996	 0.000380	0.000014
4.933329	 0.000406	0.000046
4.946662	 0.000289	0.000043
4.959996	 0.000170	0.000009
4.973329	 0.000184	-0.000020
4.986662	 0.000257	-0.000016
4.999996	 0.000238	0.000037
5.013329	 0.000159	0.000137
5.026662	 0.000189	0.000251
5.039996	 0.000369	0.000336
5.053329	 0.000542	0.000358
5.066662	 0.000525	0.000273
5.079996	 0.000338	0.000100
5.093329	 0.000187	-0.000055
5.106662	 0.000179	-0.000080
5.119996	 0.000243	0.000080
5.133329	 0.000325	0.000346
5.146662	 0.000447	0.000502
5.159996	 0.000587	0.000402
5.173329	 0.000734	0.000161
5.186662	 0.000930	0.000009
5.199996	 0.001086	0.000008
5.213329	 0.001015	0.000036
5.226662	 0.000760	0.000031
5.239995	 0.000577	0.000061
5.253329	 0.000573	0.000123
5.266662	 0.000606	0.000140
5.279995	 0.000563	0.000150
5.293329	 0.000517	0.000188
5.306662	 0.000501	0.000158
5.319995	 0.000459	0.000048
5.333329	 0.000431	-0.000010
5.346662	 0.000479	0.000015
5.359995	 0.000556	0.000056
5.373329	 0.000572	0.000082
5.386662	 0.000499	0.000109
5.399995	 0.000400	0.000190
5.413329	 0.000350	0.000323
5.426662	 0.000369	0.000443
5.439995	 0.000467	0.000542
5.453329	 0.000632	0.000646
5.466662	 0.000813	0.000735
5.479995	 0.000963	0.000773
5.493329	 0.001038	0.000735
5.506662	 0.001009	0.000635
5.519995	 0.000947	0.000563
5.533329	 0.000974	0.000584
5.546662	 0.001114	0.000645
5.559995	 0.001326	0.000648
5.573328	 0.001579	0.000587
5.586662	 0.001866	0.000533
5.599995	 0.002122	0.000569
5.613328	 0.002237	0.000693
5.626662	 0.002219	0.000788
5.639995	 0.002190	0.000819
5.653328	 0.002240	0.000897
5.666662	 0.002386	0.001053
5.679995	 0.002589	0.001212
5.693328	 0.002776	0.001376
5.706662	 0.002968	0.001578
5.719995	 0.003254	0.001750
5.733328	 0.003587	0.001825
5.746662	 0.003874	0.001882
5.759995	 0.004153	0.002023
5.773328	 0.004542	0.002257
5.786662	 0.005099	0.002521
5.799995	 0.005702	0.002765
5.813328	 0.006179	0.003045
5.826662	 0.006548	0.003414
5.839995	 0.006844	0.003755
5.853328	 0.006974	0.003968
5.866662	 0.007038	0.004148
5.879995	 0.007318	0.004412
5.893328	 0.007806	0.004779
5.906662	 0.008267	0.005214
5.919995	 0.008676	0.005631
5.933328	 0.009219	0.005969
5.946661	 0.009913	0.006246
5.959995	 0.010501	0.006502
5.973328	 0.010859	0.006783
5.986661	 0.011145	0.007144
5.999995	 0.011480	0.007540
6.013328	 0.011858	0.007835
6.026661	 0.012254	0.008013
6.039995	 0.012561	0.008200
6.053328	 0.012660	0.008427
6.066661	 0.012651	0.008619
6.079995	 0.012751	0.008760
6.093328	 0.013021	0.008914
6.106661	 0.013378	0.009133
6.119995	 0.013737	0.009395
6.133328	 0.014013	0.009619
6.146661	 0.014167	0.009747
6.159995	 0.014335	0.009793
6.173328	 0.014681	0.009877
6.186661	 0.015166	0.010147
6.199995	 0.015580	0.010520
6.213328	 0.015718	0.010710
6.226661	 0.015611	0.010665
6.239995	 0.015504	0.010649
6.253328	 0.015548	0.010846
6.266661	 0.015697	0.011132
6.279994	 0.015901	0.011285
6.293328	 0.016139	0.011326
6.306661	 0.016346	0.011414
6.319994	 0.016527	0.011537
6.333328	 0.016759	0.011669
6.346661	 0.017075	0.011892
6.359994	 0.017394	0.012161
6.373328	 0.017546	0.012351
6.386661	 0.017478	0.012474
6.399994	 0.017358	0.012583
6.413328	 0.017355	0.012655
6.426661	 0.017509	0.012682
6.439994	 0.017780	0.012694
6.453328	 0.018104	0.012748
6.466661	 0.018390	0.012864
6.479994	 0.018556	0.012960
6.493328	 0.018607	0.012943
6.506661	 0.018664	0.012854
6.519994	 0.018861	0.012868
6.533328	 0.019149	0.013096
6.546661	 0.019310	0.013412
6.559994	 0.019274	0.013591
6.573328	 0.019222	0.013577
6.586661	 0.019322	0.013494
6.599994	 0.019559	0.013489
6.613328	 0.019827	0.013638
6.626661	 0.020053	0.013893
6.639994	 0.020268	0.014111
6.653327	 0.020526	0.014246
6.666661	 0.020721	0.014358
6.679994	 0.020726	0.014447
6.693327	 0.020674	0.014537
6.706661	 0.020775	0.014723
6.719994	 0.021007	0.014964
6.733327	 0.021269	0.015093
6.746661	 0.021568	0.015119
6.759994	 0.021888	0.015220
6.773327	 0.022147	0.015453
6.786661	 0.022298	0.015670
6.799994	 0.022338	0.015738
6.813327	 0.022321	0.015722
6.826661	 0.022364	0.015756
6.839994	 0.022560	0.015875
6.853327	 0.022916	0.015978
6.866661	 0.023330	0.015976
6.879994	 0.023638	0.015959
6.893327	 0.023772	0.016093
6.906661	 0.023864	0.016357
6.919994	 0.024106	0.016571
6.933327	 0.024517	0.016664
6.946661	 0.024920	0.016698
6.959994	 0.025142	0.016698
6.973327	 0.025257	0.016684
6.986660	 0.025572	0.016774
6.999994	 0.026280	0.017045
7.013327	 0.027205	0.017471
7.026660	 0.027907	0.017976
7.039994	 0.028041	0.018359
7.053327	 0.027678	0.018430
7.066660	 0.027191	0.018287
7.079994	 0.026845	0.018157
7.093327	 0.026686	0.018089
7.106660	 0.026698	0.018030
7.119994	 0.026849	0.018011
7.133327	 0.027088	0.018099
7.146660	 0.027395	0.018275
7.159994	 0.027765	0.018442
7.173327	 0.028072	0.018562
7.186660	 0.028196	0.018692
7.199994	 0.028203	0.018854
7.213327	 0.028220	0.019010
7.226660	 0.028358	0.019121
7.239994	 0.028636	0.019174
7.253327	 0.028921	0.019203
7.266660	 0.029112	0.019263
7.279994	 0.029297	0.019345
7.293327	 0.029616	0.019407
7.306660	 0.030069	0.019468
7.319993	 0.030549	0.019628
7.333327	 0.030907	0.019943
7.346660	 0.030957	0.020275
7.359993	 0.030669	0.020420
7.373327	 0.030337	0.020410
7.386660	 0.030236	0.020413
7.399993	 0.030330	0.020416
7.413327	 0.030502	0.020281
7.426660	 0.030690	0.020057
7.439993	 0.030857	0.019983
7.453327	 0.031055	0.020112
7.466660	 0.031336	0.020259
7.479993	 0.031601	0.020354
7.493327	 0.031749	0.020499
7.506660	 0.031834	0.020703
7.519993	 0.031933	0.020875
7.533327	 0.032030	0.021004
7.546660	 0.032161	0.021112
7.559993	 0.032418	0.021163
7.573327	 0.032740	0.021172
7.586660	 0.032986	0.021234
7.599993	 0.033157	0.021401
7.613327	 0.033264	0.021590
7.626660	 0.033298	0.021685
7.639993	 0.033362	0.021686
7.653327	 0.033516	0.021702
7.666660	 0.033682	0.021785
7.679993	 0.033815	0.021855
7.693326	 0.033974	0.021833
7.706660	 0.034241	0.021781
7.719993	 0.034603	0.021814
7.733326	 0.034900	0.021928
7.746660	 0.035041	0.022023
7.759993	 0.035149	0.022067
7.773326	 0.035383	0.022151
7.786660	 0.035775	0.022361
7.799993	 0.036249	0.022679
7.813326	 0.036660	0.023004
7.826660	 0.036870	0.023241
7.839993	 0.036883	0.023340
7.853326	 0.036854	0.023302
7.866660	 0.036914	0.023215
7.879993	 0.037034	0.023217
7.893326	 0.037121	0.023355
7.906660	 0.037160	0.023560
7.919993	 0.037144	0.023767
7.933326	 0.037113	0.023934
7.946660	 0.037289	0.024017
7.959993	 0.037797	0.024030
7.973326	 0.038441	0.024062
7.986660	 0.039051	0.024175
7.999993	 0.039633	0.024328
8.013327	 0.040111	0.024461
8.026660	 0.040397	0.024586
8.039993	 0.040580	0.024737
8.053327	 0.040722	0.024891
8.066660	 0.040706	0.024976
8.079993	 0.040475	0.024964
8.093327	 0.040206	0.024924
8.106660	 0.040066	0.024940
8.119993	 0.040018	0.024980
8.133327	 0.040005	0.024975
8.146660	 0.040026	0.024934
8.159993	 0.040101	0.024864
8.173326	 0.040290	0.024759
8.186660	 0.040633	0.024699
8.199993	 0.041014	0.024786
8.213326	 0.041225	0.025001
8.226660	 0.041225	0.025198
8.239993	 0.041175	0.025278
8.253326	 0.041200	0.025283
8.266660	 0.041267	0.025286
8.279993	 0.041352	0.025306
8.293326	 0.041523	0.025364
8.306660	 0.041746	0.025504
8.319993	 0.041857	0.025659
8.333326	 0.041768	0.025644
8.346660	 0.041572	0.025419
8.359993	 0.041443	0.025192
8.373326	 0.041509	0.025157
8.386660	 0.041742	0.025294
8.399993	 0.041975	0.025448
8.413326	 0.042115	0.025501
8.426660	 0.042227	0.025511
8.439993	 0.042345	0.025625
8.453326	 0.042445	0.025837
8.466660	 0.042627	0.026044
8.479993	 0.043019	0.026241
8.493326	 0.043538	0.026431
8.506660	 0.043951	0.026543
8.519993	 0.044121	0.026615
8.533326	 0.044075	0.026733
8.546659	 0.043948	0.026822
8.559993	 0.043860	0.026804
8.573326	 0.043879	0.026743
8.586659	 0.044076	0.026702
8.599993	 0.044430	0.026700
8.613326	 0.044747	0.026765
8.626659	 0.044902	0.026888
8.639993	 0.045026	0.026996
8.653326	 0.045317	0.026989
8.666659	 0.045799	0.026908
8.679993	 0.046286	0.027003
8.693326	 0.046623	0.027389
8.706659	 0.046873	0.027851
8.719993	 0.047153	0.028169
8.733326	 0.047424	0.028316
8.746659	 0.047519	0.028308
8.759993	 0.047385	0.028171
8.773326	 0.047240	0.028006
8.786659	 0.047288	0.027937
8.799993	 0.047465	0.028001
8.813326	 0.047610	0.028121
8.826659	 0.047651	0.028226
8.839993	 0.047620	0.028357
8.853326	 0.047656	0.028559
8.866659	 0.047878	0.028740
8.879992	 0.048219	0.028777
8.893326	 0.048506	0.028653
8.906659	 0.048645	0.028453
8.919992	 0.048662	0.028290
8.933326	 0.048692	0.028239
8.946659	 0.048931	0.028365
8.959992	 0.049471	0.028663
8.973326	 0.050147	0.028971
8.986659	 0.050698	0.029158
8.999992	 0.051030	0.029284
9.013326	 0.051239	0.029456
9.026659	 0.051429	0.029674
9.039992	 0.051532	0.029861
9.053326	 0.051388	0.029944
9.066659	 0.051041	0.029916
9.079992	 0.050779	0.029822
9.093326	 0.050756	0.029678
9.106659	 0.050825	0.029481
9.119992	 0.050842	0.029296
9.133326	 0.050846	0.029254
9.146659	 0.050892	0.029398
9.159992	 0.050947	0.029641
9.173326	 0.050954	0.029876
9.186659	 0.050952	0.030009
9.199992	 0.051087	0.029997
9.213326	 0.051421	0.029942
9.226659	 0.051842	0.029985
9.239992	 0.052216	0.030109
9.253325	 0.052487	0.030191
9.266659	 0.052677	0.030206
9.279992	 0.052809	0.030258
9.293325	 0.052897	0.030375
9.306659	 0.052971	0.030458
9.319992	 0.053031	0.030485
9.333325	 0.053102	0.030563
9.346659	 0.053271	0.030723
9.359992	 0.053491	0.030819
9.373325	 0.053564	0.030753
9.386659	 0.053465	0.030649
9.399992	 0.053380	0.030667
9.413325	 0.053448	0.030794
9.426659	 0.053619	0.030925
9.439992	 0.053762	0.031015
9.453325	 0.053879	0.031113
9.466659	 0.054039	0.031267
9.479992	 0.054194	0.031389
9.493325	 0.054300	0.031388
9.506659	 0.054433	0.031351
9.519992	 0.054648	0.031378
9.533325	 0.054877	0.031436
9.546659	 0.055067	0.031515
9.559992	 0.055327	0.031650
9.573325	 0.055782	0.031793
9.586658	 0.056324	0.031885
9.599992	 0.056671	0.031964
9.613325	 0.056671	0.032062
9.626658	 0.056438	0.032118
9.639992	 0.056283	0.032152
9.653325	 0.056506	0.032266
9.666658	 0.057094	0.032445
9.679992	 0.057696	0.032618
9.693325	 0.058051	0.032775
9.706658	 0.058196	0.032878
9.719992	 0.058216	0.032860
9.733325	 0.058153	0.032708
9.746658	 0.058043	0.032466
9.759992	 0.057864	0.032233
9.773325	 0.057626	0.032098
9.786658	 0.057432	0.032057
9.799992	 0.057320	0.032039
9.813325	 0.057271	0.031969
9.826658	 0.057311	0.031847
9.839992	 0.057380	0.031757
9.853325	 0.057368	0.031727
9.866658	 0.057380	0.031711
9.879992	 0.057565	0.031707
9.893325	 0.057829	0.031733
9.906658	 0.057994	0.031782
9.919991	 0.057984	0.031812
9.933325	 0.057817	0.031811
9.946658	 0.057636	0.031851
9.959991	 0.057622	0.031995
9.973325	 0.057811	0.032191
9.986658	 0.058125	0.032316
9.999991	 0.058465	0.032342
10.013325	 0.058709	0.032388
10.026658	 0.058839	0.032503
10.039991	 0.058976	0.032592
10.053325	 0.059178	0.032630
10.066658	 0.059371	0.032695
10.079991	 0.059504	0.032780
10.093325	 0.059657	0.032806
10.106658	 0.059983	0.032788
10.119991	 0.060475	0.032849
10.133325	 0.060899	0.033062
10.146658	 0.061091	0.033353
10.159991	 0.061130	0.033613
10.173325	 0.061159	0.033807
10.186658	 0.061251	0.033995
10.199991	 0.061477	0.034256
10.213325	 0.061876	0.034549
10.226658	 0.062297	0.034698
10.239991	 0.062506	0.034611
10.253325	 0.062448	0.034389
10.266658	 0.062243	0.034161
10.279991	 0.062034	0.034005
10.293324	 0.061895	0.034003
10.306658	 0.061847	0.034085
10.319991	 0.061960	0.034061
10.333324	 0.062225	0.033981
10.346658	 0.062466	0.034030
10.359991	 0.062609	0.034158
10.373324	 0.062753	0.034198
10.386658	 0.062889	0.034138
10.399991	 0.062922	0.034088
10.413324	 0.062894	0.034129
10.426658	 0.062903	0.034222
10.439991	 0.062942	0.034252
10.453324	 0.062945	0.034206
10.466658	 0.062942	0.034245
10.479991	 0.063102	0.034461
10.493324	 0.063477	0.034689
10.506658	 0.063827	0.034717
10.519991	 0.063939	0.034597
10.533324	 0.063925	0.034552
10.546658	 0.063985	0.034617
10.559991	 0.064134	0.034632
10.573324	 0.064263	0.034556
10.586658	 0.064386	0.034490
10.599991	 0.064722	0.034460
10.613324	 0.065296	0.034407
10.626657	 0.065749	0.034354
10.639991	 0.065811	0.034367
10.653324	 0.065644	0.034423
10.666657	 0.065549	0.034478
10.679991	 0.065575	0.034501
10.693324	 0.065570	0.034442
10.706657	 0.065481	0.034326
10.719991	 0.065384	0.034252
10.733324	 0.065326	0.034201
10.746657	 0.065333	0.034102
10.759991	 0.065428	0.034038
10.773324	 0.065608	0.034096
10.786657	 0.065780	0.034217
10.799991	 0.065797	0.034319
10.813324	 0.065745	0.034410
10.826657	 0.065876	0.034557
10.839991	 0.066176	0.034742
10.853324	 0.066383	0.034875
10.866657	 0.066389	0.034926
10.879991	 0.066295	0.034890
10.893324	 0.066246	0.034786
10.906657	 0.066335	0.034726
10.919991	 0.066532	0.034743
10.933324	 0.066628	0.034704
10.946657	 0.066476	0.034531
10.959991	 0.066303	0.034327
10.973324	 0.066404	0.034242
10.986657	 0.066659	0.034290
10.999990	 0.066743	0.034323
11.013324	 0.066678	0.034219
11.026657	 0.066738	0.034022
11.039990	 0.066898	0.033819
11.053324	 0.066909	0.033662
11.066657	 0.066812	0.033595
11.079990	 0.066821	0.033650
11.093324	 0.066921	0.033803
11.106657	 0.066993	0.033958
11.119990	 0.067051	0.033996
11.133324	 0.067162	0.033883
11.146657	 0.067361	0.033671
11.159990	 0.067645	0.033462
11.173324	 0.067925	0.033403
11.186657	 0.068096	0.033562
11.199990	 0.068110	0.033824
11.213324	 0.067975	0.034019
11.226657	 0.067834	0.034114
11.239990	 0.067840	0.034133
11.253324	 0.067994	0.034033
11.266657	 0.068245	0.033832
11.279990	 0.068488	0.033678
11.293324	 0.068586	0.033639
11.306657	 0.068601	0.033607
11.319990	 0.068735	0.033528
11.333323	 0.069070	0.033482
11.346657	 0.069485	0.033501
11.359990	 0.069729	0.033571
11.373323	 0.069765	0.033701
11.386657	 0.069879	0.033841
11.399990	 0.070122	0.033899
11.413323	 0.070132	0.033820
11.426657	 0.069803	0.033610
11.439990	 0.069495	0.033350
11.453323	 0.069445	0.033110
11.466657	 0.069487	0.032912
11.479990	 0.069445	0.032831
11.493323	 0.069446	0.032916
11.506657	 0.069603	0.033049
11.519990	 0.069765	0.033105
11.533323	 0.069840	0.033040
11.546657	 0.069931	0.032833
11.559990	 0.070049	0.032588
11.573323	 0.070108	0.032488
11.586657	 0.070095	0.032517
11.599990	 0.070041	0.032512
11.613323	 0.069988	0.032422
11.626657	 0.069998	0.032343
11.639990	 0.070058	0.032286
11.653323	 0.070077	0.032181
11.666656	 0.070058	0.032090
11.679990	 0.070082	0.032101
11.693323	 0.070140	0.032131
11.706656	 0.070165	0.032079
11.719990	 0.070194	0.031990
11.733323	 0.070278	0.031943
11.746656	 0.070405	0.031898
11.759990	 0.070700	0.031814
11.773323	 0.071455	0.031873
11.786656	 0.072854	0.032323
11.799990	 0.074724	0.033086
11.813323	 0.076460	0.033758
11.826656	 0.077279	0.033987
11.839990	 0.076817	0.033704
11.853323	 0.075426	0.033103
11.866656	 0.073852	0.032457
11.879990	 0.072658	0.031883
11.893323	 0.071934	0.031355
11.906656	 0.071460	0.030929
11.919990	 0.071069	0.030722
11.933323	 0.070758	0.030689
11.946656	 0.070568	0.030668
11.959990	 0.070497	0.030580
11.973323	 0.070522	0.030479
11.986656	 0.070606	0.030468
11.999990	 0.070648	0.030532
12.013323	 0.070604	0.030521
12.026656	 0.070599	0.030379
12.039989	 0.070747	0.030241
12.053323	 0.070967	0.030231
12.066656	 0.071149	0.030277
12.079989	 0.071309	0.030228
12.093323	 0.071465	0.030078
12.106656	 0.071606	0.029969
12.119989	 0.071820	0.030016
12.133323	 0.072157	0.030201
12.146656	 0.072413	0.030405
12.159989	 0.072414	0.030488
12.173323	 0.072299	0.030397
12.186656	 0.072335	0.030154
12.199989	 0.072590	0.029824
12.213323	 0.072790	0.029510
12.226656	 0.072666	0.029281
12.239989	 0.072345	0.029121
12.253323	 0.072079	0.028959
12.266656	 0.071862	0.028739
12.279989	 0.071677	0.028528
12.293323	 0.071696	0.028522
12.306656	 0.071891	0.028771
12.319989	 0.071952	0.028977
12.333323	 0.071810	0.028902
12.346656	 0.071790	0.028743
12.359989	 0.072104	0.028758
12.373322	 0.072597	0.028875
12.386656	 0.073028	0.028920
12.399989	 0.073239	0.028882
12.413322	 0.073189	0.028832
12.426656	 0.073041	0.028784
12.439989	 0.073020	0.028694
12.453322	 0.073123	0.028536
12.466656	 0.073202	0.028333
12.479989	 0.073270	0.028182
12.493322	 0.073396	0.028198
12.506656	 0.073457	0.028321
12.519989	 0.073348	0.028322
12.533322	 0.073223	0.028109
12.546656	 0.073243	0.027894
12.559989	 0.073342	0.027912
12.573322	 0.073450	0.028088
12.586656	 0.073596	0.028187
12.599989	 0.073750	0.028160
12.613322	 0.073878	0.028120
12.626656	 0.074015	0.028081
12.639989	 0.074122	0.027965
12.653322	 0.074083	0.027817
12.666656	 0.073946	0.027765
12.679989	 0.073881	0.027843
12.693322	 0.073913	0.027992
12.706656	 0.073988	0.028156
12.719989	 0.074120	0.028292
12.733322	 0.074328	0.028345
12.746655	 0.074540	0.028260
12.759989	 0.074641	0.028039
12.773322	 0.074584	0.027799
12.786655	 0.074438	0.027678
12.799989	 0.074333	0.027696
12.813322	 0.074423	0.027757
12.826655	 0.074731	0.027807
12.839989	 0.075011	0.027920
12.853322	 0.074976	0.028073
12.866655	 0.074694	0.028085
12.879989	 0.074486	0.027921
12.893322	 0.074477	0.027737
12.906655	 0.074523	0.027622
12.919989	 0.074549	0.027595
12.933322	 0.074618	0.027662
12.946655	 0.074708	0.027740
12.959989	 0.074731	0.027748
12.973322	 0.074694	0.027725
12.986655	 0.074670	0.027698
12.999989	 0.074670	0.027619
13.013322	 0.074651	0.027528
13.026655	 0.074639	0.027517
13.039989	 0.074668	0.027541
13.053322	 0.074646	0.027501
13.066655	 0.074520	0.027431
13.079988	 0.074433	0.027397
13.093322	 0.074506	0.027351
13.106655	 0.074649	0.027226
13.119988	 0.074699	0.027050
13.133322	 0.074628	0.026920
13.146655	 0.074544	0.026892
13.159988	 0.074478	0.026912
13.173322	 0.074409	0.026881
13.186655	 0.074402	0.026800
13.199988	 0.074471	0.026756
13.213322	 0.074492	0.026746
13.226655	 0.074459	0.026703
13.239988	 0.074521	0.026636
13.253322	 0.074703	0.026643
13.266655	 0.074876	0.026779
13.279988	 0.074918	0.026975
13.293322	 0.074850	0.027121
13.306655	 0.074874	0.027157
13.319988	 0.075033	0.027092
13.333322	 0.075101	0.027050
13.346655	 0.075050	0.027160
13.359988	 0.075058	0.027331
13.373322	 0.075094	0.027373
13.386655	 0.074995	0.027297
13.399988	 0.074817	0.027256
13.413321	 0.074784	0.027272
13.426655	 0.074940	0.027215
13.439988	 0.075078	0.027045
13.453321	 0.075001	0.026883
13.466655	 0.074791	0.026821
13.479988	 0.074662	0.026813
13.493321	 0.074621	0.026817
13.506655	 0.074595	0.026871
13.519988	 0.074660	0.026972
13.533321	 0.074862	0.027059
13.546655	 0.075055	0.027091
13.559988	 0.075113	0.027057
13.573321	 0.075070	0.026975
13.586655	 0.074981	0.026870
13.599988	 0.074897	0.026757
13.613321	 0.074918	0.026681
13.626655	 0.075089	0.026680
13.639988	 0.075328	0.026695
13.653321	 0.075489	0.026666
13.666655	 0.075447	0.026650
13.679988	 0.075218	0.026688
13.693321	 0.075022	0.026702
13.706655	 0.075035	0.026640
13.719988	 0.075197	0.026560
13.733321	 0.075414	0.026520
13.746655	 0.075635	0.026522
13.759988	 0.075723	0.026554
13.773321	 0.075615	0.026622
13.786654	 0.075470	0.026702
13.799988	 0.075455	0.026699
13.813321	 0.075624	0.026564
13.826654	 0.075934	0.026393
13.839988	 0.076206	0.026271
13.853321	 0.076279	0.026178
13.866654	 0.076256	0.026124
13.879988	 0.076254	0.026123
13.893321	 0.076131	0.026074
13.906654	 0.075836	0.025955
13.919988	 0.075613	0.025887
13.933321	 0.075624	0.025892
13.946654	 0.075791	0.025870
13.959988	 0.075962	0.025797
13.973321	 0.075960	0.025742
13.986654	 0.075687	0.025736
13.999988	 0.075313	0.025729
14.013321	 0.075118	0.025702
14.026654	 0.075146	0.025728
14.039988	 0.075247	0.025843
14.053321	 0.075354	0.025949
14.066654	 0.075489	0.025972
14.079988	 0.075606	0.025964
14.093321	 0.075673	0.025966
14.106654	 0.075780	0.025944
14.119987	 0.075941	0.025866
14.133321	 0.075972	0.025755
14.146654	 0.075753	0.025664
14.159987	 0.075501	0.025616
14.173321	 0.075507	0.025608
14.186654	 0.075704	0.025637
14.199987	 0.075858	0.025714
14.213321	 0.075940	0.025823
14.226654	 0.076056	0.025887
14.239987	 0.076253	0.025836
14.253321	 0.076427	0.025697
14.266654	 0.076379	0.025577
14.279987	 0.076064	0.025520
14.293321	 0.075736	0.025479
14.306654	 0.075716	0.025444
14.319987	 0.075964	0.025471
14.333321	 0.076151	0.025612
14.346654	 0.076168	0.025828
14.359987	 0.076180	0.026004
14.373321	 0.076223	0.026048
14.386654	 0.076226	0.025956
14.399987	 0.076201	0.025800
14.413321	 0.076183	0.025700
14.426654	 0.076260	0.025716
14.439987	 0.076490	0.025745
14.453321	 0.076727	0.025696
14.466654	 0.076814	0.025661
14.479987	 0.076755	0.025699
14.493320	 0.076610	0.025722
14.506654	 0.076467	0.025675
14.519987	 0.076485	0.025576
14.533320	 0.076656	0.025450
14.546654	 0.076738	0.025375
14.559987	 0.076614	0.025441
14.573320	 0.076452	0.025616
14.586654	 0.076418	0.025769
14.599987	 0.076497	0.025817
14.613320	 0.076634	0.025751
14.626654	 0.076795	0.025604
14.639987	 0.076920	0.025465
14.653320	 0.076971	0.025439
14.666654	 0.076989	0.025512
14.679987	 0.076988	0.025532
14.693320	 0.076916	0.025423
14.706654	 0.076788	0.025354
14.719987	 0.076719	0.025467
14.733320	 0.076764	0.025589
14.746654	 0.076860	0.025517
14.759987	 0.076985	0.025331
14.773320	 0.077168	0.025198
14.786654	 0.077305	0.025179
14.799987	 0.077256	0.025307
14.813320	 0.077095	0.025529
14.826653	 0.076976	0.025677
14.839987	 0.076926	0.025715
14.853320	 0.076923	0.025758
14.866653	 0.077039	0.025775
14.879987	 0.077328	0.025644
14.893320	 0.077658	0.025425
14.906653	 0.077802	0.025236
14.919987	 0.077698	0.025058
14.933320	 0.077533	0.024888
14.946653	 0.077439	0.024828
14.959987	 0.077314	0.024926
14.973320	 0.077112	0.025145
14.986653	 0.076998	0.025392
14.999987	 0.077076	0.025469
15.013320	 0.077201	0.025252
15.026653	 0.077120	0.024914
15.039987	 0.076775	0.024706
15.053320	 0.076405	0.024655
15.066653	 0.076262	0.024656
15.079987	 0.076300	0.024664
15.093320	 0.076317	0.024675
15.106653	 0.076311	0.024672
15.119987	 0.076389	0.024616
15.133320	 0.076512	0.024466
15.146653	 0.076561	0.024266
15.159986	 0.076500	0.024123
15.173320	 0.076354	0.024020
15.186653	 0.076192	0.023832
15.199986	 0.076109	0.023520
15.213320	 0.076074	0.023132
15.226653	 0.075947	0.022711
15.239986	 0.075668	0.022300
15.253320	 0.075328	0.021954
15.266653	 0.075074	0.021728
15.279986	 0.074970	0.021615
15.293320	 0.074950	0.021558
15.306653	 0.074942	0.021487
15.319986	 0.074927	0.021337
15.333320	 0.074917	0.021163
15.346653	 0.074908	0.021113
15.359986	 0.074830	0.021192
15.373320	 0.074698	0.021295
15.386653	 0.074678	0.021360
15.399986	 0.074834	0.021377
15.413320	 0.074994	0.021374
15.426653	 0.075015	0.021400
15.439986	 0.074964	0.021496
15.453320	 0.074985	0.021692
15.466653	 0.075079	0.021936
15.479986	 0.075182	0.022099
15.493320	 0.075369	0.022150
15.506653	 0.075716	0.022215
15.519986	 0.076097	0.022424
15.533319	 0.076374	0.022731
15.546653	 0.076566	0.022988
15.559986	 0.076770	0.023138
15.573319	 0.076991	0.023192
15.586653	 0.077097	0.023156
15.599986	 0.077024	0.023078
15.613319	 0.076906	0.023053
15.626653	 0.076884	0.023129
15.639986	 0.076958	0.023264
15.653319	 0.077035	0.023361
15.666653	 0.077041	0.023380
15.679986	 0.077001	0.023341
15.693319	 0.076987	0.023285
15.706653	 0.077002	0.023268
15.719986	 0.077008	0.023316
15.733319	 0.076982	0.023385
15.746653	 0.076934	0.023432
15.759986	 0.076957	0.023447
15.773319	 0.077158	0.023410
15.786653	 0.077459	0.023344
15.799986	 0.077664	0.023298
15.813319	 0.077736	0.023259
15.826653	 0.077765	0.023192
15.839986	 0.077750	0.023150
15.853319	 0.077631	0.023203
15.866652	 0.077465	0.023323
15.879986	 0.077414	0.023437
15.893319	 0.077528	0.023518
15.906652	 0.077676	0.023588
15.919986	 0.077768	0.023665
15.933319	 0.077882	0.023778
15.946652	 0.078096	0.023911
15.959986	 0.078331	0.023931
15.973319	 0.078392	0.023804
15.986652	 0.078166	0.023705
15.999986	 0.077789	0.023703
16.013319	 0.077579	0.023709
16.026653	 0.077726	0.023680
16.039988	 0.078074	0.023614
16.053322	 0.078305	0.023510
16.066656	 0.078276	0.023438
16.079990	 0.078093	0.023449
16.093325	 0.077924	0.023509
16.106659	 0.077912	0.023642
16.119993	 0.078126	0.023863
16.133327	 0.078438	0.024023
16.146662	 0.078620	0.024007
16.159996	 0.078629	0.023885
16.173330	 0.078629	0.023773
16.186665	 0.078772	0.023744
16.199999	 0.079044	0.023812
16.213333	 0.079342	0.023898
16.226667	 0.079551	0.023957
16.240002	 0.079628	0.024064
16.253336	 0.079745	0.024281
16.266670	 0.080236	0.024601
16.280005	 0.081308	0.025100
16.293339	 0.083318	0.026360
16.306673	 0.088013	0.030526
16.320007	 0.097963	0.040592
16.333342	 0.111425	0.055041
16.346676	 0.119580	0.065112
16.360010	 0.114725	0.063388
16.373344	 0.099649	0.052782
16.386679	 0.083421	0.041700
16.400013	 0.071134	0.034358
16.413347	 0.062239	0.029984
16.426682	 0.054984	0.027185
16.440016	 0.048656	0.025506
16.453350	 0.043186	0.024579
16.466684	 0.038621	0.023900
16.480019	 0.034909	0.023244
16.493353	 0.031824	0.022614
16.506687	 0.029063	0.022004
16.520021	 0.026491	0.021385
16.533356	 0.024229	0.020769
16.546690	 0.022373	0.020228
16.560024	 0.020853	0.019799
16.573359	 0.019592	0.019373
16.586693	 0.018504	0.018788
16.600027	 0.017456	0.018058
16.613361	 0.016496	0.017359
16.626696	 0.015811	0.016818
16.640030	 0.015411	0.016402
16.653364	 0.015052	0.015973
16.666698	 0.014487	0.015427
16.680033	 0.013719	0.014786
16.693367	 0.012911	0.014181
16.706701	 0.012171	0.013691
16.720036	 0.011431	0.013160
16.733370	 0.010600	0.012404
16.746704	 0.009780	0.011536
16.760038	 0.009142	0.010807
16.773373	 0.008594	0.010247
16.786707	 0.007873	0.009699
16.800041	 0.006956	0.009071
16.813375	 0.006025	0.008363
16.826710	 0.005149	0.007579
16.840044	 0.004241	0.006748
16.853378	 0.003259	0.005948
16.866713	 0.002339	0.005245
16.880047	 0.001638	0.004619
16.893381	 0.001082	0.004013
16.906715	 0.000471	0.003396
16.920050	 -0.000206	0.002721
16.933384	 -0.000803	0.001961
16.946718	 -0.001298	0.001179
16.960052	 -0.001809	0.000465
16.973387	 -0.002433	-0.000192
16.986721	 -0.003149	-0.000831
17.000055	 -0.003837	-0.001387
17.013390	 -0.004447	-0.001813
17.026724	 -0.004984	-0.002210
17.040058	 -0.005374	-0.002650
17.053392	 -0.005583	-0.003053
17.066727	 -0.005691	-0.003388
17.080061	 -0.005776	-0.003716
17.093395	 -0.005882	-0.004071
17.106730	 -0.006041	-0.004436
17.120064	 -0.006167	-0.004736
17.133398	 -0.006116	-0.004900
17.146732	 -0.005944	-0.004937
17.160067	 -0.005845	-0.004907
17.173401	 -0.005804	-0.004857
17.186735	 -0.005666	-0.004837
17.200069	 -0.005473	-0.004864
17.213404	 -0.005318	-0.004823
17.226738	 -0.005079	-0.004613
17.240072	 -0.004657	-0.004299
17.253407	 -0.004232	-0.004000
17.266741	 -0.004025	-0.003771
17.280075	 -0.003929	-0.003580
17.293409	 -0.003633	-0.003309
17.306744	 -0.003101	-0.002910
17.320078	 -0.002562	-0.002495
17.333412	 -0.002140	-0.002191
17.346746	 -0.001787	-0.002018
17.360081	 -0.001437	-0.001875
17.373415	 -0.001062	-0.001631
17.386749	 -0.000666	-0.001266
17.400084	 -0.000271	-0.000896
17.413418	 0.000066	-0.000587
17.426752	 0.000249	-0.000313
17.440086	 0.000279	-0.000077
17.453421	 0.000285	0.000133
17.466755	 0.000378	0.000368
17.480089	 0.000580	0.000575
17.493423	 0.000886	0.000665
17.506758	 0.001229	0.000675
17.520092	 0.001463	0.000697
17.533426	 0.001515	0.000805
17.546761	 0.001471	0.001063
17.560095	 0.001420	0.001387
17.573429	 0.001423	0.001555
17.586763	 0.001537	0.001531
17.600098	 0.001758	0.001507
17.613432	 0.002051	0.001621
17.626766	 0.002346	0.001780
17.640100	 0.002484	0.001817
17.653435	 0.002396	0.001764
17.666769	 0.002268	0.001781
17.680103	 0.002267	0.001897
17.693438	 0.002306	0.002021
17.706772	 0.002281	0.002112
17.720106	 0.002242	0.002181
17.733440	 0.002258	0.002180
17.746775	 0.002364	0.002040
17.760109	 0.002554	0.001853
17.773443	 0.002710	0.001812
17.786777	 0.002705	0.001923
17.800112	 0.002567	0.002001
17.813446	 0.002419	0.001992
17.826780	 0.002320	0.001992
17.840115	 0.002273	0.002025
17.853449	 0.002281	0.002057
17.866783	 0.002343	0.002044
17.880117	 0.002377	0.001991
17.893452	 0.002238	0.001952
17.906786	 0.001934	0.001941
17.920120	 0.001769	0.001972
17.933455	 0.001949	0.002101
17.946789	 0.002238	0.002267
17.960123	 0.002368	0.002314
17.973457	 0.002407	0.002198
17.986792	 0.002477	0.002014
18.000126	 0.002503	0.001875
18.013460	 0.002424	0.001853
18.026794	 0.002342	0.001961
18.040129	 0.002355	0.002094
18.053463	 0.002452	0.002074
18.066797	 0.002592	0.001921
18.080132	 0.002757	0.001869
18.093466	 0.002887	0.001997
18.106800	 0.002911	0.002126
18.120134	 0.002817	0.002163
18.133469	 0.002623	0.002192
18.146803	 0.002441	0.002245
18.160137	 0.002493	0.002254
18.173471	 0.002782	0.002177
18.186806	 0.003013	0.002064
18.200140	 0.003037	0.002031
18.213474	 0.002934	0.002129
18.226809	 0.002737	0.002262
18.240143	 0.002465	0.002339
18.253477	 0.002289	0.002388
18.266811	 0.002360	0.002456
18.280146	 0.002574	0.002497
18.293480	 0.002699	0.002423
18.306814	 0.002685	0.002245
18.320148	 0.002607	0.002100
18.333483	 0.002517	0.002094
18.346817	 0.002483	0.002168
18.360151	 0.002545	0.002154
18.373486	 0.002642	0.001989
18.386820	 0.002701	0.001827
18.400154	 0.002729	0.001855
18.413488	 0.002744	0.002054
18.426823	 0.002684	0.002243
18.440157	 0.002497	0.002295
18.453491	 0.002285	0.002215
18.466825	 0.002207	0.002093
18.480160	 0.002260	0.002032
18.493494	 0.002399	0.002051
18.506828	 0.002652	0.002108
18.520163	 0.002887	0.002183
18.533497	 0.002908	0.002251
18.546831	 0.002829	0.002301
18.560165	 0.002881	0.002403
18.573500	 0.002975	0.002564
18.586834	 0.002894	0.002654
18.600168	 0.002718	0.002636
18.613503	 0.002694	0.002585
18.626837	 0.002869	0.002545
18.640171	 0.003123	0.002532
18.653505	 0.003355	0.002547
18.666840	 0.003490	0.002548
18.680174	 0.003477	0.002510
18.693508	 0.003392	0.002429
18.706842	 0.003361	0.002298
18.720177	 0.003354	0.002179
18.733511	 0.003247	0.002169
18.746845	 0.003068	0.002260
18.760180	 0.002913	0.002360
18.773514	 0.002780	0.002406
18.786848	 0.002670	0.002374
18.800182	 0.002632	0.002278
18.813517	 0.002699	0.002168
18.826851	 0.002869	0.002088
18.840185	 0.003058	0.002065
18.853519	 0.003162	0.002133
18.866854	 0.003153	0.002298
18.880188	 0.003052	0.002475
18.893522	 0.002911	0.002578
18.906857	 0.002801	0.002627
18.920191	 0.002737	0.002667
18.933525	 0.002704	0.002633
18.946859	 0.002724	0.002450
18.960194	 0.002836	0.002204
18.973528	 0.003017	0.002016
18.986862	 0.003123	0.001924
19.000196	 0.003090	0.001941
19.013531	 0.003062	0.002050
19.026865	 0.003105	0.002165
19.040199	 0.003090	0.002230
19.053534	 0.002962	0.002293
19.066868	 0.002849	0.002387
19.080202	 0.002793	0.002440
19.093536	 0.002702	0.002407
19.106871	 0.002622	0.002337
19.120205	 0.002670	0.002286
19.133539	 0.002778	0.002254
19.146873	 0.002850	0.002203
19.160208	 0.002917	0.002155
19.173542	 0.002954	0.002153
19.186876	 0.002922	0.002137
19.200211	 0.002932	0.002059
19.213545	 0.003004	0.001974
19.226879	 0.002970	0.001938
19.240213	 0.002816	0.001942
19.253548	 0.002678	0.001976
19.266882	 0.002562	0.002034
19.280216	 0.002452	0.002108
19.293550	 0.002393	0.002152
19.306885	 0.002352	0.002092
19.320219	 0.002266	0.001962
19.333553	 0.002133	0.001873
19.346888	 0.002003	0.001855
19.360222	 0.001978	0.001873
19.373556	 0.002076	0.001884
19.386890	 0.002183	0.001843
19.400225	 0.002218	0.001756
19.413559	 0.002166	0.001683
19.426893	 0.002025	0.001693
19.440228	 0.001870	0.001786
19.453562	 0.001809	0.001853
19.466896	 0.001855	0.001823
19.480230	 0.001977	0.001767
19.493565	 0.002181	0.001774
19.506899	 0.002428	0.001828
19.520233	 0.002592	0.001852
19.533567	 0.002595	0.001829
19.546902	 0.002498	0.001799
19.560236	 0.002372	0.001777
19.573570	 0.002245	0.001778
19.586905	 0.002165	0.001809
19.600239	 0.002169	0.001827
19.613573	 0.002237	0.001774
19.626907	 0.002280	0.001633
19.640242	 0.002221	0.001481
19.653576	 0.002126	0.001429
19.666910	 0.002131	0.001429
19.680244	 0.002232	0.001376
19.693579	 0.002287	0.001377
19.706913	 0.002209	0.001572
19.720247	 0.002107	0.001842
19.733582	 0.002161	0.002012
19.746916	 0.002386	0.002089
19.760250	 0.002618	0.002143
19.773584	 0.002686	0.002163
19.786919	 0.002547	0.002143
19.800253	 0.002326	0.002136
19.813587	 0.002244	0.002160
19.826921	 0.002455	0.002166
19.840256	 0.002816	0.002158
19.853590	 0.002980	0.002218
19.866924	 0.002859	0.002368
19.880259	 0.002710	0.002510
19.893593	 0.002700	0.002535
19.906927	 0.002748	0.002462
19.920261	 0.002779	0.002382
19.933596	 0.002806	0.002318
19.946930	 0.002803	0.002284
19.960264	 0.002735	0.002329
19.973598	 0.002720	0.002388
19.986933	 0.002928	0.002342

*------------------------ End of raw data
Results for Channel	1	=	242.00	nm
Title:	Report Title
Run File:	C:\HPLC\PET 2025\2025.01.13\bm24_40c_pw002.run
--------------
Injection Info
--------------
Method:	C:\METODOS EQUIPO 2 2023-2024\20241201 PET_Calibrado TPA MHET BHET DIMER.mth
Sample:	BM24_40C_pw
Injection Date:	Tue Jan 14 04:05:42 2025
Manual injection
Operator:	Paloma
Instrument:	3
Notes:	
---------
Misc Info
---------
Workstation:	HPLC
Bus Address:	44
Run Time:	0.000	to	20.000	min.
-----------
Recalc Info
-----------
Recalc Method:	c:\metodos equipo 2 2023-2024\20241201 pet_calibrado tpa mhet bhet dimer.mth
Recalc Date:	Tue Jan 14 09:14:09 2025
Operator:	Paloma
Instrument:	3
Notes:	
Sample Rate:	5.000 Hz.
Measurement Type:	1 = Area
Calculation Type:	4 = ExtStd
Normalize Results:	No
------------------------
Peak Info for Channel 1
------------------------
3 Peaks (tR	Timeoffset	RRT	Sepcode	Width	Counts	Result	Name)
7.045	0.082	0.0000	BB	22.04	99101	1.790709	MHET (uM)
7.349	-0.004	0.0000	BB	0.00	79936	0.945356	BHET (uM)
9.037	-0.073	0.0000	BB	43.08	88595	1.560604	DIMER (uM)

Results for Channel	2	=	260.00	nm
Title:	Report Title
Run File:	C:\HPLC\PET 2025\2025.01.13\bm24_40c_pw002.run
--------------
Injection Info
--------------
Method:	C:\METODOS EQUIPO 2 2023-2024\20241201 PET_Calibrado TPA MHET BHET DIMER.mth
Sample:	BM24_40C_pw
Injection Date:	Tue Jan 14 04:05:42 2025
Manual injection
Operator:	Paloma
Instrument:	3
Notes:	
---------
Misc Info
---------
Workstation:	HPLC
Bus Address:	44
Run Time:	0.000	to	20.000	min.
-----------
Recalc Info
-----------
Recalc Method:	C:\METODOS EQUIPO 2 2023-2024\20241201 PET_Calibrado TPA MHET BHET DIMER.mth
Recalc Date:	Tue Jan 14 04:25:45 2025
Operator:	Paloma
Instrument:	3
Notes:	
Sample Rate:	5.000 Hz.
Measurement Type:	1 = Area
Calculation Type:	4 = ExtStd
Normalize Results:	No
------------------------
Peak Info for Channel 2
------------------------
32 Peaks (tR	Timeoffset	RRT	Sepcode	Width	Counts	Result	Name)
0.122	0.000	0.0000	BP	8.12	69353	0.000000	
0.306	0.000	0.0000	PB	0.00	15425	0.000000	
0.527	0.000	0.0000	BV	3.20	18970	0.000000	
0.634	0.000	0.0000	VV	6.34	44272	0.000000	
0.737	0.000	0.0000	VB	0.00	14982	0.000000	
1.165	0.000	0.0000	BV	4.60	433200	0.000000	
1.464	0.000	0.0000	VP	4.36	7587898	0.000000	
1.673	0.000	0.0000	PP	0.00	165013	0.000000	
1.974	0.000	0.0000	PV	0.00	4382519	0.000000	
2.260	0.000	0.0000	VV	0.00	747371	0.000000	
2.423	0.000	0.0000	VB	0.00	239782	0.000000	
2.611	0.000	0.0000	BB	0.00	24432	0.000000	
2.761	0.000	0.0000	BB	0.00	30822	0.000000	
2.857	0.000	0.0000	BB	0.00	8129	0.000000	
3.023	0.000	0.0000	BB	0.00	20676	0.000000	
3.191	0.067	0.0000	BB	0.00	21056	0.430165	DHBA uM
3.401	0.000	0.0000	BB	2.92	7530	0.000000	
3.523	0.000	0.0000	BB	5.90	29083	0.000000	
4.173	0.000	0.0000	BB	26.32	51730	0.000000	
17.726	0.000	0.0000	BV	35.12	757579	0.000000	
17.959	0.000	0.0000	VV	0.00	485466	0.000000	
18.047	0.000	0.0000	VV	0.00	122295	0.000000	
18.154	0.000	0.0000	VV	0.00	211383	0.000000	
18.278	0.000	0.0000	VV	0.00	228309	0.000000	
18.357	0.000	0.0000	VV	0.00	87175	0.000000	
18.441	0.000	0.0000	VV	0.00	127359	0.000000	
18.596	0.000	0.0000	VV	0.00	319526	0.000000	
18.777	0.000	0.0000	VV	0.00	106803	0.000000	
18.920	0.000	0.0000	VV	0.00	136176	0.000000	
19.084	0.000	0.0000	VV	0.00	123784	0.000000	
19.297	0.000	0.0000	VB	0.00	19340	0.000000	
19.893	0.000	0.0000	BB	0.00	50939	0.000000	
