# Supplementary material for: Engineering Escherichia coli for polyethylene terephthalate powder biodegradation via recoding of an outer membrane protein
Source: iScience. 2026 Jan 2;29(2):114621. doi: 10.1016/j.isci.2025.114621 (PMC12860643; doi:10.1016/j.isci.2025.114621)
Supplement: Data S2. Raw HPLC and UHPLC-MS data — (A) Unprocessed HPLC data files supporting Figures 4, S3, S5, Tables 1 and S4. Files are provided in.txt format corresponding to the data extracted with Varian ProStar software (Varian Inc., Palo Alto, California, USA). Each file contains absorbance values (in arbitrary units) recorded over time under the analytical conditions described in STAR Methods. (B) Raw UHPLC-MS files supporting Figure S4. The chromatograms and mass spectrometry data can be analyzed with the software MassLynx V4.1 (Waters) to obtain the mass spectra of the oligomers TET and TETE. Analytical conditions described in STAR Methods. (A and B) The unprocessed HPLC and UHPLC-MS files have been deposited at Zenodo under the identifier https://zenodo.org/records/17578239. [file mmc5.zip › Data S2/A. HPLC/Figure S3/CysPm pPET 40_3.TXT]

File	C:\HPLC\PET 2025\2025.01.13\bm24_40c_pw004.run	Filetype	63
WTOASCII Parameters:	C:\star\WTOASCII.TXT
 2 channels
   Channel	 1	242.00	nm	in AU
   Channel	 2	260.00	nm	in AU
Base rate 5.0000 Hz	Bunch 2	Effective rate 5.00000 Hz.	T = 0.003333 min.
6000 points	from	0.000	to	20.000	minutes
Sampling every 4 point(s)
Printing points from	0.000	to	20.000 min, point 0 to 5999
Channels	1	to	2
0.000000	 0.000000	0.000000
0.013333	 -0.000263	-0.000502
0.026667	 -0.000523	-0.000983
0.040000	 -0.000592	-0.001082
0.053333	 -0.000412	-0.000818
0.066667	 -0.000078	-0.000491
0.080000	 0.000189	-0.000302
0.093333	 0.000241	-0.000241
0.106667	 0.000184	-0.000187
0.120000	 0.000193	-0.000072
0.133333	 0.000281	0.000015
0.146667	 0.000383	-0.000009
0.160000	 0.000468	-0.000101
0.173333	 0.000467	-0.000271
0.186667	 0.000300	-0.000550
0.200000	 0.000049	-0.000770
0.213333	 -0.000103	-0.000752
0.226667	 -0.000074	-0.000593
0.240000	 0.000059	-0.000500
0.253333	 0.000180	-0.000483
0.266667	 0.000212	-0.000419
0.280000	 0.000141	-0.000256
0.293333	 0.000076	-0.000063
0.306667	 0.000160	0.000069
0.320000	 0.000317	0.000111
0.333333	 0.000357	0.000087
0.346667	 0.000282	0.000041
0.360000	 0.000249	0.000032
0.373333	 0.000339	0.000083
0.386667	 0.000498	0.000172
0.400000	 0.000633	0.000275
0.413333	 0.000661	0.000373
0.426667	 0.000576	0.000415
0.440000	 0.000517	0.000372
0.453333	 0.000561	0.000292
0.466666	 0.000615	0.000255
0.480000	 0.000613	0.000345
0.493333	 0.000595	0.000524
0.506666	 0.000594	0.000599
0.520000	 0.000556	0.000475
0.533333	 0.000444	0.000265
0.546666	 0.000364	0.000075
0.560000	 0.000406	-0.000063
0.573333	 0.000456	-0.000140
0.586666	 0.000412	-0.000164
0.600000	 0.000398	-0.000143
0.613333	 0.000530	-0.000100
0.626666	 0.000703	-0.000076
0.640000	 0.000726	-0.000064
0.653333	 0.000559	-0.000022
0.666666	 0.000371	0.000042
0.680000	 0.000327	0.000064
0.693333	 0.000363	0.000036
0.706666	 0.000347	0.000009
0.720000	 0.000301	-0.000016
0.733333	 0.000302	-0.000112
0.746666	 0.000363	-0.000272
0.760000	 0.000419	-0.000325
0.773333	 0.000410	-0.000191
0.786666	 0.000408	-0.000044
0.800000	 0.000511	0.000005
0.813333	 0.000618	0.000068
0.826666	 0.000543	0.000165
0.839999	 0.000342	0.000121
0.853333	 0.000283	-0.000068
0.866666	 0.000443	-0.000161
0.879999	 0.000577	-0.000059
0.893333	 0.000527	0.000081
0.906666	 0.000399	0.000096
0.919999	 0.000296	-0.000014
0.933333	 0.000227	-0.000137
0.946666	 0.000204	-0.000145
0.959999	 0.000247	-0.000014
0.973333	 0.000356	0.000128
0.986666	 0.000491	0.000141
0.999999	 0.000563	0.000037
1.013333	 0.000530	-0.000076
1.026666	 0.000471	-0.000138
1.039999	 0.000517	-0.000156
1.053333	 0.000669	-0.000156
1.066666	 0.000747	-0.000118
1.079999	 0.000651	-0.000022
1.093333	 0.000471	0.000060
1.106666	 0.000301	0.000042
1.119999	 0.000217	-0.000046
1.133333	 0.000283	-0.000133
1.146666	 0.000435	-0.000175
1.159999	 0.000523	-0.000096
1.173333	 0.000505	0.000113
1.186666	 0.000448	0.000284
1.199999	 0.000383	0.000273
1.213333	 0.000344	0.000134
1.226666	 0.000436	0.000041
1.239999	 0.000695	0.000131
1.253332	 0.000947	0.000348
1.266666	 0.000981	0.000477
1.279999	 0.000873	0.000440
1.293332	 0.000874	0.000380
1.306666	 0.000979	0.000369
1.319999	 0.000941	0.000322
1.333332	 0.000707	0.000225
1.346666	 0.000515	0.000173
1.359999	 0.000578	0.000231
1.373332	 0.000916	0.000366
1.386666	 0.002894	0.001359
1.399999	 0.015452	0.008121
1.413332	 0.056325	0.028625
1.426666	 0.131365	0.061100
1.439999	 0.215708	0.088361
1.453332	 0.274987	0.095636
1.466666	 0.298879	0.085470
1.479999	 0.299215	0.068127
1.493332	 0.288450	0.048705
1.506666	 0.272308	0.028149
1.519999	 0.253551	0.008149
1.533332	 0.234741	-0.008364
1.546666	 0.218226	-0.019265
1.559999	 0.205001	-0.024679
1.573332	 0.194282	-0.026425
1.586666	 0.184352	-0.026568
1.599999	 0.174026	-0.026386
1.613332	 0.163470	-0.026142
1.626665	 0.153490	-0.025568
1.639999	 0.144356	-0.024585
1.653332	 0.135535	-0.023613
1.666665	 0.126325	-0.023289
1.679999	 0.116496	-0.023854
1.693332	 0.106385	-0.024939
1.706665	 0.096582	-0.026078
1.719999	 0.087584	-0.027124
1.733332	 0.079582	-0.027984
1.746665	 0.072451	-0.028357
1.759999	 0.066023	-0.027958
1.773332	 0.060220	-0.026748
1.786665	 0.054959	-0.024818
1.799999	 0.050194	-0.022201
1.813332	 0.045854	-0.018930
1.826665	 0.041766	-0.015179
1.839999	 0.037906	-0.011282
1.853332	 0.034449	-0.007544
1.866665	 0.031389	-0.004089
1.879999	 0.028498	-0.000983
1.893332	 0.025717	0.001644
1.906665	 0.023252	0.003657
1.919999	 0.021139	0.004967
1.933332	 0.019110	0.005597
1.946665	 0.017018	0.005766
1.959998	 0.015029	0.005720
1.973332	 0.013309	0.005511
1.986665	 0.011823	0.005119
1.999998	 0.010421	0.004572
2.013332	 0.009004	0.003885
2.026665	 0.007664	0.003134
2.039999	 0.006548	0.002512
2.053332	 0.005647	0.002129
2.066665	 0.004871	0.001890
2.079998	 0.004204	0.001630
2.093332	 0.003690	0.001274
2.106665	 0.003339	0.000856
2.119998	 0.003090	0.000499
2.133332	 0.002843	0.000338
2.146665	 0.002541	0.000372
2.159998	 0.002240	0.000462
2.173332	 0.002063	0.000464
2.186665	 0.002009	0.000380
2.199998	 0.001959	0.000309
2.213332	 0.001854	0.000267
2.226665	 0.001723	0.000215
2.239998	 0.001633	0.000172
2.253332	 0.001668	0.000162
2.266665	 0.001851	0.000148
2.279998	 0.002055	0.000086
2.293332	 0.002099	0.000038
2.306665	 0.001934	0.000079
2.319998	 0.001664	0.000126
2.333332	 0.001462	0.000073
2.346665	 0.001449	-0.000014
2.359998	 0.001564	-0.000028
2.373332	 0.001645	0.000001
2.386665	 0.001640	-0.000010
2.399998	 0.001601	-0.000046
2.413332	 0.001545	-0.000069
2.426665	 0.001472	-0.000071
2.439998	 0.001405	-0.000021
2.453331	 0.001341	0.000069
2.466665	 0.001278	0.000105
2.479998	 0.001215	0.000061
2.493331	 0.001118	0.000021
2.506665	 0.001001	0.000040
2.519998	 0.000938	0.000096
2.533331	 0.000968	0.000146
2.546665	 0.001024	0.000168
2.559998	 0.000993	0.000162
2.573331	 0.000883	0.000121
2.586665	 0.000849	0.000053
2.599998	 0.001015	0.000056
2.613331	 0.001332	0.000179
2.626665	 0.001587	0.000269
2.639998	 0.001639	0.000194
2.653331	 0.001568	0.000099
2.666665	 0.001479	0.000151
2.679998	 0.001393	0.000214
2.693331	 0.001297	0.000051
2.706665	 0.001146	-0.000257
2.719998	 0.000938	-0.000379
2.733331	 0.000784	-0.000159
2.746665	 0.000752	0.000194
2.759998	 0.000779	0.000360
2.773331	 0.000857	0.000271
2.786664	 0.000996	0.000159
2.799998	 0.001087	0.000209
2.813331	 0.001061	0.000348
2.826664	 0.001007	0.000445
2.839998	 0.001044	0.000461
2.853331	 0.001151	0.000371
2.866664	 0.001231	0.000180
2.879998	 0.001261	0.000016
2.893331	 0.001198	-0.000024
2.906664	 0.001024	-0.000031
2.919998	 0.000909	-0.000098
2.933331	 0.000950	-0.000132
2.946664	 0.001014	-0.000009
2.959998	 0.001033	0.000191
2.973331	 0.001014	0.000306
2.986664	 0.000887	0.000315
2.999998	 0.000690	0.000297
3.013331	 0.000638	0.000310
3.026664	 0.000802	0.000343
3.039998	 0.000940	0.000329
3.053331	 0.000855	0.000237
3.066664	 0.000737	0.000131
3.079998	 0.000838	0.000086
3.093331	 0.001057	0.000094
3.106664	 0.001144	0.000111
3.119998	 0.001080	0.000133
3.133331	 0.000998	0.000171
3.146664	 0.000939	0.000203
3.159997	 0.000843	0.000201
3.173331	 0.000660	0.000197
3.186664	 0.000467	0.000255
3.199997	 0.000440	0.000356
3.213331	 0.000613	0.000403
3.226664	 0.000811	0.000355
3.239997	 0.000882	0.000286
3.253331	 0.000825	0.000278
3.266664	 0.000710	0.000316
3.279997	 0.000657	0.000287
3.293331	 0.000753	0.000126
3.306664	 0.000898	-0.000058
3.319997	 0.000942	-0.000128
3.333331	 0.000920	-0.000105
3.346664	 0.000973	-0.000086
3.359997	 0.001091	-0.000083
3.373331	 0.001148	-0.000039
3.386664	 0.001137	0.000065
3.399997	 0.001156	0.000172
3.413331	 0.001245	0.000262
3.426664	 0.001353	0.000349
3.439997	 0.001396	0.000393
3.453331	 0.001334	0.000374
3.466664	 0.001185	0.000340
3.479997	 0.001037	0.000318
3.493330	 0.001013	0.000294
3.506664	 0.001067	0.000295
3.519997	 0.001044	0.000374
3.533330	 0.001010	0.000481
3.546664	 0.001096	0.000482
3.559997	 0.001175	0.000375
3.573330	 0.001099	0.000274
3.586664	 0.001009	0.000252
3.599997	 0.001101	0.000326
3.613330	 0.001320	0.000456
3.626664	 0.001487	0.000552
3.639997	 0.001522	0.000558
3.653330	 0.001456	0.000478
3.666664	 0.001353	0.000361
3.679997	 0.001237	0.000276
3.693330	 0.001137	0.000252
3.706664	 0.001121	0.000264
3.719997	 0.001207	0.000289
3.733330	 0.001346	0.000338
3.746664	 0.001446	0.000398
3.759997	 0.001396	0.000438
3.773330	 0.001176	0.000453
3.786664	 0.000931	0.000445
3.799997	 0.000807	0.000421
3.813330	 0.000780	0.000420
3.826663	 0.000820	0.000470
3.839997	 0.000989	0.000540
3.853330	 0.001198	0.000593
3.866663	 0.001200	0.000634
3.879997	 0.001008	0.000662
3.893330	 0.000913	0.000638
3.906663	 0.000993	0.000570
3.919997	 0.001046	0.000497
3.933330	 0.000970	0.000421
3.946663	 0.000894	0.000388
3.959997	 0.000933	0.000422
3.973330	 0.001038	0.000418
3.986663	 0.001093	0.000367
3.999997	 0.001039	0.000404
4.013330	 0.000942	0.000523
4.026663	 0.000993	0.000583
4.039997	 0.001242	0.000554
4.053330	 0.001477	0.000494
4.066663	 0.001474	0.000420
4.079997	 0.001225	0.000342
4.093330	 0.000955	0.000296
4.106663	 0.000931	0.000310
4.119997	 0.001156	0.000385
4.133330	 0.001386	0.000468
4.146663	 0.001461	0.000507
4.159997	 0.001442	0.000500
4.173330	 0.001460	0.000456
4.186663	 0.001574	0.000420
4.199996	 0.001742	0.000472
4.213330	 0.001811	0.000607
4.226663	 0.001665	0.000711
4.239996	 0.001426	0.000711
4.253330	 0.001399	0.000646
4.266663	 0.001668	0.000610
4.279996	 0.001924	0.000696
4.293330	 0.001919	0.000890
4.306663	 0.001794	0.001020
4.319996	 0.001711	0.000982
4.333330	 0.001608	0.000883
4.346663	 0.001448	0.000813
4.359996	 0.001273	0.000736
4.373330	 0.001120	0.000665
4.386663	 0.001053	0.000665
4.399996	 0.001111	0.000719
4.413330	 0.001226	0.000744
4.426663	 0.001305	0.000708
4.439996	 0.001316	0.000678
4.453330	 0.001282	0.000714
4.466663	 0.001260	0.000752
4.479996	 0.001295	0.000697
4.493330	 0.001353	0.000572
4.506663	 0.001346	0.000486
4.519996	 0.001231	0.000471
4.533329	 0.001024	0.000478
4.546663	 0.000790	0.000485
4.559996	 0.000663	0.000498
4.573329	 0.000753	0.000500
4.586663	 0.000952	0.000479
4.599996	 0.001060	0.000443
4.613329	 0.001052	0.000401
4.626663	 0.001047	0.000378
4.639996	 0.001129	0.000407
4.653329	 0.001278	0.000451
4.666663	 0.001368	0.000428
4.679996	 0.001310	0.000326
4.693329	 0.001165	0.000240
4.706663	 0.001063	0.000238
4.719996	 0.001049	0.000257
4.733329	 0.001059	0.000244
4.746663	 0.000979	0.000298
4.759996	 0.000809	0.000497
4.773329	 0.000740	0.000668
4.786663	 0.000866	0.000611
4.799996	 0.001025	0.000439
4.813329	 0.001116	0.000388
4.826663	 0.001226	0.000473
4.839996	 0.001336	0.000546
4.853329	 0.001319	0.000553
4.866663	 0.001208	0.000586
4.879996	 0.001140	0.000683
4.893329	 0.001152	0.000714
4.906662	 0.001207	0.000593
4.919996	 0.001272	0.000431
4.933329	 0.001307	0.000342
4.946662	 0.001267	0.000302
4.959996	 0.001172	0.000292
4.973329	 0.001070	0.000335
4.986662	 0.001009	0.000386
4.999996	 0.001031	0.000392
5.013329	 0.001063	0.000367
5.026662	 0.001003	0.000336
5.039996	 0.000888	0.000285
5.053329	 0.000802	0.000206
5.066662	 0.000776	0.000107
5.079996	 0.000776	0.000015
5.093329	 0.000711	-0.000014
5.106662	 0.000564	0.000028
5.119996	 0.000456	0.000043
5.133329	 0.000454	-0.000056
5.146662	 0.000538	-0.000178
5.159996	 0.000686	-0.000144
5.173329	 0.000858	0.000057
5.186662	 0.000956	0.000247
5.199996	 0.000870	0.000279
5.213329	 0.000654	0.000151
5.226662	 0.000520	-0.000034
5.239995	 0.000545	-0.000149
5.253329	 0.000609	-0.000175
5.266662	 0.000647	-0.000187
5.279995	 0.000695	-0.000216
5.293329	 0.000775	-0.000231
5.306662	 0.000877	-0.000230
5.319995	 0.000985	-0.000228
5.333329	 0.001043	-0.000195
5.346662	 0.000996	-0.000086
5.359995	 0.000859	0.000085
5.373329	 0.000704	0.000261
5.386662	 0.000614	0.000390
5.399995	 0.000572	0.000437
5.413329	 0.000469	0.000403
5.426662	 0.000301	0.000300
5.439995	 0.000227	0.000130
5.453329	 0.000355	-0.000065
5.466662	 0.000581	-0.000205
5.479995	 0.000710	-0.000279
5.493329	 0.000738	-0.000307
5.506662	 0.000798	-0.000225
5.519995	 0.000910	-0.000029
5.533329	 0.000989	0.000143
5.546662	 0.001016	0.000227
5.559995	 0.001082	0.000280
5.573328	 0.001238	0.000314
5.586662	 0.001416	0.000338
5.599995	 0.001584	0.000428
5.613328	 0.001757	0.000575
5.626662	 0.001866	0.000672
5.639995	 0.001879	0.000659
5.653328	 0.001913	0.000567
5.666662	 0.002075	0.000476
5.679995	 0.002379	0.000493
5.693328	 0.002778	0.000706
5.706662	 0.003186	0.001037
5.719995	 0.003550	0.001280
5.733328	 0.003827	0.001371
5.746662	 0.004006	0.001486
5.759995	 0.004224	0.001750
5.773328	 0.004595	0.002062
5.786662	 0.005031	0.002334
5.799995	 0.005432	0.002616
5.813328	 0.005860	0.002899
5.826662	 0.006419	0.003111
5.839995	 0.007076	0.003312
5.853328	 0.007619	0.003653
5.866662	 0.007899	0.004175
5.879995	 0.008101	0.004736
5.893328	 0.008510	0.005169
5.906662	 0.009103	0.005455
5.919995	 0.009619	0.005682
5.933328	 0.009919	0.005938
5.946661	 0.010162	0.006292
5.959995	 0.010569	0.006749
5.973328	 0.011109	0.007217
5.986661	 0.011600	0.007553
5.999995	 0.011975	0.007711
6.013328	 0.012276	0.007821
6.026661	 0.012557	0.008015
6.039995	 0.012882	0.008300
6.053328	 0.013271	0.008613
6.066661	 0.013642	0.008903
6.079995	 0.013906	0.009154
6.093328	 0.014112	0.009358
6.106661	 0.014369	0.009481
6.119995	 0.014628	0.009540
6.133328	 0.014813	0.009597
6.146661	 0.014995	0.009677
6.159995	 0.015240	0.009813
6.173328	 0.015513	0.010022
6.186661	 0.015828	0.010283
6.199995	 0.016194	0.010581
6.213328	 0.016473	0.010844
6.226661	 0.016554	0.010968
6.239995	 0.016595	0.011014
6.253328	 0.016787	0.011182
6.266661	 0.017048	0.011541
6.279994	 0.017257	0.011946
6.293328	 0.017462	0.012218
6.306661	 0.017628	0.012315
6.319994	 0.017630	0.012320
6.333328	 0.017544	0.012334
6.346661	 0.017618	0.012380
6.359994	 0.017907	0.012416
6.373328	 0.018193	0.012445
6.386661	 0.018329	0.012541
6.399994	 0.018435	0.012739
6.413328	 0.018678	0.012950
6.426661	 0.019022	0.013076
6.439994	 0.019293	0.013138
6.453328	 0.019386	0.013195
6.466661	 0.019390	0.013274
6.479994	 0.019490	0.013407
6.493328	 0.019732	0.013603
6.506661	 0.019997	0.013777
6.519994	 0.020163	0.013820
6.533328	 0.020219	0.013780
6.546661	 0.020279	0.013840
6.559994	 0.020429	0.014051
6.573328	 0.020618	0.014258
6.586661	 0.020793	0.014351
6.599994	 0.021000	0.014409
6.613328	 0.021235	0.014527
6.626661	 0.021435	0.014642
6.639994	 0.021586	0.014655
6.653327	 0.021749	0.014582
6.666661	 0.022043	0.014539
6.679994	 0.022462	0.014620
6.693327	 0.022739	0.014802
6.706661	 0.022687	0.014991
6.719994	 0.022435	0.015176
6.733327	 0.022226	0.015400
6.746661	 0.022293	0.015606
6.759994	 0.022753	0.015757
6.773327	 0.023394	0.015932
6.786661	 0.023869	0.016105
6.799994	 0.024120	0.016152
6.813327	 0.024264	0.016105
6.826661	 0.024323	0.016114
6.839994	 0.024339	0.016235
6.853327	 0.024430	0.016401
6.866661	 0.024657	0.016511
6.879994	 0.024961	0.016559
6.893327	 0.025204	0.016681
6.906661	 0.025296	0.016898
6.919994	 0.025278	0.017044
6.933327	 0.025248	0.017054
6.946661	 0.025299	0.017074
6.959994	 0.025560	0.017234
6.973327	 0.026111	0.017517
6.986660	 0.026928	0.017889
6.999994	 0.027925	0.018268
7.013327	 0.028810	0.018491
7.026660	 0.029188	0.018514
7.039994	 0.029042	0.018462
7.053327	 0.028754	0.018423
7.066660	 0.028529	0.018387
7.079994	 0.028207	0.018341
7.093327	 0.027741	0.018322
7.106660	 0.027431	0.018328
7.119994	 0.027471	0.018288
7.133327	 0.027664	0.018243
7.146660	 0.027744	0.018311
7.159994	 0.027745	0.018451
7.173327	 0.027849	0.018565
7.186660	 0.028085	0.018664
7.199994	 0.028334	0.018786
7.213327	 0.028511	0.018927
7.226660	 0.028696	0.019065
7.239994	 0.029026	0.019173
7.253327	 0.029440	0.019244
7.266660	 0.029740	0.019282
7.279994	 0.029895	0.019350
7.293327	 0.030036	0.019540
7.306660	 0.030239	0.019806
7.319993	 0.030411	0.019990
7.333327	 0.030406	0.020040
7.346660	 0.030316	0.020043
7.359993	 0.030416	0.020111
7.373327	 0.030765	0.020253
7.386660	 0.031140	0.020352
7.399993	 0.031405	0.020309
7.413327	 0.031661	0.020182
7.426660	 0.031920	0.020111
7.439993	 0.032054	0.020144
7.453327	 0.032080	0.020213
7.466660	 0.032113	0.020245
7.479993	 0.032125	0.020224
7.493327	 0.032092	0.020250
7.506660	 0.032170	0.020481
7.519993	 0.032415	0.020872
7.533327	 0.032674	0.021141
7.546660	 0.032891	0.021114
7.559993	 0.033086	0.020961
7.573327	 0.033194	0.020937
7.586660	 0.033261	0.021079
7.599993	 0.033482	0.021277
7.613327	 0.033873	0.021441
7.626660	 0.034208	0.021509
7.639993	 0.034336	0.021499
7.653327	 0.034321	0.021564
7.666660	 0.034259	0.021795
7.679993	 0.034209	0.022058
7.693326	 0.034279	0.022195
7.706660	 0.034559	0.022215
7.719993	 0.034969	0.022208
7.733326	 0.035291	0.022222
7.746660	 0.035476	0.022258
7.759993	 0.035718	0.022321
7.773326	 0.036064	0.022424
7.786660	 0.036310	0.022557
7.799993	 0.036414	0.022700
7.813326	 0.036537	0.022801
7.826660	 0.036700	0.022804
7.839993	 0.036819	0.022728
7.853326	 0.036932	0.022650
7.866660	 0.037089	0.022659
7.879993	 0.037168	0.022839
7.893326	 0.037076	0.023121
7.906660	 0.036987	0.023296
7.919993	 0.037137	0.023288
7.933326	 0.037441	0.023236
7.946660	 0.037699	0.023261
7.959993	 0.038029	0.023372
7.973326	 0.038585	0.023572
7.986660	 0.039157	0.023838
7.999993	 0.039572	0.024043
8.013327	 0.039975	0.024110
8.026660	 0.040433	0.024095
8.039993	 0.040750	0.024069
8.053327	 0.040763	0.024077
8.066660	 0.040528	0.024121
8.079993	 0.040209	0.024185
8.093327	 0.039949	0.024315
8.106660	 0.039835	0.024515
8.119993	 0.039903	0.024668
8.133327	 0.040191	0.024733
8.146660	 0.040636	0.024787
8.159993	 0.040983	0.024883
8.173326	 0.041060	0.024975
8.186660	 0.041018	0.024973
8.199993	 0.041074	0.024900
8.213326	 0.041230	0.024898
8.226660	 0.041388	0.025037
8.239993	 0.041568	0.025224
8.253326	 0.041828	0.025367
8.266660	 0.042106	0.025522
8.279993	 0.042334	0.025776
8.293326	 0.042509	0.026055
8.306660	 0.042646	0.026173
8.319993	 0.042828	0.026062
8.333326	 0.043097	0.025811
8.346660	 0.043315	0.025595
8.359993	 0.043366	0.025622
8.373326	 0.043294	0.025908
8.386660	 0.043196	0.026206
8.399993	 0.043172	0.026314
8.413326	 0.043281	0.026288
8.426660	 0.043470	0.026267
8.439993	 0.043745	0.026305
8.453326	 0.044224	0.026397
8.466660	 0.044730	0.026481
8.479993	 0.044859	0.026475
8.493326	 0.044666	0.026394
8.506660	 0.044581	0.026359
8.519993	 0.044718	0.026448
8.533326	 0.044890	0.026599
8.546659	 0.044990	0.026677
8.559993	 0.045008	0.026639
8.573326	 0.045054	0.026589
8.586659	 0.045289	0.026653
8.599993	 0.045656	0.026824
8.613326	 0.045949	0.026990
8.626659	 0.046114	0.027115
8.639993	 0.046259	0.027221
8.653326	 0.046431	0.027265
8.666659	 0.046557	0.027252
8.679993	 0.046642	0.027336
8.693326	 0.046756	0.027585
8.706659	 0.046892	0.027867
8.719993	 0.047045	0.028041
8.733326	 0.047221	0.028092
8.746659	 0.047386	0.028093
8.759993	 0.047587	0.028157
8.773326	 0.047891	0.028324
8.786659	 0.048219	0.028440
8.799993	 0.048461	0.028337
8.813326	 0.048580	0.028145
8.826659	 0.048575	0.028112
8.839993	 0.048550	0.028245
8.853326	 0.048697	0.028397
8.866659	 0.049053	0.028494
8.879992	 0.049441	0.028542
8.893326	 0.049653	0.028561
8.906659	 0.049576	0.028573
8.919992	 0.049320	0.028627
8.933326	 0.049245	0.028793
8.946659	 0.049649	0.029071
8.959992	 0.050424	0.029365
8.973326	 0.051166	0.029542
8.986659	 0.051591	0.029585
8.999992	 0.051725	0.029640
9.013326	 0.051772	0.029799
9.026659	 0.051863	0.029970
9.039992	 0.051980	0.030067
9.053326	 0.052036	0.030158
9.066659	 0.051918	0.030293
9.079992	 0.051627	0.030365
9.093326	 0.051398	0.030311
9.106659	 0.051394	0.030230
9.119992	 0.051454	0.030203
9.133326	 0.051422	0.030168
9.146659	 0.051399	0.030016
9.159992	 0.051547	0.029772
9.173326	 0.051805	0.029615
9.186659	 0.051964	0.029664
9.199992	 0.051981	0.029860
9.213326	 0.052025	0.030055
9.226659	 0.052254	0.030152
9.239992	 0.052669	0.030176
9.253325	 0.053092	0.030147
9.266659	 0.053336	0.030039
9.279992	 0.053424	0.029913
9.293325	 0.053535	0.029863
9.306659	 0.053724	0.029921
9.319992	 0.053840	0.030127
9.333325	 0.053722	0.030435
9.346659	 0.053469	0.030628
9.359992	 0.053383	0.030573
9.373325	 0.053554	0.030402
9.386659	 0.053757	0.030319
9.399992	 0.053827	0.030353
9.413325	 0.053840	0.030408
9.426659	 0.053859	0.030446
9.439992	 0.053877	0.030496
9.453325	 0.053989	0.030571
9.466659	 0.054268	0.030668
9.479992	 0.054648	0.030779
9.493325	 0.055033	0.030912
9.506659	 0.055337	0.031063
9.519992	 0.055531	0.031206
9.533325	 0.055640	0.031359
9.546659	 0.055692	0.031530
9.559992	 0.055737	0.031634
9.573325	 0.055786	0.031664
9.586658	 0.055800	0.031733
9.599992	 0.055865	0.031867
9.613325	 0.056153	0.031992
9.626658	 0.056668	0.032148
9.639992	 0.057165	0.032457
9.653325	 0.057355	0.032848
9.666658	 0.057336	0.033054
9.679992	 0.057556	0.032964
9.693325	 0.058061	0.032739
9.706658	 0.058341	0.032494
9.719992	 0.058170	0.032190
9.733325	 0.057842	0.031884
9.746658	 0.057567	0.031746
9.759992	 0.057372	0.031784
9.773325	 0.057310	0.031821
9.786658	 0.057315	0.031739
9.799992	 0.057284	0.031633
9.813325	 0.057334	0.031686
9.826658	 0.057543	0.031932
9.839992	 0.057755	0.032188
9.853325	 0.057867	0.032278
9.866658	 0.057914	0.032237
9.879992	 0.057940	0.032158
9.893325	 0.057979	0.032069
9.906658	 0.058068	0.032051
9.919991	 0.058259	0.032153
9.933325	 0.058568	0.032267
9.946658	 0.058879	0.032299
9.959991	 0.059043	0.032271
9.973325	 0.059099	0.032269
9.986658	 0.059194	0.032376
9.999991	 0.059363	0.032587
10.013325	 0.059564	0.032802
10.026658	 0.059760	0.032995
10.039991	 0.059890	0.033207
10.053325	 0.059940	0.033369
10.066658	 0.059999	0.033413
10.079991	 0.060183	0.033436
10.093325	 0.060532	0.033522
10.106658	 0.060890	0.033635
10.119991	 0.060991	0.033733
10.133325	 0.060852	0.033815
10.146658	 0.060796	0.033910
10.159991	 0.060961	0.034048
10.173325	 0.061235	0.034232
10.186658	 0.061632	0.034437
10.199991	 0.062147	0.034616
10.213325	 0.062526	0.034741
10.226658	 0.062587	0.034777
10.239991	 0.062429	0.034621
10.253325	 0.062224	0.034240
10.266658	 0.062073	0.033810
10.279991	 0.062025	0.033557
10.293324	 0.062127	0.033547
10.306658	 0.062337	0.033635
10.319991	 0.062428	0.033652
10.333324	 0.062292	0.033634
10.346658	 0.062177	0.033681
10.359991	 0.062347	0.033732
10.373324	 0.062718	0.033723
10.386658	 0.062988	0.033702
10.399991	 0.063033	0.033684
10.413324	 0.063008	0.033653
10.426658	 0.063044	0.033646
10.439991	 0.063130	0.033684
10.453324	 0.063212	0.033750
10.466658	 0.063210	0.033840
10.479991	 0.063191	0.033919
10.493324	 0.063336	0.033904
10.506658	 0.063571	0.033825
10.519991	 0.063688	0.033840
10.533324	 0.063733	0.033976
10.546658	 0.063897	0.034069
10.559991	 0.064220	0.034012
10.573324	 0.064597	0.033923
10.586658	 0.064938	0.034012
10.599991	 0.065211	0.034277
10.613324	 0.065411	0.034509
10.626657	 0.065508	0.034556
10.639991	 0.065461	0.034434
10.653324	 0.065371	0.034291
10.666657	 0.065430	0.034258
10.679991	 0.065647	0.034302
10.693324	 0.065859	0.034346
10.706657	 0.065948	0.034398
10.719991	 0.065930	0.034473
10.733324	 0.065912	0.034566
10.746657	 0.065955	0.034715
10.759991	 0.066034	0.034901
10.773324	 0.066132	0.035009
10.786657	 0.066267	0.035001
10.799991	 0.066417	0.034974
10.813324	 0.066532	0.035062
10.826657	 0.066693	0.035307
10.839991	 0.066982	0.035564
10.853324	 0.067245	0.035605
10.866657	 0.067333	0.035360
10.879991	 0.067342	0.035001
10.893324	 0.067358	0.034794
10.906657	 0.067358	0.034821
10.919991	 0.067330	0.034897
10.933324	 0.067239	0.034877
10.946657	 0.067145	0.034818
10.959991	 0.067230	0.034786
10.973324	 0.067460	0.034779
10.986657	 0.067607	0.034815
10.999990	 0.067636	0.034873
11.013324	 0.067664	0.034846
11.026657	 0.067735	0.034704
11.039990	 0.067827	0.034534
11.053324	 0.067921	0.034385
11.066657	 0.068000	0.034242
11.079990	 0.068018	0.034122
11.093324	 0.067939	0.034046
11.106657	 0.067763	0.033993
11.119990	 0.067576	0.033953
11.133324	 0.067547	0.033921
11.146657	 0.067712	0.033838
11.159990	 0.067854	0.033664
11.173324	 0.067810	0.033498
11.186657	 0.067717	0.033475
11.199990	 0.067772	0.033571
11.213324	 0.067926	0.033653
11.226657	 0.067961	0.033666
11.239990	 0.067884	0.033636
11.253324	 0.068020	0.033582
11.266657	 0.068463	0.033538
11.279990	 0.068843	0.033557
11.293324	 0.068937	0.033690
11.306657	 0.068907	0.033901
11.319990	 0.068895	0.033972
11.333323	 0.068936	0.033748
11.346657	 0.069042	0.033437
11.359990	 0.069178	0.033337
11.373323	 0.069351	0.033427
11.386657	 0.069582	0.033526
11.399990	 0.069755	0.033597
11.413323	 0.069751	0.033651
11.426657	 0.069597	0.033648
11.439990	 0.069376	0.033570
11.453323	 0.069224	0.033439
11.466657	 0.069263	0.033314
11.479990	 0.069440	0.033266
11.493323	 0.069637	0.033299
11.506657	 0.069820	0.033339
11.519990	 0.069986	0.033364
11.533323	 0.070129	0.033396
11.546657	 0.070238	0.033369
11.559990	 0.070295	0.033189
11.573323	 0.070286	0.032955
11.586657	 0.070212	0.032878
11.599990	 0.070102	0.032947
11.613323	 0.070028	0.032970
11.626657	 0.070047	0.032878
11.639990	 0.070144	0.032678
11.653323	 0.070284	0.032399
11.666656	 0.070469	0.032229
11.679990	 0.070686	0.032313
11.693323	 0.070872	0.032488
11.706656	 0.070976	0.032529
11.719990	 0.071002	0.032448
11.733323	 0.071063	0.032390
11.746656	 0.071318	0.032415
11.759990	 0.071877	0.032559
11.773323	 0.072940	0.032934
11.786656	 0.074655	0.033564
11.799990	 0.076551	0.034190
11.813323	 0.077631	0.034437
11.826656	 0.077361	0.034152
11.839990	 0.076185	0.033554
11.853323	 0.074943	0.033006
11.866656	 0.074005	0.032620
11.879990	 0.073266	0.032281
11.893323	 0.072635	0.031962
11.906656	 0.072104	0.031737
11.919990	 0.071738	0.031592
11.933323	 0.071683	0.031469
11.946656	 0.071895	0.031377
11.959990	 0.072103	0.031335
11.973323	 0.072122	0.031277
11.986656	 0.071948	0.031110
11.999990	 0.071667	0.030848
12.013323	 0.071439	0.030610
12.026656	 0.071456	0.030450
12.039989	 0.071760	0.030345
12.053323	 0.072160	0.030275
12.066656	 0.072374	0.030219
12.079989	 0.072323	0.030178
12.093323	 0.072234	0.030202
12.106656	 0.072265	0.030277
12.119989	 0.072282	0.030302
12.133323	 0.072236	0.030246
12.146656	 0.072303	0.030137
12.159989	 0.072559	0.029977
12.173323	 0.072868	0.029844
12.186656	 0.073063	0.029793
12.199989	 0.073082	0.029715
12.213323	 0.072936	0.029550
12.226656	 0.072689	0.029365
12.239989	 0.072486	0.029180
12.253323	 0.072412	0.029007
12.266656	 0.072329	0.028912
12.279989	 0.072144	0.028867
12.293323	 0.072041	0.028802
12.306656	 0.072201	0.028764
12.319989	 0.072503	0.028774
12.333323	 0.072743	0.028739
12.346656	 0.072916	0.028677
12.359989	 0.073174	0.028744
12.373322	 0.073556	0.028924
12.386656	 0.073917	0.029027
12.399989	 0.074140	0.028979
12.413322	 0.074156	0.028850
12.426656	 0.073959	0.028714
12.439989	 0.073751	0.028620
12.453322	 0.073724	0.028594
12.466656	 0.073806	0.028592
12.479989	 0.073881	0.028546
12.493322	 0.073956	0.028439
12.506656	 0.074089	0.028304
12.519989	 0.074306	0.028195
12.533322	 0.074521	0.028167
12.546656	 0.074645	0.028210
12.559989	 0.074680	0.028204
12.573322	 0.074612	0.028089
12.586656	 0.074440	0.028000
12.599989	 0.074288	0.028046
12.613322	 0.074283	0.028141
12.626656	 0.074387	0.028157
12.639989	 0.074500	0.028085
12.653322	 0.074624	0.027964
12.666656	 0.074783	0.027841
12.679989	 0.074885	0.027817
12.693322	 0.074830	0.027936
12.706656	 0.074686	0.028096
12.719989	 0.074572	0.028179
12.733322	 0.074517	0.028157
12.746655	 0.074490	0.028090
12.759989	 0.074469	0.028068
12.773322	 0.074564	0.028116
12.786655	 0.074876	0.028167
12.799989	 0.075212	0.028159
12.813322	 0.075315	0.028088
12.826655	 0.075216	0.027972
12.839989	 0.075124	0.027824
12.853322	 0.075118	0.027679
12.866655	 0.075094	0.027550
12.879989	 0.074957	0.027430
12.893322	 0.074710	0.027379
12.906655	 0.074523	0.027424
12.919989	 0.074615	0.027441
12.933322	 0.074851	0.027322
12.946655	 0.074899	0.027155
12.959989	 0.074834	0.027114
12.973322	 0.074966	0.027247
12.986655	 0.075253	0.027439
12.999989	 0.075422	0.027525
13.013322	 0.075406	0.027447
13.026655	 0.075360	0.027313
13.039989	 0.075405	0.027273
13.053322	 0.075516	0.027368
13.066655	 0.075589	0.027497
13.079988	 0.075557	0.027508
13.093322	 0.075449	0.027337
13.106655	 0.075330	0.027056
13.119988	 0.075240	0.026810
13.133322	 0.075222	0.026750
13.146655	 0.075298	0.026883
13.159988	 0.075429	0.027026
13.173322	 0.075573	0.027044
13.186655	 0.075680	0.026996
13.199988	 0.075701	0.026987
13.213322	 0.075688	0.027042
13.226655	 0.075726	0.027150
13.239988	 0.075804	0.027340
13.253322	 0.075898	0.027584
13.266655	 0.075981	0.027700
13.279988	 0.075954	0.027560
13.293322	 0.075787	0.027304
13.306655	 0.075587	0.027149
13.319988	 0.075453	0.027164
13.333322	 0.075442	0.027278
13.346655	 0.075553	0.027362
13.359988	 0.075657	0.027394
13.373322	 0.075634	0.027426
13.386655	 0.075569	0.027394
13.399988	 0.075602	0.027253
13.413321	 0.075759	0.027156
13.426655	 0.075999	0.027191
13.439988	 0.076168	0.027208
13.453321	 0.076064	0.027133
13.466655	 0.075770	0.027073
13.479988	 0.075574	0.027069
13.493321	 0.075582	0.027060
13.506655	 0.075744	0.027012
13.519988	 0.075976	0.026980
13.533321	 0.076108	0.027027
13.546655	 0.075986	0.027087
13.559988	 0.075755	0.027044
13.573321	 0.075755	0.026918
13.586655	 0.076080	0.026823
13.599988	 0.076434	0.026828
13.613321	 0.076516	0.026938
13.626655	 0.076377	0.027105
13.639988	 0.076207	0.027210
13.653321	 0.076059	0.027129
13.666655	 0.075930	0.026896
13.679988	 0.075887	0.026716
13.693321	 0.075972	0.026760
13.706655	 0.076106	0.027006
13.719988	 0.076174	0.027255
13.733321	 0.076130	0.027323
13.746655	 0.076038	0.027242
13.759988	 0.076070	0.027131
13.773321	 0.076351	0.027014
13.786654	 0.076724	0.026925
13.799988	 0.076897	0.026954
13.813321	 0.076866	0.027082
13.826654	 0.076880	0.027195
13.839988	 0.076999	0.027237
13.853321	 0.077028	0.027203
13.866654	 0.076874	0.027063
13.879988	 0.076676	0.026868
13.893321	 0.076561	0.026772
13.906654	 0.076498	0.026801
13.919988	 0.076429	0.026812
13.933321	 0.076430	0.026727
13.946654	 0.076599	0.026630
13.959988	 0.076880	0.026630
13.973321	 0.077146	0.026748
13.986654	 0.077316	0.026917
13.999988	 0.077313	0.027003
14.013321	 0.077163	0.026903
14.026654	 0.077061	0.026669
14.039988	 0.077107	0.026466
14.053321	 0.077191	0.026414
14.066654	 0.077224	0.026461
14.079988	 0.077248	0.026506
14.093321	 0.077289	0.026600
14.106654	 0.077281	0.026795
14.119987	 0.077197	0.026955
14.133321	 0.077136	0.026954
14.146654	 0.077185	0.026855
14.159987	 0.077256	0.026704
14.173321	 0.077176	0.026456
14.186654	 0.076951	0.026186
14.199987	 0.076756	0.026087
14.213321	 0.076696	0.026234
14.226654	 0.076784	0.026503
14.239987	 0.077058	0.026681
14.253321	 0.077454	0.026670
14.266654	 0.077699	0.026549
14.279987	 0.077612	0.026454
14.293321	 0.077385	0.026428
14.306654	 0.077271	0.026444
14.319987	 0.077232	0.026469
14.333321	 0.077169	0.026462
14.346654	 0.077094	0.026380
14.359987	 0.076996	0.026262
14.373321	 0.076878	0.026175
14.386654	 0.076806	0.026085
14.399987	 0.076815	0.025961
14.413321	 0.076865	0.025898
14.426654	 0.076867	0.025944
14.439987	 0.076839	0.026004
14.453321	 0.076924	0.026006
14.466654	 0.077125	0.026009
14.479987	 0.077296	0.026084
14.493320	 0.077359	0.026181
14.506654	 0.077322	0.026183
14.519987	 0.077235	0.026088
14.533320	 0.077229	0.026021
14.546654	 0.077413	0.026048
14.559987	 0.077697	0.026121
14.573320	 0.077872	0.026185
14.586654	 0.077856	0.026214
14.599987	 0.077730	0.026222
14.613320	 0.077645	0.026252
14.626654	 0.077710	0.026316
14.639987	 0.077872	0.026359
14.653320	 0.077943	0.026317
14.666654	 0.077815	0.026216
14.679987	 0.077576	0.026162
14.693320	 0.077433	0.026205
14.706654	 0.077519	0.026238
14.719987	 0.077746	0.026171
14.733320	 0.077903	0.026065
14.746654	 0.077901	0.025987
14.759987	 0.077853	0.025936
14.773320	 0.077922	0.025927
14.786654	 0.078045	0.025977
14.799987	 0.078005	0.026035
14.813320	 0.077867	0.026054
14.826653	 0.077885	0.026046
14.839987	 0.078021	0.025964
14.853320	 0.078093	0.025715
14.866653	 0.078137	0.025410
14.879987	 0.078255	0.025300
14.893320	 0.078385	0.025402
14.906653	 0.078395	0.025551
14.919987	 0.078282	0.025713
14.933320	 0.078170	0.025919
14.946653	 0.078155	0.026073
14.959987	 0.078274	0.026098
14.973320	 0.078521	0.026080
14.986653	 0.078727	0.026087
14.999987	 0.078700	0.026032
15.013320	 0.078530	0.025860
15.026653	 0.078426	0.025693
15.039987	 0.078425	0.025660
15.053320	 0.078465	0.025698
15.066653	 0.078504	0.025677
15.079987	 0.078494	0.025605
15.093320	 0.078442	0.025548
15.106653	 0.078404	0.025460
15.119987	 0.078359	0.025326
15.133320	 0.078285	0.025274
15.146653	 0.078257	0.025313
15.159986	 0.078301	0.025243
15.173320	 0.078233	0.024964
15.186653	 0.077918	0.024593
15.199986	 0.077574	0.024221
15.213320	 0.077434	0.023873
15.226653	 0.077355	0.023582
15.239986	 0.077119	0.023313
15.253320	 0.076751	0.022998
15.266653	 0.076345	0.022655
15.279986	 0.075959	0.022401
15.293320	 0.075655	0.022323
15.306653	 0.075437	0.022314
15.319986	 0.075307	0.022157
15.333320	 0.075261	0.021836
15.346653	 0.075151	0.021519
15.359986	 0.074932	0.021299
15.373320	 0.074857	0.021180
15.386653	 0.075053	0.021163
15.399986	 0.075344	0.021249
15.413320	 0.075621	0.021403
15.426653	 0.075861	0.021557
15.439986	 0.075956	0.021668
15.453320	 0.075893	0.021732
15.466653	 0.075863	0.021778
15.479986	 0.075967	0.021860
15.493320	 0.076056	0.022032
15.506653	 0.076021	0.022307
15.519986	 0.076024	0.022634
15.533319	 0.076205	0.022896
15.546653	 0.076426	0.023006
15.559986	 0.076530	0.022994
15.573319	 0.076540	0.022946
15.586653	 0.076526	0.022950
15.599986	 0.076540	0.023058
15.613319	 0.076678	0.023202
15.626653	 0.077039	0.023291
15.639986	 0.077556	0.023353
15.653319	 0.077998	0.023397
15.666653	 0.078184	0.023368
15.679986	 0.078179	0.023330
15.693319	 0.078145	0.023398
15.706653	 0.078053	0.023529
15.719986	 0.077842	0.023599
15.733319	 0.077672	0.023586
15.746653	 0.077684	0.023565
15.759986	 0.077735	0.023551
15.773319	 0.077659	0.023436
15.786653	 0.077545	0.023175
15.799986	 0.077533	0.022943
15.813319	 0.077625	0.022925
15.826653	 0.077791	0.023082
15.839986	 0.078019	0.023275
15.853319	 0.078191	0.023440
15.866652	 0.078180	0.023526
15.879986	 0.078063	0.023519
15.893319	 0.077961	0.023484
15.906652	 0.077901	0.023495
15.919986	 0.077911	0.023587
15.933319	 0.077969	0.023695
15.946652	 0.077957	0.023664
15.959986	 0.077802	0.023458
15.973319	 0.077595	0.023277
15.986652	 0.077525	0.023304
15.999986	 0.077674	0.023418
16.013319	 0.077899	0.023414
16.026653	 0.078062	0.023301
16.039988	 0.078204	0.023225
16.053322	 0.078270	0.023239
16.066656	 0.078110	0.023255
16.079990	 0.077897	0.023174
16.093325	 0.077937	0.023053
16.106659	 0.078204	0.023013
16.119993	 0.078467	0.023073
16.133327	 0.078614	0.023189
16.146662	 0.078671	0.023357
16.159996	 0.078655	0.023567
16.173330	 0.078575	0.023729
16.186665	 0.078522	0.023751
16.199999	 0.078631	0.023695
16.213333	 0.078958	0.023731
16.226667	 0.079432	0.023879
16.240002	 0.079894	0.024010
16.253336	 0.080269	0.024102
16.266670	 0.080714	0.024314
16.280005	 0.081529	0.024872
16.293339	 0.083276	0.026259
16.306673	 0.087786	0.030328
16.320007	 0.097698	0.040072
16.333342	 0.111462	0.054490
16.346676	 0.120265	0.065165
16.360010	 0.115984	0.064207
16.373344	 0.100999	0.053842
16.386679	 0.084463	0.042434
16.400013	 0.071793	0.034696
16.413347	 0.062601	0.030235
16.426682	 0.055281	0.027522
16.440016	 0.049247	0.025783
16.453350	 0.044157	0.024704
16.466684	 0.039592	0.024022
16.480019	 0.035466	0.023452
16.493353	 0.031946	0.022796
16.506687	 0.029068	0.022057
16.520021	 0.026734	0.021353
16.533356	 0.024810	0.020732
16.546690	 0.023086	0.020204
16.560024	 0.021475	0.019778
16.573359	 0.020079	0.019359
16.586693	 0.018956	0.018845
16.600027	 0.018031	0.018263
16.613361	 0.017169	0.017672
16.626696	 0.016277	0.017088
16.640030	 0.015441	0.016528
16.653364	 0.014843	0.015978
16.666698	 0.014458	0.015414
16.680033	 0.014024	0.014870
16.693367	 0.013334	0.014353
16.706701	 0.012421	0.013787
16.720036	 0.011492	0.013120
16.733370	 0.010719	0.012358
16.746704	 0.010084	0.011545
16.760038	 0.009452	0.010752
16.773373	 0.008728	0.009999
16.786707	 0.007907	0.009201
16.800041	 0.007087	0.008303
16.813375	 0.006367	0.007423
16.826710	 0.005662	0.006737
16.840044	 0.004888	0.006218
16.853378	 0.004164	0.005640
16.866713	 0.003489	0.004888
16.880047	 0.002669	0.004088
16.893381	 0.001741	0.003362
16.906715	 0.000947	0.002679
16.920050	 0.000345	0.001993
16.933384	 -0.000230	0.001321
16.946718	 -0.000908	0.000687
16.960052	 -0.001660	0.000113
16.973387	 -0.002396	-0.000459
16.986721	 -0.003078	-0.001117
17.000055	 -0.003682	-0.001816
17.013390	 -0.004141	-0.002438
17.026724	 -0.004450	-0.002977
17.040058	 -0.004753	-0.003470
17.053392	 -0.005142	-0.003886
17.066727	 -0.005482	-0.004214
17.080061	 -0.005621	-0.004488
17.093395	 -0.005681	-0.004704
17.106730	 -0.005867	-0.004830
17.120064	 -0.006150	-0.004895
17.133398	 -0.006340	-0.004983
17.146732	 -0.006339	-0.005117
17.160067	 -0.006187	-0.005178
17.173401	 -0.005980	-0.005060
17.186735	 -0.005796	-0.004859
17.200069	 -0.005636	-0.004718
17.213404	 -0.005418	-0.004629
17.226738	 -0.005060	-0.004491
17.240072	 -0.004555	-0.004268
17.253407	 -0.004028	-0.004043
17.266741	 -0.003632	-0.003882
17.280075	 -0.003348	-0.003698
17.293409	 -0.003025	-0.003368
17.306744	 -0.002606	-0.002947
17.320078	 -0.002193	-0.002573
17.333412	 -0.001892	-0.002294
17.346746	 -0.001660	-0.002093
17.360081	 -0.001381	-0.001938
17.373415	 -0.001076	-0.001724
17.386749	 -0.000841	-0.001366
17.400084	 -0.000598	-0.000941
17.413418	 -0.000246	-0.000569
17.426752	 0.000091	-0.000308
17.440086	 0.000321	-0.000168
17.453421	 0.000540	-0.000089
17.466755	 0.000765	0.000001
17.480089	 0.000919	0.000102
17.493423	 0.001027	0.000220
17.506758	 0.001154	0.000406
17.520092	 0.001318	0.000632
17.533426	 0.001535	0.000822
17.546761	 0.001765	0.000991
17.560095	 0.001907	0.001172
17.573429	 0.001990	0.001291
17.586763	 0.002144	0.001311
17.600098	 0.002291	0.001293
17.613432	 0.002203	0.001292
17.626766	 0.001907	0.001330
17.640100	 0.001704	0.001409
17.653435	 0.001760	0.001495
17.666769	 0.002017	0.001560
17.680103	 0.002364	0.001638
17.693438	 0.002679	0.001741
17.706772	 0.002834	0.001776
17.720106	 0.002795	0.001696
17.733440	 0.002680	0.001620
17.746775	 0.002615	0.001656
17.760109	 0.002590	0.001762
17.773443	 0.002562	0.001848
17.786777	 0.002562	0.001875
17.800112	 0.002634	0.001824
17.813446	 0.002791	0.001712
17.826780	 0.003005	0.001603
17.840115	 0.003155	0.001555
17.853449	 0.003113	0.001622
17.866783	 0.002911	0.001804
17.880117	 0.002732	0.001952
17.893452	 0.002707	0.001918
17.906786	 0.002783	0.001772
17.920120	 0.002800	0.001691
17.933455	 0.002633	0.001731
17.946789	 0.002363	0.001862
17.960123	 0.002252	0.002017
17.973457	 0.002402	0.002085
17.986792	 0.002656	0.002044
18.000126	 0.002864	0.002027
18.013460	 0.002950	0.002091
18.026794	 0.002867	0.002091
18.040129	 0.002678	0.001996
18.053463	 0.002534	0.001998
18.066797	 0.002508	0.002152
18.080132	 0.002575	0.002279
18.093466	 0.002730	0.002274
18.106800	 0.002958	0.002201
18.120134	 0.003129	0.002123
18.133469	 0.003097	0.002054
18.146803	 0.002888	0.002002
18.160137	 0.002669	0.001964
18.173471	 0.002573	0.001923
18.186806	 0.002610	0.001858
18.200140	 0.002691	0.001812
18.213474	 0.002696	0.001867
18.226809	 0.002572	0.001990
18.240143	 0.002433	0.002045
18.253477	 0.002453	0.002022
18.266811	 0.002593	0.002041
18.280146	 0.002632	0.002094
18.293480	 0.002491	0.002041
18.306814	 0.002293	0.001877
18.320148	 0.002145	0.001778
18.333483	 0.002081	0.001850
18.346817	 0.002132	0.001993
18.360151	 0.002244	0.002029
18.373486	 0.002320	0.001924
18.386820	 0.002428	0.001783
18.400154	 0.002645	0.001668
18.413488	 0.002851	0.001624
18.426823	 0.002867	0.001705
18.440157	 0.002681	0.001822
18.453491	 0.002494	0.001852
18.466825	 0.002504	0.001848
18.480160	 0.002650	0.001890
18.493494	 0.002740	0.001913
18.506828	 0.002755	0.001878
18.520163	 0.002839	0.001864
18.533497	 0.003025	0.001895
18.546831	 0.003146	0.001896
18.560165	 0.003101	0.001863
18.573500	 0.002938	0.001884
18.586834	 0.002748	0.001964
18.600168	 0.002674	0.002003
18.613503	 0.002791	0.001965
18.626837	 0.002971	0.001932
18.640171	 0.003068	0.001947
18.653505	 0.003085	0.001967
18.666840	 0.003050	0.001999
18.680174	 0.002955	0.002102
18.693508	 0.002836	0.002233
18.706842	 0.002761	0.002270
18.720177	 0.002737	0.002200
18.733511	 0.002775	0.002143
18.746845	 0.002923	0.002178
18.760180	 0.003086	0.002262
18.773514	 0.003043	0.002309
18.786848	 0.002807	0.002260
18.800182	 0.002634	0.002120
18.813517	 0.002642	0.001978
18.826851	 0.002755	0.001888
18.840185	 0.002884	0.001807
18.853519	 0.002934	0.001769
18.866854	 0.002912	0.001871
18.880188	 0.002997	0.002051
18.893522	 0.003218	0.002165
18.906857	 0.003340	0.002206
18.920191	 0.003229	0.002257
18.933525	 0.003073	0.002360
18.946859	 0.003056	0.002459
18.960194	 0.003090	0.002475
18.973528	 0.003128	0.002437
18.986862	 0.003228	0.002432
19.000196	 0.003311	0.002458
19.013531	 0.003281	0.002427
19.026865	 0.003192	0.002329
19.040199	 0.003129	0.002284
19.053534	 0.003138	0.002350
19.066868	 0.003214	0.002429
19.080202	 0.003295	0.002442
19.093536	 0.003312	0.002412
19.106871	 0.003230	0.002364
19.120205	 0.003106	0.002332
19.133539	 0.003083	0.002385
19.146873	 0.003217	0.002504
19.160208	 0.003401	0.002590
19.173542	 0.003530	0.002591
19.186876	 0.003616	0.002514
19.200211	 0.003688	0.002392
19.213545	 0.003694	0.002251
19.226879	 0.003621	0.002135
19.240213	 0.003500	0.002119
19.253548	 0.003343	0.002213
19.266882	 0.003211	0.002339
19.280216	 0.003159	0.002422
19.293550	 0.003139	0.002456
19.306885	 0.003106	0.002524
19.320219	 0.003084	0.002681
19.333553	 0.003109	0.002776
19.346888	 0.003202	0.002636
19.360222	 0.003340	0.002390
19.373556	 0.003421	0.002288
19.386890	 0.003376	0.002333
19.400225	 0.003295	0.002337
19.413559	 0.003317	0.002235
19.426893	 0.003402	0.002148
19.440228	 0.003349	0.002184
19.453562	 0.003104	0.002273
19.466896	 0.002844	0.002247
19.480230	 0.002750	0.002114
19.493565	 0.002837	0.002049
19.506899	 0.003028	0.002109
19.520233	 0.003232	0.002182
19.533567	 0.003309	0.002193
19.546902	 0.003183	0.002173
19.560236	 0.003041	0.002177
19.573570	 0.003115	0.002225
19.586905	 0.003359	0.002308
19.600239	 0.003501	0.002381
19.613573	 0.003403	0.002393
19.626907	 0.003231	0.002386
19.640242	 0.003163	0.002389
19.653576	 0.003138	0.002309
19.666910	 0.003068	0.002154
19.680244	 0.003026	0.002093
19.693579	 0.003089	0.002185
19.706913	 0.003171	0.002315
19.720247	 0.003135	0.002387
19.733582	 0.003020	0.002381
19.746916	 0.002990	0.002271
19.760250	 0.003080	0.002048
19.773584	 0.003212	0.001807
19.786919	 0.003376	0.001697
19.800253	 0.003565	0.001764
19.813587	 0.003650	0.001930
19.826921	 0.003577	0.002073
19.840256	 0.003496	0.002118
19.853590	 0.003491	0.002079
19.866924	 0.003439	0.002022
19.880259	 0.003270	0.002002
19.893593	 0.003096	0.001990
19.906927	 0.003009	0.001932
19.920261	 0.002948	0.001886
19.933596	 0.002857	0.001944
19.946930	 0.002819	0.002023
19.960264	 0.002932	0.001969
19.973598	 0.003109	0.001830
19.986933	 0.003148	0.001776

*------------------------ End of raw data
Results for Channel	1	=	242.00	nm
Title:	Report Title
Run File:	C:\HPLC\PET 2025\2025.01.13\bm24_40c_pw004.run
--------------
Injection Info
--------------
Method:	C:\METODOS EQUIPO 2 2023-2024\20241201 PET_Calibrado TPA MHET BHET DIMER.mth
Sample:	BM24_40C_pw
Injection Date:	Tue Jan 14 04:27:28 2025
Manual injection
Operator:	Paloma
Instrument:	3
Notes:	
---------
Misc Info
---------
Workstation:	HPLC
Bus Address:	44
Run Time:	0.000	to	20.000	min.
-----------
Recalc Info
-----------
Recalc Method:	c:\metodos equipo 2 2023-2024\20241201 pet_calibrado tpa mhet bhet dimer.mth
Recalc Date:	Tue Jan 14 09:14:09 2025
Operator:	Paloma
Instrument:	3
Notes:	
Sample Rate:	5.000 Hz.
Measurement Type:	1 = Area
Calculation Type:	4 = ExtStd
Normalize Results:	No
------------------------
Peak Info for Channel 1
------------------------
2 Peaks (tR	Timeoffset	RRT	Sepcode	Width	Counts	Result	Name)
7.065	0.102	0.0000	BB	31.16	112524	2.033497	MHET (uM)
9.058	-0.052	0.0000	BB	46.64	105028	1.850325	DIMER (uM)

Results for Channel	2	=	260.00	nm
Title:	Report Title
Run File:	C:\HPLC\PET 2025\2025.01.13\bm24_40c_pw004.run
--------------
Injection Info
--------------
Method:	C:\METODOS EQUIPO 2 2023-2024\20241201 PET_Calibrado TPA MHET BHET DIMER.mth
Sample:	BM24_40C_pw
Injection Date:	Tue Jan 14 04:27:28 2025
Manual injection
Operator:	Paloma
Instrument:	3
Notes:	
---------
Misc Info
---------
Workstation:	HPLC
Bus Address:	44
Run Time:	0.000	to	20.000	min.
-----------
Recalc Info
-----------
Recalc Method:	C:\METODOS EQUIPO 2 2023-2024\20241201 PET_Calibrado TPA MHET BHET DIMER.mth
Recalc Date:	Tue Jan 14 04:47:32 2025
Operator:	Paloma
Instrument:	3
Notes:	
Sample Rate:	5.000 Hz.
Measurement Type:	1 = Area
Calculation Type:	4 = ExtStd
Normalize Results:	No
------------------------
Peak Info for Channel 2
------------------------
18 Peaks (tR	Timeoffset	RRT	Sepcode	Width	Counts	Result	Name)
0.139	0.000	0.0000	BV	7.32	60690	0.000000	
0.507	0.000	0.0000	VB	0.00	123227	0.000000	
0.830	0.000	0.0000	BV	4.30	132148	0.000000	
0.904	0.000	0.0000	VV	3.32	218868	0.000000	
0.984	0.000	0.0000	VV	3.74	488045	0.000000	
1.196	0.000	0.0000	VV	3.40	1349465	0.000000	
1.276	0.000	0.0000	VV	4.76	1261683	0.000000	
1.455	0.000	0.0000	VP	4.36	6762038	0.000000	
1.667	0.000	0.0000	PP	0.00	184903	0.000000	
1.953	0.000	0.0000	PB	0.00	2390708	0.000000	
2.763	0.000	0.0000	BB	2.76	8978	0.000000	
2.838	0.000	0.0000	BB	2.76	14303	0.000000	
2.984	-0.140	0.0000	BB	0.00	21758	0.444499	DHBA uM
4.312	0.000	0.0000	BB	0.00	12950	0.000000	
17.706	0.000	0.0000	BV	0.00	392362	0.000000	
17.886	0.000	0.0000	VB	0.00	84533	0.000000	
18.958	0.000	0.0000	BB	0.00	27986	0.000000	
19.950	0.000	0.0000	BB	9.74	25972	0.000000	
