# Supplementary material for: Engineering Escherichia coli for polyethylene terephthalate powder biodegradation via recoding of an outer membrane protein
Source: iScience. 2026 Jan 2;29(2):114621. doi: 10.1016/j.isci.2025.114621 (PMC12860643; doi:10.1016/j.isci.2025.114621)
Supplement: Data S2. Raw HPLC and UHPLC-MS data — (A) Unprocessed HPLC data files supporting Figures 4, S3, S5, Tables 1 and S4. Files are provided in.txt format corresponding to the data extracted with Varian ProStar software (Varian Inc., Palo Alto, California, USA). Each file contains absorbance values (in arbitrary units) recorded over time under the analytical conditions described in STAR Methods. (B) Raw UHPLC-MS files supporting Figure S4. The chromatograms and mass spectrometry data can be analyzed with the software MassLynx V4.1 (Waters) to obtain the mass spectra of the oligomers TET and TETE. Analytical conditions described in STAR Methods. (A and B) The unprocessed HPLC and UHPLC-MS files have been deposited at Zenodo under the identifier https://zenodo.org/records/17578239. [file mmc5.zip › Data S2/A. HPLC/Figure S3/CysPm pPET 60_1.TXT]

File	C:\HPLC\PET 2025\2025.01.13\bm24_60c_pw.run	Filetype	63
WTOASCII Parameters:	C:\star\WTOASCII.TXT
 2 channels
   Channel	 1	242.00	nm	in AU
   Channel	 2	260.00	nm	in AU
Base rate 5.0000 Hz	Bunch 2	Effective rate 5.00000 Hz.	T = 0.003333 min.
6000 points	from	0.000	to	20.000	minutes
Sampling every 4 point(s)
Printing points from	0.000	to	20.000 min, point 0 to 5999
Channels	1	to	2
0.000000	 0.000000	0.000000
0.013333	 -0.000278	-0.000359
0.026667	 -0.000227	-0.000432
0.040000	 0.000030	-0.000337
0.053333	 0.000278	-0.000264
0.066667	 0.000399	-0.000215
0.080000	 0.000407	-0.000112
0.093333	 0.000361	0.000009
0.106667	 0.000358	0.000099
0.120000	 0.000518	0.000217
0.133333	 0.000797	0.000365
0.146667	 0.000944	0.000396
0.160000	 0.000836	0.000233
0.173333	 0.000671	-0.000004
0.186667	 0.000624	-0.000121
0.200000	 0.000651	-0.000077
0.213333	 0.000734	0.000031
0.226667	 0.000875	0.000150
0.240000	 0.000960	0.000277
0.253333	 0.000898	0.000367
0.266667	 0.000717	0.000427
0.280000	 0.000531	0.000527
0.293333	 0.000500	0.000645
0.306667	 0.000705	0.000729
0.320000	 0.001034	0.000800
0.333333	 0.001258	0.000885
0.346667	 0.001259	0.000985
0.360000	 0.001113	0.001085
0.373333	 0.000980	0.001156
0.386667	 0.000991	0.001209
0.400000	 0.001112	0.001257
0.413333	 0.001197	0.001247
0.426667	 0.001224	0.001181
0.440000	 0.001293	0.001189
0.453333	 0.001409	0.001319
0.466666	 0.001502	0.001447
0.480000	 0.001523	0.001484
0.493333	 0.001472	0.001508
0.506666	 0.001449	0.001608
0.520000	 0.001517	0.001715
0.533333	 0.001601	0.001720
0.546666	 0.001599	0.001650
0.560000	 0.001508	0.001609
0.573333	 0.001426	0.001578
0.586666	 0.001389	0.001453
0.600000	 0.001310	0.001235
0.613333	 0.001220	0.001058
0.626666	 0.001318	0.001029
0.640000	 0.001612	0.001110
0.653333	 0.001858	0.001186
0.666666	 0.001907	0.001234
0.680000	 0.001818	0.001266
0.693333	 0.001683	0.001200
0.706666	 0.001554	0.001019
0.720000	 0.001481	0.000892
0.733333	 0.001456	0.000945
0.746666	 0.001388	0.001119
0.760000	 0.001269	0.001283
0.773333	 0.001202	0.001316
0.786666	 0.001191	0.001163
0.800000	 0.001127	0.000951
0.813333	 0.000958	0.000868
0.826666	 0.000732	0.000875
0.839999	 0.000558	0.000808
0.853333	 0.000528	0.000612
0.866666	 0.000594	0.000335
0.879999	 0.000627	0.000144
0.893333	 0.000544	0.000201
0.906666	 0.000388	0.000396
0.919999	 0.000315	0.000518
0.933333	 0.000411	0.000534
0.946666	 0.000623	0.000493
0.959999	 0.000904	0.000422
0.973333	 0.001156	0.000398
0.986666	 0.001176	0.000448
0.999999	 0.000961	0.000494
1.013333	 0.000778	0.000542
1.026666	 0.000769	0.000620
1.039999	 0.000812	0.000649
1.053333	 0.000830	0.000647
1.066666	 0.000889	0.000729
1.079999	 0.001010	0.000852
1.093333	 0.001094	0.000907
1.106666	 0.001052	0.000862
1.119999	 0.000952	0.000733
1.133333	 0.000946	0.000628
1.146666	 0.001025	0.000669
1.159999	 0.001028	0.000787
1.173333	 0.000936	0.000859
1.186666	 0.000880	0.000909
1.199999	 0.000861	0.000965
1.213333	 0.000777	0.000960
1.226666	 0.000684	0.000932
1.239999	 0.000742	0.001013
1.253332	 0.000946	0.001153
1.266666	 0.001104	0.001132
1.279999	 0.001119	0.000905
1.293332	 0.001118	0.000693
1.306666	 0.001211	0.000667
1.319999	 0.001274	0.000747
1.333332	 0.001180	0.000789
1.346666	 0.001030	0.000784
1.359999	 0.000980	0.000809
1.373332	 0.002111	0.001381
1.386666	 0.011136	0.005196
1.399999	 0.043174	0.016999
1.413332	 0.108323	0.037129
1.426666	 0.192442	0.057182
1.439999	 0.264339	0.067471
1.453332	 0.304011	0.065928
1.466666	 0.313266	0.056231
1.479999	 0.303274	0.041685
1.493332	 0.283641	0.024112
1.506666	 0.260873	0.005766
1.519999	 0.239299	-0.010072
1.533332	 0.221277	-0.020562
1.546666	 0.207288	-0.025057
1.559999	 0.196453	-0.025110
1.573332	 0.187280	-0.023002
1.586666	 0.178458	-0.020474
1.599999	 0.169419	-0.018355
1.613332	 0.160236	-0.016712
1.626665	 0.151038	-0.015291
1.639999	 0.141610	-0.014033
1.653332	 0.131663	-0.013283
1.666665	 0.121291	-0.013484
1.679999	 0.110971	-0.014630
1.693332	 0.101149	-0.016185
1.706665	 0.091963	-0.017628
1.719999	 0.083392	-0.018809
1.733332	 0.075491	-0.019651
1.746665	 0.068285	-0.019949
1.759999	 0.061684	-0.019568
1.773332	 0.055618	-0.018545
1.786665	 0.050065	-0.016968
1.799999	 0.045006	-0.014902
1.813332	 0.040406	-0.012382
1.826665	 0.036265	-0.009447
1.839999	 0.032691	-0.006239
1.853332	 0.029793	-0.002985
1.866665	 0.027459	0.000072
1.879999	 0.025328	0.002625
1.893332	 0.023066	0.004396
1.906665	 0.020598	0.005390
1.919999	 0.018061	0.005847
1.933332	 0.015653	0.005959
1.946665	 0.013511	0.005798
1.959998	 0.011666	0.005407
1.973332	 0.010115	0.004821
1.986665	 0.008780	0.004128
1.999998	 0.007560	0.003492
2.013332	 0.006473	0.002979
2.026665	 0.005539	0.002540
2.039999	 0.004709	0.002209
2.053332	 0.004033	0.002023
2.066665	 0.003605	0.001830
2.079998	 0.003358	0.001528
2.093332	 0.003113	0.001239
2.106665	 0.002761	0.001068
2.119998	 0.002378	0.000999
2.133332	 0.002149	0.000999
2.146665	 0.002159	0.000994
2.159998	 0.002293	0.000924
2.173332	 0.002354	0.000859
2.186665	 0.002259	0.000865
2.199998	 0.002100	0.000887
2.213332	 0.001958	0.000878
2.226665	 0.001812	0.000856
2.239998	 0.001677	0.000812
2.253332	 0.001617	0.000723
2.266665	 0.001574	0.000599
2.279998	 0.001463	0.000470
2.293332	 0.001379	0.000373
2.306665	 0.001446	0.000376
2.319998	 0.001560	0.000480
2.333332	 0.001562	0.000553
2.346665	 0.001511	0.000527
2.359998	 0.001471	0.000508
2.373332	 0.001416	0.000603
2.386665	 0.001356	0.000749
2.399998	 0.001228	0.000774
2.413332	 0.000952	0.000646
2.426665	 0.000670	0.000524
2.439998	 0.000560	0.000505
2.453331	 0.000579	0.000532
2.466665	 0.000601	0.000567
2.479998	 0.000582	0.000589
2.493331	 0.000537	0.000546
2.506665	 0.000499	0.000439
2.519998	 0.000499	0.000339
2.533331	 0.000475	0.000294
2.546665	 0.000432	0.000308
2.559998	 0.000531	0.000367
2.573331	 0.000722	0.000453
2.586665	 0.000764	0.000545
2.599998	 0.000718	0.000639
2.613331	 0.000795	0.000741
2.626665	 0.000905	0.000799
2.639998	 0.000891	0.000729
2.653331	 0.000848	0.000522
2.666665	 0.000905	0.000295
2.679998	 0.000995	0.000166
2.693331	 0.000950	0.000151
2.706665	 0.000753	0.000205
2.719998	 0.000606	0.000271
2.733331	 0.000610	0.000283
2.746665	 0.000602	0.000197
2.759998	 0.000477	0.000064
2.773331	 0.000312	-0.000018
2.786664	 0.000200	-0.000001
2.799998	 0.000231	0.000092
2.813331	 0.000441	0.000196
2.826664	 0.000688	0.000267
2.839998	 0.000812	0.000271
2.853331	 0.000793	0.000176
2.866664	 0.000733	0.000035
2.879998	 0.000736	-0.000008
2.893331	 0.000765	0.000127
2.906664	 0.000705	0.000315
2.919998	 0.000571	0.000378
2.933331	 0.000469	0.000308
2.946664	 0.000418	0.000162
2.959998	 0.000349	-0.000050
2.973331	 0.000273	-0.000228
2.986664	 0.000245	-0.000238
2.999998	 0.000230	-0.000117
3.013331	 0.000211	0.000013
3.026664	 0.000247	0.000130
3.039998	 0.000317	0.000253
3.053331	 0.000307	0.000291
3.066664	 0.000223	0.000183
3.079998	 0.000217	0.000057
3.093331	 0.000339	0.000041
3.106664	 0.000468	0.000103
3.119998	 0.000481	0.000215
3.133331	 0.000361	0.000390
3.146664	 0.000200	0.000527
3.159997	 0.000141	0.000570
3.173331	 0.000234	0.000622
3.186664	 0.000402	0.000710
3.199997	 0.000500	0.000738
3.213331	 0.000447	0.000718
3.226664	 0.000320	0.000744
3.239997	 0.000304	0.000834
3.253331	 0.000430	0.000947
3.266664	 0.000517	0.000988
3.279997	 0.000475	0.000847
3.293331	 0.000392	0.000557
3.306664	 0.000338	0.000318
3.319997	 0.000339	0.000286
3.333331	 0.000380	0.000402
3.346664	 0.000361	0.000477
3.359997	 0.000250	0.000429
3.373331	 0.000158	0.000359
3.386664	 0.000140	0.000407
3.399997	 0.000130	0.000579
3.413331	 0.000119	0.000735
3.426664	 0.000159	0.000783
3.439997	 0.000229	0.000768
3.453331	 0.000280	0.000725
3.466664	 0.000334	0.000631
3.479997	 0.000445	0.000477
3.493330	 0.000595	0.000331
3.506664	 0.000683	0.000317
3.519997	 0.000685	0.000491
3.533330	 0.000693	0.000748
3.546664	 0.000722	0.000920
3.559997	 0.000673	0.000955
3.573330	 0.000549	0.000900
3.586664	 0.000441	0.000763
3.599997	 0.000376	0.000588
3.613330	 0.000364	0.000492
3.626664	 0.000410	0.000493
3.639997	 0.000449	0.000562
3.653330	 0.000440	0.000702
3.666664	 0.000452	0.000829
3.679997	 0.000537	0.000822
3.693330	 0.000622	0.000706
3.706664	 0.000613	0.000609
3.719997	 0.000553	0.000561
3.733330	 0.000594	0.000506
3.746664	 0.000730	0.000448
3.759997	 0.000764	0.000447
3.773330	 0.000636	0.000508
3.786664	 0.000479	0.000571
3.799997	 0.000362	0.000596
3.813330	 0.000287	0.000570
3.826663	 0.000312	0.000495
3.839997	 0.000390	0.000421
3.853330	 0.000389	0.000428
3.866663	 0.000330	0.000544
3.879997	 0.000332	0.000660
3.893330	 0.000428	0.000604
3.906663	 0.000533	0.000376
3.919997	 0.000543	0.000171
3.933330	 0.000448	0.000130
3.946663	 0.000315	0.000235
3.959997	 0.000163	0.000412
3.973330	 -0.000005	0.000561
3.986663	 -0.000164	0.000606
3.999997	 -0.000300	0.000542
4.013330	 -0.000353	0.000386
4.026663	 -0.000244	0.000202
4.039997	 -0.000060	0.000105
4.053330	 0.000030	0.000103
4.066663	 -0.000019	0.000080
4.079997	 -0.000175	-0.000009
4.093330	 -0.000391	-0.000096
4.106663	 -0.000576	-0.000127
4.119997	 -0.000607	-0.000096
4.133330	 -0.000460	-0.000037
4.146663	 -0.000258	0.000001
4.159997	 -0.000188	0.000009
4.173330	 -0.000390	-0.000001
4.186663	 -0.000783	-0.000019
4.199996	 -0.001058	-0.000038
4.213330	 -0.001041	-0.000081
4.226663	 -0.000909	-0.000168
4.239996	 -0.000913	-0.000255
4.253330	 -0.001114	-0.000305
4.266663	 -0.001358	-0.000342
4.279996	 -0.001391	-0.000394
4.293330	 -0.001135	-0.000440
4.306663	 -0.000807	-0.000450
4.319996	 -0.000615	-0.000439
4.333330	 -0.000578	-0.000449
4.346663	 -0.000631	-0.000491
4.359996	 -0.000713	-0.000539
4.373330	 -0.000804	-0.000535
4.386663	 -0.000913	-0.000432
4.399996	 -0.000972	-0.000279
4.413330	 -0.000882	-0.000186
4.426663	 -0.000728	-0.000196
4.439996	 -0.000689	-0.000229
4.453330	 -0.000716	-0.000195
4.466663	 -0.000609	-0.000088
4.479996	 -0.000408	0.000027
4.493330	 -0.000349	0.000076
4.506663	 -0.000475	0.000059
4.519996	 -0.000579	0.000012
4.533329	 -0.000543	-0.000073
4.546663	 -0.000430	-0.000137
4.559996	 -0.000334	-0.000074
4.573329	 -0.000302	0.000076
4.586663	 -0.000323	0.000183
4.599996	 -0.000381	0.000185
4.613329	 -0.000515	0.000084
4.626663	 -0.000708	-0.000073
4.639996	 -0.000801	-0.000183
4.653329	 -0.000694	-0.000162
4.666663	 -0.000510	-0.000020
4.679996	 -0.000435	0.000123
4.693329	 -0.000506	0.000110
4.706663	 -0.000664	-0.000058
4.719996	 -0.000847	-0.000220
4.733329	 -0.000960	-0.000251
4.746663	 -0.000869	-0.000166
4.759996	 -0.000645	-0.000074
4.773329	 -0.000547	-0.000075
4.786663	 -0.000618	-0.000122
4.799996	 -0.000667	-0.000107
4.813329	 -0.000649	-0.000061
4.826663	 -0.000651	-0.000067
4.839996	 -0.000677	-0.000124
4.853329	 -0.000724	-0.000230
4.866663	 -0.000831	-0.000404
4.879996	 -0.000935	-0.000583
4.893329	 -0.000913	-0.000681
4.906662	 -0.000828	-0.000699
4.919996	 -0.000828	-0.000635
4.933329	 -0.000908	-0.000467
4.946662	 -0.000971	-0.000305
4.959996	 -0.000959	-0.000312
4.973329	 -0.000898	-0.000423
4.986662	 -0.000850	-0.000445
4.999996	 -0.000867	-0.000372
5.013329	 -0.000923	-0.000322
5.026662	 -0.000900	-0.000305
5.039996	 -0.000798	-0.000297
5.053329	 -0.000783	-0.000379
5.066662	 -0.000887	-0.000596
5.079996	 -0.000969	-0.000824
5.093329	 -0.001014	-0.000865
5.106662	 -0.001098	-0.000658
5.119996	 -0.001179	-0.000411
5.133329	 -0.001197	-0.000421
5.146662	 -0.001196	-0.000698
5.159996	 -0.001233	-0.000962
5.173329	 -0.001324	-0.001040
5.186662	 -0.001482	-0.001003
5.199996	 -0.001669	-0.000968
5.213329	 -0.001743	-0.000936
5.226662	 -0.001618	-0.000837
5.239995	 -0.001415	-0.000703
5.253329	 -0.001328	-0.000674
5.266662	 -0.001429	-0.000758
5.279995	 -0.001566	-0.000831
5.293329	 -0.001533	-0.000837
5.306662	 -0.001381	-0.000814
5.319995	 -0.001328	-0.000791
5.333329	 -0.001387	-0.000778
5.346662	 -0.001408	-0.000774
5.359995	 -0.001379	-0.000786
5.373329	 -0.001366	-0.000854
5.386662	 -0.001367	-0.000957
5.399995	 -0.001393	-0.001006
5.413329	 -0.001484	-0.000985
5.426662	 -0.001600	-0.000955
5.439995	 -0.001675	-0.000951
5.453329	 -0.001695	-0.000958
5.466662	 -0.001639	-0.000942
5.479995	 -0.001495	-0.000910
5.493329	 -0.001325	-0.000891
5.506662	 -0.001197	-0.000845
5.519995	 -0.001101	-0.000729
5.533329	 -0.001040	-0.000627
5.546662	 -0.001088	-0.000609
5.559995	 -0.001187	-0.000607
5.573328	 -0.001151	-0.000592
5.586662	 -0.000976	-0.000612
5.599995	 -0.000817	-0.000637
5.613328	 -0.000691	-0.000604
5.626662	 -0.000537	-0.000563
5.639995	 -0.000399	-0.000540
5.653328	 -0.000291	-0.000478
5.666662	 -0.000101	-0.000400
5.679995	 0.000241	-0.000346
5.693328	 0.000642	-0.000238
5.706662	 0.000954	-0.000025
5.719995	 0.001149	0.000180
5.733328	 0.001279	0.000271
5.746662	 0.001388	0.000299
5.759995	 0.001579	0.000347
5.773328	 0.001979	0.000417
5.786662	 0.002510	0.000480
5.799995	 0.002973	0.000555
5.813328	 0.003280	0.000692
5.826662	 0.003440	0.000879
5.839995	 0.003532	0.001059
5.853328	 0.003742	0.001285
5.866662	 0.004193	0.001616
5.879995	 0.004759	0.001937
5.893328	 0.005212	0.002153
5.906662	 0.005518	0.002400
5.919995	 0.005796	0.002768
5.933328	 0.006142	0.003089
5.946661	 0.006591	0.003231
5.959995	 0.007106	0.003328
5.973328	 0.007545	0.003581
5.986661	 0.007823	0.003984
5.999995	 0.008049	0.004368
6.013328	 0.008342	0.004660
6.026661	 0.008693	0.004918
6.039995	 0.009012	0.005163
6.053328	 0.009221	0.005354
6.066661	 0.009304	0.005467
6.079995	 0.009323	0.005520
6.093328	 0.009378	0.005588
6.106661	 0.009505	0.005735
6.119995	 0.009704	0.005890
6.133328	 0.009968	0.005962
6.146661	 0.010192	0.005990
6.159995	 0.010302	0.006042
6.173328	 0.010383	0.006171
6.186661	 0.010446	0.006425
6.199995	 0.010394	0.006702
6.213328	 0.010311	0.006831
6.226661	 0.010401	0.006878
6.239995	 0.010637	0.007016
6.253328	 0.010819	0.007206
6.266661	 0.010903	0.007341
6.279994	 0.011018	0.007455
6.293328	 0.011220	0.007592
6.306661	 0.011452	0.007692
6.319994	 0.011668	0.007725
6.333328	 0.011875	0.007767
6.346661	 0.012040	0.007882
6.359994	 0.012122	0.008034
6.373328	 0.012223	0.008155
6.386661	 0.012427	0.008265
6.399994	 0.012623	0.008427
6.413328	 0.012729	0.008576
6.426661	 0.012787	0.008597
6.439994	 0.012837	0.008594
6.453328	 0.012914	0.008715
6.466661	 0.013082	0.008846
6.479994	 0.013374	0.008887
6.493328	 0.013720	0.008980
6.506661	 0.014015	0.009182
6.519994	 0.014249	0.009362
6.533328	 0.014467	0.009444
6.546661	 0.014642	0.009466
6.559994	 0.014715	0.009509
6.573328	 0.014715	0.009653
6.586661	 0.014709	0.009890
6.599994	 0.014754	0.010136
6.613328	 0.014927	0.010330
6.626661	 0.015242	0.010468
6.639994	 0.015586	0.010575
6.653327	 0.015842	0.010666
6.666661	 0.016039	0.010728
6.679994	 0.016284	0.010752
6.693327	 0.016597	0.010809
6.706661	 0.016882	0.010984
6.719994	 0.017081	0.011227
6.733327	 0.017261	0.011419
6.746661	 0.017463	0.011541
6.759994	 0.017677	0.011615
6.773327	 0.017896	0.011618
6.786661	 0.018036	0.011594
6.799994	 0.018016	0.011652
6.813327	 0.017948	0.011754
6.826661	 0.018021	0.011791
6.839994	 0.018192	0.011831
6.853327	 0.018281	0.012017
6.866661	 0.018317	0.012262
6.879994	 0.018474	0.012389
6.893327	 0.018781	0.012437
6.906661	 0.019126	0.012517
6.919994	 0.019367	0.012577
6.933327	 0.019423	0.012541
6.946661	 0.019381	0.012527
6.959994	 0.019581	0.012741
6.973327	 0.020622	0.013324
6.986660	 0.023199	0.014418
6.999994	 0.027343	0.016079
7.013327	 0.031657	0.017895
7.026660	 0.034138	0.019034
7.039994	 0.033919	0.018983
7.053327	 0.031724	0.018018
7.066660	 0.028939	0.016823
7.079994	 0.026635	0.015867
7.093327	 0.025139	0.015262
7.106660	 0.024176	0.014933
7.119994	 0.023421	0.014755
7.133327	 0.022832	0.014621
7.146660	 0.022482	0.014540
7.159994	 0.022350	0.014576
7.173327	 0.022373	0.014679
7.186660	 0.022493	0.014728
7.199994	 0.022701	0.014688
7.213327	 0.023055	0.014642
7.226660	 0.023491	0.014651
7.239994	 0.023730	0.014682
7.253327	 0.023625	0.014683
7.266660	 0.023490	0.014725
7.279994	 0.023792	0.014975
7.293327	 0.024719	0.015461
7.306660	 0.026051	0.015975
7.319993	 0.027192	0.016277
7.333327	 0.027563	0.016296
7.346660	 0.027196	0.016138
7.359993	 0.026602	0.015992
7.373327	 0.026115	0.015993
7.386660	 0.025724	0.016091
7.399993	 0.025368	0.016116
7.413327	 0.025110	0.016020
7.426660	 0.025030	0.015913
7.439993	 0.025062	0.015863
7.453327	 0.025118	0.015817
7.466660	 0.025226	0.015731
7.479993	 0.025400	0.015669
7.493327	 0.025615	0.015707
7.506660	 0.025909	0.015866
7.519993	 0.026314	0.016133
7.533327	 0.026768	0.016409
7.546660	 0.027114	0.016528
7.559993	 0.027234	0.016479
7.573327	 0.027216	0.016418
7.586660	 0.027265	0.016442
7.599993	 0.027443	0.016571
7.613327	 0.027619	0.016810
7.626660	 0.027662	0.017050
7.639993	 0.027638	0.017165
7.653327	 0.027700	0.017155
7.666660	 0.027834	0.017107
7.679993	 0.027959	0.017118
7.693326	 0.028112	0.017197
7.706660	 0.028360	0.017273
7.719993	 0.028708	0.017353
7.733326	 0.029063	0.017523
7.746660	 0.029222	0.017723
7.759993	 0.029114	0.017809
7.773326	 0.029039	0.017844
7.786660	 0.029313	0.018042
7.799993	 0.029812	0.018391
7.813326	 0.030259	0.018605
7.826660	 0.030636	0.018581
7.839993	 0.030935	0.018508
7.853326	 0.030998	0.018485
7.866660	 0.030862	0.018434
7.879993	 0.030754	0.018371
7.893326	 0.030803	0.018394
7.906660	 0.030959	0.018476
7.919993	 0.031068	0.018505
7.933326	 0.031076	0.018473
7.946660	 0.031136	0.018478
7.959993	 0.031353	0.018587
7.973326	 0.031648	0.018800
7.986660	 0.032016	0.019080
7.999993	 0.032499	0.019336
8.013327	 0.032955	0.019440
8.026660	 0.033295	0.019380
8.039993	 0.033688	0.019320
8.053327	 0.034115	0.019398
8.066660	 0.034204	0.019536
8.079993	 0.033879	0.019550
8.093327	 0.033563	0.019408
8.106660	 0.033518	0.019263
8.119993	 0.033529	0.019198
8.133327	 0.033377	0.019165
8.146660	 0.033181	0.019157
8.159993	 0.033185	0.019239
8.173326	 0.033394	0.019383
8.186660	 0.033584	0.019471
8.199993	 0.033682	0.019527
8.213326	 0.033838	0.019671
8.226660	 0.034138	0.019853
8.239993	 0.034492	0.019958
8.253326	 0.034758	0.020034
8.266660	 0.034932	0.020157
8.279993	 0.035138	0.020314
8.293326	 0.035372	0.020485
8.306660	 0.035514	0.020640
8.319993	 0.035580	0.020738
8.333326	 0.035674	0.020779
8.346660	 0.035766	0.020792
8.359993	 0.035814	0.020798
8.373326	 0.035923	0.020786
8.386660	 0.036160	0.020752
8.399993	 0.036418	0.020760
8.413326	 0.036626	0.020866
8.426660	 0.036831	0.020965
8.439993	 0.037018	0.020911
8.453326	 0.037116	0.020790
8.466660	 0.037162	0.020799
8.479993	 0.037271	0.020924
8.493326	 0.037429	0.021017
8.506660	 0.037491	0.020989
8.519993	 0.037478	0.020889
8.533326	 0.037601	0.020852
8.546659	 0.037883	0.020912
8.559993	 0.038120	0.020998
8.573326	 0.038210	0.021097
8.586659	 0.038230	0.021211
8.599993	 0.038233	0.021295
8.613326	 0.038202	0.021395
8.626659	 0.038162	0.021594
8.639993	 0.038229	0.021831
8.653326	 0.038459	0.021988
8.666659	 0.038733	0.022040
8.679993	 0.038947	0.022089
8.693326	 0.039124	0.022269
8.706659	 0.039345	0.022569
8.719993	 0.039735	0.022875
8.733326	 0.040311	0.023170
8.746659	 0.040853	0.023479
8.759993	 0.041151	0.023693
8.773326	 0.041225	0.023748
8.786659	 0.041240	0.023770
8.799993	 0.041309	0.023816
8.813326	 0.041397	0.023786
8.826659	 0.041465	0.023676
8.839993	 0.041596	0.023617
8.853326	 0.041851	0.023667
8.866659	 0.042179	0.023765
8.879992	 0.042493	0.023905
8.893326	 0.042667	0.024106
8.906659	 0.042620	0.024228
8.919992	 0.042480	0.024157
8.933326	 0.042674	0.024103
8.946659	 0.043818	0.024443
8.959992	 0.046204	0.025315
8.973326	 0.049187	0.026439
8.986659	 0.051397	0.027305
8.999992	 0.051825	0.027579
9.013326	 0.050660	0.027306
9.026659	 0.048942	0.026776
9.039992	 0.047531	0.026311
9.053326	 0.046597	0.026047
9.066659	 0.045926	0.025869
9.079992	 0.045444	0.025669
9.093326	 0.045252	0.025493
9.106659	 0.045292	0.025377
9.119992	 0.045313	0.025293
9.133326	 0.045150	0.025248
9.146659	 0.044860	0.025263
9.159992	 0.044634	0.025245
9.173326	 0.044601	0.025136
9.186659	 0.044682	0.025097
9.199992	 0.044723	0.025264
9.213326	 0.044793	0.025552
9.226659	 0.045101	0.025795
9.239992	 0.045602	0.025905
9.253325	 0.046019	0.025878
9.266659	 0.046234	0.025819
9.279992	 0.046312	0.025843
9.293325	 0.046359	0.025895
9.306659	 0.046490	0.025854
9.319992	 0.046730	0.025787
9.333325	 0.046950	0.025836
9.346659	 0.047021	0.025991
9.359992	 0.046971	0.026121
9.373325	 0.046934	0.026092
9.386659	 0.046981	0.025899
9.399992	 0.047051	0.025774
9.413325	 0.047035	0.025880
9.426659	 0.046943	0.026008
9.439992	 0.046916	0.025960
9.453325	 0.047030	0.025897
9.466659	 0.047255	0.025962
9.479992	 0.047497	0.026062
9.493325	 0.047585	0.026151
9.506659	 0.047514	0.026303
9.519992	 0.047545	0.026521
9.533325	 0.047805	0.026706
9.546659	 0.048104	0.026784
9.559992	 0.048308	0.026777
9.573325	 0.048497	0.026742
9.586658	 0.048679	0.026686
9.599992	 0.048751	0.026631
9.613325	 0.048738	0.026693
9.626658	 0.048855	0.027016
9.639992	 0.049258	0.027596
9.653325	 0.049860	0.028208
9.666658	 0.050472	0.028628
9.679992	 0.050981	0.028815
9.693325	 0.051331	0.028829
9.706658	 0.051539	0.028719
9.719992	 0.051705	0.028480
9.733325	 0.051783	0.028147
9.746658	 0.051600	0.027863
9.759992	 0.051224	0.027721
9.773325	 0.050926	0.027685
9.786658	 0.050806	0.027726
9.799992	 0.050744	0.027829
9.813325	 0.050638	0.027912
9.826658	 0.050535	0.027915
9.839992	 0.050576	0.027936
9.853325	 0.050767	0.028035
9.866658	 0.050982	0.028094
9.879992	 0.051192	0.028059
9.893325	 0.051398	0.028016
9.906658	 0.051589	0.028028
9.919991	 0.051777	0.028130
9.933325	 0.051877	0.028343
9.946658	 0.051771	0.028609
9.959991	 0.051625	0.028813
9.973325	 0.051698	0.028878
9.986658	 0.051923	0.028804
9.999991	 0.052089	0.028696
10.013325	 0.052212	0.028680
10.026658	 0.052424	0.028755
10.039991	 0.052713	0.028856
10.053325	 0.052915	0.028918
10.066658	 0.052958	0.028883
10.079991	 0.052992	0.028776
10.093325	 0.053216	0.028696
10.106658	 0.053605	0.028696
10.119991	 0.053945	0.028797
10.133325	 0.054043	0.029049
10.146658	 0.053894	0.029423
10.159991	 0.053771	0.029705
10.173325	 0.053946	0.029763
10.186658	 0.054319	0.029747
10.199991	 0.054640	0.029838
10.213325	 0.054831	0.029997
10.226658	 0.054925	0.030037
10.239991	 0.054925	0.029804
10.253325	 0.054828	0.029349
10.266658	 0.054658	0.028909
10.279991	 0.054449	0.028663
10.293324	 0.054231	0.028627
10.306658	 0.054027	0.028674
10.319991	 0.053895	0.028603
10.333324	 0.053921	0.028422
10.346658	 0.054111	0.028332
10.359991	 0.054317	0.028364
10.373324	 0.054419	0.028373
10.386658	 0.054501	0.028308
10.399991	 0.054664	0.028273
10.413324	 0.054881	0.028361
10.426658	 0.055117	0.028499
10.439991	 0.055337	0.028576
10.453324	 0.055452	0.028610
10.466658	 0.055425	0.028662
10.479991	 0.055356	0.028761
10.493324	 0.055383	0.028881
10.506658	 0.055538	0.028959
10.519991	 0.055778	0.029044
10.533324	 0.056041	0.029247
10.546658	 0.056223	0.029470
10.559991	 0.056273	0.029478
10.573324	 0.056269	0.029301
10.586658	 0.056299	0.029211
10.599991	 0.056401	0.029261
10.613324	 0.056604	0.029252
10.626657	 0.056890	0.029112
10.639991	 0.057122	0.028939
10.653324	 0.057153	0.028755
10.666657	 0.057043	0.028564
10.679991	 0.056978	0.028460
10.693324	 0.056986	0.028477
10.706657	 0.056937	0.028560
10.719991	 0.056792	0.028638
10.733324	 0.056663	0.028632
10.746657	 0.056639	0.028572
10.759991	 0.056688	0.028600
10.773324	 0.056719	0.028684
10.786657	 0.056780	0.028706
10.799991	 0.057052	0.028752
10.813324	 0.057518	0.028951
10.826657	 0.057931	0.029240
10.839991	 0.058093	0.029460
10.853324	 0.057978	0.029515
10.866657	 0.057771	0.029372
10.879991	 0.057762	0.029072
10.893324	 0.058003	0.028760
10.906657	 0.058202	0.028581
10.919991	 0.058167	0.028532
10.933324	 0.058063	0.028522
10.946657	 0.058076	0.028513
10.959991	 0.058139	0.028511
10.973324	 0.058122	0.028494
10.986657	 0.058058	0.028407
10.999990	 0.058002	0.028222
11.013324	 0.057915	0.027982
11.026657	 0.057793	0.027799
11.039990	 0.057699	0.027715
11.053324	 0.057708	0.027648
11.066657	 0.057875	0.027522
11.079990	 0.058119	0.027383
11.093324	 0.058273	0.027344
11.106657	 0.058325	0.027435
11.119990	 0.058349	0.027525
11.133324	 0.058293	0.027471
11.146657	 0.058118	0.027289
11.159990	 0.057960	0.027081
11.173324	 0.057957	0.026867
11.186657	 0.058096	0.026636
11.199990	 0.058260	0.026445
11.213324	 0.058313	0.026363
11.226657	 0.058199	0.026386
11.239990	 0.058006	0.026461
11.253324	 0.057925	0.026502
11.266657	 0.058076	0.026469
11.279990	 0.058343	0.026469
11.293324	 0.058516	0.026557
11.306657	 0.058567	0.026579
11.319990	 0.058594	0.026506
11.333323	 0.058630	0.026546
11.346657	 0.058655	0.026730
11.359990	 0.058687	0.026883
11.373323	 0.058720	0.026964
11.386657	 0.058752	0.026999
11.399990	 0.058885	0.026895
11.413323	 0.059171	0.026632
11.426657	 0.059458	0.026386
11.439990	 0.059587	0.026231
11.453323	 0.059556	0.026067
11.466657	 0.059434	0.025920
11.479990	 0.059285	0.025907
11.493323	 0.059196	0.025996
11.506657	 0.059168	0.026088
11.519990	 0.059090	0.026131
11.533323	 0.058919	0.026036
11.546657	 0.058794	0.025794
11.559990	 0.058830	0.025592
11.573323	 0.058912	0.025534
11.586657	 0.058908	0.025509
11.599990	 0.058890	0.025462
11.613323	 0.058940	0.025441
11.626657	 0.059005	0.025432
11.639990	 0.059103	0.025383
11.653323	 0.059385	0.025272
11.666656	 0.059847	0.025146
11.679990	 0.060224	0.025099
11.693323	 0.060333	0.025104
11.706656	 0.060282	0.025004
11.719990	 0.060199	0.024778
11.733323	 0.060080	0.024583
11.746656	 0.059963	0.024504
11.759990	 0.060036	0.024498
11.773323	 0.060556	0.024551
11.786656	 0.061619	0.024734
11.799990	 0.062987	0.025092
11.813323	 0.064180	0.025518
11.826656	 0.064733	0.025796
11.839990	 0.064425	0.025771
11.853323	 0.063444	0.025411
11.866656	 0.062312	0.024817
11.879990	 0.061497	0.024240
11.893323	 0.061078	0.023890
11.906656	 0.060826	0.023775
11.919990	 0.060545	0.023766
11.933323	 0.060284	0.023727
11.946656	 0.060227	0.023597
11.959990	 0.060378	0.023441
11.973323	 0.060498	0.023354
11.986656	 0.060452	0.023332
11.999990	 0.060384	0.023326
12.013323	 0.060468	0.023322
12.026656	 0.060712	0.023329
12.039989	 0.061032	0.023348
12.053323	 0.061340	0.023333
12.066656	 0.061576	0.023268
12.079989	 0.061745	0.023224
12.093323	 0.061847	0.023226
12.106656	 0.061839	0.023209
12.119989	 0.061832	0.023140
12.133323	 0.062049	0.023096
12.146656	 0.062431	0.023186
12.159989	 0.062678	0.023380
12.173323	 0.062644	0.023501
12.186656	 0.062401	0.023418
12.199989	 0.062085	0.023144
12.213323	 0.061845	0.022791
12.226656	 0.061781	0.022496
12.239989	 0.061823	0.022332
12.253323	 0.061842	0.022274
12.266656	 0.061868	0.022285
12.279989	 0.061962	0.022348
12.293323	 0.062035	0.022387
12.306656	 0.062049	0.022309
12.319989	 0.062110	0.022110
12.333323	 0.062227	0.021880
12.346656	 0.062328	0.021763
12.359989	 0.062488	0.021862
12.373322	 0.062789	0.022090
12.386656	 0.063112	0.022227
12.399989	 0.063301	0.022183
12.413322	 0.063353	0.022055
12.426656	 0.063362	0.021913
12.439989	 0.063381	0.021732
12.453322	 0.063363	0.021567
12.466656	 0.063281	0.021514
12.479989	 0.063200	0.021560
12.493322	 0.063175	0.021576
12.506656	 0.063156	0.021480
12.519989	 0.063128	0.021380
12.533322	 0.063192	0.021390
12.546656	 0.063339	0.021405
12.559989	 0.063361	0.021310
12.573322	 0.063221	0.021203
12.586656	 0.063177	0.021179
12.599989	 0.063324	0.021158
12.613322	 0.063469	0.021038
12.626656	 0.063528	0.020838
12.639989	 0.063564	0.020652
12.653322	 0.063532	0.020584
12.666656	 0.063387	0.020682
12.679989	 0.063258	0.020851
12.693322	 0.063255	0.020930
12.706656	 0.063334	0.020897
12.719989	 0.063424	0.020882
12.733322	 0.063462	0.020972
12.746655	 0.063423	0.021103
12.759989	 0.063416	0.021185
12.773322	 0.063584	0.021221
12.786655	 0.063886	0.021192
12.799989	 0.064081	0.021047
12.813322	 0.064001	0.020889
12.826655	 0.063809	0.020823
12.839989	 0.063782	0.020750
12.853322	 0.063899	0.020611
12.866655	 0.063924	0.020554
12.879989	 0.063834	0.020635
12.893322	 0.063777	0.020690
12.906655	 0.063771	0.020601
12.919989	 0.063734	0.020413
12.933322	 0.063719	0.020254
12.946655	 0.063850	0.020238
12.959989	 0.064075	0.020354
12.973322	 0.064241	0.020498
12.986655	 0.064340	0.020630
12.999989	 0.064446	0.020788
13.013322	 0.064518	0.020969
13.026655	 0.064480	0.021052
13.039989	 0.064412	0.020895
13.053322	 0.064422	0.020572
13.066655	 0.064445	0.020304
13.079988	 0.064393	0.020206
13.093322	 0.064368	0.020238
13.106655	 0.064471	0.020312
13.119988	 0.064601	0.020417
13.133322	 0.064622	0.020565
13.146655	 0.064499	0.020636
13.159988	 0.064299	0.020517
13.173322	 0.064188	0.020321
13.186655	 0.064259	0.020196
13.199988	 0.064449	0.020067
13.213322	 0.064626	0.019876
13.226655	 0.064604	0.019800
13.239988	 0.064343	0.019926
13.253322	 0.064065	0.020067
13.266655	 0.063949	0.020082
13.279988	 0.064001	0.020053
13.293322	 0.064221	0.020054
13.306655	 0.064589	0.020082
13.319988	 0.064914	0.020171
13.333322	 0.064965	0.020296
13.346655	 0.064752	0.020348
13.359988	 0.064508	0.020279
13.373322	 0.064388	0.020141
13.386655	 0.064375	0.020007
13.399988	 0.064417	0.019897
13.413321	 0.064470	0.019791
13.426655	 0.064557	0.019707
13.439988	 0.064742	0.019659
13.453321	 0.064923	0.019642
13.466655	 0.064952	0.019703
13.479988	 0.064861	0.019808
13.493321	 0.064714	0.019812
13.506655	 0.064526	0.019663
13.519988	 0.064365	0.019474
13.533321	 0.064314	0.019370
13.546655	 0.064423	0.019343
13.559988	 0.064624	0.019288
13.573321	 0.064713	0.019196
13.586655	 0.064580	0.019129
13.599988	 0.064388	0.019046
13.613321	 0.064314	0.018868
13.626655	 0.064258	0.018683
13.639988	 0.064064	0.018655
13.653321	 0.063856	0.018803
13.666655	 0.063864	0.018989
13.679988	 0.064041	0.019094
13.693321	 0.064159	0.019149
13.706655	 0.064250	0.019191
13.719988	 0.064467	0.019125
13.733321	 0.064686	0.018893
13.746655	 0.064747	0.018697
13.759988	 0.064760	0.018786
13.773321	 0.064842	0.019071
13.786654	 0.064928	0.019258
13.799988	 0.064934	0.019229
13.813321	 0.064848	0.019100
13.826654	 0.064738	0.019009
13.839988	 0.064712	0.018966
13.853321	 0.064800	0.018912
13.866654	 0.064912	0.018867
13.879988	 0.064957	0.018911
13.893321	 0.064919	0.019024
13.906654	 0.064841	0.019071
13.919988	 0.064808	0.019008
13.933321	 0.064874	0.018948
13.946654	 0.064975	0.018939
13.959988	 0.064976	0.018928
13.973321	 0.064899	0.018908
13.986654	 0.064931	0.018918
13.999988	 0.065064	0.018940
14.013321	 0.065131	0.018939
14.026654	 0.065186	0.018951
14.039988	 0.065340	0.019014
14.053321	 0.065498	0.019060
14.066654	 0.065576	0.018989
14.079988	 0.065624	0.018831
14.093321	 0.065662	0.018726
14.106654	 0.065641	0.018772
14.119987	 0.065558	0.018969
14.133321	 0.065523	0.019191
14.146654	 0.065566	0.019220
14.159987	 0.065514	0.019016
14.173321	 0.065316	0.018854
14.186654	 0.065214	0.018925
14.199987	 0.065318	0.019065
14.213321	 0.065497	0.019117
14.226654	 0.065649	0.019122
14.239987	 0.065709	0.019102
14.253321	 0.065624	0.018994
14.266654	 0.065471	0.018795
14.279987	 0.065385	0.018647
14.293321	 0.065409	0.018667
14.306654	 0.065464	0.018754
14.319987	 0.065360	0.018757
14.333321	 0.065034	0.018711
14.346654	 0.064763	0.018737
14.359987	 0.064800	0.018803
14.373321	 0.065004	0.018774
14.386654	 0.065170	0.018655
14.399987	 0.065324	0.018573
14.413321	 0.065498	0.018554
14.426654	 0.065617	0.018545
14.439987	 0.065652	0.018578
14.453321	 0.065659	0.018663
14.466654	 0.065637	0.018682
14.479987	 0.065571	0.018575
14.493320	 0.065558	0.018473
14.506654	 0.065674	0.018501
14.519987	 0.065884	0.018617
14.533320	 0.066106	0.018715
14.546654	 0.066195	0.018725
14.559987	 0.066035	0.018665
14.573320	 0.065733	0.018642
14.586654	 0.065536	0.018700
14.599987	 0.065526	0.018725
14.613320	 0.065572	0.018603
14.626654	 0.065534	0.018382
14.639987	 0.065387	0.018233
14.653320	 0.065287	0.018259
14.666654	 0.065417	0.018386
14.679987	 0.065676	0.018454
14.693320	 0.065842	0.018384
14.706654	 0.065952	0.018282
14.719987	 0.066116	0.018268
14.733320	 0.066194	0.018259
14.746654	 0.066060	0.018156
14.759987	 0.065857	0.018059
14.773320	 0.065720	0.018040
14.786654	 0.065606	0.017963
14.799987	 0.065477	0.017780
14.813320	 0.065441	0.017689
14.826653	 0.065535	0.017788
14.839987	 0.065637	0.017865
14.853320	 0.065717	0.017767
14.866653	 0.065827	0.017622
14.879987	 0.065895	0.017567
14.893320	 0.065823	0.017578
14.906653	 0.065623	0.017591
14.919987	 0.065424	0.017578
14.933320	 0.065394	0.017515
14.946653	 0.065526	0.017403
14.959987	 0.065598	0.017324
14.973320	 0.065513	0.017370
14.986653	 0.065478	0.017521
14.999987	 0.065689	0.017631
15.013320	 0.066051	0.017598
15.026653	 0.066306	0.017500
15.039987	 0.066305	0.017447
15.053320	 0.066137	0.017400
15.066653	 0.065993	0.017287
15.079987	 0.065937	0.017144
15.093320	 0.065917	0.017022
15.106653	 0.065878	0.016937
15.119987	 0.065775	0.016917
15.133320	 0.065626	0.016920
15.146653	 0.065480	0.016804
15.159986	 0.065316	0.016524
15.173320	 0.065129	0.016223
15.186653	 0.064985	0.016055
15.199986	 0.064897	0.015952
15.213320	 0.064756	0.015718
15.226653	 0.064518	0.015350
15.239986	 0.064298	0.015016
15.253320	 0.064140	0.014789
15.266653	 0.063909	0.014651
15.279986	 0.063596	0.014582
15.293320	 0.063375	0.014506
15.306653	 0.063305	0.014373
15.319986	 0.063309	0.014267
15.333320	 0.063336	0.014268
15.346653	 0.063403	0.014324
15.359986	 0.063541	0.014375
15.373320	 0.063749	0.014440
15.386653	 0.063998	0.014598
15.399986	 0.064209	0.014868
15.413320	 0.064243	0.015108
15.426653	 0.064111	0.015176
15.439986	 0.064027	0.015079
15.453320	 0.064141	0.014931
15.466653	 0.064398	0.014908
15.479986	 0.064671	0.015099
15.493320	 0.064839	0.015343
15.506653	 0.064882	0.015474
15.519986	 0.064915	0.015574
15.533319	 0.064996	0.015764
15.546653	 0.065096	0.015940
15.559986	 0.065241	0.015961
15.573319	 0.065413	0.015872
15.586653	 0.065526	0.015800
15.599986	 0.065575	0.015790
15.613319	 0.065549	0.015785
15.626653	 0.065441	0.015740
15.639986	 0.065385	0.015709
15.653319	 0.065393	0.015804
15.666653	 0.065313	0.016034
15.679986	 0.065248	0.016250
15.693319	 0.065430	0.016314
15.706653	 0.065774	0.016242
15.719986	 0.066020	0.016134
15.733319	 0.066118	0.016082
15.746653	 0.066183	0.016082
15.759986	 0.066228	0.016056
15.773319	 0.066151	0.016049
15.786653	 0.065913	0.016195
15.799986	 0.065613	0.016406
15.813319	 0.065432	0.016438
15.826653	 0.065492	0.016323
15.839986	 0.065684	0.016303
15.853319	 0.065747	0.016370
15.866652	 0.065628	0.016294
15.879986	 0.065557	0.016061
15.893319	 0.065644	0.015892
15.906652	 0.065704	0.015875
15.919986	 0.065627	0.015869
15.933319	 0.065528	0.015747
15.946652	 0.065511	0.015586
15.959986	 0.065560	0.015544
15.973319	 0.065628	0.015632
15.986652	 0.065690	0.015749
15.999986	 0.065689	0.015834
16.013319	 0.065616	0.015884
16.026653	 0.065576	0.015866
16.039988	 0.065600	0.015757
16.053322	 0.065614	0.015613
16.066656	 0.065601	0.015509
16.079990	 0.065611	0.015446
16.093325	 0.065667	0.015401
16.106659	 0.065743	0.015390
16.119993	 0.065815	0.015378
16.133327	 0.065874	0.015323
16.146662	 0.065897	0.015319
16.159996	 0.065886	0.015448
16.173330	 0.065900	0.015608
16.186665	 0.066080	0.015690
16.199999	 0.066532	0.015759
16.213333	 0.067145	0.015920
16.226667	 0.067753	0.016184
16.240002	 0.068398	0.016595
16.253336	 0.069319	0.017318
16.266670	 0.071319	0.019009
16.280005	 0.076683	0.023974
16.293339	 0.087832	0.035157
16.306673	 0.102010	0.050418
16.320007	 0.109925	0.060490
16.333342	 0.104696	0.058354
16.346676	 0.089718	0.047508
16.360010	 0.073717	0.036485
16.373344	 0.061651	0.029629
16.386679	 0.053258	0.026128
16.400013	 0.046772	0.024013
16.413347	 0.041164	0.022372
16.426682	 0.036125	0.021037
16.440016	 0.031652	0.019906
16.453350	 0.027790	0.018929
16.466684	 0.024547	0.018171
16.480019	 0.021911	0.017592
16.493353	 0.019773	0.017027
16.506687	 0.017885	0.016420
16.520021	 0.016071	0.015858
16.533356	 0.014438	0.015397
16.546690	 0.013201	0.014953
16.560024	 0.012328	0.014419
16.573359	 0.011555	0.013835
16.586693	 0.010715	0.013322
16.600027	 0.009844	0.012894
16.613361	 0.009055	0.012452
16.626696	 0.008425	0.011932
16.640030	 0.007925	0.011334
16.653364	 0.007471	0.010678
16.666698	 0.007032	0.010047
16.680033	 0.006583	0.009519
16.693367	 0.005976	0.009002
16.706701	 0.005108	0.008317
16.720036	 0.004139	0.007511
16.733370	 0.003225	0.006822
16.746704	 0.002346	0.006273
16.760038	 0.001564	0.005682
16.773373	 0.001007	0.005010
16.786707	 0.000563	0.004338
16.800041	 -0.000025	0.003613
16.813375	 -0.000848	0.002755
16.826710	 -0.001767	0.001858
16.840044	 -0.002610	0.001035
16.853378	 -0.003408	0.000257
16.866713	 -0.004329	-0.000551
16.880047	 -0.005366	-0.001389
16.893381	 -0.006327	-0.002197
16.906715	 -0.007093	-0.002940
16.920050	 -0.007689	-0.003611
16.933384	 -0.008187	-0.004210
16.946718	 -0.008623	-0.004780
16.960052	 -0.008950	-0.005373
16.973387	 -0.009177	-0.005969
16.986721	 -0.009514	-0.006537
17.000055	 -0.010098	-0.007084
17.013390	 -0.010733	-0.007616
17.026724	 -0.011175	-0.008065
17.040058	 -0.011447	-0.008334
17.053392	 -0.011622	-0.008479
17.066727	 -0.011624	-0.008662
17.080061	 -0.011470	-0.008899
17.093395	 -0.011348	-0.009103
17.106730	 -0.011311	-0.009200
17.120064	 -0.011239	-0.009119
17.133398	 -0.011104	-0.008915
17.146732	 -0.010956	-0.008724
17.160067	 -0.010767	-0.008534
17.173401	 -0.010473	-0.008272
17.186735	 -0.010104	-0.007960
17.200069	 -0.009730	-0.007649
17.213404	 -0.009329	-0.007377
17.226738	 -0.008902	-0.007161
17.240072	 -0.008563	-0.006954
17.253407	 -0.008331	-0.006697
17.266741	 -0.008061	-0.006406
17.280075	 -0.007712	-0.006158
17.293409	 -0.007369	-0.006000
17.306744	 -0.007038	-0.005842
17.320078	 -0.006667	-0.005540
17.333412	 -0.006322	-0.005150
17.346746	 -0.006112	-0.004834
17.360081	 -0.005993	-0.004599
17.373415	 -0.005835	-0.004374
17.386749	 -0.005618	-0.004162
17.400084	 -0.005388	-0.003975
17.413418	 -0.005195	-0.003799
17.426752	 -0.005098	-0.003656
17.440086	 -0.005046	-0.003563
17.453421	 -0.004906	-0.003465
17.466755	 -0.004714	-0.003329
17.480089	 -0.004628	-0.003212
17.493423	 -0.004637	-0.003166
17.506758	 -0.004585	-0.003166
17.520092	 -0.004427	-0.003152
17.533426	 -0.004277	-0.003068
17.546761	 -0.004188	-0.002929
17.560095	 -0.004065	-0.002797
17.573429	 -0.003902	-0.002696
17.586763	 -0.003834	-0.002641
17.600098	 -0.003880	-0.002632
17.613432	 -0.003961	-0.002602
17.626766	 -0.004111	-0.002527
17.640100	 -0.004289	-0.002503
17.653435	 -0.004264	-0.002571
17.666769	 -0.004017	-0.002670
17.680103	 -0.003849	-0.002747
17.693438	 -0.003934	-0.002765
17.706772	 -0.004138	-0.002687
17.720106	 -0.004258	-0.002502
17.733440	 -0.004260	-0.002268
17.746775	 -0.004236	-0.002104
17.760109	 -0.004198	-0.002128
17.773443	 -0.004080	-0.002337
17.786777	 -0.003906	-0.002578
17.800112	 -0.003797	-0.002691
17.813446	 -0.003848	-0.002672
17.826780	 -0.004026	-0.002618
17.840115	 -0.004181	-0.002587
17.853449	 -0.004191	-0.002595
17.866783	 -0.004066	-0.002636
17.880117	 -0.003913	-0.002622
17.893452	 -0.003817	-0.002524
17.906786	 -0.003762	-0.002446
17.920120	 -0.003722	-0.002428
17.933455	 -0.003766	-0.002393
17.946789	 -0.003906	-0.002338
17.960123	 -0.003989	-0.002338
17.973457	 -0.003929	-0.002396
17.986792	 -0.003854	-0.002475
18.000126	 -0.003870	-0.002543
18.013460	 -0.003879	-0.002547
18.026794	 -0.003782	-0.002500
18.040129	 -0.003720	-0.002510
18.053463	 -0.003807	-0.002599
18.066797	 -0.003872	-0.002641
18.080132	 -0.003786	-0.002539
18.093466	 -0.003776	-0.002332
18.106800	 -0.004020	-0.002131
18.120134	 -0.004274	-0.002076
18.133469	 -0.004294	-0.002255
18.146803	 -0.004197	-0.002561
18.160137	 -0.004137	-0.002759
18.173471	 -0.004084	-0.002760
18.186806	 -0.004029	-0.002683
18.200140	 -0.004093	-0.002611
18.213474	 -0.004290	-0.002532
18.226809	 -0.004415	-0.002449
18.240143	 -0.004357	-0.002376
18.253477	 -0.004272	-0.002378
18.266811	 -0.004280	-0.002553
18.280146	 -0.004280	-0.002847
18.293480	 -0.004171	-0.003074
18.306814	 -0.004066	-0.003134
18.320148	 -0.004153	-0.003073
18.333483	 -0.004393	-0.002971
18.346817	 -0.004553	-0.002873
18.360151	 -0.004541	-0.002823
18.373486	 -0.004490	-0.002891
18.386820	 -0.004498	-0.003037
18.400154	 -0.004513	-0.003141
18.413488	 -0.004458	-0.003184
18.426823	 -0.004370	-0.003199
18.440157	 -0.004355	-0.003182
18.453491	 -0.004425	-0.003174
18.466825	 -0.004509	-0.003220
18.480160	 -0.004566	-0.003260
18.493494	 -0.004592	-0.003189
18.506828	 -0.004575	-0.002961
18.520163	 -0.004539	-0.002691
18.533497	 -0.004546	-0.002589
18.546831	 -0.004565	-0.002666
18.560165	 -0.004407	-0.002706
18.573500	 -0.004025	-0.002593
18.586834	 -0.003712	-0.002465
18.600168	 -0.003716	-0.002461
18.613503	 -0.003910	-0.002530
18.626837	 -0.004058	-0.002575
18.640171	 -0.004100	-0.002638
18.653505	 -0.004089	-0.002783
18.666840	 -0.004046	-0.002939
18.680174	 -0.003999	-0.002997
18.693508	 -0.004006	-0.002972
18.706842	 -0.004069	-0.002940
18.720177	 -0.004153	-0.002937
18.733511	 -0.004294	-0.002981
18.746845	 -0.004514	-0.003057
18.760180	 -0.004704	-0.003090
18.773514	 -0.004695	-0.003049
18.786848	 -0.004459	-0.002970
18.800182	 -0.004182	-0.002853
18.813517	 -0.004025	-0.002696
18.826851	 -0.003957	-0.002604
18.840185	 -0.003964	-0.002659
18.853519	 -0.004058	-0.002793
18.866854	 -0.004150	-0.002909
18.880188	 -0.004214	-0.002981
18.893522	 -0.004308	-0.003027
18.906857	 -0.004418	-0.003045
18.920191	 -0.004470	-0.003044
18.933525	 -0.004404	-0.003100
18.946859	 -0.004225	-0.003247
18.960194	 -0.004080	-0.003344
18.973528	 -0.004092	-0.003248
18.986862	 -0.004192	-0.003031
19.000196	 -0.004301	-0.002891
19.013531	 -0.004419	-0.002917
19.026865	 -0.004526	-0.003022
19.040199	 -0.004580	-0.003091
19.053534	 -0.004575	-0.003105
19.066868	 -0.004526	-0.003085
19.080202	 -0.004472	-0.003059
19.093536	 -0.004463	-0.003055
19.106871	 -0.004518	-0.003054
19.120205	 -0.004587	-0.003004
19.133539	 -0.004615	-0.002946
19.146873	 -0.004648	-0.003006
19.160208	 -0.004739	-0.003182
19.173542	 -0.004806	-0.003302
19.186876	 -0.004782	-0.003260
19.200211	 -0.004723	-0.003119
19.213545	 -0.004667	-0.003022
19.226879	 -0.004606	-0.003057
19.240213	 -0.004576	-0.003163
19.253548	 -0.004611	-0.003215
19.266882	 -0.004688	-0.003192
19.280216	 -0.004769	-0.003162
19.293550	 -0.004836	-0.003165
19.306885	 -0.004844	-0.003195
19.320219	 -0.004780	-0.003200
19.333553	 -0.004729	-0.003108
19.346888	 -0.004779	-0.002937
19.360222	 -0.004885	-0.002820
19.373556	 -0.004874	-0.002823
19.386890	 -0.004680	-0.002865
19.400225	 -0.004469	-0.002897
19.413559	 -0.004392	-0.002952
19.426893	 -0.004379	-0.003013
19.440228	 -0.004322	-0.003012
19.453562	 -0.004301	-0.002981
19.466896	 -0.004413	-0.003038
19.480230	 -0.004544	-0.003153
19.493565	 -0.004552	-0.003169
19.506899	 -0.004526	-0.003082
19.520233	 -0.004592	-0.003066
19.533567	 -0.004679	-0.003207
19.546902	 -0.004694	-0.003397
19.560236	 -0.004671	-0.003479
19.573570	 -0.004636	-0.003429
19.586905	 -0.004569	-0.003388
19.600239	 -0.004475	-0.003479
19.613573	 -0.004433	-0.003604
19.626907	 -0.004523	-0.003583
19.640242	 -0.004691	-0.003425
19.653576	 -0.004791	-0.003268
19.666910	 -0.004760	-0.003165
19.680244	 -0.004662	-0.003057
19.693579	 -0.004637	-0.002905
19.706913	 -0.004745	-0.002782
19.720247	 -0.004845	-0.002812
19.733582	 -0.004812	-0.003039
19.746916	 -0.004764	-0.003341
19.760250	 -0.004851	-0.003543
19.773584	 -0.005033	-0.003640
19.786919	 -0.005188	-0.003731
19.800253	 -0.005286	-0.003800
19.813587	 -0.005339	-0.003735
19.826921	 -0.005313	-0.003554
19.840256	 -0.005176	-0.003437
19.853590	 -0.005031	-0.003455
19.866924	 -0.005007	-0.003485
19.880259	 -0.005012	-0.003461
19.893593	 -0.004913	-0.003444
19.906927	 -0.004832	-0.003441
19.920261	 -0.004936	-0.003419
19.933596	 -0.005090	-0.003389
19.946930	 -0.005089	-0.003335
19.960264	 -0.005019	-0.003238
19.973598	 -0.005051	-0.003163
19.986933	 -0.005173	-0.003194

*------------------------ End of raw data
Results for Channel	1	=	242.00	nm
Title:	Report Title
Run File:	C:\HPLC\PET 2025\2025.01.13\bm24_60c_pw.run
--------------
Injection Info
--------------
Method:	C:\METODOS EQUIPO 2 2023-2024\20241201 PET_Calibrado TPA MHET BHET DIMER.mth
Sample:	BM24_60C_pw
Injection Date:	Tue Jan 14 12:26:25 2025
Manual injection
Operator:	Paloma
Instrument:	3
Notes:	
---------
Misc Info
---------
Workstation:	HPLC
Bus Address:	44
Run Time:	0.000	to	20.000	min.
-----------
Recalc Info
-----------
Recalc Method:	c:\metodos equipo 2 2023-2024\20241201 pet_calibrado tpa mhet bhet dimer.mth
Recalc Date:	Tue Jan 14 15:36:22 2025
Operator:	Paloma
Instrument:	3
Notes:	
Sample Rate:	5.000 Hz.
Measurement Type:	1 = Area
Calculation Type:	4 = ExtStd
Normalize Results:	No
------------------------
Peak Info for Channel 1
------------------------
3 Peaks (tR	Timeoffset	RRT	Sepcode	Width	Counts	Result	Name)
7.050	0.007	0.0000	BB	8.50	674660	12.250603	MHET (uM)
7.362	0.019	0.0000	BB	0.00	183276	2.169332	BHET (uM)
9.004	-0.106	0.0000	BB	8.72	490579	8.670496	DIMER (uM)

Results for Channel	2	=	260.00	nm
Title:	Report Title
Run File:	C:\HPLC\PET 2025\2025.01.13\bm24_60c_pw.run
--------------
Injection Info
--------------
Method:	C:\METODOS EQUIPO 2 2023-2024\20241201 PET_Calibrado TPA MHET BHET DIMER.mth
Sample:	BM24_60C_pw
Injection Date:	Tue Jan 14 12:26:25 2025
Manual injection
Operator:	Paloma
Instrument:	3
Notes:	
---------
Misc Info
---------
Workstation:	HPLC
Bus Address:	44
Run Time:	0.000	to	20.000	min.
-----------
Recalc Info
-----------
Recalc Method:	C:\METODOS EQUIPO 2 2023-2024\20241201 PET_Calibrado TPA MHET BHET DIMER.mth
Recalc Date:	Tue Jan 14 12:46:32 2025
Operator:	Paloma
Instrument:	3
Notes:	
Sample Rate:	5.000 Hz.
Measurement Type:	1 = Area
Calculation Type:	4 = ExtStd
Normalize Results:	No
------------------------
Peak Info for Channel 2
------------------------
8 Peaks (tR	Timeoffset	RRT	Sepcode	Width	Counts	Result	Name)
1.447	0.000	0.0000	BP	4.44	4128651	0.000000	
1.659	0.000	0.0000	PP	0.00	544943	0.000000	
1.934	0.000	0.0000	PB	0.00	2935732	0.000000	
3.560	0.000	0.0000	BB	4.18	21142	0.000000	
17.754	0.000	0.0000	BB	0.00	308886	0.000000	
18.118	0.000	0.0000	BB	2.74	19010	0.000000	
18.596	0.000	0.0000	BB	8.82	48268	0.000000	
18.831	0.000	0.0000	BB	1.68	4871	0.000000	
