# Supplementary material for: Engineering Escherichia coli for polyethylene terephthalate powder biodegradation via recoding of an outer membrane protein
Source: iScience. 2026 Jan 2;29(2):114621. doi: 10.1016/j.isci.2025.114621 (PMC12860643; doi:10.1016/j.isci.2025.114621)
Supplement: Data S2. Raw HPLC and UHPLC-MS data — (A) Unprocessed HPLC data files supporting Figures 4, S3, S5, Tables 1 and S4. Files are provided in.txt format corresponding to the data extracted with Varian ProStar software (Varian Inc., Palo Alto, California, USA). Each file contains absorbance values (in arbitrary units) recorded over time under the analytical conditions described in STAR Methods. (B) Raw UHPLC-MS files supporting Figure S4. The chromatograms and mass spectrometry data can be analyzed with the software MassLynx V4.1 (Waters) to obtain the mass spectra of the oligomers TET and TETE. Analytical conditions described in STAR Methods. (A and B) The unprocessed HPLC and UHPLC-MS files have been deposited at Zenodo under the identifier https://zenodo.org/records/17578239. [file mmc5.zip › Data S2/A. HPLC/Figure S3/CysPm pPET 60_2.TXT]

File	C:\HPLC\PET 2025\2025.01.13\bm24_60c_pw002.run	Filetype	63
WTOASCII Parameters:	C:\star\WTOASCII.TXT
 2 channels
   Channel	 1	242.00	nm	in AU
   Channel	 2	260.00	nm	in AU
Base rate 5.0000 Hz	Bunch 2	Effective rate 5.00000 Hz.	T = 0.003333 min.
6000 points	from	0.000	to	20.000	minutes
Sampling every 4 point(s)
Printing points from	0.000	to	20.000 min, point 0 to 5999
Channels	1	to	2
0.000000	 0.000000	0.000000
0.013333	 0.000087	-0.000098
0.026667	 0.000318	0.000122
0.040000	 0.000417	0.000359
0.053333	 0.000330	0.000457
0.066667	 0.000210	0.000520
0.080000	 0.000135	0.000608
0.093333	 0.000104	0.000697
0.106667	 0.000193	0.000821
0.120000	 0.000452	0.000958
0.133333	 0.000748	0.000962
0.146667	 0.000879	0.000800
0.160000	 0.000777	0.000606
0.173333	 0.000526	0.000477
0.186667	 0.000262	0.000433
0.200000	 0.000132	0.000518
0.213333	 0.000213	0.000710
0.226667	 0.000375	0.000861
0.240000	 0.000418	0.000919
0.253333	 0.000358	0.000967
0.266667	 0.000367	0.001011
0.280000	 0.000537	0.001010
0.293333	 0.000789	0.001028
0.306667	 0.001019	0.001107
0.320000	 0.001224	0.001115
0.333333	 0.001375	0.001010
0.346667	 0.001418	0.001018
0.360000	 0.001392	0.001242
0.373333	 0.001328	0.001454
0.386667	 0.001195	0.001473
0.400000	 0.001026	0.001375
0.413333	 0.000879	0.001318
0.426667	 0.000738	0.001312
0.440000	 0.000603	0.001193
0.453333	 0.000520	0.000934
0.466666	 0.000484	0.000766
0.480000	 0.000464	0.000799
0.493333	 0.000457	0.000920
0.506666	 0.000473	0.001047
0.520000	 0.000524	0.001114
0.533333	 0.000591	0.001047
0.546666	 0.000623	0.000908
0.560000	 0.000627	0.000847
0.573333	 0.000663	0.000921
0.586666	 0.000728	0.001024
0.600000	 0.000811	0.001016
0.613333	 0.000943	0.000934
0.626666	 0.001098	0.000930
0.640000	 0.001150	0.001032
0.653333	 0.001009	0.001147
0.666666	 0.000767	0.001190
0.680000	 0.000621	0.001133
0.693333	 0.000638	0.001038
0.706666	 0.000740	0.000985
0.720000	 0.000878	0.000973
0.733333	 0.001007	0.000962
0.746666	 0.001041	0.000930
0.760000	 0.000950	0.000895
0.773333	 0.000757	0.000871
0.786666	 0.000539	0.000871
0.800000	 0.000475	0.000921
0.813333	 0.000678	0.000979
0.826666	 0.001013	0.000952
0.839999	 0.001220	0.000847
0.853333	 0.001204	0.000732
0.866666	 0.001063	0.000639
0.879999	 0.000834	0.000612
0.893333	 0.000511	0.000699
0.906666	 0.000273	0.000867
0.919999	 0.000291	0.000992
0.933333	 0.000437	0.000988
0.946666	 0.000506	0.000913
0.959999	 0.000507	0.000844
0.973333	 0.000530	0.000785
0.986666	 0.000616	0.000764
0.999999	 0.000791	0.000837
1.013333	 0.001003	0.001000
1.026666	 0.001117	0.001206
1.039999	 0.001100	0.001418
1.053333	 0.001054	0.001575
1.066666	 0.001039	0.001571
1.079999	 0.001039	0.001394
1.093333	 0.001040	0.001162
1.106666	 0.001015	0.000982
1.119999	 0.000927	0.000885
1.133333	 0.000824	0.000875
1.146666	 0.000801	0.000926
1.159999	 0.000807	0.000961
1.173333	 0.000693	0.000912
1.186666	 0.000539	0.000817
1.199999	 0.000531	0.000818
1.213333	 0.000578	0.000990
1.226666	 0.000519	0.001210
1.239999	 0.000465	0.001299
1.253332	 0.000543	0.001289
1.266666	 0.000703	0.001297
1.279999	 0.000895	0.001268
1.293332	 0.001083	0.001112
1.306666	 0.001195	0.000897
1.319999	 0.001232	0.000725
1.333332	 0.001206	0.000610
1.346666	 0.001046	0.000558
1.359999	 0.000975	0.000690
1.373332	 0.004036	0.002240
1.386666	 0.021185	0.009083
1.399999	 0.067939	0.024894
1.413332	 0.144902	0.046075
1.426666	 0.227562	0.062449
1.439999	 0.286808	0.067461
1.453332	 0.312436	0.062251
1.466666	 0.311788	0.050440
1.479999	 0.296192	0.034439
1.493332	 0.274028	0.016219
1.506666	 0.250847	-0.001419
1.519999	 0.230346	-0.015261
1.533332	 0.214132	-0.023267
1.546666	 0.201778	-0.025696
1.559999	 0.191902	-0.024579
1.573332	 0.183200	-0.022127
1.586666	 0.174741	-0.019661
1.599999	 0.165887	-0.017613
1.613332	 0.156442	-0.015934
1.626665	 0.146757	-0.014491
1.639999	 0.137096	-0.013437
1.653332	 0.127219	-0.013187
1.666665	 0.116964	-0.013938
1.679999	 0.106696	-0.015431
1.693332	 0.096966	-0.017117
1.706665	 0.088102	-0.018438
1.719999	 0.080121	-0.019181
1.733332	 0.072844	-0.019481
1.746665	 0.066109	-0.019426
1.759999	 0.059811	-0.018946
1.773332	 0.053822	-0.017961
1.786665	 0.048108	-0.016392
1.799999	 0.042856	-0.014188
1.813332	 0.038319	-0.011492
1.826665	 0.034592	-0.008503
1.839999	 0.031527	-0.005285
1.853332	 0.028800	-0.001999
1.866665	 0.026187	0.000937
1.879999	 0.023694	0.003191
1.893332	 0.021341	0.004694
1.906665	 0.019019	0.005496
1.919999	 0.016707	0.005724
1.933332	 0.014567	0.005533
1.946665	 0.012680	0.005021
1.959998	 0.010952	0.004369
1.973332	 0.009340	0.003826
1.986665	 0.007928	0.003416
1.999998	 0.006744	0.002965
2.013332	 0.005738	0.002421
2.026665	 0.004906	0.001873
2.039999	 0.004229	0.001434
2.053332	 0.003588	0.001152
2.066665	 0.002947	0.000944
2.079998	 0.002434	0.000734
2.093332	 0.002126	0.000602
2.106665	 0.001921	0.000618
2.119998	 0.001663	0.000678
2.133332	 0.001371	0.000636
2.146665	 0.001175	0.000471
2.159998	 0.001086	0.000303
2.173332	 0.001073	0.000213
2.186665	 0.001184	0.000171
2.199998	 0.001395	0.000167
2.213332	 0.001552	0.000239
2.226665	 0.001532	0.000357
2.239998	 0.001318	0.000417
2.253332	 0.001018	0.000377
2.266665	 0.000859	0.000310
2.279998	 0.000958	0.000331
2.293332	 0.001174	0.000466
2.306665	 0.001302	0.000591
2.319998	 0.001310	0.000619
2.333332	 0.001277	0.000609
2.346665	 0.001220	0.000629
2.359998	 0.001085	0.000719
2.373332	 0.000903	0.000861
2.386665	 0.000777	0.000923
2.399998	 0.000751	0.000860
2.413332	 0.000815	0.000767
2.426665	 0.000943	0.000672
2.439998	 0.001057	0.000578
2.453331	 0.001069	0.000550
2.466665	 0.001009	0.000571
2.479998	 0.001033	0.000569
2.493331	 0.001186	0.000564
2.506665	 0.001299	0.000630
2.519998	 0.001257	0.000749
2.533331	 0.001114	0.000782
2.546665	 0.000909	0.000694
2.559998	 0.000675	0.000634
2.573331	 0.000548	0.000681
2.586665	 0.000577	0.000766
2.599998	 0.000657	0.000825
2.613331	 0.000782	0.000850
2.626665	 0.000968	0.000865
2.639998	 0.001084	0.000890
2.653331	 0.001117	0.000904
2.666665	 0.001193	0.000886
2.679998	 0.001207	0.000839
2.693331	 0.001012	0.000763
2.706665	 0.000775	0.000684
2.719998	 0.000707	0.000662
2.733331	 0.000735	0.000696
2.746665	 0.000678	0.000727
2.759998	 0.000525	0.000708
2.773331	 0.000470	0.000613
2.786664	 0.000650	0.000482
2.799998	 0.000878	0.000379
2.813331	 0.000874	0.000288
2.826664	 0.000650	0.000213
2.839998	 0.000410	0.000240
2.853331	 0.000228	0.000370
2.866664	 0.000092	0.000494
2.879998	 0.000067	0.000571
2.893331	 0.000205	0.000637
2.906664	 0.000390	0.000680
2.919998	 0.000435	0.000656
2.933331	 0.000308	0.000572
2.946664	 0.000109	0.000474
2.959998	 -0.000109	0.000375
2.973331	 -0.000344	0.000305
2.986664	 -0.000482	0.000342
2.999998	 -0.000335	0.000492
3.013331	 0.000042	0.000621
3.026664	 0.000296	0.000571
3.039998	 0.000233	0.000363
3.053331	 0.000068	0.000191
3.066664	 0.000089	0.000187
3.079998	 0.000288	0.000286
3.093331	 0.000437	0.000363
3.106664	 0.000418	0.000393
3.119998	 0.000327	0.000405
3.133331	 0.000280	0.000394
3.146664	 0.000222	0.000369
3.159997	 0.000067	0.000351
3.173331	 -0.000087	0.000291
3.186664	 -0.000073	0.000115
3.199997	 0.000074	-0.000151
3.213331	 0.000141	-0.000349
3.226664	 0.000026	-0.000336
3.239997	 -0.000138	-0.000170
3.253331	 -0.000217	-0.000005
3.266664	 -0.000259	0.000134
3.279997	 -0.000290	0.000281
3.293331	 -0.000222	0.000345
3.306664	 -0.000038	0.000247
3.319997	 0.000157	0.000095
3.333331	 0.000274	0.000037
3.346664	 0.000322	0.000073
3.359997	 0.000360	0.000102
3.373331	 0.000434	0.000072
3.386664	 0.000548	-0.000019
3.399997	 0.000579	-0.000162
3.413331	 0.000406	-0.000271
3.426664	 0.000108	-0.000235
3.439997	 -0.000114	-0.000101
3.453331	 -0.000140	0.000031
3.466664	 -0.000021	0.000172
3.479997	 0.000070	0.000331
3.493330	 0.000019	0.000399
3.506664	 -0.000108	0.000302
3.519997	 -0.000218	0.000132
3.533330	 -0.000361	-0.000026
3.546664	 -0.000574	-0.000179
3.559997	 -0.000734	-0.000294
3.573330	 -0.000696	-0.000310
3.586664	 -0.000538	-0.000234
3.599997	 -0.000479	-0.000125
3.613330	 -0.000555	-0.000019
3.626664	 -0.000597	0.000031
3.639997	 -0.000522	-0.000026
3.653330	 -0.000431	-0.000112
3.666664	 -0.000417	-0.000066
3.679997	 -0.000401	0.000124
3.693330	 -0.000221	0.000332
3.706664	 0.000125	0.000461
3.719997	 0.000425	0.000481
3.733330	 0.000481	0.000445
3.746664	 0.000277	0.000413
3.759997	 -0.000009	0.000355
3.773330	 -0.000167	0.000240
3.786664	 -0.000169	0.000142
3.799997	 -0.000103	0.000150
3.813330	 0.000055	0.000264
3.826663	 0.000320	0.000390
3.839997	 0.000473	0.000423
3.853330	 0.000319	0.000333
3.866663	 0.000050	0.000185
3.879997	 0.000015	0.000108
3.893330	 0.000221	0.000156
3.906663	 0.000341	0.000193
3.919997	 0.000202	0.000113
3.933330	 -0.000002	0.000025
3.946663	 -0.000084	0.000059
3.959997	 -0.000115	0.000160
3.973330	 -0.000155	0.000204
3.986663	 -0.000162	0.000191
3.999997	 -0.000204	0.000189
4.013330	 -0.000342	0.000215
4.026663	 -0.000449	0.000225
4.039997	 -0.000388	0.000189
4.053330	 -0.000238	0.000168
4.066663	 -0.000206	0.000190
4.079997	 -0.000315	0.000167
4.093330	 -0.000357	0.000059
4.106663	 -0.000232	-0.000050
4.119997	 -0.000099	-0.000078
4.133330	 -0.000096	-0.000019
4.146663	 -0.000221	0.000082
4.159997	 -0.000393	0.000152
4.173330	 -0.000477	0.000130
4.186663	 -0.000442	0.000025
4.199996	 -0.000471	-0.000112
4.213330	 -0.000660	-0.000244
4.226663	 -0.000821	-0.000329
4.239996	 -0.000780	-0.000303
4.253330	 -0.000613	-0.000165
4.266663	 -0.000490	-0.000035
4.279996	 -0.000481	-0.000059
4.293330	 -0.000580	-0.000203
4.306663	 -0.000750	-0.000248
4.319996	 -0.000878	-0.000117
4.333330	 -0.000881	-0.000051
4.346663	 -0.000829	-0.000248
4.359996	 -0.000831	-0.000568
4.373330	 -0.000851	-0.000760
4.386663	 -0.000806	-0.000772
4.399996	 -0.000712	-0.000716
4.413330	 -0.000615	-0.000696
4.426663	 -0.000574	-0.000724
4.439996	 -0.000639	-0.000715
4.453330	 -0.000753	-0.000604
4.466663	 -0.000805	-0.000472
4.479996	 -0.000783	-0.000428
4.493330	 -0.000768	-0.000434
4.506663	 -0.000806	-0.000393
4.519996	 -0.000869	-0.000324
4.533329	 -0.000903	-0.000290
4.546663	 -0.000888	-0.000289
4.559996	 -0.000854	-0.000320
4.573329	 -0.000823	-0.000383
4.586663	 -0.000795	-0.000424
4.599996	 -0.000740	-0.000371
4.613329	 -0.000657	-0.000270
4.626663	 -0.000639	-0.000268
4.639996	 -0.000724	-0.000432
4.653329	 -0.000803	-0.000639
4.666663	 -0.000786	-0.000668
4.679996	 -0.000682	-0.000434
4.693329	 -0.000576	-0.000126
4.706663	 -0.000559	0.000023
4.719996	 -0.000591	-0.000006
4.733329	 -0.000568	-0.000113
4.746663	 -0.000489	-0.000218
4.759996	 -0.000422	-0.000299
4.773329	 -0.000465	-0.000383
4.786663	 -0.000643	-0.000512
4.799996	 -0.000808	-0.000684
4.813329	 -0.000859	-0.000839
4.826663	 -0.000841	-0.000922
4.839996	 -0.000759	-0.000935
4.853329	 -0.000610	-0.000866
4.866663	 -0.000522	-0.000697
4.879996	 -0.000544	-0.000509
4.893329	 -0.000549	-0.000387
4.906662	 -0.000545	-0.000288
4.919996	 -0.000683	-0.000203
4.933329	 -0.000906	-0.000239
4.946662	 -0.000981	-0.000366
4.959996	 -0.000904	-0.000390
4.973329	 -0.000893	-0.000300
4.986662	 -0.001008	-0.000265
4.999996	 -0.001078	-0.000287
5.013329	 -0.000978	-0.000248
5.026662	 -0.000806	-0.000190
5.039996	 -0.000742	-0.000239
5.053329	 -0.000847	-0.000383
5.066662	 -0.000997	-0.000495
5.079996	 -0.001015	-0.000485
5.093329	 -0.000912	-0.000413
5.106662	 -0.000883	-0.000398
5.119996	 -0.001015	-0.000466
5.133329	 -0.001195	-0.000555
5.146662	 -0.001284	-0.000617
5.159996	 -0.001234	-0.000671
5.173329	 -0.001124	-0.000717
5.186662	 -0.001140	-0.000690
5.199996	 -0.001333	-0.000628
5.213329	 -0.001495	-0.000641
5.226662	 -0.001443	-0.000679
5.239995	 -0.001244	-0.000634
5.253329	 -0.001069	-0.000594
5.266662	 -0.001001	-0.000687
5.279995	 -0.001052	-0.000805
5.293329	 -0.001184	-0.000765
5.306662	 -0.001301	-0.000596
5.319995	 -0.001375	-0.000476
5.333329	 -0.001463	-0.000487
5.346662	 -0.001530	-0.000581
5.359995	 -0.001451	-0.000679
5.373329	 -0.001261	-0.000742
5.386662	 -0.001158	-0.000793
5.399995	 -0.001144	-0.000833
5.413329	 -0.001034	-0.000810
5.426662	 -0.000831	-0.000743
5.439995	 -0.000723	-0.000688
5.453329	 -0.000799	-0.000605
5.466662	 -0.000965	-0.000506
5.479995	 -0.001043	-0.000499
5.493329	 -0.000925	-0.000543
5.506662	 -0.000707	-0.000478
5.519995	 -0.000599	-0.000273
5.533329	 -0.000606	-0.000060
5.546662	 -0.000516	0.000022
5.559995	 -0.000287	-0.000041
5.573328	 -0.000098	-0.000152
5.586662	 -0.000001	-0.000228
5.599995	 0.000078	-0.000232
5.613328	 0.000163	-0.000127
5.626662	 0.000331	0.000068
5.639995	 0.000646	0.000258
5.653328	 0.000991	0.000363
5.666662	 0.001277	0.000354
5.679995	 0.001576	0.000307
5.693328	 0.001892	0.000379
5.706662	 0.002114	0.000595
5.719995	 0.002262	0.000776
5.733328	 0.002522	0.000826
5.746662	 0.003015	0.000932
5.759995	 0.003606	0.001315
5.773328	 0.004026	0.001887
5.786662	 0.004208	0.002339
5.799995	 0.004343	0.002515
5.813328	 0.004600	0.002566
5.826662	 0.004977	0.002736
5.839995	 0.005339	0.003028
5.853328	 0.005593	0.003196
5.866662	 0.005816	0.003158
5.879995	 0.006095	0.003161
5.893328	 0.006393	0.003372
5.906662	 0.006691	0.003672
5.919995	 0.007032	0.003924
5.933328	 0.007436	0.004125
5.946661	 0.007968	0.004337
5.959995	 0.008632	0.004605
5.973328	 0.009199	0.004900
5.986661	 0.009498	0.005169
5.999995	 0.009665	0.005421
6.013328	 0.009816	0.005690
6.026661	 0.009870	0.005954
6.039995	 0.009825	0.006159
6.053328	 0.009844	0.006298
6.066661	 0.010047	0.006406
6.079995	 0.010365	0.006511
6.093328	 0.010614	0.006653
6.106661	 0.010730	0.006861
6.119995	 0.010807	0.007047
6.133328	 0.010882	0.007112
6.146661	 0.010918	0.007135
6.159995	 0.010940	0.007185
6.173328	 0.010974	0.007148
6.186661	 0.011008	0.006991
6.199995	 0.011050	0.006924
6.213328	 0.011131	0.007064
6.226661	 0.011276	0.007252
6.239995	 0.011452	0.007323
6.253328	 0.011634	0.007337
6.266661	 0.011887	0.007426
6.279994	 0.012186	0.007598
6.293328	 0.012337	0.007772
6.306661	 0.012343	0.007919
6.319994	 0.012481	0.008116
6.333328	 0.012850	0.008413
6.346661	 0.013232	0.008705
6.359994	 0.013469	0.008870
6.373328	 0.013635	0.008947
6.386661	 0.013842	0.009049
6.399994	 0.014049	0.009171
6.413328	 0.014201	0.009244
6.426661	 0.014342	0.009310
6.439994	 0.014487	0.009483
6.453328	 0.014602	0.009765
6.466661	 0.014716	0.010034
6.479994	 0.014876	0.010207
6.493328	 0.015081	0.010310
6.506661	 0.015330	0.010411
6.519994	 0.015586	0.010547
6.533328	 0.015754	0.010722
6.546661	 0.015866	0.010914
6.559994	 0.016077	0.011088
6.573328	 0.016384	0.011215
6.586661	 0.016618	0.011271
6.599994	 0.016709	0.011266
6.613328	 0.016783	0.011246
6.626661	 0.016986	0.011253
6.639994	 0.017285	0.011320
6.653327	 0.017523	0.011458
6.666661	 0.017666	0.011608
6.679994	 0.017775	0.011697
6.693327	 0.017829	0.011675
6.706661	 0.017779	0.011546
6.719994	 0.017696	0.011407
6.733327	 0.017719	0.011390
6.746661	 0.017853	0.011473
6.759994	 0.017956	0.011538
6.773327	 0.017991	0.011597
6.786661	 0.018044	0.011752
6.799994	 0.018141	0.012010
6.813327	 0.018259	0.012254
6.826661	 0.018419	0.012330
6.839994	 0.018651	0.012234
6.853327	 0.018912	0.012185
6.866661	 0.019113	0.012370
6.879994	 0.019275	0.012695
6.893327	 0.019521	0.012954
6.906661	 0.019778	0.013094
6.919994	 0.019832	0.013192
6.933327	 0.019778	0.013281
6.946661	 0.019998	0.013385
6.959994	 0.020826	0.013640
6.973327	 0.022717	0.014354
6.986660	 0.026205	0.015852
6.999994	 0.030772	0.017889
7.013327	 0.034376	0.019451
7.026660	 0.035202	0.019723
7.039994	 0.033457	0.018907
7.053327	 0.030718	0.017745
7.066660	 0.028177	0.016719
7.079994	 0.026179	0.015923
7.093327	 0.024738	0.015364
7.106660	 0.023777	0.015054
7.119994	 0.023150	0.014867
7.133327	 0.022782	0.014655
7.146660	 0.022658	0.014533
7.159994	 0.022719	0.014664
7.173327	 0.022888	0.014895
7.186660	 0.023119	0.014968
7.199994	 0.023388	0.014931
7.213327	 0.023594	0.015002
7.226660	 0.023642	0.015159
7.239994	 0.023642	0.015229
7.253327	 0.023819	0.015235
7.266660	 0.024304	0.015323
7.279994	 0.025136	0.015580
7.293327	 0.026277	0.016042
7.306660	 0.027451	0.016592
7.319993	 0.028145	0.016944
7.333327	 0.028053	0.016929
7.346660	 0.027432	0.016656
7.359993	 0.026847	0.016357
7.373327	 0.026598	0.016185
7.386660	 0.026542	0.016152
7.399993	 0.026439	0.016194
7.413327	 0.026277	0.016271
7.426660	 0.026196	0.016323
7.439993	 0.026278	0.016292
7.453327	 0.026497	0.016254
7.466660	 0.026734	0.016267
7.479993	 0.026872	0.016250
7.493327	 0.026956	0.016284
7.506660	 0.027101	0.016572
7.519993	 0.027306	0.016995
7.533327	 0.027486	0.017231
7.546660	 0.027598	0.017231
7.559993	 0.027681	0.017161
7.573327	 0.027817	0.017115
7.586660	 0.028060	0.017155
7.599993	 0.028345	0.017325
7.613327	 0.028560	0.017481
7.626660	 0.028682	0.017421
7.639993	 0.028760	0.017203
7.653327	 0.028840	0.017062
7.666660	 0.029011	0.017123
7.679993	 0.029267	0.017312
7.693326	 0.029449	0.017495
7.706660	 0.029551	0.017606
7.719993	 0.029677	0.017625
7.733326	 0.029729	0.017555
7.746660	 0.029615	0.017478
7.759993	 0.029491	0.017491
7.773326	 0.029528	0.017579
7.786660	 0.029705	0.017667
7.799993	 0.029920	0.017785
7.813326	 0.030141	0.018007
7.826660	 0.030379	0.018292
7.839993	 0.030606	0.018549
7.853326	 0.030804	0.018743
7.866660	 0.031060	0.018841
7.879993	 0.031445	0.018821
7.893326	 0.031801	0.018769
7.906660	 0.031881	0.018803
7.919993	 0.031746	0.018940
7.933326	 0.031758	0.019097
7.946660	 0.032179	0.019193
7.959993	 0.032819	0.019249
7.973326	 0.033286	0.019362
7.986660	 0.033534	0.019510
7.999993	 0.033802	0.019538
8.013327	 0.034193	0.019448
8.026660	 0.034661	0.019477
8.039993	 0.035100	0.019717
8.053327	 0.035283	0.019962
8.066660	 0.035050	0.020015
8.079993	 0.034576	0.019962
8.093327	 0.034204	0.020023
8.106660	 0.034030	0.020242
8.119993	 0.033958	0.020449
8.133327	 0.034032	0.020523
8.146660	 0.034337	0.020529
8.159993	 0.034754	0.020551
8.173326	 0.035017	0.020573
8.186660	 0.035040	0.020579
8.199993	 0.035018	0.020626
8.213326	 0.035114	0.020715
8.226660	 0.035290	0.020765
8.239993	 0.035434	0.020763
8.253326	 0.035460	0.020754
8.266660	 0.035395	0.020731
8.279993	 0.035417	0.020703
8.293326	 0.035623	0.020775
8.306660	 0.035830	0.020958
8.319993	 0.035819	0.021056
8.333326	 0.035683	0.020947
8.346660	 0.035674	0.020789
8.359993	 0.035836	0.020776
8.373326	 0.036018	0.020889
8.386660	 0.036103	0.020999
8.399993	 0.036086	0.021060
8.413326	 0.036064	0.021080
8.426660	 0.036171	0.021056
8.439993	 0.036443	0.021020
8.453326	 0.036787	0.020969
8.466660	 0.037110	0.020849
8.479993	 0.037394	0.020747
8.493326	 0.037615	0.020855
8.506660	 0.037678	0.021147
8.519993	 0.037561	0.021358
8.533326	 0.037429	0.021344
8.546659	 0.037480	0.021230
8.559993	 0.037706	0.021158
8.573326	 0.037937	0.021166
8.586659	 0.038124	0.021295
8.599993	 0.038386	0.021580
8.613326	 0.038729	0.021932
8.626659	 0.038944	0.022168
8.639993	 0.038962	0.022203
8.653326	 0.039026	0.022117
8.666659	 0.039242	0.022028
8.679993	 0.039386	0.022030
8.693326	 0.039435	0.022193
8.706659	 0.039701	0.022514
8.719993	 0.040238	0.022892
8.733326	 0.040731	0.023204
8.746659	 0.041003	0.023397
8.759993	 0.041178	0.023492
8.773326	 0.041373	0.023522
8.786659	 0.041585	0.023473
8.799993	 0.041778	0.023361
8.813326	 0.041889	0.023267
8.826659	 0.041921	0.023230
8.839993	 0.041993	0.023252
8.853326	 0.042152	0.023377
8.866659	 0.042304	0.023594
8.879992	 0.042373	0.023753
8.893326	 0.042344	0.023707
8.906659	 0.042285	0.023527
8.919992	 0.042423	0.023488
8.933326	 0.043126	0.023814
8.946659	 0.044841	0.024556
8.959992	 0.047604	0.025601
8.973326	 0.050407	0.026598
8.986659	 0.051833	0.027108
8.999992	 0.051499	0.027036
9.013326	 0.050177	0.026663
9.026659	 0.048707	0.026254
9.039992	 0.047447	0.025915
9.053326	 0.046486	0.025692
9.066659	 0.045819	0.025518
9.079992	 0.045341	0.025209
9.093326	 0.044920	0.024751
9.106659	 0.044549	0.024371
9.119992	 0.044282	0.024213
9.133326	 0.044116	0.024169
9.146659	 0.044038	0.024125
9.159992	 0.044045	0.024101
9.173326	 0.044097	0.024143
9.186659	 0.044166	0.024215
9.199992	 0.044240	0.024221
9.213326	 0.044310	0.024159
9.226659	 0.044476	0.024157
9.239992	 0.044824	0.024268
9.253325	 0.045182	0.024399
9.266659	 0.045322	0.024529
9.279992	 0.045312	0.024718
9.293325	 0.045398	0.024939
9.306659	 0.045686	0.025104
9.319992	 0.046023	0.025154
9.333325	 0.046183	0.025084
9.346659	 0.046206	0.024968
9.359992	 0.046313	0.024881
9.373325	 0.046495	0.024845
9.386659	 0.046564	0.024886
9.399992	 0.046513	0.025029
9.413325	 0.046481	0.025230
9.426659	 0.046524	0.025387
9.439992	 0.046613	0.025396
9.453325	 0.046702	0.025308
9.466659	 0.046773	0.025306
9.479992	 0.046870	0.025490
9.493325	 0.047069	0.025792
9.506659	 0.047332	0.026064
9.519992	 0.047562	0.026230
9.533325	 0.047806	0.026362
9.546659	 0.048144	0.026528
9.559992	 0.048482	0.026672
9.573325	 0.048681	0.026721
9.586658	 0.048769	0.026665
9.599992	 0.048841	0.026579
9.613325	 0.048947	0.026595
9.626658	 0.049102	0.026756
9.639992	 0.049319	0.027032
9.653325	 0.049640	0.027383
9.666658	 0.050065	0.027700
9.679992	 0.050489	0.027858
9.693325	 0.050806	0.027832
9.706658	 0.051002	0.027688
9.719992	 0.051055	0.027511
9.733325	 0.050909	0.027356
9.746658	 0.050636	0.027225
9.759992	 0.050409	0.027127
9.773325	 0.050258	0.027092
9.786658	 0.050101	0.027091
9.799992	 0.049962	0.027009
9.813325	 0.049923	0.026809
9.826658	 0.050042	0.026662
9.839992	 0.050294	0.026735
9.853325	 0.050526	0.026941
9.866658	 0.050674	0.027035
9.879992	 0.050819	0.026970
9.893325	 0.050955	0.026905
9.906658	 0.051016	0.026895
9.919991	 0.051060	0.026861
9.933325	 0.051192	0.026802
9.946658	 0.051365	0.026829
9.959991	 0.051461	0.026985
9.973325	 0.051507	0.027155
9.986658	 0.051609	0.027289
9.999991	 0.051794	0.027463
10.013325	 0.052032	0.027655
10.026658	 0.052300	0.027745
10.039991	 0.052556	0.027761
10.053325	 0.052735	0.027814
10.066658	 0.052795	0.027896
10.079991	 0.052775	0.027971
10.093325	 0.052775	0.028069
10.106658	 0.052894	0.028168
10.119991	 0.053136	0.028194
10.133325	 0.053357	0.028190
10.146658	 0.053469	0.028331
10.159991	 0.053604	0.028708
10.173325	 0.053844	0.029172
10.186658	 0.054125	0.029504
10.199991	 0.054399	0.029698
10.213325	 0.054621	0.029873
10.226658	 0.054775	0.029939
10.239991	 0.054927	0.029720
10.253325	 0.055026	0.029311
10.266658	 0.054888	0.028949
10.279991	 0.054570	0.028673
10.293324	 0.054432	0.028425
10.306658	 0.054614	0.028253
10.319991	 0.054853	0.028167
10.333324	 0.054918	0.028058
10.346658	 0.054844	0.027907
10.359991	 0.054736	0.027833
10.373324	 0.054643	0.027873
10.386658	 0.054566	0.027932
10.399991	 0.054540	0.027925
10.413324	 0.054665	0.027864
10.426658	 0.054928	0.027829
10.439991	 0.055152	0.027869
10.453324	 0.055262	0.027970
10.466658	 0.055337	0.028082
10.479991	 0.055336	0.028123
10.493324	 0.055191	0.028039
10.506658	 0.055058	0.027901
10.519991	 0.055118	0.027810
10.533324	 0.055318	0.027787
10.546658	 0.055516	0.027818
10.559991	 0.055616	0.027911
10.573324	 0.055626	0.028062
10.586658	 0.055713	0.028233
10.599991	 0.055951	0.028318
10.613324	 0.056179	0.028221
10.626657	 0.056282	0.028055
10.639991	 0.056297	0.028012
10.653324	 0.056248	0.028080
10.666657	 0.056191	0.028151
10.679991	 0.056230	0.028204
10.693324	 0.056366	0.028208
10.706657	 0.056535	0.028142
10.719991	 0.056740	0.028110
10.733324	 0.056945	0.028205
10.746657	 0.056995	0.028357
10.759991	 0.056780	0.028405
10.773324	 0.056452	0.028289
10.786657	 0.056320	0.028121
10.799991	 0.056495	0.028040
10.813324	 0.056786	0.028050
10.826657	 0.057000	0.028051
10.839991	 0.057164	0.028004
10.853324	 0.057360	0.027989
10.866657	 0.057510	0.028003
10.879991	 0.057551	0.027913
10.893324	 0.057597	0.027695
10.906657	 0.057730	0.027496
10.919991	 0.057862	0.027412
10.933324	 0.057880	0.027417
10.946657	 0.057752	0.027453
10.959991	 0.057560	0.027497
10.973324	 0.057467	0.027528
10.986657	 0.057561	0.027475
10.999990	 0.057770	0.027285
11.013324	 0.057951	0.027039
11.026657	 0.057985	0.026876
11.039990	 0.057808	0.026824
11.053324	 0.057534	0.026794
11.066657	 0.057406	0.026694
11.079990	 0.057460	0.026514
11.093324	 0.057519	0.026373
11.106657	 0.057513	0.026408
11.119990	 0.057529	0.026636
11.133324	 0.057578	0.026892
11.146657	 0.057616	0.026951
11.159990	 0.057672	0.026799
11.173324	 0.057809	0.026661
11.186657	 0.058074	0.026672
11.199990	 0.058430	0.026753
11.213324	 0.058704	0.026829
11.226657	 0.058736	0.026891
11.239990	 0.058589	0.026878
11.253324	 0.058511	0.026702
11.266657	 0.058641	0.026390
11.279990	 0.058855	0.026139
11.293324	 0.058966	0.026125
11.306657	 0.059022	0.026280
11.319990	 0.059194	0.026429
11.333323	 0.059402	0.026547
11.346657	 0.059470	0.026676
11.359990	 0.059501	0.026747
11.373323	 0.059656	0.026706
11.386657	 0.059859	0.026648
11.399990	 0.060005	0.026645
11.413323	 0.060094	0.026635
11.426657	 0.060111	0.026546
11.439990	 0.060054	0.026390
11.453323	 0.059948	0.026233
11.466657	 0.059821	0.026187
11.479990	 0.059753	0.026318
11.493323	 0.059748	0.026505
11.506657	 0.059682	0.026539
11.519990	 0.059559	0.026376
11.533323	 0.059541	0.026191
11.546657	 0.059622	0.026095
11.559990	 0.059675	0.025975
11.573323	 0.059714	0.025753
11.586657	 0.059733	0.025530
11.599990	 0.059624	0.025369
11.613323	 0.059419	0.025273
11.626657	 0.059279	0.025313
11.639990	 0.059288	0.025499
11.653323	 0.059425	0.025686
11.666656	 0.059626	0.025743
11.679990	 0.059768	0.025641
11.693323	 0.059727	0.025410
11.706656	 0.059567	0.025120
11.719990	 0.059517	0.024859
11.733323	 0.059692	0.024698
11.746656	 0.060031	0.024689
11.759990	 0.060556	0.024864
11.773323	 0.061429	0.025226
11.786656	 0.062704	0.025724
11.799990	 0.064185	0.026194
11.813323	 0.065374	0.026407
11.826656	 0.065674	0.026290
11.839990	 0.064939	0.025966
11.853323	 0.063660	0.025553
11.866656	 0.062443	0.025133
11.879990	 0.061592	0.024831
11.893323	 0.061149	0.024680
11.906656	 0.060998	0.024557
11.919990	 0.060986	0.024360
11.933323	 0.061081	0.024098
11.946656	 0.061306	0.023854
11.959990	 0.061600	0.023764
11.973323	 0.061801	0.023923
11.986656	 0.061787	0.024196
11.999990	 0.061636	0.024335
12.013323	 0.061546	0.024290
12.026656	 0.061606	0.024191
12.039989	 0.061809	0.024135
12.053323	 0.062130	0.024124
12.066656	 0.062449	0.024162
12.079989	 0.062659	0.024289
12.093323	 0.062808	0.024471
12.106656	 0.062954	0.024580
12.119989	 0.063043	0.024582
12.133323	 0.063053	0.024596
12.146656	 0.063045	0.024648
12.159989	 0.063069	0.024579
12.173323	 0.063113	0.024273
12.186656	 0.063124	0.023811
12.199989	 0.063076	0.023364
12.213323	 0.063029	0.023047
12.226656	 0.063009	0.022899
12.239989	 0.062920	0.022849
12.253323	 0.062745	0.022765
12.266656	 0.062561	0.022616
12.279989	 0.062340	0.022495
12.293323	 0.062109	0.022434
12.306656	 0.062041	0.022371
12.319989	 0.062217	0.022283
12.333323	 0.062556	0.022211
12.346656	 0.062946	0.022173
12.359989	 0.063289	0.022128
12.373322	 0.063533	0.022032
12.386656	 0.063669	0.021916
12.399989	 0.063728	0.021856
12.413322	 0.063760	0.021919
12.426656	 0.063716	0.022130
12.439989	 0.063563	0.022359
12.453322	 0.063470	0.022396
12.466656	 0.063559	0.022258
12.479989	 0.063606	0.022095
12.493322	 0.063387	0.021886
12.506656	 0.063118	0.021601
12.519989	 0.063063	0.021411
12.533322	 0.063133	0.021423
12.546656	 0.063260	0.021517
12.559989	 0.063556	0.021567
12.573322	 0.063949	0.021598
12.586656	 0.064137	0.021702
12.599989	 0.063964	0.021876
12.613322	 0.063655	0.021981
12.626656	 0.063551	0.021907
12.639989	 0.063715	0.021751
12.653322	 0.063993	0.021666
12.666656	 0.064245	0.021669
12.679989	 0.064385	0.021699
12.693322	 0.064437	0.021707
12.706656	 0.064474	0.021678
12.719989	 0.064456	0.021599
12.733322	 0.064352	0.021437
12.746655	 0.064223	0.021197
12.759989	 0.064073	0.020967
12.773322	 0.063890	0.020814
12.786655	 0.063759	0.020725
12.799989	 0.063741	0.020681
12.813322	 0.063774	0.020654
12.826655	 0.063823	0.020598
12.839989	 0.063921	0.020547
12.853322	 0.063986	0.020550
12.866655	 0.063909	0.020577
12.879989	 0.063723	0.020614
12.893322	 0.063549	0.020693
12.906655	 0.063491	0.020763
12.919989	 0.063591	0.020740
12.933322	 0.063812	0.020680
12.946655	 0.064083	0.020706
12.959989	 0.064318	0.020817
12.973322	 0.064450	0.020895
12.986655	 0.064526	0.020900
12.999989	 0.064654	0.020923
13.013322	 0.064813	0.021021
13.026655	 0.064908	0.021132
13.039989	 0.064953	0.021160
13.053322	 0.064969	0.021075
13.066655	 0.064884	0.020943
13.079988	 0.064696	0.020820
13.093322	 0.064544	0.020656
13.106655	 0.064576	0.020410
13.119988	 0.064771	0.020216
13.133322	 0.064912	0.020178
13.146655	 0.064826	0.020196
13.159988	 0.064627	0.020208
13.173322	 0.064560	0.020266
13.186655	 0.064701	0.020382
13.199988	 0.064910	0.020492
13.213322	 0.064970	0.020497
13.226655	 0.064795	0.020384
13.239988	 0.064509	0.020280
13.253322	 0.064284	0.020238
13.266655	 0.064251	0.020174
13.279988	 0.064425	0.020086
13.293322	 0.064588	0.020080
13.306655	 0.064516	0.020189
13.319988	 0.064347	0.020291
13.333322	 0.064372	0.020275
13.346655	 0.064602	0.020165
13.359988	 0.064867	0.020042
13.373322	 0.065076	0.019949
13.386655	 0.065172	0.019914
13.399988	 0.065133	0.019943
13.413321	 0.065033	0.020004
13.426655	 0.064941	0.020024
13.439988	 0.064834	0.019946
13.453321	 0.064708	0.019800
13.466655	 0.064604	0.019699
13.479988	 0.064509	0.019760
13.493321	 0.064396	0.019929
13.506655	 0.064331	0.020009
13.519988	 0.064397	0.019970
13.533321	 0.064573	0.019955
13.546655	 0.064783	0.020029
13.559988	 0.064961	0.020148
13.573321	 0.065062	0.020254
13.586655	 0.065081	0.020303
13.599988	 0.065095	0.020279
13.613321	 0.065124	0.020175
13.626655	 0.065052	0.019991
13.639988	 0.064889	0.019832
13.653321	 0.064813	0.019825
13.666655	 0.064847	0.019907
13.679988	 0.064846	0.019907
13.693321	 0.064741	0.019826
13.706655	 0.064639	0.019808
13.719988	 0.064742	0.019895
13.733321	 0.065074	0.019999
13.746655	 0.065368	0.020073
13.759988	 0.065406	0.020126
13.773321	 0.065298	0.020118
13.786654	 0.065292	0.020014
13.799988	 0.065427	0.019839
13.813321	 0.065498	0.019627
13.826654	 0.065436	0.019416
13.839988	 0.065376	0.019285
13.853321	 0.065295	0.019294
13.866654	 0.065125	0.019398
13.879988	 0.065084	0.019452
13.893321	 0.065343	0.019357
13.906654	 0.065638	0.019173
13.919988	 0.065653	0.019033
13.933321	 0.065440	0.019041
13.946654	 0.065291	0.019210
13.959988	 0.065404	0.019430
13.973321	 0.065664	0.019561
13.986654	 0.065767	0.019624
13.999988	 0.065575	0.019689
14.013321	 0.065280	0.019658
14.026654	 0.065148	0.019415
14.039988	 0.065240	0.019096
14.053321	 0.065444	0.018914
14.066654	 0.065602	0.018879
14.079988	 0.065606	0.018932
14.093321	 0.065483	0.019055
14.106654	 0.065316	0.019138
14.119987	 0.065132	0.019062
14.133321	 0.064935	0.018874
14.146654	 0.064769	0.018689
14.159987	 0.064743	0.018579
14.173321	 0.064918	0.018550
14.186654	 0.065142	0.018548
14.199987	 0.065206	0.018593
14.213321	 0.065139	0.018722
14.226654	 0.065110	0.018838
14.239987	 0.065131	0.018819
14.253321	 0.065103	0.018682
14.266654	 0.065044	0.018543
14.279987	 0.065082	0.018481
14.293321	 0.065222	0.018486
14.306654	 0.065366	0.018527
14.319987	 0.065523	0.018608
14.333321	 0.065754	0.018719
14.346654	 0.065959	0.018779
14.359987	 0.065975	0.018711
14.373321	 0.065829	0.018585
14.386654	 0.065687	0.018579
14.399987	 0.065592	0.018728
14.413321	 0.065469	0.018795
14.426654	 0.065343	0.018573
14.439987	 0.065304	0.018235
14.453321	 0.065291	0.018113
14.466654	 0.065195	0.018217
14.479987	 0.065101	0.018308
14.493320	 0.065107	0.018282
14.506654	 0.065129	0.018214
14.519987	 0.065132	0.018148
14.533320	 0.065182	0.018044
14.546654	 0.065199	0.017878
14.559987	 0.065046	0.017734
14.573320	 0.064822	0.017754
14.586654	 0.064760	0.017951
14.599987	 0.064916	0.018152
14.613320	 0.065165	0.018221
14.626654	 0.065379	0.018173
14.639987	 0.065495	0.018078
14.653320	 0.065512	0.018015
14.666654	 0.065460	0.018023
14.679987	 0.065412	0.018086
14.693320	 0.065477	0.018171
14.706654	 0.065629	0.018171
14.719987	 0.065667	0.017966
14.733320	 0.065584	0.017699
14.746654	 0.065590	0.017674
14.759987	 0.065674	0.017923
14.773320	 0.065643	0.018194
14.786654	 0.065524	0.018336
14.799987	 0.065518	0.018393
14.813320	 0.065645	0.018393
14.826653	 0.065718	0.018311
14.839987	 0.065593	0.018231
14.853320	 0.065372	0.018245
14.866653	 0.065311	0.018301
14.879987	 0.065555	0.018334
14.893320	 0.065997	0.018329
14.906653	 0.066367	0.018248
14.919987	 0.066470	0.018099
14.933320	 0.066409	0.018002
14.946653	 0.066416	0.018007
14.959987	 0.066482	0.018062
14.973320	 0.066445	0.018141
14.986653	 0.066326	0.018218
14.999987	 0.066251	0.018235
15.013320	 0.066239	0.018180
15.026653	 0.066254	0.018106
15.039987	 0.066265	0.018082
15.053320	 0.066214	0.018095
15.066653	 0.066090	0.018074
15.079987	 0.065935	0.018035
15.093320	 0.065764	0.017958
15.106653	 0.065614	0.017722
15.119987	 0.065573	0.017385
15.133320	 0.065602	0.017176
15.146653	 0.065562	0.017121
15.159986	 0.065454	0.017016
15.173320	 0.065328	0.016769
15.186653	 0.065129	0.016452
15.199986	 0.064874	0.016088
15.213320	 0.064674	0.015686
15.226653	 0.064493	0.015343
15.239986	 0.064186	0.015102
15.253320	 0.063820	0.014875
15.266653	 0.063659	0.014626
15.279986	 0.063741	0.014418
15.293320	 0.063815	0.014296
15.306653	 0.063792	0.014244
15.319986	 0.063811	0.014216
15.333320	 0.063861	0.014220
15.346653	 0.063869	0.014301
15.359986	 0.063967	0.014436
15.373320	 0.064240	0.014582
15.386653	 0.064498	0.014728
15.399986	 0.064590	0.014846
15.413320	 0.064601	0.014923
15.426653	 0.064636	0.015033
15.439986	 0.064726	0.015249
15.453320	 0.064905	0.015513
15.466653	 0.065144	0.015711
15.479986	 0.065315	0.015833
15.493320	 0.065387	0.015938
15.506653	 0.065492	0.016054
15.519986	 0.065683	0.016203
15.533319	 0.065815	0.016389
15.546653	 0.065832	0.016508
15.559986	 0.065888	0.016480
15.573319	 0.066019	0.016390
15.586653	 0.066066	0.016343
15.599986	 0.066019	0.016365
15.613319	 0.065973	0.016447
15.626653	 0.065903	0.016525
15.639986	 0.065848	0.016502
15.653319	 0.065958	0.016375
15.666653	 0.066178	0.016252
15.679986	 0.066237	0.016228
15.693319	 0.066050	0.016301
15.706653	 0.065863	0.016409
15.719986	 0.065896	0.016457
15.733319	 0.066032	0.016381
15.746653	 0.066020	0.016237
15.759986	 0.065874	0.016137
15.773319	 0.065796	0.016136
15.786653	 0.065848	0.016242
15.799986	 0.065912	0.016374
15.813319	 0.065830	0.016355
15.826653	 0.065634	0.016118
15.839986	 0.065577	0.015854
15.853319	 0.065728	0.015805
15.866652	 0.065832	0.015951
15.879986	 0.065737	0.016080
15.893319	 0.065572	0.016072
15.906652	 0.065477	0.015967
15.919986	 0.065486	0.015886
15.933319	 0.065578	0.015944
15.946652	 0.065672	0.016080
15.959986	 0.065713	0.016140
15.973319	 0.065693	0.016139
15.986652	 0.065570	0.016152
15.999986	 0.065344	0.016104
16.013319	 0.065159	0.015955
16.026653	 0.065140	0.015817
16.039988	 0.065270	0.015751
16.053322	 0.065494	0.015706
16.066656	 0.065699	0.015642
16.079990	 0.065752	0.015570
16.093325	 0.065698	0.015527
16.106659	 0.065780	0.015561
16.119993	 0.066078	0.015677
16.133327	 0.066315	0.015816
16.146662	 0.066253	0.015910
16.159996	 0.066049	0.015921
16.173330	 0.065982	0.015888
16.186665	 0.066137	0.015916
16.199999	 0.066553	0.016073
16.213333	 0.067226	0.016346
16.226667	 0.067933	0.016678
16.240002	 0.068504	0.017075
16.253336	 0.069276	0.017694
16.266670	 0.071506	0.019465
16.280005	 0.077768	0.025259
16.293339	 0.089986	0.037842
16.306673	 0.104188	0.053577
16.320007	 0.110494	0.062268
16.333342	 0.103221	0.058144
16.346676	 0.087414	0.046461
16.360010	 0.071942	0.035873
16.373344	 0.060736	0.029627
16.386679	 0.052743	0.026201
16.400013	 0.046091	0.023795
16.413347	 0.040121	0.021864
16.426682	 0.034956	0.020404
16.440016	 0.030640	0.019422
16.453350	 0.026995	0.018768
16.466684	 0.023915	0.018167
16.480019	 0.021326	0.017499
16.493353	 0.019038	0.016819
16.506687	 0.016993	0.016163
16.520021	 0.015320	0.015568
16.533356	 0.013974	0.015114
16.546690	 0.012748	0.014789
16.560024	 0.011665	0.014468
16.573359	 0.010893	0.014068
16.586693	 0.010368	0.013585
16.600027	 0.009850	0.013029
16.613361	 0.009236	0.012438
16.626696	 0.008538	0.011856
16.640030	 0.007758	0.011249
16.653364	 0.006973	0.010575
16.666698	 0.006296	0.009895
16.680033	 0.005664	0.009305
16.693367	 0.004971	0.008772
16.706701	 0.004305	0.008194
16.720036	 0.003755	0.007537
16.733370	 0.003225	0.006826
16.746704	 0.002555	0.006096
16.760038	 0.001716	0.005355
16.773373	 0.000810	0.004581
16.786707	 -0.000032	0.003789
16.800041	 -0.000776	0.003049
16.813375	 -0.001500	0.002396
16.826710	 -0.002236	0.001738
16.840044	 -0.002955	0.000959
16.853378	 -0.003692	0.000109
16.866713	 -0.004539	-0.000687
16.880047	 -0.005475	-0.001422
16.893381	 -0.006269	-0.002198
16.906715	 -0.006791	-0.003031
16.920050	 -0.007257	-0.003771
16.933384	 -0.007892	-0.004335
16.946718	 -0.008592	-0.004839
16.960052	 -0.009096	-0.005379
16.973387	 -0.009359	-0.005931
16.986721	 -0.009624	-0.006482
17.000055	 -0.010076	-0.007008
17.013390	 -0.010609	-0.007414
17.026724	 -0.011048	-0.007674
17.040058	 -0.011339	-0.007896
17.053392	 -0.011474	-0.008160
17.066727	 -0.011466	-0.008405
17.080061	 -0.011353	-0.008517
17.093395	 -0.011173	-0.008478
17.106730	 -0.010987	-0.008368
17.120064	 -0.010845	-0.008310
17.133398	 -0.010759	-0.008317
17.146732	 -0.010715	-0.008238
17.160067	 -0.010611	-0.007993
17.173401	 -0.010327	-0.007711
17.186735	 -0.009895	-0.007520
17.200069	 -0.009432	-0.007364
17.213404	 -0.008984	-0.007127
17.226738	 -0.008567	-0.006792
17.240072	 -0.008240	-0.006452
17.253407	 -0.008079	-0.006189
17.266741	 -0.007995	-0.005979
17.280075	 -0.007738	-0.005753
17.293409	 -0.007258	-0.005494
17.306744	 -0.006803	-0.005249
17.320078	 -0.006575	-0.005080
17.333412	 -0.006530	-0.004946
17.346746	 -0.006531	-0.004733
17.360081	 -0.006477	-0.004420
17.373415	 -0.006301	-0.004119
17.386749	 -0.006033	-0.003935
17.400084	 -0.005797	-0.003902
17.413418	 -0.005660	-0.004000
17.426752	 -0.005577	-0.004109
17.440086	 -0.005517	-0.004102
17.453421	 -0.005535	-0.003977
17.466755	 -0.005568	-0.003823
17.480089	 -0.005406	-0.003724
17.493423	 -0.005026	-0.003671
17.506758	 -0.004709	-0.003553
17.520092	 -0.004689	-0.003327
17.533426	 -0.004864	-0.003099
17.546761	 -0.004974	-0.002983
17.560095	 -0.004899	-0.002989
17.573429	 -0.004685	-0.003071
17.586763	 -0.004443	-0.003167
17.600098	 -0.004331	-0.003208
17.613432	 -0.004411	-0.003163
17.626766	 -0.004556	-0.003044
17.640100	 -0.004662	-0.002917
17.653435	 -0.004786	-0.002886
17.666769	 -0.004922	-0.002928
17.680103	 -0.004977	-0.002941
17.693438	 -0.004967	-0.002952
17.706772	 -0.004969	-0.003051
17.720106	 -0.004985	-0.003199
17.733440	 -0.004961	-0.003288
17.746775	 -0.004856	-0.003312
17.760109	 -0.004707	-0.003329
17.773443	 -0.004632	-0.003362
17.786777	 -0.004698	-0.003400
17.800112	 -0.004866	-0.003420
17.813446	 -0.005038	-0.003418
17.826780	 -0.005116	-0.003418
17.840115	 -0.005089	-0.003416
17.853449	 -0.005037	-0.003363
17.866783	 -0.005044	-0.003258
17.880117	 -0.005061	-0.003196
17.893452	 -0.004993	-0.003224
17.906786	 -0.004909	-0.003274
17.920120	 -0.004924	-0.003303
17.933455	 -0.004989	-0.003343
17.946789	 -0.004987	-0.003413
17.960123	 -0.004861	-0.003440
17.973457	 -0.004687	-0.003335
17.986792	 -0.004643	-0.003156
18.000126	 -0.004775	-0.003065
18.013460	 -0.004896	-0.003106
18.026794	 -0.004858	-0.003204
18.040129	 -0.004726	-0.003288
18.053463	 -0.004640	-0.003286
18.066797	 -0.004643	-0.003156
18.080132	 -0.004684	-0.002959
18.093466	 -0.004735	-0.002820
18.106800	 -0.004787	-0.002812
18.120134	 -0.004776	-0.002923
18.133469	 -0.004688	-0.003056
18.146803	 -0.004635	-0.003094
18.160137	 -0.004685	-0.003029
18.173471	 -0.004780	-0.002966
18.186806	 -0.004876	-0.002948
18.200140	 -0.004945	-0.002896
18.213474	 -0.004930	-0.002797
18.226809	 -0.004827	-0.002716
18.240143	 -0.004681	-0.002691
18.253477	 -0.004541	-0.002741
18.266811	 -0.004488	-0.002871
18.280146	 -0.004545	-0.003023
18.293480	 -0.004608	-0.003084
18.306814	 -0.004595	-0.003011
18.320148	 -0.004542	-0.002910
18.333483	 -0.004515	-0.002910
18.346817	 -0.004506	-0.002994
18.360151	 -0.004462	-0.003039
18.373486	 -0.004427	-0.002968
18.386820	 -0.004459	-0.002829
18.400154	 -0.004476	-0.002751
18.413488	 -0.004451	-0.002846
18.426823	 -0.004501	-0.003059
18.440157	 -0.004615	-0.003223
18.453491	 -0.004681	-0.003257
18.466825	 -0.004704	-0.003197
18.480160	 -0.004742	-0.003053
18.493494	 -0.004781	-0.002854
18.506828	 -0.004829	-0.002760
18.520163	 -0.004935	-0.002880
18.533497	 -0.005090	-0.003118
18.546831	 -0.005237	-0.003334
18.560165	 -0.005319	-0.003472
18.573500	 -0.005294	-0.003549
18.586834	 -0.005216	-0.003639
18.600168	 -0.005194	-0.003745
18.613503	 -0.005215	-0.003738
18.626837	 -0.005153	-0.003553
18.640171	 -0.005000	-0.003315
18.653505	 -0.004894	-0.003205
18.666840	 -0.004920	-0.003281
18.680174	 -0.005037	-0.003410
18.693508	 -0.005162	-0.003424
18.706842	 -0.005215	-0.003328
18.720177	 -0.005131	-0.003278
18.733511	 -0.004916	-0.003349
18.746845	 -0.004682	-0.003441
18.760180	 -0.004564	-0.003431
18.773514	 -0.004601	-0.003330
18.786848	 -0.004667	-0.003249
18.800182	 -0.004634	-0.003236
18.813517	 -0.004606	-0.003263
18.826851	 -0.004727	-0.003308
18.840185	 -0.004938	-0.003388
18.853519	 -0.005113	-0.003469
18.866854	 -0.005165	-0.003479
18.880188	 -0.005109	-0.003463
18.893522	 -0.005056	-0.003503
18.906857	 -0.005029	-0.003580
18.920191	 -0.004995	-0.003650
18.933525	 -0.005010	-0.003717
18.946859	 -0.005055	-0.003762
18.960194	 -0.004998	-0.003743
18.973528	 -0.004828	-0.003652
18.986862	 -0.004683	-0.003516
19.000196	 -0.004684	-0.003370
19.013531	 -0.004809	-0.003269
19.026865	 -0.004943	-0.003280
19.040199	 -0.005060	-0.003388
19.053534	 -0.005168	-0.003474
19.066868	 -0.005147	-0.003447
19.080202	 -0.004953	-0.003327
19.093536	 -0.004814	-0.003157
19.106871	 -0.004887	-0.002999
19.120205	 -0.005043	-0.002940
19.133539	 -0.005092	-0.003007
19.146873	 -0.004991	-0.003138
19.160208	 -0.004873	-0.003251
19.173542	 -0.004861	-0.003302
19.186876	 -0.004934	-0.003311
19.200211	 -0.005074	-0.003342
19.213545	 -0.005237	-0.003416
19.226879	 -0.005215	-0.003440
19.240213	 -0.004959	-0.003337
19.253548	 -0.004766	-0.003186
19.266882	 -0.004862	-0.003147
19.280216	 -0.005121	-0.003287
19.293550	 -0.005304	-0.003525
19.306885	 -0.005333	-0.003705
19.320219	 -0.005303	-0.003730
19.333553	 -0.005290	-0.003677
19.346888	 -0.005229	-0.003685
19.360222	 -0.005043	-0.003755
19.373556	 -0.004834	-0.003813
19.386890	 -0.004763	-0.003842
19.400225	 -0.004800	-0.003827
19.413559	 -0.004852	-0.003771
19.426893	 -0.004916	-0.003718
19.440228	 -0.005026	-0.003661
19.453562	 -0.005208	-0.003646
19.466896	 -0.005433	-0.003762
19.480230	 -0.005603	-0.003916
19.493565	 -0.005665	-0.003983
19.506899	 -0.005663	-0.003991
19.520233	 -0.005652	-0.003996
19.533567	 -0.005657	-0.004024
19.546902	 -0.005651	-0.004108
19.560236	 -0.005563	-0.004185
19.573570	 -0.005409	-0.004159
19.586905	 -0.005386	-0.004109
19.600239	 -0.005599	-0.004152
19.613573	 -0.005836	-0.004246
19.626907	 -0.005859	-0.004284
19.640242	 -0.005757	-0.004233
19.653576	 -0.005779	-0.004145
19.666910	 -0.005957	-0.004112
19.680244	 -0.006071	-0.004179
19.693579	 -0.005918	-0.004266
19.706913	 -0.005606	-0.004216
19.720247	 -0.005454	-0.003972
19.733582	 -0.005538	-0.003674
19.746916	 -0.005657	-0.003540
19.760250	 -0.005633	-0.003622
19.773584	 -0.005428	-0.003777
19.786919	 -0.005179	-0.003831
19.800253	 -0.005089	-0.003739
19.813587	 -0.005159	-0.003599
19.826921	 -0.005211	-0.003533
19.840256	 -0.005160	-0.003536
19.853590	 -0.005086	-0.003536
19.866924	 -0.005114	-0.003545
19.880259	 -0.005259	-0.003594
19.893593	 -0.005346	-0.003637
19.906927	 -0.005255	-0.003651
19.920261	 -0.005143	-0.003696
19.933596	 -0.005187	-0.003787
19.946930	 -0.005342	-0.003848
19.960264	 -0.005483	-0.003817
19.973598	 -0.005552	-0.003711
19.986933	 -0.005554	-0.003632

*------------------------ End of raw data
Results for Channel	1	=	242.00	nm
Title:	Report Title
Run File:	C:\HPLC\PET 2025\2025.01.13\bm24_60c_pw002.run
--------------
Injection Info
--------------
Method:	C:\METODOS EQUIPO 2 2023-2024\20241201 PET_Calibrado TPA MHET BHET DIMER.mth
Sample:	BM24_60C_pw
Injection Date:	Tue Jan 14 12:48:11 2025
Manual injection
Operator:	Paloma
Instrument:	3
Notes:	
---------
Misc Info
---------
Workstation:	HPLC
Bus Address:	44
Run Time:	0.000	to	20.000	min.
-----------
Recalc Info
-----------
Recalc Method:	c:\metodos equipo 2 2023-2024\20241201 pet_calibrado tpa mhet bhet dimer.mth
Recalc Date:	Tue Jan 14 15:36:22 2025
Operator:	Paloma
Instrument:	3
Notes:	
Sample Rate:	5.000 Hz.
Measurement Type:	1 = Area
Calculation Type:	4 = ExtStd
Normalize Results:	No
------------------------
Peak Info for Channel 1
------------------------
3 Peaks (tR	Timeoffset	RRT	Sepcode	Width	Counts	Result	Name)
7.040	-0.003	0.0000	BB	7.02	688305	12.499819	MHET (uM)
7.363	0.020	0.0000	BB	0.00	168863	1.998498	BHET (uM)
8.999	-0.111	0.0000	BB	7.48	478788	8.461263	DIMER (uM)

Results for Channel	2	=	260.00	nm
Title:	Report Title
Run File:	C:\HPLC\PET 2025\2025.01.13\bm24_60c_pw002.run
--------------
Injection Info
--------------
Method:	C:\METODOS EQUIPO 2 2023-2024\20241201 PET_Calibrado TPA MHET BHET DIMER.mth
Sample:	BM24_60C_pw
Injection Date:	Tue Jan 14 12:48:11 2025
Manual injection
Operator:	Paloma
Instrument:	3
Notes:	
---------
Misc Info
---------
Workstation:	HPLC
Bus Address:	44
Run Time:	0.000	to	20.000	min.
-----------
Recalc Info
-----------
Recalc Method:	C:\METODOS EQUIPO 2 2023-2024\20241201 PET_Calibrado TPA MHET BHET DIMER.mth
Recalc Date:	Tue Jan 14 13:08:16 2025
Operator:	Paloma
Instrument:	3
Notes:	
Sample Rate:	5.000 Hz.
Measurement Type:	1 = Area
Calculation Type:	4 = ExtStd
Normalize Results:	No
------------------------
Peak Info for Channel 2
------------------------
33 Peaks (tR	Timeoffset	RRT	Sepcode	Width	Counts	Result	Name)
0.129	0.000	0.0000	BV	9.32	54200	0.000000	
0.316	0.000	0.0000	VV	13.76	50184	0.000000	
0.384	0.000	0.0000	VB	0.00	46085	0.000000	
0.928	0.000	0.0000	BV	2.96	148687	0.000000	
1.061	0.000	0.0000	VV	4.60	661588	0.000000	
1.247	0.000	0.0000	VV	5.50	1863390	0.000000	
1.441	0.000	0.0000	VP	4.48	5233964	0.000000	
1.652	0.000	0.0000	PP	0.00	541340	0.000000	
1.922	0.000	0.0000	PB	0.00	2143736	0.000000	
2.388	0.000	0.0000	BB	5.60	24777	0.000000	
3.019	-0.105	0.0000	BB	2.16	9480	0.193659	DHBA uM
3.294	0.000	0.0000	BB	4.72	16294	0.000000	
3.365	0.000	0.0000	BB	4.72	5037	0.000000	
3.494	0.000	0.0000	BB	4.70	30426	0.000000	
3.628	0.000	0.0000	BB	0.00	1162	0.000000	
3.719	0.000	0.0000	BB	4.92	15517	0.000000	
3.842	0.000	0.0000	BB	0.00	8170	0.000000	
4.273	0.000	0.0000	BB	2.34	5677	0.000000	
4.335	0.000	0.0000	BB	0.00	8974	0.000000	
17.398	0.000	0.0000	BV	5.00	43689	0.000000	
17.555	0.000	0.0000	VV	13.28	101264	0.000000	
17.655	0.000	0.0000	VB	0.00	79374	0.000000	
18.004	0.000	0.0000	BV	2.76	13247	0.000000	
18.103	0.000	0.0000	VV	3.84	29657	0.000000	
18.242	0.000	0.0000	VV	3.84	60648	0.000000	
18.402	0.000	0.0000	VV	21.70	64135	0.000000	
18.508	0.000	0.0000	VP	3.36	45272	0.000000	
18.656	0.000	0.0000	PB	1.90	18042	0.000000	
19.021	0.000	0.0000	BV	3.88	19402	0.000000	
19.122	0.000	0.0000	VV	5.12	55805	0.000000	
19.264	0.000	0.0000	VB	4.16	28432	0.000000	
19.751	0.000	0.0000	BV	3.20	19751	0.000000	
19.845	0.000	0.0000	VB	0.00	33350	0.000000	
