# Supplementary material for: Engineering Escherichia coli for polyethylene terephthalate powder biodegradation via recoding of an outer membrane protein
Source: iScience. 2026 Jan 2;29(2):114621. doi: 10.1016/j.isci.2025.114621 (PMC12860643; doi:10.1016/j.isci.2025.114621)
Supplement: Data S2. Raw HPLC and UHPLC-MS data — (A) Unprocessed HPLC data files supporting Figures 4, S3, S5, Tables 1 and S4. Files are provided in.txt format corresponding to the data extracted with Varian ProStar software (Varian Inc., Palo Alto, California, USA). Each file contains absorbance values (in arbitrary units) recorded over time under the analytical conditions described in STAR Methods. (B) Raw UHPLC-MS files supporting Figure S4. The chromatograms and mass spectrometry data can be analyzed with the software MassLynx V4.1 (Waters) to obtain the mass spectra of the oligomers TET and TETE. Analytical conditions described in STAR Methods. (A and B) The unprocessed HPLC and UHPLC-MS files have been deposited at Zenodo under the identifier https://zenodo.org/records/17578239. [file mmc5.zip › Data S2/A. HPLC/Figure S3/CysPm pPET 60_3.TXT]

File	C:\HPLC\PET 2025\2025.01.13\bm24_60c_pw004.run	Filetype	63
WTOASCII Parameters:	C:\star\WTOASCII.TXT
 2 channels
   Channel	 1	242.00	nm	in AU
   Channel	 2	260.00	nm	in AU
Base rate 5.0000 Hz	Bunch 2	Effective rate 5.00000 Hz.	T = 0.003333 min.
6000 points	from	0.000	to	20.000	minutes
Sampling every 4 point(s)
Printing points from	0.000	to	20.000 min, point 0 to 5999
Channels	1	to	2
0.000000	 0.000000	0.000000
0.013333	 -0.000190	-0.000147
0.026667	 -0.000206	-0.000013
0.040000	 -0.000094	0.000160
0.053333	 0.000090	0.000286
0.066667	 0.000302	0.000405
0.080000	 0.000494	0.000503
0.093333	 0.000606	0.000554
0.106667	 0.000612	0.000542
0.120000	 0.000561	0.000485
0.133333	 0.000483	0.000440
0.146667	 0.000325	0.000433
0.160000	 0.000102	0.000468
0.173333	 -0.000066	0.000498
0.186667	 -0.000119	0.000444
0.200000	 -0.000078	0.000338
0.213333	 0.000064	0.000285
0.226667	 0.000298	0.000294
0.240000	 0.000523	0.000344
0.253333	 0.000678	0.000467
0.266667	 0.000775	0.000588
0.280000	 0.000818	0.000603
0.293333	 0.000858	0.000611
0.306667	 0.000968	0.000754
0.320000	 0.001081	0.000957
0.333333	 0.001059	0.001066
0.346667	 0.000915	0.001081
0.360000	 0.000750	0.001113
0.373333	 0.000631	0.001188
0.386667	 0.000617	0.001225
0.400000	 0.000690	0.001155
0.413333	 0.000759	0.001004
0.426667	 0.000838	0.000870
0.440000	 0.000954	0.000821
0.453333	 0.000979	0.000878
0.466666	 0.000869	0.001006
0.480000	 0.000748	0.001103
0.493333	 0.000641	0.001059
0.506666	 0.000522	0.000846
0.520000	 0.000463	0.000606
0.533333	 0.000502	0.000571
0.546666	 0.000587	0.000725
0.560000	 0.000697	0.000791
0.573333	 0.000831	0.000688
0.586666	 0.000900	0.000632
0.600000	 0.000846	0.000737
0.613333	 0.000789	0.000879
0.626666	 0.000790	0.000918
0.640000	 0.000685	0.000795
0.653333	 0.000416	0.000511
0.666666	 0.000186	0.000193
0.680000	 0.000075	0.000005
0.693333	 -0.000042	-0.000022
0.706666	 -0.000149	0.000038
0.720000	 -0.000113	0.000122
0.733333	 0.000040	0.000204
0.746666	 0.000164	0.000259
0.760000	 0.000186	0.000243
0.773333	 0.000102	0.000149
0.786666	 -0.000099	0.000035
0.800000	 -0.000357	-0.000011
0.813333	 -0.000517	0.000054
0.826666	 -0.000497	0.000165
0.839999	 -0.000314	0.000199
0.853333	 -0.000049	0.000133
0.866666	 0.000104	0.000074
0.879999	 0.000023	0.000096
0.893333	 -0.000109	0.000158
0.906666	 -0.000045	0.000202
0.919999	 0.000156	0.000226
0.933333	 0.000294	0.000218
0.946666	 0.000351	0.000208
0.959999	 0.000412	0.000282
0.973333	 0.000461	0.000418
0.986666	 0.000412	0.000502
0.999999	 0.000244	0.000514
1.013333	 0.000022	0.000506
1.026666	 -0.000115	0.000506
1.039999	 -0.000088	0.000551
1.053333	 0.000027	0.000666
1.066666	 0.000185	0.000760
1.079999	 0.000375	0.000749
1.093333	 0.000489	0.000699
1.106666	 0.000465	0.000682
1.119999	 0.000417	0.000659
1.133333	 0.000436	0.000640
1.146666	 0.000457	0.000677
1.159999	 0.000407	0.000733
1.173333	 0.000373	0.000744
1.186666	 0.000462	0.000715
1.199999	 0.000613	0.000674
1.213333	 0.000760	0.000661
1.226666	 0.000921	0.000753
1.239999	 0.001051	0.000934
1.253332	 0.001117	0.001076
1.266666	 0.001222	0.001133
1.279999	 0.001341	0.001195
1.293332	 0.001279	0.001289
1.306666	 0.001036	0.001322
1.319999	 0.000807	0.001268
1.333332	 0.000645	0.001210
1.346666	 0.000488	0.001202
1.359999	 0.000447	0.001244
1.373332	 0.002552	0.002178
1.386666	 0.015992	0.007495
1.399999	 0.056719	0.021666
1.413332	 0.129407	0.042811
1.426666	 0.212846	0.060973
1.439999	 0.276731	0.067951
1.453332	 0.307844	0.063949
1.466666	 0.311719	0.053051
1.479999	 0.298920	0.037858
1.493332	 0.277919	0.019901
1.506666	 0.254933	0.001772
1.519999	 0.234070	-0.013052
1.533332	 0.217147	-0.022182
1.546666	 0.204193	-0.025677
1.559999	 0.194118	-0.025384
1.573332	 0.185298	-0.023367
1.586666	 0.176466	-0.021002
1.599999	 0.167188	-0.018840
1.613332	 0.157599	-0.016907
1.626665	 0.148035	-0.015199
1.639999	 0.138576	-0.013940
1.653332	 0.128801	-0.013512
1.666665	 0.118430	-0.014142
1.679999	 0.107940	-0.015569
1.693332	 0.098062	-0.017214
1.706665	 0.089058	-0.018622
1.719999	 0.080817	-0.019587
1.733332	 0.073230	-0.020070
1.746665	 0.066239	-0.020081
1.759999	 0.059776	-0.019574
1.773332	 0.053788	-0.018488
1.786665	 0.048232	-0.016775
1.799999	 0.043100	-0.014481
1.813332	 0.038512	-0.011824
1.826665	 0.034667	-0.008971
1.839999	 0.031578	-0.005899
1.853332	 0.029033	-0.002713
1.866665	 0.026769	0.000209
1.879999	 0.024533	0.002523
1.893332	 0.022172	0.004103
1.906665	 0.019705	0.005017
1.919999	 0.017244	0.005433
1.933332	 0.014894	0.005473
1.946665	 0.012760	0.005192
1.959998	 0.010907	0.004673
1.973332	 0.009274	0.004055
1.986665	 0.007805	0.003423
1.999998	 0.006596	0.002774
2.013332	 0.005651	0.002139
2.026665	 0.004762	0.001618
2.039999	 0.003847	0.001242
2.053332	 0.003066	0.000980
2.066665	 0.002582	0.000831
2.079998	 0.002385	0.000774
2.093332	 0.002301	0.000700
2.106665	 0.002113	0.000535
2.119998	 0.001776	0.000365
2.133332	 0.001484	0.000297
2.146665	 0.001355	0.000297
2.159998	 0.001265	0.000271
2.173332	 0.001168	0.000210
2.186665	 0.001162	0.000179
2.199998	 0.001201	0.000197
2.213332	 0.001165	0.000179
2.226665	 0.001065	0.000047
2.239998	 0.000957	-0.000166
2.253332	 0.000844	-0.000325
2.266665	 0.000780	-0.000319
2.279998	 0.000842	-0.000156
2.293332	 0.000984	0.000061
2.306665	 0.001044	0.000232
2.319998	 0.000916	0.000337
2.333332	 0.000679	0.000376
2.346665	 0.000481	0.000301
2.359998	 0.000426	0.000184
2.373332	 0.000608	0.000186
2.386665	 0.000904	0.000274
2.399998	 0.001004	0.000302
2.413332	 0.000852	0.000245
2.426665	 0.000652	0.000137
2.439998	 0.000510	-0.000004
2.453331	 0.000427	-0.000102
2.466665	 0.000423	-0.000057
2.479998	 0.000459	0.000116
2.493331	 0.000485	0.000296
2.506665	 0.000518	0.000379
2.519998	 0.000557	0.000352
2.533331	 0.000536	0.000248
2.546665	 0.000453	0.000085
2.559998	 0.000397	-0.000131
2.573331	 0.000411	-0.000356
2.586665	 0.000488	-0.000487
2.599998	 0.000613	-0.000451
2.613331	 0.000732	-0.000310
2.626665	 0.000793	-0.000188
2.639998	 0.000758	-0.000108
2.653331	 0.000590	-0.000020
2.666665	 0.000414	0.000048
2.679998	 0.000404	0.000013
2.693331	 0.000472	-0.000068
2.706665	 0.000421	-0.000053
2.719998	 0.000287	0.000058
2.733331	 0.000250	0.000148
2.746665	 0.000353	0.000141
2.759998	 0.000459	0.000061
2.773331	 0.000457	-0.000005
2.786664	 0.000394	0.000005
2.799998	 0.000337	0.000076
2.813331	 0.000259	0.000167
2.826664	 0.000169	0.000213
2.839998	 0.000170	0.000164
2.853331	 0.000288	0.000088
2.866664	 0.000393	0.000046
2.879998	 0.000382	-0.000002
2.893331	 0.000303	-0.000062
2.906664	 0.000252	-0.000050
2.919998	 0.000291	0.000057
2.933331	 0.000403	0.000182
2.946664	 0.000481	0.000257
2.959998	 0.000445	0.000279
2.973331	 0.000281	0.000230
2.986664	 -0.000017	0.000116
2.999998	 -0.000309	0.000066
3.013331	 -0.000328	0.000190
3.026664	 -0.000031	0.000363
3.039998	 0.000305	0.000413
3.053331	 0.000410	0.000379
3.066664	 0.000318	0.000375
3.079998	 0.000258	0.000406
3.093331	 0.000296	0.000440
3.106664	 0.000319	0.000476
3.119998	 0.000335	0.000506
3.133331	 0.000426	0.000532
3.146664	 0.000534	0.000553
3.159997	 0.000478	0.000562
3.173331	 0.000185	0.000565
3.186664	 -0.000141	0.000566
3.199997	 -0.000211	0.000554
3.213331	 -0.000056	0.000488
3.226664	 0.000061	0.000359
3.239997	 0.000077	0.000239
3.253331	 0.000086	0.000177
3.266664	 0.000102	0.000143
3.279997	 0.000143	0.000115
3.293331	 0.000221	0.000114
3.306664	 0.000238	0.000116
3.319997	 0.000114	0.000050
3.333331	 -0.000100	-0.000095
3.346664	 -0.000287	-0.000240
3.359997	 -0.000368	-0.000333
3.373331	 -0.000358	-0.000404
3.386664	 -0.000381	-0.000455
3.399997	 -0.000485	-0.000458
3.413331	 -0.000582	-0.000436
3.426664	 -0.000648	-0.000357
3.439997	 -0.000707	-0.000155
3.453331	 -0.000693	0.000073
3.466664	 -0.000543	0.000156
3.479997	 -0.000347	0.000098
3.493330	 -0.000314	0.000019
3.506664	 -0.000546	-0.000058
3.519997	 -0.000803	-0.000142
3.533330	 -0.000743	-0.000171
3.546664	 -0.000447	-0.000141
3.559997	 -0.000316	-0.000195
3.573330	 -0.000491	-0.000385
3.586664	 -0.000759	-0.000605
3.599997	 -0.000962	-0.000734
3.613330	 -0.001034	-0.000684
3.626664	 -0.000907	-0.000520
3.639997	 -0.000679	-0.000413
3.653330	 -0.000547	-0.000372
3.666664	 -0.000603	-0.000351
3.679997	 -0.000814	-0.000433
3.693330	 -0.001030	-0.000621
3.706664	 -0.001062	-0.000763
3.719997	 -0.000905	-0.000790
3.733330	 -0.000798	-0.000763
3.746664	 -0.000929	-0.000753
3.759997	 -0.001184	-0.000781
3.773330	 -0.001317	-0.000829
3.786664	 -0.001297	-0.000822
3.799997	 -0.001244	-0.000686
3.813330	 -0.001205	-0.000493
3.826663	 -0.001178	-0.000387
3.839997	 -0.001169	-0.000390
3.853330	 -0.001112	-0.000433
3.866663	 -0.000994	-0.000506
3.879997	 -0.000944	-0.000625
3.893330	 -0.001011	-0.000734
3.906663	 -0.001128	-0.000763
3.919997	 -0.001228	-0.000703
3.933330	 -0.001214	-0.000595
3.946663	 -0.001031	-0.000505
3.959997	 -0.000798	-0.000477
3.973330	 -0.000672	-0.000487
3.986663	 -0.000666	-0.000481
3.999997	 -0.000691	-0.000456
4.013330	 -0.000695	-0.000418
4.026663	 -0.000688	-0.000392
4.039997	 -0.000643	-0.000439
4.053330	 -0.000552	-0.000533
4.066663	 -0.000539	-0.000553
4.079997	 -0.000671	-0.000475
4.093330	 -0.000791	-0.000382
4.106663	 -0.000799	-0.000326
4.119997	 -0.000774	-0.000331
4.133330	 -0.000728	-0.000406
4.146663	 -0.000631	-0.000498
4.159997	 -0.000541	-0.000525
4.173330	 -0.000487	-0.000459
4.186663	 -0.000468	-0.000324
4.199996	 -0.000505	-0.000206
4.213330	 -0.000567	-0.000181
4.226663	 -0.000591	-0.000194
4.239996	 -0.000561	-0.000162
4.253330	 -0.000474	-0.000112
4.266663	 -0.000391	-0.000083
4.279996	 -0.000383	-0.000042
4.293330	 -0.000373	-0.000014
4.306663	 -0.000308	-0.000093
4.319996	 -0.000291	-0.000198
4.333330	 -0.000322	-0.000170
4.346663	 -0.000265	-0.000073
4.359996	 -0.000121	-0.000045
4.373330	 -0.000014	-0.000036
4.386663	 0.000016	0.000016
4.399996	 -0.000011	0.000061
4.413330	 -0.000102	0.000080
4.426663	 -0.000197	0.000074
4.439996	 -0.000235	-0.000017
4.453330	 -0.000322	-0.000156
4.466663	 -0.000551	-0.000195
4.479996	 -0.000797	-0.000122
4.493330	 -0.000893	-0.000089
4.506663	 -0.000814	-0.000174
4.519996	 -0.000614	-0.000270
4.533329	 -0.000380	-0.000231
4.546663	 -0.000230	-0.000083
4.559996	 -0.000267	-0.000004
4.573329	 -0.000474	-0.000092
4.586663	 -0.000650	-0.000249
4.599996	 -0.000649	-0.000308
4.613329	 -0.000579	-0.000205
4.626663	 -0.000557	-0.000026
4.639996	 -0.000533	0.000124
4.653329	 -0.000489	0.000213
4.666663	 -0.000437	0.000218
4.679996	 -0.000335	0.000138
4.693329	 -0.000223	0.000040
4.706663	 -0.000232	-0.000025
4.719996	 -0.000385	-0.000055
4.733329	 -0.000544	-0.000031
4.746663	 -0.000592	0.000048
4.759996	 -0.000557	0.000126
4.773329	 -0.000512	0.000134
4.786663	 -0.000466	0.000051
4.799996	 -0.000359	-0.000061
4.813329	 -0.000161	-0.000086
4.826663	 -0.000006	-0.000008
4.839996	 -0.000058	0.000056
4.853329	 -0.000275	0.000043
4.866663	 -0.000447	0.000005
4.879996	 -0.000460	-0.000008
4.893329	 -0.000370	-0.000009
4.906662	 -0.000325	-0.000022
4.919996	 -0.000455	-0.000057
4.933329	 -0.000701	-0.000107
4.946662	 -0.000837	-0.000118
4.959996	 -0.000801	-0.000047
4.973329	 -0.000772	0.000047
4.986662	 -0.000817	0.000096
4.999996	 -0.000793	0.000088
5.013329	 -0.000651	0.000048
5.026662	 -0.000517	-0.000015
5.039996	 -0.000463	-0.000160
5.053329	 -0.000477	-0.000401
5.066662	 -0.000560	-0.000547
5.079996	 -0.000685	-0.000431
5.093329	 -0.000786	-0.000218
5.106662	 -0.000797	-0.000172
5.119996	 -0.000742	-0.000288
5.133329	 -0.000781	-0.000423
5.146662	 -0.000965	-0.000535
5.159996	 -0.001082	-0.000623
5.173329	 -0.000943	-0.000657
5.186662	 -0.000653	-0.000595
5.199996	 -0.000463	-0.000458
5.213329	 -0.000500	-0.000353
5.226662	 -0.000715	-0.000355
5.239995	 -0.000977	-0.000443
5.253329	 -0.001153	-0.000587
5.266662	 -0.001211	-0.000759
5.279995	 -0.001194	-0.000875
5.293329	 -0.001079	-0.000832
5.306662	 -0.000837	-0.000618
5.319995	 -0.000578	-0.000354
5.333329	 -0.000480	-0.000208
5.346662	 -0.000573	-0.000263
5.359995	 -0.000745	-0.000436
5.373329	 -0.000942	-0.000571
5.386662	 -0.001180	-0.000625
5.399995	 -0.001391	-0.000654
5.413329	 -0.001441	-0.000650
5.426662	 -0.001303	-0.000590
5.439995	 -0.001099	-0.000537
5.453329	 -0.000978	-0.000521
5.466662	 -0.000998	-0.000490
5.479995	 -0.001051	-0.000495
5.493329	 -0.001013	-0.000613
5.506662	 -0.000917	-0.000705
5.519995	 -0.000842	-0.000629
5.533329	 -0.000778	-0.000490
5.546662	 -0.000706	-0.000414
5.559995	 -0.000590	-0.000379
5.573328	 -0.000381	-0.000344
5.586662	 -0.000119	-0.000285
5.599995	 0.000132	-0.000218
5.613328	 0.000367	-0.000210
5.626662	 0.000594	-0.000219
5.639995	 0.000801	-0.000128
5.653328	 0.000984	0.000032
5.666662	 0.001123	0.000143
5.679995	 0.001200	0.000221
5.693328	 0.001259	0.000371
5.706662	 0.001340	0.000596
5.719995	 0.001451	0.000802
5.733328	 0.001668	0.000896
5.746662	 0.002113	0.000854
5.759995	 0.002729	0.000777
5.773328	 0.003221	0.000805
5.786662	 0.003424	0.001012
5.799995	 0.003571	0.001412
5.813328	 0.003911	0.001921
5.826662	 0.004327	0.002363
5.839995	 0.004642	0.002651
5.853328	 0.004914	0.002835
5.866662	 0.005279	0.002980
5.879995	 0.005791	0.003129
5.893328	 0.006419	0.003307
5.906662	 0.007028	0.003539
5.919995	 0.007457	0.003823
5.933328	 0.007720	0.004112
5.946661	 0.007933	0.004391
5.959995	 0.008113	0.004656
5.973328	 0.008370	0.004881
5.986661	 0.008909	0.005113
5.999995	 0.009574	0.005451
6.013328	 0.010046	0.005863
6.026661	 0.010355	0.006191
6.039995	 0.010644	0.006371
6.053328	 0.010890	0.006512
6.066661	 0.011119	0.006690
6.079995	 0.011452	0.006846
6.093328	 0.011897	0.006986
6.106661	 0.012263	0.007214
6.119995	 0.012321	0.007523
6.133328	 0.012121	0.007791
6.146661	 0.011970	0.007964
6.159995	 0.011970	0.008056
6.173328	 0.011943	0.008071
6.186661	 0.011769	0.008074
6.199995	 0.011534	0.008173
6.213328	 0.011439	0.008360
6.226661	 0.011600	0.008516
6.239995	 0.011935	0.008565
6.253328	 0.012281	0.008538
6.266661	 0.012488	0.008537
6.279994	 0.012526	0.008645
6.293328	 0.012524	0.008792
6.306661	 0.012566	0.008802
6.319994	 0.012596	0.008663
6.333328	 0.012602	0.008554
6.346661	 0.012697	0.008573
6.359994	 0.012944	0.008696
6.373328	 0.013265	0.008939
6.386661	 0.013587	0.009292
6.399994	 0.013917	0.009577
6.413328	 0.014198	0.009668
6.426661	 0.014284	0.009665
6.439994	 0.014197	0.009712
6.453328	 0.014173	0.009857
6.466661	 0.014370	0.010114
6.479994	 0.014733	0.010448
6.493328	 0.015112	0.010720
6.506661	 0.015367	0.010821
6.519994	 0.015446	0.010785
6.533328	 0.015423	0.010691
6.546661	 0.015393	0.010618
6.559994	 0.015473	0.010685
6.573328	 0.015757	0.010907
6.586661	 0.016087	0.011108
6.599994	 0.016178	0.011142
6.613328	 0.016015	0.011065
6.626661	 0.015877	0.010988
6.639994	 0.015935	0.010985
6.653327	 0.016078	0.011122
6.666661	 0.016227	0.011316
6.679994	 0.016447	0.011371
6.693327	 0.016698	0.011238
6.706661	 0.016847	0.011082
6.719994	 0.016960	0.011091
6.733327	 0.017188	0.011285
6.746661	 0.017470	0.011506
6.759994	 0.017650	0.011640
6.773327	 0.017691	0.011759
6.786661	 0.017658	0.011943
6.799994	 0.017746	0.012118
6.813327	 0.018127	0.012222
6.826661	 0.018673	0.012339
6.839994	 0.019128	0.012503
6.853327	 0.019413	0.012623
6.866661	 0.019544	0.012682
6.879994	 0.019555	0.012755
6.893327	 0.019573	0.012845
6.906661	 0.019709	0.012943
6.919994	 0.019889	0.013059
6.933327	 0.019962	0.013123
6.946661	 0.019987	0.013128
6.959994	 0.020360	0.013324
6.973327	 0.021832	0.014042
6.986660	 0.025124	0.015422
6.999994	 0.029764	0.017196
7.013327	 0.033683	0.018632
7.026660	 0.034901	0.019052
7.039994	 0.033319	0.018454
7.053327	 0.030352	0.017383
7.066660	 0.027473	0.016368
7.079994	 0.025407	0.015648
7.093327	 0.024118	0.015216
7.106660	 0.023254	0.014908
7.119994	 0.022618	0.014573
7.133327	 0.022237	0.014279
7.146660	 0.022127	0.014178
7.159994	 0.022175	0.014236
7.173327	 0.022283	0.014315
7.186660	 0.022411	0.014419
7.199994	 0.022535	0.014592
7.213327	 0.022732	0.014753
7.226660	 0.023098	0.014864
7.239994	 0.023514	0.014980
7.253327	 0.023744	0.015112
7.266660	 0.023900	0.015290
7.279994	 0.024466	0.015585
7.293327	 0.025651	0.016018
7.306660	 0.027003	0.016564
7.319993	 0.027880	0.017051
7.333327	 0.028020	0.017194
7.346660	 0.027609	0.016976
7.359993	 0.027040	0.016678
7.373327	 0.026610	0.016487
7.386660	 0.026341	0.016366
7.399993	 0.026126	0.016256
7.413327	 0.025951	0.016193
7.426660	 0.025881	0.016213
7.439993	 0.025962	0.016275
7.453327	 0.026188	0.016324
7.466660	 0.026447	0.016344
7.479993	 0.026621	0.016362
7.493327	 0.026748	0.016403
7.506660	 0.026865	0.016467
7.519993	 0.026862	0.016563
7.533327	 0.026765	0.016687
7.546660	 0.026837	0.016793
7.559993	 0.027186	0.016822
7.573327	 0.027571	0.016818
7.586660	 0.027762	0.016872
7.599993	 0.027859	0.016980
7.613327	 0.028047	0.017098
7.626660	 0.028278	0.017232
7.639993	 0.028474	0.017353
7.653327	 0.028699	0.017404
7.666660	 0.028911	0.017432
7.679993	 0.028944	0.017515
7.693326	 0.028856	0.017601
7.706660	 0.028922	0.017630
7.719993	 0.029179	0.017701
7.733326	 0.029371	0.017889
7.746660	 0.029383	0.018050
7.759993	 0.029386	0.018061
7.773326	 0.029554	0.018012
7.786660	 0.029895	0.018023
7.799993	 0.030289	0.018119
7.813326	 0.030589	0.018206
7.826660	 0.030828	0.018171
7.839993	 0.031156	0.018118
7.853326	 0.031489	0.018231
7.866660	 0.031607	0.018427
7.879993	 0.031488	0.018496
7.893326	 0.031293	0.018431
7.906660	 0.031190	0.018389
7.919993	 0.031276	0.018470
7.933326	 0.031543	0.018629
7.946660	 0.031894	0.018765
7.959993	 0.032218	0.018823
7.973326	 0.032505	0.018845
7.986660	 0.032845	0.018891
7.999993	 0.033316	0.018939
8.013327	 0.033841	0.018967
8.026660	 0.034212	0.019037
8.039993	 0.034285	0.019174
8.053327	 0.034064	0.019294
8.066660	 0.033707	0.019340
8.079993	 0.033465	0.019349
8.093327	 0.033419	0.019387
8.106660	 0.033448	0.019475
8.119993	 0.033512	0.019600
8.133327	 0.033668	0.019744
8.146660	 0.033920	0.019850
8.159993	 0.034184	0.019853
8.173326	 0.034311	0.019771
8.186660	 0.034229	0.019696
8.199993	 0.034114	0.019693
8.213326	 0.034164	0.019710
8.226660	 0.034320	0.019716
8.239993	 0.034456	0.019810
8.253326	 0.034582	0.020030
8.266660	 0.034757	0.020233
8.279993	 0.034952	0.020306
8.293326	 0.035062	0.020299
8.306660	 0.035052	0.020324
8.319993	 0.035051	0.020410
8.333326	 0.035210	0.020499
8.346660	 0.035557	0.020545
8.359993	 0.035975	0.020584
8.373326	 0.036292	0.020674
8.386660	 0.036444	0.020808
8.399993	 0.036477	0.020946
8.413326	 0.036466	0.021084
8.426660	 0.036491	0.021248
8.439993	 0.036618	0.021430
8.453326	 0.036827	0.021593
8.466660	 0.037056	0.021697
8.479993	 0.037295	0.021685
8.493326	 0.037536	0.021579
8.506660	 0.037670	0.021512
8.519993	 0.037616	0.021503
8.533326	 0.037502	0.021448
8.546659	 0.037547	0.021369
8.559993	 0.037823	0.021394
8.573326	 0.038210	0.021553
8.586659	 0.038471	0.021698
8.599993	 0.038469	0.021671
8.613326	 0.038338	0.021540
8.626659	 0.038308	0.021533
8.639993	 0.038464	0.021674
8.653326	 0.038714	0.021769
8.666659	 0.038893	0.021764
8.679993	 0.038953	0.021822
8.693326	 0.039078	0.022056
8.706659	 0.039483	0.022364
8.719993	 0.040018	0.022592
8.733326	 0.040293	0.022762
8.746659	 0.040265	0.022949
8.759993	 0.040268	0.023120
8.773326	 0.040514	0.023210
8.786659	 0.040918	0.023228
8.799993	 0.041269	0.023200
8.813326	 0.041442	0.023135
8.826659	 0.041526	0.023049
8.839993	 0.041661	0.022998
8.853326	 0.041828	0.023092
8.866659	 0.041937	0.023383
8.879992	 0.041936	0.023719
8.893326	 0.041860	0.023901
8.906659	 0.041812	0.023903
8.919992	 0.041946	0.023856
8.933326	 0.042571	0.023993
8.946659	 0.044154	0.024551
8.959992	 0.046851	0.025555
8.973326	 0.049879	0.026708
8.986659	 0.051918	0.027515
8.999992	 0.052333	0.027603
9.013326	 0.051481	0.027093
9.026659	 0.050006	0.026453
9.039992	 0.048407	0.025968
9.053326	 0.046983	0.025604
9.066659	 0.045829	0.025313
9.079992	 0.044958	0.025159
9.093326	 0.044387	0.025097
9.106659	 0.044083	0.024919
9.119992	 0.044034	0.024584
9.133326	 0.044251	0.024349
9.146659	 0.044535	0.024354
9.159992	 0.044585	0.024402
9.173326	 0.044418	0.024331
9.186659	 0.044298	0.024279
9.199992	 0.044323	0.024426
9.213326	 0.044434	0.024736
9.226659	 0.044645	0.025056
9.239992	 0.044952	0.025267
9.253325	 0.045236	0.025351
9.266659	 0.045424	0.025406
9.279992	 0.045537	0.025470
9.293325	 0.045671	0.025475
9.306659	 0.045974	0.025460
9.319992	 0.046476	0.025559
9.333325	 0.046968	0.025762
9.346659	 0.047204	0.025914
9.359992	 0.047114	0.025935
9.373325	 0.046871	0.025926
9.386659	 0.046793	0.025995
9.399992	 0.046998	0.026108
9.413325	 0.047322	0.026228
9.426659	 0.047626	0.026390
9.439992	 0.047894	0.026625
9.453325	 0.048065	0.026911
9.466659	 0.048112	0.027159
9.479992	 0.048172	0.027265
9.493325	 0.048364	0.027197
9.506659	 0.048654	0.027058
9.519992	 0.048925	0.026988
9.533325	 0.049061	0.026997
9.546659	 0.049108	0.027041
9.559992	 0.049253	0.027147
9.573325	 0.049511	0.027266
9.586658	 0.049689	0.027276
9.599992	 0.049679	0.027193
9.613325	 0.049552	0.027185
9.626658	 0.049503	0.027322
9.639992	 0.049733	0.027519
9.653325	 0.050244	0.027725
9.666658	 0.050819	0.027934
9.679992	 0.051250	0.028053
9.693325	 0.051524	0.027982
9.706658	 0.051672	0.027811
9.719992	 0.051591	0.027700
9.733325	 0.051228	0.027603
9.746658	 0.050812	0.027345
9.759992	 0.050621	0.026949
9.773325	 0.050607	0.026662
9.786658	 0.050503	0.026635
9.799992	 0.050293	0.026812
9.813325	 0.050252	0.027079
9.826658	 0.050544	0.027292
9.839992	 0.051079	0.027330
9.853325	 0.051717	0.027239
9.866658	 0.052293	0.027160
9.879992	 0.052532	0.027164
9.893325	 0.052347	0.027259
9.906658	 0.052033	0.027418
9.919991	 0.051837	0.027568
9.933325	 0.051702	0.027601
9.946658	 0.051591	0.027487
9.959991	 0.051616	0.027362
9.973325	 0.051781	0.027366
9.986658	 0.051974	0.027500
9.999991	 0.052099	0.027692
10.013325	 0.052098	0.027887
10.026658	 0.052109	0.028011
10.039991	 0.052369	0.027984
10.053325	 0.052796	0.027817
10.066658	 0.053175	0.027640
10.079991	 0.053510	0.027575
10.093325	 0.053778	0.027624
10.106658	 0.053861	0.027719
10.119991	 0.053806	0.027817
10.133325	 0.053764	0.027919
10.146658	 0.053828	0.028070
10.159991	 0.054001	0.028266
10.173325	 0.054217	0.028471
10.186658	 0.054407	0.028707
10.199991	 0.054509	0.028974
10.213325	 0.054470	0.029215
10.226658	 0.054326	0.029400
10.239991	 0.054180	0.029458
10.253325	 0.054130	0.029298
10.266658	 0.054239	0.028983
10.279991	 0.054445	0.028655
10.293324	 0.054632	0.028384
10.306658	 0.054760	0.028187
10.319991	 0.054825	0.028058
10.333324	 0.054839	0.027972
10.346658	 0.054855	0.027951
10.359991	 0.054935	0.028039
10.373324	 0.055078	0.028148
10.386658	 0.055226	0.028164
10.399991	 0.055324	0.028123
10.413324	 0.055376	0.028101
10.426658	 0.055415	0.028094
10.439991	 0.055523	0.028092
10.453324	 0.055759	0.028120
10.466658	 0.056009	0.028205
10.479991	 0.056114	0.028341
10.493324	 0.056100	0.028471
10.506658	 0.056108	0.028496
10.519991	 0.056171	0.028380
10.533324	 0.056219	0.028234
10.546658	 0.056234	0.028211
10.559991	 0.056316	0.028365
10.573324	 0.056542	0.028604
10.586658	 0.056799	0.028789
10.599991	 0.056959	0.028863
10.613324	 0.057090	0.028831
10.626657	 0.057206	0.028695
10.639991	 0.057156	0.028466
10.653324	 0.057055	0.028240
10.666657	 0.057233	0.028201
10.679991	 0.057585	0.028385
10.693324	 0.057678	0.028570
10.706657	 0.057441	0.028600
10.719991	 0.057156	0.028548
10.733324	 0.057009	0.028449
10.746657	 0.056997	0.028265
10.759991	 0.057044	0.028107
10.773324	 0.057130	0.028131
10.786657	 0.057308	0.028281
10.799991	 0.057605	0.028394
10.813324	 0.058000	0.028435
10.826657	 0.058395	0.028467
10.839991	 0.058628	0.028510
10.853324	 0.058702	0.028525
10.866657	 0.058758	0.028478
10.879991	 0.058750	0.028415
10.893324	 0.058522	0.028402
10.906657	 0.058164	0.028361
10.919991	 0.057899	0.028176
10.933324	 0.057765	0.027913
10.946657	 0.057685	0.027702
10.959991	 0.057672	0.027569
10.973324	 0.057799	0.027540
10.986657	 0.058034	0.027673
10.999990	 0.058227	0.027919
11.013324	 0.058297	0.028115
11.026657	 0.058310	0.028149
11.039990	 0.058328	0.028061
11.053324	 0.058364	0.027958
11.066657	 0.058505	0.027867
11.079990	 0.058804	0.027783
11.093324	 0.059062	0.027725
11.106657	 0.059091	0.027712
11.119990	 0.059044	0.027762
11.133324	 0.059101	0.027866
11.146657	 0.059183	0.027943
11.159990	 0.059224	0.027910
11.173324	 0.059345	0.027803
11.186657	 0.059580	0.027758
11.199990	 0.059810	0.027841
11.213324	 0.059988	0.027994
11.226657	 0.060157	0.028178
11.239990	 0.060283	0.028369
11.253324	 0.060310	0.028458
11.266657	 0.060330	0.028445
11.279990	 0.060420	0.028477
11.293324	 0.060558	0.028535
11.306657	 0.060741	0.028475
11.319990	 0.060947	0.028326
11.333323	 0.061112	0.028252
11.346657	 0.061239	0.028306
11.359990	 0.061372	0.028421
11.373323	 0.061502	0.028534
11.386657	 0.061627	0.028566
11.399990	 0.061778	0.028425
11.413323	 0.061928	0.028167
11.426657	 0.061977	0.027971
11.439990	 0.061887	0.027890
11.453323	 0.061740	0.027831
11.466657	 0.061612	0.027752
11.479990	 0.061544	0.027682
11.493323	 0.061590	0.027608
11.506657	 0.061713	0.027486
11.519990	 0.061797	0.027374
11.533323	 0.061768	0.027360
11.546657	 0.061599	0.027428
11.559990	 0.061333	0.027454
11.573323	 0.061066	0.027244
11.586657	 0.060866	0.026778
11.599990	 0.060785	0.026322
11.613323	 0.060841	0.026103
11.626657	 0.060941	0.026068
11.639990	 0.060970	0.026074
11.653323	 0.060981	0.026070
11.666656	 0.061114	0.026048
11.679990	 0.061403	0.025996
11.693323	 0.061765	0.025916
11.706656	 0.062022	0.025855
11.719990	 0.062049	0.025900
11.733323	 0.062002	0.026071
11.746656	 0.062160	0.026247
11.759990	 0.062644	0.026345
11.773323	 0.063491	0.026475
11.786656	 0.064728	0.026778
11.799990	 0.066168	0.027235
11.813323	 0.067292	0.027645
11.826656	 0.067572	0.027773
11.839990	 0.066963	0.027583
11.853323	 0.065945	0.027227
11.866656	 0.065097	0.026831
11.879990	 0.064633	0.026517
11.893323	 0.064342	0.026407
11.906656	 0.064034	0.026476
11.919990	 0.063803	0.026617
11.933323	 0.063710	0.026745
11.946656	 0.063655	0.026742
11.959990	 0.063667	0.026549
11.973323	 0.063828	0.026317
11.986656	 0.063972	0.026243
11.999990	 0.063968	0.026287
12.013323	 0.064000	0.026288
12.026656	 0.064214	0.026236
12.039989	 0.064556	0.026241
12.053323	 0.064923	0.026331
12.066656	 0.065207	0.026421
12.079989	 0.065376	0.026424
12.093323	 0.065519	0.026295
12.106656	 0.065657	0.026120
12.119989	 0.065658	0.026056
12.133323	 0.065499	0.026069
12.146656	 0.065336	0.025968
12.159989	 0.065229	0.025738
12.173323	 0.065106	0.025517
12.186656	 0.064972	0.025330
12.199989	 0.064860	0.025103
12.213323	 0.064692	0.024806
12.226656	 0.064460	0.024468
12.239989	 0.064286	0.024158
12.253323	 0.064237	0.023961
12.266656	 0.064302	0.023879
12.279989	 0.064398	0.023791
12.293323	 0.064416	0.023634
12.306656	 0.064349	0.023492
12.319989	 0.064289	0.023418
12.333323	 0.064287	0.023410
12.346656	 0.064380	0.023466
12.359989	 0.064613	0.023517
12.373322	 0.064923	0.023482
12.386656	 0.065182	0.023394
12.399989	 0.065370	0.023311
12.413322	 0.065475	0.023177
12.426656	 0.065415	0.022943
12.439989	 0.065230	0.022723
12.453322	 0.065073	0.022673
12.466656	 0.064977	0.022776
12.479989	 0.064857	0.022882
12.493322	 0.064741	0.022893
12.506656	 0.064752	0.022860
12.519989	 0.064912	0.022871
12.533322	 0.065168	0.022885
12.546656	 0.065468	0.022789
12.559989	 0.065717	0.022585
12.573322	 0.065792	0.022388
12.586656	 0.065728	0.022268
12.599989	 0.065708	0.022250
12.613322	 0.065819	0.022332
12.626656	 0.065994	0.022442
12.639989	 0.066190	0.022506
12.653322	 0.066397	0.022547
12.666656	 0.066587	0.022633
12.679989	 0.066733	0.022766
12.693322	 0.066800	0.022869
12.706656	 0.066788	0.022920
12.719989	 0.066728	0.022955
12.733322	 0.066621	0.022930
12.746655	 0.066505	0.022836
12.759989	 0.066498	0.022813
12.773322	 0.066626	0.022904
12.786655	 0.066755	0.022944
12.799989	 0.066759	0.022838
12.813322	 0.066666	0.022666
12.826655	 0.066634	0.022527
12.839989	 0.066710	0.022456
12.853322	 0.066701	0.022447
12.866655	 0.066498	0.022474
12.879989	 0.066239	0.022520
12.893322	 0.066075	0.022571
12.906655	 0.066017	0.022557
12.919989	 0.066015	0.022454
12.933322	 0.066039	0.022341
12.946655	 0.066091	0.022259
12.959989	 0.066147	0.022173
12.973322	 0.066178	0.022104
12.986655	 0.066238	0.022048
12.999989	 0.066366	0.021958
13.013322	 0.066479	0.021912
13.026655	 0.066509	0.021964
13.039989	 0.066490	0.021975
13.053322	 0.066416	0.021857
13.066655	 0.066268	0.021707
13.079988	 0.066134	0.021606
13.093322	 0.066150	0.021561
13.106655	 0.066269	0.021602
13.119988	 0.066302	0.021674
13.133322	 0.066289	0.021649
13.146655	 0.066443	0.021521
13.159988	 0.066707	0.021390
13.173322	 0.066831	0.021321
13.186655	 0.066742	0.021332
13.199988	 0.066546	0.021367
13.213322	 0.066364	0.021335
13.226655	 0.066280	0.021292
13.239988	 0.066309	0.021367
13.253322	 0.066343	0.021474
13.266655	 0.066297	0.021444
13.279988	 0.066261	0.021343
13.293322	 0.066300	0.021305
13.306655	 0.066375	0.021241
13.319988	 0.066476	0.021028
13.333322	 0.066562	0.020794
13.346655	 0.066597	0.020723
13.359988	 0.066651	0.020790
13.373322	 0.066700	0.020869
13.386655	 0.066602	0.020890
13.399988	 0.066365	0.020873
13.413321	 0.066185	0.020866
13.426655	 0.066201	0.020851
13.439988	 0.066369	0.020829
13.453321	 0.066534	0.020886
13.466655	 0.066646	0.021068
13.479988	 0.066803	0.021286
13.493321	 0.066941	0.021412
13.506655	 0.066867	0.021413
13.519988	 0.066645	0.021297
13.533321	 0.066517	0.021067
13.546655	 0.066547	0.020866
13.559988	 0.066595	0.020903
13.573321	 0.066554	0.021114
13.586655	 0.066494	0.021228
13.599988	 0.066537	0.021160
13.613321	 0.066693	0.021029
13.626655	 0.066912	0.020864
13.639988	 0.067133	0.020648
13.653321	 0.067256	0.020543
13.666655	 0.067217	0.020694
13.679988	 0.067094	0.020949
13.693321	 0.066988	0.021081
13.706655	 0.066874	0.021092
13.719988	 0.066755	0.021110
13.733321	 0.066767	0.021173
13.746655	 0.066963	0.021232
13.759988	 0.067248	0.021243
13.773321	 0.067462	0.021197
13.786654	 0.067488	0.021120
13.799988	 0.067378	0.021076
13.813321	 0.067329	0.021110
13.826654	 0.067468	0.021188
13.839988	 0.067731	0.021285
13.853321	 0.067954	0.021390
13.866654	 0.068035	0.021390
13.879988	 0.067991	0.021224
13.893321	 0.067878	0.021084
13.906654	 0.067780	0.021121
13.919988	 0.067748	0.021185
13.933321	 0.067727	0.021159
13.946654	 0.067746	0.021154
13.959988	 0.067909	0.021224
13.973321	 0.068117	0.021248
13.986654	 0.068189	0.021144
13.999988	 0.068163	0.020966
14.013321	 0.068171	0.020823
14.026654	 0.068222	0.020794
14.039988	 0.068223	0.020825
14.053321	 0.068132	0.020796
14.066654	 0.068013	0.020724
14.079988	 0.067941	0.020702
14.093321	 0.067914	0.020740
14.106654	 0.067920	0.020816
14.119987	 0.068003	0.020956
14.133321	 0.068133	0.021156
14.146654	 0.068134	0.021304
14.159987	 0.067991	0.021280
14.173321	 0.067940	0.021073
14.186654	 0.068074	0.020788
14.199987	 0.068213	0.020611
14.213321	 0.068167	0.020630
14.226654	 0.067967	0.020689
14.239987	 0.067865	0.020599
14.253321	 0.068008	0.020403
14.266654	 0.068172	0.020270
14.279987	 0.068079	0.020237
14.293321	 0.067825	0.020202
14.306654	 0.067723	0.020149
14.319987	 0.067865	0.020179
14.333321	 0.068023	0.020292
14.346654	 0.067991	0.020359
14.359987	 0.067878	0.020312
14.373321	 0.067942	0.020228
14.386654	 0.068155	0.020218
14.399987	 0.068236	0.020286
14.413321	 0.068158	0.020327
14.426654	 0.068160	0.020302
14.439987	 0.068302	0.020312
14.453321	 0.068460	0.020389
14.466654	 0.068606	0.020451
14.479987	 0.068784	0.020489
14.493320	 0.068930	0.020506
14.506654	 0.068934	0.020451
14.519987	 0.068810	0.020382
14.533320	 0.068684	0.020350
14.546654	 0.068670	0.020262
14.559987	 0.068721	0.020135
14.573320	 0.068641	0.020131
14.586654	 0.068363	0.020255
14.599987	 0.068079	0.020366
14.613320	 0.067966	0.020431
14.626654	 0.067970	0.020452
14.639987	 0.067987	0.020368
14.653320	 0.068068	0.020209
14.666654	 0.068200	0.020103
14.679987	 0.068220	0.020117
14.693320	 0.068186	0.020195
14.706654	 0.068305	0.020200
14.719987	 0.068503	0.020081
14.733320	 0.068598	0.019931
14.746654	 0.068622	0.019851
14.759987	 0.068655	0.019852
14.773320	 0.068721	0.019922
14.786654	 0.068858	0.020047
14.799987	 0.068926	0.020137
14.813320	 0.068741	0.020073
14.826653	 0.068479	0.019882
14.839987	 0.068427	0.019740
14.853320	 0.068555	0.019761
14.866653	 0.068668	0.019870
14.879987	 0.068718	0.019962
14.893320	 0.068774	0.020011
14.906653	 0.068838	0.019978
14.919987	 0.068763	0.019891
14.933320	 0.068501	0.019908
14.946653	 0.068318	0.020042
14.959987	 0.068422	0.020115
14.973320	 0.068632	0.020025
14.986653	 0.068685	0.019817
14.999987	 0.068587	0.019627
15.013320	 0.068519	0.019581
15.026653	 0.068596	0.019646
15.039987	 0.068766	0.019676
15.053320	 0.068885	0.019600
15.066653	 0.068846	0.019454
15.079987	 0.068651	0.019350
15.093320	 0.068407	0.019384
15.106653	 0.068318	0.019492
15.119987	 0.068473	0.019515
15.133320	 0.068644	0.019435
15.146653	 0.068614	0.019361
15.159986	 0.068529	0.019305
15.173320	 0.068611	0.019171
15.186653	 0.068761	0.018927
15.199986	 0.068718	0.018609
15.213320	 0.068414	0.018240
15.226653	 0.067959	0.017889
15.239986	 0.067486	0.017630
15.253320	 0.067088	0.017398
15.266653	 0.066810	0.017085
15.279986	 0.066720	0.016769
15.293320	 0.066888	0.016642
15.306653	 0.067163	0.016733
15.319986	 0.067263	0.016891
15.333320	 0.067084	0.016971
15.346653	 0.066788	0.016927
15.359986	 0.066650	0.016814
15.373320	 0.066767	0.016726
15.386653	 0.066912	0.016716
15.399986	 0.066890	0.016807
15.413320	 0.066817	0.017003
15.426653	 0.066828	0.017216
15.439986	 0.066887	0.017333
15.453320	 0.066921	0.017341
15.466653	 0.066947	0.017287
15.479986	 0.067057	0.017244
15.493320	 0.067235	0.017285
15.506653	 0.067387	0.017402
15.519986	 0.067534	0.017549
15.533319	 0.067717	0.017696
15.546653	 0.067876	0.017773
15.559986	 0.067961	0.017757
15.573319	 0.068063	0.017807
15.586653	 0.068276	0.018030
15.599986	 0.068448	0.018258
15.613319	 0.068355	0.018259
15.626653	 0.068094	0.018009
15.639986	 0.067953	0.017688
15.653319	 0.068025	0.017507
15.666653	 0.068204	0.017504
15.679986	 0.068367	0.017550
15.693319	 0.068495	0.017586
15.706653	 0.068622	0.017699
15.719986	 0.068738	0.017910
15.733319	 0.068793	0.018037
15.746653	 0.068740	0.017951
15.759986	 0.068630	0.017788
15.773319	 0.068588	0.017696
15.786653	 0.068587	0.017651
15.799986	 0.068548	0.017626
15.813319	 0.068572	0.017678
15.826653	 0.068709	0.017859
15.839986	 0.068796	0.018109
15.853319	 0.068695	0.018287
15.866652	 0.068504	0.018335
15.879986	 0.068453	0.018293
15.893319	 0.068598	0.018166
15.906652	 0.068740	0.017991
15.919986	 0.068735	0.017881
15.933319	 0.068706	0.017837
15.946652	 0.068803	0.017783
15.959986	 0.068973	0.017739
15.973319	 0.069076	0.017783
15.986652	 0.069054	0.017927
15.999986	 0.068933	0.018068
16.013319	 0.068756	0.018113
16.026653	 0.068536	0.018127
16.039988	 0.068365	0.018160
16.053322	 0.068424	0.018093
16.066656	 0.068746	0.017865
16.079990	 0.069126	0.017642
16.093325	 0.069337	0.017589
16.106659	 0.069342	0.017676
16.119993	 0.069272	0.017801
16.133327	 0.069268	0.017906
16.146662	 0.069329	0.017978
16.159996	 0.069334	0.018021
16.173330	 0.069251	0.018017
16.186665	 0.069184	0.017924
16.199999	 0.069241	0.017758
16.213333	 0.069486	0.017635
16.226667	 0.069903	0.017655
16.240002	 0.070442	0.017792
16.253336	 0.071160	0.018037
16.266670	 0.072181	0.018551
16.280005	 0.074055	0.019918
16.293339	 0.078857	0.024281
16.306673	 0.089413	0.034974
16.320007	 0.104064	0.050944
16.333342	 0.113812	0.063102
16.346676	 0.110416	0.062822
16.360010	 0.095926	0.052179
16.373344	 0.079300	0.040141
16.386679	 0.066441	0.032231
16.400013	 0.057440	0.028125
16.413347	 0.050397	0.025746
16.426682	 0.044231	0.024011
16.440016	 0.038809	0.022655
16.453350	 0.034329	0.021543
16.466684	 0.030729	0.020587
16.480019	 0.027584	0.019793
16.493353	 0.024628	0.019138
16.506687	 0.021991	0.018512
16.520021	 0.019835	0.017869
16.533356	 0.018144	0.017288
16.546690	 0.016750	0.016786
16.560024	 0.015471	0.016302
16.573359	 0.014361	0.015848
16.586693	 0.013512	0.015497
16.600027	 0.012789	0.015206
16.613361	 0.012016	0.014827
16.626696	 0.011151	0.014250
16.640030	 0.010307	0.013528
16.653364	 0.009646	0.012825
16.666698	 0.009197	0.012228
16.680033	 0.008835	0.011701
16.693367	 0.008383	0.011161
16.706701	 0.007715	0.010533
16.720036	 0.006879	0.009826
16.733370	 0.006063	0.009099
16.746704	 0.005348	0.008364
16.760038	 0.004624	0.007613
16.773373	 0.003771	0.006895
16.786707	 0.002877	0.006261
16.800041	 0.002121	0.005673
16.813375	 0.001458	0.005053
16.826710	 0.000737	0.004379
16.840044	 -0.000043	0.003645
16.853378	 -0.000845	0.002830
16.866713	 -0.001643	0.002020
16.880047	 -0.002369	0.001335
16.893381	 -0.003003	0.000723
16.906715	 -0.003576	0.000029
16.920050	 -0.004112	-0.000788
16.933384	 -0.004621	-0.001650
16.946718	 -0.005076	-0.002460
16.960052	 -0.005505	-0.003119
16.973387	 -0.006031	-0.003611
16.986721	 -0.006654	-0.004037
17.000055	 -0.007173	-0.004451
17.013390	 -0.007508	-0.004873
17.026724	 -0.007766	-0.005361
17.040058	 -0.007986	-0.005914
17.053392	 -0.008148	-0.006439
17.066727	 -0.008287	-0.006819
17.080061	 -0.008384	-0.006955
17.093395	 -0.008415	-0.006924
17.106730	 -0.008434	-0.006915
17.120064	 -0.008427	-0.006898
17.133398	 -0.008310	-0.006692
17.146732	 -0.008110	-0.006325
17.160067	 -0.007945	-0.006064
17.173401	 -0.007843	-0.006085
17.186735	 -0.007712	-0.006243
17.200069	 -0.007478	-0.006223
17.213404	 -0.007166	-0.005896
17.226738	 -0.006833	-0.005437
17.240072	 -0.006494	-0.005087
17.253407	 -0.006132	-0.004894
17.266741	 -0.005723	-0.004757
17.280075	 -0.005279	-0.004591
17.293409	 -0.004862	-0.004333
17.306744	 -0.004531	-0.003933
17.320078	 -0.004295	-0.003444
17.333412	 -0.004117	-0.003029
17.346746	 -0.003945	-0.002811
17.360081	 -0.003771	-0.002742
17.373415	 -0.003603	-0.002675
17.386749	 -0.003480	-0.002528
17.400084	 -0.003413	-0.002370
17.413418	 -0.003308	-0.002274
17.426752	 -0.003057	-0.002155
17.440086	 -0.002680	-0.001907
17.453421	 -0.002339	-0.001610
17.466755	 -0.002151	-0.001418
17.480089	 -0.002039	-0.001367
17.493423	 -0.001913	-0.001411
17.506758	 -0.001817	-0.001512
17.520092	 -0.001758	-0.001633
17.533426	 -0.001653	-0.001691
17.546761	 -0.001501	-0.001591
17.560095	 -0.001406	-0.001345
17.573429	 -0.001449	-0.001067
17.586763	 -0.001659	-0.000863
17.600098	 -0.001971	-0.000746
17.613432	 -0.002177	-0.000692
17.626766	 -0.002114	-0.000690
17.640100	 -0.001851	-0.000751
17.653435	 -0.001592	-0.000832
17.666769	 -0.001486	-0.000819
17.680103	 -0.001541	-0.000728
17.693438	 -0.001684	-0.000709
17.706772	 -0.001890	-0.000759
17.720106	 -0.002084	-0.000758
17.733440	 -0.002147	-0.000747
17.746775	 -0.002090	-0.000855
17.760109	 -0.001989	-0.001039
17.773443	 -0.001894	-0.001114
17.786777	 -0.001862	-0.001044
17.800112	 -0.001867	-0.001026
17.813446	 -0.001827	-0.001155
17.826780	 -0.001760	-0.001224
17.840115	 -0.001734	-0.001087
17.853449	 -0.001723	-0.000920
17.866783	 -0.001624	-0.000874
17.880117	 -0.001477	-0.000888
17.893452	 -0.001452	-0.000926
17.906786	 -0.001571	-0.000989
17.920120	 -0.001758	-0.001042
17.933455	 -0.001975	-0.001123
17.946789	 -0.002121	-0.001213
17.960123	 -0.002045	-0.001139
17.973457	 -0.001749	-0.000903
17.986792	 -0.001417	-0.000731
18.000126	 -0.001201	-0.000723
18.013460	 -0.001128	-0.000797
18.026794	 -0.001234	-0.000872
18.040129	 -0.001486	-0.000910
18.053463	 -0.001688	-0.000907
18.066797	 -0.001677	-0.000875
18.080132	 -0.001495	-0.000797
18.093466	 -0.001266	-0.000660
18.106800	 -0.001055	-0.000511
18.120134	 -0.000920	-0.000435
18.133469	 -0.000957	-0.000469
18.146803	 -0.001151	-0.000518
18.160137	 -0.001295	-0.000488
18.173471	 -0.001237	-0.000469
18.186806	 -0.001072	-0.000518
18.200140	 -0.000966	-0.000538
18.213474	 -0.000942	-0.000479
18.226809	 -0.000959	-0.000393
18.240143	 -0.001071	-0.000349
18.253477	 -0.001263	-0.000389
18.266811	 -0.001327	-0.000467
18.280146	 -0.001186	-0.000520
18.293480	 -0.001087	-0.000578
18.306814	 -0.001199	-0.000656
18.320148	 -0.001366	-0.000678
18.333483	 -0.001487	-0.000640
18.346817	 -0.001659	-0.000618
18.360151	 -0.001867	-0.000636
18.373486	 -0.001995	-0.000682
18.386820	 -0.002055	-0.000761
18.400154	 -0.002096	-0.000826
18.413488	 -0.002069	-0.000828
18.426823	 -0.001972	-0.000838
18.440157	 -0.001874	-0.000898
18.453491	 -0.001777	-0.000930
18.466825	 -0.001656	-0.000948
18.480160	 -0.001582	-0.001042
18.493494	 -0.001623	-0.001154
18.506828	 -0.001707	-0.001142
18.520163	 -0.001785	-0.001037
18.533497	 -0.001880	-0.001043
18.546831	 -0.001924	-0.001235
18.560165	 -0.001843	-0.001438
18.573500	 -0.001734	-0.001469
18.586834	 -0.001715	-0.001351
18.600168	 -0.001825	-0.001214
18.613503	 -0.002029	-0.001122
18.626837	 -0.002156	-0.001082
18.640171	 -0.002042	-0.001121
18.653505	 -0.001797	-0.001210
18.666840	 -0.001698	-0.001240
18.680174	 -0.001810	-0.001169
18.693508	 -0.001937	-0.001071
18.706842	 -0.001899	-0.001008
18.720177	 -0.001687	-0.000932
18.733511	 -0.001401	-0.000802
18.746845	 -0.001194	-0.000731
18.760180	 -0.001206	-0.000807
18.773514	 -0.001413	-0.000918
18.786848	 -0.001627	-0.000955
18.800182	 -0.001668	-0.000928
18.813517	 -0.001511	-0.000844
18.826851	 -0.001285	-0.000746
18.840185	 -0.001099	-0.000731
18.853519	 -0.000967	-0.000766
18.866854	 -0.000927	-0.000747
18.880188	 -0.001018	-0.000709
18.893522	 -0.001167	-0.000720
18.906857	 -0.001286	-0.000724
18.920191	 -0.001366	-0.000663
18.933525	 -0.001432	-0.000668
18.946859	 -0.001538	-0.000884
18.960194	 -0.001743	-0.001189
18.973528	 -0.001956	-0.001322
18.986862	 -0.002029	-0.001244
19.000196	 -0.002001	-0.001129
19.013531	 -0.001965	-0.001083
19.026865	 -0.001911	-0.001097
19.040199	 -0.001811	-0.001159
19.053534	 -0.001663	-0.001200
19.066868	 -0.001480	-0.001145
19.080202	 -0.001387	-0.001058
19.093536	 -0.001482	-0.001045
19.106871	 -0.001624	-0.001062
19.120205	 -0.001669	-0.001021
19.133539	 -0.001657	-0.000936
19.146873	 -0.001628	-0.000858
19.160208	 -0.001546	-0.000828
19.173542	 -0.001434	-0.000888
19.186876	 -0.001403	-0.001026
19.200211	 -0.001505	-0.001144
19.213545	 -0.001693	-0.001170
19.226879	 -0.001895	-0.001186
19.240213	 -0.002011	-0.001310
19.253548	 -0.001991	-0.001467
19.266882	 -0.001976	-0.001501
19.280216	 -0.002078	-0.001406
19.293550	 -0.002175	-0.001299
19.306885	 -0.002154	-0.001234
19.320219	 -0.002074	-0.001231
19.333553	 -0.002016	-0.001350
19.346888	 -0.001979	-0.001543
19.360222	 -0.001913	-0.001631
19.373556	 -0.001788	-0.001569
19.386890	 -0.001637	-0.001481
19.400225	 -0.001573	-0.001445
19.413559	 -0.001696	-0.001450
19.426893	 -0.001949	-0.001456
19.440228	 -0.002118	-0.001432
19.453562	 -0.002045	-0.001397
19.466896	 -0.001869	-0.001387
19.480230	 -0.001905	-0.001412
19.493565	 -0.002238	-0.001473
19.506899	 -0.002633	-0.001528
19.520233	 -0.002844	-0.001520
19.533567	 -0.002845	-0.001506
19.546902	 -0.002714	-0.001572
19.560236	 -0.002479	-0.001645
19.573570	 -0.002225	-0.001586
19.586905	 -0.002111	-0.001397
19.600239	 -0.002112	-0.001218
19.613573	 -0.002100	-0.001162
19.626907	 -0.002086	-0.001199
19.640242	 -0.002088	-0.001241
19.653576	 -0.002059	-0.001250
19.666910	 -0.002034	-0.001215
19.680244	 -0.002063	-0.001153
19.693579	 -0.002110	-0.001121
19.706913	 -0.002180	-0.001169
19.720247	 -0.002316	-0.001293
19.733582	 -0.002455	-0.001393
19.746916	 -0.002495	-0.001380
19.760250	 -0.002441	-0.001320
19.773584	 -0.002377	-0.001338
19.786919	 -0.002314	-0.001407
19.800253	 -0.002204	-0.001369
19.813587	 -0.002101	-0.001187
19.826921	 -0.002061	-0.001028
19.840256	 -0.001995	-0.000999
19.853590	 -0.001822	-0.001036
19.866924	 -0.001654	-0.001080
19.880259	 -0.001607	-0.001118
19.893593	 -0.001606	-0.001107
19.906927	 -0.001547	-0.001022
19.920261	 -0.001463	-0.000894
19.933596	 -0.001393	-0.000751
19.946930	 -0.001303	-0.000606
19.960264	 -0.001171	-0.000523
19.973598	 -0.001092	-0.000571
19.986933	 -0.001177	-0.000682

*------------------------ End of raw data
Results for Channel	1	=	242.00	nm
Title:	Report Title
Run File:	C:\HPLC\PET 2025\2025.01.13\bm24_60c_pw004.run
--------------
Injection Info
--------------
Method:	C:\METODOS EQUIPO 2 2023-2024\20241201 PET_Calibrado TPA MHET BHET DIMER.mth
Sample:	BM24_60C_pw
Injection Date:	Tue Jan 14 13:09:57 2025
Manual injection
Operator:	Paloma
Instrument:	3
Notes:	
---------
Misc Info
---------
Workstation:	HPLC
Bus Address:	44
Run Time:	0.000	to	20.000	min.
-----------
Recalc Info
-----------
Recalc Method:	c:\metodos equipo 2 2023-2024\20241201 pet_calibrado tpa mhet bhet dimer.mth
Recalc Date:	Tue Jan 14 15:34:19 2025
Operator:	Paloma
Instrument:	3
Notes:	
Sample Rate:	5.000 Hz.
Measurement Type:	1 = Area
Calculation Type:	4 = ExtStd
Normalize Results:	No
------------------------
Peak Info for Channel 1
------------------------
3 Peaks (tR	Timeoffset	RRT	Sepcode	Width	Counts	Result	Name)
7.040	0.019	0.0000	BB	6.76	648982	11.781744	MHET (uM)
7.365	0.022	0.0000	BB	0.00	191858	2.271073	BHET (uM)
9.004	-0.106	0.0000	BB	7.64	469316	8.293226	DIMER (uM)

Results for Channel	2	=	260.00	nm
Title:	Report Title
Run File:	C:\HPLC\PET 2025\2025.01.13\bm24_60c_pw004.run
--------------
Injection Info
--------------
Method:	C:\METODOS EQUIPO 2 2023-2024\20241201 PET_Calibrado TPA MHET BHET DIMER.mth
Sample:	BM24_60C_pw
Injection Date:	Tue Jan 14 13:09:57 2025
Manual injection
Operator:	Paloma
Instrument:	3
Notes:	
---------
Misc Info
---------
Workstation:	HPLC
Bus Address:	44
Run Time:	0.000	to	20.000	min.
-----------
Recalc Info
-----------
Recalc Method:	C:\METODOS EQUIPO 2 2023-2024\20241201 PET_Calibrado TPA MHET BHET DIMER.mth
Recalc Date:	Tue Jan 14 13:30:03 2025
Operator:	Paloma
Instrument:	3
Notes:	
Sample Rate:	5.000 Hz.
Measurement Type:	1 = Area
Calculation Type:	4 = ExtStd
Normalize Results:	No
------------------------
Peak Info for Channel 2
------------------------
3 Peaks (tR	Timeoffset	RRT	Sepcode	Width	Counts	Result	Name)
1.443	0.000	0.0000	BP	4.46	4163790	0.000000	
1.654	0.000	0.0000	PP	0.00	500776	0.000000	
1.930	0.000	0.0000	PB	0.00	2188383	0.000000	
