# Supplementary material for: Engineering Escherichia coli for polyethylene terephthalate powder biodegradation via recoding of an outer membrane protein
Source: iScience. 2026 Jan 2;29(2):114621. doi: 10.1016/j.isci.2025.114621 (PMC12860643; doi:10.1016/j.isci.2025.114621)
Supplement: Data S2. Raw HPLC and UHPLC-MS data — (A) Unprocessed HPLC data files supporting Figures 4, S3, S5, Tables 1 and S4. Files are provided in.txt format corresponding to the data extracted with Varian ProStar software (Varian Inc., Palo Alto, California, USA). Each file contains absorbance values (in arbitrary units) recorded over time under the analytical conditions described in STAR Methods. (B) Raw UHPLC-MS files supporting Figure S4. The chromatograms and mass spectrometry data can be analyzed with the software MassLynx V4.1 (Waters) to obtain the mass spectra of the oligomers TET and TETE. Analytical conditions described in STAR Methods. (A and B) The unprocessed HPLC and UHPLC-MS files have been deposited at Zenodo under the identifier https://zenodo.org/records/17578239. [file mmc5.zip › Data S2/A. HPLC/Figure S3/EfeOm nPET 37_1.TXT]

File	C:\HPLC\PET 2025\2025.06.04\bm29_npet_37c_24h.run	Filetype	63
WTOASCII Parameters:	C:\star\WTOASCII.TXT
 1 channels
   Channel	 1	242.00	nm	in AU
Base rate 5.0000 Hz	Bunch 2	Effective rate 5.00000 Hz.	T = 0.003333 min.
6000 points	from	0.000	to	20.000	minutes
Sampling every 4 point(s)
Printing points from	0.000	to	20.000 min, point 0 to 5999
Channels	1	to	1
0.000000	 0.000000
0.013333	 -0.000231
0.026667	 -0.000329
0.040000	 -0.000338
0.053333	 -0.000322
0.066667	 -0.000335
0.080000	 -0.000343
0.093333	 -0.000191
0.106667	 0.000069
0.120000	 0.000168
0.133333	 0.000118
0.146667	 0.000147
0.160000	 0.000120
0.173333	 -0.000238
0.186667	 -0.000709
0.200000	 -0.000896
0.213333	 -0.000832
0.226667	 -0.000729
0.240000	 -0.000562
0.253333	 -0.000194
0.266667	 0.000351
0.280000	 0.000817
0.293333	 0.000958
0.306667	 0.000859
0.320000	 0.000787
0.333333	 0.000861
0.346667	 0.001000
0.360000	 0.001066
0.373333	 0.001037
0.386667	 0.001005
0.400000	 0.000962
0.413333	 0.000796
0.426667	 0.000579
0.440000	 0.000509
0.453333	 0.000595
0.466666	 0.000713
0.480000	 0.000811
0.493333	 0.000905
0.506666	 0.000983
0.520000	 0.000939
0.533333	 0.000628
0.546666	 0.000184
0.560000	 0.000109
0.573333	 0.000579
0.586666	 0.000977
0.600000	 0.000710
0.613333	 0.000069
0.626666	 -0.000295
0.640000	 -0.000262
0.653333	 -0.000123
0.666666	 0.000020
0.680000	 0.000165
0.693333	 0.000154
0.706666	 -0.000073
0.720000	 -0.000316
0.733333	 -0.000308
0.746666	 0.000009
0.760000	 0.000378
0.773333	 0.000489
0.786666	 0.000344
0.800000	 0.000200
0.813333	 0.000235
0.826666	 0.000334
0.839999	 0.000320
0.853333	 0.000286
0.866666	 0.000410
0.879999	 0.000586
0.893333	 0.000584
0.906666	 0.000438
0.919999	 0.000448
0.933333	 0.000786
0.946666	 0.001239
0.959999	 0.001444
0.973333	 0.001265
0.986666	 0.000853
0.999999	 0.000502
1.013333	 0.000491
1.026666	 0.000831
1.039999	 0.001232
1.053333	 0.001416
1.066666	 0.001376
1.079999	 0.001304
1.093333	 0.001398
1.106666	 0.001661
1.119999	 0.001797
1.133333	 0.001569
1.146666	 0.001193
1.159999	 0.001033
1.173333	 0.001109
1.186666	 0.001206
1.199999	 0.001213
1.213333	 0.001128
1.226666	 0.000928
1.239999	 0.000695
1.253332	 0.000635
1.266666	 0.000737
1.279999	 0.000859
1.293332	 0.001031
1.306666	 0.001269
1.319999	 0.001408
1.333332	 0.001314
1.346666	 0.001003
1.359999	 0.000552
1.373332	 0.000097
1.386666	 -0.000152
1.399999	 0.000052
1.413332	 0.002894
1.426666	 0.018956
1.439999	 0.066594
1.453332	 0.149800
1.466666	 0.241802
1.479999	 0.307757
1.493332	 0.335750
1.506666	 0.335585
1.519999	 0.321183
1.533332	 0.302013
1.546666	 0.282801
1.559999	 0.265381
1.573332	 0.250120
1.586666	 0.236732
1.599999	 0.224823
1.613332	 0.213798
1.626665	 0.202986
1.639999	 0.192028
1.653332	 0.180757
1.666665	 0.169301
1.679999	 0.158113
1.693332	 0.147338
1.706665	 0.136623
1.719999	 0.125638
1.733332	 0.114505
1.746665	 0.103697
1.759999	 0.093471
1.773332	 0.083737
1.786665	 0.074639
1.799999	 0.066561
1.813332	 0.059494
1.826665	 0.053116
1.839999	 0.047398
1.853332	 0.042559
1.866665	 0.038693
1.879999	 0.035806
1.893332	 0.033857
1.906665	 0.032676
1.919999	 0.031931
1.933332	 0.031140
1.946665	 0.029975
1.959998	 0.028396
1.973332	 0.026469
1.986665	 0.024353
1.999998	 0.022255
2.013332	 0.020283
2.026665	 0.018482
2.039999	 0.016845
2.053332	 0.015319
2.066665	 0.013891
2.079998	 0.012605
2.093332	 0.011487
2.106665	 0.010489
2.119998	 0.009607
2.133332	 0.008895
2.146665	 0.008290
2.159998	 0.007720
2.173332	 0.007219
2.186665	 0.006717
2.199998	 0.006144
2.213332	 0.005598
2.226665	 0.005179
2.239998	 0.004992
2.253332	 0.005077
2.266665	 0.005203
2.279998	 0.005116
2.293332	 0.004856
2.306665	 0.004627
2.319998	 0.004561
2.333332	 0.004646
2.346665	 0.004780
2.359998	 0.004850
2.373332	 0.004772
2.386665	 0.004507
2.399998	 0.004121
2.413332	 0.003754
2.426665	 0.003530
2.439998	 0.003507
2.453331	 0.003547
2.466665	 0.003407
2.479998	 0.003122
2.493331	 0.002974
2.506665	 0.003060
2.519998	 0.003258
2.533331	 0.003576
2.546665	 0.004009
2.559998	 0.004166
2.573331	 0.003793
2.586665	 0.003344
2.599998	 0.003291
2.613331	 0.003456
2.626665	 0.003450
2.639998	 0.003199
2.653331	 0.002949
2.666665	 0.002918
2.679998	 0.002941
2.693331	 0.002733
2.706665	 0.002426
2.719998	 0.002338
2.733331	 0.002393
2.746665	 0.002325
2.759998	 0.002119
2.773331	 0.001979
2.786664	 0.002073
2.799998	 0.002337
2.813331	 0.002537
2.826664	 0.002610
2.839998	 0.002657
2.853331	 0.002672
2.866664	 0.002589
2.879998	 0.002451
2.893331	 0.002330
2.906664	 0.002309
2.919998	 0.002448
2.933331	 0.002605
2.946664	 0.002636
2.959998	 0.002609
2.973331	 0.002577
2.986664	 0.002529
2.999998	 0.002501
3.013331	 0.002464
3.026664	 0.002382
3.039998	 0.002287
3.053331	 0.002108
3.066664	 0.001799
3.079998	 0.001642
3.093331	 0.001825
3.106664	 0.002008
3.119998	 0.001876
3.133331	 0.001620
3.146664	 0.001516
3.159997	 0.001566
3.173331	 0.001666
3.186664	 0.001731
3.199997	 0.001691
3.213331	 0.001578
3.226664	 0.001561
3.239997	 0.001725
3.253331	 0.001883
3.266664	 0.001904
3.279997	 0.002006
3.293331	 0.002249
3.306664	 0.002305
3.319997	 0.002094
3.333331	 0.001930
3.346664	 0.001913
3.359997	 0.001918
3.373331	 0.001977
3.386664	 0.002097
3.399997	 0.002125
3.413331	 0.002036
3.426664	 0.001961
3.439997	 0.001918
3.453331	 0.001788
3.466664	 0.001533
3.479997	 0.001256
3.493330	 0.001154
3.506664	 0.001327
3.519997	 0.001599
3.533330	 0.001693
3.546664	 0.001573
3.559997	 0.001464
3.573330	 0.001572
3.586664	 0.001886
3.599997	 0.002142
3.613330	 0.002087
3.626664	 0.001743
3.639997	 0.001297
3.653330	 0.000924
3.666664	 0.000714
3.679997	 0.000681
3.693330	 0.000788
3.706664	 0.000854
3.719997	 0.000632
3.733330	 0.000217
3.746664	 -0.000029
3.759997	 -0.000031
3.773330	 -0.000026
3.786664	 -0.000103
3.799997	 -0.000060
3.813330	 0.000204
3.826663	 0.000487
3.839997	 0.000611
3.853330	 0.000626
3.866663	 0.000648
3.879997	 0.000653
3.893330	 0.000566
3.906663	 0.000480
3.919997	 0.000509
3.933330	 0.000523
3.946663	 0.000361
3.959997	 0.000119
3.973330	 0.000014
3.986663	 0.000127
3.999997	 0.000390
4.013330	 0.000641
4.026663	 0.000721
4.039997	 0.000573
4.053330	 0.000286
4.066663	 0.000080
4.079997	 0.000082
4.093330	 0.000189
4.106663	 0.000321
4.119997	 0.000458
4.133330	 0.000482
4.146663	 0.000359
4.159997	 0.000242
4.173330	 0.000208
4.186663	 0.000137
4.199996	 -0.000054
4.213330	 -0.000243
4.226663	 -0.000324
4.239996	 -0.000323
4.253330	 -0.000262
4.266663	 -0.000222
4.279996	 -0.000301
4.293330	 -0.000366
4.306663	 -0.000195
4.319996	 0.000234
4.333330	 0.000767
4.346663	 0.001157
4.359996	 0.001182
4.373330	 0.000837
4.386663	 0.000381
4.399996	 0.000113
4.413330	 0.000108
4.426663	 0.000195
4.439996	 0.000204
4.453330	 0.000220
4.466663	 0.000427
4.479996	 0.000653
4.493330	 0.000597
4.506663	 0.000419
4.519996	 0.000431
4.533329	 0.000546
4.546663	 0.000573
4.559996	 0.000571
4.573329	 0.000645
4.586663	 0.000760
4.599996	 0.000834
4.613329	 0.000870
4.626663	 0.000912
4.639996	 0.000970
4.653329	 0.001040
4.666663	 0.001105
4.679996	 0.001027
4.693329	 0.000737
4.706663	 0.000433
4.719996	 0.000236
4.733329	 0.000099
4.746663	 0.000080
4.759996	 0.000293
4.773329	 0.000726
4.786663	 0.001129
4.799996	 0.001212
4.813329	 0.001032
4.826663	 0.000896
4.839996	 0.000894
4.853329	 0.000916
4.866663	 0.000963
4.879996	 0.001008
4.893329	 0.000886
4.906662	 0.000661
4.919996	 0.000540
4.933329	 0.000477
4.946662	 0.000364
4.959996	 0.000279
4.973329	 0.000292
4.986662	 0.000377
4.999996	 0.000455
5.013329	 0.000386
5.026662	 0.000121
5.039996	 -0.000172
5.053329	 -0.000350
5.066662	 -0.000457
5.079996	 -0.000499
5.093329	 -0.000474
5.106662	 -0.000523
5.119996	 -0.000694
5.133329	 -0.000888
5.146662	 -0.001042
5.159996	 -0.001053
5.173329	 -0.000819
5.186662	 -0.000441
5.199996	 -0.000128
5.213329	 0.000038
5.226662	 0.000148
5.239995	 0.000270
5.253329	 0.000336
5.266662	 0.000256
5.279995	 0.000084
5.293329	 -0.000021
5.306662	 -0.000005
5.319995	 -0.000050
5.333329	 -0.000310
5.346662	 -0.000570
5.359995	 -0.000591
5.373329	 -0.000526
5.386662	 -0.000556
5.399995	 -0.000519
5.413329	 -0.000244
5.426662	 0.000162
5.439995	 0.000441
5.453329	 0.000460
5.466662	 0.000397
5.479995	 0.000409
5.493329	 0.000327
5.506662	 0.000041
5.519995	 -0.000266
5.533329	 -0.000417
5.546662	 -0.000447
5.559995	 -0.000533
5.573328	 -0.000725
5.586662	 -0.000824
5.599995	 -0.000696
5.613328	 -0.000467
5.626662	 -0.000264
5.639995	 -0.000104
5.653328	 0.000026
5.666662	 0.000128
5.679995	 0.000179
5.693328	 0.000089
5.706662	 -0.000127
5.719995	 -0.000162
5.733328	 0.000243
5.746662	 0.000898
5.759995	 0.001417
5.773328	 0.001714
5.786662	 0.001941
5.799995	 0.002125
5.813328	 0.002239
5.826662	 0.002435
5.839995	 0.002917
5.853328	 0.003676
5.866662	 0.004404
5.879995	 0.004792
5.893328	 0.004871
5.906662	 0.004890
5.919995	 0.005091
5.933328	 0.005669
5.946661	 0.006551
5.959995	 0.007365
5.973328	 0.007911
5.986661	 0.008311
5.999995	 0.008702
6.013328	 0.009118
6.026661	 0.009576
6.039995	 0.010146
6.053328	 0.010827
6.066661	 0.011418
6.079995	 0.011817
6.093328	 0.012204
6.106661	 0.012701
6.119995	 0.013166
6.133328	 0.013521
6.146661	 0.013944
6.159995	 0.014605
6.173328	 0.015375
6.186661	 0.015972
6.199995	 0.016295
6.213328	 0.016477
6.226661	 0.016722
6.239995	 0.017108
6.253328	 0.017511
6.266661	 0.017850
6.279994	 0.018182
6.293328	 0.018452
6.306661	 0.018597
6.319994	 0.018816
6.333328	 0.019313
6.346661	 0.019879
6.359994	 0.020159
6.373328	 0.020117
6.386661	 0.019979
6.399994	 0.019968
6.413328	 0.020153
6.426661	 0.020430
6.439994	 0.020643
6.453328	 0.020657
6.466661	 0.020451
6.479994	 0.020132
6.493328	 0.019891
6.506661	 0.019950
6.519994	 0.020296
6.533328	 0.020651
6.546661	 0.020825
6.559994	 0.020869
6.573328	 0.020909
6.586661	 0.021017
6.599994	 0.021145
6.613328	 0.021087
6.626661	 0.020886
6.639994	 0.020959
6.653327	 0.021434
6.666661	 0.021937
6.679994	 0.022148
6.693327	 0.022143
6.706661	 0.022196
6.719994	 0.022417
6.733327	 0.022673
6.746661	 0.022878
6.759994	 0.023111
6.773327	 0.023336
6.786661	 0.023379
6.799994	 0.023269
6.813327	 0.023245
6.826661	 0.023421
6.839994	 0.023705
6.853327	 0.023942
6.866661	 0.024115
6.879994	 0.024321
6.893327	 0.024526
6.906661	 0.024599
6.919994	 0.024459
6.933327	 0.024129
6.946661	 0.023813
6.959994	 0.023778
6.973327	 0.024018
6.986660	 0.024261
6.999994	 0.024401
7.013327	 0.024564
7.026660	 0.024711
7.039994	 0.024728
7.053327	 0.024803
7.066660	 0.025085
7.079994	 0.025382
7.093327	 0.025545
7.106660	 0.025675
7.119994	 0.025927
7.133327	 0.026416
7.146660	 0.027107
7.159994	 0.027759
7.173327	 0.028096
7.186660	 0.028041
7.199994	 0.027855
7.213327	 0.027870
7.226660	 0.028071
7.239994	 0.028196
7.253327	 0.028183
7.266660	 0.028195
7.279994	 0.028258
7.293327	 0.028279
7.306660	 0.028318
7.319993	 0.028422
7.333327	 0.028462
7.346660	 0.028375
7.359993	 0.028329
7.373327	 0.028551
7.386660	 0.028989
7.399993	 0.029326
7.413327	 0.029480
7.426660	 0.029679
7.439993	 0.030060
7.453327	 0.030547
7.466660	 0.030948
7.479993	 0.031144
7.493327	 0.031301
7.506660	 0.031634
7.519993	 0.032059
7.533327	 0.032348
7.546660	 0.032413
7.559993	 0.032427
7.573327	 0.032617
7.586660	 0.032864
7.599993	 0.032897
7.613327	 0.032826
7.626660	 0.033007
7.639993	 0.033458
7.653327	 0.033822
7.666660	 0.033917
7.679993	 0.033937
7.693326	 0.034082
7.706660	 0.034268
7.719993	 0.034337
7.733326	 0.034299
7.746660	 0.034340
7.759993	 0.034589
7.773326	 0.034880
7.786660	 0.035046
7.799993	 0.035093
7.813326	 0.035064
7.826660	 0.035052
7.839993	 0.035162
7.853326	 0.035408
7.866660	 0.035731
7.879993	 0.036068
7.893326	 0.036389
7.906660	 0.036712
7.919993	 0.037007
7.933326	 0.037160
7.946660	 0.037144
7.959993	 0.037064
7.973326	 0.037103
7.986660	 0.037382
7.999993	 0.037796
8.013327	 0.038123
8.026660	 0.038380
8.039993	 0.038800
8.053327	 0.039327
8.066660	 0.039600
8.079993	 0.039509
8.093327	 0.039337
8.106660	 0.039314
8.119993	 0.039482
8.133327	 0.039930
8.146660	 0.040743
8.159993	 0.041714
8.173326	 0.042410
8.186660	 0.042549
8.199993	 0.042225
8.213326	 0.041851
8.226660	 0.041747
8.239993	 0.041860
8.253326	 0.042036
8.266660	 0.042250
8.279993	 0.042461
8.293326	 0.042572
8.306660	 0.042586
8.319993	 0.042556
8.333326	 0.042474
8.346660	 0.042417
8.359993	 0.042610
8.373326	 0.043073
8.386660	 0.043428
8.399993	 0.043318
8.413326	 0.042875
8.426660	 0.042617
8.439993	 0.042833
8.453326	 0.043217
8.466660	 0.043395
8.479993	 0.043485
8.493326	 0.043676
8.506660	 0.043849
8.519993	 0.043916
8.533326	 0.043935
8.546659	 0.043976
8.559993	 0.044099
8.573326	 0.044279
8.586659	 0.044439
8.599993	 0.044630
8.613326	 0.044971
8.626659	 0.045428
8.639993	 0.045792
8.653326	 0.045942
8.666659	 0.046048
8.679993	 0.046279
8.693326	 0.046551
8.706659	 0.046786
8.719993	 0.047049
8.733326	 0.047283
8.746659	 0.047393
8.759993	 0.047547
8.773326	 0.047923
8.786659	 0.048378
8.799993	 0.048613
8.813326	 0.048512
8.826659	 0.048287
8.839993	 0.048300
8.853326	 0.048689
8.866659	 0.049295
8.879992	 0.049858
8.893326	 0.050169
8.906659	 0.050250
8.919992	 0.050301
8.933326	 0.050379
8.946659	 0.050393
8.959992	 0.050295
8.973326	 0.050055
8.986659	 0.049683
8.999992	 0.049381
9.013326	 0.049454
9.026659	 0.050014
9.039992	 0.050857
9.053326	 0.051669
9.066659	 0.052240
9.079992	 0.052449
9.093326	 0.052285
9.106659	 0.051980
9.119992	 0.051837
9.133326	 0.051933
9.146659	 0.052200
9.159992	 0.052527
9.173326	 0.052648
9.186659	 0.052405
9.199992	 0.052059
9.213326	 0.051924
9.226659	 0.051916
9.239992	 0.051878
9.253325	 0.051968
9.266659	 0.052277
9.279992	 0.052512
9.293325	 0.052482
9.306659	 0.052427
9.319992	 0.052646
9.333325	 0.053171
9.346659	 0.053750
9.359992	 0.054148
9.373325	 0.054456
9.386659	 0.054794
9.399992	 0.055007
9.413325	 0.054959
9.426659	 0.054741
9.439992	 0.054555
9.453325	 0.054612
9.466659	 0.054937
9.479992	 0.055307
9.493325	 0.055606
9.506659	 0.055996
9.519992	 0.056548
9.533325	 0.057049
9.546659	 0.057183
9.559992	 0.056834
9.573325	 0.056241
9.586658	 0.055805
9.599992	 0.055716
9.613325	 0.055895
9.626658	 0.056226
9.639992	 0.056613
9.653325	 0.056964
9.666658	 0.057259
9.679992	 0.057528
9.693325	 0.057693
9.706658	 0.057636
9.719992	 0.057414
9.733325	 0.057290
9.746658	 0.057532
9.759992	 0.058072
9.773325	 0.058531
9.786658	 0.058716
9.799992	 0.058793
9.813325	 0.058879
9.826658	 0.058908
9.839992	 0.059053
9.853325	 0.059730
9.866658	 0.060912
9.879992	 0.062041
9.893325	 0.062745
9.906658	 0.063074
9.919991	 0.063058
9.933325	 0.062647
9.946658	 0.062001
9.959991	 0.061414
9.973325	 0.061112
9.986658	 0.061154
9.999991	 0.061356
10.013325	 0.061572
10.026658	 0.061869
10.039991	 0.062156
10.053325	 0.062173
10.066658	 0.061926
10.079991	 0.061700
10.093325	 0.061708
10.106658	 0.061916
10.119991	 0.062245
10.133325	 0.062704
10.146658	 0.063194
10.159991	 0.063535
10.173325	 0.063746
10.186658	 0.063949
10.199991	 0.064087
10.213325	 0.064017
10.226658	 0.063795
10.239991	 0.063607
10.253325	 0.063490
10.266658	 0.063410
10.279991	 0.063392
10.293324	 0.063373
10.306658	 0.063222
10.319991	 0.063042
10.333324	 0.063162
10.346658	 0.063794
10.359991	 0.064932
10.373324	 0.066333
10.386658	 0.067524
10.399991	 0.068132
10.413324	 0.068093
10.426658	 0.067458
10.439991	 0.066487
10.453324	 0.065744
10.466658	 0.065516
10.479991	 0.065509
10.493324	 0.065451
10.506658	 0.065434
10.519991	 0.065504
10.533324	 0.065586
10.546658	 0.065801
10.559991	 0.066300
10.573324	 0.066915
10.586658	 0.067328
10.599991	 0.067485
10.613324	 0.067516
10.626657	 0.067477
10.639991	 0.067533
10.653324	 0.067858
10.666657	 0.068166
10.679991	 0.068068
10.693324	 0.067837
10.706657	 0.068110
10.719991	 0.069046
10.733324	 0.070388
10.746657	 0.071907
10.759991	 0.073155
10.773324	 0.073470
10.786657	 0.072779
10.799991	 0.071736
10.813324	 0.070975
10.826657	 0.070670
10.839991	 0.070592
10.853324	 0.070362
10.866657	 0.069868
10.879991	 0.069383
10.893324	 0.069162
10.906657	 0.069158
10.919991	 0.069158
10.933324	 0.069038
10.946657	 0.068927
10.959991	 0.068931
10.973324	 0.068815
10.986657	 0.068406
10.999990	 0.068002
11.013324	 0.067971
11.026657	 0.068255
11.039990	 0.068591
11.053324	 0.068904
11.066657	 0.069130
11.079990	 0.069098
11.093324	 0.068865
11.106657	 0.068681
11.119990	 0.068619
11.133324	 0.068624
11.146657	 0.068845
11.159990	 0.069383
11.173324	 0.069863
11.186657	 0.069984
11.199990	 0.069994
11.213324	 0.070119
11.226657	 0.070307
11.239990	 0.070568
11.253324	 0.070951
11.266657	 0.071284
11.279990	 0.071326
11.293324	 0.071178
11.306657	 0.071149
11.319990	 0.071244
11.333323	 0.071226
11.346657	 0.071135
11.359990	 0.071223
11.373323	 0.071534
11.386657	 0.071851
11.399990	 0.071868
11.413323	 0.071516
11.426657	 0.071072
11.439990	 0.070787
11.453323	 0.070638
11.466657	 0.070596
11.479990	 0.070734
11.493323	 0.070956
11.506657	 0.071141
11.519990	 0.071486
11.533323	 0.072157
11.546657	 0.072954
11.559990	 0.073567
11.573323	 0.073850
11.586657	 0.073749
11.599990	 0.073251
11.613323	 0.072495
11.626657	 0.071804
11.639990	 0.071459
11.653323	 0.071465
11.666656	 0.071628
11.679990	 0.071828
11.693323	 0.072089
11.706656	 0.072361
11.719990	 0.072499
11.733323	 0.072425
11.746656	 0.072223
11.759990	 0.072103
11.773323	 0.072231
11.786656	 0.072525
11.799990	 0.072651
11.813323	 0.072426
11.826656	 0.072141
11.839990	 0.072125
11.853323	 0.072322
11.866656	 0.072770
11.879990	 0.074093
11.893323	 0.076970
11.906656	 0.081068
11.919990	 0.084726
11.933323	 0.086091
11.946656	 0.084675
11.959990	 0.081611
11.973323	 0.078577
11.986656	 0.076663
11.999990	 0.075900
12.013323	 0.075632
12.026656	 0.075289
12.039989	 0.074794
12.053323	 0.074299
12.066656	 0.073892
12.079989	 0.073634
12.093323	 0.073570
12.106656	 0.073721
12.119989	 0.074048
12.133323	 0.074364
12.146656	 0.074467
12.159989	 0.074337
12.173323	 0.074137
12.186656	 0.074052
12.199989	 0.074110
12.213323	 0.074231
12.226656	 0.074377
12.239989	 0.074505
12.253323	 0.074637
12.266656	 0.074936
12.279989	 0.075452
12.293323	 0.076159
12.306656	 0.077116
12.319989	 0.078183
12.333323	 0.078926
12.346656	 0.078999
12.359989	 0.078383
12.373322	 0.077359
12.386656	 0.076398
12.399989	 0.075862
12.413322	 0.075761
12.426656	 0.075881
12.439989	 0.076040
12.453322	 0.076167
12.466656	 0.076359
12.479989	 0.076833
12.493322	 0.077613
12.506656	 0.078375
12.519989	 0.078748
12.533322	 0.078587
12.546656	 0.077987
12.559989	 0.077225
12.573322	 0.076566
12.586656	 0.076096
12.599989	 0.075842
12.613322	 0.075803
12.626656	 0.075899
12.639989	 0.076131
12.653322	 0.076555
12.666656	 0.077047
12.679989	 0.077450
12.693322	 0.077789
12.706656	 0.078012
12.719989	 0.077922
12.733322	 0.077593
12.746655	 0.077365
12.759989	 0.077387
12.773322	 0.077563
12.786655	 0.077887
12.799989	 0.078438
12.813322	 0.079117
12.826655	 0.079722
12.839989	 0.080208
12.853322	 0.080546
12.866655	 0.080464
12.879989	 0.079838
12.893322	 0.079072
12.906655	 0.078631
12.919989	 0.078503
12.933322	 0.078354
12.946655	 0.078131
12.959989	 0.078182
12.973322	 0.078585
12.986655	 0.078945
12.999989	 0.079043
13.013322	 0.078977
13.026655	 0.078848
13.039989	 0.078733
13.053322	 0.078588
13.066655	 0.078362
13.079988	 0.078351
13.093322	 0.078783
13.106655	 0.079363
13.119988	 0.079760
13.133322	 0.079995
13.146655	 0.080125
13.159988	 0.080027
13.173322	 0.079689
13.186655	 0.079409
13.199988	 0.079376
13.213322	 0.079374
13.226655	 0.079205
13.239988	 0.078996
13.253322	 0.078944
13.266655	 0.079002
13.279988	 0.078962
13.293322	 0.078774
13.306655	 0.078609
13.319988	 0.078568
13.333322	 0.078546
13.346655	 0.078445
13.359988	 0.078331
13.373322	 0.078311
13.386655	 0.078442
13.399988	 0.078733
13.413321	 0.079135
13.426655	 0.079517
13.439988	 0.079745
13.453321	 0.079824
13.466655	 0.079795
13.479988	 0.079517
13.493321	 0.078951
13.506655	 0.078409
13.519988	 0.078166
13.533321	 0.078189
13.546655	 0.078249
13.559988	 0.078158
13.573321	 0.078050
13.586655	 0.078189
13.599988	 0.078457
13.613321	 0.078556
13.626655	 0.078451
13.639988	 0.078250
13.653321	 0.078103
13.666655	 0.078114
13.679988	 0.078130
13.693321	 0.078031
13.706655	 0.078022
13.719988	 0.078246
13.733321	 0.078655
13.746655	 0.079194
13.759988	 0.079583
13.773321	 0.079504
13.786654	 0.079105
13.799988	 0.078724
13.813321	 0.078559
13.826654	 0.078728
13.839988	 0.079111
13.853321	 0.079416
13.866654	 0.079574
13.879988	 0.079658
13.893321	 0.079687
13.906654	 0.079645
13.919988	 0.079369
13.933321	 0.078812
13.946654	 0.078402
13.959988	 0.078467
13.973321	 0.078693
13.986654	 0.078648
13.999988	 0.078412
14.013321	 0.078419
14.026654	 0.078849
14.039988	 0.079331
14.053321	 0.079445
14.066654	 0.079358
14.079988	 0.079447
14.093321	 0.079590
14.106654	 0.079522
14.119987	 0.079390
14.133321	 0.079333
14.146654	 0.079218
14.159987	 0.079064
14.173321	 0.079004
14.186654	 0.078981
14.199987	 0.078942
14.213321	 0.078980
14.226654	 0.079143
14.239987	 0.079340
14.253321	 0.079441
14.266654	 0.079415
14.279987	 0.079306
14.293321	 0.079056
14.306654	 0.078634
14.319987	 0.078338
14.333321	 0.078539
14.346654	 0.079125
14.359987	 0.079572
14.373321	 0.079629
14.386654	 0.079610
14.399987	 0.079786
14.413321	 0.079947
14.426654	 0.079809
14.439987	 0.079442
14.453321	 0.079148
14.466654	 0.079092
14.479987	 0.079164
14.493320	 0.079237
14.506654	 0.079367
14.519987	 0.079624
14.533320	 0.079929
14.546654	 0.080083
14.559987	 0.080002
14.573320	 0.079852
14.586654	 0.079766
14.599987	 0.079633
14.613320	 0.079387
14.626654	 0.079219
14.639987	 0.079318
14.653320	 0.079532
14.666654	 0.079640
14.679987	 0.079686
14.693320	 0.079703
14.706654	 0.079530
14.719987	 0.079167
14.733320	 0.078950
14.746654	 0.079025
14.759987	 0.079112
14.773320	 0.079036
14.786654	 0.078962
14.799987	 0.079062
14.813320	 0.079235
14.826653	 0.079249
14.839987	 0.079066
14.853320	 0.078928
14.866653	 0.079005
14.879987	 0.079182
14.893320	 0.079343
14.906653	 0.079469
14.919987	 0.079474
14.933320	 0.079252
14.946653	 0.078836
14.959987	 0.078479
14.973320	 0.078386
14.986653	 0.078490
14.999987	 0.078675
15.013320	 0.078856
15.026653	 0.078914
15.039987	 0.078971
15.053320	 0.079319
15.066653	 0.079842
15.079987	 0.080131
15.093320	 0.080119
15.106653	 0.080041
15.119987	 0.079999
15.133320	 0.079934
15.146653	 0.079865
15.159986	 0.079809
15.173320	 0.079708
15.186653	 0.079577
15.199986	 0.079484
15.213320	 0.079460
15.226653	 0.079513
15.239986	 0.079619
15.253320	 0.079695
15.266653	 0.079646
15.279986	 0.079485
15.293320	 0.079325
15.306653	 0.079084
15.319986	 0.078567
15.333320	 0.077902
15.346653	 0.077489
15.359986	 0.077530
15.373320	 0.077893
15.386653	 0.078341
15.399986	 0.078688
15.413320	 0.078885
15.426653	 0.078983
15.439986	 0.078970
15.453320	 0.078814
15.466653	 0.078546
15.479986	 0.078281
15.493320	 0.078303
15.506653	 0.078785
15.519986	 0.079409
15.533319	 0.079747
15.546653	 0.079812
15.559986	 0.079810
15.573319	 0.079730
15.586653	 0.079503
15.599986	 0.079236
15.613319	 0.079029
15.626653	 0.078820
15.639986	 0.078600
15.653319	 0.078605
15.666653	 0.079022
15.679986	 0.079566
15.693319	 0.079732
15.706653	 0.079469
15.719986	 0.079277
15.733319	 0.079461
15.746653	 0.079680
15.759986	 0.079602
15.773319	 0.079393
15.786653	 0.079234
15.799986	 0.079106
15.813319	 0.079049
15.826653	 0.079136
15.839986	 0.079369
15.853319	 0.079659
15.866652	 0.079863
15.879986	 0.079986
15.893319	 0.080090
15.906652	 0.080134
15.919986	 0.080162
15.933319	 0.080281
15.946652	 0.080414
15.959986	 0.080401
15.973319	 0.080253
15.986652	 0.080072
15.999986	 0.079913
16.013319	 0.079776
16.026653	 0.079636
16.039988	 0.079532
16.053322	 0.079545
16.066656	 0.079685
16.079990	 0.079832
16.093325	 0.079854
16.106659	 0.079787
16.119993	 0.079717
16.133327	 0.079650
16.146662	 0.079647
16.159996	 0.079727
16.173330	 0.079750
16.186665	 0.079796
16.199999	 0.080178
16.213333	 0.080814
16.226667	 0.081255
16.240002	 0.081350
16.253336	 0.081295
16.266670	 0.081270
16.280005	 0.081423
16.293339	 0.081947
16.306673	 0.082916
16.320007	 0.084351
16.333342	 0.087151
16.346676	 0.094503
16.360010	 0.109906
16.373344	 0.129589
16.386679	 0.140244
16.400013	 0.132366
16.413347	 0.111952
16.426682	 0.091582
16.440016	 0.076608
16.453350	 0.065324
16.466684	 0.055617
16.480019	 0.047042
16.493353	 0.039668
16.506687	 0.033528
16.520021	 0.028570
16.533356	 0.024548
16.546690	 0.021231
16.560024	 0.018544
16.573359	 0.016361
16.586693	 0.014450
16.600027	 0.012655
16.613361	 0.010968
16.626696	 0.009394
16.640030	 0.007916
16.653364	 0.006666
16.666698	 0.005874
16.680033	 0.005515
16.693367	 0.005230
16.706701	 0.004663
16.720036	 0.003858
16.733370	 0.003124
16.746704	 0.002552
16.760038	 0.002057
16.773373	 0.001555
16.786707	 0.000917
16.800041	 0.000054
16.813375	 -0.001005
16.826710	 -0.002057
16.840044	 -0.002834
16.853378	 -0.003351
16.866713	 -0.003846
16.880047	 -0.004443
16.893381	 -0.005053
16.906715	 -0.005555
16.920050	 -0.006056
16.933384	 -0.006761
16.946718	 -0.007608
16.960052	 -0.008358
16.973387	 -0.008974
16.986721	 -0.009633
17.000055	 -0.010360
17.013390	 -0.010954
17.026724	 -0.011344
17.040058	 -0.011697
17.053392	 -0.012128
17.066727	 -0.012554
17.080061	 -0.012876
17.093395	 -0.013175
17.106730	 -0.013590
17.120064	 -0.013959
17.133398	 -0.014026
17.146732	 -0.013916
17.160067	 -0.013925
17.173401	 -0.013999
17.186735	 -0.013879
17.200069	 -0.013597
17.213404	 -0.013384
17.226738	 -0.013278
17.240072	 -0.013200
17.253407	 -0.013137
17.266741	 -0.013082
17.280075	 -0.012926
17.293409	 -0.012551
17.306744	 -0.012048
17.320078	 -0.011614
17.333412	 -0.011261
17.346746	 -0.010896
17.360081	 -0.010526
17.373415	 -0.010151
17.386749	 -0.009729
17.400084	 -0.009359
17.413418	 -0.009214
17.426752	 -0.009236
17.440086	 -0.009161
17.453421	 -0.008883
17.466755	 -0.008516
17.480089	 -0.008187
17.493423	 -0.007986
17.506758	 -0.007873
17.520092	 -0.007580
17.533426	 -0.006974
17.546761	 -0.006337
17.560095	 -0.005987
17.573429	 -0.005928
17.586763	 -0.005951
17.600098	 -0.005904
17.613432	 -0.005816
17.626766	 -0.005719
17.640100	 -0.005588
17.653435	 -0.005506
17.666769	 -0.005536
17.680103	 -0.005553
17.693438	 -0.005432
17.706772	 -0.005281
17.720106	 -0.005227
17.733440	 -0.005082
17.746775	 -0.004704
17.760109	 -0.004360
17.773443	 -0.004285
17.786777	 -0.004362
17.800112	 -0.004398
17.813446	 -0.004326
17.826780	 -0.004166
17.840115	 -0.004009
17.853449	 -0.003989
17.866783	 -0.004128
17.880117	 -0.004303
17.893452	 -0.004354
17.906786	 -0.004192
17.920120	 -0.003932
17.933455	 -0.003768
17.946789	 -0.003628
17.960123	 -0.003332
17.973457	 -0.003021
17.986792	 -0.002999
18.000126	 -0.003259
18.013460	 -0.003475
18.026794	 -0.003465
18.040129	 -0.003280
18.053463	 -0.003000
18.066797	 -0.002801
18.080132	 -0.002856
18.093466	 -0.003011
18.106800	 -0.002983
18.120134	 -0.002758
18.133469	 -0.002531
18.146803	 -0.002501
18.160137	 -0.002650
18.173471	 -0.002794
18.186806	 -0.002923
18.200140	 -0.003092
18.213474	 -0.003131
18.226809	 -0.002922
18.240143	 -0.002650
18.253477	 -0.002529
18.266811	 -0.002567
18.280146	 -0.002621
18.293480	 -0.002548
18.306814	 -0.002298
18.320148	 -0.001922
18.333483	 -0.001630
18.346817	 -0.001577
18.360151	 -0.001628
18.373486	 -0.001642
18.386820	 -0.001704
18.400154	 -0.001861
18.413488	 -0.001987
18.426823	 -0.001998
18.440157	 -0.001918
18.453491	 -0.001746
18.466825	 -0.001501
18.480160	 -0.001360
18.493494	 -0.001470
18.506828	 -0.001743
18.520163	 -0.002033
18.533497	 -0.002253
18.546831	 -0.002292
18.560165	 -0.002142
18.573500	 -0.001932
18.586834	 -0.001737
18.600168	 -0.001614
18.613503	 -0.001641
18.626837	 -0.001818
18.640171	 -0.002110
18.653505	 -0.002377
18.666840	 -0.002418
18.680174	 -0.002309
18.693508	 -0.002243
18.706842	 -0.002129
18.720177	 -0.001845
18.733511	 -0.001571
18.746845	 -0.001553
18.760180	 -0.001787
18.773514	 -0.002096
18.786848	 -0.002337
18.800182	 -0.002389
18.813517	 -0.002140
18.826851	 -0.001686
18.840185	 -0.001376
18.853519	 -0.001421
18.866854	 -0.001589
18.880188	 -0.001540
18.893522	 -0.001271
18.906857	 -0.001002
18.920191	 -0.000914
18.933525	 -0.001065
18.946859	 -0.001302
18.960194	 -0.001397
18.973528	 -0.001357
18.986862	 -0.001352
19.000196	 -0.001433
19.013531	 -0.001505
19.026865	 -0.001489
19.040199	 -0.001399
19.053534	 -0.001295
19.066868	 -0.001269
19.080202	 -0.001401
19.093536	 -0.001577
19.106871	 -0.001598
19.120205	 -0.001493
19.133539	 -0.001320
19.146873	 -0.001024
19.160208	 -0.000788
19.173542	 -0.001003
19.186876	 -0.001590
19.200211	 -0.001938
19.213545	 -0.001771
19.226879	 -0.001392
19.240213	 -0.001090
19.253548	 -0.000865
19.266882	 -0.000666
19.280216	 -0.000567
19.293550	 -0.000567
19.306885	 -0.000551
19.320219	 -0.000599
19.333553	 -0.000861
19.346888	 -0.001160
19.360222	 -0.001221
19.373556	 -0.001071
19.386890	 -0.000938
19.400225	 -0.000983
19.413559	 -0.001142
19.426893	 -0.001251
19.440228	 -0.001281
19.453562	 -0.001268
19.466896	 -0.001194
19.480230	 -0.001087
19.493565	 -0.001041
19.506899	 -0.001111
19.520233	 -0.001291
19.533567	 -0.001529
19.546902	 -0.001654
19.560236	 -0.001520
19.573570	 -0.001225
19.586905	 -0.001002
19.600239	 -0.000995
19.613573	 -0.001163
19.626907	 -0.001375
19.640242	 -0.001482
19.653576	 -0.001435
19.666910	 -0.001415
19.680244	 -0.001591
19.693579	 -0.001811
19.706913	 -0.001816
19.720247	 -0.001645
19.733582	 -0.001535
19.746916	 -0.001537
19.760250	 -0.001489
19.773584	 -0.001308
19.786919	 -0.001211
19.800253	 -0.001416
19.813587	 -0.001759
19.826921	 -0.001934
19.840256	 -0.001855
19.853590	 -0.001640
19.866924	 -0.001480
19.880259	 -0.001504
19.893593	 -0.001581
19.906927	 -0.001502
19.920261	 -0.001315
19.933596	 -0.001183
19.946930	 -0.001151
19.960264	 -0.001122
19.973598	 -0.000980
19.986933	 -0.000780

*------------------------ End of raw data
Results for Channel	1	=	242.00	nm
Title:	Report Title
Run File:	C:\HPLC\PET 2025\2025.06.04\bm29_npet_37c_24h.run
--------------
Injection Info
--------------
Method:	C:\METODOS EQUIPO 2 2025\20250402 PET_Calibrado TPA MHET BHET DIMER.mth
Sample:	BM29_nPET_37C_24h
Injection Date:	Wed Jun 04 14:34:59 2025
Manual injection
Operator:	Paloma
Instrument:	3
Notes:	
---------
Misc Info
---------
Workstation:	HPLC
Bus Address:	44
Run Time:	0.000	to	20.000	min.
-----------
Recalc Info
-----------
Recalc Method:	C:\METODOS EQUIPO 2 2025\20250402 PET_Calibrado TPA MHET BHET DIMER.mth
Recalc Date:	Wed Jun 04 14:55:02 2025
Operator:	Paloma
Instrument:	3
Notes:	
Sample Rate:	5.000 Hz.
Measurement Type:	1 = Area
Calculation Type:	4 = ExtStd
Normalize Results:	No
------------------------
Peak Info for Channel 1
------------------------
2 Peaks (tR	Timeoffset	RRT	Sepcode	Width	Counts	Result	Name)
6.605	0.257	0.0000	BB	97.07	1035803	9.338521	TPA (uM)
9.172	0.026	0.0000	BB	4.24	44065	0.786998	DIMER (uM)
