# Supplementary material for: Engineering Escherichia coli for polyethylene terephthalate powder biodegradation via recoding of an outer membrane protein
Source: iScience. 2026 Jan 2;29(2):114621. doi: 10.1016/j.isci.2025.114621 (PMC12860643; doi:10.1016/j.isci.2025.114621)
Supplement: Data S2. Raw HPLC and UHPLC-MS data — (A) Unprocessed HPLC data files supporting Figures 4, S3, S5, Tables 1 and S4. Files are provided in.txt format corresponding to the data extracted with Varian ProStar software (Varian Inc., Palo Alto, California, USA). Each file contains absorbance values (in arbitrary units) recorded over time under the analytical conditions described in STAR Methods. (B) Raw UHPLC-MS files supporting Figure S4. The chromatograms and mass spectrometry data can be analyzed with the software MassLynx V4.1 (Waters) to obtain the mass spectra of the oligomers TET and TETE. Analytical conditions described in STAR Methods. (A and B) The unprocessed HPLC and UHPLC-MS files have been deposited at Zenodo under the identifier https://zenodo.org/records/17578239. [file mmc5.zip › Data S2/A. HPLC/Figure S3/EfeOm nPET 37_2.TXT]

File	C:\HPLC\PET 2025\2025.06.04\bm29_npet_37c_24h002.run	Filetype	63
WTOASCII Parameters:	C:\star\WTOASCII.TXT
 1 channels
   Channel	 1	242.00	nm	in AU
Base rate 5.0000 Hz	Bunch 2	Effective rate 5.00000 Hz.	T = 0.003333 min.
6000 points	from	0.000	to	20.000	minutes
Sampling every 4 point(s)
Printing points from	0.000	to	20.000 min, point 0 to 5999
Channels	1	to	1
0.000000	 0.000000
0.013333	 -0.000253
0.026667	 -0.000278
0.040000	 -0.000057
0.053333	 0.000336
0.066667	 0.000675
0.080000	 0.000700
0.093333	 0.000475
0.106667	 0.000320
0.120000	 0.000336
0.133333	 0.000356
0.146667	 0.000250
0.160000	 0.000067
0.173333	 -0.000060
0.186667	 -0.000105
0.200000	 -0.000157
0.213333	 -0.000191
0.226667	 -0.000037
0.240000	 0.000321
0.253333	 0.000608
0.266667	 0.000597
0.280000	 0.000474
0.293333	 0.000607
0.306667	 0.001034
0.320000	 0.001394
0.333333	 0.001415
0.346667	 0.001175
0.360000	 0.000855
0.373333	 0.000593
0.386667	 0.000505
0.400000	 0.000616
0.413333	 0.000801
0.426667	 0.000906
0.440000	 0.000864
0.453333	 0.000705
0.466666	 0.000618
0.480000	 0.000742
0.493333	 0.000879
0.506666	 0.000875
0.520000	 0.000912
0.533333	 0.001073
0.546666	 0.001230
0.560000	 0.001365
0.573333	 0.001461
0.586666	 0.001425
0.600000	 0.001316
0.613333	 0.001246
0.626666	 0.001191
0.640000	 0.001140
0.653333	 0.001185
0.666666	 0.001324
0.680000	 0.001333
0.693333	 0.001051
0.706666	 0.000670
0.720000	 0.000544
0.733333	 0.000749
0.746666	 0.001042
0.760000	 0.001218
0.773333	 0.001230
0.786666	 0.001097
0.800000	 0.000921
0.813333	 0.000825
0.826666	 0.000820
0.839999	 0.000789
0.853333	 0.000671
0.866666	 0.000580
0.879999	 0.000637
0.893333	 0.000874
0.906666	 0.001197
0.919999	 0.001371
0.933333	 0.001235
0.946666	 0.000909
0.959999	 0.000693
0.973333	 0.000758
0.986666	 0.000989
0.999999	 0.001101
1.013333	 0.000954
1.026666	 0.000745
1.039999	 0.000675
1.053333	 0.000722
1.066666	 0.000897
1.079999	 0.001254
1.093333	 0.001567
1.106666	 0.001497
1.119999	 0.001099
1.133333	 0.000839
1.146666	 0.001043
1.159999	 0.001451
1.173333	 0.001577
1.186666	 0.001322
1.199999	 0.000948
1.213333	 0.000749
1.226666	 0.000824
1.239999	 0.000993
1.253332	 0.000981
1.266666	 0.000728
1.279999	 0.000472
1.293332	 0.000453
1.306666	 0.000641
1.319999	 0.000829
1.333332	 0.000907
1.346666	 0.000912
1.359999	 0.000937
1.373332	 0.001069
1.386666	 0.001292
1.399999	 0.002829
1.413332	 0.014122
1.426666	 0.053161
1.439999	 0.129063
1.453332	 0.220834
1.466666	 0.292395
1.479999	 0.326705
1.493332	 0.331157
1.506666	 0.319573
1.519999	 0.301709
1.533332	 0.282849
1.546666	 0.265391
1.559999	 0.250173
1.573332	 0.236917
1.586666	 0.224806
1.599999	 0.213349
1.613332	 0.202322
1.626665	 0.191465
1.639999	 0.180608
1.653332	 0.169682
1.666665	 0.158774
1.679999	 0.148094
1.693332	 0.137546
1.706665	 0.126851
1.719999	 0.116061
1.733332	 0.105423
1.746665	 0.095080
1.759999	 0.085207
1.773332	 0.076039
1.786665	 0.067851
1.799999	 0.060868
1.813332	 0.054803
1.826665	 0.049014
1.839999	 0.043459
1.853332	 0.038890
1.866665	 0.035817
1.879999	 0.033967
1.893332	 0.032812
1.906665	 0.031985
1.919999	 0.031269
1.933332	 0.030388
1.946665	 0.028960
1.959998	 0.026889
1.973332	 0.024538
1.986665	 0.022390
1.999998	 0.020584
2.013332	 0.018874
2.026665	 0.017084
2.039999	 0.015347
2.053332	 0.013846
2.066665	 0.012552
2.079998	 0.011328
2.093332	 0.010164
2.106665	 0.009271
2.119998	 0.008858
2.133332	 0.008739
2.146665	 0.008481
2.159998	 0.007933
2.173332	 0.007287
2.186665	 0.006863
2.199998	 0.006839
2.213332	 0.006886
2.226665	 0.006535
2.239998	 0.005895
2.253332	 0.005426
2.266665	 0.005302
2.279998	 0.005382
2.293332	 0.005441
2.306665	 0.005383
2.319998	 0.005335
2.333332	 0.005346
2.346665	 0.005219
2.359998	 0.004862
2.373332	 0.004409
2.386665	 0.003963
2.399998	 0.003501
2.413332	 0.003101
2.426665	 0.002974
2.439998	 0.003058
2.453331	 0.003019
2.466665	 0.002850
2.479998	 0.002857
2.493331	 0.003002
2.506665	 0.002900
2.519998	 0.002489
2.533331	 0.002151
2.546665	 0.002149
2.559998	 0.002391
2.573331	 0.002644
2.586665	 0.002686
2.599998	 0.002384
2.613331	 0.001921
2.626665	 0.001712
2.639998	 0.001827
2.653331	 0.001938
2.666665	 0.001866
2.679998	 0.001789
2.693331	 0.001843
2.706665	 0.001936
2.719998	 0.001964
2.733331	 0.001928
2.746665	 0.001876
2.759998	 0.001801
2.773331	 0.001700
2.786664	 0.001656
2.799998	 0.001715
2.813331	 0.001807
2.826664	 0.001834
2.839998	 0.001813
2.853331	 0.001784
2.866664	 0.001718
2.879998	 0.001635
2.893331	 0.001605
2.906664	 0.001613
2.919998	 0.001585
2.933331	 0.001423
2.946664	 0.001081
2.959998	 0.000744
2.973331	 0.000697
2.986664	 0.000928
2.999998	 0.001114
3.013331	 0.001014
3.026664	 0.000670
3.039998	 0.000322
3.053331	 0.000179
3.066664	 0.000236
3.079998	 0.000340
3.093331	 0.000418
3.106664	 0.000501
3.119998	 0.000571
3.133331	 0.000558
3.146664	 0.000462
3.159997	 0.000395
3.173331	 0.000439
3.186664	 0.000482
3.199997	 0.000400
3.213331	 0.000329
3.226664	 0.000463
3.239997	 0.000685
3.253331	 0.000735
3.266664	 0.000571
3.279997	 0.000360
3.293331	 0.000244
3.306664	 0.000181
3.319997	 0.000090
3.333331	 0.000040
3.346664	 0.000116
3.359997	 0.000290
3.373331	 0.000470
3.386664	 0.000524
3.399997	 0.000486
3.413331	 0.000545
3.426664	 0.000692
3.439997	 0.000795
3.453331	 0.000795
3.466664	 0.000616
3.479997	 0.000326
3.493330	 0.000176
3.506664	 0.000186
3.519997	 0.000198
3.533330	 0.000225
3.546664	 0.000211
3.559997	 -0.000044
3.573330	 -0.000443
3.586664	 -0.000649
3.599997	 -0.000507
3.613330	 -0.000138
3.626664	 0.000225
3.639997	 0.000441
3.653330	 0.000460
3.666664	 0.000292
3.679997	 0.000059
3.693330	 -0.000131
3.706664	 -0.000246
3.719997	 -0.000259
3.733330	 -0.000200
3.746664	 -0.000177
3.759997	 -0.000256
3.773330	 -0.000411
3.786664	 -0.000582
3.799997	 -0.000651
3.813330	 -0.000517
3.826663	 -0.000317
3.839997	 -0.000330
3.853330	 -0.000534
3.866663	 -0.000602
3.879997	 -0.000420
3.893330	 -0.000229
3.906663	 -0.000204
3.919997	 -0.000231
3.933330	 -0.000190
3.946663	 -0.000157
3.959997	 -0.000286
3.973330	 -0.000624
3.986663	 -0.001039
3.999997	 -0.001287
4.013330	 -0.001268
4.026663	 -0.001112
4.039997	 -0.000889
4.053330	 -0.000587
4.066663	 -0.000360
4.079997	 -0.000418
4.093330	 -0.000695
4.106663	 -0.000939
4.119997	 -0.000985
4.133330	 -0.000867
4.146663	 -0.000721
4.159997	 -0.000665
4.173330	 -0.000784
4.186663	 -0.001066
4.199996	 -0.001352
4.213330	 -0.001495
4.226663	 -0.001520
4.239996	 -0.001532
4.253330	 -0.001534
4.266663	 -0.001382
4.279996	 -0.001043
4.293330	 -0.000753
4.306663	 -0.000664
4.319996	 -0.000660
4.333330	 -0.000679
4.346663	 -0.000781
4.359996	 -0.000838
4.373330	 -0.000665
4.386663	 -0.000429
4.399996	 -0.000355
4.413330	 -0.000344
4.426663	 -0.000331
4.439996	 -0.000473
4.453330	 -0.000758
4.466663	 -0.000960
4.479996	 -0.001009
4.493330	 -0.000965
4.506663	 -0.000833
4.519996	 -0.000665
4.533329	 -0.000595
4.546663	 -0.000667
4.559996	 -0.000834
4.573329	 -0.001012
4.586663	 -0.001106
4.599996	 -0.001116
4.613329	 -0.001090
4.626663	 -0.001075
4.639996	 -0.001178
4.653329	 -0.001362
4.666663	 -0.001393
4.679996	 -0.001197
4.693329	 -0.001008
4.706663	 -0.001031
4.719996	 -0.001096
4.733329	 -0.000939
4.746663	 -0.000616
4.759996	 -0.000423
4.773329	 -0.000519
4.786663	 -0.000787
4.799996	 -0.001089
4.813329	 -0.001394
4.826663	 -0.001654
4.839996	 -0.001747
4.853329	 -0.001650
4.866663	 -0.001499
4.879996	 -0.001411
4.893329	 -0.001456
4.906662	 -0.001630
4.919996	 -0.001719
4.933329	 -0.001523
4.946662	 -0.001205
4.959996	 -0.001097
4.973329	 -0.001223
4.986662	 -0.001322
4.999996	 -0.001296
5.013329	 -0.001330
5.026662	 -0.001507
5.039996	 -0.001678
5.053329	 -0.001705
5.066662	 -0.001600
5.079996	 -0.001507
5.093329	 -0.001508
5.106662	 -0.001471
5.119996	 -0.001339
5.133329	 -0.001295
5.146662	 -0.001457
5.159996	 -0.001659
5.173329	 -0.001687
5.186662	 -0.001505
5.199996	 -0.001215
5.213329	 -0.001059
5.226662	 -0.001206
5.239995	 -0.001445
5.253329	 -0.001465
5.266662	 -0.001296
5.279995	 -0.001143
5.293329	 -0.001069
5.306662	 -0.001059
5.319995	 -0.001080
5.333329	 -0.001073
5.346662	 -0.001018
5.359995	 -0.000951
5.373329	 -0.000955
5.386662	 -0.001073
5.399995	 -0.001218
5.413329	 -0.001287
5.426662	 -0.001275
5.439995	 -0.001234
5.453329	 -0.001218
5.466662	 -0.001220
5.479995	 -0.001150
5.493329	 -0.000932
5.506662	 -0.000637
5.519995	 -0.000425
5.533329	 -0.000340
5.546662	 -0.000332
5.559995	 -0.000386
5.573328	 -0.000467
5.586662	 -0.000440
5.599995	 -0.000256
5.613328	 -0.000090
5.626662	 -0.000095
5.639995	 -0.000165
5.653328	 -0.000138
5.666662	 -0.000074
5.679995	 -0.000058
5.693328	 0.000108
5.706662	 0.000570
5.719995	 0.001054
5.733328	 0.001245
5.746662	 0.001182
5.759995	 0.001131
5.773328	 0.001300
5.786662	 0.001646
5.799995	 0.001992
5.813328	 0.002352
5.826662	 0.002844
5.839995	 0.003396
5.853328	 0.003940
5.866662	 0.004503
5.879995	 0.004988
5.893328	 0.005294
5.906662	 0.005477
5.919995	 0.005627
5.933328	 0.005841
5.946661	 0.006322
5.959995	 0.007151
5.973328	 0.008041
5.986661	 0.008680
5.999995	 0.009066
6.013328	 0.009350
6.026661	 0.009689
6.039995	 0.010172
6.053328	 0.010695
6.066661	 0.011091
6.079995	 0.011428
6.093328	 0.011937
6.106661	 0.012580
6.119995	 0.013089
6.133328	 0.013413
6.146661	 0.013725
6.159995	 0.014116
6.173328	 0.014609
6.186661	 0.015219
6.199995	 0.015828
6.213328	 0.016366
6.226661	 0.016962
6.239995	 0.017593
6.253328	 0.018023
6.266661	 0.018242
6.279994	 0.018507
6.293328	 0.018956
6.306661	 0.019468
6.319994	 0.019902
6.333328	 0.020245
6.346661	 0.020442
6.359994	 0.020399
6.373328	 0.020199
6.386661	 0.020039
6.399994	 0.020018
6.413328	 0.020094
6.426661	 0.020271
6.439994	 0.020643
6.453328	 0.021161
6.466661	 0.021602
6.479994	 0.021790
6.493328	 0.021769
6.506661	 0.021672
6.519994	 0.021525
6.533328	 0.021318
6.546661	 0.021170
6.559994	 0.021240
6.573328	 0.021502
6.586661	 0.021813
6.599994	 0.022061
6.613328	 0.022138
6.626661	 0.022002
6.639994	 0.021797
6.653327	 0.021691
6.666661	 0.021697
6.679994	 0.021789
6.693327	 0.021994
6.706661	 0.022255
6.719994	 0.022421
6.733327	 0.022492
6.746661	 0.022670
6.759994	 0.023020
6.773327	 0.023360
6.786661	 0.023517
6.799994	 0.023480
6.813327	 0.023450
6.826661	 0.023742
6.839994	 0.024383
6.853327	 0.024979
6.866661	 0.025216
6.879994	 0.025277
6.893327	 0.025448
6.906661	 0.025520
6.919994	 0.025168
6.933327	 0.024687
6.946661	 0.024635
6.959994	 0.025094
6.973327	 0.025658
6.986660	 0.025889
6.999994	 0.025744
7.013327	 0.025610
7.026660	 0.025785
7.039994	 0.026100
7.053327	 0.026316
7.066660	 0.026441
7.079994	 0.026526
7.093327	 0.026601
7.106660	 0.026779
7.119994	 0.027164
7.133327	 0.027816
7.146660	 0.028691
7.159994	 0.029465
7.173327	 0.029780
7.186660	 0.029700
7.199994	 0.029572
7.213327	 0.029538
7.226660	 0.029565
7.239994	 0.029669
7.253327	 0.029834
7.266660	 0.030007
7.279994	 0.030118
7.293327	 0.030186
7.306660	 0.030438
7.319993	 0.030932
7.333327	 0.031340
7.346660	 0.031429
7.359993	 0.031328
7.373327	 0.031274
7.386660	 0.031478
7.399993	 0.031934
7.413327	 0.032349
7.426660	 0.032563
7.439993	 0.032769
7.453327	 0.033080
7.466660	 0.033275
7.479993	 0.033203
7.493327	 0.033093
7.506660	 0.033229
7.519993	 0.033576
7.533327	 0.033862
7.546660	 0.033939
7.559993	 0.033964
7.573327	 0.034182
7.586660	 0.034620
7.599993	 0.035086
7.613327	 0.035403
7.626660	 0.035595
7.639993	 0.035823
7.653327	 0.036116
7.666660	 0.036329
7.679993	 0.036394
7.693326	 0.036494
7.706660	 0.036840
7.719993	 0.037286
7.733326	 0.037516
7.746660	 0.037561
7.759993	 0.037665
7.773326	 0.037879
7.786660	 0.038191
7.799993	 0.038632
7.813326	 0.039118
7.826660	 0.039557
7.839993	 0.039948
7.853326	 0.040212
7.866660	 0.040293
7.879993	 0.040293
7.893326	 0.040263
7.906660	 0.040170
7.919993	 0.040117
7.933326	 0.040279
7.946660	 0.040593
7.959993	 0.040876
7.973326	 0.041101
7.986660	 0.041315
7.999993	 0.041517
8.013327	 0.041664
8.026660	 0.041761
8.039993	 0.041882
8.053327	 0.042067
8.066660	 0.042310
8.079993	 0.042586
8.093327	 0.042895
8.106660	 0.043312
8.119993	 0.043977
8.133327	 0.044858
8.146660	 0.045557
8.159993	 0.045765
8.173326	 0.045683
8.186660	 0.045592
8.199993	 0.045466
8.213326	 0.045236
8.226660	 0.044981
8.239993	 0.044872
8.253326	 0.044947
8.266660	 0.045034
8.279993	 0.045096
8.293326	 0.045294
8.306660	 0.045641
8.319993	 0.045966
8.333326	 0.046085
8.346660	 0.045932
8.359993	 0.045663
8.373326	 0.045564
8.386660	 0.045690
8.399993	 0.045764
8.413326	 0.045684
8.426660	 0.045815
8.439993	 0.046368
8.453326	 0.047020
8.466660	 0.047447
8.479993	 0.047636
8.493326	 0.047650
8.506660	 0.047603
8.519993	 0.047766
8.533326	 0.048292
8.546659	 0.048926
8.559993	 0.049297
8.573326	 0.049262
8.586659	 0.048966
8.599993	 0.048818
8.613326	 0.049075
8.626659	 0.049512
8.639993	 0.049855
8.653326	 0.050107
8.666659	 0.050284
8.679993	 0.050353
8.693326	 0.050392
8.706659	 0.050482
8.719993	 0.050620
8.733326	 0.050762
8.746659	 0.050850
8.759993	 0.050895
8.773326	 0.050999
8.786659	 0.051222
8.799993	 0.051375
8.813326	 0.051236
8.826659	 0.051009
8.839993	 0.051074
8.853326	 0.051477
8.866659	 0.051999
8.879992	 0.052438
8.893326	 0.052615
8.906659	 0.052427
8.919992	 0.052112
8.933326	 0.052098
8.946659	 0.052336
8.959992	 0.052364
8.973326	 0.052156
8.986659	 0.052129
8.999992	 0.052432
9.013326	 0.052954
9.026659	 0.053608
9.039992	 0.054240
9.053326	 0.054738
9.066659	 0.055214
9.079992	 0.055690
9.093326	 0.056002
9.106659	 0.056179
9.119992	 0.056347
9.133326	 0.056370
9.146659	 0.056095
9.159992	 0.055761
9.173326	 0.055643
9.186659	 0.055599
9.199992	 0.055465
9.213326	 0.055462
9.226659	 0.055733
9.239992	 0.056071
9.253325	 0.056270
9.266659	 0.056339
9.279992	 0.056440
9.293325	 0.056709
9.306659	 0.057009
9.319992	 0.057177
9.333325	 0.057332
9.346659	 0.057614
9.359992	 0.057990
9.373325	 0.058371
9.386659	 0.058665
9.399992	 0.058849
9.413325	 0.059041
9.426659	 0.059262
9.439992	 0.059350
9.453325	 0.059223
9.466659	 0.059045
9.479992	 0.059116
9.493325	 0.059550
9.506659	 0.060046
9.519992	 0.060237
9.533325	 0.060130
9.546659	 0.060005
9.559992	 0.059968
9.573325	 0.059880
9.586658	 0.059736
9.599992	 0.059729
9.613325	 0.059952
9.626658	 0.060290
9.639992	 0.060546
9.653325	 0.060649
9.666658	 0.060733
9.679992	 0.060950
9.693325	 0.061245
9.706658	 0.061473
9.719992	 0.061584
9.733325	 0.061669
9.746658	 0.061888
9.759992	 0.062163
9.773325	 0.062210
9.786658	 0.062033
9.799992	 0.061955
9.813325	 0.062129
9.826658	 0.062550
9.839992	 0.063254
9.853325	 0.064084
9.866658	 0.064717
9.879992	 0.065085
9.893325	 0.065351
9.906658	 0.065531
9.919991	 0.065523
9.933325	 0.065340
9.946658	 0.065022
9.959991	 0.064553
9.973325	 0.064070
9.986658	 0.063787
9.999991	 0.063713
10.013325	 0.063777
10.026658	 0.063942
10.039991	 0.064098
10.053325	 0.064177
10.066658	 0.064275
10.079991	 0.064448
10.093325	 0.064580
10.106658	 0.064535
10.119991	 0.064424
10.133325	 0.064508
10.146658	 0.064794
10.159991	 0.065166
10.173325	 0.065644
10.186658	 0.066095
10.199991	 0.066314
10.213325	 0.066509
10.226658	 0.066955
10.239991	 0.067406
10.253325	 0.067514
10.266658	 0.067372
10.279991	 0.067240
10.293324	 0.067121
10.306658	 0.066958
10.319991	 0.066999
10.333324	 0.067621
10.346658	 0.068806
10.359991	 0.070054
10.373324	 0.070867
10.386658	 0.071072
10.399991	 0.070760
10.413324	 0.070181
10.426658	 0.069564
10.439991	 0.068971
10.453324	 0.068441
10.466658	 0.068000
10.479991	 0.067602
10.493324	 0.067299
10.506658	 0.067288
10.519991	 0.067650
10.533324	 0.068253
10.546658	 0.068916
10.559991	 0.069435
10.573324	 0.069611
10.586658	 0.069527
10.599991	 0.069524
10.613324	 0.069753
10.626657	 0.070034
10.639991	 0.070259
10.653324	 0.070601
10.666657	 0.071105
10.679991	 0.071530
10.693324	 0.071824
10.706657	 0.072349
10.719991	 0.073318
10.733324	 0.074328
10.746657	 0.074837
10.759991	 0.074708
10.773324	 0.074172
10.786657	 0.073737
10.799991	 0.073758
10.813324	 0.073865
10.826657	 0.073545
10.839991	 0.073008
10.853324	 0.072698
10.866657	 0.072638
10.879991	 0.072685
10.893324	 0.072764
10.906657	 0.072791
10.919991	 0.072715
10.933324	 0.072530
10.946657	 0.072230
10.959991	 0.071907
10.973324	 0.071714
10.986657	 0.071626
10.999990	 0.071562
11.013324	 0.071644
11.026657	 0.071997
11.039990	 0.072472
11.053324	 0.072739
11.066657	 0.072654
11.079990	 0.072384
11.093324	 0.072134
11.106657	 0.071915
11.119990	 0.071653
11.133324	 0.071368
11.146657	 0.071240
11.159990	 0.071411
11.173324	 0.071663
11.186657	 0.071670
11.199990	 0.071482
11.213324	 0.071339
11.226657	 0.071322
11.239990	 0.071417
11.253324	 0.071472
11.266657	 0.071234
11.279990	 0.070818
11.293324	 0.070621
11.306657	 0.070758
11.319990	 0.071099
11.333323	 0.071449
11.346657	 0.071446
11.359990	 0.071005
11.373323	 0.070690
11.386657	 0.070924
11.399990	 0.071411
11.413323	 0.071665
11.426657	 0.071540
11.439990	 0.071136
11.453323	 0.070639
11.466657	 0.070303
11.479990	 0.070366
11.493323	 0.070847
11.506657	 0.071473
11.519990	 0.072015
11.533323	 0.072538
11.546657	 0.073127
11.559990	 0.073651
11.573323	 0.073878
11.586657	 0.073712
11.599990	 0.073313
11.613323	 0.072910
11.626657	 0.072661
11.639990	 0.072655
11.653323	 0.072795
11.666656	 0.072806
11.679990	 0.072561
11.693323	 0.072277
11.706656	 0.072216
11.719990	 0.072419
11.733323	 0.072822
11.746656	 0.073287
11.759990	 0.073573
11.773323	 0.073565
11.786656	 0.073390
11.799990	 0.073137
11.813323	 0.072746
11.826656	 0.072346
11.839990	 0.072396
11.853323	 0.073349
11.866656	 0.075398
11.879990	 0.078437
11.893323	 0.081853
11.906656	 0.084423
11.919990	 0.084947
11.933323	 0.083275
11.946656	 0.080490
11.959990	 0.077908
11.973323	 0.076095
11.986656	 0.074928
11.999990	 0.074261
12.013323	 0.074115
12.026656	 0.074264
12.039989	 0.074291
12.053323	 0.074147
12.066656	 0.074061
12.079989	 0.074073
12.093323	 0.074155
12.106656	 0.074371
12.119989	 0.074629
12.133323	 0.074649
12.146656	 0.074369
12.159989	 0.074025
12.173323	 0.073779
12.186656	 0.073713
12.199989	 0.073954
12.213323	 0.074329
12.226656	 0.074449
12.239989	 0.074335
12.253323	 0.074313
12.266656	 0.074555
12.279989	 0.075179
12.293323	 0.076304
12.306656	 0.077657
12.319989	 0.078568
12.333323	 0.078633
12.346656	 0.078071
12.359989	 0.077216
12.373322	 0.076154
12.386656	 0.075094
12.399989	 0.074402
12.413322	 0.074215
12.426656	 0.074491
12.439989	 0.075091
12.453322	 0.075802
12.466656	 0.076641
12.479989	 0.077720
12.493322	 0.078720
12.506656	 0.079058
12.519989	 0.078545
12.533322	 0.077522
12.546656	 0.076523
12.559989	 0.075961
12.573322	 0.075890
12.586656	 0.076078
12.599989	 0.076282
12.613322	 0.076314
12.626656	 0.076196
12.639989	 0.076268
12.653322	 0.076665
12.666656	 0.077093
12.679989	 0.077318
12.693322	 0.077336
12.706656	 0.077179
12.719989	 0.076871
12.733322	 0.076480
12.746655	 0.076247
12.759989	 0.076456
12.773322	 0.077038
12.786655	 0.077605
12.799989	 0.077951
12.813322	 0.078236
12.826655	 0.078490
12.839989	 0.078486
12.853322	 0.078254
12.866655	 0.078049
12.879989	 0.077851
12.893322	 0.077560
12.906655	 0.077348
12.919989	 0.077362
12.933322	 0.077530
12.946655	 0.077719
12.959989	 0.077793
12.973322	 0.077712
12.986655	 0.077664
12.999989	 0.077868
13.013322	 0.078242
13.026655	 0.078536
13.039989	 0.078750
13.053322	 0.078978
13.066655	 0.079057
13.079988	 0.078808
13.093322	 0.078418
13.106655	 0.078318
13.119988	 0.078707
13.133322	 0.079309
13.146655	 0.079659
13.159988	 0.079626
13.173322	 0.079522
13.186655	 0.079713
13.199988	 0.080170
13.213322	 0.080441
13.226655	 0.080197
13.239988	 0.079671
13.253322	 0.079298
13.266655	 0.079113
13.279988	 0.078865
13.293322	 0.078550
13.306655	 0.078464
13.319988	 0.078791
13.333322	 0.079327
13.346655	 0.079683
13.359988	 0.079691
13.373322	 0.079518
13.386655	 0.079366
13.399988	 0.079193
13.413321	 0.078973
13.426655	 0.078903
13.439988	 0.078991
13.453321	 0.078997
13.466655	 0.078918
13.479988	 0.078926
13.493321	 0.078987
13.506655	 0.078992
13.519988	 0.079057
13.533321	 0.079243
13.546655	 0.079193
13.559988	 0.078696
13.573321	 0.078238
13.586655	 0.078375
13.599988	 0.078930
13.613321	 0.079274
13.626655	 0.079083
13.639988	 0.078542
13.653321	 0.078040
13.666655	 0.077876
13.679988	 0.078139
13.693321	 0.078681
13.706655	 0.079213
13.719988	 0.079474
13.733321	 0.079428
13.746655	 0.079368
13.759988	 0.079565
13.773321	 0.079882
13.786654	 0.079962
13.799988	 0.079648
13.813321	 0.079175
13.826654	 0.078941
13.839988	 0.079068
13.853321	 0.079341
13.866654	 0.079556
13.879988	 0.079675
13.893321	 0.079744
13.906654	 0.079810
13.919988	 0.079779
13.933321	 0.079573
13.946654	 0.079366
13.959988	 0.079311
13.973321	 0.079346
13.986654	 0.079436
13.999988	 0.079584
14.013321	 0.079637
14.026654	 0.079460
14.039988	 0.079271
14.053321	 0.079457
14.066654	 0.080004
14.079988	 0.080422
14.093321	 0.080412
14.106654	 0.080163
14.119987	 0.079912
14.133321	 0.079726
14.146654	 0.079703
14.159987	 0.079843
14.173321	 0.079850
14.186654	 0.079571
14.199987	 0.079333
14.213321	 0.079440
14.226654	 0.079663
14.239987	 0.079642
14.253321	 0.079477
14.266654	 0.079478
14.279987	 0.079669
14.293321	 0.079870
14.306654	 0.079924
14.319987	 0.079757
14.333321	 0.079431
14.346654	 0.079203
14.359987	 0.079386
14.373321	 0.079907
14.386654	 0.080290
14.399987	 0.080365
14.413321	 0.080468
14.426654	 0.080819
14.439987	 0.081201
14.453321	 0.081331
14.466654	 0.081260
14.479987	 0.081257
14.493320	 0.081302
14.506654	 0.081065
14.519987	 0.080562
14.533320	 0.080237
14.546654	 0.080265
14.559987	 0.080429
14.573320	 0.080571
14.586654	 0.080664
14.599987	 0.080690
14.613320	 0.080688
14.626654	 0.080748
14.639987	 0.080853
14.653320	 0.080862
14.666654	 0.080775
14.679987	 0.080824
14.693320	 0.081037
14.706654	 0.081128
14.719987	 0.081008
14.733320	 0.080940
14.746654	 0.081151
14.759987	 0.081507
14.773320	 0.081663
14.786654	 0.081580
14.799987	 0.081551
14.813320	 0.081583
14.826653	 0.081454
14.839987	 0.081367
14.853320	 0.081583
14.866653	 0.081708
14.879987	 0.081311
14.893320	 0.080743
14.906653	 0.080521
14.919987	 0.080656
14.933320	 0.080942
14.946653	 0.081159
14.959987	 0.081126
14.973320	 0.080973
14.986653	 0.080956
14.999987	 0.081083
15.013320	 0.081280
15.026653	 0.081556
15.039987	 0.081765
15.053320	 0.081742
15.066653	 0.081603
15.079987	 0.081568
15.093320	 0.081703
15.106653	 0.081885
15.119987	 0.081905
15.133320	 0.081734
15.146653	 0.081535
15.159986	 0.081364
15.173320	 0.081165
15.186653	 0.080941
15.199986	 0.080684
15.213320	 0.080367
15.226653	 0.079986
15.239986	 0.079549
15.253320	 0.079138
15.266653	 0.078822
15.279986	 0.078619
15.293320	 0.078672
15.306653	 0.079117
15.319986	 0.079742
15.333320	 0.080120
15.346653	 0.080051
15.359986	 0.079717
15.373320	 0.079437
15.386653	 0.079335
15.399986	 0.079309
15.413320	 0.079283
15.426653	 0.079307
15.439986	 0.079450
15.453320	 0.079712
15.466653	 0.079979
15.479986	 0.080116
15.493320	 0.080128
15.506653	 0.080087
15.519986	 0.080026
15.533319	 0.080056
15.546653	 0.080293
15.559986	 0.080627
15.573319	 0.080887
15.586653	 0.080990
15.599986	 0.080911
15.613319	 0.080869
15.626653	 0.081134
15.639986	 0.081503
15.653319	 0.081600
15.666653	 0.081514
15.679986	 0.081520
15.693319	 0.081667
15.706653	 0.081945
15.719986	 0.082260
15.733319	 0.082396
15.746653	 0.082295
15.759986	 0.082090
15.773319	 0.081918
15.786653	 0.081912
15.799986	 0.082058
15.813319	 0.082136
15.826653	 0.082082
15.839986	 0.082045
15.853319	 0.081993
15.866652	 0.081844
15.879986	 0.081779
15.893319	 0.081953
15.906652	 0.082247
15.919986	 0.082476
15.933319	 0.082518
15.946652	 0.082387
15.959986	 0.082291
15.973319	 0.082398
15.986652	 0.082545
15.999986	 0.082483
16.013319	 0.082284
16.026653	 0.082151
16.039988	 0.082076
16.053322	 0.082020
16.066656	 0.082019
16.079990	 0.081942
16.093325	 0.081765
16.106659	 0.081791
16.119993	 0.082068
16.133327	 0.082270
16.146662	 0.082304
16.159996	 0.082384
16.173330	 0.082584
16.186665	 0.082715
16.199999	 0.082591
16.213333	 0.082305
16.226667	 0.082239
16.240002	 0.082648
16.253336	 0.083243
16.266670	 0.083573
16.280005	 0.083752
16.293339	 0.084274
16.306673	 0.085464
16.320007	 0.087928
16.333342	 0.094082
16.346676	 0.107738
16.360010	 0.127596
16.373344	 0.141924
16.386679	 0.138623
16.400013	 0.120048
16.413347	 0.098849
16.426682	 0.082669
16.440016	 0.070693
16.453350	 0.060555
16.466684	 0.051843
16.480019	 0.044665
16.493353	 0.038646
16.506687	 0.033494
16.520021	 0.029289
16.533356	 0.026000
16.546690	 0.023259
16.560024	 0.020776
16.573359	 0.018578
16.586693	 0.016692
16.600027	 0.015039
16.613361	 0.013616
16.626696	 0.012430
16.640030	 0.011394
16.653364	 0.010475
16.666698	 0.009693
16.680033	 0.008970
16.693367	 0.008254
16.706701	 0.007640
16.720036	 0.007132
16.733370	 0.006595
16.746704	 0.005986
16.760038	 0.005368
16.773373	 0.004753
16.786707	 0.004081
16.800041	 0.003363
16.813375	 0.002697
16.826710	 0.002099
16.840044	 0.001462
16.853378	 0.000694
16.866713	 -0.000165
16.880047	 -0.000949
16.893381	 -0.001481
16.906715	 -0.001837
16.920050	 -0.002389
16.933384	 -0.003352
16.946718	 -0.004535
16.960052	 -0.005589
16.973387	 -0.006336
16.986721	 -0.006895
17.000055	 -0.007460
17.013390	 -0.008032
17.026724	 -0.008512
17.040058	 -0.008939
17.053392	 -0.009394
17.066727	 -0.009841
17.080061	 -0.010180
17.093395	 -0.010314
17.106730	 -0.010226
17.120064	 -0.010064
17.133398	 -0.010031
17.146732	 -0.010166
17.160067	 -0.010354
17.173401	 -0.010513
17.186735	 -0.010599
17.200069	 -0.010480
17.213404	 -0.010099
17.226738	 -0.009634
17.240072	 -0.009291
17.253407	 -0.009128
17.266741	 -0.009156
17.280075	 -0.009291
17.293409	 -0.009296
17.306744	 -0.009032
17.320078	 -0.008539
17.333412	 -0.007907
17.346746	 -0.007317
17.360081	 -0.006887
17.373415	 -0.006476
17.386749	 -0.005978
17.400084	 -0.005540
17.413418	 -0.005313
17.426752	 -0.005221
17.440086	 -0.005086
17.453421	 -0.004795
17.466755	 -0.004371
17.480089	 -0.004070
17.493423	 -0.004097
17.506758	 -0.004186
17.520092	 -0.003965
17.533426	 -0.003531
17.546761	 -0.003180
17.560095	 -0.002954
17.573429	 -0.002747
17.586763	 -0.002507
17.600098	 -0.002265
17.613432	 -0.002139
17.626766	 -0.002206
17.640100	 -0.002341
17.653435	 -0.002337
17.666769	 -0.002146
17.680103	 -0.001938
17.693438	 -0.001889
17.706772	 -0.001891
17.720106	 -0.001747
17.733440	 -0.001504
17.746775	 -0.001344
17.760109	 -0.001360
17.773443	 -0.001454
17.786777	 -0.001433
17.800112	 -0.001222
17.813446	 -0.000844
17.826780	 -0.000335
17.840115	 0.000112
17.853449	 0.000301
17.866783	 0.000336
17.880117	 0.000403
17.893452	 0.000483
17.906786	 0.000509
17.920120	 0.000523
17.933455	 0.000592
17.946789	 0.000689
17.960123	 0.000732
17.973457	 0.000751
17.986792	 0.000876
18.000126	 0.001132
18.013460	 0.001359
18.026794	 0.001390
18.040129	 0.001239
18.053463	 0.001103
18.066797	 0.001207
18.080132	 0.001536
18.093466	 0.001818
18.106800	 0.001836
18.120134	 0.001652
18.133469	 0.001507
18.146803	 0.001521
18.160137	 0.001566
18.173471	 0.001538
18.186806	 0.001574
18.200140	 0.001776
18.213474	 0.001979
18.226809	 0.001961
18.240143	 0.001753
18.253477	 0.001581
18.266811	 0.001545
18.280146	 0.001531
18.293480	 0.001437
18.306814	 0.001285
18.320148	 0.001173
18.333483	 0.001214
18.346817	 0.001403
18.360151	 0.001563
18.373486	 0.001551
18.386820	 0.001403
18.400154	 0.001255
18.413488	 0.001196
18.426823	 0.001167
18.440157	 0.001054
18.453491	 0.000912
18.466825	 0.000889
18.480160	 0.000975
18.493494	 0.001072
18.506828	 0.001229
18.520163	 0.001557
18.533497	 0.001890
18.546831	 0.001880
18.560165	 0.001542
18.573500	 0.001255
18.586834	 0.001172
18.600168	 0.001132
18.613503	 0.001106
18.626837	 0.001253
18.640171	 0.001596
18.653505	 0.002010
18.666840	 0.002343
18.680174	 0.002479
18.693508	 0.002431
18.706842	 0.002271
18.720177	 0.002043
18.733511	 0.001862
18.746845	 0.001808
18.760180	 0.001819
18.773514	 0.001831
18.786848	 0.001841
18.800182	 0.001826
18.813517	 0.001712
18.826851	 0.001541
18.840185	 0.001548
18.853519	 0.001821
18.866854	 0.002150
18.880188	 0.002294
18.893522	 0.002211
18.906857	 0.002056
18.920191	 0.002014
18.933525	 0.002059
18.946859	 0.001929
18.960194	 0.001571
18.973528	 0.001354
18.986862	 0.001492
19.000196	 0.001679
19.013531	 0.001686
19.026865	 0.001771
19.040199	 0.002115
19.053534	 0.002465
19.066868	 0.002542
19.080202	 0.002408
19.093536	 0.002353
19.106871	 0.002509
19.120205	 0.002623
19.133539	 0.002450
19.146873	 0.002172
19.160208	 0.002058
19.173542	 0.002096
19.186876	 0.002166
19.200211	 0.002158
19.213545	 0.002026
19.226879	 0.001918
19.240213	 0.001943
19.253548	 0.001984
19.266882	 0.001926
19.280216	 0.001821
19.293550	 0.001762
19.306885	 0.001754
19.320219	 0.001736
19.333553	 0.001726
19.346888	 0.001833
19.360222	 0.001963
19.373556	 0.001925
19.386890	 0.001897
19.400225	 0.002164
19.413559	 0.002575
19.426893	 0.002784
19.440228	 0.002738
19.453562	 0.002605
19.466896	 0.002437
19.480230	 0.002200
19.493565	 0.001991
19.506899	 0.001930
19.520233	 0.001997
19.533567	 0.002135
19.546902	 0.002302
19.560236	 0.002473
19.573570	 0.002678
19.586905	 0.002922
19.600239	 0.003080
19.613573	 0.003071
19.626907	 0.003037
19.640242	 0.003072
19.653576	 0.003056
19.666910	 0.002910
19.680244	 0.002674
19.693579	 0.002364
19.706913	 0.002056
19.720247	 0.001884
19.733582	 0.001874
19.746916	 0.002004
19.760250	 0.002253
19.773584	 0.002531
19.786919	 0.002723
19.800253	 0.002695
19.813587	 0.002384
19.826921	 0.001978
19.840256	 0.001701
19.853590	 0.001562
19.866924	 0.001538
19.880259	 0.001629
19.893593	 0.001746
19.906927	 0.001760
19.920261	 0.001617
19.933596	 0.001411
19.946930	 0.001285
19.960264	 0.001259
19.973598	 0.001214
19.986933	 0.001076

*------------------------ End of raw data
Results for Channel	1	=	242.00	nm
Title:	Report Title
Run File:	C:\HPLC\PET 2025\2025.06.04\bm29_npet_37c_24h002.run
--------------
Injection Info
--------------
Method:	C:\METODOS EQUIPO 2 2025\20250402 PET_Calibrado TPA MHET BHET DIMER.mth
Sample:	BM29_nPET_37C_24h
Injection Date:	Wed Jun 04 14:56:46 2025
Manual injection
Operator:	Paloma
Instrument:	3
Notes:	
---------
Misc Info
---------
Workstation:	HPLC
Bus Address:	44
Run Time:	0.000	to	20.000	min.
-----------
Recalc Info
-----------
Recalc Method:	C:\METODOS EQUIPO 2 2025\20250402 PET_Calibrado TPA MHET BHET DIMER.mth
Recalc Date:	Wed Jun 04 15:16:52 2025
Operator:	Paloma
Instrument:	3
Notes:	
Sample Rate:	5.000 Hz.
Measurement Type:	1 = Area
Calculation Type:	4 = ExtStd
Normalize Results:	No
------------------------
Peak Info for Channel 1
------------------------
2 Peaks (tR	Timeoffset	RRT	Sepcode	Width	Counts	Result	Name)
6.608	0.260	0.0000	BB	-91.75	998028	8.996208	TPA (uM)
9.298	0.152	0.0000	BB	1.50	36495	0.651735	DIMER (uM)
