# Supplementary material for: Engineering Escherichia coli for polyethylene terephthalate powder biodegradation via recoding of an outer membrane protein
Source: iScience. 2026 Jan 2;29(2):114621. doi: 10.1016/j.isci.2025.114621 (PMC12860643; doi:10.1016/j.isci.2025.114621)
Supplement: Data S2. Raw HPLC and UHPLC-MS data — (A) Unprocessed HPLC data files supporting Figures 4, S3, S5, Tables 1 and S4. Files are provided in.txt format corresponding to the data extracted with Varian ProStar software (Varian Inc., Palo Alto, California, USA). Each file contains absorbance values (in arbitrary units) recorded over time under the analytical conditions described in STAR Methods. (B) Raw UHPLC-MS files supporting Figure S4. The chromatograms and mass spectrometry data can be analyzed with the software MassLynx V4.1 (Waters) to obtain the mass spectra of the oligomers TET and TETE. Analytical conditions described in STAR Methods. (A and B) The unprocessed HPLC and UHPLC-MS files have been deposited at Zenodo under the identifier https://zenodo.org/records/17578239. [file mmc5.zip › Data S2/A. HPLC/Figure S3/EfeOm nPET 37_3.TXT]

File	C:\HPLC\PET 2025\2025.06.04\bm29_npet_37c_24h004.run	Filetype	63
WTOASCII Parameters:	C:\star\WTOASCII.TXT
 1 channels
   Channel	 1	242.00	nm	in AU
Base rate 5.0000 Hz	Bunch 2	Effective rate 5.00000 Hz.	T = 0.003333 min.
6000 points	from	0.000	to	20.000	minutes
Sampling every 4 point(s)
Printing points from	0.000	to	20.000 min, point 0 to 5999
Channels	1	to	1
0.000000	 0.000000
0.013333	 -0.000123
0.026667	 -0.000023
0.040000	 0.000190
0.053333	 0.000361
0.066667	 0.000357
0.080000	 0.000259
0.093333	 0.000311
0.106667	 0.000527
0.120000	 0.000631
0.133333	 0.000503
0.146667	 0.000317
0.160000	 0.000200
0.173333	 0.000118
0.186667	 0.000075
0.200000	 0.000148
0.213333	 0.000322
0.226667	 0.000425
0.240000	 0.000340
0.253333	 0.000139
0.266667	 -0.000004
0.280000	 0.000038
0.293333	 0.000243
0.306667	 0.000440
0.320000	 0.000466
0.333333	 0.000355
0.346667	 0.000303
0.360000	 0.000395
0.373333	 0.000541
0.386667	 0.000604
0.400000	 0.000521
0.413333	 0.000448
0.426667	 0.000599
0.440000	 0.000915
0.453333	 0.001110
0.466666	 0.001009
0.480000	 0.000735
0.493333	 0.000530
0.506666	 0.000521
0.520000	 0.000679
0.533333	 0.000869
0.546666	 0.000943
0.560000	 0.000902
0.573333	 0.000871
0.586666	 0.000943
0.600000	 0.001106
0.613333	 0.001223
0.626666	 0.001143
0.640000	 0.000921
0.653333	 0.000750
0.666666	 0.000645
0.680000	 0.000443
0.693333	 0.000140
0.706666	 -0.000030
0.720000	 0.000059
0.733333	 0.000273
0.746666	 0.000504
0.760000	 0.000766
0.773333	 0.001021
0.786666	 0.001186
0.800000	 0.001222
0.813333	 0.001176
0.826666	 0.001140
0.839999	 0.001073
0.853333	 0.000895
0.866666	 0.000709
0.879999	 0.000621
0.893333	 0.000612
0.906666	 0.000658
0.919999	 0.000704
0.933333	 0.000668
0.946666	 0.000553
0.959999	 0.000455
0.973333	 0.000468
0.986666	 0.000634
0.999999	 0.000869
1.013333	 0.000992
1.026666	 0.000961
1.039999	 0.000945
1.053333	 0.000987
1.066666	 0.000900
1.079999	 0.000628
1.093333	 0.000376
1.106666	 0.000302
1.119999	 0.000343
1.133333	 0.000403
1.146666	 0.000429
1.159999	 0.000391
1.173333	 0.000332
1.186666	 0.000347
1.199999	 0.000541
1.213333	 0.000861
1.226666	 0.001034
1.239999	 0.000868
1.253332	 0.000470
1.266666	 0.000112
1.279999	 -0.000043
1.293332	 -0.000111
1.306666	 -0.000216
1.319999	 -0.000203
1.333332	 0.000021
1.346666	 0.000221
1.359999	 0.000319
1.373332	 0.000448
1.386666	 0.000620
1.399999	 0.003016
1.413332	 0.018563
1.426666	 0.066225
1.439999	 0.150730
1.453332	 0.244899
1.466666	 0.312224
1.479999	 0.340321
1.493332	 0.340133
1.506666	 0.325958
1.519999	 0.306778
1.533332	 0.287329
1.546666	 0.269695
1.559999	 0.254346
1.573332	 0.240962
1.586666	 0.228790
1.599999	 0.216983
1.613332	 0.205202
1.626665	 0.193668
1.639999	 0.182517
1.653332	 0.171580
1.666665	 0.160705
1.679999	 0.149834
1.693332	 0.138908
1.706665	 0.127861
1.719999	 0.116746
1.733332	 0.105837
1.746665	 0.095469
1.759999	 0.085827
1.773332	 0.076918
1.786665	 0.068711
1.799999	 0.061280
1.813332	 0.054637
1.826665	 0.048725
1.839999	 0.043677
1.853332	 0.039677
1.866665	 0.036650
1.879999	 0.034436
1.893332	 0.033002
1.906665	 0.032181
1.919999	 0.031491
1.933332	 0.030403
1.946665	 0.028740
1.959998	 0.026746
1.973332	 0.024785
1.986665	 0.023011
1.999998	 0.021295
2.013332	 0.019480
2.026665	 0.017644
2.039999	 0.015949
2.053332	 0.014419
2.066665	 0.012996
2.079998	 0.011700
2.093332	 0.010618
2.106665	 0.009788
2.119998	 0.009131
2.133332	 0.008491
2.146665	 0.007800
2.159998	 0.007097
2.173332	 0.006429
2.186665	 0.005920
2.199998	 0.005671
2.213332	 0.005557
2.226665	 0.005397
2.239998	 0.005182
2.253332	 0.004960
2.266665	 0.004792
2.279998	 0.004858
2.293332	 0.005211
2.306665	 0.005552
2.319998	 0.005584
2.333332	 0.005306
2.346665	 0.004920
2.359998	 0.004668
2.373332	 0.004574
2.386665	 0.004427
2.399998	 0.004121
2.413332	 0.003730
2.426665	 0.003327
2.439998	 0.002968
2.453331	 0.002712
2.466665	 0.002570
2.479998	 0.002501
2.493331	 0.002425
2.506665	 0.002285
2.519998	 0.002110
2.533331	 0.001985
2.546665	 0.001968
2.559998	 0.001985
2.573331	 0.001922
2.586665	 0.001830
2.599998	 0.001809
2.613331	 0.001818
2.626665	 0.001792
2.639998	 0.001728
2.653331	 0.001564
2.666665	 0.001323
2.679998	 0.001189
2.693331	 0.001158
2.706665	 0.001087
2.719998	 0.001079
2.733331	 0.001282
2.746665	 0.001599
2.759998	 0.001817
2.773331	 0.001842
2.786664	 0.001765
2.799998	 0.001696
2.813331	 0.001626
2.826664	 0.001554
2.839998	 0.001556
2.853331	 0.001605
2.866664	 0.001506
2.879998	 0.001125
2.893331	 0.000640
2.906664	 0.000416
2.919998	 0.000600
2.933331	 0.000959
2.946664	 0.001194
2.959998	 0.001210
2.973331	 0.001023
2.986664	 0.000701
2.999998	 0.000443
3.013331	 0.000454
3.026664	 0.000710
3.039998	 0.001002
3.053331	 0.001145
3.066664	 0.001126
3.079998	 0.001056
3.093331	 0.001037
3.106664	 0.001121
3.119998	 0.001264
3.133331	 0.001347
3.146664	 0.001360
3.159997	 0.001340
3.173331	 0.001198
3.186664	 0.000960
3.199997	 0.000851
3.213331	 0.000891
3.226664	 0.000860
3.239997	 0.000727
3.253331	 0.000681
3.266664	 0.000775
3.279997	 0.000902
3.293331	 0.001025
3.306664	 0.001148
3.319997	 0.001146
3.333331	 0.000943
3.346664	 0.000726
3.359997	 0.000651
3.373331	 0.000541
3.386664	 0.000272
3.399997	 0.000073
3.413331	 0.000079
3.426664	 0.000139
3.439997	 0.000159
3.453331	 0.000253
3.466664	 0.000521
3.479997	 0.000865
3.493330	 0.001101
3.506664	 0.001144
3.519997	 0.001042
3.533330	 0.000891
3.546664	 0.000778
3.559997	 0.000811
3.573330	 0.000997
3.586664	 0.001148
3.599997	 0.001122
3.613330	 0.000996
3.626664	 0.000863
3.639997	 0.000713
3.653330	 0.000612
3.666664	 0.000657
3.679997	 0.000817
3.693330	 0.001017
3.706664	 0.001188
3.719997	 0.001215
3.733330	 0.001058
3.746664	 0.000886
3.759997	 0.000869
3.773330	 0.000894
3.786664	 0.000732
3.799997	 0.000418
3.813330	 0.000205
3.826663	 0.000181
3.839997	 0.000229
3.853330	 0.000300
3.866663	 0.000420
3.879997	 0.000520
3.893330	 0.000511
3.906663	 0.000424
3.919997	 0.000394
3.933330	 0.000492
3.946663	 0.000593
3.959997	 0.000550
3.973330	 0.000442
3.986663	 0.000375
3.999997	 0.000235
4.013330	 -0.000018
4.026663	 -0.000188
4.039997	 -0.000196
4.053330	 -0.000156
4.066663	 -0.000159
4.079997	 -0.000161
4.093330	 -0.000115
4.106663	 -0.000035
4.119997	 0.000132
4.133330	 0.000386
4.146663	 0.000606
4.159997	 0.000816
4.173330	 0.001079
4.186663	 0.001268
4.199996	 0.001279
4.213330	 0.001223
4.226663	 0.001237
4.239996	 0.001307
4.253330	 0.001361
4.266663	 0.001451
4.279996	 0.001716
4.293330	 0.002124
4.306663	 0.002458
4.319996	 0.002493
4.333330	 0.002178
4.346663	 0.001742
4.359996	 0.001506
4.373330	 0.001539
4.386663	 0.001658
4.399996	 0.001660
4.413330	 0.001482
4.426663	 0.001236
4.439996	 0.001102
4.453330	 0.001079
4.466663	 0.001021
4.479996	 0.000871
4.493330	 0.000711
4.506663	 0.000682
4.519996	 0.000831
4.533329	 0.000987
4.546663	 0.000933
4.559996	 0.000690
4.573329	 0.000440
4.586663	 0.000249
4.599996	 0.000169
4.613329	 0.000201
4.626663	 0.000130
4.639996	 -0.000139
4.653329	 -0.000398
4.666663	 -0.000504
4.679996	 -0.000482
4.693329	 -0.000318
4.706663	 -0.000012
4.719996	 0.000281
4.733329	 0.000389
4.746663	 0.000332
4.759996	 0.000303
4.773329	 0.000452
4.786663	 0.000732
4.799996	 0.000979
4.813329	 0.001087
4.826663	 0.001111
4.839996	 0.001093
4.853329	 0.001014
4.866663	 0.001008
4.879996	 0.001182
4.893329	 0.001354
4.906662	 0.001304
4.919996	 0.001044
4.933329	 0.000814
4.946662	 0.000842
4.959996	 0.001045
4.973329	 0.001226
4.986662	 0.001376
4.999996	 0.001524
5.013329	 0.001531
5.026662	 0.001312
5.039996	 0.001061
5.053329	 0.001008
5.066662	 0.001129
5.079996	 0.001248
5.093329	 0.001315
5.106662	 0.001360
5.119996	 0.001314
5.133329	 0.001181
5.146662	 0.001215
5.159996	 0.001559
5.173329	 0.001925
5.186662	 0.002014
5.199996	 0.001932
5.213329	 0.001846
5.226662	 0.001668
5.239995	 0.001411
5.253329	 0.001285
5.266662	 0.001271
5.279995	 0.001207
5.293329	 0.001155
5.306662	 0.001195
5.319995	 0.001209
5.333329	 0.001109
5.346662	 0.000959
5.359995	 0.000897
5.373329	 0.000945
5.386662	 0.000890
5.399995	 0.000637
5.413329	 0.000445
5.426662	 0.000481
5.439995	 0.000582
5.453329	 0.000627
5.466662	 0.000705
5.479995	 0.000876
5.493329	 0.001061
5.506662	 0.001237
5.519995	 0.001414
5.533329	 0.001484
5.546662	 0.001437
5.559995	 0.001447
5.573328	 0.001581
5.586662	 0.001778
5.599995	 0.001983
5.613328	 0.002042
5.626662	 0.001862
5.639995	 0.001677
5.653328	 0.001749
5.666662	 0.001959
5.679995	 0.002037
5.693328	 0.002006
5.706662	 0.002139
5.719995	 0.002575
5.733328	 0.003176
5.746662	 0.003803
5.759995	 0.004440
5.773328	 0.004971
5.786662	 0.005227
5.799995	 0.005293
5.813328	 0.005456
5.826662	 0.005840
5.839995	 0.006335
5.853328	 0.006846
5.866662	 0.007373
5.879995	 0.007885
5.893328	 0.008360
5.906662	 0.008787
5.919995	 0.009103
5.933328	 0.009324
5.946661	 0.009635
5.959995	 0.010193
5.973328	 0.010907
5.986661	 0.011534
5.999995	 0.011986
6.013328	 0.012376
6.026661	 0.012807
6.039995	 0.013288
6.053328	 0.013728
6.066661	 0.014043
6.079995	 0.014347
6.093328	 0.014803
6.106661	 0.015269
6.119995	 0.015488
6.133328	 0.015583
6.146661	 0.015915
6.159995	 0.016511
6.173328	 0.017086
6.186661	 0.017588
6.199995	 0.018104
6.213328	 0.018471
6.226661	 0.018603
6.239995	 0.018811
6.253328	 0.019349
6.266661	 0.020052
6.279994	 0.020662
6.293328	 0.021100
6.306661	 0.021419
6.319994	 0.021708
6.333328	 0.021955
6.346661	 0.022189
6.359994	 0.022632
6.373328	 0.023285
6.386661	 0.023749
6.399994	 0.023763
6.413328	 0.023526
6.426661	 0.023346
6.439994	 0.023212
6.453328	 0.023009
6.466661	 0.022969
6.479994	 0.023325
6.493328	 0.023848
6.506661	 0.024186
6.519994	 0.024283
6.533328	 0.024342
6.546661	 0.024577
6.559994	 0.024895
6.573328	 0.024983
6.586661	 0.024847
6.599994	 0.024735
6.613328	 0.024728
6.626661	 0.024856
6.639994	 0.025092
6.653327	 0.025273
6.666661	 0.025356
6.679994	 0.025434
6.693327	 0.025468
6.706661	 0.025366
6.719994	 0.025172
6.733327	 0.025005
6.746661	 0.024985
6.759994	 0.025184
6.773327	 0.025604
6.786661	 0.026163
6.799994	 0.026631
6.813327	 0.026813
6.826661	 0.026854
6.839994	 0.027028
6.853327	 0.027308
6.866661	 0.027492
6.879994	 0.027661
6.893327	 0.027985
6.906661	 0.028306
6.919994	 0.028419
6.933327	 0.028367
6.946661	 0.028247
6.959994	 0.028145
6.973327	 0.028190
6.986660	 0.028342
6.999994	 0.028489
7.013327	 0.028709
7.026660	 0.028982
7.039994	 0.029155
7.053327	 0.029316
7.066660	 0.029606
7.079994	 0.029853
7.093327	 0.029849
7.106660	 0.029720
7.119994	 0.029803
7.133327	 0.030316
7.146660	 0.031145
7.159994	 0.031916
7.173327	 0.032349
7.186660	 0.032427
7.199994	 0.032223
7.213327	 0.031855
7.226660	 0.031506
7.239994	 0.031367
7.253327	 0.031570
7.266660	 0.032049
7.279994	 0.032453
7.293327	 0.032430
7.306660	 0.032002
7.319993	 0.031584
7.333327	 0.031633
7.346660	 0.032197
7.359993	 0.032889
7.373327	 0.033365
7.386660	 0.033580
7.399993	 0.033743
7.413327	 0.034108
7.426660	 0.034624
7.439993	 0.034893
7.453327	 0.034710
7.466660	 0.034387
7.479993	 0.034354
7.493327	 0.034675
7.506660	 0.035130
7.519993	 0.035468
7.533327	 0.035551
7.546660	 0.035519
7.559993	 0.035634
7.573327	 0.035888
7.586660	 0.036111
7.599993	 0.036284
7.613327	 0.036468
7.626660	 0.036609
7.639993	 0.036640
7.653327	 0.036726
7.666660	 0.037140
7.679993	 0.037797
7.693326	 0.038201
7.706660	 0.038100
7.719993	 0.037791
7.733326	 0.037653
7.746660	 0.037809
7.759993	 0.038215
7.773326	 0.038751
7.786660	 0.039233
7.799993	 0.039487
7.813326	 0.039461
7.826660	 0.039299
7.839993	 0.039231
7.853326	 0.039306
7.866660	 0.039406
7.879993	 0.039539
7.893326	 0.039785
7.906660	 0.040078
7.919993	 0.040283
7.933326	 0.040378
7.946660	 0.040551
7.959993	 0.041007
7.973326	 0.041555
7.986660	 0.041725
7.999993	 0.041519
8.013327	 0.041499
8.026660	 0.041875
8.039993	 0.042346
8.053327	 0.042788
8.066660	 0.043236
8.079993	 0.043591
8.093327	 0.043803
8.106660	 0.043990
8.119993	 0.044450
8.133327	 0.045402
8.146660	 0.046471
8.159993	 0.046986
8.173326	 0.046800
8.186660	 0.046324
8.199993	 0.045926
8.213326	 0.045653
8.226660	 0.045496
8.239993	 0.045572
8.253326	 0.045792
8.266660	 0.045812
8.279993	 0.045582
8.293326	 0.045509
8.306660	 0.045771
8.319993	 0.045964
8.333326	 0.045837
8.346660	 0.045766
8.359993	 0.046023
8.373326	 0.046375
8.386660	 0.046734
8.399993	 0.047226
8.413326	 0.047619
8.426660	 0.047536
8.439993	 0.047104
8.453326	 0.046776
8.466660	 0.046680
8.479993	 0.046661
8.493326	 0.046756
8.506660	 0.047043
8.519993	 0.047358
8.533326	 0.047591
8.546659	 0.047862
8.559993	 0.048217
8.573326	 0.048570
8.586659	 0.048904
8.599993	 0.049238
8.613326	 0.049490
8.626659	 0.049611
8.639993	 0.049733
8.653326	 0.049930
8.666659	 0.050032
8.679993	 0.049985
8.693326	 0.050018
8.706659	 0.050266
8.719993	 0.050635
8.733326	 0.050924
8.746659	 0.050902
8.759993	 0.050650
8.773326	 0.050543
8.786659	 0.050637
8.799993	 0.050773
8.813326	 0.051104
8.826659	 0.051774
8.839993	 0.052556
8.853326	 0.053203
8.866659	 0.053645
8.879992	 0.053840
8.893326	 0.053900
8.906659	 0.054040
8.919992	 0.054140
8.933326	 0.053969
8.946659	 0.053784
8.959992	 0.053920
8.973326	 0.054255
8.986659	 0.054537
8.999992	 0.054712
9.013326	 0.054956
9.026659	 0.055544
9.039992	 0.056380
9.053326	 0.056958
9.066659	 0.057022
9.079992	 0.056840
9.093326	 0.056701
9.106659	 0.056678
9.119992	 0.056799
9.133326	 0.056936
9.146659	 0.056837
9.159992	 0.056544
9.173326	 0.056356
9.186659	 0.056388
9.199992	 0.056559
9.213326	 0.056768
9.226659	 0.056866
9.239992	 0.056784
9.253325	 0.056663
9.266659	 0.056654
9.279992	 0.056785
9.293325	 0.057048
9.306659	 0.057355
9.319992	 0.057536
9.333325	 0.057576
9.346659	 0.057700
9.359992	 0.058051
9.373325	 0.058473
9.386659	 0.058789
9.399992	 0.059059
9.413325	 0.059354
9.426659	 0.059545
9.439992	 0.059537
9.453325	 0.059484
9.466659	 0.059601
9.479992	 0.060009
9.493325	 0.060664
9.506659	 0.061228
9.519992	 0.061405
9.533325	 0.061410
9.546659	 0.061579
9.559992	 0.061807
9.573325	 0.061841
9.586658	 0.061701
9.599992	 0.061582
9.613325	 0.061645
9.626658	 0.061892
9.639992	 0.062140
9.653325	 0.062247
9.666658	 0.062360
9.679992	 0.062645
9.693325	 0.062887
9.706658	 0.062823
9.719992	 0.062695
9.733325	 0.062822
9.746658	 0.063112
9.759992	 0.063407
9.773325	 0.063620
9.786658	 0.063595
9.799992	 0.063413
9.813325	 0.063432
9.826658	 0.063793
9.839992	 0.064400
9.853325	 0.065174
9.866658	 0.066004
9.879992	 0.066743
9.893325	 0.067219
9.906658	 0.067237
9.919991	 0.066848
9.933325	 0.066346
9.946658	 0.065829
9.959991	 0.065275
9.973325	 0.064842
9.986658	 0.064731
9.999991	 0.065012
10.013325	 0.065538
10.026658	 0.065956
10.039991	 0.066026
10.053325	 0.065772
10.066658	 0.065338
10.079991	 0.064900
10.093325	 0.064619
10.106658	 0.064611
10.119991	 0.064880
10.133325	 0.065153
10.146658	 0.065209
10.159991	 0.065306
10.173325	 0.065684
10.186658	 0.066198
10.199991	 0.066716
10.213325	 0.067163
10.226658	 0.067333
10.239991	 0.067176
10.253325	 0.066861
10.266658	 0.066548
10.279991	 0.066439
10.293324	 0.066677
10.306658	 0.067092
10.319991	 0.067512
10.333324	 0.068072
10.346658	 0.068897
10.359991	 0.069848
10.373324	 0.070607
10.386658	 0.070913
10.399991	 0.070795
10.413324	 0.070492
10.426658	 0.070176
10.439991	 0.069895
10.453324	 0.069652
10.466658	 0.069387
10.479991	 0.069053
10.493324	 0.068757
10.506658	 0.068634
10.519991	 0.068656
10.533324	 0.068779
10.546658	 0.068997
10.559991	 0.069123
10.573324	 0.068934
10.586658	 0.068506
10.599991	 0.068218
10.613324	 0.068384
10.626657	 0.068894
10.639991	 0.069276
10.653324	 0.069276
10.666657	 0.069212
10.679991	 0.069382
10.693324	 0.069725
10.706657	 0.070353
10.719991	 0.071484
10.733324	 0.072826
10.746657	 0.073788
10.759991	 0.074025
10.773324	 0.073594
10.786657	 0.073041
10.799991	 0.072956
10.813324	 0.073149
10.826657	 0.072956
10.839991	 0.072306
10.853324	 0.071765
10.866657	 0.071755
10.879991	 0.072171
10.893324	 0.072626
10.906657	 0.072959
10.919991	 0.073232
10.933324	 0.073252
10.946657	 0.072872
10.959991	 0.072458
10.973324	 0.072394
10.986657	 0.072531
10.999990	 0.072547
11.013324	 0.072544
11.026657	 0.072760
11.039990	 0.072995
11.053324	 0.072951
11.066657	 0.072755
11.079990	 0.072550
11.093324	 0.072194
11.106657	 0.071748
11.119990	 0.071607
11.133324	 0.071911
11.146657	 0.072391
11.159990	 0.072716
11.173324	 0.072694
11.186657	 0.072397
11.199990	 0.072169
11.213324	 0.072217
11.226657	 0.072329
11.239990	 0.072322
11.253324	 0.072309
11.266657	 0.072418
11.279990	 0.072635
11.293324	 0.072892
11.306657	 0.073114
11.319990	 0.073211
11.333323	 0.073149
11.346657	 0.073068
11.359990	 0.073153
11.373323	 0.073309
11.386657	 0.073322
11.399990	 0.073173
11.413323	 0.072994
11.426657	 0.073025
11.439990	 0.073416
11.453323	 0.073931
11.466657	 0.074275
11.479990	 0.074416
11.493323	 0.074326
11.506657	 0.074093
11.519990	 0.074145
11.533323	 0.074685
11.546657	 0.075317
11.559990	 0.075634
11.573323	 0.075616
11.586657	 0.075394
11.599990	 0.075057
11.613323	 0.074694
11.626657	 0.074345
11.639990	 0.073970
11.653323	 0.073655
11.666656	 0.073645
11.679990	 0.073957
11.693323	 0.074278
11.706656	 0.074307
11.719990	 0.074061
11.733323	 0.073851
11.746656	 0.073924
11.759990	 0.074193
11.773323	 0.074377
11.786656	 0.074298
11.799990	 0.074087
11.813323	 0.074048
11.826656	 0.074186
11.839990	 0.074309
11.853323	 0.074729
11.866656	 0.076251
11.879990	 0.079207
11.893323	 0.082820
11.906656	 0.085577
11.919990	 0.086232
11.933323	 0.084734
11.946656	 0.082172
11.959990	 0.079798
11.973323	 0.078189
11.986656	 0.077216
11.999990	 0.076609
12.013323	 0.076357
12.026656	 0.076466
12.039989	 0.076701
12.053323	 0.076758
12.066656	 0.076571
12.079989	 0.076380
12.093323	 0.076403
12.106656	 0.076522
12.119989	 0.076553
12.133323	 0.076608
12.146656	 0.076807
12.159989	 0.076994
12.173323	 0.077077
12.186656	 0.077126
12.199989	 0.077131
12.213323	 0.077077
12.226656	 0.077072
12.239989	 0.077176
12.253323	 0.077299
12.266656	 0.077506
12.279989	 0.078185
12.293323	 0.079529
12.306656	 0.081071
12.319989	 0.082068
12.333323	 0.082075
12.346656	 0.081177
12.359989	 0.079907
12.373322	 0.078779
12.386656	 0.078008
12.399989	 0.077684
12.413322	 0.077784
12.426656	 0.078041
12.439989	 0.078242
12.453322	 0.078549
12.466656	 0.079301
12.479989	 0.080439
12.493322	 0.081406
12.506656	 0.081838
12.519989	 0.081813
12.533322	 0.081361
12.546656	 0.080450
12.559989	 0.079457
12.573322	 0.078894
12.586656	 0.078767
12.599989	 0.078792
12.613322	 0.078935
12.626656	 0.079221
12.639989	 0.079527
12.653322	 0.079823
12.666656	 0.080177
12.679989	 0.080572
12.693322	 0.080914
12.706656	 0.081084
12.719989	 0.080952
12.733322	 0.080532
12.746655	 0.080128
12.759989	 0.080098
12.773322	 0.080403
12.786655	 0.080641
12.799989	 0.080576
12.813322	 0.080436
12.826655	 0.080650
12.839989	 0.081213
12.853322	 0.081628
12.866655	 0.081707
12.879989	 0.081722
12.893322	 0.081713
12.906655	 0.081501
12.919989	 0.081182
12.933322	 0.080981
12.946655	 0.080895
12.959989	 0.080910
12.973322	 0.081163
12.986655	 0.081586
12.999989	 0.081856
13.013322	 0.081801
13.026655	 0.081543
13.039989	 0.081335
13.053322	 0.081359
13.066655	 0.081548
13.079988	 0.081666
13.093322	 0.081628
13.106655	 0.081589
13.119988	 0.081643
13.133322	 0.081710
13.146655	 0.081793
13.159988	 0.081971
13.173322	 0.082121
13.186655	 0.082067
13.199988	 0.081962
13.213322	 0.082141
13.226655	 0.082696
13.239988	 0.083347
13.253322	 0.083719
13.266655	 0.083791
13.279988	 0.083846
13.293322	 0.083939
13.306655	 0.083845
13.319988	 0.083524
13.333322	 0.083153
13.346655	 0.082914
13.359988	 0.082952
13.373322	 0.083199
13.386655	 0.083298
13.399988	 0.083089
13.413321	 0.082971
13.426655	 0.083194
13.439988	 0.083316
13.453321	 0.082959
13.466655	 0.082368
13.479988	 0.081971
13.493321	 0.081936
13.506655	 0.082068
13.519988	 0.082000
13.533321	 0.081628
13.546655	 0.081226
13.559988	 0.081072
13.573321	 0.081189
13.586655	 0.081398
13.599988	 0.081529
13.613321	 0.081549
13.626655	 0.081484
13.639988	 0.081444
13.653321	 0.081633
13.666655	 0.082002
13.679988	 0.082243
13.693321	 0.082307
13.706655	 0.082418
13.719988	 0.082681
13.733321	 0.082991
13.746655	 0.083187
13.759988	 0.083283
13.773321	 0.083450
13.786654	 0.083661
13.799988	 0.083736
13.813321	 0.083670
13.826654	 0.083479
13.839988	 0.083188
13.853321	 0.083098
13.866654	 0.083398
13.879988	 0.083746
13.893321	 0.083713
13.906654	 0.083351
13.919988	 0.083030
13.933321	 0.083031
13.946654	 0.083305
13.959988	 0.083521
13.973321	 0.083483
13.986654	 0.083293
13.999988	 0.083172
14.013321	 0.083331
14.026654	 0.083730
14.039988	 0.084001
14.053321	 0.083969
14.066654	 0.083847
14.079988	 0.083750
14.093321	 0.083635
14.106654	 0.083658
14.119987	 0.083917
14.133321	 0.084155
14.146654	 0.084176
14.159987	 0.084111
14.173321	 0.084087
14.186654	 0.084099
14.199987	 0.084252
14.213321	 0.084561
14.226654	 0.084689
14.239987	 0.084507
14.253321	 0.084408
14.266654	 0.084626
14.279987	 0.084822
14.293321	 0.084689
14.306654	 0.084449
14.319987	 0.084433
14.333321	 0.084580
14.346654	 0.084554
14.359987	 0.084268
14.373321	 0.083986
14.386654	 0.083850
14.399987	 0.083828
14.413321	 0.083981
14.426654	 0.084253
14.439987	 0.084346
14.453321	 0.084152
14.466654	 0.083990
14.479987	 0.084152
14.493320	 0.084517
14.506654	 0.084801
14.519987	 0.084913
14.533320	 0.084888
14.546654	 0.084851
14.559987	 0.085072
14.573320	 0.085511
14.586654	 0.085704
14.599987	 0.085504
14.613320	 0.085302
14.626654	 0.085379
14.639987	 0.085652
14.653320	 0.085966
14.666654	 0.086204
14.679987	 0.086251
14.693320	 0.086105
14.706654	 0.085853
14.719987	 0.085515
14.733320	 0.085158
14.746654	 0.085031
14.759987	 0.085268
14.773320	 0.085567
14.786654	 0.085577
14.799987	 0.085402
14.813320	 0.085287
14.826653	 0.085194
14.839987	 0.085035
14.853320	 0.084908
14.866653	 0.084855
14.879987	 0.084792
14.893320	 0.084787
14.906653	 0.084953
14.919987	 0.085249
14.933320	 0.085526
14.946653	 0.085668
14.959987	 0.085749
14.973320	 0.085919
14.986653	 0.086143
14.999987	 0.086280
15.013320	 0.086264
15.026653	 0.086110
15.039987	 0.085872
15.053320	 0.085610
15.066653	 0.085349
15.079987	 0.085216
15.093320	 0.085410
15.106653	 0.085808
15.119987	 0.086042
15.133320	 0.085960
15.146653	 0.085681
15.159986	 0.085450
15.173320	 0.085344
15.186653	 0.085147
15.199986	 0.084792
15.213320	 0.084509
15.226653	 0.084325
15.239986	 0.084026
15.253320	 0.083673
15.266653	 0.083489
15.279986	 0.083422
15.293320	 0.083350
15.306653	 0.083334
15.319986	 0.083444
15.333320	 0.083592
15.346653	 0.083592
15.359986	 0.083401
15.373320	 0.083213
15.386653	 0.083228
15.399986	 0.083452
15.413320	 0.083721
15.426653	 0.083851
15.439986	 0.083802
15.453320	 0.083684
15.466653	 0.083546
15.479986	 0.083388
15.493320	 0.083356
15.506653	 0.083542
15.519986	 0.083796
15.533319	 0.084006
15.546653	 0.084180
15.559986	 0.084236
15.573319	 0.084209
15.586653	 0.084361
15.599986	 0.084723
15.613319	 0.085033
15.626653	 0.085155
15.639986	 0.085121
15.653319	 0.085001
15.666653	 0.084932
15.679986	 0.084991
15.693319	 0.085127
15.706653	 0.085262
15.719986	 0.085333
15.733319	 0.085321
15.746653	 0.085254
15.759986	 0.085173
15.773319	 0.085172
15.786653	 0.085306
15.799986	 0.085474
15.813319	 0.085582
15.826653	 0.085681
15.839986	 0.085790
15.853319	 0.085791
15.866652	 0.085643
15.879986	 0.085488
15.893319	 0.085377
15.906652	 0.085134
15.919986	 0.084723
15.933319	 0.084490
15.946652	 0.084682
15.959986	 0.085073
15.973319	 0.085415
15.986652	 0.085617
15.999986	 0.085624
16.013319	 0.085602
16.026653	 0.085748
16.039988	 0.085958
16.053322	 0.086134
16.066656	 0.086358
16.079990	 0.086542
16.093325	 0.086480
16.106659	 0.086237
16.119993	 0.086008
16.133327	 0.085889
16.146662	 0.085990
16.159996	 0.086263
16.173330	 0.086431
16.186665	 0.086426
16.199999	 0.086430
16.213333	 0.086500
16.226667	 0.086597
16.240002	 0.086736
16.253336	 0.086986
16.266670	 0.087402
16.280005	 0.087914
16.293339	 0.088472
16.306673	 0.089285
16.320007	 0.090983
16.333342	 0.095567
16.346676	 0.107063
16.360010	 0.126564
16.373344	 0.144656
16.386679	 0.147033
16.400013	 0.131254
16.413347	 0.109055
16.426682	 0.090965
16.440016	 0.078001
16.453350	 0.067470
16.466684	 0.058269
16.480019	 0.050414
16.493353	 0.043809
16.506687	 0.038280
16.520021	 0.033714
16.533356	 0.029960
16.546690	 0.026885
16.560024	 0.024417
16.573359	 0.022397
16.586693	 0.020568
16.600027	 0.018782
16.613361	 0.017099
16.626696	 0.015709
16.640030	 0.014746
16.653364	 0.014045
16.666698	 0.013293
16.680033	 0.012535
16.693367	 0.012060
16.706701	 0.011854
16.720036	 0.011644
16.733370	 0.011298
16.746704	 0.010834
16.760038	 0.010251
16.773373	 0.009609
16.786707	 0.009031
16.800041	 0.008398
16.813375	 0.007510
16.826710	 0.006554
16.840044	 0.005823
16.853378	 0.005303
16.866713	 0.004762
16.880047	 0.003986
16.893381	 0.003008
16.906715	 0.002048
16.920050	 0.001090
16.933384	 0.000057
16.946718	 -0.000811
16.960052	 -0.001326
16.973387	 -0.001705
16.986721	 -0.002238
17.000055	 -0.002930
17.013390	 -0.003641
17.026724	 -0.004347
17.040058	 -0.005077
17.053392	 -0.005760
17.066727	 -0.006283
17.080061	 -0.006601
17.093395	 -0.006694
17.106730	 -0.006592
17.120064	 -0.006469
17.133398	 -0.006500
17.146732	 -0.006612
17.160067	 -0.006644
17.173401	 -0.006669
17.186735	 -0.006841
17.200069	 -0.007038
17.213404	 -0.007031
17.226738	 -0.006824
17.240072	 -0.006523
17.253407	 -0.006147
17.266741	 -0.005780
17.280075	 -0.005590
17.293409	 -0.005546
17.306744	 -0.005493
17.320078	 -0.005407
17.333412	 -0.005218
17.346746	 -0.004803
17.360081	 -0.004275
17.373415	 -0.003901
17.386749	 -0.003777
17.400084	 -0.003755
17.413418	 -0.003655
17.426752	 -0.003388
17.440086	 -0.002934
17.453421	 -0.002355
17.466755	 -0.001799
17.480089	 -0.001434
17.493423	 -0.001296
17.506758	 -0.001319
17.520092	 -0.001423
17.533426	 -0.001438
17.546761	 -0.001231
17.560095	 -0.000957
17.573429	 -0.000808
17.586763	 -0.000643
17.600098	 -0.000228
17.613432	 0.000378
17.626766	 0.000823
17.640100	 0.000872
17.653435	 0.000705
17.666769	 0.000643
17.680103	 0.000750
17.693438	 0.000917
17.706772	 0.001106
17.720106	 0.001290
17.733440	 0.001370
17.746775	 0.001358
17.760109	 0.001485
17.773443	 0.001901
17.786777	 0.002402
17.800112	 0.002746
17.813446	 0.002952
17.826780	 0.003096
17.840115	 0.003104
17.853449	 0.002912
17.866783	 0.002618
17.880117	 0.002416
17.893452	 0.002428
17.906786	 0.002574
17.920120	 0.002668
17.933455	 0.002699
17.946789	 0.002823
17.960123	 0.003026
17.973457	 0.003126
17.986792	 0.003066
18.000126	 0.002966
18.013460	 0.003001
18.026794	 0.003233
18.040129	 0.003451
18.053463	 0.003426
18.066797	 0.003244
18.080132	 0.003175
18.093466	 0.003337
18.106800	 0.003568
18.120134	 0.003620
18.133469	 0.003479
18.146803	 0.003372
18.160137	 0.003417
18.173471	 0.003527
18.186806	 0.003556
18.200140	 0.003492
18.213474	 0.003533
18.226809	 0.003807
18.240143	 0.004115
18.253477	 0.004197
18.266811	 0.004078
18.280146	 0.003990
18.293480	 0.004046
18.306814	 0.004144
18.320148	 0.004159
18.333483	 0.004166
18.346817	 0.004304
18.360151	 0.004518
18.373486	 0.004642
18.386820	 0.004560
18.400154	 0.004317
18.413488	 0.004205
18.426823	 0.004381
18.440157	 0.004563
18.453491	 0.004562
18.466825	 0.004620
18.480160	 0.004800
18.493494	 0.004808
18.506828	 0.004578
18.520163	 0.004375
18.533497	 0.004413
18.546831	 0.004595
18.560165	 0.004687
18.573500	 0.004661
18.586834	 0.004645
18.600168	 0.004701
18.613503	 0.004824
18.626837	 0.004957
18.640171	 0.004926
18.653505	 0.004569
18.666840	 0.004075
18.680174	 0.003873
18.693508	 0.004077
18.706842	 0.004353
18.720177	 0.004409
18.733511	 0.004304
18.746845	 0.004234
18.760180	 0.004259
18.773514	 0.004300
18.786848	 0.004310
18.800182	 0.004357
18.813517	 0.004499
18.826851	 0.004701
18.840185	 0.004893
18.853519	 0.005034
18.866854	 0.005125
18.880188	 0.005139
18.893522	 0.004959
18.906857	 0.004591
18.920191	 0.004302
18.933525	 0.004343
18.946859	 0.004633
18.960194	 0.004839
18.973528	 0.004803
18.986862	 0.004727
19.000196	 0.004771
19.013531	 0.004789
19.026865	 0.004685
19.040199	 0.004577
19.053534	 0.004483
19.066868	 0.004357
19.080202	 0.004336
19.093536	 0.004540
19.106871	 0.004820
19.120205	 0.004950
19.133539	 0.004925
19.146873	 0.004874
19.160208	 0.004831
19.173542	 0.004744
19.186876	 0.004574
19.200211	 0.004328
19.213545	 0.004136
19.226879	 0.004184
19.240213	 0.004537
19.253548	 0.005051
19.266882	 0.005410
19.280216	 0.005409
19.293550	 0.005170
19.306885	 0.004979
19.320219	 0.004975
19.333553	 0.005062
19.346888	 0.005064
19.360222	 0.004935
19.373556	 0.004799
19.386890	 0.004767
19.400225	 0.004810
19.413559	 0.004845
19.426893	 0.004819
19.440228	 0.004794
19.453562	 0.004864
19.466896	 0.004938
19.480230	 0.004802
19.493565	 0.004419
19.506899	 0.004011
19.520233	 0.003781
19.533567	 0.003719
19.546902	 0.003732
19.560236	 0.003779
19.573570	 0.003864
19.586905	 0.003954
19.600239	 0.003966
19.613573	 0.003855
19.626907	 0.003700
19.640242	 0.003638
19.653576	 0.003687
19.666910	 0.003773
19.680244	 0.003882
19.693579	 0.003984
19.706913	 0.003980
19.720247	 0.003865
19.733582	 0.003740
19.746916	 0.003671
19.760250	 0.003705
19.773584	 0.003811
19.786919	 0.003928
19.800253	 0.004066
19.813587	 0.004085
19.826921	 0.003833
19.840256	 0.003578
19.853590	 0.003640
19.866924	 0.003896
19.880259	 0.004131
19.893593	 0.004371
19.906927	 0.004572
19.920261	 0.004536
19.933596	 0.004240
19.946930	 0.003849
19.960264	 0.003464
19.973598	 0.003085
19.986933	 0.002798

*------------------------ End of raw data
Results for Channel	1	=	242.00	nm
Title:	Report Title
Run File:	C:\HPLC\PET 2025\2025.06.04\bm29_npet_37c_24h004.run
--------------
Injection Info
--------------
Method:	C:\METODOS EQUIPO 2 2025\20250402 PET_Calibrado TPA MHET BHET DIMER.mth
Sample:	BM29_nPET_37C_24h
Injection Date:	Wed Jun 04 15:18:32 2025
Manual injection
Operator:	Paloma
Instrument:	3
Notes:	
---------
Misc Info
---------
Workstation:	HPLC
Bus Address:	44
Run Time:	0.000	to	20.000	min.
-----------
Recalc Info
-----------
Recalc Method:	C:\METODOS EQUIPO 2 2025\20250402 PET_Calibrado TPA MHET BHET DIMER.mth
Recalc Date:	Wed Jun 04 15:38:35 2025
Operator:	Paloma
Instrument:	3
Notes:	
Sample Rate:	5.000 Hz.
Measurement Type:	1 = Area
Calculation Type:	4 = ExtStd
Normalize Results:	No
------------------------
Peak Info for Channel 1
------------------------
3 Peaks (tR	Timeoffset	RRT	Sepcode	Width	Counts	Result	Name)
6.572	0.224	0.0000	BB	-799.05	834244	7.513553	TPA (uM)
7.641	0.133	0.0000	BB	0.00	17149	0.206815	BHET (uM)
9.435	0.289	0.0000	BB	0.00	20327	0.362947	DIMER (uM)
