# Supplementary material for: Engineering Escherichia coli for polyethylene terephthalate powder biodegradation via recoding of an outer membrane protein
Source: iScience. 2026 Jan 2;29(2):114621. doi: 10.1016/j.isci.2025.114621 (PMC12860643; doi:10.1016/j.isci.2025.114621)
Supplement: Data S2. Raw HPLC and UHPLC-MS data — (A) Unprocessed HPLC data files supporting Figures 4, S3, S5, Tables 1 and S4. Files are provided in.txt format corresponding to the data extracted with Varian ProStar software (Varian Inc., Palo Alto, California, USA). Each file contains absorbance values (in arbitrary units) recorded over time under the analytical conditions described in STAR Methods. (B) Raw UHPLC-MS files supporting Figure S4. The chromatograms and mass spectrometry data can be analyzed with the software MassLynx V4.1 (Waters) to obtain the mass spectra of the oligomers TET and TETE. Analytical conditions described in STAR Methods. (A and B) The unprocessed HPLC and UHPLC-MS files have been deposited at Zenodo under the identifier https://zenodo.org/records/17578239. [file mmc5.zip › Data S2/A. HPLC/Figure S3/EfeOm nPET 40_1.TXT]

File	C:\HPLC\PET 2025\2025.01.13\bm29_40c_np.run	Filetype	63
WTOASCII Parameters:	C:\star\WTOASCII.TXT
 2 channels
   Channel	 1	242.00	nm	in AU
   Channel	 2	260.00	nm	in AU
Base rate 5.0000 Hz	Bunch 2	Effective rate 5.00000 Hz.	T = 0.003333 min.
6000 points	from	0.000	to	20.000	minutes
Sampling every 4 point(s)
Printing points from	0.000	to	20.000 min, point 0 to 5999
Channels	1	to	2
0.000000	 0.000000	0.000000
0.013333	 -0.000316	-0.000404
0.026667	 -0.000764	-0.000809
0.040000	 -0.001140	-0.000947
0.053333	 -0.001256	-0.000799
0.066667	 -0.001064	-0.000539
0.080000	 -0.000721	-0.000348
0.093333	 -0.000495	-0.000292
0.106667	 -0.000520	-0.000297
0.120000	 -0.000667	-0.000284
0.133333	 -0.000722	-0.000273
0.146667	 -0.000663	-0.000257
0.160000	 -0.000651	-0.000193
0.173333	 -0.000777	-0.000168
0.186667	 -0.001006	-0.000283
0.200000	 -0.001233	-0.000467
0.213333	 -0.001291	-0.000634
0.226667	 -0.001207	-0.000811
0.240000	 -0.001201	-0.000951
0.253333	 -0.001271	-0.000918
0.266667	 -0.001166	-0.000710
0.280000	 -0.000788	-0.000464
0.293333	 -0.000315	-0.000290
0.306667	 0.000045	-0.000211
0.320000	 0.000156	-0.000116
0.333333	 -0.000050	0.000106
0.346667	 -0.000403	0.000357
0.360000	 -0.000594	0.000469
0.373333	 -0.000594	0.000461
0.386667	 -0.000612	0.000453
0.400000	 -0.000670	0.000450
0.413333	 -0.000597	0.000383
0.426667	 -0.000387	0.000242
0.440000	 -0.000269	0.000081
0.453333	 -0.000361	-0.000043
0.466666	 -0.000497	-0.000083
0.480000	 -0.000507	-0.000024
0.493333	 -0.000385	0.000066
0.506666	 -0.000201	0.000110
0.520000	 -0.000118	0.000145
0.533333	 -0.000294	0.000227
0.546666	 -0.000650	0.000276
0.560000	 -0.000962	0.000184
0.573333	 -0.001123	-0.000005
0.586666	 -0.001104	-0.000159
0.600000	 -0.000912	-0.000213
0.613333	 -0.000697	-0.000224
0.626666	 -0.000683	-0.000270
0.640000	 -0.000869	-0.000299
0.653333	 -0.001008	-0.000252
0.666666	 -0.000957	-0.000240
0.680000	 -0.000801	-0.000383
0.693333	 -0.000648	-0.000586
0.706666	 -0.000569	-0.000627
0.720000	 -0.000588	-0.000460
0.733333	 -0.000621	-0.000326
0.746666	 -0.000587	-0.000362
0.760000	 -0.000494	-0.000356
0.773333	 -0.000374	-0.000181
0.786666	 -0.000323	-0.000057
0.800000	 -0.000485	-0.000147
0.813333	 -0.000819	-0.000319
0.826666	 -0.001089	-0.000404
0.839999	 -0.001170	-0.000423
0.853333	 -0.001169	-0.000465
0.866666	 -0.001232	-0.000519
0.879999	 -0.001343	-0.000564
0.893333	 -0.001365	-0.000643
0.906666	 -0.001251	-0.000733
0.919999	 -0.001147	-0.000732
0.933333	 -0.001212	-0.000622
0.946666	 -0.001406	-0.000496
0.959999	 -0.001564	-0.000422
0.973333	 -0.001574	-0.000370
0.986666	 -0.001409	-0.000292
0.999999	 -0.001125	-0.000210
1.013333	 -0.000904	-0.000193
1.026666	 -0.000897	-0.000261
1.039999	 -0.001023	-0.000373
1.053333	 -0.001110	-0.000459
1.066666	 -0.001137	-0.000462
1.079999	 -0.001132	-0.000420
1.093333	 -0.001059	-0.000407
1.106666	 -0.000980	-0.000391
1.119999	 -0.000992	-0.000333
1.133333	 -0.001043	-0.000276
1.146666	 -0.001093	-0.000235
1.159999	 -0.001196	-0.000233
1.173333	 -0.001294	-0.000322
1.186666	 -0.001241	-0.000443
1.199999	 -0.001069	-0.000500
1.213333	 -0.000960	-0.000522
1.226666	 -0.000981	-0.000510
1.239999	 -0.001011	-0.000340
1.253332	 -0.000961	-0.000023
1.266666	 -0.000907	0.000203
1.279999	 -0.000925	0.000165
1.293332	 -0.000950	-0.000034
1.306666	 -0.000899	-0.000167
1.319999	 -0.000837	-0.000135
1.333332	 -0.000899	-0.000027
1.346666	 -0.001030	0.000003
1.359999	 -0.001040	-0.000078
1.373332	 -0.000920	-0.000146
1.386666	 -0.000512	0.000038
1.399999	 0.003688	0.001864
1.413332	 0.023543	0.009041
1.426666	 0.073704	0.024141
1.439999	 0.151812	0.042885
1.453332	 0.232246	0.056599
1.466666	 0.288339	0.060685
1.479999	 0.312163	0.056210
1.493332	 0.310859	0.045461
1.506666	 0.294899	0.030123
1.519999	 0.272643	0.012362
1.533332	 0.249922	-0.004522
1.546666	 0.230256	-0.017104
1.559999	 0.214902	-0.023628
1.573332	 0.203294	-0.024863
1.586666	 0.193834	-0.023161
1.599999	 0.184917	-0.020666
1.613332	 0.175786	-0.018401
1.626665	 0.166389	-0.016607
1.639999	 0.156731	-0.015225
1.653332	 0.146799	-0.014163
1.666665	 0.136674	-0.013563
1.679999	 0.126319	-0.013746
1.693332	 0.115724	-0.014767
1.706665	 0.105282	-0.016274
1.719999	 0.095405	-0.017839
1.733332	 0.086155	-0.019185
1.746665	 0.077661	-0.020163
1.759999	 0.070172	-0.020687
1.773332	 0.063558	-0.020706
1.786665	 0.057427	-0.020164
1.799999	 0.051642	-0.018980
1.813332	 0.046298	-0.017102
1.826665	 0.041427	-0.014589
1.839999	 0.037007	-0.011610
1.853332	 0.033135	-0.008380
1.866665	 0.029923	-0.005123
1.879999	 0.027211	-0.002073
1.893332	 0.024628	0.000528
1.906665	 0.021985	0.002479
1.919999	 0.019412	0.003732
1.933332	 0.017076	0.004361
1.946665	 0.014942	0.004448
1.959998	 0.012863	0.004156
1.973332	 0.010769	0.003706
1.986665	 0.008764	0.003198
1.999998	 0.007071	0.002658
2.013332	 0.005826	0.002136
2.026665	 0.004862	0.001634
2.039999	 0.003916	0.001124
2.053332	 0.002997	0.000598
2.066665	 0.002263	0.000109
2.079998	 0.001749	-0.000232
2.093332	 0.001380	-0.000364
2.106665	 0.001091	-0.000368
2.119998	 0.000928	-0.000380
2.133332	 0.000894	-0.000411
2.146665	 0.000825	-0.000393
2.159998	 0.000605	-0.000388
2.173332	 0.000305	-0.000495
2.186665	 -0.000004	-0.000624
2.199998	 -0.000326	-0.000664
2.213332	 -0.000577	-0.000709
2.226665	 -0.000621	-0.000845
2.239998	 -0.000494	-0.000974
2.253332	 -0.000389	-0.001026
2.266665	 -0.000393	-0.001072
2.279998	 -0.000419	-0.001150
2.293332	 -0.000460	-0.001199
2.306665	 -0.000601	-0.001151
2.319998	 -0.000776	-0.001015
2.333332	 -0.000831	-0.000908
2.346665	 -0.000778	-0.000879
2.359998	 -0.000772	-0.000811
2.373332	 -0.000849	-0.000695
2.386665	 -0.000881	-0.000685
2.399998	 -0.000836	-0.000769
2.413332	 -0.000858	-0.000774
2.426665	 -0.001022	-0.000674
2.439998	 -0.001206	-0.000544
2.453331	 -0.001293	-0.000419
2.466665	 -0.001286	-0.000345
2.479998	 -0.001212	-0.000376
2.493331	 -0.001103	-0.000448
2.506665	 -0.001023	-0.000498
2.519998	 -0.000987	-0.000616
2.533331	 -0.000977	-0.000855
2.546665	 -0.000996	-0.001011
2.559998	 -0.001004	-0.000892
2.573331	 -0.000935	-0.000636
2.586665	 -0.000795	-0.000509
2.599998	 -0.000704	-0.000554
2.613331	 -0.000823	-0.000651
2.626665	 -0.001120	-0.000738
2.639998	 -0.001299	-0.000755
2.653331	 -0.001177	-0.000654
2.666665	 -0.000889	-0.000519
2.679998	 -0.000643	-0.000451
2.693331	 -0.000571	-0.000446
2.706665	 -0.000695	-0.000491
2.719998	 -0.000881	-0.000596
2.733331	 -0.000959	-0.000699
2.746665	 -0.000902	-0.000702
2.759998	 -0.000838	-0.000618
2.773331	 -0.000888	-0.000573
2.786664	 -0.001044	-0.000662
2.799998	 -0.001199	-0.000824
2.813331	 -0.001269	-0.000884
2.826664	 -0.001242	-0.000815
2.839998	 -0.001167	-0.000787
2.853331	 -0.001167	-0.000864
2.866664	 -0.001356	-0.000931
2.879998	 -0.001621	-0.000909
2.893331	 -0.001677	-0.000852
2.906664	 -0.001490	-0.000840
2.919998	 -0.001327	-0.000874
2.933331	 -0.001310	-0.000920
2.946664	 -0.001306	-0.000964
2.959998	 -0.001282	-0.001007
2.973331	 -0.001365	-0.001044
2.986664	 -0.001565	-0.001067
2.999998	 -0.001733	-0.001068
3.013331	 -0.001779	-0.001040
3.026664	 -0.001766	-0.000992
3.039998	 -0.001791	-0.000944
3.053331	 -0.001876	-0.000941
3.066664	 -0.001995	-0.001013
3.079998	 -0.002079	-0.001155
3.093331	 -0.002001	-0.001352
3.106664	 -0.001737	-0.001549
3.119998	 -0.001520	-0.001646
3.133331	 -0.001580	-0.001571
3.146664	 -0.001828	-0.001432
3.159997	 -0.002022	-0.001445
3.173331	 -0.002047	-0.001620
3.186664	 -0.001943	-0.001721
3.199997	 -0.001832	-0.001625
3.213331	 -0.001819	-0.001454
3.226664	 -0.001930	-0.001336
3.239997	 -0.002081	-0.001254
3.253331	 -0.002078	-0.001169
3.266664	 -0.001797	-0.001094
3.279997	 -0.001416	-0.001044
3.293331	 -0.001208	-0.001055
3.306664	 -0.001189	-0.001175
3.319997	 -0.001223	-0.001334
3.333331	 -0.001297	-0.001369
3.346664	 -0.001459	-0.001245
3.359997	 -0.001614	-0.001077
3.373331	 -0.001586	-0.000963
3.386664	 -0.001373	-0.000923
3.399997	 -0.001190	-0.000922
3.413331	 -0.001195	-0.000895
3.426664	 -0.001312	-0.000852
3.439997	 -0.001438	-0.000897
3.453331	 -0.001572	-0.001046
3.466664	 -0.001706	-0.001152
3.479997	 -0.001772	-0.001129
3.493330	 -0.001717	-0.001082
3.506664	 -0.001620	-0.001109
3.519997	 -0.001616	-0.001173
3.533330	 -0.001680	-0.001210
3.546664	 -0.001692	-0.001198
3.559997	 -0.001658	-0.001156
3.573330	 -0.001664	-0.001096
3.586664	 -0.001722	-0.001000
3.599997	 -0.001780	-0.000890
3.613330	 -0.001755	-0.000825
3.626664	 -0.001576	-0.000842
3.639997	 -0.001321	-0.000931
3.653330	 -0.001196	-0.001061
3.666664	 -0.001323	-0.001189
3.679997	 -0.001604	-0.001277
3.693330	 -0.001868	-0.001316
3.706664	 -0.002022	-0.001268
3.719997	 -0.002068	-0.001086
3.733330	 -0.002055	-0.000862
3.746664	 -0.001974	-0.000779
3.759997	 -0.001776	-0.000857
3.773330	 -0.001524	-0.000932
3.786664	 -0.001367	-0.000918
3.799997	 -0.001347	-0.000916
3.813330	 -0.001405	-0.001014
3.826663	 -0.001498	-0.001158
3.839997	 -0.001627	-0.001257
3.853330	 -0.001814	-0.001295
3.866663	 -0.002074	-0.001306
3.879997	 -0.002334	-0.001317
3.893330	 -0.002441	-0.001313
3.906663	 -0.002300	-0.001248
3.919997	 -0.002004	-0.001144
3.933330	 -0.001811	-0.001089
3.946663	 -0.001909	-0.001116
3.959997	 -0.002145	-0.001190
3.973330	 -0.002185	-0.001318
3.986663	 -0.002013	-0.001481
3.999997	 -0.001928	-0.001575
4.013330	 -0.002048	-0.001540
4.026663	 -0.002193	-0.001434
4.039997	 -0.002267	-0.001336
4.053330	 -0.002369	-0.001278
4.066663	 -0.002477	-0.001247
4.079997	 -0.002449	-0.001195
4.093330	 -0.002339	-0.001131
4.106663	 -0.002309	-0.001131
4.119997	 -0.002353	-0.001216
4.133330	 -0.002343	-0.001322
4.146663	 -0.002279	-0.001409
4.159997	 -0.002270	-0.001493
4.173330	 -0.002315	-0.001585
4.186663	 -0.002325	-0.001615
4.199996	 -0.002298	-0.001525
4.213330	 -0.002314	-0.001421
4.226663	 -0.002407	-0.001484
4.239996	 -0.002499	-0.001700
4.253330	 -0.002530	-0.001867
4.266663	 -0.002537	-0.001889
4.279996	 -0.002536	-0.001834
4.293330	 -0.002487	-0.001740
4.306663	 -0.002436	-0.001640
4.319996	 -0.002449	-0.001662
4.333330	 -0.002428	-0.001848
4.346663	 -0.002288	-0.002017
4.359996	 -0.002180	-0.002025
4.373330	 -0.002268	-0.001928
4.386663	 -0.002460	-0.001848
4.399996	 -0.002565	-0.001881
4.413330	 -0.002593	-0.002044
4.426663	 -0.002633	-0.002180
4.439996	 -0.002626	-0.002105
4.453330	 -0.002521	-0.001842
4.466663	 -0.002406	-0.001570
4.479996	 -0.002356	-0.001413
4.493330	 -0.002350	-0.001372
4.506663	 -0.002296	-0.001402
4.519996	 -0.002102	-0.001481
4.533329	 -0.001850	-0.001546
4.546663	 -0.001735	-0.001505
4.559996	 -0.001758	-0.001369
4.573329	 -0.001780	-0.001234
4.586663	 -0.001822	-0.001172
4.599996	 -0.001958	-0.001213
4.613329	 -0.002091	-0.001350
4.626663	 -0.002124	-0.001489
4.639996	 -0.002095	-0.001518
4.653329	 -0.002052	-0.001455
4.666663	 -0.002085	-0.001425
4.679996	 -0.002294	-0.001493
4.693329	 -0.002532	-0.001580
4.706663	 -0.002520	-0.001608
4.719996	 -0.002265	-0.001591
4.733329	 -0.002032	-0.001552
4.746663	 -0.001960	-0.001452
4.759996	 -0.001935	-0.001304
4.773329	 -0.001847	-0.001255
4.786663	 -0.001797	-0.001372
4.799996	 -0.001922	-0.001470
4.813329	 -0.002122	-0.001409
4.826663	 -0.002138	-0.001325
4.839996	 -0.001920	-0.001350
4.853329	 -0.001718	-0.001352
4.866663	 -0.001743	-0.001186
4.879996	 -0.001888	-0.001024
4.893329	 -0.001929	-0.001053
4.906662	 -0.001876	-0.001123
4.919996	 -0.001853	-0.001045
4.933329	 -0.001831	-0.000898
4.946662	 -0.001740	-0.000814
4.959996	 -0.001634	-0.000812
4.973329	 -0.001593	-0.000880
4.986662	 -0.001636	-0.001004
4.999996	 -0.001711	-0.001138
5.013329	 -0.001748	-0.001218
5.026662	 -0.001784	-0.001206
5.039996	 -0.001919	-0.001186
5.053329	 -0.002152	-0.001247
5.066662	 -0.002349	-0.001326
5.079996	 -0.002439	-0.001339
5.093329	 -0.002548	-0.001342
5.106662	 -0.002752	-0.001400
5.119996	 -0.002893	-0.001456
5.133329	 -0.002810	-0.001446
5.146662	 -0.002554	-0.001373
5.159996	 -0.002279	-0.001289
5.173329	 -0.002098	-0.001268
5.186662	 -0.002079	-0.001326
5.199996	 -0.002206	-0.001372
5.213329	 -0.002328	-0.001313
5.226662	 -0.002286	-0.001181
5.239995	 -0.002148	-0.001113
5.253329	 -0.002139	-0.001220
5.266662	 -0.002272	-0.001436
5.279995	 -0.002375	-0.001562
5.293329	 -0.002419	-0.001504
5.306662	 -0.002452	-0.001407
5.319995	 -0.002438	-0.001420
5.333329	 -0.002405	-0.001480
5.346662	 -0.002475	-0.001496
5.359995	 -0.002607	-0.001521
5.373329	 -0.002610	-0.001598
5.386662	 -0.002449	-0.001691
5.399995	 -0.002281	-0.001793
5.413329	 -0.002256	-0.001901
5.426662	 -0.002367	-0.001999
5.439995	 -0.002468	-0.002054
5.453329	 -0.002440	-0.002017
5.466662	 -0.002311	-0.001918
5.479995	 -0.002224	-0.001858
5.493329	 -0.002270	-0.001853
5.506662	 -0.002383	-0.001841
5.519995	 -0.002467	-0.001802
5.533329	 -0.002511	-0.001777
5.546662	 -0.002459	-0.001772
5.559995	 -0.002235	-0.001721
5.573328	 -0.001953	-0.001629
5.586662	 -0.001801	-0.001614
5.599995	 -0.001790	-0.001701
5.613328	 -0.001781	-0.001739
5.626662	 -0.001670	-0.001591
5.639995	 -0.001500	-0.001348
5.653328	 -0.001389	-0.001209
5.666662	 -0.001362	-0.001187
5.679995	 -0.001307	-0.001145
5.693328	 -0.001074	-0.001057
5.706662	 -0.000646	-0.001000
5.719995	 -0.000165	-0.000973
5.733328	 0.000254	-0.000874
5.746662	 0.000594	-0.000673
5.759995	 0.000879	-0.000460
5.773328	 0.001179	-0.000254
5.786662	 0.001591	0.000020
5.799995	 0.002104	0.000317
5.813328	 0.002566	0.000514
5.826662	 0.002905	0.000621
5.839995	 0.003205	0.000758
5.853328	 0.003517	0.000997
5.866662	 0.003774	0.001312
5.879995	 0.003902	0.001596
5.893328	 0.003937	0.001769
5.906662	 0.004046	0.001868
5.919995	 0.004366	0.002008
5.933328	 0.004824	0.002247
5.946661	 0.005221	0.002521
5.959995	 0.005494	0.002722
5.973328	 0.005776	0.002887
5.986661	 0.006208	0.003138
5.999995	 0.006782	0.003454
6.013328	 0.007308	0.003745
6.026661	 0.007555	0.003974
6.039995	 0.007577	0.004090
6.053328	 0.007695	0.004082
6.066661	 0.008071	0.004093
6.079995	 0.008556	0.004273
6.093328	 0.008958	0.004620
6.106661	 0.009239	0.005017
6.119995	 0.009476	0.005328
6.133328	 0.009691	0.005503
6.146661	 0.009840	0.005610
6.159995	 0.009896	0.005721
6.173328	 0.009876	0.005856
6.186661	 0.009862	0.006048
6.199995	 0.009935	0.006268
6.213328	 0.010113	0.006402
6.226661	 0.010391	0.006447
6.239995	 0.010690	0.006523
6.253328	 0.010836	0.006650
6.266661	 0.010800	0.006724
6.279994	 0.010808	0.006733
6.293328	 0.010973	0.006818
6.306661	 0.011127	0.007046
6.319994	 0.011198	0.007334
6.333328	 0.011348	0.007555
6.346661	 0.011629	0.007593
6.359994	 0.011923	0.007439
6.373328	 0.012160	0.007298
6.386661	 0.012325	0.007390
6.399994	 0.012403	0.007692
6.413328	 0.012454	0.008030
6.426661	 0.012569	0.008285
6.439994	 0.012750	0.008422
6.453328	 0.012941	0.008453
6.466661	 0.013091	0.008451
6.479994	 0.013139	0.008484
6.493328	 0.013122	0.008538
6.506661	 0.013170	0.008564
6.519994	 0.013309	0.008596
6.533328	 0.013457	0.008689
6.546661	 0.013639	0.008793
6.559994	 0.013965	0.008836
6.573328	 0.014395	0.008847
6.586661	 0.014746	0.008888
6.599994	 0.014934	0.008957
6.613328	 0.015071	0.009011
6.626661	 0.015237	0.009060
6.639994	 0.015372	0.009158
6.653327	 0.015444	0.009318
6.666661	 0.015505	0.009528
6.679994	 0.015594	0.009736
6.693327	 0.015718	0.009873
6.706661	 0.015883	0.009933
6.719994	 0.016087	0.009947
6.733327	 0.016300	0.009974
6.746661	 0.016477	0.010074
6.759994	 0.016586	0.010236
6.773327	 0.016648	0.010368
6.786661	 0.016722	0.010397
6.799994	 0.016870	0.010342
6.813327	 0.017081	0.010317
6.826661	 0.017247	0.010417
6.839994	 0.017331	0.010582
6.853327	 0.017479	0.010686
6.866661	 0.017785	0.010773
6.879994	 0.018136	0.010953
6.893327	 0.018408	0.011165
6.906661	 0.018565	0.011295
6.919994	 0.018595	0.011373
6.933327	 0.018594	0.011505
6.946661	 0.018741	0.011697
6.959994	 0.019064	0.011847
6.973327	 0.019397	0.011924
6.986660	 0.019598	0.012028
6.999994	 0.019776	0.012204
7.013327	 0.020205	0.012408
7.026660	 0.020955	0.012658
7.039994	 0.021714	0.012952
7.053327	 0.022170	0.013151
7.066660	 0.022330	0.013133
7.079994	 0.022362	0.012989
7.093327	 0.022343	0.012939
7.106660	 0.022223	0.013033
7.119994	 0.021981	0.013125
7.133327	 0.021771	0.013138
7.146660	 0.021798	0.013187
7.159994	 0.022076	0.013371
7.173327	 0.022417	0.013611
7.186660	 0.022650	0.013773
7.199994	 0.022780	0.013854
7.213327	 0.022902	0.013882
7.226660	 0.023068	0.013839
7.239994	 0.023278	0.013822
7.253327	 0.023464	0.013962
7.266660	 0.023551	0.014155
7.279994	 0.023620	0.014233
7.293327	 0.023855	0.014256
7.306660	 0.024303	0.014390
7.319993	 0.024848	0.014634
7.333327	 0.025365	0.014833
7.346660	 0.025723	0.014876
7.359993	 0.025824	0.014792
7.373327	 0.025742	0.014689
7.386660	 0.025619	0.014632
7.399993	 0.025538	0.014620
7.413327	 0.025595	0.014684
7.426660	 0.025802	0.014838
7.439993	 0.026027	0.014974
7.453327	 0.026209	0.015054
7.466660	 0.026356	0.015209
7.479993	 0.026436	0.015439
7.493327	 0.026490	0.015572
7.506660	 0.026633	0.015555
7.519993	 0.026867	0.015505
7.533327	 0.027064	0.015514
7.546660	 0.027159	0.015548
7.559993	 0.027200	0.015528
7.573327	 0.027276	0.015459
7.586660	 0.027438	0.015416
7.599993	 0.027595	0.015420
7.613327	 0.027648	0.015480
7.626660	 0.027691	0.015622
7.639993	 0.027874	0.015800
7.653327	 0.028138	0.015953
7.666660	 0.028341	0.016124
7.679993	 0.028478	0.016335
7.693326	 0.028597	0.016477
7.706660	 0.028720	0.016479
7.719993	 0.028876	0.016399
7.733326	 0.029036	0.016310
7.746660	 0.029115	0.016294
7.759993	 0.029115	0.016379
7.773326	 0.029161	0.016462
7.786660	 0.029385	0.016504
7.799993	 0.029757	0.016618
7.813326	 0.030090	0.016834
7.826660	 0.030262	0.017042
7.839993	 0.030388	0.017186
7.853326	 0.030654	0.017328
7.866660	 0.031042	0.017504
7.879993	 0.031323	0.017659
7.893326	 0.031326	0.017719
7.906660	 0.031172	0.017680
7.919993	 0.031150	0.017611
7.933326	 0.031375	0.017590
7.946660	 0.031664	0.017642
7.959993	 0.031807	0.017722
7.973326	 0.031845	0.017769
7.986660	 0.032025	0.017807
7.999993	 0.032490	0.017893
8.013327	 0.033095	0.018012
8.026660	 0.033626	0.018123
8.039993	 0.034036	0.018242
8.053327	 0.034381	0.018343
8.066660	 0.034657	0.018358
8.079993	 0.034795	0.018324
8.093327	 0.034760	0.018338
8.106660	 0.034653	0.018432
8.119993	 0.034582	0.018541
8.133327	 0.034521	0.018577
8.146660	 0.034462	0.018577
8.159993	 0.034477	0.018627
8.173326	 0.034519	0.018654
8.186660	 0.034483	0.018566
8.199993	 0.034398	0.018444
8.213326	 0.034362	0.018395
8.226660	 0.034460	0.018434
8.239993	 0.034760	0.018567
8.253326	 0.035172	0.018814
8.266660	 0.035534	0.019129
8.279993	 0.035842	0.019411
8.293326	 0.036180	0.019624
8.306660	 0.036506	0.019792
8.319993	 0.036673	0.019904
8.333326	 0.036619	0.019934
8.346660	 0.036496	0.019874
8.359993	 0.036522	0.019760
8.373326	 0.036727	0.019703
8.386660	 0.036982	0.019805
8.399993	 0.037235	0.020025
8.413326	 0.037537	0.020286
8.426660	 0.037883	0.020510
8.439993	 0.038237	0.020579
8.453326	 0.038553	0.020506
8.466660	 0.038690	0.020505
8.479993	 0.038632	0.020691
8.493326	 0.038625	0.020868
8.506660	 0.038861	0.020849
8.519993	 0.039228	0.020773
8.533326	 0.039488	0.020831
8.546659	 0.039563	0.020951
8.559993	 0.039587	0.021027
8.573326	 0.039651	0.021153
8.586659	 0.039741	0.021371
8.599993	 0.039949	0.021553
8.613326	 0.040351	0.021639
8.626659	 0.040771	0.021695
8.639993	 0.040918	0.021766
8.653326	 0.040756	0.021864
8.666659	 0.040596	0.022014
8.679993	 0.040746	0.022207
8.693326	 0.041199	0.022395
8.706659	 0.041705	0.022549
8.719993	 0.042034	0.022678
8.733326	 0.042216	0.022785
8.746659	 0.042503	0.022872
8.759993	 0.042959	0.022965
8.773326	 0.043345	0.023114
8.786659	 0.043483	0.023315
8.799993	 0.043432	0.023452
8.813326	 0.043414	0.023429
8.826659	 0.043596	0.023336
8.839993	 0.043849	0.023304
8.853326	 0.043949	0.023307
8.866659	 0.043904	0.023305
8.879992	 0.043879	0.023317
8.893326	 0.043973	0.023310
8.906659	 0.044156	0.023261
8.919992	 0.044322	0.023229
8.933326	 0.044415	0.023253
8.946659	 0.044473	0.023332
8.959992	 0.044562	0.023451
8.973326	 0.044792	0.023587
8.986659	 0.045277	0.023779
8.999992	 0.045961	0.024111
9.013326	 0.046663	0.024553
9.026659	 0.047299	0.024940
9.039992	 0.047893	0.025165
9.053326	 0.048358	0.025260
9.066659	 0.048535	0.025291
9.079992	 0.048462	0.025313
9.093326	 0.048288	0.025348
9.106659	 0.048017	0.025366
9.119992	 0.047707	0.025325
9.133326	 0.047576	0.025224
9.146659	 0.047662	0.025100
9.159992	 0.047771	0.024934
9.173326	 0.047781	0.024691
9.186659	 0.047608	0.024450
9.199992	 0.047228	0.024354
9.213326	 0.046946	0.024441
9.226659	 0.047154	0.024640
9.239992	 0.047773	0.024874
9.253325	 0.048321	0.025051
9.266659	 0.048540	0.025079
9.279992	 0.048614	0.025016
9.293325	 0.048733	0.025014
9.306659	 0.048864	0.025106
9.319992	 0.049010	0.025268
9.333325	 0.049203	0.025526
9.346659	 0.049410	0.025894
9.359992	 0.049682	0.026266
9.373325	 0.050087	0.026493
9.386659	 0.050481	0.026535
9.399992	 0.050647	0.026457
9.413325	 0.050551	0.026287
9.426659	 0.050350	0.026050
9.439992	 0.050216	0.025886
9.453325	 0.050196	0.025878
9.466659	 0.050230	0.025940
9.479992	 0.050303	0.026005
9.493325	 0.050446	0.026087
9.506659	 0.050625	0.026170
9.519992	 0.050757	0.026235
9.533325	 0.050881	0.026296
9.546659	 0.051112	0.026353
9.559992	 0.051353	0.026399
9.573325	 0.051452	0.026429
9.586658	 0.051488	0.026449
9.599992	 0.051557	0.026487
9.613325	 0.051599	0.026509
9.626658	 0.051602	0.026453
9.639992	 0.051663	0.026373
9.653325	 0.051848	0.026398
9.666658	 0.052153	0.026598
9.679992	 0.052566	0.026970
9.693325	 0.053032	0.027408
9.706658	 0.053502	0.027721
9.719992	 0.054021	0.027768
9.733325	 0.054498	0.027576
9.746658	 0.054642	0.027291
9.759992	 0.054387	0.027092
9.773325	 0.054038	0.027086
9.786658	 0.053835	0.027180
9.799992	 0.053715	0.027205
9.813325	 0.053566	0.027138
9.826658	 0.053430	0.027038
9.839992	 0.053366	0.026934
9.853325	 0.053380	0.026815
9.866658	 0.053455	0.026686
9.879992	 0.053577	0.026632
9.893325	 0.053749	0.026710
9.906658	 0.053963	0.026845
9.919991	 0.054127	0.026981
9.933325	 0.054160	0.027136
9.946658	 0.054093	0.027238
9.959991	 0.054046	0.027187
9.973325	 0.054134	0.027061
9.986658	 0.054354	0.027030
9.999991	 0.054614	0.027134
10.013325	 0.054823	0.027248
10.026658	 0.054922	0.027296
10.039991	 0.054953	0.027334
10.053325	 0.055047	0.027372
10.066658	 0.055234	0.027338
10.079991	 0.055494	0.027273
10.093325	 0.055895	0.027329
10.106658	 0.056387	0.027551
10.119991	 0.056727	0.027847
10.133325	 0.056865	0.028102
10.146658	 0.056988	0.028213
10.159991	 0.057176	0.028151
10.173325	 0.057374	0.028028
10.186658	 0.057551	0.027994
10.199991	 0.057688	0.028098
10.213325	 0.057698	0.028290
10.226658	 0.057528	0.028554
10.239991	 0.057352	0.028874
10.253325	 0.057395	0.029073
10.266658	 0.057612	0.028953
10.279991	 0.057760	0.028592
10.293324	 0.057749	0.028249
10.306658	 0.057723	0.028039
10.319991	 0.057781	0.027895
10.333324	 0.057853	0.027756
10.346658	 0.057914	0.027654
10.359991	 0.058050	0.027624
10.373324	 0.058266	0.027706
10.386658	 0.058416	0.027907
10.399991	 0.058394	0.028102
10.413324	 0.058261	0.028126
10.426658	 0.058193	0.027996
10.439991	 0.058317	0.027881
10.453324	 0.058555	0.027900
10.466658	 0.058761	0.028051
10.479991	 0.058937	0.028270
10.493324	 0.059176	0.028477
10.506658	 0.059496	0.028590
10.519991	 0.059753	0.028594
10.533324	 0.059797	0.028583
10.546658	 0.059711	0.028647
10.559991	 0.059680	0.028717
10.573324	 0.059746	0.028670
10.586658	 0.059890	0.028559
10.599991	 0.060147	0.028540
10.613324	 0.060496	0.028619
10.626657	 0.060864	0.028715
10.639991	 0.061184	0.028809
10.653324	 0.061353	0.028880
10.666657	 0.061278	0.028889
10.679991	 0.061087	0.028818
10.693324	 0.061010	0.028669
10.706657	 0.061044	0.028501
10.719991	 0.061021	0.028377
10.733324	 0.060874	0.028276
10.746657	 0.060698	0.028192
10.759991	 0.060682	0.028204
10.773324	 0.060907	0.028315
10.786657	 0.061206	0.028399
10.799991	 0.061372	0.028418
10.813324	 0.061404	0.028440
10.826657	 0.061462	0.028472
10.839991	 0.061615	0.028486
10.853324	 0.061742	0.028495
10.866657	 0.061717	0.028510
10.879991	 0.061596	0.028497
10.893324	 0.061522	0.028395
10.906657	 0.061468	0.028188
10.919991	 0.061349	0.027965
10.933324	 0.061266	0.027831
10.946657	 0.061309	0.027824
10.959991	 0.061402	0.027889
10.973324	 0.061547	0.027899
10.986657	 0.061881	0.027812
10.999990	 0.062363	0.027727
11.013324	 0.062765	0.027714
11.026657	 0.062950	0.027750
11.039990	 0.062887	0.027778
11.053324	 0.062617	0.027771
11.066657	 0.062319	0.027768
11.079990	 0.062126	0.027805
11.093324	 0.061982	0.027844
11.106657	 0.061847	0.027802
11.119990	 0.061814	0.027664
11.133324	 0.061931	0.027523
11.146657	 0.062041	0.027473
11.159990	 0.061981	0.027505
11.173324	 0.061852	0.027537
11.186657	 0.061871	0.027487
11.199990	 0.062083	0.027346
11.213324	 0.062384	0.027206
11.226657	 0.062596	0.027121
11.239990	 0.062567	0.027037
11.253324	 0.062369	0.026929
11.266657	 0.062225	0.026839
11.279990	 0.062217	0.026811
11.293324	 0.062219	0.026848
11.306657	 0.062126	0.026827
11.319990	 0.062034	0.026659
11.333323	 0.062070	0.026459
11.346657	 0.062222	0.026354
11.359990	 0.062406	0.026316
11.373323	 0.062542	0.026341
11.386657	 0.062597	0.026506
11.399990	 0.062637	0.026772
11.413323	 0.062745	0.026943
11.426657	 0.062884	0.026926
11.439990	 0.062940	0.026829
11.453323	 0.062940	0.026767
11.466657	 0.063018	0.026778
11.479990	 0.063149	0.026822
11.493323	 0.063226	0.026785
11.506657	 0.063307	0.026672
11.519990	 0.063495	0.026650
11.533323	 0.063752	0.026843
11.546657	 0.063960	0.027227
11.559990	 0.064053	0.027620
11.573323	 0.064052	0.027781
11.586657	 0.063985	0.027637
11.599990	 0.063872	0.027275
11.613323	 0.063769	0.026842
11.626657	 0.063700	0.026460
11.639990	 0.063605	0.026128
11.653323	 0.063458	0.025814
11.666656	 0.063365	0.025568
11.679990	 0.063462	0.025392
11.693323	 0.063724	0.025236
11.706656	 0.063955	0.025111
11.719990	 0.064023	0.025079
11.733323	 0.063965	0.025146
11.746656	 0.063844	0.025207
11.759990	 0.063707	0.025173
11.773323	 0.063733	0.025106
11.786656	 0.064310	0.025183
11.799990	 0.065871	0.025604
11.813323	 0.068511	0.026410
11.826656	 0.071587	0.027271
11.839990	 0.073762	0.027715
11.853323	 0.073895	0.027583
11.866656	 0.072113	0.026994
11.879990	 0.069621	0.026118
11.893323	 0.067433	0.025222
11.906656	 0.065795	0.024542
11.919990	 0.064696	0.024066
11.933323	 0.064168	0.023701
11.946656	 0.064108	0.023449
11.959990	 0.064224	0.023269
11.973323	 0.064209	0.023039
11.986656	 0.063998	0.022755
11.999990	 0.063787	0.022565
12.013323	 0.063668	0.022572
12.026656	 0.063532	0.022689
12.039989	 0.063393	0.022732
12.053323	 0.063386	0.022678
12.066656	 0.063504	0.022694
12.079989	 0.063628	0.022846
12.093323	 0.063670	0.022960
12.106656	 0.063664	0.022893
12.119989	 0.063742	0.022696
12.133323	 0.063903	0.022460
12.146656	 0.063985	0.022313
12.159989	 0.063941	0.022370
12.173323	 0.063895	0.022545
12.186656	 0.063935	0.022644
12.199989	 0.064053	0.022626
12.213323	 0.064155	0.022548
12.226656	 0.064198	0.022420
12.239989	 0.064281	0.022247
12.253323	 0.064434	0.022094
12.266656	 0.064491	0.022016
12.279989	 0.064409	0.022026
12.293323	 0.064408	0.022112
12.306656	 0.064609	0.022178
12.319989	 0.064843	0.022111
12.333323	 0.064958	0.021995
12.346656	 0.064988	0.022016
12.359989	 0.065022	0.022193
12.373322	 0.065183	0.022375
12.386656	 0.065578	0.022465
12.399989	 0.066114	0.022525
12.413322	 0.066646	0.022653
12.426656	 0.067170	0.022840
12.439989	 0.067714	0.023018
12.453322	 0.068198	0.023117
12.466656	 0.068419	0.023056
12.479989	 0.068166	0.022782
12.493322	 0.067505	0.022383
12.506656	 0.066743	0.022033
12.519989	 0.066096	0.021793
12.533322	 0.065686	0.021662
12.546656	 0.065577	0.021694
12.559989	 0.065668	0.021832
12.573322	 0.065779	0.021876
12.586656	 0.065858	0.021775
12.599989	 0.065911	0.021710
12.613322	 0.065874	0.021735
12.626656	 0.065716	0.021669
12.639989	 0.065525	0.021464
12.653322	 0.065391	0.021326
12.666656	 0.065365	0.021361
12.679989	 0.065492	0.021438
12.693322	 0.065728	0.021449
12.706656	 0.065915	0.021417
12.719989	 0.065943	0.021338
12.733322	 0.065895	0.021160
12.746655	 0.065892	0.020929
12.759989	 0.065916	0.020763
12.773322	 0.065874	0.020716
12.786655	 0.065753	0.020784
12.799989	 0.065650	0.020926
12.813322	 0.065672	0.021090
12.826655	 0.065840	0.021256
12.839989	 0.066155	0.021390
12.853322	 0.066550	0.021385
12.866655	 0.066750	0.021198
12.879989	 0.066551	0.020956
12.893322	 0.066049	0.020814
12.906655	 0.065458	0.020760
12.919989	 0.065015	0.020696
12.933322	 0.064868	0.020587
12.946655	 0.064862	0.020466
12.959989	 0.064810	0.020381
12.973322	 0.064803	0.020328
12.986655	 0.064962	0.020293
12.999989	 0.065204	0.020327
13.013322	 0.065418	0.020451
13.026655	 0.065560	0.020572
13.039989	 0.065528	0.020621
13.053322	 0.065307	0.020600
13.066655	 0.065157	0.020462
13.079988	 0.065295	0.020155
13.093322	 0.065560	0.019770
13.106655	 0.065675	0.019547
13.119988	 0.065623	0.019648
13.133322	 0.065547	0.019941
13.146655	 0.065574	0.020152
13.159988	 0.065784	0.020177
13.173322	 0.066090	0.020124
13.186655	 0.066227	0.020097
13.199988	 0.066071	0.020085
13.213322	 0.065743	0.020021
13.226655	 0.065396	0.019884
13.239988	 0.065149	0.019782
13.253322	 0.065124	0.019815
13.266655	 0.065335	0.019912
13.279988	 0.065539	0.019938
13.293322	 0.065442	0.019848
13.306655	 0.065108	0.019701
13.319988	 0.064844	0.019603
13.333322	 0.064758	0.019598
13.346655	 0.064819	0.019666
13.359988	 0.065011	0.019792
13.373322	 0.065230	0.019927
13.386655	 0.065356	0.020001
13.399988	 0.065411	0.020017
13.413321	 0.065416	0.020020
13.426655	 0.065290	0.020005
13.439988	 0.065106	0.019977
13.453321	 0.065038	0.019973
13.466655	 0.065054	0.019971
13.479988	 0.065070	0.019902
13.493321	 0.065160	0.019771
13.506655	 0.065312	0.019647
13.519988	 0.065383	0.019574
13.533321	 0.065397	0.019591
13.546655	 0.065449	0.019694
13.559988	 0.065518	0.019814
13.573321	 0.065601	0.019897
13.586655	 0.065683	0.019919
13.599988	 0.065588	0.019860
13.613321	 0.065202	0.019755
13.626655	 0.064787	0.019708
13.639988	 0.064684	0.019748
13.653321	 0.064804	0.019769
13.666655	 0.064873	0.019686
13.679988	 0.064930	0.019564
13.693321	 0.065090	0.019553
13.706655	 0.065182	0.019721
13.719988	 0.065068	0.019943
13.733321	 0.064919	0.020001
13.746655	 0.064967	0.019840
13.759988	 0.065159	0.019607
13.773321	 0.065254	0.019429
13.786654	 0.065167	0.019297
13.799988	 0.065028	0.019171
13.813321	 0.065035	0.019087
13.826654	 0.065261	0.019097
13.839988	 0.065496	0.019206
13.853321	 0.065507	0.019372
13.866654	 0.065460	0.019533
13.879988	 0.065684	0.019640
13.893321	 0.066128	0.019679
13.906654	 0.066437	0.019691
13.919988	 0.066401	0.019712
13.933321	 0.066159	0.019700
13.946654	 0.065954	0.019622
13.959988	 0.065875	0.019532
13.973321	 0.065922	0.019475
13.986654	 0.066058	0.019442
13.999988	 0.066152	0.019433
14.013321	 0.066134	0.019446
14.026654	 0.066070	0.019475
14.039988	 0.065957	0.019476
14.053321	 0.065730	0.019399
14.066654	 0.065436	0.019314
14.079988	 0.065185	0.019345
14.093321	 0.065084	0.019463
14.106654	 0.065185	0.019477
14.119987	 0.065398	0.019258
14.133321	 0.065547	0.018935
14.146654	 0.065544	0.018734
14.159987	 0.065469	0.018705
14.173321	 0.065459	0.018781
14.186654	 0.065535	0.018943
14.199987	 0.065608	0.019096
14.213321	 0.065605	0.019071
14.226654	 0.065522	0.018875
14.239987	 0.065388	0.018678
14.253321	 0.065232	0.018583
14.266654	 0.065161	0.018568
14.279987	 0.065296	0.018551
14.293321	 0.065568	0.018514
14.306654	 0.065760	0.018546
14.319987	 0.065741	0.018682
14.333321	 0.065578	0.018847
14.346654	 0.065428	0.018983
14.359987	 0.065397	0.019084
14.373321	 0.065463	0.019142
14.386654	 0.065525	0.019168
14.399987	 0.065554	0.019214
14.413321	 0.065663	0.019289
14.426654	 0.065946	0.019338
14.439987	 0.066295	0.019318
14.453321	 0.066474	0.019247
14.466654	 0.066396	0.019179
14.479987	 0.066209	0.019128
14.493320	 0.066093	0.019083
14.506654	 0.066102	0.019092
14.519987	 0.066211	0.019200
14.533320	 0.066353	0.019374
14.546654	 0.066393	0.019511
14.559987	 0.066257	0.019542
14.573320	 0.066083	0.019504
14.586654	 0.066013	0.019471
14.599987	 0.065980	0.019430
14.613320	 0.065935	0.019341
14.626654	 0.065988	0.019226
14.639987	 0.066217	0.019150
14.653320	 0.066575	0.019148
14.666654	 0.066887	0.019189
14.679987	 0.066927	0.019231
14.693320	 0.066713	0.019268
14.706654	 0.066593	0.019299
14.719987	 0.066726	0.019304
14.733320	 0.066812	0.019284
14.746654	 0.066618	0.019245
14.759987	 0.066308	0.019162
14.773320	 0.066176	0.019049
14.786654	 0.066311	0.018973
14.799987	 0.066581	0.018930
14.813320	 0.066766	0.018862
14.826653	 0.066731	0.018779
14.839987	 0.066563	0.018764
14.853320	 0.066414	0.018831
14.866653	 0.066282	0.018869
14.879987	 0.066088	0.018778
14.893320	 0.065872	0.018669
14.906653	 0.065773	0.018729
14.919987	 0.065767	0.018905
14.933320	 0.065663	0.018996
14.946653	 0.065517	0.019002
14.959987	 0.065587	0.019036
14.973320	 0.065875	0.019055
14.986653	 0.066162	0.018972
14.999987	 0.066304	0.018877
15.013320	 0.066305	0.018905
15.026653	 0.066270	0.019006
15.039987	 0.066260	0.019054
15.053320	 0.066177	0.019007
15.066653	 0.065990	0.018848
15.079987	 0.065885	0.018594
15.093320	 0.065989	0.018355
15.106653	 0.066170	0.018269
15.119987	 0.066270	0.018358
15.133320	 0.066263	0.018527
15.146653	 0.066127	0.018643
15.159986	 0.065891	0.018627
15.173320	 0.065740	0.018443
15.186653	 0.065760	0.018087
15.199986	 0.065744	0.017631
15.213320	 0.065492	0.017121
15.226653	 0.065057	0.016573
15.239986	 0.064632	0.016093
15.253320	 0.064364	0.015786
15.266653	 0.064205	0.015581
15.279986	 0.063982	0.015353
15.293320	 0.063715	0.015094
15.306653	 0.063605	0.014868
15.319986	 0.063639	0.014776
15.333320	 0.063634	0.014879
15.346653	 0.063557	0.015032
15.359986	 0.063443	0.015018
15.373320	 0.063224	0.014855
15.386653	 0.062916	0.014743
15.399986	 0.062739	0.014800
15.413320	 0.062865	0.014953
15.426653	 0.063169	0.015074
15.439986	 0.063403	0.015153
15.453320	 0.063566	0.015262
15.466653	 0.063770	0.015411
15.479986	 0.063940	0.015539
15.493320	 0.064055	0.015653
15.506653	 0.064280	0.015816
15.519986	 0.064567	0.015991
15.533319	 0.064697	0.016098
15.546653	 0.064693	0.016144
15.559986	 0.064755	0.016183
15.573319	 0.064937	0.016207
15.586653	 0.065168	0.016223
15.599986	 0.065427	0.016330
15.613319	 0.065613	0.016566
15.626653	 0.065589	0.016797
15.639986	 0.065449	0.016913
15.653319	 0.065408	0.016912
15.666653	 0.065508	0.016783
15.679986	 0.065663	0.016571
15.693319	 0.065793	0.016455
15.706653	 0.065784	0.016529
15.719986	 0.065595	0.016676
15.733319	 0.065417	0.016754
15.746653	 0.065433	0.016757
15.759986	 0.065564	0.016739
15.773319	 0.065635	0.016721
15.786653	 0.065632	0.016732
15.799986	 0.065703	0.016797
15.813319	 0.065893	0.016835
15.826653	 0.066026	0.016723
15.839986	 0.065999	0.016522
15.853319	 0.065920	0.016422
15.866652	 0.065867	0.016479
15.879986	 0.065832	0.016571
15.893319	 0.065770	0.016573
15.906652	 0.065644	0.016499
15.919986	 0.065574	0.016468
15.933319	 0.065672	0.016541
15.946652	 0.065778	0.016660
15.959986	 0.065712	0.016736
15.973319	 0.065519	0.016710
15.986652	 0.065327	0.016603
15.999986	 0.065205	0.016513
16.013319	 0.065150	0.016475
16.026653	 0.065133	0.016438
16.039988	 0.065194	0.016389
16.053322	 0.065393	0.016343
16.066656	 0.065704	0.016305
16.079990	 0.066015	0.016277
16.093325	 0.066205	0.016241
16.106659	 0.066237	0.016171
16.119993	 0.066208	0.016111
16.133327	 0.066246	0.016132
16.146662	 0.066328	0.016200
16.159996	 0.066318	0.016221
16.173330	 0.066202	0.016168
16.186665	 0.066113	0.016124
16.199999	 0.066139	0.016194
16.213333	 0.066245	0.016344
16.226667	 0.066431	0.016477
16.240002	 0.066780	0.016620
16.253336	 0.067320	0.016846
16.266670	 0.068055	0.017188
16.280005	 0.069111	0.017743
16.293339	 0.070900	0.018925
16.306673	 0.075048	0.022589
16.320007	 0.084285	0.032035
16.333342	 0.097713	0.046957
16.346676	 0.107236	0.059232
16.360010	 0.104559	0.060103
16.373344	 0.090850	0.050555
16.386679	 0.074481	0.038957
16.400013	 0.061587	0.031096
16.413347	 0.052640	0.026952
16.426682	 0.045666	0.024451
16.440016	 0.039473	0.022497
16.453350	 0.034055	0.020961
16.466684	 0.029567	0.019840
16.480019	 0.025785	0.019012
16.493353	 0.022434	0.018343
16.506687	 0.019534	0.017715
16.520021	 0.017178	0.017065
16.533356	 0.015259	0.016445
16.546690	 0.013583	0.015923
16.560024	 0.012048	0.015455
16.573359	 0.010674	0.014962
16.586693	 0.009487	0.014439
16.600027	 0.008471	0.013889
16.613361	 0.007636	0.013306
16.626696	 0.007029	0.012704
16.640030	 0.006590	0.012119
16.653364	 0.006153	0.011606
16.666698	 0.005602	0.011140
16.680033	 0.004935	0.010619
16.693367	 0.004311	0.010017
16.706701	 0.003869	0.009382
16.720036	 0.003443	0.008761
16.733370	 0.002824	0.008181
16.746704	 0.002142	0.007605
16.760038	 0.001594	0.006992
16.773373	 0.001094	0.006367
16.786707	 0.000463	0.005737
16.800041	 -0.000291	0.005047
16.813375	 -0.001024	0.004284
16.826710	 -0.001661	0.003539
16.840044	 -0.002276	0.002873
16.853378	 -0.002949	0.002209
16.866713	 -0.003681	0.001455
16.880047	 -0.004489	0.000600
16.893381	 -0.005396	-0.000318
16.906715	 -0.006289	-0.001200
16.920050	 -0.007019	-0.001923
16.933384	 -0.007644	-0.002485
16.946718	 -0.008288	-0.002984
16.960052	 -0.008916	-0.003537
16.973387	 -0.009473	-0.004255
16.986721	 -0.010021	-0.005101
17.000055	 -0.010566	-0.005906
17.013390	 -0.010975	-0.006566
17.026724	 -0.011196	-0.007053
17.040058	 -0.011315	-0.007336
17.053392	 -0.011407	-0.007424
17.066727	 -0.011571	-0.007417
17.080061	 -0.011839	-0.007451
17.093395	 -0.012057	-0.007634
17.106730	 -0.012103	-0.007962
17.120064	 -0.012049	-0.008289
17.133398	 -0.011962	-0.008470
17.146732	 -0.011833	-0.008507
17.160067	 -0.011605	-0.008497
17.173401	 -0.011241	-0.008493
17.186735	 -0.010894	-0.008418
17.200069	 -0.010717	-0.008169
17.213404	 -0.010576	-0.007805
17.226738	 -0.010314	-0.007484
17.240072	 -0.009981	-0.007277
17.253407	 -0.009681	-0.007142
17.266741	 -0.009422	-0.006985
17.280075	 -0.009133	-0.006734
17.293409	 -0.008765	-0.006404
17.306744	 -0.008345	-0.006063
17.320078	 -0.007948	-0.005739
17.333412	 -0.007677	-0.005457
17.346746	 -0.007532	-0.005272
17.360081	 -0.007370	-0.005190
17.373415	 -0.007085	-0.005107
17.386749	 -0.006759	-0.004895
17.400084	 -0.006523	-0.004577
17.413418	 -0.006400	-0.004323
17.426752	 -0.006332	-0.004205
17.440086	 -0.006268	-0.004095
17.453421	 -0.006195	-0.003910
17.466755	 -0.006063	-0.003753
17.480089	 -0.005805	-0.003700
17.493423	 -0.005499	-0.003682
17.506758	 -0.005315	-0.003649
17.520092	 -0.005329	-0.003612
17.533426	 -0.005437	-0.003533
17.546761	 -0.005495	-0.003434
17.560095	 -0.005569	-0.003413
17.573429	 -0.005756	-0.003450
17.586763	 -0.005867	-0.003415
17.600098	 -0.005717	-0.003276
17.613432	 -0.005433	-0.003099
17.626766	 -0.005188	-0.002928
17.640100	 -0.005064	-0.002802
17.653435	 -0.005114	-0.002788
17.666769	 -0.005193	-0.002895
17.680103	 -0.005136	-0.003029
17.693438	 -0.005048	-0.003104
17.706772	 -0.005080	-0.003095
17.720106	 -0.005243	-0.003020
17.733440	 -0.005450	-0.002921
17.746775	 -0.005543	-0.002811
17.760109	 -0.005434	-0.002724
17.773443	 -0.005198	-0.002724
17.786777	 -0.004989	-0.002766
17.800112	 -0.004967	-0.002746
17.813446	 -0.005166	-0.002713
17.826780	 -0.005365	-0.002791
17.840115	 -0.005375	-0.002967
17.853449	 -0.005333	-0.003080
17.866783	 -0.005430	-0.003030
17.880117	 -0.005571	-0.002895
17.893452	 -0.005559	-0.002800
17.906786	 -0.005342	-0.002791
17.920120	 -0.005027	-0.002825
17.933455	 -0.004800	-0.002800
17.946789	 -0.004799	-0.002643
17.960123	 -0.004963	-0.002444
17.973457	 -0.005105	-0.002390
17.986792	 -0.005153	-0.002466
18.000126	 -0.005162	-0.002496
18.013460	 -0.005139	-0.002485
18.026794	 -0.005083	-0.002543
18.040129	 -0.005048	-0.002620
18.053463	 -0.005045	-0.002615
18.066797	 -0.005074	-0.002587
18.080132	 -0.005201	-0.002642
18.093466	 -0.005403	-0.002785
18.106800	 -0.005538	-0.002959
18.120134	 -0.005533	-0.003097
18.133469	 -0.005420	-0.003141
18.146803	 -0.005246	-0.003111
18.160137	 -0.005075	-0.003099
18.173471	 -0.004986	-0.003120
18.186806	 -0.005000	-0.003102
18.200140	 -0.005076	-0.003062
18.213474	 -0.005184	-0.003074
18.226809	 -0.005292	-0.003106
18.240143	 -0.005334	-0.003100
18.253477	 -0.005278	-0.003078
18.266811	 -0.005183	-0.003076
18.280146	 -0.005130	-0.003045
18.293480	 -0.005171	-0.002927
18.306814	 -0.005277	-0.002822
18.320148	 -0.005292	-0.002887
18.333483	 -0.005089	-0.003076
18.346817	 -0.004805	-0.003170
18.360151	 -0.004667	-0.003085
18.373486	 -0.004716	-0.002961
18.386820	 -0.004872	-0.002926
18.400154	 -0.005026	-0.002975
18.413488	 -0.005070	-0.003017
18.426823	 -0.004991	-0.002979
18.440157	 -0.004915	-0.002858
18.453491	 -0.004951	-0.002704
18.466825	 -0.005049	-0.002581
18.480160	 -0.005087	-0.002530
18.493494	 -0.005026	-0.002559
18.506828	 -0.004917	-0.002621
18.520163	 -0.004811	-0.002622
18.533497	 -0.004708	-0.002572
18.546831	 -0.004632	-0.002634
18.560165	 -0.004658	-0.002879
18.573500	 -0.004774	-0.003130
18.586834	 -0.004882	-0.003174
18.600168	 -0.004973	-0.003031
18.613503	 -0.005118	-0.002865
18.626837	 -0.005254	-0.002757
18.640171	 -0.005253	-0.002694
18.653505	 -0.005173	-0.002669
18.666840	 -0.005141	-0.002728
18.680174	 -0.005151	-0.002914
18.693508	 -0.005151	-0.003133
18.706842	 -0.005161	-0.003234
18.720177	 -0.005232	-0.003233
18.733511	 -0.005368	-0.003237
18.746845	 -0.005484	-0.003216
18.760180	 -0.005485	-0.003099
18.773514	 -0.005386	-0.002986
18.786848	 -0.005270	-0.003027
18.800182	 -0.005230	-0.003193
18.813517	 -0.005344	-0.003371
18.826851	 -0.005570	-0.003486
18.840185	 -0.005706	-0.003495
18.853519	 -0.005653	-0.003387
18.866854	 -0.005499	-0.003184
18.880188	 -0.005296	-0.003002
18.893522	 -0.005113	-0.003007
18.906857	 -0.005081	-0.003176
18.920191	 -0.005204	-0.003314
18.933525	 -0.005320	-0.003336
18.946859	 -0.005333	-0.003298
18.960194	 -0.005330	-0.003259
18.973528	 -0.005418	-0.003226
18.986862	 -0.005535	-0.003213
19.000196	 -0.005541	-0.003260
19.013531	 -0.005466	-0.003306
19.026865	 -0.005472	-0.003237
19.040199	 -0.005560	-0.003117
19.053534	 -0.005554	-0.003105
19.066868	 -0.005446	-0.003214
19.080202	 -0.005385	-0.003366
19.093536	 -0.005368	-0.003507
19.106871	 -0.005332	-0.003583
19.120205	 -0.005338	-0.003556
19.133539	 -0.005446	-0.003450
19.146873	 -0.005603	-0.003356
19.160208	 -0.005770	-0.003352
19.173542	 -0.005946	-0.003451
19.186876	 -0.006024	-0.003582
19.200211	 -0.005868	-0.003633
19.213545	 -0.005505	-0.003597
19.226879	 -0.005113	-0.003570
19.240213	 -0.004898	-0.003528
19.253548	 -0.004899	-0.003362
19.266882	 -0.004944	-0.003152
19.280216	 -0.004939	-0.003080
19.293550	 -0.004983	-0.003147
19.306885	 -0.005080	-0.003174
19.320219	 -0.005111	-0.003113
19.333553	 -0.005136	-0.003098
19.346888	 -0.005327	-0.003186
19.360222	 -0.005628	-0.003298
19.373556	 -0.005805	-0.003406
19.386890	 -0.005747	-0.003534
19.400225	 -0.005492	-0.003596
19.413559	 -0.005154	-0.003537
19.426893	 -0.004916	-0.003491
19.440228	 -0.004887	-0.003555
19.453562	 -0.005037	-0.003580
19.466896	 -0.005252	-0.003432
19.480230	 -0.005376	-0.003268
19.493565	 -0.005345	-0.003284
19.506899	 -0.005282	-0.003386
19.520233	 -0.005315	-0.003383
19.533567	 -0.005413	-0.003315
19.546902	 -0.005465	-0.003305
19.560236	 -0.005386	-0.003295
19.573570	 -0.005191	-0.003174
19.586905	 -0.005022	-0.003045
19.600239	 -0.004980	-0.003088
19.613573	 -0.005038	-0.003221
19.626907	 -0.005156	-0.003236
19.640242	 -0.005299	-0.003148
19.653576	 -0.005413	-0.003116
19.666910	 -0.005528	-0.003195
19.680244	 -0.005702	-0.003301
19.693579	 -0.005847	-0.003337
19.706913	 -0.005860	-0.003285
19.720247	 -0.005792	-0.003223
19.733582	 -0.005727	-0.003260
19.746916	 -0.005682	-0.003414
19.760250	 -0.005648	-0.003563
19.773584	 -0.005645	-0.003586
19.786919	 -0.005684	-0.003480
19.800253	 -0.005748	-0.003328
19.813587	 -0.005820	-0.003215
19.826921	 -0.005828	-0.003184
19.840256	 -0.005682	-0.003241
19.853590	 -0.005421	-0.003344
19.866924	 -0.005238	-0.003409
19.880259	 -0.005291	-0.003443
19.893593	 -0.005492	-0.003516
19.906927	 -0.005624	-0.003577
19.920261	 -0.005608	-0.003493
19.933596	 -0.005516	-0.003277
19.946930	 -0.005390	-0.003133
19.960264	 -0.005262	-0.003198
19.973598	 -0.005204	-0.003342
19.986933	 -0.005224	-0.003402

*------------------------ End of raw data
Results for Channel	1	=	242.00	nm
Title:	Report Title
Run File:	C:\HPLC\PET 2025\2025.01.13\bm29_40c_np.run
--------------
Injection Info
--------------
Method:	C:\METODOS EQUIPO 2 2023-2024\20241201 PET_Calibrado TPA MHET BHET DIMER.mth
Sample:	BM29_40C_np
Injection Date:	Mon Jan 13 14:40:12 2025
Manual injection
Operator:	Paloma
Instrument:	3
Notes:	
---------
Misc Info
---------
Workstation:	HPLC
Bus Address:	44
Run Time:	0.000	to	20.000	min.
-----------
Recalc Info
-----------
Recalc Method:	C:\METODOS EQUIPO 2 2023-2024\20241201 PET_Calibrado TPA MHET BHET DIMER.mth
Recalc Date:	Mon Jan 13 15:00:18 2025
Operator:	Paloma
Instrument:	3
Notes:	
Sample Rate:	5.000 Hz.
Measurement Type:	1 = Area
Calculation Type:	4 = ExtStd
Normalize Results:	No
------------------------
Peak Info for Channel 1
------------------------
2 Peaks (tR	Timeoffset	RRT	Sepcode	Width	Counts	Result	Name)
7.086	0.027	0.0000	BB	26.32	58860	1.063210	MHET (uM)
9.078	-0.032	0.0000	BB	45.12	197024	3.473697	DIMER (uM)

Results for Channel	2	=	260.00	nm
Title:	Report Title
Run File:	C:\HPLC\PET 2025\2025.01.13\bm29_40c_np.run
--------------
Injection Info
--------------
Method:	C:\METODOS EQUIPO 2 2023-2024\20241201 PET_Calibrado TPA MHET BHET DIMER.mth
Sample:	BM29_40C_np
Injection Date:	Mon Jan 13 14:40:12 2025
Manual injection
Operator:	Paloma
Instrument:	3
Notes:	
---------
Misc Info
---------
Workstation:	HPLC
Bus Address:	44
Run Time:	0.000	to	20.000	min.
-----------
Recalc Info
-----------
Recalc Method:	C:\METODOS EQUIPO 2 2023-2024\20241201 PET_Calibrado TPA MHET BHET DIMER.mth
Recalc Date:	Mon Jan 13 15:00:18 2025
Operator:	Paloma
Instrument:	3
Notes:	
Sample Rate:	5.000 Hz.
Measurement Type:	1 = Area
Calculation Type:	4 = ExtStd
Normalize Results:	No
------------------------
Peak Info for Channel 2
------------------------
4 Peaks (tR	Timeoffset	RRT	Sepcode	Width	Counts	Result	Name)
1.273	0.000	0.0000	BV	2.84	195771	0.000000	
1.468	0.000	0.0000	VP	4.54	4779688	0.000000	
1.672	0.000	0.0000	PP	0.00	581514	0.000000	
1.944	0.000	0.0000	PB	0.00	2710886	0.000000	
