# Supplementary material for: Engineering Escherichia coli for polyethylene terephthalate powder biodegradation via recoding of an outer membrane protein
Source: iScience. 2026 Jan 2;29(2):114621. doi: 10.1016/j.isci.2025.114621 (PMC12860643; doi:10.1016/j.isci.2025.114621)
Supplement: Data S2. Raw HPLC and UHPLC-MS data — (A) Unprocessed HPLC data files supporting Figures 4, S3, S5, Tables 1 and S4. Files are provided in.txt format corresponding to the data extracted with Varian ProStar software (Varian Inc., Palo Alto, California, USA). Each file contains absorbance values (in arbitrary units) recorded over time under the analytical conditions described in STAR Methods. (B) Raw UHPLC-MS files supporting Figure S4. The chromatograms and mass spectrometry data can be analyzed with the software MassLynx V4.1 (Waters) to obtain the mass spectra of the oligomers TET and TETE. Analytical conditions described in STAR Methods. (A and B) The unprocessed HPLC and UHPLC-MS files have been deposited at Zenodo under the identifier https://zenodo.org/records/17578239. [file mmc5.zip › Data S2/A. HPLC/Figure S3/EfeOm nPET 40_2.TXT]

File	C:\HPLC\PET 2025\2025.01.13\bm29_40c_np002.run	Filetype	63
WTOASCII Parameters:	C:\star\WTOASCII.TXT
 2 channels
   Channel	 1	242.00	nm	in AU
   Channel	 2	260.00	nm	in AU
Base rate 5.0000 Hz	Bunch 2	Effective rate 5.00000 Hz.	T = 0.003333 min.
6000 points	from	0.000	to	20.000	minutes
Sampling every 4 point(s)
Printing points from	0.000	to	20.000 min, point 0 to 5999
Channels	1	to	2
0.000000	 0.000000	0.000000
0.013333	 -0.000193	-0.000439
0.026667	 -0.000322	-0.000789
0.040000	 -0.000331	-0.000784
0.053333	 -0.000282	-0.000511
0.066667	 -0.000277	-0.000269
0.080000	 -0.000301	-0.000213
0.093333	 -0.000231	-0.000264
0.106667	 -0.000078	-0.000284
0.120000	 0.000031	-0.000193
0.133333	 0.000085	0.000004
0.146667	 0.000112	0.000213
0.160000	 0.000055	0.000302
0.173333	 -0.000140	0.000232
0.186667	 -0.000364	0.000050
0.200000	 -0.000469	-0.000205
0.213333	 -0.000460	-0.000436
0.226667	 -0.000407	-0.000484
0.240000	 -0.000349	-0.000334
0.253333	 -0.000329	-0.000176
0.266667	 -0.000364	-0.000106
0.280000	 -0.000384	-0.000002
0.293333	 -0.000298	0.000151
0.306667	 -0.000117	0.000233
0.320000	 0.000027	0.000253
0.333333	 0.000051	0.000269
0.346667	 0.000067	0.000232
0.360000	 0.000182	0.000100
0.373333	 0.000296	-0.000051
0.386667	 0.000286	-0.000104
0.400000	 0.000164	-0.000068
0.413333	 0.000000	-0.000081
0.426667	 -0.000129	-0.000220
0.440000	 -0.000211	-0.000390
0.453333	 -0.000297	-0.000467
0.466666	 -0.000363	-0.000476
0.480000	 -0.000358	-0.000507
0.493333	 -0.000333	-0.000562
0.506666	 -0.000305	-0.000512
0.520000	 -0.000193	-0.000301
0.533333	 -0.000005	-0.000102
0.546666	 0.000149	-0.000086
0.560000	 0.000197	-0.000178
0.573333	 0.000130	-0.000243
0.586666	 -0.000007	-0.000301
0.600000	 -0.000162	-0.000419
0.613333	 -0.000368	-0.000550
0.626666	 -0.000604	-0.000564
0.640000	 -0.000682	-0.000414
0.653333	 -0.000518	-0.000218
0.666666	 -0.000280	-0.000126
0.680000	 -0.000154	-0.000138
0.693333	 -0.000153	-0.000158
0.706666	 -0.000215	-0.000155
0.720000	 -0.000344	-0.000167
0.733333	 -0.000512	-0.000207
0.746666	 -0.000576	-0.000260
0.760000	 -0.000471	-0.000305
0.773333	 -0.000311	-0.000343
0.786666	 -0.000229	-0.000389
0.800000	 -0.000244	-0.000389
0.813333	 -0.000275	-0.000252
0.826666	 -0.000222	-0.000020
0.839999	 -0.000092	0.000115
0.853333	 0.000000	0.000052
0.866666	 -0.000012	-0.000077
0.879999	 -0.000099	-0.000137
0.893333	 -0.000154	-0.000160
0.906666	 -0.000057	-0.000165
0.919999	 0.000165	-0.000097
0.933333	 0.000367	0.000005
0.946666	 0.000487	0.000024
0.959999	 0.000496	-0.000085
0.973333	 0.000364	-0.000208
0.986666	 0.000204	-0.000164
0.999999	 0.000153	0.000020
1.013333	 0.000169	0.000135
1.026666	 0.000197	0.000104
1.039999	 0.000258	0.000035
1.053333	 0.000299	0.000023
1.066666	 0.000253	0.000079
1.079999	 0.000146	0.000159
1.093333	 0.000022	0.000139
1.106666	 -0.000052	-0.000022
1.119999	 -0.000011	-0.000175
1.133333	 0.000060	-0.000175
1.146666	 0.000040	-0.000057
1.159999	 -0.000039	0.000033
1.173333	 -0.000099	0.000018
1.186666	 -0.000168	-0.000072
1.199999	 -0.000254	-0.000172
1.213333	 -0.000299	-0.000196
1.226666	 -0.000293	-0.000112
1.239999	 -0.000226	-0.000001
1.253332	 -0.000078	0.000065
1.266666	 0.000072	0.000097
1.279999	 0.000114	0.000136
1.293332	 0.000074	0.000218
1.306666	 0.000054	0.000290
1.319999	 0.000057	0.000199
1.333332	 0.000038	-0.000092
1.346666	 0.000062	-0.000369
1.359999	 0.000168	-0.000432
1.373332	 0.000240	-0.000329
1.386666	 0.000260	-0.000197
1.399999	 0.002285	0.000767
1.413332	 0.015599	0.005820
1.426666	 0.056029	0.018741
1.439999	 0.128383	0.037490
1.453332	 0.212257	0.053628
1.466666	 0.277713	0.060703
1.479999	 0.310596	0.058538
1.493332	 0.315475	0.049479
1.506666	 0.302967	0.035380
1.519999	 0.281882	0.018118
1.533332	 0.258671	0.000586
1.546666	 0.237831	-0.013643
1.559999	 0.221330	-0.022098
1.573332	 0.208719	-0.024890
1.586666	 0.198452	-0.024054
1.599999	 0.189156	-0.021774
1.613332	 0.180019	-0.019345
1.626665	 0.170647	-0.017234
1.639999	 0.161009	-0.015550
1.653332	 0.151282	-0.014264
1.666665	 0.141384	-0.013397
1.679999	 0.130968	-0.013213
1.693332	 0.120103	-0.013942
1.706665	 0.109490	-0.015372
1.719999	 0.099716	-0.017017
1.733332	 0.090765	-0.018496
1.746665	 0.082439	-0.019626
1.759999	 0.074735	-0.020276
1.773332	 0.067703	-0.020348
1.786665	 0.061202	-0.019849
1.799999	 0.055063	-0.018849
1.813332	 0.049397	-0.017342
1.826665	 0.044388	-0.015210
1.839999	 0.039994	-0.012423
1.853332	 0.036096	-0.009212
1.866665	 0.032666	-0.005908
1.879999	 0.029680	-0.002743
1.893332	 0.026971	0.000076
1.906665	 0.024332	0.002285
1.919999	 0.021689	0.003723
1.933332	 0.019114	0.004489
1.946665	 0.016721	0.004795
1.959998	 0.014525	0.004810
1.973332	 0.012470	0.004592
1.986665	 0.010581	0.004139
1.999998	 0.008910	0.003507
2.013332	 0.007454	0.002847
2.026665	 0.006227	0.002298
2.039999	 0.005286	0.001876
2.053332	 0.004583	0.001470
2.066665	 0.003945	0.001003
2.079998	 0.003262	0.000554
2.093332	 0.002606	0.000225
2.106665	 0.002152	-0.000015
2.119998	 0.001948	-0.000208
2.133332	 0.001834	-0.000312
2.146665	 0.001704	-0.000325
2.159998	 0.001586	-0.000316
2.173332	 0.001511	-0.000303
2.186665	 0.001544	-0.000270
2.199998	 0.001675	-0.000221
2.213332	 0.001728	-0.000133
2.226665	 0.001626	0.000007
2.239998	 0.001436	0.000092
2.253332	 0.001184	0.000031
2.266665	 0.000921	-0.000128
2.279998	 0.000768	-0.000263
2.293332	 0.000758	-0.000286
2.306665	 0.000796	-0.000230
2.319998	 0.000809	-0.000178
2.333332	 0.000807	-0.000119
2.346665	 0.000788	-0.000036
2.359998	 0.000721	0.000003
2.373332	 0.000605	-0.000057
2.386665	 0.000479	-0.000138
2.399998	 0.000404	-0.000116
2.413332	 0.000424	-0.000029
2.426665	 0.000552	-0.000056
2.439998	 0.000693	-0.000250
2.453331	 0.000680	-0.000448
2.466665	 0.000520	-0.000512
2.479998	 0.000395	-0.000461
2.493331	 0.000398	-0.000331
2.506665	 0.000435	-0.000149
2.519998	 0.000413	-0.000034
2.533331	 0.000317	-0.000059
2.546665	 0.000156	-0.000146
2.559998	 0.000010	-0.000164
2.573331	 -0.000013	-0.000067
2.586665	 0.000086	0.000081
2.599998	 0.000257	0.000170
2.613331	 0.000418	0.000148
2.626665	 0.000463	0.000052
2.639998	 0.000446	-0.000032
2.653331	 0.000554	-0.000050
2.666665	 0.000793	-0.000024
2.679998	 0.000933	0.000006
2.693331	 0.000807	0.000018
2.706665	 0.000514	0.000030
2.719998	 0.000269	0.000049
2.733331	 0.000160	0.000017
2.746665	 0.000149	-0.000083
2.759998	 0.000238	-0.000193
2.773331	 0.000439	-0.000289
2.786664	 0.000689	-0.000356
2.799998	 0.000900	-0.000319
2.813331	 0.000984	-0.000169
2.826664	 0.000885	-0.000009
2.839998	 0.000662	0.000088
2.853331	 0.000452	0.000120
2.866664	 0.000354	0.000110
2.879998	 0.000358	0.000121
2.893331	 0.000366	0.000189
2.906664	 0.000342	0.000231
2.919998	 0.000388	0.000194
2.933331	 0.000567	0.000125
2.946664	 0.000713	0.000056
2.959998	 0.000611	-0.000003
2.973331	 0.000332	-0.000057
2.986664	 0.000110	-0.000159
2.999998	 -0.000042	-0.000313
3.013331	 -0.000167	-0.000400
3.026664	 -0.000155	-0.000388
3.039998	 -0.000031	-0.000395
3.053331	 0.000007	-0.000455
3.066664	 -0.000075	-0.000459
3.079998	 -0.000134	-0.000371
3.093331	 -0.000134	-0.000313
3.106664	 -0.000138	-0.000365
3.119998	 -0.000175	-0.000490
3.133331	 -0.000271	-0.000621
3.146664	 -0.000402	-0.000664
3.159997	 -0.000463	-0.000597
3.173331	 -0.000444	-0.000536
3.186664	 -0.000444	-0.000511
3.199997	 -0.000463	-0.000417
3.213331	 -0.000445	-0.000247
3.226664	 -0.000393	-0.000099
3.239997	 -0.000296	-0.000046
3.253331	 -0.000188	-0.000062
3.266664	 -0.000175	-0.000089
3.279997	 -0.000277	-0.000128
3.293331	 -0.000399	-0.000169
3.306664	 -0.000421	-0.000121
3.319997	 -0.000313	0.000015
3.333331	 -0.000200	0.000071
3.346664	 -0.000192	-0.000073
3.359997	 -0.000226	-0.000329
3.373331	 -0.000198	-0.000505
3.386664	 -0.000098	-0.000524
3.399997	 0.000047	-0.000476
3.413331	 0.000187	-0.000451
3.426664	 0.000229	-0.000429
3.439997	 0.000126	-0.000332
3.453331	 -0.000043	-0.000140
3.466664	 -0.000142	0.000078
3.479997	 -0.000156	0.000226
3.493330	 -0.000237	0.000224
3.506664	 -0.000447	0.000068
3.519997	 -0.000629	-0.000153
3.533330	 -0.000686	-0.000367
3.546664	 -0.000695	-0.000527
3.559997	 -0.000691	-0.000578
3.573330	 -0.000583	-0.000569
3.586664	 -0.000379	-0.000620
3.599997	 -0.000229	-0.000722
3.613330	 -0.000215	-0.000782
3.626664	 -0.000280	-0.000764
3.639997	 -0.000367	-0.000653
3.653330	 -0.000473	-0.000470
3.666664	 -0.000540	-0.000351
3.679997	 -0.000494	-0.000382
3.693330	 -0.000435	-0.000475
3.706664	 -0.000494	-0.000503
3.719997	 -0.000623	-0.000473
3.733330	 -0.000690	-0.000482
3.746664	 -0.000610	-0.000556
3.759997	 -0.000400	-0.000616
3.773330	 -0.000248	-0.000598
3.786664	 -0.000324	-0.000501
3.799997	 -0.000533	-0.000366
3.813330	 -0.000654	-0.000261
3.826663	 -0.000626	-0.000239
3.839997	 -0.000537	-0.000309
3.853330	 -0.000466	-0.000427
3.866663	 -0.000438	-0.000517
3.879997	 -0.000431	-0.000560
3.893330	 -0.000425	-0.000587
3.906663	 -0.000467	-0.000580
3.919997	 -0.000663	-0.000508
3.933330	 -0.000942	-0.000397
3.946663	 -0.001066	-0.000302
3.959997	 -0.000950	-0.000302
3.973330	 -0.000720	-0.000424
3.986663	 -0.000513	-0.000561
3.999997	 -0.000460	-0.000621
4.013330	 -0.000651	-0.000665
4.026663	 -0.000967	-0.000765
4.039997	 -0.001136	-0.000885
4.053330	 -0.001026	-0.000988
4.066663	 -0.000769	-0.001066
4.079997	 -0.000622	-0.001056
4.093330	 -0.000736	-0.000916
4.106663	 -0.000997	-0.000730
4.119997	 -0.001137	-0.000634
4.133330	 -0.001062	-0.000662
4.146663	 -0.000917	-0.000759
4.159997	 -0.000824	-0.000852
4.173330	 -0.000795	-0.000891
4.186663	 -0.000818	-0.000872
4.199996	 -0.000806	-0.000813
4.213330	 -0.000686	-0.000756
4.226663	 -0.000586	-0.000804
4.239996	 -0.000700	-0.000996
4.253330	 -0.000997	-0.001202
4.266663	 -0.001231	-0.001287
4.279996	 -0.001236	-0.001260
4.293330	 -0.001129	-0.001204
4.306663	 -0.001095	-0.001159
4.319996	 -0.001123	-0.001091
4.333330	 -0.001130	-0.000982
4.346663	 -0.001091	-0.000896
4.359996	 -0.000967	-0.000863
4.373330	 -0.000794	-0.000824
4.386663	 -0.000713	-0.000767
4.399996	 -0.000782	-0.000771
4.413330	 -0.000892	-0.000879
4.426663	 -0.000924	-0.001035
4.439996	 -0.000890	-0.001151
4.453330	 -0.000843	-0.001169
4.466663	 -0.000802	-0.001096
4.479996	 -0.000781	-0.000998
4.493330	 -0.000784	-0.000927
4.506663	 -0.000794	-0.000900
4.519996	 -0.000801	-0.000901
4.533329	 -0.000815	-0.000904
4.546663	 -0.000867	-0.000936
4.559996	 -0.000974	-0.001000
4.573329	 -0.001086	-0.000976
4.586663	 -0.001116	-0.000827
4.599996	 -0.001006	-0.000743
4.613329	 -0.000786	-0.000867
4.626663	 -0.000601	-0.001032
4.639996	 -0.000571	-0.001023
4.653329	 -0.000633	-0.000865
4.666663	 -0.000681	-0.000679
4.679996	 -0.000742	-0.000534
4.693329	 -0.000862	-0.000464
4.706663	 -0.000955	-0.000462
4.719996	 -0.000891	-0.000473
4.733329	 -0.000725	-0.000453
4.746663	 -0.000643	-0.000412
4.759996	 -0.000705	-0.000410
4.773329	 -0.000797	-0.000510
4.786663	 -0.000758	-0.000666
4.799996	 -0.000615	-0.000764
4.813329	 -0.000540	-0.000793
4.826663	 -0.000547	-0.000803
4.839996	 -0.000558	-0.000791
4.853329	 -0.000638	-0.000782
4.866663	 -0.000831	-0.000841
4.879996	 -0.001022	-0.000908
4.893329	 -0.001119	-0.000876
4.906662	 -0.001113	-0.000781
4.919996	 -0.000969	-0.000704
4.933329	 -0.000716	-0.000646
4.946662	 -0.000529	-0.000613
4.959996	 -0.000529	-0.000561
4.973329	 -0.000633	-0.000405
4.986662	 -0.000647	-0.000220
4.999996	 -0.000493	-0.000191
5.013329	 -0.000329	-0.000349
5.026662	 -0.000355	-0.000528
5.039996	 -0.000547	-0.000565
5.053329	 -0.000687	-0.000497
5.066662	 -0.000704	-0.000486
5.079996	 -0.000780	-0.000607
5.093329	 -0.001019	-0.000761
5.106662	 -0.001246	-0.000821
5.119996	 -0.001272	-0.000815
5.133329	 -0.001135	-0.000853
5.146662	 -0.001036	-0.000895
5.159996	 -0.001114	-0.000840
5.173329	 -0.001267	-0.000725
5.186662	 -0.001294	-0.000661
5.199996	 -0.001151	-0.000704
5.213329	 -0.000983	-0.000791
5.226662	 -0.000959	-0.000800
5.239995	 -0.001073	-0.000705
5.253329	 -0.001146	-0.000595
5.266662	 -0.001083	-0.000577
5.279995	 -0.000968	-0.000674
5.293329	 -0.000918	-0.000726
5.306662	 -0.000912	-0.000594
5.319995	 -0.000828	-0.000452
5.333329	 -0.000656	-0.000517
5.346662	 -0.000478	-0.000654
5.359995	 -0.000358	-0.000663
5.373329	 -0.000392	-0.000596
5.386662	 -0.000604	-0.000588
5.399995	 -0.000809	-0.000668
5.413329	 -0.000835	-0.000776
5.426662	 -0.000724	-0.000835
5.439995	 -0.000608	-0.000808
5.453329	 -0.000561	-0.000739
5.466662	 -0.000625	-0.000689
5.479995	 -0.000794	-0.000630
5.493329	 -0.000922	-0.000536
5.506662	 -0.000863	-0.000491
5.519995	 -0.000651	-0.000585
5.533329	 -0.000455	-0.000728
5.546662	 -0.000398	-0.000767
5.559995	 -0.000413	-0.000706
5.573328	 -0.000365	-0.000643
5.586662	 -0.000294	-0.000652
5.599995	 -0.000324	-0.000757
5.613328	 -0.000352	-0.000874
5.626662	 -0.000172	-0.000889
5.639995	 0.000163	-0.000751
5.653328	 0.000445	-0.000496
5.666662	 0.000597	-0.000224
5.679995	 0.000689	-0.000077
5.693328	 0.000789	-0.000127
5.706662	 0.000902	-0.000242
5.719995	 0.001010	-0.000218
5.733328	 0.001118	-0.000043
5.746662	 0.001281	0.000118
5.759995	 0.001565	0.000179
5.773328	 0.001969	0.000225
5.786662	 0.002414	0.000365
5.799995	 0.002825	0.000590
5.813328	 0.003210	0.000790
5.826662	 0.003614	0.000947
5.839995	 0.004040	0.001196
5.853328	 0.004449	0.001538
5.866662	 0.004788	0.001787
5.879995	 0.005066	0.001936
5.893328	 0.005401	0.002136
5.906662	 0.005858	0.002448
5.919995	 0.006369	0.002823
5.933328	 0.006856	0.003143
5.946661	 0.007205	0.003338
5.959995	 0.007314	0.003467
5.973328	 0.007325	0.003602
5.986661	 0.007474	0.003787
5.999995	 0.007756	0.004071
6.013328	 0.008070	0.004425
6.026661	 0.008418	0.004719
6.039995	 0.008771	0.004867
6.053328	 0.009052	0.004929
6.066661	 0.009301	0.005006
6.079995	 0.009576	0.005121
6.093328	 0.009827	0.005295
6.106661	 0.010040	0.005591
6.119995	 0.010275	0.005996
6.133328	 0.010508	0.006386
6.146661	 0.010686	0.006640
6.159995	 0.010865	0.006739
6.173328	 0.011122	0.006803
6.186661	 0.011393	0.006975
6.199995	 0.011572	0.007245
6.213328	 0.011652	0.007480
6.226661	 0.011666	0.007595
6.239995	 0.011653	0.007632
6.253328	 0.011715	0.007669
6.266661	 0.011930	0.007712
6.279994	 0.012196	0.007776
6.293328	 0.012369	0.007932
6.306661	 0.012505	0.008146
6.319994	 0.012764	0.008280
6.333328	 0.013107	0.008321
6.346661	 0.013313	0.008387
6.359994	 0.013349	0.008534
6.373328	 0.013420	0.008733
6.386661	 0.013604	0.008929
6.399994	 0.013793	0.009010
6.413328	 0.013944	0.008937
6.426661	 0.014104	0.008878
6.439994	 0.014306	0.008996
6.453328	 0.014514	0.009232
6.466661	 0.014686	0.009465
6.479994	 0.014862	0.009684
6.493328	 0.015079	0.009888
6.506661	 0.015276	0.010008
6.519994	 0.015365	0.010044
6.533328	 0.015375	0.010043
6.546661	 0.015415	0.010032
6.559994	 0.015514	0.010080
6.573328	 0.015696	0.010235
6.586661	 0.015996	0.010429
6.599994	 0.016349	0.010593
6.613328	 0.016659	0.010727
6.626661	 0.016894	0.010828
6.639994	 0.017097	0.010943
6.653327	 0.017315	0.011161
6.666661	 0.017499	0.011455
6.679994	 0.017576	0.011689
6.693327	 0.017609	0.011764
6.706661	 0.017695	0.011683
6.719994	 0.017821	0.011574
6.733327	 0.017959	0.011583
6.746661	 0.018132	0.011720
6.759994	 0.018297	0.011871
6.773327	 0.018333	0.011944
6.786661	 0.018274	0.011935
6.799994	 0.018331	0.011900
6.813327	 0.018531	0.011928
6.826661	 0.018676	0.012039
6.839994	 0.018742	0.012154
6.853327	 0.018905	0.012225
6.866661	 0.019221	0.012271
6.879994	 0.019565	0.012344
6.893327	 0.019843	0.012523
6.906661	 0.020034	0.012770
6.919994	 0.020151	0.012943
6.933327	 0.020270	0.012999
6.946661	 0.020425	0.012983
6.959994	 0.020540	0.012969
6.973327	 0.020618	0.013047
6.986660	 0.020779	0.013225
6.999994	 0.021063	0.013425
7.013327	 0.021419	0.013602
7.026660	 0.021889	0.013782
7.039994	 0.022535	0.013985
7.053327	 0.023151	0.014174
7.066660	 0.023414	0.014314
7.079994	 0.023333	0.014382
7.093327	 0.023187	0.014308
7.106660	 0.023147	0.014150
7.119994	 0.023207	0.014140
7.133327	 0.023334	0.014393
7.146660	 0.023511	0.014781
7.159994	 0.023636	0.015108
7.173327	 0.023567	0.015234
7.186660	 0.023366	0.015161
7.199994	 0.023266	0.015038
7.213327	 0.023375	0.014988
7.226660	 0.023613	0.014989
7.239994	 0.023865	0.014999
7.253327	 0.024091	0.015043
7.266660	 0.024310	0.015106
7.279994	 0.024528	0.015119
7.293327	 0.024660	0.015095
7.306660	 0.024688	0.015174
7.319993	 0.024843	0.015437
7.333327	 0.025292	0.015802
7.346660	 0.025829	0.016115
7.359993	 0.026158	0.016258
7.373327	 0.026231	0.016235
7.386660	 0.026126	0.016152
7.399993	 0.025958	0.016105
7.413327	 0.025954	0.016091
7.426660	 0.026233	0.016062
7.439993	 0.026554	0.016011
7.453327	 0.026665	0.016017
7.466660	 0.026691	0.016178
7.479993	 0.026867	0.016482
7.493327	 0.027202	0.016789
7.506660	 0.027557	0.016971
7.519993	 0.027822	0.017011
7.533327	 0.027935	0.016960
7.546660	 0.027924	0.016919
7.559993	 0.027907	0.016976
7.573327	 0.028015	0.017119
7.586660	 0.028315	0.017282
7.599993	 0.028668	0.017441
7.613327	 0.028817	0.017608
7.626660	 0.028774	0.017734
7.639993	 0.028787	0.017728
7.653327	 0.028939	0.017614
7.666660	 0.029151	0.017552
7.679993	 0.029324	0.017631
7.693326	 0.029311	0.017751
7.706660	 0.029131	0.017772
7.719993	 0.029065	0.017680
7.733326	 0.029279	0.017566
7.746660	 0.029659	0.017499
7.759993	 0.030059	0.017498
7.773326	 0.030399	0.017606
7.786660	 0.030601	0.017826
7.799993	 0.030658	0.018015
7.813326	 0.030670	0.018051
7.826660	 0.030752	0.018014
7.839993	 0.030965	0.018031
7.853326	 0.031242	0.018088
7.866660	 0.031501	0.018132
7.879993	 0.031778	0.018177
7.893326	 0.032022	0.018213
7.906660	 0.032081	0.018223
7.919993	 0.032010	0.018244
7.933326	 0.032050	0.018371
7.946660	 0.032302	0.018685
7.959993	 0.032636	0.019102
7.973326	 0.032880	0.019416
7.986660	 0.033040	0.019564
7.999993	 0.033275	0.019645
8.013327	 0.033671	0.019687
8.026660	 0.034189	0.019648
8.039993	 0.034735	0.019566
8.053327	 0.035224	0.019553
8.066660	 0.035577	0.019663
8.079993	 0.035760	0.019842
8.093327	 0.035799	0.020008
8.106660	 0.035706	0.020113
8.119993	 0.035555	0.020138
8.133327	 0.035489	0.020106
8.146660	 0.035526	0.020075
8.159993	 0.035554	0.020107
8.173326	 0.035545	0.020218
8.186660	 0.035567	0.020359
8.199993	 0.035680	0.020457
8.213326	 0.035863	0.020503
8.226660	 0.035965	0.020571
8.239993	 0.035863	0.020674
8.253326	 0.035689	0.020746
8.266660	 0.035720	0.020803
8.279993	 0.036034	0.020890
8.293326	 0.036412	0.020917
8.306660	 0.036604	0.020791
8.319993	 0.036609	0.020623
8.333326	 0.036618	0.020608
8.346660	 0.036722	0.020772
8.359993	 0.036822	0.020968
8.373326	 0.036855	0.021062
8.386660	 0.036900	0.021047
8.399993	 0.037026	0.021029
8.413326	 0.037200	0.021087
8.426660	 0.037347	0.021188
8.439993	 0.037437	0.021235
8.453326	 0.037514	0.021213
8.466660	 0.037654	0.021266
8.479993	 0.037843	0.021471
8.493326	 0.038035	0.021669
8.506660	 0.038293	0.021703
8.519993	 0.038607	0.021672
8.533326	 0.038747	0.021745
8.546659	 0.038615	0.021868
8.559993	 0.038494	0.021904
8.573326	 0.038646	0.021858
8.586659	 0.038981	0.021813
8.599993	 0.039290	0.021788
8.613326	 0.039488	0.021783
8.626659	 0.039559	0.021822
8.639993	 0.039565	0.021909
8.653326	 0.039646	0.022059
8.666659	 0.039807	0.022291
8.679993	 0.039890	0.022485
8.693326	 0.039896	0.022511
8.706659	 0.040017	0.022484
8.719993	 0.040384	0.022548
8.733326	 0.040952	0.022660
8.746659	 0.041552	0.022794
8.759993	 0.041970	0.022988
8.773326	 0.042081	0.023146
8.786659	 0.041977	0.023166
8.799993	 0.041900	0.023148
8.813326	 0.041998	0.023203
8.826659	 0.042229	0.023280
8.839993	 0.042423	0.023322
8.853326	 0.042422	0.023354
8.866659	 0.042294	0.023376
8.879992	 0.042260	0.023411
8.893326	 0.042395	0.023508
8.906659	 0.042618	0.023638
8.919992	 0.042836	0.023706
8.933326	 0.042996	0.023635
8.946659	 0.043084	0.023458
8.959992	 0.043083	0.023341
8.973326	 0.043100	0.023400
8.986659	 0.043387	0.023562
8.999992	 0.043966	0.023768
9.013326	 0.044559	0.024067
9.026659	 0.045076	0.024421
9.039992	 0.045650	0.024704
9.053326	 0.046161	0.024849
9.066659	 0.046305	0.024877
9.079992	 0.046084	0.024884
9.093326	 0.045828	0.024970
9.106659	 0.045814	0.025131
9.119992	 0.045967	0.025270
9.133326	 0.046023	0.025288
9.146659	 0.045947	0.025143
9.159992	 0.045910	0.024914
9.173326	 0.046009	0.024821
9.186659	 0.046233	0.024972
9.199992	 0.046486	0.025162
9.213326	 0.046636	0.025173
9.226659	 0.046675	0.025113
9.239992	 0.046657	0.025194
9.253325	 0.046585	0.025406
9.266659	 0.046544	0.025601
9.279992	 0.046676	0.025702
9.293325	 0.046905	0.025729
9.306659	 0.047009	0.025723
9.319992	 0.047002	0.025685
9.333325	 0.047114	0.025606
9.346659	 0.047389	0.025575
9.359992	 0.047650	0.025732
9.373325	 0.047849	0.026057
9.386659	 0.048047	0.026353
9.399992	 0.048195	0.026457
9.413325	 0.048264	0.026402
9.426659	 0.048340	0.026341
9.439992	 0.048470	0.026340
9.453325	 0.048649	0.026356
9.466659	 0.048872	0.026401
9.479992	 0.049101	0.026571
9.493325	 0.049313	0.026889
9.506659	 0.049548	0.027221
9.519992	 0.049821	0.027376
9.533325	 0.050091	0.027305
9.546659	 0.050310	0.027158
9.559992	 0.050512	0.027125
9.573325	 0.050784	0.027273
9.586658	 0.051059	0.027554
9.599992	 0.051175	0.027866
9.613325	 0.051175	0.028099
9.626658	 0.051271	0.028284
9.639992	 0.051508	0.028517
9.653325	 0.051706	0.028733
9.666658	 0.051686	0.028845
9.679992	 0.051543	0.028944
9.693325	 0.051651	0.029106
9.706658	 0.052207	0.029250
9.719992	 0.052954	0.029291
9.733325	 0.053488	0.029257
9.746658	 0.053607	0.029185
9.759992	 0.053407	0.029051
9.773325	 0.053172	0.028876
9.786658	 0.053094	0.028727
9.799992	 0.053094	0.028633
9.813325	 0.053030	0.028609
9.826658	 0.052949	0.028677
9.839992	 0.052969	0.028820
9.853325	 0.053080	0.028921
9.866658	 0.053208	0.028876
9.879992	 0.053334	0.028738
9.893325	 0.053461	0.028638
9.906658	 0.053557	0.028637
9.919991	 0.053620	0.028707
9.933325	 0.053677	0.028781
9.946658	 0.053653	0.028769
9.959991	 0.053491	0.028638
9.973325	 0.053386	0.028498
9.986658	 0.053587	0.028481
9.999991	 0.054005	0.028562
10.013325	 0.054292	0.028622
10.026658	 0.054299	0.028585
10.039991	 0.054231	0.028496
10.053325	 0.054275	0.028500
10.066658	 0.054398	0.028672
10.079991	 0.054561	0.028911
10.093325	 0.054743	0.029045
10.106658	 0.054895	0.029066
10.119991	 0.055128	0.029109
10.133325	 0.055537	0.029171
10.146658	 0.055882	0.029164
10.159991	 0.055954	0.029122
10.173325	 0.055901	0.029098
10.186658	 0.055852	0.029101
10.199991	 0.055736	0.029172
10.213325	 0.055629	0.029329
10.226658	 0.055739	0.029546
10.239991	 0.056037	0.029777
10.253325	 0.056262	0.029889
10.266658	 0.056237	0.029771
10.279991	 0.056051	0.029527
10.293324	 0.055886	0.029308
10.306658	 0.055789	0.029090
10.319991	 0.055730	0.028835
10.333324	 0.055694	0.028633
10.346658	 0.055716	0.028559
10.359991	 0.055842	0.028581
10.373324	 0.056055	0.028677
10.386658	 0.056332	0.028880
10.399991	 0.056657	0.029142
10.413324	 0.056876	0.029312
10.426658	 0.056867	0.029354
10.439991	 0.056794	0.029353
10.453324	 0.056860	0.029308
10.466658	 0.057039	0.029189
10.479991	 0.057254	0.029077
10.493324	 0.057452	0.029027
10.506658	 0.057526	0.029032
10.519991	 0.057454	0.029087
10.533324	 0.057352	0.029145
10.546658	 0.057361	0.029177
10.559991	 0.057525	0.029283
10.573324	 0.057721	0.029493
10.586658	 0.057829	0.029636
10.599991	 0.057898	0.029573
10.613324	 0.058015	0.029367
10.626657	 0.058153	0.029202
10.639991	 0.058313	0.029209
10.653324	 0.058590	0.029332
10.666657	 0.058925	0.029417
10.679991	 0.059160	0.029427
10.693324	 0.059312	0.029446
10.706657	 0.059455	0.029500
10.719991	 0.059524	0.029507
10.733324	 0.059422	0.029427
10.746657	 0.059148	0.029331
10.759991	 0.058907	0.029274
10.773324	 0.059009	0.029242
10.786657	 0.059399	0.029235
10.799991	 0.059628	0.029256
10.813324	 0.059480	0.029272
10.826657	 0.059214	0.029261
10.839991	 0.059129	0.029262
10.853324	 0.059247	0.029321
10.866657	 0.059420	0.029435
10.879991	 0.059509	0.029537
10.893324	 0.059509	0.029527
10.906657	 0.059512	0.029354
10.919991	 0.059507	0.029089
10.933324	 0.059437	0.028865
10.946657	 0.059365	0.028771
10.959991	 0.059367	0.028792
10.973324	 0.059409	0.028828
10.986657	 0.059482	0.028793
10.999990	 0.059586	0.028694
11.013324	 0.059560	0.028576
11.026657	 0.059321	0.028395
11.039990	 0.059137	0.028129
11.053324	 0.059279	0.027926
11.066657	 0.059626	0.027898
11.079990	 0.059882	0.027929
11.093324	 0.059946	0.027911
11.106657	 0.059967	0.027926
11.119990	 0.060077	0.028024
11.133324	 0.060183	0.028059
11.146657	 0.060162	0.027924
11.159990	 0.060075	0.027768
11.173324	 0.060062	0.027789
11.186657	 0.060155	0.027921
11.199990	 0.060266	0.027986
11.213324	 0.060305	0.027959
11.226657	 0.060231	0.027887
11.239990	 0.060074	0.027790
11.253324	 0.059945	0.027725
11.266657	 0.059932	0.027704
11.279990	 0.060037	0.027643
11.293324	 0.060156	0.027536
11.306657	 0.060141	0.027489
11.319990	 0.060026	0.027486
11.333323	 0.060087	0.027423
11.346657	 0.060464	0.027355
11.359990	 0.060904	0.027364
11.373323	 0.061124	0.027383
11.386657	 0.061164	0.027399
11.399990	 0.061155	0.027485
11.413323	 0.061107	0.027571
11.426657	 0.061013	0.027527
11.439990	 0.060852	0.027372
11.453323	 0.060633	0.027208
11.466657	 0.060589	0.027069
11.479990	 0.060951	0.026993
11.493323	 0.061547	0.027056
11.506657	 0.062011	0.027215
11.519990	 0.062256	0.027405
11.533323	 0.062383	0.027710
11.546657	 0.062343	0.028143
11.559990	 0.062087	0.028428
11.573323	 0.061790	0.028306
11.586657	 0.061630	0.027854
11.599990	 0.061642	0.027358
11.613323	 0.061822	0.027028
11.626657	 0.062096	0.026882
11.639990	 0.062246	0.026779
11.653323	 0.062208	0.026599
11.666656	 0.062197	0.026427
11.679990	 0.062367	0.026381
11.693323	 0.062606	0.026352
11.706656	 0.062707	0.026210
11.719990	 0.062630	0.026027
11.733323	 0.062525	0.025900
11.746656	 0.062496	0.025816
11.759990	 0.062512	0.025777
11.773323	 0.062663	0.025848
11.786656	 0.063298	0.026079
11.799990	 0.064809	0.026581
11.813323	 0.067373	0.027535
11.826656	 0.070528	0.028755
11.839990	 0.072997	0.029610
11.853323	 0.073606	0.029664
11.866656	 0.072347	0.029025
11.879990	 0.070114	0.028048
11.893323	 0.067765	0.027093
11.906656	 0.065818	0.026426
11.919990	 0.064550	0.026021
11.933323	 0.063979	0.025665
11.946656	 0.063896	0.025369
11.959990	 0.064038	0.025334
11.973323	 0.064215	0.025555
11.986656	 0.064339	0.025776
11.999990	 0.064359	0.025782
12.013323	 0.064297	0.025602
12.026656	 0.064269	0.025386
12.039989	 0.064337	0.025246
12.053323	 0.064392	0.025225
12.066656	 0.064287	0.025230
12.079989	 0.064104	0.025088
12.093323	 0.064033	0.024794
12.106656	 0.064042	0.024526
12.119989	 0.064038	0.024405
12.133323	 0.064101	0.024368
12.146656	 0.064248	0.024362
12.159989	 0.064351	0.024440
12.173323	 0.064399	0.024569
12.186656	 0.064519	0.024602
12.199989	 0.064712	0.024532
12.213323	 0.064803	0.024457
12.226656	 0.064761	0.024386
12.239989	 0.064771	0.024314
12.253323	 0.064909	0.024285
12.266656	 0.065007	0.024264
12.279989	 0.064893	0.024171
12.293323	 0.064632	0.024029
12.306656	 0.064456	0.023918
12.319989	 0.064477	0.023852
12.333323	 0.064647	0.023850
12.346656	 0.064986	0.023935
12.359989	 0.065475	0.024038
12.373322	 0.065897	0.024125
12.386656	 0.066132	0.024277
12.399989	 0.066353	0.024510
12.413322	 0.066705	0.024697
12.426656	 0.067108	0.024716
12.439989	 0.067539	0.024579
12.453322	 0.068005	0.024403
12.466656	 0.068221	0.024253
12.479989	 0.067968	0.024105
12.493322	 0.067495	0.023937
12.506656	 0.067108	0.023740
12.519989	 0.066782	0.023484
12.533322	 0.066426	0.023183
12.546656	 0.066132	0.022913
12.559989	 0.066032	0.022751
12.573322	 0.066116	0.022732
12.586656	 0.066212	0.022827
12.599989	 0.066190	0.022935
12.613322	 0.066149	0.022966
12.626656	 0.066200	0.022869
12.639989	 0.066268	0.022667
12.653322	 0.066315	0.022516
12.666656	 0.066383	0.022501
12.679989	 0.066407	0.022489
12.693322	 0.066304	0.022394
12.706656	 0.066145	0.022326
12.719989	 0.066114	0.022368
12.733322	 0.066282	0.022478
12.746655	 0.066469	0.022602
12.759989	 0.066505	0.022714
12.773322	 0.066506	0.022776
12.786655	 0.066625	0.022736
12.799989	 0.066803	0.022584
12.813322	 0.066952	0.022398
12.826655	 0.067170	0.022294
12.839989	 0.067534	0.022330
12.853322	 0.067842	0.022438
12.866655	 0.067843	0.022523
12.879989	 0.067543	0.022592
12.893322	 0.067099	0.022639
12.906655	 0.066712	0.022573
12.919989	 0.066580	0.022399
12.933322	 0.066712	0.022264
12.946655	 0.066897	0.022272
12.959989	 0.066915	0.022354
12.973322	 0.066809	0.022391
12.986655	 0.066910	0.022376
12.999989	 0.067365	0.022380
13.013322	 0.067828	0.022449
13.026655	 0.067977	0.022530
13.039989	 0.067885	0.022526
13.053322	 0.067720	0.022415
13.066655	 0.067531	0.022269
13.079988	 0.067327	0.022169
13.093322	 0.067118	0.022163
13.106655	 0.066947	0.022228
13.119988	 0.066903	0.022249
13.133322	 0.067035	0.022217
13.146655	 0.067318	0.022267
13.159988	 0.067639	0.022397
13.173322	 0.067873	0.022436
13.186655	 0.067947	0.022381
13.199988	 0.067825	0.022379
13.213322	 0.067526	0.022403
13.226655	 0.067176	0.022329
13.239988	 0.066955	0.022204
13.253322	 0.066886	0.022157
13.266655	 0.066832	0.022216
13.279988	 0.066795	0.022309
13.293322	 0.066906	0.022379
13.306655	 0.067167	0.022423
13.319988	 0.067446	0.022397
13.333322	 0.067592	0.022234
13.346655	 0.067512	0.021999
13.359988	 0.067368	0.021853
13.373322	 0.067412	0.021885
13.386655	 0.067596	0.022045
13.399988	 0.067668	0.022209
13.413321	 0.067609	0.022360
13.426655	 0.067615	0.022537
13.439988	 0.067681	0.022613
13.453321	 0.067609	0.022470
13.466655	 0.067435	0.022221
13.479988	 0.067432	0.022031
13.493321	 0.067720	0.021955
13.506655	 0.068074	0.021991
13.519988	 0.068237	0.022124
13.533321	 0.068208	0.022285
13.546655	 0.068068	0.022325
13.559988	 0.067860	0.022172
13.573321	 0.067656	0.021998
13.586655	 0.067546	0.021962
13.599988	 0.067569	0.021974
13.613321	 0.067591	0.021912
13.626655	 0.067391	0.021766
13.639988	 0.067008	0.021519
13.653321	 0.066749	0.021215
13.666655	 0.066791	0.021018
13.679988	 0.067023	0.021005
13.693321	 0.067217	0.021100
13.706655	 0.067249	0.021190
13.719988	 0.067173	0.021191
13.733321	 0.067116	0.021141
13.746655	 0.067178	0.021146
13.759988	 0.067373	0.021209
13.773321	 0.067594	0.021272
13.786654	 0.067706	0.021355
13.799988	 0.067667	0.021450
13.813321	 0.067530	0.021437
13.826654	 0.067386	0.021291
13.839988	 0.067323	0.021157
13.853321	 0.067373	0.021134
13.866654	 0.067515	0.021154
13.879988	 0.067718	0.021138
13.893321	 0.067876	0.021092
13.906654	 0.067894	0.021042
13.919988	 0.067857	0.021027
13.933321	 0.067860	0.021079
13.946654	 0.067876	0.021123
13.959988	 0.067888	0.021090
13.973321	 0.067926	0.021040
13.986654	 0.067968	0.021064
13.999988	 0.067951	0.021150
14.013321	 0.067861	0.021175
14.026654	 0.067787	0.021085
14.039988	 0.067851	0.020994
14.053321	 0.068031	0.021010
14.066654	 0.068156	0.021098
14.079988	 0.068133	0.021176
14.093321	 0.068030	0.021172
14.106654	 0.067938	0.021058
14.119987	 0.067867	0.020867
14.133321	 0.067802	0.020716
14.146654	 0.067759	0.020708
14.159987	 0.067718	0.020748
14.173321	 0.067673	0.020685
14.186654	 0.067739	0.020582
14.199987	 0.067987	0.020556
14.213321	 0.068278	0.020595
14.226654	 0.068420	0.020643
14.239987	 0.068367	0.020608
14.253321	 0.068170	0.020421
14.266654	 0.067930	0.020231
14.279987	 0.067773	0.020253
14.293321	 0.067760	0.020449
14.306654	 0.067890	0.020632
14.319987	 0.068141	0.020709
14.333321	 0.068411	0.020688
14.346654	 0.068564	0.020591
14.359987	 0.068554	0.020486
14.373321	 0.068458	0.020470
14.386654	 0.068406	0.020521
14.399987	 0.068443	0.020528
14.413321	 0.068519	0.020460
14.426654	 0.068576	0.020376
14.439987	 0.068545	0.020341
14.453321	 0.068396	0.020415
14.466654	 0.068251	0.020567
14.479987	 0.068291	0.020687
14.493320	 0.068495	0.020723
14.506654	 0.068610	0.020690
14.519987	 0.068524	0.020628
14.533320	 0.068383	0.020580
14.546654	 0.068278	0.020532
14.559987	 0.068132	0.020476
14.573320	 0.067955	0.020474
14.586654	 0.067911	0.020550
14.599987	 0.068079	0.020589
14.613320	 0.068326	0.020486
14.626654	 0.068455	0.020313
14.639987	 0.068407	0.020214
14.653320	 0.068262	0.020216
14.666654	 0.068149	0.020242
14.679987	 0.068158	0.020255
14.693320	 0.068273	0.020267
14.706654	 0.068416	0.020241
14.719987	 0.068496	0.020132
14.733320	 0.068422	0.020014
14.746654	 0.068253	0.020000
14.759987	 0.068210	0.020058
14.773320	 0.068337	0.020046
14.786654	 0.068416	0.019922
14.799987	 0.068328	0.019789
14.813320	 0.068180	0.019729
14.826653	 0.068105	0.019746
14.839987	 0.068171	0.019782
14.853320	 0.068337	0.019755
14.866653	 0.068477	0.019705
14.879987	 0.068520	0.019764
14.893320	 0.068528	0.019849
14.906653	 0.068544	0.019787
14.919987	 0.068511	0.019699
14.933320	 0.068442	0.019756
14.946653	 0.068409	0.019854
14.959987	 0.068428	0.019870
14.973320	 0.068505	0.019831
14.986653	 0.068590	0.019759
14.999987	 0.068594	0.019623
15.013320	 0.068618	0.019471
15.026653	 0.068766	0.019438
15.039987	 0.068837	0.019528
15.053320	 0.068672	0.019567
15.066653	 0.068432	0.019421
15.079987	 0.068273	0.019166
15.093320	 0.068181	0.018965
15.106653	 0.068130	0.018879
15.119987	 0.068071	0.018882
15.133320	 0.067929	0.018916
15.146653	 0.067708	0.018913
15.159986	 0.067485	0.018836
15.173320	 0.067370	0.018666
15.186653	 0.067417	0.018350
15.199986	 0.067434	0.017919
15.213320	 0.067222	0.017558
15.226653	 0.066904	0.017403
15.239986	 0.066645	0.017327
15.253320	 0.066432	0.017104
15.266653	 0.066292	0.016760
15.279986	 0.066313	0.016499
15.293320	 0.066442	0.016367
15.306653	 0.066485	0.016239
15.319986	 0.066299	0.016050
15.333320	 0.065970	0.015859
15.346653	 0.065749	0.015738
15.359986	 0.065760	0.015692
15.373320	 0.065867	0.015685
15.386653	 0.065887	0.015737
15.399986	 0.065809	0.015910
15.413320	 0.065793	0.016185
15.426653	 0.065978	0.016450
15.439986	 0.066287	0.016613
15.453320	 0.066550	0.016662
15.466653	 0.066744	0.016672
15.479986	 0.066888	0.016721
15.493320	 0.066862	0.016756
15.506653	 0.066588	0.016719
15.519986	 0.066283	0.016715
15.533319	 0.066305	0.016839
15.546653	 0.066712	0.017007
15.559986	 0.067219	0.017133
15.573319	 0.067595	0.017274
15.586653	 0.067812	0.017483
15.599986	 0.067864	0.017691
15.613319	 0.067754	0.017843
15.626653	 0.067598	0.017917
15.639986	 0.067520	0.017923
15.653319	 0.067552	0.017974
15.666653	 0.067651	0.018090
15.679986	 0.067776	0.018105
15.693319	 0.067856	0.017954
15.706653	 0.067743	0.017792
15.719986	 0.067493	0.017760
15.733319	 0.067473	0.017831
15.746653	 0.067877	0.017911
15.759986	 0.068412	0.017921
15.773319	 0.068646	0.017830
15.786653	 0.068474	0.017712
15.799986	 0.068212	0.017673
15.813319	 0.068227	0.017755
15.826653	 0.068514	0.017923
15.839986	 0.068785	0.018084
15.853319	 0.068884	0.018148
15.866652	 0.068901	0.018149
15.879986	 0.068912	0.018162
15.893319	 0.068772	0.018151
15.906652	 0.068368	0.018064
15.919986	 0.067889	0.017945
15.933319	 0.067627	0.017856
15.946652	 0.067712	0.017810
15.959986	 0.068105	0.017829
15.973319	 0.068608	0.017923
15.986652	 0.068930	0.018013
15.999986	 0.068943	0.018019
16.013319	 0.068792	0.017984
16.026653	 0.068685	0.017955
16.039988	 0.068714	0.017892
16.053322	 0.068862	0.017819
16.066656	 0.069003	0.017821
16.079990	 0.069017	0.017875
16.093325	 0.069016	0.017923
16.106659	 0.069133	0.017978
16.119993	 0.069225	0.018016
16.133327	 0.069140	0.017979
16.146662	 0.069018	0.017948
16.159996	 0.069056	0.018045
16.173330	 0.069181	0.018195
16.186665	 0.069200	0.018219
16.199999	 0.069146	0.018102
16.213333	 0.069258	0.018049
16.226667	 0.069650	0.018277
16.240002	 0.070214	0.018709
16.253336	 0.070874	0.019100
16.266670	 0.071753	0.019501
16.280005	 0.073310	0.020460
16.293339	 0.077191	0.023762
16.306673	 0.086244	0.032693
16.320007	 0.100177	0.047592
16.333342	 0.111257	0.060929
16.346676	 0.110289	0.063285
16.360010	 0.097220	0.054452
16.373344	 0.080401	0.042583
16.386679	 0.066838	0.034113
16.400013	 0.057589	0.029587
16.413347	 0.050644	0.026981
16.426682	 0.044478	0.024931
16.440016	 0.038795	0.023173
16.453350	 0.033729	0.021821
16.466684	 0.029384	0.020864
16.480019	 0.025833	0.020141
16.493353	 0.022969	0.019505
16.506687	 0.020565	0.018916
16.520021	 0.018553	0.018354
16.533356	 0.016937	0.017779
16.546690	 0.015569	0.017187
16.560024	 0.014268	0.016604
16.573359	 0.013016	0.016015
16.586693	 0.011923	0.015418
16.600027	 0.011080	0.014919
16.613361	 0.010447	0.014558
16.626696	 0.009933	0.014210
16.640030	 0.009556	0.013779
16.653364	 0.009262	0.013268
16.666698	 0.008805	0.012696
16.680033	 0.008107	0.012076
16.693367	 0.007449	0.011451
16.706701	 0.007039	0.010877
16.720036	 0.006673	0.010335
16.733370	 0.006064	0.009740
16.746704	 0.005222	0.009043
16.760038	 0.004337	0.008236
16.773373	 0.003510	0.007345
16.786707	 0.002747	0.006455
16.800041	 0.002051	0.005646
16.813375	 0.001429	0.004935
16.826710	 0.000829	0.004273
16.840044	 0.000162	0.003582
16.853378	 -0.000627	0.002818
16.866713	 -0.001522	0.002016
16.880047	 -0.002423	0.001279
16.893381	 -0.003204	0.000648
16.906715	 -0.003826	0.000024
16.920050	 -0.004348	-0.000689
16.933384	 -0.004898	-0.001455
16.946718	 -0.005593	-0.002170
16.960052	 -0.006337	-0.002790
16.973387	 -0.006886	-0.003401
16.986721	 -0.007215	-0.004050
17.000055	 -0.007504	-0.004615
17.013390	 -0.007844	-0.005026
17.026724	 -0.008255	-0.005410
17.040058	 -0.008745	-0.005825
17.053392	 -0.009160	-0.006115
17.066727	 -0.009345	-0.006237
17.080061	 -0.009388	-0.006377
17.093395	 -0.009432	-0.006637
17.106730	 -0.009454	-0.006904
17.120064	 -0.009347	-0.007062
17.133398	 -0.009045	-0.007077
17.146732	 -0.008631	-0.006950
17.160067	 -0.008313	-0.006718
17.173401	 -0.008178	-0.006454
17.186735	 -0.008088	-0.006240
17.200069	 -0.007890	-0.006098
17.213404	 -0.007616	-0.005984
17.226738	 -0.007369	-0.005816
17.240072	 -0.007106	-0.005518
17.253407	 -0.006701	-0.005097
17.266741	 -0.006182	-0.004708
17.280075	 -0.005682	-0.004512
17.293409	 -0.005259	-0.004428
17.306744	 -0.004898	-0.004263
17.320078	 -0.004581	-0.004020
17.333412	 -0.004344	-0.003807
17.346746	 -0.004226	-0.003581
17.360081	 -0.004192	-0.003249
17.373415	 -0.004109	-0.002883
17.386749	 -0.003823	-0.002632
17.400084	 -0.003354	-0.002478
17.413418	 -0.002929	-0.002300
17.426752	 -0.002747	-0.002113
17.440086	 -0.002780	-0.001977
17.453421	 -0.002810	-0.001870
17.466755	 -0.002707	-0.001811
17.480089	 -0.002536	-0.001830
17.493423	 -0.002357	-0.001859
17.506758	 -0.002145	-0.001822
17.520092	 -0.001946	-0.001734
17.533426	 -0.001862	-0.001666
17.546761	 -0.001920	-0.001643
17.560095	 -0.002030	-0.001632
17.573429	 -0.002038	-0.001611
17.586763	 -0.001949	-0.001596
17.600098	 -0.001951	-0.001618
17.613432	 -0.002112	-0.001711
17.626766	 -0.002283	-0.001876
17.640100	 -0.002349	-0.002019
17.653435	 -0.002318	-0.001974
17.666769	 -0.002205	-0.001725
17.680103	 -0.002096	-0.001498
17.693438	 -0.002137	-0.001474
17.706772	 -0.002279	-0.001544
17.720106	 -0.002320	-0.001485
17.733440	 -0.002232	-0.001293
17.746775	 -0.002083	-0.001137
17.760109	 -0.001834	-0.001060
17.773443	 -0.001546	-0.000984
17.786777	 -0.001427	-0.000948
17.800112	 -0.001536	-0.001045
17.813446	 -0.001716	-0.001219
17.826780	 -0.001797	-0.001325
17.840115	 -0.001720	-0.001344
17.853449	 -0.001566	-0.001384
17.866783	 -0.001484	-0.001423
17.880117	 -0.001516	-0.001342
17.893452	 -0.001562	-0.001196
17.906786	 -0.001580	-0.001154
17.920120	 -0.001643	-0.001262
17.933455	 -0.001726	-0.001431
17.946789	 -0.001674	-0.001518
17.960123	 -0.001450	-0.001432
17.973457	 -0.001207	-0.001247
17.986792	 -0.001116	-0.001104
18.000126	 -0.001203	-0.001050
18.013460	 -0.001369	-0.001042
18.026794	 -0.001504	-0.001001
18.040129	 -0.001523	-0.000887
18.053463	 -0.001425	-0.000807
18.066797	 -0.001353	-0.000876
18.080132	 -0.001431	-0.001053
18.093466	 -0.001614	-0.001261
18.106800	 -0.001762	-0.001398
18.120134	 -0.001754	-0.001338
18.133469	 -0.001595	-0.001114
18.146803	 -0.001467	-0.000919
18.160137	 -0.001485	-0.000906
18.173471	 -0.001536	-0.001092
18.186806	 -0.001612	-0.001339
18.200140	 -0.001882	-0.001463
18.213474	 -0.002242	-0.001423
18.226809	 -0.002367	-0.001352
18.240143	 -0.002246	-0.001383
18.253477	 -0.002133	-0.001506
18.266811	 -0.002159	-0.001605
18.280146	 -0.002280	-0.001615
18.293480	 -0.002449	-0.001612
18.306814	 -0.002647	-0.001667
18.320148	 -0.002784	-0.001720
18.333483	 -0.002791	-0.001670
18.346817	 -0.002744	-0.001559
18.360151	 -0.002714	-0.001556
18.373486	 -0.002672	-0.001739
18.386820	 -0.002577	-0.001962
18.400154	 -0.002434	-0.002026
18.413488	 -0.002282	-0.001939
18.426823	 -0.002178	-0.001903
18.440157	 -0.002161	-0.001989
18.453491	 -0.002259	-0.002080
18.466825	 -0.002483	-0.002117
18.480160	 -0.002699	-0.002114
18.493494	 -0.002685	-0.002072
18.506828	 -0.002481	-0.002011
18.520163	 -0.002419	-0.001935
18.533497	 -0.002592	-0.001830
18.546831	 -0.002728	-0.001747
18.560165	 -0.002680	-0.001768
18.573500	 -0.002518	-0.001896
18.586834	 -0.002338	-0.002048
18.600168	 -0.002282	-0.002133
18.613503	 -0.002402	-0.002085
18.626837	 -0.002569	-0.001904
18.640171	 -0.002729	-0.001707
18.653505	 -0.002886	-0.001621
18.666840	 -0.002957	-0.001663
18.680174	 -0.002926	-0.001775
18.693508	 -0.002885	-0.001896
18.706842	 -0.002869	-0.001987
18.720177	 -0.002848	-0.002036
18.733511	 -0.002812	-0.002037
18.746845	 -0.002739	-0.002013
18.760180	 -0.002623	-0.002006
18.773514	 -0.002574	-0.001967
18.786848	 -0.002708	-0.001859
18.800182	 -0.002918	-0.001771
18.813517	 -0.002926	-0.001739
18.826851	 -0.002698	-0.001684
18.840185	 -0.002531	-0.001614
18.853519	 -0.002565	-0.001610
18.866854	 -0.002639	-0.001665
18.880188	 -0.002618	-0.001697
18.893522	 -0.002549	-0.001694
18.906857	 -0.002532	-0.001728
18.920191	 -0.002572	-0.001844
18.933525	 -0.002626	-0.001977
18.946859	 -0.002665	-0.002058
18.960194	 -0.002684	-0.002065
18.973528	 -0.002715	-0.001970
18.986862	 -0.002740	-0.001820
19.000196	 -0.002673	-0.001762
19.013531	 -0.002525	-0.001830
19.026865	 -0.002381	-0.001902
19.040199	 -0.002245	-0.001894
19.053534	 -0.002122	-0.001822
19.066868	 -0.002123	-0.001738
19.080202	 -0.002230	-0.001724
19.093536	 -0.002255	-0.001767
19.106871	 -0.002159	-0.001726
19.120205	 -0.002099	-0.001551
19.133539	 -0.002130	-0.001396
19.146873	 -0.002150	-0.001401
19.160208	 -0.002098	-0.001504
19.173542	 -0.002059	-0.001552
19.186876	 -0.002139	-0.001511
19.200211	 -0.002257	-0.001455
19.213545	 -0.002289	-0.001455
19.226879	 -0.002277	-0.001577
19.240213	 -0.002308	-0.001795
19.253548	 -0.002408	-0.001960
19.266882	 -0.002526	-0.001980
19.280216	 -0.002567	-0.001883
19.293550	 -0.002564	-0.001711
19.306885	 -0.002603	-0.001507
19.320219	 -0.002608	-0.001343
19.333553	 -0.002531	-0.001280
19.346888	 -0.002508	-0.001337
19.360222	 -0.002611	-0.001503
19.373556	 -0.002733	-0.001707
19.386890	 -0.002771	-0.001856
19.400225	 -0.002707	-0.001950
19.413559	 -0.002566	-0.002062
19.426893	 -0.002387	-0.002170
19.440228	 -0.002210	-0.002146
19.453562	 -0.002103	-0.001963
19.466896	 -0.002173	-0.001787
19.480230	 -0.002442	-0.001796
19.493565	 -0.002717	-0.001979
19.506899	 -0.002818	-0.002145
19.520233	 -0.002798	-0.002147
19.533567	 -0.002751	-0.002070
19.546902	 -0.002649	-0.002053
19.560236	 -0.002499	-0.002064
19.573570	 -0.002360	-0.002011
19.586905	 -0.002230	-0.001928
19.600239	 -0.002138	-0.001866
19.613573	 -0.002188	-0.001773
19.626907	 -0.002358	-0.001675
19.640242	 -0.002480	-0.001710
19.653576	 -0.002486	-0.001878
19.666910	 -0.002444	-0.001971
19.680244	 -0.002448	-0.001872
19.693579	 -0.002573	-0.001722
19.706913	 -0.002789	-0.001678
19.720247	 -0.002964	-0.001730
19.733582	 -0.002983	-0.001807
19.746916	 -0.002830	-0.001861
19.760250	 -0.002681	-0.001885
19.773584	 -0.002733	-0.001948
19.786919	 -0.002904	-0.002086
19.800253	 -0.003022	-0.002195
19.813587	 -0.003087	-0.002180
19.826921	 -0.003142	-0.002100
19.840256	 -0.003144	-0.002043
19.853590	 -0.003039	-0.002005
19.866924	 -0.002861	-0.002005
19.880259	 -0.002752	-0.002086
19.893593	 -0.002797	-0.002186
19.906927	 -0.002921	-0.002211
19.920261	 -0.003091	-0.002172
19.933596	 -0.003325	-0.002156
19.946930	 -0.003446	-0.002194
19.960264	 -0.003350	-0.002225
19.973598	 -0.003278	-0.002240
19.986933	 -0.003378	-0.002310

*------------------------ End of raw data
Results for Channel	1	=	242.00	nm
Title:	Report Title
Run File:	C:\HPLC\PET 2025\2025.01.13\bm29_40c_np002.run
--------------
Injection Info
--------------
Method:	C:\METODOS EQUIPO 2 2023-2024\20241201 PET_Calibrado TPA MHET BHET DIMER.mth
Sample:	BM29_40C_np
Injection Date:	Mon Jan 13 15:01:58 2025
Manual injection
Operator:	Paloma
Instrument:	3
Notes:	
---------
Misc Info
---------
Workstation:	HPLC
Bus Address:	44
Run Time:	0.000	to	20.000	min.
-----------
Recalc Info
-----------
Recalc Method:	C:\METODOS EQUIPO 2 2023-2024\20241201 PET_Calibrado TPA MHET BHET DIMER.mth
Recalc Date:	Mon Jan 13 15:22:02 2025
Operator:	Paloma
Instrument:	3
Notes:	
Sample Rate:	5.000 Hz.
Measurement Type:	1 = Area
Calculation Type:	4 = ExtStd
Normalize Results:	No
------------------------
Peak Info for Channel 1
------------------------
0 Peaks (tR	Timeoffset	RRT	Sepcode	Width	Counts	Result	Name)

Results for Channel	2	=	260.00	nm
Title:	Report Title
Run File:	C:\HPLC\PET 2025\2025.01.13\bm29_40c_np002.run
--------------
Injection Info
--------------
Method:	C:\METODOS EQUIPO 2 2023-2024\20241201 PET_Calibrado TPA MHET BHET DIMER.mth
Sample:	BM29_40C_np
Injection Date:	Mon Jan 13 15:01:58 2025
Manual injection
Operator:	Paloma
Instrument:	3
Notes:	
---------
Misc Info
---------
Workstation:	HPLC
Bus Address:	44
Run Time:	0.000	to	20.000	min.
-----------
Recalc Info
-----------
Recalc Method:	C:\METODOS EQUIPO 2 2023-2024\20241201 PET_Calibrado TPA MHET BHET DIMER.mth
Recalc Date:	Mon Jan 13 15:22:02 2025
Operator:	Paloma
Instrument:	3
Notes:	
Sample Rate:	5.000 Hz.
Measurement Type:	1 = Area
Calculation Type:	4 = ExtStd
Normalize Results:	No
------------------------
Peak Info for Channel 2
------------------------
30 Peaks (tR	Timeoffset	RRT	Sepcode	Width	Counts	Result	Name)
0.163	0.000	0.0000	BV	5.50	70346	0.000000	
0.334	0.000	0.0000	VV	10.68	71548	0.000000	
0.408	0.000	0.0000	VV	11.24	21695	0.000000	
0.543	0.000	0.0000	VP	3.64	22231	0.000000	
0.844	0.000	0.0000	PV	4.52	45232	0.000000	
1.019	0.000	0.0000	VB	0.00	36840	0.000000	
1.473	0.000	0.0000	BP	4.54	3959672	0.000000	
1.677	0.000	0.0000	PP	0.00	568938	0.000000	
1.957	0.000	0.0000	PV	0.00	2808697	0.000000	
2.243	0.000	0.0000	VV	0.00	623954	0.000000	
2.360	0.000	0.0000	VB	0.00	301417	0.000000	
2.528	0.000	0.0000	BB	0.00	6383	0.000000	
2.607	0.000	0.0000	BB	0.00	7915	0.000000	
2.720	0.000	0.0000	BB	0.00	10767	0.000000	
2.909	0.000	0.0000	BB	0.00	73821	0.000000	
3.249	0.125	0.0000	BB	0.00	10913	0.222934	DHBA uM
3.331	0.000	0.0000	BB	0.00	8159	0.000000	
3.488	0.000	0.0000	BB	0.00	43737	0.000000	
3.674	0.000	0.0000	BB	0.00	6189	0.000000	
3.825	0.000	0.0000	BB	3.60	13418	0.000000	
3.954	0.000	0.0000	BB	2.96	23118	0.000000	
4.127	0.000	0.0000	BB	0.00	9785	0.000000	
17.786	0.000	0.0000	BB	0.00	49760	0.000000	
18.056	0.000	0.0000	BV	6.40	42712	0.000000	
18.156	0.000	0.0000	VB	3.02	29925	0.000000	
18.657	0.000	0.0000	BB	3.76	16840	0.000000	
19.142	0.000	0.0000	BV	2.56	13389	0.000000	
19.208	0.000	0.0000	VP	6.46	16152	0.000000	
19.336	0.000	0.0000	PP	3.36	38330	0.000000	
19.475	0.000	0.0000	PB	0.00	9355	0.000000	
