# Supplementary material for: Engineering Escherichia coli for polyethylene terephthalate powder biodegradation via recoding of an outer membrane protein
Source: iScience. 2026 Jan 2;29(2):114621. doi: 10.1016/j.isci.2025.114621 (PMC12860643; doi:10.1016/j.isci.2025.114621)
Supplement: Data S2. Raw HPLC and UHPLC-MS data — (A) Unprocessed HPLC data files supporting Figures 4, S3, S5, Tables 1 and S4. Files are provided in.txt format corresponding to the data extracted with Varian ProStar software (Varian Inc., Palo Alto, California, USA). Each file contains absorbance values (in arbitrary units) recorded over time under the analytical conditions described in STAR Methods. (B) Raw UHPLC-MS files supporting Figure S4. The chromatograms and mass spectrometry data can be analyzed with the software MassLynx V4.1 (Waters) to obtain the mass spectra of the oligomers TET and TETE. Analytical conditions described in STAR Methods. (A and B) The unprocessed HPLC and UHPLC-MS files have been deposited at Zenodo under the identifier https://zenodo.org/records/17578239. [file mmc5.zip › Data S2/A. HPLC/Figure S3/EfeOm nPET 40_3.TXT]

File	C:\HPLC\PET 2025\2025.01.13\bm29_40c_np004.run	Filetype	63
WTOASCII Parameters:	C:\star\WTOASCII.TXT
 2 channels
   Channel	 1	242.00	nm	in AU
   Channel	 2	260.00	nm	in AU
Base rate 5.0000 Hz	Bunch 2	Effective rate 5.00000 Hz.	T = 0.003333 min.
6000 points	from	0.000	to	20.000	minutes
Sampling every 4 point(s)
Printing points from	0.000	to	20.000 min, point 0 to 5999
Channels	1	to	2
0.000000	 0.000000	0.000000
0.013333	 0.000083	-0.000112
0.026667	 0.000306	0.000055
0.040000	 0.000440	0.000322
0.053333	 0.000458	0.000553
0.066667	 0.000435	0.000739
0.080000	 0.000444	0.000888
0.093333	 0.000541	0.000976
0.106667	 0.000659	0.000969
0.120000	 0.000666	0.000864
0.133333	 0.000558	0.000695
0.146667	 0.000419	0.000479
0.160000	 0.000320	0.000247
0.173333	 0.000321	0.000120
0.186667	 0.000416	0.000206
0.200000	 0.000498	0.000450
0.213333	 0.000470	0.000688
0.226667	 0.000353	0.000831
0.240000	 0.000246	0.000906
0.253333	 0.000229	0.001011
0.266667	 0.000275	0.001155
0.280000	 0.000311	0.001216
0.293333	 0.000359	0.001161
0.306667	 0.000506	0.001123
0.320000	 0.000751	0.001168
0.333333	 0.000995	0.001250
0.346667	 0.001148	0.001341
0.360000	 0.001181	0.001398
0.373333	 0.001163	0.001370
0.386667	 0.001207	0.001282
0.400000	 0.001275	0.001236
0.413333	 0.001281	0.001286
0.426667	 0.001254	0.001369
0.440000	 0.001201	0.001413
0.453333	 0.001069	0.001426
0.466666	 0.000848	0.001433
0.480000	 0.000603	0.001416
0.493333	 0.000466	0.001347
0.506666	 0.000513	0.001279
0.520000	 0.000667	0.001287
0.533333	 0.000780	0.001346
0.546666	 0.000775	0.001360
0.560000	 0.000713	0.001297
0.573333	 0.000718	0.001203
0.586666	 0.000822	0.001111
0.600000	 0.000900	0.001006
0.613333	 0.000862	0.000865
0.626666	 0.000828	0.000723
0.640000	 0.000940	0.000680
0.653333	 0.001102	0.000760
0.666666	 0.001106	0.000893
0.680000	 0.000929	0.001041
0.693333	 0.000733	0.001116
0.706666	 0.000643	0.000987
0.720000	 0.000632	0.000688
0.733333	 0.000623	0.000414
0.746666	 0.000582	0.000310
0.760000	 0.000476	0.000366
0.773333	 0.000302	0.000461
0.786666	 0.000196	0.000531
0.800000	 0.000264	0.000624
0.813333	 0.000366	0.000739
0.826666	 0.000349	0.000787
0.839999	 0.000282	0.000753
0.853333	 0.000301	0.000732
0.866666	 0.000433	0.000779
0.879999	 0.000588	0.000861
0.893333	 0.000631	0.000976
0.906666	 0.000549	0.001138
0.919999	 0.000505	0.001267
0.933333	 0.000655	0.001284
0.946666	 0.000962	0.001234
0.959999	 0.001211	0.001189
0.973333	 0.001307	0.001193
0.986666	 0.001368	0.001248
0.999999	 0.001431	0.001277
1.013333	 0.001391	0.001202
1.026666	 0.001293	0.001051
1.039999	 0.001299	0.000956
1.053333	 0.001358	0.001035
1.066666	 0.001262	0.001206
1.079999	 0.001005	0.001225
1.093333	 0.000768	0.001055
1.106666	 0.000649	0.000931
1.119999	 0.000654	0.000960
1.133333	 0.000750	0.001018
1.146666	 0.000846	0.001017
1.159999	 0.000937	0.000981
1.173333	 0.001098	0.000950
1.186666	 0.001277	0.000961
1.199999	 0.001325	0.001017
1.213333	 0.001208	0.001065
1.226666	 0.001039	0.001048
1.239999	 0.000927	0.000994
1.253332	 0.000890	0.001008
1.266666	 0.000847	0.001097
1.279999	 0.000705	0.001137
1.293332	 0.000540	0.001092
1.306666	 0.000510	0.001087
1.319999	 0.000582	0.001203
1.333332	 0.000641	0.001324
1.346666	 0.000758	0.001329
1.359999	 0.001300	0.001388
1.373332	 0.005696	0.003038
1.386666	 0.025699	0.010141
1.399999	 0.076047	0.025200
1.413332	 0.154456	0.043790
1.426666	 0.235105	0.057369
1.439999	 0.291072	0.061586
1.453332	 0.314650	0.057463
1.466666	 0.313418	0.047080
1.479999	 0.297794	0.031986
1.493332	 0.275704	0.014303
1.506666	 0.252845	-0.002565
1.519999	 0.233080	-0.015077
1.533332	 0.217815	-0.021606
1.546666	 0.206219	-0.023069
1.559999	 0.196664	-0.021676
1.573332	 0.187807	-0.019354
1.586666	 0.178740	-0.017166
1.599999	 0.169080	-0.015472
1.613332	 0.159058	-0.014134
1.626665	 0.149004	-0.012953
1.639999	 0.138891	-0.012157
1.653332	 0.128590	-0.012215
1.666665	 0.118193	-0.013247
1.679999	 0.107927	-0.014880
1.693332	 0.097992	-0.016582
1.706665	 0.088692	-0.018001
1.719999	 0.080408	-0.018982
1.733332	 0.073101	-0.019438
1.746665	 0.066323	-0.019357
1.759999	 0.059848	-0.018747
1.773332	 0.053772	-0.017533
1.786665	 0.048247	-0.015645
1.799999	 0.043376	-0.013180
1.813332	 0.039108	-0.010325
1.826665	 0.035312	-0.007210
1.839999	 0.031970	-0.003970
1.853332	 0.029123	-0.000848
1.866665	 0.026666	0.001868
1.879999	 0.024328	0.003964
1.893332	 0.021856	0.005342
1.906665	 0.019227	0.006000
1.919999	 0.016641	0.006057
1.933332	 0.014223	0.005769
1.946665	 0.011989	0.005360
1.959998	 0.010034	0.004894
1.973332	 0.008489	0.004365
1.986665	 0.007401	0.003813
1.999998	 0.006639	0.003266
2.013332	 0.005930	0.002724
2.026665	 0.005153	0.002237
2.039999	 0.004464	0.001886
2.053332	 0.003949	0.001705
2.066665	 0.003522	0.001635
2.079998	 0.003164	0.001549
2.093332	 0.002912	0.001391
2.106665	 0.002721	0.001230
2.119998	 0.002553	0.001118
2.133332	 0.002459	0.001025
2.146665	 0.002403	0.000888
2.159998	 0.002270	0.000717
2.173332	 0.002066	0.000615
2.186665	 0.001889	0.000618
2.199998	 0.001772	0.000646
2.213332	 0.001685	0.000668
2.226665	 0.001643	0.000724
2.239998	 0.001656	0.000826
2.253332	 0.001650	0.000946
2.266665	 0.001597	0.001014
2.279998	 0.001598	0.000976
2.293332	 0.001673	0.000932
2.306665	 0.001687	0.001034
2.319998	 0.001576	0.001228
2.333332	 0.001446	0.001307
2.346665	 0.001398	0.001247
2.359998	 0.001414	0.001223
2.373332	 0.001437	0.001292
2.386665	 0.001447	0.001333
2.399998	 0.001433	0.001229
2.413332	 0.001406	0.001005
2.426665	 0.001442	0.000844
2.439998	 0.001578	0.000860
2.453331	 0.001697	0.000939
2.466665	 0.001640	0.000964
2.479998	 0.001457	0.000961
2.493331	 0.001364	0.000918
2.506665	 0.001450	0.000807
2.519998	 0.001559	0.000746
2.533331	 0.001522	0.000817
2.546665	 0.001370	0.000920
2.559998	 0.001191	0.000973
2.573331	 0.001022	0.000970
2.586665	 0.000957	0.000897
2.599998	 0.001056	0.000789
2.613331	 0.001203	0.000729
2.626665	 0.001240	0.000696
2.639998	 0.001139	0.000611
2.653331	 0.000992	0.000516
2.666665	 0.000904	0.000502
2.679998	 0.000917	0.000576
2.693331	 0.001013	0.000670
2.706665	 0.001103	0.000679
2.719998	 0.001085	0.000622
2.733331	 0.000988	0.000624
2.746665	 0.000885	0.000699
2.759998	 0.000796	0.000751
2.773331	 0.000776	0.000760
2.786664	 0.000855	0.000770
2.799998	 0.000935	0.000778
2.813331	 0.000915	0.000745
2.826664	 0.000796	0.000667
2.839998	 0.000675	0.000595
2.853331	 0.000638	0.000601
2.866664	 0.000657	0.000691
2.879998	 0.000669	0.000769
2.893331	 0.000652	0.000724
2.906664	 0.000587	0.000584
2.919998	 0.000502	0.000517
2.933331	 0.000486	0.000633
2.946664	 0.000527	0.000838
2.959998	 0.000526	0.000935
2.973331	 0.000516	0.000839
2.986664	 0.000584	0.000641
2.999998	 0.000680	0.000500
3.013331	 0.000702	0.000499
3.026664	 0.000642	0.000599
3.039998	 0.000532	0.000720
3.053331	 0.000394	0.000788
3.066664	 0.000314	0.000730
3.079998	 0.000384	0.000571
3.093331	 0.000510	0.000447
3.106664	 0.000497	0.000471
3.119998	 0.000369	0.000599
3.133331	 0.000315	0.000684
3.146664	 0.000349	0.000679
3.159997	 0.000380	0.000640
3.173331	 0.000483	0.000578
3.186664	 0.000714	0.000511
3.199997	 0.000922	0.000519
3.213331	 0.000987	0.000595
3.226664	 0.000958	0.000629
3.239997	 0.000900	0.000602
3.253331	 0.000828	0.000601
3.266664	 0.000761	0.000665
3.279997	 0.000712	0.000751
3.293331	 0.000673	0.000797
3.306664	 0.000634	0.000741
3.319997	 0.000561	0.000609
3.333331	 0.000446	0.000519
3.346664	 0.000388	0.000548
3.359997	 0.000434	0.000616
3.373331	 0.000446	0.000603
3.386664	 0.000356	0.000530
3.399997	 0.000330	0.000507
3.413331	 0.000473	0.000573
3.426664	 0.000653	0.000676
3.439997	 0.000711	0.000734
3.453331	 0.000651	0.000712
3.466664	 0.000566	0.000651
3.479997	 0.000503	0.000613
3.493330	 0.000448	0.000612
3.506664	 0.000443	0.000618
3.519997	 0.000556	0.000592
3.533330	 0.000686	0.000531
3.546664	 0.000697	0.000481
3.559997	 0.000673	0.000457
3.573330	 0.000758	0.000414
3.586664	 0.000860	0.000349
3.599997	 0.000804	0.000304
3.613330	 0.000597	0.000278
3.626664	 0.000380	0.000259
3.639997	 0.000293	0.000304
3.653330	 0.000386	0.000460
3.666664	 0.000561	0.000670
3.679997	 0.000649	0.000833
3.693330	 0.000581	0.000918
3.706664	 0.000464	0.000936
3.719997	 0.000445	0.000913
3.733330	 0.000521	0.000897
3.746664	 0.000570	0.000922
3.759997	 0.000526	0.000947
3.773330	 0.000399	0.000907
3.786664	 0.000226	0.000795
3.799997	 0.000075	0.000644
3.813330	 -0.000048	0.000468
3.826663	 -0.000120	0.000303
3.839997	 0.000008	0.000219
3.853330	 0.000293	0.000233
3.866663	 0.000458	0.000307
3.879997	 0.000462	0.000422
3.893330	 0.000488	0.000527
3.906663	 0.000578	0.000533
3.919997	 0.000624	0.000471
3.933330	 0.000518	0.000450
3.946663	 0.000378	0.000468
3.959997	 0.000440	0.000440
3.973330	 0.000606	0.000360
3.986663	 0.000609	0.000282
3.999997	 0.000466	0.000198
4.013330	 0.000362	0.000105
4.026663	 0.000312	0.000073
4.039997	 0.000236	0.000109
4.053330	 0.000168	0.000130
4.066663	 0.000186	0.000148
4.079997	 0.000237	0.000238
4.093330	 0.000227	0.000347
4.106663	 0.000223	0.000389
4.119997	 0.000355	0.000373
4.133330	 0.000580	0.000347
4.146663	 0.000682	0.000333
4.159997	 0.000560	0.000372
4.173330	 0.000402	0.000509
4.186663	 0.000413	0.000680
4.199996	 0.000504	0.000731
4.213330	 0.000432	0.000618
4.226663	 0.000160	0.000451
4.239996	 -0.000077	0.000296
4.253330	 -0.000058	0.000148
4.266663	 0.000103	0.000069
4.279996	 0.000105	0.000087
4.293330	 -0.000147	0.000078
4.306663	 -0.000496	-0.000050
4.319996	 -0.000743	-0.000221
4.333330	 -0.000796	-0.000333
4.346663	 -0.000653	-0.000389
4.359996	 -0.000405	-0.000397
4.373330	 -0.000204	-0.000241
4.386663	 -0.000108	0.000106
4.399996	 -0.000088	0.000427
4.413330	 -0.000150	0.000549
4.426663	 -0.000235	0.000513
4.439996	 -0.000225	0.000403
4.453330	 -0.000166	0.000265
4.466663	 -0.000154	0.000159
4.479996	 -0.000142	0.000130
4.493330	 -0.000096	0.000178
4.506663	 -0.000047	0.000260
4.519996	 0.000027	0.000284
4.533329	 0.000110	0.000216
4.546663	 0.000139	0.000201
4.559996	 0.000108	0.000350
4.573329	 0.000036	0.000510
4.586663	 0.000004	0.000501
4.599996	 0.000084	0.000405
4.613329	 0.000169	0.000365
4.626663	 0.000121	0.000311
4.639996	 -0.000005	0.000188
4.653329	 -0.000079	0.000159
4.666663	 -0.000062	0.000317
4.679996	 -0.000027	0.000485
4.693329	 -0.000081	0.000461
4.706663	 -0.000193	0.000288
4.719996	 -0.000239	0.000170
4.733329	 -0.000198	0.000185
4.746663	 -0.000147	0.000235
4.759996	 -0.000137	0.000239
4.773329	 -0.000130	0.000228
4.786663	 -0.000123	0.000262
4.799996	 -0.000203	0.000316
4.813329	 -0.000327	0.000304
4.826663	 -0.000326	0.000232
4.839996	 -0.000200	0.000227
4.853329	 -0.000090	0.000335
4.866663	 -0.000062	0.000468
4.879996	 -0.000084	0.000573
4.893329	 -0.000105	0.000601
4.906662	 -0.000154	0.000451
4.919996	 -0.000275	0.000168
4.933329	 -0.000386	0.000009
4.946662	 -0.000412	0.000062
4.959996	 -0.000362	0.000131
4.973329	 -0.000184	0.000151
4.986662	 0.000092	0.000235
4.999996	 0.000249	0.000356
5.013329	 0.000191	0.000348
5.026662	 0.000050	0.000201
5.039996	 -0.000053	0.000053
5.053329	 -0.000059	-0.000038
5.066662	 -0.000022	-0.000129
5.079996	 -0.000098	-0.000261
5.093329	 -0.000258	-0.000403
5.106662	 -0.000290	-0.000469
5.119996	 -0.000141	-0.000383
5.133329	 0.000042	-0.000180
5.146662	 0.000148	-0.000007
5.159996	 0.000166	0.000060
5.173329	 0.000111	0.000096
5.186662	 -0.000001	0.000161
5.199996	 -0.000109	0.000212
5.213329	 -0.000119	0.000209
5.226662	 -0.000003	0.000143
5.239995	 0.000114	0.000053
5.253329	 0.000098	0.000044
5.266662	 0.000029	0.000179
5.279995	 0.000100	0.000398
5.293329	 0.000294	0.000580
5.306662	 0.000385	0.000586
5.319995	 0.000263	0.000404
5.333329	 -0.000000	0.000243
5.346662	 -0.000270	0.000268
5.359995	 -0.000385	0.000421
5.373329	 -0.000235	0.000598
5.386662	 0.000048	0.000698
5.399995	 0.000208	0.000646
5.413329	 0.000230	0.000537
5.426662	 0.000285	0.000496
5.439995	 0.000378	0.000483
5.453329	 0.000378	0.000427
5.466662	 0.000294	0.000373
5.479995	 0.000266	0.000400
5.493329	 0.000337	0.000469
5.506662	 0.000443	0.000476
5.519995	 0.000573	0.000441
5.533329	 0.000711	0.000468
5.546662	 0.000766	0.000542
5.559995	 0.000734	0.000575
5.573328	 0.000749	0.000577
5.586662	 0.000837	0.000591
5.599995	 0.000934	0.000598
5.613328	 0.001097	0.000584
5.626662	 0.001355	0.000579
5.639995	 0.001569	0.000621
5.653328	 0.001665	0.000703
5.666662	 0.001702	0.000792
5.679995	 0.001723	0.000896
5.693328	 0.001748	0.001028
5.706662	 0.001878	0.001132
5.719995	 0.002238	0.001181
5.733328	 0.002758	0.001243
5.746662	 0.003230	0.001317
5.759995	 0.003593	0.001340
5.773328	 0.003942	0.001394
5.786662	 0.004313	0.001568
5.799995	 0.004601	0.001789
5.813328	 0.004742	0.001981
5.826662	 0.004903	0.002212
5.839995	 0.005300	0.002583
5.853328	 0.005853	0.003039
5.866662	 0.006333	0.003418
5.879995	 0.006736	0.003694
5.893328	 0.007167	0.003996
5.906662	 0.007573	0.004367
5.919995	 0.007862	0.004730
5.933328	 0.008061	0.005030
5.946661	 0.008282	0.005259
5.959995	 0.008642	0.005450
5.973328	 0.009098	0.005649
5.986661	 0.009444	0.005857
5.999995	 0.009607	0.006027
6.013328	 0.009751	0.006142
6.026661	 0.009974	0.006284
6.039995	 0.010204	0.006569
6.053328	 0.010418	0.006970
6.066661	 0.010654	0.007317
6.079995	 0.010897	0.007481
6.093328	 0.011168	0.007510
6.106661	 0.011506	0.007559
6.119995	 0.011817	0.007711
6.133328	 0.012023	0.007877
6.146661	 0.012237	0.007968
6.159995	 0.012541	0.008045
6.173328	 0.012813	0.008196
6.186661	 0.012946	0.008354
6.199995	 0.012992	0.008379
6.213328	 0.012989	0.008316
6.226661	 0.012965	0.008414
6.239995	 0.012986	0.008748
6.253328	 0.013059	0.009071
6.266661	 0.013178	0.009153
6.279994	 0.013376	0.009081
6.293328	 0.013649	0.009078
6.306661	 0.013957	0.009193
6.319994	 0.014243	0.009349
6.333328	 0.014445	0.009528
6.346661	 0.014567	0.009712
6.359994	 0.014664	0.009829
6.373328	 0.014756	0.009876
6.386661	 0.014915	0.009951
6.399994	 0.015266	0.010143
6.413328	 0.015748	0.010445
6.426661	 0.016132	0.010747
6.439994	 0.016326	0.010916
6.453328	 0.016459	0.010953
6.466661	 0.016599	0.010993
6.479994	 0.016651	0.011084
6.493328	 0.016603	0.011124
6.506661	 0.016567	0.011144
6.519994	 0.016629	0.011309
6.533328	 0.016778	0.011599
6.546661	 0.016933	0.011829
6.559994	 0.017053	0.011905
6.573328	 0.017224	0.011848
6.586661	 0.017514	0.011720
6.599994	 0.017800	0.011626
6.613328	 0.017908	0.011641
6.626661	 0.017892	0.011714
6.639994	 0.017967	0.011765
6.653327	 0.018173	0.011783
6.666661	 0.018369	0.011805
6.679994	 0.018478	0.011926
6.693327	 0.018541	0.012190
6.706661	 0.018605	0.012449
6.719994	 0.018685	0.012564
6.733327	 0.018801	0.012615
6.746661	 0.018953	0.012713
6.759994	 0.019111	0.012860
6.773327	 0.019306	0.013049
6.786661	 0.019633	0.013275
6.799994	 0.020033	0.013457
6.813327	 0.020260	0.013505
6.826661	 0.020272	0.013471
6.839994	 0.020326	0.013497
6.853327	 0.020516	0.013594
6.866661	 0.020674	0.013658
6.879994	 0.020736	0.013648
6.893327	 0.020795	0.013654
6.906661	 0.020945	0.013841
6.919994	 0.021217	0.014223
6.933327	 0.021506	0.014560
6.946661	 0.021691	0.014672
6.959994	 0.021862	0.014641
6.973327	 0.022193	0.014636
6.986660	 0.022680	0.014757
6.999994	 0.023216	0.015007
7.013327	 0.023700	0.015280
7.026660	 0.023986	0.015462
7.039994	 0.024000	0.015537
7.053327	 0.023868	0.015523
7.066660	 0.023761	0.015444
7.079994	 0.023727	0.015406
7.093327	 0.023717	0.015493
7.106660	 0.023668	0.015624
7.119994	 0.023621	0.015701
7.133327	 0.023701	0.015744
7.146660	 0.023903	0.015783
7.159994	 0.024128	0.015806
7.173327	 0.024372	0.015865
7.186660	 0.024644	0.016022
7.199994	 0.024850	0.016175
7.213327	 0.024924	0.016179
7.226660	 0.024930	0.016051
7.239994	 0.024975	0.015906
7.253327	 0.025099	0.015811
7.266660	 0.025306	0.015836
7.279994	 0.025603	0.016068
7.293327	 0.025981	0.016457
7.306660	 0.026409	0.016785
7.319993	 0.026750	0.016920
7.333327	 0.026852	0.017009
7.346660	 0.026855	0.017209
7.359993	 0.027007	0.017395
7.373327	 0.027287	0.017406
7.386660	 0.027533	0.017343
7.399993	 0.027679	0.017361
7.413327	 0.027757	0.017427
7.426660	 0.027877	0.017525
7.439993	 0.028154	0.017739
7.453327	 0.028593	0.018027
7.466660	 0.029049	0.018255
7.479993	 0.029364	0.018421
7.493327	 0.029564	0.018575
7.506660	 0.029778	0.018675
7.519993	 0.029994	0.018695
7.533327	 0.030095	0.018687
7.546660	 0.030065	0.018674
7.559993	 0.029971	0.018661
7.573327	 0.029922	0.018716
7.586660	 0.030022	0.018868
7.599993	 0.030252	0.018997
7.613327	 0.030523	0.019046
7.626660	 0.030787	0.019097
7.639993	 0.031029	0.019160
7.653327	 0.031189	0.019216
7.666660	 0.031174	0.019336
7.679993	 0.031049	0.019503
7.693326	 0.031083	0.019593
7.706660	 0.031441	0.019593
7.719993	 0.031908	0.019602
7.733326	 0.032161	0.019664
7.746660	 0.032228	0.019768
7.759993	 0.032323	0.019914
7.773326	 0.032436	0.020101
7.786660	 0.032489	0.020311
7.799993	 0.032564	0.020503
7.813326	 0.032711	0.020591
7.826660	 0.032882	0.020517
7.839993	 0.033069	0.020357
7.853326	 0.033286	0.020212
7.866660	 0.033479	0.020117
7.879993	 0.033587	0.020093
7.893326	 0.033609	0.020131
7.906660	 0.033581	0.020184
7.919993	 0.033615	0.020225
7.933326	 0.033852	0.020260
7.946660	 0.034216	0.020294
7.959993	 0.034512	0.020307
7.973326	 0.034777	0.020317
7.986660	 0.035192	0.020429
7.999993	 0.035752	0.020712
8.013327	 0.036263	0.021080
8.026660	 0.036601	0.021399
8.039993	 0.036787	0.021611
8.053327	 0.036829	0.021691
8.066660	 0.036725	0.021643
8.079993	 0.036555	0.021548
8.093327	 0.036400	0.021482
8.106660	 0.036271	0.021424
8.119993	 0.036113	0.021354
8.133327	 0.035870	0.021345
8.146660	 0.035652	0.021424
8.159993	 0.035657	0.021494
8.173326	 0.035887	0.021498
8.186660	 0.036186	0.021505
8.199993	 0.036468	0.021600
8.213326	 0.036766	0.021769
8.226660	 0.037077	0.021920
8.239993	 0.037290	0.021949
8.253326	 0.037395	0.021847
8.266660	 0.037528	0.021727
8.279993	 0.037756	0.021677
8.293326	 0.038004	0.021663
8.306660	 0.038167	0.021626
8.319993	 0.038219	0.021557
8.333326	 0.038155	0.021466
8.346660	 0.037916	0.021377
8.359993	 0.037565	0.021353
8.373326	 0.037411	0.021456
8.386660	 0.037603	0.021642
8.399993	 0.037906	0.021782
8.413326	 0.038112	0.021805
8.426660	 0.038187	0.021757
8.439993	 0.038216	0.021766
8.453326	 0.038452	0.021901
8.466660	 0.038894	0.022105
8.479993	 0.039176	0.022324
8.493326	 0.039192	0.022548
8.506660	 0.039168	0.022669
8.519993	 0.039216	0.022602
8.533326	 0.039325	0.022500
8.546659	 0.039457	0.022546
8.559993	 0.039572	0.022685
8.573326	 0.039727	0.022743
8.586659	 0.039922	0.022690
8.599993	 0.040049	0.022691
8.613326	 0.040134	0.022822
8.626659	 0.040305	0.022922
8.639993	 0.040505	0.022890
8.653326	 0.040597	0.022875
8.666659	 0.040671	0.023027
8.679993	 0.040955	0.023288
8.693326	 0.041473	0.023514
8.706659	 0.041989	0.023649
8.719993	 0.042334	0.023772
8.733326	 0.042530	0.023993
8.746659	 0.042606	0.024257
8.759993	 0.042604	0.024368
8.773326	 0.042676	0.024298
8.786659	 0.042922	0.024236
8.799993	 0.043219	0.024267
8.813326	 0.043414	0.024332
8.826659	 0.043523	0.024416
8.839993	 0.043668	0.024490
8.853326	 0.043876	0.024500
8.866659	 0.043960	0.024521
8.879992	 0.043794	0.024610
8.893326	 0.043590	0.024706
8.906659	 0.043654	0.024808
8.919992	 0.044002	0.024953
8.933326	 0.044425	0.025091
8.946659	 0.044818	0.025204
8.959992	 0.045239	0.025398
8.973326	 0.045717	0.025687
8.986659	 0.046188	0.025928
8.999992	 0.046568	0.026041
9.013326	 0.046842	0.026101
9.026659	 0.047124	0.026201
9.039992	 0.047445	0.026358
9.053326	 0.047583	0.026501
9.066659	 0.047343	0.026526
9.079992	 0.046856	0.026408
9.093326	 0.046429	0.026249
9.106659	 0.046273	0.026175
9.119992	 0.046395	0.026208
9.133326	 0.046625	0.026263
9.146659	 0.046769	0.026294
9.159992	 0.046796	0.026298
9.173326	 0.046813	0.026248
9.186659	 0.046931	0.026169
9.199992	 0.047204	0.026171
9.213326	 0.047511	0.026290
9.226659	 0.047637	0.026451
9.239992	 0.047596	0.026609
9.253325	 0.047634	0.026778
9.266659	 0.047852	0.026929
9.279992	 0.048110	0.027002
9.293325	 0.048293	0.026985
9.306659	 0.048386	0.026957
9.319992	 0.048411	0.027015
9.333325	 0.048438	0.027136
9.346659	 0.048501	0.027210
9.359992	 0.048509	0.027186
9.373325	 0.048448	0.027081
9.386659	 0.048514	0.026979
9.399992	 0.048755	0.026980
9.413325	 0.048912	0.027046
9.426659	 0.048876	0.027046
9.439992	 0.048919	0.027009
9.453325	 0.049186	0.027071
9.466659	 0.049415	0.027219
9.479992	 0.049392	0.027337
9.493325	 0.049310	0.027452
9.506659	 0.049455	0.027651
9.519992	 0.049820	0.027853
9.533325	 0.050166	0.027986
9.546659	 0.050357	0.028153
9.559992	 0.050506	0.028358
9.573325	 0.050756	0.028450
9.586658	 0.051094	0.028409
9.599992	 0.051402	0.028388
9.613325	 0.051580	0.028468
9.626658	 0.051644	0.028628
9.639992	 0.051744	0.028878
9.653325	 0.052003	0.029190
9.666658	 0.052386	0.029454
9.679992	 0.052821	0.029613
9.693325	 0.053256	0.029662
9.706658	 0.053514	0.029581
9.719992	 0.053338	0.029391
9.733325	 0.052809	0.029169
9.746658	 0.052390	0.029006
9.759992	 0.052340	0.028942
9.773325	 0.052444	0.028916
9.786658	 0.052449	0.028864
9.799992	 0.052411	0.028816
9.813325	 0.052491	0.028795
9.826658	 0.052685	0.028764
9.839992	 0.052887	0.028741
9.853325	 0.053009	0.028762
9.866658	 0.053068	0.028746
9.879992	 0.053173	0.028645
9.893325	 0.053351	0.028594
9.906658	 0.053523	0.028711
9.919991	 0.053661	0.028913
9.933325	 0.053821	0.029026
9.946658	 0.053979	0.028973
9.959991	 0.054012	0.028865
9.973325	 0.053915	0.028868
9.986658	 0.053846	0.028964
9.999991	 0.053928	0.029000
10.013325	 0.054139	0.028983
10.026658	 0.054405	0.029029
10.039991	 0.054655	0.029149
10.053325	 0.054840	0.029301
10.066658	 0.054987	0.029461
10.079991	 0.055171	0.029631
10.093325	 0.055437	0.029833
10.106658	 0.055747	0.030024
10.119991	 0.056027	0.030115
10.133325	 0.056246	0.030141
10.146658	 0.056419	0.030252
10.159991	 0.056595	0.030461
10.173325	 0.056819	0.030590
10.186658	 0.057006	0.030618
10.199991	 0.057012	0.030748
10.213325	 0.056943	0.031001
10.226658	 0.057040	0.031127
10.239991	 0.057153	0.030960
10.253325	 0.056937	0.030591
10.266658	 0.056531	0.030200
10.279991	 0.056403	0.029890
10.293324	 0.056648	0.029692
10.306658	 0.056938	0.029541
10.319991	 0.057017	0.029351
10.333324	 0.056867	0.029204
10.346658	 0.056604	0.029226
10.359991	 0.056411	0.029364
10.373324	 0.056404	0.029504
10.386658	 0.056502	0.029604
10.399991	 0.056550	0.029664
10.413324	 0.056587	0.029728
10.426658	 0.056752	0.029811
10.439991	 0.057058	0.029830
10.453324	 0.057397	0.029775
10.466658	 0.057631	0.029794
10.479991	 0.057674	0.029935
10.493324	 0.057604	0.030046
10.506658	 0.057583	0.030000
10.519991	 0.057652	0.029865
10.533324	 0.057740	0.029801
10.546658	 0.057841	0.029857
10.559991	 0.058055	0.029914
10.573324	 0.058396	0.029911
10.586658	 0.058664	0.029948
10.599991	 0.058744	0.030055
10.613324	 0.058839	0.030113
10.626657	 0.059099	0.030073
10.639991	 0.059352	0.029980
10.653324	 0.059453	0.029844
10.666657	 0.059492	0.029667
10.679991	 0.059519	0.029541
10.693324	 0.059442	0.029511
10.706657	 0.059239	0.029550
10.719991	 0.059028	0.029661
10.733324	 0.058966	0.029785
10.746657	 0.059117	0.029800
10.759991	 0.059458	0.029737
10.773324	 0.059876	0.029773
10.786657	 0.060154	0.029943
10.799991	 0.060166	0.030140
10.813324	 0.060112	0.030315
10.826657	 0.060267	0.030497
10.839991	 0.060515	0.030664
10.853324	 0.060526	0.030709
10.866657	 0.060333	0.030614
10.879991	 0.060230	0.030466
10.893324	 0.060214	0.030287
10.906657	 0.060066	0.030089
10.919991	 0.059842	0.029998
10.933324	 0.059814	0.030086
10.946657	 0.060040	0.030203
10.959991	 0.060285	0.030161
10.973324	 0.060345	0.029952
10.986657	 0.060232	0.029674
10.999990	 0.060052	0.029362
11.013324	 0.059943	0.029063
11.026657	 0.060018	0.028929
11.039990	 0.060132	0.028983
11.053324	 0.060041	0.029003
11.066657	 0.059824	0.028855
11.079990	 0.059738	0.028675
11.093324	 0.059801	0.028597
11.106657	 0.059866	0.028565
11.119990	 0.059853	0.028520
11.133324	 0.059763	0.028486
11.146657	 0.059639	0.028430
11.159990	 0.059612	0.028286
11.173324	 0.059772	0.028092
11.186657	 0.060021	0.027959
11.199990	 0.060263	0.027940
11.213324	 0.060532	0.028015
11.226657	 0.060800	0.028192
11.239990	 0.060931	0.028425
11.253324	 0.060867	0.028522
11.266657	 0.060700	0.028390
11.279990	 0.060579	0.028181
11.293324	 0.060607	0.028030
11.306657	 0.060769	0.027923
11.319990	 0.060947	0.027849
11.333323	 0.061053	0.027819
11.346657	 0.061121	0.027843
11.359990	 0.061220	0.027950
11.373323	 0.061351	0.028122
11.386657	 0.061504	0.028281
11.399990	 0.061684	0.028356
11.413323	 0.061757	0.028333
11.426657	 0.061640	0.028297
11.439990	 0.061625	0.028316
11.453323	 0.061961	0.028278
11.466657	 0.062383	0.028084
11.479990	 0.062526	0.027932
11.493323	 0.062452	0.028009
11.506657	 0.062437	0.028190
11.519990	 0.062521	0.028330
11.533323	 0.062609	0.028441
11.546657	 0.062647	0.028455
11.559990	 0.062524	0.028223
11.573323	 0.062225	0.027750
11.586657	 0.061954	0.027242
11.599990	 0.061835	0.026916
11.613323	 0.061752	0.026811
11.626657	 0.061661	0.026790
11.639990	 0.061801	0.026729
11.653323	 0.062354	0.026651
11.666656	 0.063040	0.026644
11.679990	 0.063390	0.026700
11.693323	 0.063334	0.026733
11.706656	 0.063166	0.026703
11.719990	 0.063066	0.026625
11.733323	 0.062996	0.026553
11.746656	 0.063077	0.026621
11.759990	 0.063754	0.026958
11.773323	 0.065562	0.027590
11.786656	 0.068641	0.028533
11.799990	 0.072099	0.029665
11.813323	 0.074214	0.030502
11.826656	 0.073910	0.030561
11.839990	 0.071719	0.029879
11.853323	 0.069033	0.028879
11.866656	 0.066913	0.027964
11.879990	 0.065657	0.027372
11.893323	 0.065055	0.027098
11.906656	 0.064825	0.026915
11.919990	 0.064742	0.026674
11.933323	 0.064553	0.026438
11.946656	 0.064241	0.026268
11.959990	 0.064085	0.026121
11.973323	 0.064103	0.025972
11.986656	 0.063980	0.025850
11.999990	 0.063731	0.025796
12.013323	 0.063644	0.025845
12.026656	 0.063671	0.025948
12.039989	 0.063600	0.025994
12.053323	 0.063502	0.025951
12.066656	 0.063546	0.025865
12.079989	 0.063720	0.025750
12.093323	 0.063950	0.025605
12.106656	 0.064200	0.025450
12.119989	 0.064409	0.025310
12.133323	 0.064498	0.025193
12.146656	 0.064456	0.025066
12.159989	 0.064410	0.024905
12.173323	 0.064496	0.024768
12.186656	 0.064668	0.024698
12.199989	 0.064718	0.024641
12.213323	 0.064550	0.024558
12.226656	 0.064323	0.024495
12.239989	 0.064146	0.024490
12.253323	 0.063962	0.024492
12.266656	 0.063832	0.024440
12.279989	 0.063883	0.024338
12.293323	 0.064048	0.024275
12.306656	 0.064200	0.024333
12.319989	 0.064385	0.024439
12.333323	 0.064770	0.024470
12.346656	 0.065398	0.024480
12.359989	 0.066099	0.024536
12.373322	 0.066625	0.024575
12.386656	 0.066878	0.024589
12.399989	 0.067048	0.024661
12.413322	 0.067409	0.024768
12.426656	 0.067841	0.024840
12.439989	 0.067873	0.024862
12.453322	 0.067403	0.024787
12.466656	 0.066879	0.024547
12.479989	 0.066575	0.024216
12.493322	 0.066293	0.023913
12.506656	 0.065946	0.023634
12.519989	 0.065742	0.023364
12.533322	 0.065742	0.023162
12.546656	 0.065799	0.023035
12.559989	 0.065858	0.022958
12.573322	 0.065996	0.022953
12.586656	 0.066183	0.023044
12.599989	 0.066283	0.023166
12.613322	 0.066279	0.023274
12.626656	 0.066302	0.023417
12.639989	 0.066430	0.023575
12.653322	 0.066622	0.023581
12.666656	 0.066852	0.023359
12.679989	 0.067072	0.023054
12.693322	 0.067145	0.022846
12.706656	 0.067069	0.022832
12.719989	 0.067026	0.023035
12.733322	 0.067060	0.023348
12.746655	 0.066975	0.023535
12.759989	 0.066742	0.023489
12.773322	 0.066702	0.023401
12.786655	 0.067091	0.023450
12.799989	 0.067685	0.023531
12.813322	 0.068112	0.023513
12.826655	 0.068189	0.023443
12.839989	 0.067956	0.023391
12.853322	 0.067631	0.023311
12.866655	 0.067412	0.023166
12.879989	 0.067270	0.023038
12.893322	 0.067142	0.023016
12.906655	 0.067159	0.023098
12.919989	 0.067432	0.023218
12.933322	 0.067795	0.023301
12.946655	 0.067947	0.023335
12.959989	 0.067817	0.023354
12.973322	 0.067664	0.023384
12.986655	 0.067738	0.023415
12.999989	 0.068017	0.023404
13.013322	 0.068314	0.023349
13.026655	 0.068454	0.023332
13.039989	 0.068433	0.023391
13.053322	 0.068380	0.023451
13.066655	 0.068317	0.023434
13.079988	 0.068179	0.023349
13.093322	 0.067980	0.023277
13.106655	 0.067855	0.023273
13.119988	 0.068009	0.023298
13.133322	 0.068420	0.023293
13.146655	 0.068708	0.023268
13.159988	 0.068568	0.023239
13.173322	 0.068121	0.023168
13.186655	 0.067680	0.023031
13.199988	 0.067368	0.022879
13.213322	 0.067152	0.022774
13.226655	 0.067046	0.022719
13.239988	 0.067135	0.022681
13.253322	 0.067388	0.022608
13.266655	 0.067578	0.022496
13.279988	 0.067585	0.022440
13.293322	 0.067573	0.022467
13.306655	 0.067630	0.022456
13.319988	 0.067645	0.022326
13.333322	 0.067609	0.022160
13.346655	 0.067594	0.022092
13.359988	 0.067592	0.022163
13.373322	 0.067578	0.022313
13.386655	 0.067532	0.022422
13.399988	 0.067474	0.022397
13.413321	 0.067529	0.022288
13.426655	 0.067760	0.022197
13.439988	 0.068027	0.022171
13.453321	 0.068170	0.022288
13.466655	 0.068182	0.022544
13.479988	 0.068152	0.022739
13.493321	 0.068131	0.022750
13.506655	 0.068113	0.022659
13.519988	 0.068075	0.022585
13.533321	 0.068016	0.022555
13.546655	 0.067967	0.022511
13.559988	 0.067910	0.022450
13.573321	 0.067783	0.022462
13.586655	 0.067629	0.022511
13.599988	 0.067542	0.022426
13.613321	 0.067523	0.022216
13.626655	 0.067569	0.022098
13.639988	 0.067723	0.022199
13.653321	 0.067933	0.022416
13.666655	 0.068110	0.022595
13.679988	 0.068241	0.022646
13.693321	 0.068283	0.022545
13.706655	 0.068189	0.022364
13.719988	 0.068039	0.022214
13.733321	 0.067922	0.022180
13.746655	 0.067853	0.022294
13.759988	 0.067871	0.022471
13.773321	 0.067983	0.022576
13.786654	 0.068170	0.022536
13.799988	 0.068436	0.022389
13.813321	 0.068662	0.022260
13.826654	 0.068673	0.022201
13.839988	 0.068520	0.022173
13.853321	 0.068406	0.022207
13.866654	 0.068417	0.022321
13.879988	 0.068488	0.022384
13.893321	 0.068568	0.022322
13.906654	 0.068649	0.022243
13.919988	 0.068692	0.022241
13.933321	 0.068683	0.022266
13.946654	 0.068720	0.022251
13.959988	 0.068845	0.022225
13.973321	 0.068958	0.022249
13.986654	 0.069004	0.022301
13.999988	 0.069017	0.022282
14.013321	 0.068990	0.022189
14.026654	 0.068911	0.022145
14.039988	 0.068812	0.022188
14.053321	 0.068749	0.022193
14.066654	 0.068770	0.022112
14.079988	 0.068883	0.022067
14.093321	 0.069068	0.022153
14.106654	 0.069283	0.022317
14.119987	 0.069427	0.022444
14.133321	 0.069392	0.022495
14.146654	 0.069217	0.022498
14.159987	 0.069060	0.022459
14.173321	 0.068987	0.022378
14.186654	 0.068958	0.022317
14.199987	 0.068952	0.022322
14.213321	 0.068950	0.022313
14.226654	 0.068905	0.022177
14.239987	 0.068832	0.021951
14.253321	 0.068769	0.021796
14.266654	 0.068670	0.021808
14.279987	 0.068526	0.021927
14.293321	 0.068443	0.022001
14.306654	 0.068478	0.021974
14.319987	 0.068588	0.021945
14.333321	 0.068739	0.022003
14.346654	 0.068933	0.022096
14.359987	 0.069116	0.022115
14.373321	 0.069174	0.022058
14.386654	 0.069058	0.022037
14.399987	 0.068892	0.022128
14.413321	 0.068851	0.022275
14.426654	 0.068967	0.022374
14.439987	 0.069155	0.022389
14.453321	 0.069331	0.022327
14.466654	 0.069424	0.022189
14.479987	 0.069372	0.022007
14.493320	 0.069257	0.021878
14.506654	 0.069256	0.021871
14.519987	 0.069344	0.021942
14.533320	 0.069368	0.022013
14.546654	 0.069357	0.022049
14.559987	 0.069452	0.022028
14.573320	 0.069677	0.021933
14.586654	 0.069891	0.021809
14.599987	 0.069916	0.021782
14.613320	 0.069768	0.021906
14.626654	 0.069631	0.022013
14.639987	 0.069572	0.021887
14.653320	 0.069522	0.021565
14.666654	 0.069419	0.021264
14.679987	 0.069313	0.021111
14.693320	 0.069311	0.021074
14.706654	 0.069403	0.021083
14.719987	 0.069452	0.021102
14.733320	 0.069359	0.021075
14.746654	 0.069144	0.020930
14.759987	 0.068944	0.020724
14.773320	 0.068927	0.020611
14.786654	 0.069075	0.020620
14.799987	 0.069134	0.020676
14.813320	 0.068949	0.020732
14.826653	 0.068693	0.020768
14.839987	 0.068619	0.020768
14.853320	 0.068762	0.020738
14.866653	 0.069003	0.020660
14.879987	 0.069246	0.020481
14.893320	 0.069371	0.020267
14.906653	 0.069269	0.020207
14.919987	 0.069074	0.020338
14.933320	 0.069035	0.020499
14.946653	 0.069131	0.020595
14.959987	 0.069178	0.020645
14.973320	 0.069156	0.020629
14.986653	 0.069142	0.020530
14.999987	 0.069150	0.020455
15.013320	 0.069190	0.020520
15.026653	 0.069291	0.020686
15.039987	 0.069454	0.020781
15.053320	 0.069602	0.020700
15.066653	 0.069589	0.020508
15.079987	 0.069355	0.020287
15.093320	 0.069052	0.020077
15.106653	 0.068928	0.019912
15.119987	 0.069074	0.019780
15.133320	 0.069278	0.019643
15.146653	 0.069260	0.019503
15.159986	 0.069007	0.019365
15.173320	 0.068717	0.019166
15.186653	 0.068497	0.018849
15.199986	 0.068325	0.018453
15.213320	 0.068193	0.018074
15.226653	 0.068141	0.017808
15.239986	 0.068150	0.017708
15.253320	 0.068109	0.017673
15.266653	 0.068005	0.017554
15.279986	 0.067906	0.017400
15.293320	 0.067764	0.017303
15.306653	 0.067568	0.017196
15.319986	 0.067508	0.017100
15.333320	 0.067658	0.017172
15.346653	 0.067770	0.017365
15.359986	 0.067616	0.017485
15.373320	 0.067295	0.017534
15.386653	 0.067085	0.017602
15.399986	 0.067198	0.017668
15.413320	 0.067589	0.017748
15.426653	 0.068010	0.017908
15.439986	 0.068277	0.018074
15.453320	 0.068386	0.018127
15.466653	 0.068403	0.018140
15.479986	 0.068415	0.018253
15.493320	 0.068503	0.018464
15.506653	 0.068642	0.018683
15.519986	 0.068686	0.018833
15.533319	 0.068587	0.018862
15.546653	 0.068498	0.018808
15.559986	 0.068568	0.018796
15.573319	 0.068761	0.018890
15.586653	 0.068928	0.019044
15.599986	 0.068985	0.019164
15.613319	 0.068965	0.019154
15.626653	 0.068910	0.019007
15.639986	 0.068869	0.018869
15.653319	 0.068937	0.018902
15.666653	 0.069147	0.019052
15.679986	 0.069379	0.019126
15.693319	 0.069441	0.019100
15.706653	 0.069276	0.019120
15.719986	 0.069062	0.019214
15.733319	 0.068998	0.019267
15.746653	 0.069111	0.019212
15.759986	 0.069320	0.019074
15.773319	 0.069531	0.018936
15.786653	 0.069635	0.018904
15.799986	 0.069551	0.018988
15.813319	 0.069399	0.019064
15.826653	 0.069421	0.019017
15.839986	 0.069609	0.018874
15.853319	 0.069715	0.018799
15.866652	 0.069623	0.018865
15.879986	 0.069504	0.018969
15.893319	 0.069542	0.019019
15.906652	 0.069579	0.018993
15.919986	 0.069396	0.018901
15.933319	 0.069158	0.018812
15.946652	 0.069133	0.018827
15.959986	 0.069258	0.018978
15.973319	 0.069327	0.019177
15.986652	 0.069256	0.019304
15.999986	 0.069040	0.019344
16.013319	 0.068843	0.019357
16.026653	 0.069011	0.019330
16.039988	 0.069575	0.019218
16.053322	 0.070080	0.019073
16.066656	 0.070221	0.019008
16.079990	 0.070214	0.019049
16.093325	 0.070337	0.019125
16.106659	 0.070517	0.019188
16.119993	 0.070601	0.019269
16.133327	 0.070631	0.019420
16.146662	 0.070694	0.019598
16.159996	 0.070825	0.019687
16.173330	 0.071006	0.019674
16.186665	 0.071140	0.019675
16.199999	 0.071213	0.019753
16.213333	 0.071403	0.019881
16.226667	 0.071947	0.020138
16.240002	 0.072979	0.020701
16.253336	 0.074677	0.021837
16.266670	 0.078321	0.025072
16.280005	 0.086760	0.033799
16.293339	 0.100309	0.048733
16.306673	 0.111756	0.062551
16.320007	 0.111565	0.065428
16.333342	 0.098989	0.056611
16.346676	 0.082215	0.044381
16.360010	 0.068422	0.035653
16.373344	 0.058858	0.031038
16.386679	 0.051725	0.028342
16.400013	 0.045466	0.026245
16.413347	 0.039690	0.024559
16.426682	 0.034715	0.023304
16.440016	 0.030662	0.022404
16.453350	 0.027249	0.021716
16.466684	 0.024304	0.021073
16.480019	 0.021837	0.020383
16.493353	 0.019770	0.019684
16.506687	 0.017997	0.019031
16.520021	 0.016442	0.018364
16.533356	 0.015038	0.017622
16.546690	 0.013765	0.016866
16.560024	 0.012654	0.016201
16.573359	 0.011740	0.015620
16.586693	 0.010996	0.015039
16.600027	 0.010366	0.014436
16.613361	 0.009815	0.013879
16.626696	 0.009359	0.013409
16.640030	 0.009048	0.012942
16.653364	 0.008765	0.012375
16.666698	 0.008249	0.011756
16.680033	 0.007500	0.011188
16.693367	 0.006723	0.010697
16.706701	 0.005978	0.010251
16.720036	 0.005313	0.009789
16.733370	 0.004892	0.009228
16.746704	 0.004635	0.008515
16.760038	 0.004195	0.007723
16.773373	 0.003441	0.006980
16.786707	 0.002534	0.006251
16.800041	 0.001615	0.005441
16.813375	 0.000764	0.004643
16.826710	 0.000019	0.003953
16.840044	 -0.000690	0.003282
16.853378	 -0.001394	0.002563
16.866713	 -0.002033	0.001832
16.880047	 -0.002637	0.001077
16.893381	 -0.003285	0.000275
16.906715	 -0.003994	-0.000523
16.920050	 -0.004737	-0.001255
16.933384	 -0.005450	-0.001880
16.946718	 -0.006032	-0.002415
16.960052	 -0.006430	-0.002945
16.973387	 -0.006676	-0.003484
16.986721	 -0.006859	-0.003931
17.000055	 -0.007072	-0.004288
17.013390	 -0.007304	-0.004643
17.026724	 -0.007463	-0.004952
17.040058	 -0.007558	-0.005078
17.053392	 -0.007665	-0.005051
17.066727	 -0.007734	-0.005086
17.080061	 -0.007678	-0.005297
17.093395	 -0.007548	-0.005502
17.106730	 -0.007403	-0.005467
17.120064	 -0.007179	-0.005222
17.133398	 -0.006872	-0.004932
17.146732	 -0.006574	-0.004654
17.160067	 -0.006348	-0.004377
17.173401	 -0.006174	-0.004129
17.186735	 -0.005974	-0.003937
17.200069	 -0.005678	-0.003804
17.213404	 -0.005289	-0.003707
17.226738	 -0.004853	-0.003565
17.240072	 -0.004392	-0.003336
17.253407	 -0.003900	-0.003115
17.266741	 -0.003441	-0.002963
17.280075	 -0.003171	-0.002775
17.293409	 -0.003131	-0.002456
17.306744	 -0.003085	-0.002106
17.320078	 -0.002758	-0.001888
17.333412	 -0.002206	-0.001737
17.346746	 -0.001771	-0.001471
17.360081	 -0.001634	-0.001099
17.373415	 -0.001617	-0.000749
17.386749	 -0.001513	-0.000500
17.400084	 -0.001274	-0.000347
17.413418	 -0.000972	-0.000235
17.426752	 -0.000805	-0.000152
17.440086	 -0.000878	-0.000171
17.453421	 -0.000949	-0.000265
17.466755	 -0.000800	-0.000244
17.480089	 -0.000606	-0.000044
17.493423	 -0.000566	0.000149
17.506758	 -0.000556	0.000198
17.520092	 -0.000473	0.000148
17.533426	 -0.000443	0.000085
17.546761	 -0.000556	0.000056
17.560095	 -0.000671	0.000094
17.573429	 -0.000581	0.000195
17.586763	 -0.000323	0.000289
17.600098	 -0.000159	0.000326
17.613432	 -0.000220	0.000333
17.626766	 -0.000389	0.000301
17.640100	 -0.000564	0.000166
17.653435	 -0.000727	-0.000013
17.666769	 -0.000843	-0.000109
17.680103	 -0.000910	-0.000130
17.693438	 -0.000996	-0.000131
17.706772	 -0.001069	-0.000117
17.720106	 -0.001025	-0.000075
17.733440	 -0.000907	0.000026
17.746775	 -0.000832	0.000149
17.760109	 -0.000816	0.000179
17.773443	 -0.000861	0.000102
17.786777	 -0.000928	0.000001
17.800112	 -0.000929	-0.000121
17.813446	 -0.000892	-0.000282
17.826780	 -0.000921	-0.000366
17.840115	 -0.001011	-0.000264
17.853449	 -0.001088	-0.000064
17.866783	 -0.001124	0.000073
17.880117	 -0.001120	0.000115
17.893452	 -0.001108	0.000070
17.906786	 -0.001095	-0.000073
17.920120	 -0.000955	-0.000204
17.933455	 -0.000639	-0.000201
17.946789	 -0.000367	-0.000086
17.960123	 -0.000353	0.000075
17.973457	 -0.000542	0.000218
17.986792	 -0.000708	0.000259
18.000126	 -0.000675	0.000177
18.013460	 -0.000476	0.000043
18.026794	 -0.000304	-0.000049
18.040129	 -0.000275	-0.000051
18.053463	 -0.000354	0.000020
18.066797	 -0.000459	0.000122
18.080132	 -0.000524	0.000241
18.093466	 -0.000505	0.000368
18.106800	 -0.000391	0.000478
18.120134	 -0.000303	0.000530
18.133469	 -0.000406	0.000502
18.146803	 -0.000623	0.000454
18.160137	 -0.000759	0.000471
18.173471	 -0.000796	0.000542
18.186806	 -0.000832	0.000596
18.200140	 -0.000890	0.000600
18.213474	 -0.000890	0.000523
18.226809	 -0.000777	0.000335
18.240143	 -0.000639	0.000131
18.253477	 -0.000665	0.000041
18.266811	 -0.000904	0.000039
18.280146	 -0.001180	0.000005
18.293480	 -0.001314	-0.000117
18.306814	 -0.001260	-0.000260
18.320148	 -0.001077	-0.000302
18.333483	 -0.000926	-0.000224
18.346817	 -0.000925	-0.000143
18.360151	 -0.001041	-0.000145
18.373486	 -0.001172	-0.000165
18.386820	 -0.001192	-0.000079
18.400154	 -0.001039	0.000071
18.413488	 -0.000834	0.000097
18.426823	 -0.000752	-0.000051
18.440157	 -0.000801	-0.000204
18.453491	 -0.000863	-0.000219
18.466825	 -0.000856	-0.000106
18.480160	 -0.000771	0.000085
18.493494	 -0.000655	0.000293
18.506828	 -0.000592	0.000426
18.520163	 -0.000611	0.000434
18.533497	 -0.000644	0.000381
18.546831	 -0.000581	0.000331
18.560165	 -0.000392	0.000286
18.573500	 -0.000251	0.000256
18.586834	 -0.000354	0.000245
18.600168	 -0.000589	0.000207
18.613503	 -0.000647	0.000154
18.626837	 -0.000534	0.000130
18.640171	 -0.000536	0.000127
18.653505	 -0.000721	0.000131
18.666840	 -0.000931	0.000130
18.680174	 -0.001049	0.000075
18.693508	 -0.001042	-0.000062
18.706842	 -0.000992	-0.000212
18.720177	 -0.001008	-0.000248
18.733511	 -0.001083	-0.000135
18.746845	 -0.001122	0.000000
18.760180	 -0.001046	0.000028
18.773514	 -0.000934	-0.000021
18.786848	 -0.000969	-0.000028
18.800182	 -0.001148	0.000025
18.813517	 -0.001236	0.000037
18.826851	 -0.001091	-0.000035
18.840185	 -0.000849	-0.000092
18.853519	 -0.000693	-0.000046
18.866854	 -0.000642	0.000062
18.880188	 -0.000628	0.000119
18.893522	 -0.000633	0.000087
18.906857	 -0.000634	0.000042
18.920191	 -0.000600	0.000028
18.933525	 -0.000611	-0.000011
18.946859	 -0.000751	-0.000072
18.960194	 -0.000903	-0.000064
18.973528	 -0.000931	-0.000021
18.986862	 -0.000887	-0.000070
19.000196	 -0.000840	-0.000134
19.013531	 -0.000763	-0.000039
19.026865	 -0.000671	0.000154
19.040199	 -0.000609	0.000273
19.053534	 -0.000568	0.000287
19.066868	 -0.000525	0.000231
19.080202	 -0.000495	0.000119
19.093536	 -0.000507	0.000016
19.106871	 -0.000582	-0.000020
19.120205	 -0.000740	-0.000011
19.133539	 -0.000952	0.000003
19.146873	 -0.001083	-0.000025
19.160208	 -0.001022	-0.000084
19.173542	 -0.000849	-0.000051
19.186876	 -0.000755	0.000132
19.200211	 -0.000780	0.000318
19.213545	 -0.000737	0.000373
19.226879	 -0.000497	0.000333
19.240213	 -0.000224	0.000270
19.253548	 -0.000153	0.000211
19.266882	 -0.000236	0.000184
19.280216	 -0.000297	0.000170
19.293550	 -0.000405	0.000083
19.306885	 -0.000727	-0.000103
19.320219	 -0.001100	-0.000305
19.333553	 -0.001215	-0.000422
19.346888	 -0.001098	-0.000410
19.360222	 -0.001037	-0.000330
19.373556	 -0.001103	-0.000323
19.386890	 -0.001078	-0.000405
19.400225	 -0.000877	-0.000441
19.413559	 -0.000722	-0.000405
19.426893	 -0.000771	-0.000428
19.440228	 -0.000887	-0.000532
19.453562	 -0.000879	-0.000570
19.466896	 -0.000745	-0.000475
19.480230	 -0.000635	-0.000324
19.493565	 -0.000678	-0.000239
19.506899	 -0.000856	-0.000299
19.520233	 -0.001080	-0.000435
19.533567	 -0.001260	-0.000496
19.546902	 -0.001332	-0.000443
19.560236	 -0.001334	-0.000341
19.573570	 -0.001360	-0.000251
19.586905	 -0.001454	-0.000202
19.600239	 -0.001676	-0.000144
19.613573	 -0.001977	-0.000023
19.626907	 -0.002041	0.000064
19.640242	 -0.001717	-0.000006
19.653576	 -0.001345	-0.000183
19.666910	 -0.001250	-0.000321
19.680244	 -0.001341	-0.000339
19.693579	 -0.001383	-0.000265
19.706913	 -0.001302	-0.000221
19.720247	 -0.001134	-0.000297
19.733582	 -0.001005	-0.000440
19.746916	 -0.001074	-0.000569
19.760250	 -0.001278	-0.000658
19.773584	 -0.001370	-0.000670
19.786919	 -0.001269	-0.000568
19.800253	 -0.001126	-0.000420
19.813587	 -0.001109	-0.000360
19.826921	 -0.001241	-0.000401
19.840256	 -0.001373	-0.000418
19.853590	 -0.001324	-0.000347
19.866924	 -0.001129	-0.000291
19.880259	 -0.000960	-0.000348
19.893593	 -0.000879	-0.000441
19.906927	 -0.000867	-0.000426
19.920261	 -0.000916	-0.000280
19.933596	 -0.001006	-0.000088
19.946930	 -0.001094	0.000032
19.960264	 -0.001144	-0.000004
19.973598	 -0.001159	-0.000170
19.986933	 -0.001145	-0.000333

*------------------------ End of raw data
Results for Channel	1	=	242.00	nm
Title:	Report Title
Run File:	C:\HPLC\PET 2025\2025.01.13\bm29_40c_np004.run
--------------
Injection Info
--------------
Method:	C:\METODOS EQUIPO 2 2023-2024\20241201 PET_Calibrado TPA MHET BHET DIMER.mth
Sample:	BM29_40C_np
Injection Date:	Mon Jan 13 15:23:46 2025
Manual injection
Operator:	Paloma
Instrument:	3
Notes:	
---------
Misc Info
---------
Workstation:	HPLC
Bus Address:	44
Run Time:	0.000	to	20.000	min.
-----------
Recalc Info
-----------
Recalc Method:	C:\METODOS EQUIPO 2 2023-2024\20241201 PET_Calibrado TPA MHET BHET DIMER.mth
Recalc Date:	Mon Jan 13 15:43:51 2025
Operator:	Paloma
Instrument:	3
Notes:	
Sample Rate:	5.000 Hz.
Measurement Type:	1 = Area
Calculation Type:	4 = ExtStd
Normalize Results:	No
------------------------
Peak Info for Channel 1
------------------------
3 Peaks (tR	Timeoffset	RRT	Sepcode	Width	Counts	Result	Name)
7.039	-0.020	0.0000	BB	26.92	79926	1.443998	MHET (uM)
7.540	0.187	0.0000	BB	0.00	28689	0.339143	BHET (uM)
9.053	-0.057	0.0000	BB	0.00	133734	2.356616	DIMER (uM)

Results for Channel	2	=	260.00	nm
Title:	Report Title
Run File:	C:\HPLC\PET 2025\2025.01.13\bm29_40c_np004.run
--------------
Injection Info
--------------
Method:	C:\METODOS EQUIPO 2 2023-2024\20241201 PET_Calibrado TPA MHET BHET DIMER.mth
Sample:	BM29_40C_np
Injection Date:	Mon Jan 13 15:23:46 2025
Manual injection
Operator:	Paloma
Instrument:	3
Notes:	
---------
Misc Info
---------
Workstation:	HPLC
Bus Address:	44
Run Time:	0.000	to	20.000	min.
-----------
Recalc Info
-----------
Recalc Method:	C:\METODOS EQUIPO 2 2023-2024\20241201 PET_Calibrado TPA MHET BHET DIMER.mth
Recalc Date:	Mon Jan 13 15:43:51 2025
Operator:	Paloma
Instrument:	3
Notes:	
Sample Rate:	5.000 Hz.
Measurement Type:	1 = Area
Calculation Type:	4 = ExtStd
Normalize Results:	No
------------------------
Peak Info for Channel 2
------------------------
4 Peaks (tR	Timeoffset	RRT	Sepcode	Width	Counts	Result	Name)
1.442	0.000	0.0000	BP	4.56	3715824	0.000000	
1.648	0.000	0.0000	PP	0.00	512369	0.000000	
1.917	0.000	0.0000	PB	0.00	2209161	0.000000	
17.507	0.000	0.0000	BB	0.00	173361	0.000000	
