# Supplementary material for: Engineering Escherichia coli for polyethylene terephthalate powder biodegradation via recoding of an outer membrane protein
Source: iScience. 2026 Jan 2;29(2):114621. doi: 10.1016/j.isci.2025.114621 (PMC12860643; doi:10.1016/j.isci.2025.114621)
Supplement: Data S2. Raw HPLC and UHPLC-MS data — (A) Unprocessed HPLC data files supporting Figures 4, S3, S5, Tables 1 and S4. Files are provided in.txt format corresponding to the data extracted with Varian ProStar software (Varian Inc., Palo Alto, California, USA). Each file contains absorbance values (in arbitrary units) recorded over time under the analytical conditions described in STAR Methods. (B) Raw UHPLC-MS files supporting Figure S4. The chromatograms and mass spectrometry data can be analyzed with the software MassLynx V4.1 (Waters) to obtain the mass spectra of the oligomers TET and TETE. Analytical conditions described in STAR Methods. (A and B) The unprocessed HPLC and UHPLC-MS files have been deposited at Zenodo under the identifier https://zenodo.org/records/17578239. [file mmc5.zip › Data S2/A. HPLC/Figure S3/EfeOm nPET 60_1.TXT]

File	C:\HPLC\PET 2025\2025.01.13\bm29_60c_np.run	Filetype	63
WTOASCII Parameters:	C:\star\WTOASCII.TXT
 2 channels
   Channel	 1	242.00	nm	in AU
   Channel	 2	260.00	nm	in AU
Base rate 5.0000 Hz	Bunch 2	Effective rate 5.00000 Hz.	T = 0.003333 min.
6000 points	from	0.000	to	20.000	minutes
Sampling every 4 point(s)
Printing points from	0.000	to	20.000 min, point 0 to 5999
Channels	1	to	2
0.000000	 0.000000	0.000000
0.013333	 -0.000135	-0.000328
0.026667	 -0.000057	-0.000248
0.040000	 0.000182	0.000075
0.053333	 0.000394	0.000330
0.066667	 0.000455	0.000463
0.080000	 0.000352	0.000617
0.093333	 0.000187	0.000804
0.106667	 0.000109	0.000906
0.120000	 0.000169	0.000862
0.133333	 0.000284	0.000710
0.146667	 0.000310	0.000543
0.160000	 0.000206	0.000418
0.173333	 0.000069	0.000313
0.186667	 -0.000010	0.000224
0.200000	 -0.000015	0.000217
0.213333	 0.000049	0.000349
0.226667	 0.000189	0.000546
0.240000	 0.000336	0.000646
0.253333	 0.000342	0.000637
0.266667	 0.000211	0.000637
0.280000	 0.000113	0.000673
0.293333	 0.000160	0.000685
0.306667	 0.000346	0.000650
0.320000	 0.000589	0.000612
0.333333	 0.000789	0.000681
0.346667	 0.000871	0.000872
0.360000	 0.000772	0.001003
0.373333	 0.000564	0.000959
0.386667	 0.000480	0.000874
0.400000	 0.000540	0.000879
0.413333	 0.000478	0.000909
0.426667	 0.000281	0.000858
0.440000	 0.000255	0.000745
0.453333	 0.000419	0.000694
0.466666	 0.000503	0.000801
0.480000	 0.000503	0.001030
0.493333	 0.000613	0.001223
0.506666	 0.000777	0.001285
0.520000	 0.000830	0.001240
0.533333	 0.000806	0.001130
0.546666	 0.000784	0.001029
0.560000	 0.000747	0.001056
0.573333	 0.000682	0.001216
0.586666	 0.000581	0.001326
0.600000	 0.000480	0.001237
0.613333	 0.000512	0.001027
0.626666	 0.000677	0.000887
0.640000	 0.000789	0.000856
0.653333	 0.000777	0.000824
0.666666	 0.000710	0.000778
0.680000	 0.000598	0.000827
0.693333	 0.000469	0.000993
0.706666	 0.000424	0.001181
0.720000	 0.000499	0.001286
0.733333	 0.000697	0.001236
0.746666	 0.000985	0.001059
0.760000	 0.001171	0.000913
0.773333	 0.001100	0.000918
0.786666	 0.000893	0.001018
0.800000	 0.000751	0.001126
0.813333	 0.000708	0.001239
0.826666	 0.000701	0.001339
0.839999	 0.000717	0.001374
0.853333	 0.000762	0.001363
0.866666	 0.000769	0.001386
0.879999	 0.000685	0.001444
0.893333	 0.000562	0.001439
0.906666	 0.000436	0.001326
0.919999	 0.000306	0.001210
0.933333	 0.000212	0.001213
0.946666	 0.000192	0.001315
0.959999	 0.000206	0.001386
0.973333	 0.000198	0.001341
0.986666	 0.000152	0.001215
0.999999	 0.000142	0.001137
1.013333	 0.000265	0.001210
1.026666	 0.000449	0.001369
1.039999	 0.000520	0.001429
1.053333	 0.000464	0.001310
1.066666	 0.000410	0.001122
1.079999	 0.000442	0.001031
1.093333	 0.000555	0.001067
1.106666	 0.000701	0.001091
1.119999	 0.000796	0.000985
1.133333	 0.000772	0.000823
1.146666	 0.000645	0.000746
1.159999	 0.000443	0.000746
1.173333	 0.000201	0.000784
1.186666	 0.000028	0.000910
1.199999	 -0.000009	0.001072
1.213333	 0.000072	0.001113
1.226666	 0.000203	0.001045
1.239999	 0.000224	0.001019
1.253332	 0.000098	0.001053
1.266666	 0.000048	0.001046
1.279999	 0.000180	0.000989
1.293332	 0.000314	0.000969
1.306666	 0.000406	0.001003
1.319999	 0.000590	0.001037
1.333332	 0.000817	0.001043
1.346666	 0.000928	0.001013
1.359999	 0.001022	0.000964
1.373332	 0.003090	0.002002
1.386666	 0.016896	0.009287
1.399999	 0.060082	0.030123
1.413332	 0.137101	0.061740
1.426666	 0.222533	0.087642
1.439999	 0.283164	0.094844
1.453332	 0.308718	0.085765
1.466666	 0.309254	0.068938
1.479999	 0.296472	0.049042
1.493332	 0.277207	0.027933
1.506666	 0.255720	0.007689
1.519999	 0.235303	-0.009112
1.533332	 0.217972	-0.020584
1.546666	 0.203970	-0.026617
1.559999	 0.192374	-0.028635
1.573332	 0.182100	-0.028545
1.586666	 0.172356	-0.027811
1.599999	 0.162667	-0.027016
1.613332	 0.152960	-0.026078
1.626665	 0.143409	-0.024887
1.639999	 0.133989	-0.023739
1.653332	 0.124415	-0.023205
1.666665	 0.114573	-0.023587
1.679999	 0.104789	-0.024569
1.693332	 0.095545	-0.025594
1.706665	 0.087107	-0.026387
1.719999	 0.079546	-0.026883
1.733332	 0.072777	-0.026918
1.746665	 0.066500	-0.026308
1.759999	 0.060453	-0.025019
1.773332	 0.054783	-0.023070
1.786665	 0.049785	-0.020462
1.799999	 0.045393	-0.017289
1.813332	 0.041354	-0.013761
1.826665	 0.037633	-0.010076
1.839999	 0.034298	-0.006404
1.853332	 0.031329	-0.002980
1.866665	 0.028618	-0.000047
1.879999	 0.025996	0.002323
1.893332	 0.023365	0.004200
1.906665	 0.020847	0.005556
1.919999	 0.018637	0.006247
1.933332	 0.016725	0.006307
1.946665	 0.014927	0.006067
1.959998	 0.013113	0.005770
1.973332	 0.011295	0.005346
1.986665	 0.009642	0.004772
1.999998	 0.008365	0.004242
2.013332	 0.007418	0.003859
2.026665	 0.006543	0.003485
2.039999	 0.005661	0.002993
2.053332	 0.004919	0.002440
2.066665	 0.004416	0.001927
2.079998	 0.004025	0.001481
2.093332	 0.003578	0.001145
2.106665	 0.003126	0.001022
2.119998	 0.002786	0.001158
2.133332	 0.002483	0.001393
2.146665	 0.002200	0.001478
2.159998	 0.002106	0.001347
2.173332	 0.002173	0.001120
2.186665	 0.002100	0.000930
2.199998	 0.001809	0.000859
2.213332	 0.001565	0.000914
2.226665	 0.001557	0.001041
2.239998	 0.001677	0.001175
2.253332	 0.001758	0.001250
2.266665	 0.001716	0.001236
2.279998	 0.001532	0.001190
2.293332	 0.001315	0.001166
2.306665	 0.001210	0.001142
2.319998	 0.001211	0.001125
2.333332	 0.001208	0.001157
2.346665	 0.001168	0.001206
2.359998	 0.001147	0.001209
2.373332	 0.001196	0.001188
2.386665	 0.001335	0.001195
2.399998	 0.001527	0.001196
2.413332	 0.001649	0.001162
2.426665	 0.001624	0.001137
2.439998	 0.001496	0.001129
2.453331	 0.001324	0.001102
2.466665	 0.001160	0.001055
2.479998	 0.001054	0.000990
2.493331	 0.001014	0.000934
2.506665	 0.001050	0.000977
2.519998	 0.001133	0.001119
2.533331	 0.001102	0.001150
2.546665	 0.000881	0.000969
2.559998	 0.000652	0.000780
2.573331	 0.000604	0.000793
2.586665	 0.000727	0.000973
2.599998	 0.000877	0.001138
2.613331	 0.000970	0.001151
2.626665	 0.001047	0.001035
2.639998	 0.001126	0.000938
2.653331	 0.001178	0.000972
2.666665	 0.001211	0.001083
2.679998	 0.001176	0.001157
2.693331	 0.001019	0.001211
2.706665	 0.000885	0.001315
2.719998	 0.000978	0.001412
2.733331	 0.001202	0.001429
2.746665	 0.001259	0.001366
2.759998	 0.001086	0.001227
2.773331	 0.000853	0.001066
2.786664	 0.000679	0.000992
2.799998	 0.000615	0.001062
2.813331	 0.000706	0.001212
2.826664	 0.000881	0.001309
2.839998	 0.000991	0.001261
2.853331	 0.001008	0.001113
2.866664	 0.001004	0.001009
2.879998	 0.001021	0.000996
2.893331	 0.001011	0.000980
2.906664	 0.000880	0.000938
2.919998	 0.000622	0.000935
2.933331	 0.000400	0.000952
2.946664	 0.000348	0.000930
2.959998	 0.000372	0.000885
2.973331	 0.000330	0.000855
2.986664	 0.000278	0.000843
2.999998	 0.000369	0.000821
3.013331	 0.000614	0.000775
3.026664	 0.000874	0.000753
3.039998	 0.001049	0.000797
3.053331	 0.001110	0.000875
3.066664	 0.001037	0.000975
3.079998	 0.000834	0.001113
3.093331	 0.000596	0.001199
3.106664	 0.000450	0.001149
3.119998	 0.000411	0.001053
3.133331	 0.000439	0.001007
3.146664	 0.000503	0.000952
3.159997	 0.000471	0.000821
3.173331	 0.000265	0.000656
3.186664	 0.000098	0.000528
3.199997	 0.000150	0.000474
3.213331	 0.000228	0.000503
3.226664	 0.000142	0.000573
3.239997	 0.000063	0.000608
3.253331	 0.000203	0.000625
3.266664	 0.000489	0.000689
3.279997	 0.000723	0.000763
3.293331	 0.000810	0.000744
3.306664	 0.000805	0.000631
3.319997	 0.000797	0.000524
3.333331	 0.000736	0.000514
3.346664	 0.000572	0.000571
3.359997	 0.000399	0.000576
3.373331	 0.000278	0.000517
3.386664	 0.000175	0.000532
3.399997	 0.000089	0.000660
3.413331	 0.000088	0.000707
3.426664	 0.000220	0.000610
3.439997	 0.000439	0.000648
3.453331	 0.000639	0.000972
3.466664	 0.000746	0.001277
3.479997	 0.000762	0.001276
3.493330	 0.000733	0.001107
3.506664	 0.000707	0.001004
3.519997	 0.000723	0.000959
3.533330	 0.000766	0.000936
3.546664	 0.000758	0.000977
3.559997	 0.000624	0.001005
3.573330	 0.000410	0.000922
3.586664	 0.000248	0.000832
3.599997	 0.000215	0.000842
3.613330	 0.000299	0.000899
3.626664	 0.000418	0.000968
3.639997	 0.000505	0.001039
3.653330	 0.000551	0.001035
3.666664	 0.000493	0.000928
3.679997	 0.000311	0.000802
3.693330	 0.000186	0.000766
3.706664	 0.000261	0.000842
3.719997	 0.000446	0.000921
3.733330	 0.000569	0.000873
3.746664	 0.000532	0.000726
3.759997	 0.000390	0.000651
3.773330	 0.000282	0.000760
3.786664	 0.000263	0.000996
3.799997	 0.000268	0.001174
3.813330	 0.000230	0.001179
3.826663	 0.000170	0.001106
3.839997	 0.000168	0.001087
3.853330	 0.000295	0.001079
3.866663	 0.000528	0.001008
3.879997	 0.000763	0.000942
3.893330	 0.000945	0.000903
3.906663	 0.001046	0.000800
3.919997	 0.000988	0.000663
3.933330	 0.000793	0.000634
3.946663	 0.000597	0.000729
3.959997	 0.000459	0.000828
3.973330	 0.000392	0.000883
3.986663	 0.000483	0.000940
3.999997	 0.000737	0.001003
4.013330	 0.000978	0.001019
4.026663	 0.001077	0.000938
4.039997	 0.001102	0.000768
4.053330	 0.001097	0.000622
4.066663	 0.000975	0.000596
4.079997	 0.000753	0.000668
4.093330	 0.000597	0.000769
4.106663	 0.000630	0.000907
4.119997	 0.000835	0.001104
4.133330	 0.001088	0.001289
4.146663	 0.001235	0.001401
4.159997	 0.001258	0.001453
4.173330	 0.001260	0.001454
4.186663	 0.001271	0.001404
4.199996	 0.001249	0.001316
4.213330	 0.001180	0.001187
4.226663	 0.001049	0.001051
4.239996	 0.000829	0.000978
4.253330	 0.000594	0.000986
4.266663	 0.000494	0.001038
4.279996	 0.000583	0.001090
4.293330	 0.000774	0.001137
4.306663	 0.000920	0.001186
4.319996	 0.000903	0.001203
4.333330	 0.000701	0.001152
4.346663	 0.000428	0.001033
4.359996	 0.000272	0.000877
4.373330	 0.000286	0.000755
4.386663	 0.000366	0.000785
4.399996	 0.000450	0.001003
4.413330	 0.000527	0.001232
4.426663	 0.000575	0.001283
4.439996	 0.000629	0.001188
4.453330	 0.000716	0.001035
4.466663	 0.000714	0.000851
4.479996	 0.000539	0.000718
4.493330	 0.000356	0.000710
4.506663	 0.000366	0.000784
4.519996	 0.000524	0.000857
4.533329	 0.000674	0.000894
4.546663	 0.000767	0.000936
4.559996	 0.000837	0.001032
4.573329	 0.000890	0.001169
4.586663	 0.000917	0.001300
4.599996	 0.000944	0.001384
4.613329	 0.001001	0.001400
4.626663	 0.001027	0.001328
4.639996	 0.000943	0.001201
4.653329	 0.000803	0.001124
4.666663	 0.000753	0.001141
4.679996	 0.000836	0.001143
4.693329	 0.000951	0.001033
4.706663	 0.001020	0.000897
4.719996	 0.001024	0.000896
4.733329	 0.000959	0.001063
4.746663	 0.000880	0.001258
4.759996	 0.000846	0.001310
4.773329	 0.000883	0.001237
4.786663	 0.001017	0.001184
4.799996	 0.001142	0.001173
4.813329	 0.001062	0.001132
4.826663	 0.000860	0.001049
4.839996	 0.000832	0.000960
4.853329	 0.001000	0.000907
4.866663	 0.001101	0.000920
4.879996	 0.001030	0.000990
4.893329	 0.000927	0.001082
4.906662	 0.000884	0.001206
4.919996	 0.000874	0.001344
4.933329	 0.000889	0.001429
4.946662	 0.000968	0.001477
4.959996	 0.001095	0.001569
4.973329	 0.001161	0.001669
4.986662	 0.001100	0.001639
4.999996	 0.000989	0.001459
5.013329	 0.000937	0.001269
5.026662	 0.000945	0.001231
5.039996	 0.000937	0.001364
5.053329	 0.000921	0.001484
5.066662	 0.001003	0.001415
5.079996	 0.001140	0.001239
5.093329	 0.001149	0.001180
5.106662	 0.001041	0.001282
5.119996	 0.000991	0.001410
5.133329	 0.001052	0.001440
5.146662	 0.001159	0.001340
5.159996	 0.001240	0.001190
5.173329	 0.001214	0.001138
5.186662	 0.001073	0.001254
5.199996	 0.000970	0.001438
5.213329	 0.001021	0.001539
5.226662	 0.001150	0.001544
5.239995	 0.001247	0.001527
5.253329	 0.001240	0.001504
5.266662	 0.001082	0.001469
5.279995	 0.000850	0.001461
5.293329	 0.000721	0.001477
5.306662	 0.000800	0.001454
5.319995	 0.001026	0.001394
5.333329	 0.001215	0.001382
5.346662	 0.001288	0.001450
5.359995	 0.001330	0.001525
5.373329	 0.001385	0.001560
5.386662	 0.001407	0.001602
5.399995	 0.001404	0.001703
5.413329	 0.001386	0.001855
5.426662	 0.001339	0.001960
5.439995	 0.001340	0.001920
5.453329	 0.001443	0.001793
5.466662	 0.001553	0.001745
5.479995	 0.001589	0.001798
5.493329	 0.001578	0.001821
5.506662	 0.001521	0.001813
5.519995	 0.001413	0.001871
5.533329	 0.001368	0.001951
5.546662	 0.001518	0.001972
5.559995	 0.001817	0.001969
5.573328	 0.002081	0.001977
5.586662	 0.002191	0.001948
5.599995	 0.002226	0.001854
5.613328	 0.002325	0.001771
5.626662	 0.002451	0.001826
5.639995	 0.002522	0.002039
5.653328	 0.002611	0.002254
5.666662	 0.002812	0.002322
5.679995	 0.003141	0.002320
5.693328	 0.003577	0.002431
5.706662	 0.004007	0.002641
5.719995	 0.004361	0.002787
5.733328	 0.004738	0.002851
5.746662	 0.005156	0.002953
5.759995	 0.005494	0.003135
5.773328	 0.005781	0.003355
5.786662	 0.006137	0.003615
5.799995	 0.006517	0.003947
5.813328	 0.006841	0.004284
5.826662	 0.007131	0.004542
5.839995	 0.007431	0.004795
5.853328	 0.007747	0.005138
5.866662	 0.008131	0.005492
5.879995	 0.008711	0.005791
5.893328	 0.009529	0.006142
5.906662	 0.010471	0.006679
5.919995	 0.011437	0.007343
5.933328	 0.012426	0.007909
5.946661	 0.013366	0.008318
5.959995	 0.014152	0.008763
5.973328	 0.014873	0.009357
5.986661	 0.015648	0.009957
5.999995	 0.016325	0.010393
6.013328	 0.016705	0.010652
6.026661	 0.016830	0.010793
6.039995	 0.016850	0.010866
6.053328	 0.016885	0.010981
6.066661	 0.017017	0.011236
6.079995	 0.017174	0.011562
6.093328	 0.017158	0.011754
6.106661	 0.016923	0.011670
6.119995	 0.016658	0.011421
6.133328	 0.016526	0.011323
6.146661	 0.016552	0.011536
6.159995	 0.016677	0.011872
6.173328	 0.016759	0.012097
6.186661	 0.016711	0.012180
6.199995	 0.016675	0.012178
6.213328	 0.016773	0.012153
6.226661	 0.016890	0.012210
6.239995	 0.016944	0.012378
6.253328	 0.017012	0.012564
6.266661	 0.017066	0.012717
6.279994	 0.017040	0.012851
6.293328	 0.017083	0.012969
6.306661	 0.017319	0.013046
6.319994	 0.017628	0.013036
6.333328	 0.017893	0.012958
6.346661	 0.018143	0.012947
6.359994	 0.018390	0.013091
6.373328	 0.018569	0.013298
6.386661	 0.018584	0.013473
6.399994	 0.018458	0.013645
6.413328	 0.018425	0.013876
6.426661	 0.018714	0.014177
6.439994	 0.019215	0.014444
6.453328	 0.019529	0.014518
6.466661	 0.019447	0.014388
6.479994	 0.019207	0.014201
6.493328	 0.019147	0.014100
6.506661	 0.019363	0.014152
6.519994	 0.019753	0.014326
6.533328	 0.020155	0.014538
6.546661	 0.020414	0.014752
6.559994	 0.020458	0.014942
6.573328	 0.020409	0.015072
6.586661	 0.020492	0.015161
6.599994	 0.020785	0.015253
6.613328	 0.021162	0.015361
6.626661	 0.021484	0.015455
6.639994	 0.021691	0.015487
6.653327	 0.021771	0.015493
6.666661	 0.021817	0.015584
6.679994	 0.021960	0.015774
6.693327	 0.022178	0.015947
6.706661	 0.022351	0.016028
6.719994	 0.022503	0.016046
6.733327	 0.022731	0.016067
6.746661	 0.022992	0.016142
6.759994	 0.023172	0.016277
6.773327	 0.023272	0.016403
6.786661	 0.023308	0.016452
6.799994	 0.023189	0.016489
6.813327	 0.022978	0.016658
6.826661	 0.022976	0.016950
6.839994	 0.023338	0.017213
6.853327	 0.023868	0.017342
6.866661	 0.024305	0.017367
6.879994	 0.024585	0.017390
6.893327	 0.024762	0.017435
6.906661	 0.024833	0.017478
6.919994	 0.024810	0.017567
6.933327	 0.024888	0.017750
6.946661	 0.025630	0.018138
6.959994	 0.028670	0.019409
6.973327	 0.037046	0.022908
6.986660	 0.052469	0.029345
6.999994	 0.070956	0.037048
7.013327	 0.083764	0.042418
7.026660	 0.084919	0.042967
7.039994	 0.076198	0.039386
7.053327	 0.063827	0.034255
7.066660	 0.052631	0.029602
7.079994	 0.044168	0.026079
7.093327	 0.038166	0.023578
7.106660	 0.034032	0.021908
7.119994	 0.031371	0.020936
7.133327	 0.029932	0.020488
7.146660	 0.029418	0.020370
7.159994	 0.029412	0.020426
7.173327	 0.029512	0.020541
7.186660	 0.029537	0.020612
7.199994	 0.029522	0.020574
7.213327	 0.029522	0.020498
7.226660	 0.029548	0.020506
7.239994	 0.029617	0.020608
7.253327	 0.029941	0.020823
7.266660	 0.031569	0.021606
7.279994	 0.036514	0.023853
7.293327	 0.045416	0.027771
7.306660	 0.054878	0.031832
7.319993	 0.059619	0.033801
7.333327	 0.057774	0.032945
7.346660	 0.052039	0.030432
7.359993	 0.045982	0.027738
7.373327	 0.041192	0.025522
7.386660	 0.037624	0.023847
7.399993	 0.035016	0.022701
7.413327	 0.033391	0.022104
7.426660	 0.032691	0.021913
7.439993	 0.032550	0.021871
7.453327	 0.032549	0.021821
7.466660	 0.032622	0.021805
7.479993	 0.033084	0.021989
7.493327	 0.034039	0.022401
7.506660	 0.034974	0.022814
7.519993	 0.035320	0.023010
7.533327	 0.035118	0.022984
7.546660	 0.034757	0.022858
7.559993	 0.034426	0.022716
7.573327	 0.034126	0.022587
7.586660	 0.033857	0.022506
7.599993	 0.033654	0.022506
7.613327	 0.033606	0.022576
7.626660	 0.033773	0.022642
7.639993	 0.034042	0.022634
7.653327	 0.034215	0.022584
7.666660	 0.034225	0.022551
7.679993	 0.034186	0.022515
7.693326	 0.034195	0.022474
7.706660	 0.034281	0.022505
7.719993	 0.034502	0.022658
7.733326	 0.034878	0.022854
7.746660	 0.035255	0.022973
7.759993	 0.035484	0.023016
7.773326	 0.035638	0.023088
7.786660	 0.035827	0.023262
7.799993	 0.035974	0.023498
7.813326	 0.036026	0.023655
7.826660	 0.036152	0.023648
7.839993	 0.036473	0.023600
7.853326	 0.036839	0.023681
7.866660	 0.037058	0.023855
7.879993	 0.037131	0.023943
7.893326	 0.037176	0.023898
7.906660	 0.037242	0.023901
7.919993	 0.037355	0.024106
7.933326	 0.037608	0.024402
7.946660	 0.037976	0.024579
7.959993	 0.038311	0.024622
7.973326	 0.038658	0.024674
7.986660	 0.039184	0.024778
7.999993	 0.039841	0.024839
8.013327	 0.040400	0.024846
8.026660	 0.040682	0.024891
8.039993	 0.040686	0.024960
8.053327	 0.040566	0.024953
8.066660	 0.040429	0.024875
8.079993	 0.040236	0.024817
8.093327	 0.039983	0.024853
8.106660	 0.039858	0.025009
8.119993	 0.040008	0.025223
8.133327	 0.040356	0.025380
8.146660	 0.040775	0.025449
8.159993	 0.041079	0.025500
8.173326	 0.041014	0.025580
8.186660	 0.040671	0.025663
8.199993	 0.040556	0.025751
8.213326	 0.040871	0.025859
8.226660	 0.041208	0.025939
8.239993	 0.041251	0.025980
8.253326	 0.041213	0.026051
8.266660	 0.041393	0.026153
8.279993	 0.041784	0.026214
8.293326	 0.042186	0.026239
8.306660	 0.042416	0.026299
8.319993	 0.042468	0.026438
8.333326	 0.042505	0.026622
8.346660	 0.042601	0.026718
8.359993	 0.042635	0.026677
8.373326	 0.042545	0.026656
8.386660	 0.042462	0.026767
8.399993	 0.042463	0.026887
8.413326	 0.042493	0.026875
8.426660	 0.042621	0.026768
8.439993	 0.042957	0.026682
8.453326	 0.043381	0.026699
8.466660	 0.043693	0.026820
8.479993	 0.043838	0.026925
8.493326	 0.043831	0.026920
8.506660	 0.043742	0.026881
8.519993	 0.043703	0.026945
8.533326	 0.043790	0.027139
8.546659	 0.044012	0.027340
8.559993	 0.044409	0.027393
8.573326	 0.044918	0.027302
8.586659	 0.045264	0.027188
8.599993	 0.045264	0.027122
8.613326	 0.045085	0.027146
8.626659	 0.045035	0.027318
8.639993	 0.045176	0.027585
8.653326	 0.045295	0.027753
8.666659	 0.045318	0.027754
8.679993	 0.045470	0.027772
8.693326	 0.045912	0.027950
8.706659	 0.046453	0.028208
8.719993	 0.046807	0.028413
8.733326	 0.046968	0.028511
8.746659	 0.047079	0.028501
8.759993	 0.047198	0.028461
8.773326	 0.047384	0.028576
8.786659	 0.047685	0.028914
8.799993	 0.047989	0.029265
8.813326	 0.048166	0.029432
8.826659	 0.048245	0.029457
8.839993	 0.048434	0.029487
8.853326	 0.048937	0.029617
8.866659	 0.049627	0.029846
8.879992	 0.050080	0.030031
8.893326	 0.050119	0.030031
8.906659	 0.050337	0.030044
8.919992	 0.052664	0.030873
8.933326	 0.060760	0.033894
8.946659	 0.077629	0.040144
8.959992	 0.100392	0.048560
8.973326	 0.120300	0.055968
8.986659	 0.131423	0.060226
8.999992	 0.135627	0.062103
9.013326	 0.136171	0.062840
9.026659	 0.131940	0.061881
9.039992	 0.121236	0.058317
9.053326	 0.106382	0.052829
9.066659	 0.091715	0.047121
9.079992	 0.079810	0.042371
9.093326	 0.070962	0.038834
9.106659	 0.064573	0.036341
9.119992	 0.060053	0.034646
9.133326	 0.056984	0.033487
9.146659	 0.055020	0.032647
9.159992	 0.053853	0.032065
9.173326	 0.053212	0.031768
9.186659	 0.052861	0.031665
9.199992	 0.052729	0.031593
9.213326	 0.052857	0.031512
9.226659	 0.053084	0.031437
9.239992	 0.053162	0.031325
9.253325	 0.053127	0.031186
9.266659	 0.053118	0.031107
9.279992	 0.053106	0.031140
9.293325	 0.053093	0.031292
9.306659	 0.053189	0.031516
9.319992	 0.053410	0.031726
9.333325	 0.053683	0.031861
9.346659	 0.053912	0.031881
9.359992	 0.053973	0.031790
9.373325	 0.053845	0.031695
9.386659	 0.053729	0.031708
9.399992	 0.053819	0.031774
9.413325	 0.054002	0.031798
9.426659	 0.054118	0.031810
9.439992	 0.054231	0.031871
9.453325	 0.054383	0.032010
9.466659	 0.054554	0.032252
9.479992	 0.054822	0.032539
9.493325	 0.055187	0.032761
9.506659	 0.055509	0.032879
9.519992	 0.055705	0.032907
9.533325	 0.055748	0.032875
9.546659	 0.055635	0.032869
9.559992	 0.055495	0.032945
9.573325	 0.055469	0.033035
9.586658	 0.055572	0.033043
9.599992	 0.055766	0.032994
9.613325	 0.056013	0.033038
9.626658	 0.056303	0.033293
9.639992	 0.056726	0.033711
9.653325	 0.057318	0.034143
9.666658	 0.057924	0.034471
9.679992	 0.058416	0.034594
9.693325	 0.058800	0.034484
9.706658	 0.059027	0.034235
9.719992	 0.058960	0.033987
9.733325	 0.058603	0.033813
9.746658	 0.058182	0.033727
9.759992	 0.057962	0.033696
9.773325	 0.057990	0.033598
9.786658	 0.058088	0.033381
9.799992	 0.058131	0.033195
9.813325	 0.058181	0.033196
9.826658	 0.058357	0.033364
9.839992	 0.058723	0.033609
9.853325	 0.059206	0.033871
9.866658	 0.059597	0.034043
9.879992	 0.059753	0.034041
9.893325	 0.059773	0.033917
9.906658	 0.059887	0.033792
9.919991	 0.060164	0.033732
9.933325	 0.060443	0.033727
9.946658	 0.060579	0.033754
9.959991	 0.060600	0.033797
9.973325	 0.060574	0.033826
9.986658	 0.060564	0.033871
9.999991	 0.060883	0.034094
10.013325	 0.062100	0.034621
10.026658	 0.064291	0.035357
10.039991	 0.066500	0.036027
10.053325	 0.067541	0.036355
10.066658	 0.067345	0.036312
10.079991	 0.066975	0.036221
10.093325	 0.067344	0.036442
10.106658	 0.068298	0.036905
10.119991	 0.069091	0.037233
10.133325	 0.069525	0.037389
10.146658	 0.070030	0.037686
10.159991	 0.070664	0.038101
10.173325	 0.070785	0.038219
10.186658	 0.069881	0.037851
10.199991	 0.068204	0.037241
10.213325	 0.066464	0.036634
10.226658	 0.065056	0.035998
10.239991	 0.063799	0.035287
10.253325	 0.062615	0.034692
10.266658	 0.061871	0.034425
10.279991	 0.061794	0.034417
10.293324	 0.062073	0.034400
10.306658	 0.062207	0.034260
10.319991	 0.062048	0.034149
10.333324	 0.061878	0.034228
10.346658	 0.061878	0.034447
10.359991	 0.061893	0.034584
10.373324	 0.061892	0.034528
10.386658	 0.062103	0.034427
10.399991	 0.062531	0.034447
10.413324	 0.062933	0.034531
10.426658	 0.063286	0.034576
10.439991	 0.063688	0.034620
10.453324	 0.064030	0.034705
10.466658	 0.064169	0.034799
10.479991	 0.064181	0.034868
10.493324	 0.064301	0.034908
10.506658	 0.064731	0.034999
10.519991	 0.065416	0.035222
10.533324	 0.066080	0.035529
10.546658	 0.066485	0.035832
10.559991	 0.066598	0.036099
10.573324	 0.066621	0.036294
10.586658	 0.066793	0.036407
10.599991	 0.067158	0.036493
10.613324	 0.067629	0.036539
10.626657	 0.068019	0.036456
10.639991	 0.068065	0.036271
10.653324	 0.067704	0.036080
10.666657	 0.067155	0.035879
10.679991	 0.066647	0.035667
10.693324	 0.066282	0.035529
10.706657	 0.066173	0.035505
10.719991	 0.066462	0.035563
10.733324	 0.067146	0.035706
10.746657	 0.068111	0.035995
10.759991	 0.069127	0.036430
10.773324	 0.069818	0.036836
10.786657	 0.070086	0.037079
10.799991	 0.070449	0.037346
10.813324	 0.071637	0.037983
10.826657	 0.073845	0.039029
10.839991	 0.076307	0.040055
10.853324	 0.077732	0.040515
10.866657	 0.077487	0.040252
10.879991	 0.076304	0.039665
10.893324	 0.075499	0.039266
10.906657	 0.075617	0.039169
10.919991	 0.076018	0.039173
10.933324	 0.075689	0.039028
10.946657	 0.074343	0.038581
10.959991	 0.072528	0.037910
10.973324	 0.070891	0.037214
10.986657	 0.069749	0.036568
10.999990	 0.069175	0.036018
11.013324	 0.068953	0.035695
11.026657	 0.068705	0.035604
11.039990	 0.068338	0.035530
11.053324	 0.068057	0.035332
11.066657	 0.067973	0.035108
11.079990	 0.067973	0.034986
11.093324	 0.067914	0.034974
11.106657	 0.067808	0.035014
11.119990	 0.067819	0.035052
11.133324	 0.068049	0.035053
11.146657	 0.068366	0.034997
11.159990	 0.068556	0.034926
11.173324	 0.068589	0.034940
11.186657	 0.068634	0.035061
11.199990	 0.068761	0.035191
11.213324	 0.068813	0.035262
11.226657	 0.068773	0.035314
11.239990	 0.068907	0.035360
11.253324	 0.069270	0.035313
11.266657	 0.069541	0.035140
11.279990	 0.069625	0.034974
11.293324	 0.069895	0.034985
11.306657	 0.070599	0.035198
11.319990	 0.071523	0.035480
11.333323	 0.072275	0.035665
11.346657	 0.072640	0.035748
11.359990	 0.072844	0.035938
11.373323	 0.073403	0.036402
11.386657	 0.074514	0.037045
11.399990	 0.075757	0.037533
11.413323	 0.076445	0.037525
11.426657	 0.076248	0.037024
11.439990	 0.075520	0.036436
11.453323	 0.074894	0.036093
11.466657	 0.074614	0.035958
11.479990	 0.074464	0.035858
11.493323	 0.074156	0.035698
11.506657	 0.073555	0.035424
11.519990	 0.072717	0.035018
11.533323	 0.071865	0.034569
11.546657	 0.071230	0.034201
11.559990	 0.070834	0.033936
11.573323	 0.070539	0.033771
11.586657	 0.070288	0.033753
11.599990	 0.070132	0.033809
11.613323	 0.070099	0.033751
11.626657	 0.070162	0.033537
11.639990	 0.070231	0.033294
11.653323	 0.070195	0.033136
11.666656	 0.070187	0.033119
11.679990	 0.070466	0.033226
11.693323	 0.070902	0.033318
11.706656	 0.071156	0.033258
11.719990	 0.071250	0.033064
11.733323	 0.071474	0.032862
11.746656	 0.072059	0.032840
11.759990	 0.073262	0.033193
11.773323	 0.075333	0.033933
11.786656	 0.078036	0.034844
11.799990	 0.080418	0.035662
11.813323	 0.081441	0.036116
11.826656	 0.080933	0.035966
11.839990	 0.079594	0.035257
11.853323	 0.078023	0.034375
11.866656	 0.076347	0.033668
11.879990	 0.074791	0.033189
11.893323	 0.073768	0.032850
11.906656	 0.073299	0.032591
11.919990	 0.072955	0.032368
11.933323	 0.072505	0.032093
11.946656	 0.072078	0.031726
11.959990	 0.071764	0.031389
11.973323	 0.071531	0.031202
11.986656	 0.071352	0.031120
11.999990	 0.071282	0.031095
12.013323	 0.071506	0.031157
12.026656	 0.072082	0.031240
12.039989	 0.072696	0.031255
12.053323	 0.073038	0.031287
12.066656	 0.073219	0.031439
12.079989	 0.073464	0.031583
12.093323	 0.073688	0.031509
12.106656	 0.073718	0.031266
12.119989	 0.073700	0.031107
12.133323	 0.073843	0.031108
12.146656	 0.074043	0.031158
12.159989	 0.074118	0.031179
12.173323	 0.074054	0.031160
12.186656	 0.073925	0.031074
12.199989	 0.073817	0.030904
12.213323	 0.073730	0.030673
12.226656	 0.073506	0.030393
12.239989	 0.073099	0.030113
12.253323	 0.072712	0.029924
12.266656	 0.072562	0.029877
12.279989	 0.072649	0.029885
12.293323	 0.072799	0.029838
12.306656	 0.072931	0.029746
12.319989	 0.073196	0.029705
12.333323	 0.073656	0.029775
12.346656	 0.074059	0.029922
12.359989	 0.074251	0.030077
12.373322	 0.074413	0.030224
12.386656	 0.074725	0.030364
12.399989	 0.075196	0.030495
12.413322	 0.075732	0.030600
12.426656	 0.076132	0.030602
12.439989	 0.076166	0.030413
12.453322	 0.075787	0.030036
12.466656	 0.075204	0.029566
12.479989	 0.074712	0.029183
12.493322	 0.074435	0.029044
12.506656	 0.074288	0.029109
12.519989	 0.074191	0.029196
12.533322	 0.074151	0.029211
12.546656	 0.074157	0.029163
12.559989	 0.074161	0.029069
12.573322	 0.074168	0.028964
12.586656	 0.074230	0.028902
12.599989	 0.074365	0.028931
12.613322	 0.074576	0.029036
12.626656	 0.074795	0.029097
12.639989	 0.074889	0.029059
12.653322	 0.074851	0.029042
12.666656	 0.074752	0.029179
12.679989	 0.074598	0.029413
12.693322	 0.074455	0.029548
12.706656	 0.074481	0.029467
12.719989	 0.074765	0.029248
12.733322	 0.075231	0.029050
12.746655	 0.075648	0.028982
12.759989	 0.075871	0.029049
12.773322	 0.076034	0.029171
12.786655	 0.076213	0.029221
12.799989	 0.076236	0.029151
12.813322	 0.076084	0.029038
12.826655	 0.076013	0.028953
12.839989	 0.076096	0.028914
12.853322	 0.076111	0.028983
12.866655	 0.075980	0.029202
12.879989	 0.075926	0.029454
12.893322	 0.076098	0.029548
12.906655	 0.076285	0.029416
12.919989	 0.076190	0.029169
12.933322	 0.075833	0.028993
12.946655	 0.075487	0.028959
12.959989	 0.075389	0.028948
12.973322	 0.075623	0.028869
12.986655	 0.076058	0.028819
12.999989	 0.076348	0.028910
13.013322	 0.076225	0.029060
13.026655	 0.075840	0.029126
13.039989	 0.075576	0.029088
13.053322	 0.075641	0.028975
13.066655	 0.075940	0.028851
13.079988	 0.076208	0.028864
13.093322	 0.076292	0.028982
13.106655	 0.076244	0.028951
13.119988	 0.076177	0.028777
13.133322	 0.076179	0.028709
13.146655	 0.076273	0.028742
13.159988	 0.076356	0.028645
13.173322	 0.076283	0.028448
13.186655	 0.076054	0.028388
13.199988	 0.075831	0.028480
13.213322	 0.075794	0.028584
13.226655	 0.075901	0.028669
13.239988	 0.075898	0.028690
13.253322	 0.075688	0.028574
13.266655	 0.075513	0.028427
13.279988	 0.075586	0.028395
13.293322	 0.075865	0.028430
13.306655	 0.076178	0.028430
13.319988	 0.076404	0.028432
13.333322	 0.076544	0.028475
13.346655	 0.076612	0.028473
13.359988	 0.076600	0.028357
13.373322	 0.076521	0.028244
13.386655	 0.076394	0.028291
13.399988	 0.076270	0.028468
13.413321	 0.076201	0.028596
13.426655	 0.076170	0.028539
13.439988	 0.076175	0.028341
13.453321	 0.076321	0.028178
13.466655	 0.076631	0.028192
13.479988	 0.076922	0.028366
13.493321	 0.077034	0.028561
13.506655	 0.076993	0.028661
13.519988	 0.076869	0.028606
13.533321	 0.076644	0.028399
13.546655	 0.076342	0.028155
13.559988	 0.076099	0.028026
13.573321	 0.075980	0.028001
13.586655	 0.075928	0.027924
13.599988	 0.075931	0.027764
13.613321	 0.076036	0.027673
13.626655	 0.076225	0.027735
13.639988	 0.076398	0.027893
13.653321	 0.076452	0.028065
13.666655	 0.076390	0.028149
13.679988	 0.076350	0.028056
13.693321	 0.076368	0.027851
13.706655	 0.076246	0.027699
13.719988	 0.075940	0.027659
13.733321	 0.075768	0.027674
13.746655	 0.075945	0.027679
13.759988	 0.076265	0.027656
13.773321	 0.076457	0.027638
13.786654	 0.076468	0.027647
13.799988	 0.076282	0.027618
13.813321	 0.075905	0.027519
13.826654	 0.075555	0.027448
13.839988	 0.075512	0.027453
13.853321	 0.075748	0.027416
13.866654	 0.075985	0.027301
13.879988	 0.076089	0.027241
13.893321	 0.076154	0.027244
13.906654	 0.076285	0.027201
13.919988	 0.076456	0.027133
13.933321	 0.076516	0.027088
13.946654	 0.076354	0.027015
13.959988	 0.076063	0.026953
13.973321	 0.075890	0.027011
13.986654	 0.075957	0.027144
13.999988	 0.076119	0.027230
14.013321	 0.076209	0.027246
14.026654	 0.076223	0.027206
14.039988	 0.076210	0.027119
14.053321	 0.076256	0.027027
14.066654	 0.076459	0.026971
14.079988	 0.076702	0.026982
14.093321	 0.076764	0.027064
14.106654	 0.076703	0.027134
14.119987	 0.076730	0.027113
14.133321	 0.076830	0.027048
14.146654	 0.076799	0.027060
14.159987	 0.076614	0.027170
14.173321	 0.076543	0.027257
14.186654	 0.076754	0.027199
14.199987	 0.077036	0.027038
14.213321	 0.077130	0.026932
14.226654	 0.077055	0.026960
14.239987	 0.076955	0.027080
14.253321	 0.076916	0.027214
14.266654	 0.077003	0.027308
14.279987	 0.077160	0.027332
14.293321	 0.077230	0.027283
14.306654	 0.077186	0.027205
14.319987	 0.077098	0.027192
14.333321	 0.077028	0.027283
14.346654	 0.076998	0.027402
14.359987	 0.076980	0.027423
14.373321	 0.076955	0.027260
14.386654	 0.076940	0.026981
14.399987	 0.076917	0.026782
14.413321	 0.076882	0.026739
14.426654	 0.076933	0.026774
14.439987	 0.077102	0.026819
14.453321	 0.077262	0.026834
14.466654	 0.077367	0.026812
14.479987	 0.077432	0.026823
14.493320	 0.077392	0.026875
14.506654	 0.077332	0.026866
14.519987	 0.077460	0.026769
14.533320	 0.077727	0.026672
14.546654	 0.077859	0.026650
14.559987	 0.077736	0.026671
14.573320	 0.077531	0.026680
14.586654	 0.077425	0.026689
14.599987	 0.077379	0.026735
14.613320	 0.077321	0.026778
14.626654	 0.077284	0.026746
14.639987	 0.077291	0.026667
14.653320	 0.077300	0.026600
14.666654	 0.077269	0.026555
14.679987	 0.077207	0.026509
14.693320	 0.077086	0.026446
14.706654	 0.076890	0.026373
14.719987	 0.076777	0.026302
14.733320	 0.076907	0.026229
14.746654	 0.077148	0.026164
14.759987	 0.077250	0.026132
14.773320	 0.077208	0.026139
14.786654	 0.077184	0.026123
14.799987	 0.077197	0.026005
14.813320	 0.077134	0.025820
14.826653	 0.077009	0.025715
14.839987	 0.077022	0.025766
14.853320	 0.077288	0.025892
14.866653	 0.077595	0.026002
14.879987	 0.077636	0.026090
14.893320	 0.077433	0.026177
14.906653	 0.077240	0.026236
14.919987	 0.077147	0.026179
14.933320	 0.077129	0.025975
14.946653	 0.077203	0.025755
14.959987	 0.077334	0.025654
14.973320	 0.077450	0.025641
14.986653	 0.077554	0.025636
14.999987	 0.077621	0.025651
15.013320	 0.077564	0.025720
15.026653	 0.077402	0.025812
15.039987	 0.077263	0.025858
15.053320	 0.077121	0.025813
15.066653	 0.076864	0.025722
15.079987	 0.076635	0.025662
15.093320	 0.076608	0.025617
15.106653	 0.076673	0.025504
15.119987	 0.076769	0.025332
15.133320	 0.077058	0.025197
15.146653	 0.077469	0.025095
15.159986	 0.077617	0.024944
15.173320	 0.077348	0.024769
15.186653	 0.076950	0.024655
15.199986	 0.076740	0.024593
15.213320	 0.076726	0.024518
15.226653	 0.076720	0.024403
15.239986	 0.076519	0.024236
15.253320	 0.076145	0.023968
15.266653	 0.075837	0.023562
15.279986	 0.075687	0.023111
15.293320	 0.075542	0.022776
15.306653	 0.075350	0.022601
15.319986	 0.075211	0.022478
15.333320	 0.075102	0.022298
15.346653	 0.074912	0.022107
15.359986	 0.074735	0.022024
15.373320	 0.074737	0.022037
15.386653	 0.074869	0.022034
15.399986	 0.074978	0.021971
15.413320	 0.075029	0.021929
15.426653	 0.075100	0.022063
15.439986	 0.075267	0.022433
15.453320	 0.075542	0.022819
15.466653	 0.075853	0.022970
15.479986	 0.076123	0.022974
15.493320	 0.076322	0.023066
15.506653	 0.076406	0.023289
15.519986	 0.076404	0.023503
15.533319	 0.076445	0.023607
15.546653	 0.076618	0.023673
15.559986	 0.076897	0.023798
15.573319	 0.077179	0.023911
15.586653	 0.077402	0.023918
15.599986	 0.077556	0.023900
15.613319	 0.077530	0.023981
15.626653	 0.077260	0.024129
15.639986	 0.076959	0.024212
15.653319	 0.076883	0.024192
15.666653	 0.077026	0.024181
15.679986	 0.077239	0.024253
15.693319	 0.077473	0.024353
15.706653	 0.077718	0.024395
15.719986	 0.077904	0.024351
15.733319	 0.077979	0.024308
15.746653	 0.078006	0.024370
15.759986	 0.078094	0.024462
15.773319	 0.078278	0.024444
15.786653	 0.078479	0.024403
15.799986	 0.078550	0.024464
15.813319	 0.078395	0.024558
15.826653	 0.078146	0.024582
15.839986	 0.078075	0.024560
15.853319	 0.078185	0.024549
15.866652	 0.078210	0.024506
15.879986	 0.078089	0.024374
15.893319	 0.078023	0.024289
15.906652	 0.078037	0.024446
15.919986	 0.077983	0.024728
15.933319	 0.077974	0.024826
15.946652	 0.078217	0.024689
15.959986	 0.078522	0.024503
15.973319	 0.078576	0.024370
15.986652	 0.078408	0.024284
15.999986	 0.078247	0.024251
16.013319	 0.078246	0.024294
16.026653	 0.078363	0.024370
16.039988	 0.078422	0.024418
16.053322	 0.078339	0.024471
16.066656	 0.078256	0.024562
16.079990	 0.078328	0.024595
16.093325	 0.078530	0.024540
16.106659	 0.078728	0.024533
16.119993	 0.078821	0.024601
16.133327	 0.078778	0.024619
16.146662	 0.078640	0.024565
16.159996	 0.078544	0.024514
16.173330	 0.078629	0.024455
16.186665	 0.078878	0.024352
16.199999	 0.079193	0.024307
16.213333	 0.079493	0.024389
16.226667	 0.079674	0.024517
16.240002	 0.079738	0.024666
16.253336	 0.079878	0.024965
16.266670	 0.080293	0.025498
16.280005	 0.081122	0.026185
16.293339	 0.082867	0.027296
16.306673	 0.087395	0.030902
16.320007	 0.097366	0.040507
16.333342	 0.111394	0.055370
16.346676	 0.120826	0.066771
16.360010	 0.117269	0.066298
16.373344	 0.102688	0.056008
16.386679	 0.086256	0.044536
16.400013	 0.073666	0.036892
16.413347	 0.064571	0.032638
16.426682	 0.057119	0.030035
16.440016	 0.050642	0.028253
16.453350	 0.045199	0.027063
16.466684	 0.040752	0.026277
16.480019	 0.036973	0.025680
16.493353	 0.033617	0.025086
16.506687	 0.030709	0.024369
16.520021	 0.028258	0.023524
16.533356	 0.026154	0.022687
16.546690	 0.024290	0.021999
16.560024	 0.022591	0.021453
16.573359	 0.021076	0.020923
16.586693	 0.019864	0.020329
16.600027	 0.018925	0.019702
16.613361	 0.018048	0.019086
16.626696	 0.017129	0.018476
16.640030	 0.016197	0.017891
16.653364	 0.015297	0.017350
16.666698	 0.014527	0.016792
16.680033	 0.013944	0.016170
16.693367	 0.013423	0.015585
16.706701	 0.012805	0.015113
16.720036	 0.012067	0.014608
16.733370	 0.011284	0.013940
16.746704	 0.010536	0.013221
16.760038	 0.009857	0.012555
16.773373	 0.009188	0.011839
16.786707	 0.008459	0.010985
16.800041	 0.007712	0.010034
16.813375	 0.007032	0.009111
16.826710	 0.006380	0.008363
16.840044	 0.005640	0.007791
16.853378	 0.004781	0.007210
16.866713	 0.003876	0.006488
16.880047	 0.002977	0.005702
16.893381	 0.002110	0.004997
16.906715	 0.001355	0.004381
16.920050	 0.000784	0.003804
16.933384	 0.000331	0.003247
16.946718	 -0.000175	0.002665
16.960052	 -0.000831	0.002021
16.973387	 -0.001565	0.001339
16.986721	 -0.002236	0.000676
17.000055	 -0.002781	0.000080
17.013390	 -0.003231	-0.000519
17.026724	 -0.003659	-0.001238
17.040058	 -0.004098	-0.001931
17.053392	 -0.004510	-0.002361
17.066727	 -0.004832	-0.002617
17.080061	 -0.005039	-0.002905
17.093395	 -0.005167	-0.003221
17.106730	 -0.005268	-0.003486
17.120064	 -0.005338	-0.003712
17.133398	 -0.005356	-0.003919
17.146732	 -0.005369	-0.004067
17.160067	 -0.005348	-0.004080
17.173401	 -0.005139	-0.003939
17.186735	 -0.004784	-0.003766
17.200069	 -0.004505	-0.003650
17.213404	 -0.004291	-0.003475
17.226738	 -0.003984	-0.003147
17.240072	 -0.003618	-0.002776
17.253407	 -0.003249	-0.002463
17.266741	 -0.002815	-0.002201
17.280075	 -0.002304	-0.001986
17.293409	 -0.001739	-0.001788
17.306744	 -0.001150	-0.001522
17.320078	 -0.000646	-0.001157
17.333412	 -0.000316	-0.000743
17.346746	 -0.000164	-0.000341
17.360081	 -0.000135	0.000038
17.373415	 -0.000069	0.000354
17.386749	 0.000188	0.000546
17.400084	 0.000598	0.000640
17.413418	 0.001021	0.000739
17.426752	 0.001406	0.000910
17.440086	 0.001716	0.001159
17.453421	 0.001922	0.001408
17.466755	 0.002072	0.001590
17.480089	 0.002177	0.001788
17.493423	 0.002231	0.002071
17.506758	 0.002287	0.002323
17.520092	 0.002369	0.002451
17.533426	 0.002472	0.002546
17.546761	 0.002582	0.002685
17.560095	 0.002642	0.002843
17.573429	 0.002663	0.003000
17.586763	 0.002728	0.003143
17.600098	 0.002841	0.003252
17.613432	 0.002929	0.003339
17.626766	 0.002993	0.003399
17.640100	 0.003112	0.003376
17.653435	 0.003264	0.003266
17.666769	 0.003300	0.003156
17.680103	 0.003165	0.003112
17.693438	 0.003028	0.003151
17.706772	 0.003058	0.003293
17.720106	 0.003205	0.003517
17.733440	 0.003328	0.003714
17.746775	 0.003360	0.003771
17.760109	 0.003314	0.003701
17.773443	 0.003334	0.003613
17.786777	 0.003552	0.003579
17.800112	 0.003841	0.003564
17.813446	 0.003983	0.003526
17.826780	 0.003968	0.003519
17.840115	 0.003909	0.003606
17.853449	 0.003811	0.003727
17.866783	 0.003653	0.003778
17.880117	 0.003492	0.003791
17.893452	 0.003434	0.003842
17.906786	 0.003523	0.003863
17.920120	 0.003641	0.003750
17.933455	 0.003678	0.003557
17.946789	 0.003673	0.003403
17.960123	 0.003662	0.003326
17.973457	 0.003683	0.003365
17.986792	 0.003873	0.003574
18.000126	 0.004163	0.003844
18.013460	 0.004200	0.003976
18.026794	 0.003862	0.003933
18.040129	 0.003468	0.003835
18.053463	 0.003346	0.003768
18.066797	 0.003510	0.003721
18.080132	 0.003739	0.003669
18.093466	 0.003820	0.003638
18.106800	 0.003693	0.003674
18.120134	 0.003462	0.003753
18.133469	 0.003313	0.003812
18.146803	 0.003332	0.003838
18.160137	 0.003481	0.003851
18.173471	 0.003732	0.003834
18.186806	 0.004059	0.003783
18.200140	 0.004336	0.003763
18.213474	 0.004431	0.003825
18.226809	 0.004363	0.003898
18.240143	 0.004286	0.003882
18.253477	 0.004268	0.003819
18.266811	 0.004222	0.003834
18.280146	 0.004074	0.003936
18.293480	 0.003889	0.004018
18.306814	 0.003824	0.004035
18.320148	 0.003930	0.004016
18.333483	 0.004073	0.003945
18.346817	 0.004117	0.003848
18.360151	 0.004058	0.003857
18.373486	 0.003993	0.003958
18.386820	 0.004036	0.003958
18.400154	 0.004176	0.003845
18.413488	 0.004295	0.003815
18.426823	 0.004357	0.003932
18.440157	 0.004399	0.004082
18.453491	 0.004406	0.004146
18.466825	 0.004340	0.004096
18.480160	 0.004227	0.003959
18.493494	 0.004137	0.003806
18.506828	 0.004109	0.003744
18.520163	 0.004099	0.003766
18.533497	 0.004019	0.003729
18.546831	 0.003862	0.003593
18.560165	 0.003760	0.003491
18.573500	 0.003790	0.003504
18.586834	 0.003821	0.003593
18.600168	 0.003774	0.003717
18.613503	 0.003824	0.003834
18.626837	 0.004073	0.003895
18.640171	 0.004332	0.003895
18.653505	 0.004412	0.003846
18.666840	 0.004337	0.003765
18.680174	 0.004267	0.003764
18.693508	 0.004283	0.003918
18.706842	 0.004315	0.004086
18.720177	 0.004321	0.004108
18.733511	 0.004364	0.003995
18.746845	 0.004440	0.003879
18.760180	 0.004405	0.003841
18.773514	 0.004162	0.003798
18.786848	 0.003856	0.003665
18.800182	 0.003735	0.003556
18.813517	 0.003816	0.003621
18.826851	 0.003933	0.003791
18.840185	 0.003996	0.003894
18.853519	 0.004043	0.003876
18.866854	 0.004121	0.003790
18.880188	 0.004205	0.003697
18.893522	 0.004238	0.003622
18.906857	 0.004227	0.003581
18.920191	 0.004188	0.003610
18.933525	 0.004093	0.003695
18.946859	 0.003943	0.003730
18.960194	 0.003825	0.003697
18.973528	 0.003881	0.003717
18.986862	 0.004094	0.003852
19.000196	 0.004213	0.004003
19.013531	 0.004119	0.004059
19.026865	 0.004005	0.004029
19.040199	 0.004006	0.003987
19.053534	 0.004059	0.003978
19.066868	 0.004089	0.003996
19.080202	 0.004088	0.004014
19.093536	 0.004093	0.003991
19.106871	 0.004129	0.003912
19.120205	 0.004142	0.003839
19.133539	 0.004077	0.003853
19.146873	 0.003983	0.003933
19.160208	 0.003972	0.004006
19.173542	 0.004062	0.004087
19.186876	 0.004129	0.004201
19.200211	 0.004106	0.004272
19.213545	 0.004103	0.004206
19.226879	 0.004201	0.004025
19.240213	 0.004262	0.003812
19.253548	 0.004161	0.003635
19.266882	 0.003993	0.003552
19.280216	 0.003909	0.003604
19.293550	 0.003936	0.003725
19.306885	 0.003965	0.003796
19.320219	 0.003916	0.003815
19.333553	 0.003870	0.003845
19.346888	 0.003912	0.003869
19.360222	 0.003994	0.003877
19.373556	 0.004094	0.003904
19.386890	 0.004253	0.003937
19.400225	 0.004390	0.003953
19.413559	 0.004365	0.003959
19.426893	 0.004219	0.003970
19.440228	 0.004109	0.004030
19.453562	 0.004055	0.004190
19.466896	 0.003981	0.004374
19.480230	 0.003931	0.004415
19.493565	 0.003990	0.004283
19.506899	 0.004105	0.004095
19.520233	 0.004133	0.003986
19.533567	 0.004019	0.004038
19.546902	 0.003862	0.004167
19.560236	 0.003839	0.004235
19.573570	 0.003971	0.004263
19.586905	 0.004113	0.004285
19.600239	 0.004233	0.004197
19.613573	 0.004342	0.003991
19.626907	 0.004337	0.003814
19.640242	 0.004213	0.003719
19.653576	 0.004120	0.003720
19.666910	 0.004127	0.003848
19.680244	 0.004152	0.004022
19.693579	 0.004107	0.004116
19.706913	 0.004030	0.004104
19.720247	 0.004104	0.004026
19.733582	 0.004374	0.003931
19.746916	 0.004552	0.003851
19.760250	 0.004430	0.003794
19.773584	 0.004205	0.003791
19.786919	 0.004073	0.003879
19.800253	 0.003985	0.003982
19.813587	 0.003900	0.003962
19.826921	 0.003901	0.003818
19.840256	 0.004053	0.003696
19.853590	 0.004343	0.003713
19.866924	 0.004660	0.003824
19.880259	 0.004814	0.003899
19.893593	 0.004732	0.003889
19.906927	 0.004515	0.003892
19.920261	 0.004309	0.003952
19.933596	 0.004261	0.003960
19.946930	 0.004391	0.003881
19.960264	 0.004506	0.003827
19.973598	 0.004420	0.003848
19.986933	 0.004213	0.003890

*------------------------ End of raw data
Results for Channel	1	=	242.00	nm
Title:	Report Title
Run File:	C:\HPLC\PET 2025\2025.01.13\bm29_60c_np.run
--------------
Injection Info
--------------
Method:	C:\METODOS EQUIPO 2 2023-2024\20241201 PET_Calibrado TPA MHET BHET DIMER.mth
Sample:	BM29_60C_np
Injection Date:	Mon Jan 13 23:22:43 2025
Manual injection
Operator:	Paloma
Instrument:	3
Notes:	
---------
Misc Info
---------
Workstation:	HPLC
Bus Address:	44
Run Time:	0.000	to	20.000	min.
-----------
Recalc Info
-----------
Recalc Method:	C:\METODOS EQUIPO 2 2023-2024\20241201 PET_Calibrado TPA MHET BHET DIMER.mth
Recalc Date:	Mon Jan 13 23:42:47 2025
Operator:	Paloma
Instrument:	3
Notes:	
Sample Rate:	5.000 Hz.
Measurement Type:	1 = Area
Calculation Type:	4 = ExtStd
Normalize Results:	No
------------------------
Peak Info for Channel 1
------------------------
3 Peaks (tR	Timeoffset	RRT	Sepcode	Width	Counts	Result	Name)
7.034	-0.025	0.0000	BB	5.16	2777763	51.381962	MHET (uM)
7.336	-0.017	0.0000	BB	6.26	1259806	15.045898	BHET (uM)
9.010	-0.100	0.0000	BB	7.00	5997025	111.376007	DIMER (uM)

Results for Channel	2	=	260.00	nm
Title:	Report Title
Run File:	C:\HPLC\PET 2025\2025.01.13\bm29_60c_np.run
--------------
Injection Info
--------------
Method:	C:\METODOS EQUIPO 2 2023-2024\20241201 PET_Calibrado TPA MHET BHET DIMER.mth
Sample:	BM29_60C_np
Injection Date:	Mon Jan 13 23:22:43 2025
Manual injection
Operator:	Paloma
Instrument:	3
Notes:	
---------
Misc Info
---------
Workstation:	HPLC
Bus Address:	44
Run Time:	0.000	to	20.000	min.
-----------
Recalc Info
-----------
Recalc Method:	C:\METODOS EQUIPO 2 2023-2024\20241201 PET_Calibrado TPA MHET BHET DIMER.mth
Recalc Date:	Mon Jan 13 23:42:47 2025
Operator:	Paloma
Instrument:	3
Notes:	
Sample Rate:	5.000 Hz.
Measurement Type:	1 = Area
Calculation Type:	4 = ExtStd
Normalize Results:	No
------------------------
Peak Info for Channel 2
------------------------
3 Peaks (tR	Timeoffset	RRT	Sepcode	Width	Counts	Result	Name)
1.441	0.000	0.0000	BP	4.38	5321132	0.000000	
1.656	0.000	0.0000	PP	0.00	164694	0.000000	
1.931	0.000	0.0000	PB	0.00	2972310	0.000000	
