# Supplementary material for: Engineering Escherichia coli for polyethylene terephthalate powder biodegradation via recoding of an outer membrane protein
Source: iScience. 2026 Jan 2;29(2):114621. doi: 10.1016/j.isci.2025.114621 (PMC12860643; doi:10.1016/j.isci.2025.114621)
Supplement: Data S2. Raw HPLC and UHPLC-MS data — (A) Unprocessed HPLC data files supporting Figures 4, S3, S5, Tables 1 and S4. Files are provided in.txt format corresponding to the data extracted with Varian ProStar software (Varian Inc., Palo Alto, California, USA). Each file contains absorbance values (in arbitrary units) recorded over time under the analytical conditions described in STAR Methods. (B) Raw UHPLC-MS files supporting Figure S4. The chromatograms and mass spectrometry data can be analyzed with the software MassLynx V4.1 (Waters) to obtain the mass spectra of the oligomers TET and TETE. Analytical conditions described in STAR Methods. (A and B) The unprocessed HPLC and UHPLC-MS files have been deposited at Zenodo under the identifier https://zenodo.org/records/17578239. [file mmc5.zip › Data S2/A. HPLC/Figure S3/EfeOm nPET 60_2.TXT]

File	C:\HPLC\PET 2025\2025.01.13\bm29_60c_np002.run	Filetype	63
WTOASCII Parameters:	C:\star\WTOASCII.TXT
 2 channels
   Channel	 1	242.00	nm	in AU
   Channel	 2	260.00	nm	in AU
Base rate 5.0000 Hz	Bunch 2	Effective rate 5.00000 Hz.	T = 0.003333 min.
6000 points	from	0.000	to	20.000	minutes
Sampling every 4 point(s)
Printing points from	0.000	to	20.000 min, point 0 to 5999
Channels	1	to	2
0.000000	 0.000000	0.000000
0.013333	 -0.000364	-0.000461
0.026667	 -0.000525	-0.000599
0.040000	 -0.000436	-0.000559
0.053333	 -0.000113	-0.000551
0.066667	 0.000272	-0.000519
0.080000	 0.000465	-0.000362
0.093333	 0.000428	-0.000127
0.106667	 0.000295	0.000100
0.120000	 0.000131	0.000231
0.133333	 0.000011	0.000211
0.146667	 0.000040	0.000138
0.160000	 0.000129	0.000119
0.173333	 0.000100	0.000061
0.186667	 -0.000009	-0.000143
0.200000	 -0.000020	-0.000371
0.213333	 0.000103	-0.000476
0.226667	 0.000196	-0.000503
0.240000	 0.000084	-0.000495
0.253333	 -0.000133	-0.000379
0.266667	 -0.000169	-0.000172
0.280000	 0.000049	-0.000026
0.293333	 0.000353	0.000021
0.306667	 0.000547	0.000060
0.320000	 0.000552	0.000122
0.333333	 0.000431	0.000207
0.346667	 0.000266	0.000316
0.360000	 0.000103	0.000407
0.373333	 0.000027	0.000474
0.386667	 0.000091	0.000536
0.400000	 0.000252	0.000534
0.413333	 0.000437	0.000433
0.426667	 0.000540	0.000363
0.440000	 0.000456	0.000425
0.453333	 0.000236	0.000478
0.466666	 0.000052	0.000391
0.480000	 0.000005	0.000310
0.493333	 0.000077	0.000381
0.506666	 0.000214	0.000464
0.520000	 0.000373	0.000404
0.533333	 0.000490	0.000250
0.546666	 0.000492	0.000068
0.560000	 0.000423	-0.000075
0.573333	 0.000421	-0.000041
0.586666	 0.000569	0.000138
0.600000	 0.000793	0.000258
0.613333	 0.000999	0.000241
0.626666	 0.001211	0.000186
0.640000	 0.001385	0.000218
0.653333	 0.001333	0.000350
0.666666	 0.001003	0.000443
0.680000	 0.000568	0.000399
0.693333	 0.000283	0.000315
0.706666	 0.000317	0.000311
0.720000	 0.000570	0.000362
0.733333	 0.000751	0.000372
0.746666	 0.000682	0.000331
0.760000	 0.000444	0.000334
0.773333	 0.000281	0.000399
0.786666	 0.000293	0.000436
0.800000	 0.000360	0.000429
0.813333	 0.000428	0.000403
0.826666	 0.000571	0.000326
0.839999	 0.000759	0.000251
0.853333	 0.000864	0.000299
0.866666	 0.000852	0.000435
0.879999	 0.000819	0.000509
0.893333	 0.000892	0.000502
0.906666	 0.001072	0.000514
0.919999	 0.001190	0.000575
0.933333	 0.001147	0.000652
0.946666	 0.001015	0.000734
0.959999	 0.000858	0.000766
0.973333	 0.000705	0.000706
0.986666	 0.000615	0.000654
0.999999	 0.000625	0.000674
1.013333	 0.000696	0.000683
1.026666	 0.000708	0.000628
1.039999	 0.000587	0.000548
1.053333	 0.000403	0.000456
1.066666	 0.000230	0.000376
1.079999	 0.000152	0.000377
1.093333	 0.000286	0.000434
1.106666	 0.000588	0.000439
1.119999	 0.000829	0.000357
1.133333	 0.000870	0.000256
1.146666	 0.000797	0.000209
1.159999	 0.000695	0.000230
1.173333	 0.000555	0.000271
1.186666	 0.000442	0.000294
1.199999	 0.000488	0.000321
1.213333	 0.000628	0.000337
1.226666	 0.000688	0.000312
1.239999	 0.000684	0.000343
1.253332	 0.000740	0.000502
1.266666	 0.000838	0.000665
1.279999	 0.000839	0.000708
1.293332	 0.000713	0.000647
1.306666	 0.000636	0.000522
1.319999	 0.000701	0.000369
1.333332	 0.000764	0.000228
1.346666	 0.000693	0.000117
1.359999	 0.000544	0.000081
1.373332	 0.001689	0.000868
1.386666	 0.012487	0.006732
1.399999	 0.050517	0.025206
1.413332	 0.123995	0.055984
1.426666	 0.211239	0.084105
1.439999	 0.277361	0.094669
1.453332	 0.307935	0.087751
1.466666	 0.311425	0.071707
1.479999	 0.300024	0.051872
1.493332	 0.281176	0.030447
1.506666	 0.259463	0.009693
1.519999	 0.238374	-0.007716
1.533332	 0.220198	-0.019857
1.546666	 0.205629	-0.026553
1.559999	 0.193982	-0.029118
1.573332	 0.183802	-0.029369
1.586666	 0.173924	-0.028804
1.599999	 0.164135	-0.028111
1.613332	 0.154604	-0.027230
1.626665	 0.145241	-0.025989
1.639999	 0.135828	-0.024644
1.653332	 0.126204	-0.023821
1.666665	 0.116314	-0.024001
1.679999	 0.106387	-0.025035
1.693332	 0.096896	-0.026317
1.706665	 0.088168	-0.027404
1.719999	 0.080218	-0.028121
1.733332	 0.072923	-0.028284
1.746665	 0.066236	-0.027736
1.759999	 0.060189	-0.026463
1.773332	 0.054799	-0.024511
1.786665	 0.050025	-0.021925
1.799999	 0.045681	-0.018791
1.813332	 0.041531	-0.015309
1.826665	 0.037537	-0.011724
1.839999	 0.033863	-0.008198
1.853332	 0.030664	-0.004837
1.866665	 0.027912	-0.001780
1.879999	 0.025409	0.000822
1.893332	 0.023029	0.002861
1.906665	 0.020785	0.004270
1.919999	 0.018657	0.005088
1.933332	 0.016603	0.005461
1.946665	 0.014659	0.005475
1.959998	 0.012835	0.005167
1.973332	 0.011090	0.004643
1.986665	 0.009432	0.003983
1.999998	 0.007973	0.003226
2.013332	 0.006820	0.002513
2.026665	 0.005900	0.001996
2.039999	 0.005023	0.001629
2.053332	 0.004127	0.001246
2.066665	 0.003344	0.000794
2.079998	 0.002807	0.000416
2.093332	 0.002429	0.000253
2.106665	 0.002080	0.000232
2.119998	 0.001788	0.000178
2.133332	 0.001580	0.000041
2.146665	 0.001356	-0.000128
2.159998	 0.001088	-0.000271
2.173332	 0.000910	-0.000317
2.186665	 0.000894	-0.000247
2.199998	 0.000932	-0.000143
2.213332	 0.000966	-0.000068
2.226665	 0.001090	-0.000020
2.239998	 0.001280	-0.000021
2.253332	 0.001303	-0.000046
2.266665	 0.001066	0.000010
2.279998	 0.000754	0.000109
2.293332	 0.000587	0.000073
2.306665	 0.000645	-0.000130
2.319998	 0.000827	-0.000330
2.333332	 0.000963	-0.000394
2.346665	 0.001008	-0.000362
2.359998	 0.001029	-0.000284
2.373332	 0.001075	-0.000151
2.386665	 0.001084	-0.000036
2.399998	 0.000960	-0.000021
2.413332	 0.000801	-0.000052
2.426665	 0.000779	-0.000060
2.439998	 0.000863	-0.000053
2.453331	 0.000932	-0.000025
2.466665	 0.000921	0.000012
2.479998	 0.000789	-0.000003
2.493331	 0.000600	-0.000068
2.506665	 0.000507	-0.000100
2.519998	 0.000550	-0.000056
2.533331	 0.000682	0.000039
2.546665	 0.000859	0.000119
2.559998	 0.000974	0.000113
2.573331	 0.000907	0.000019
2.586665	 0.000723	-0.000055
2.599998	 0.000583	-0.000017
2.613331	 0.000510	0.000080
2.626665	 0.000449	0.000133
2.639998	 0.000444	0.000128
2.653331	 0.000578	0.000116
2.666665	 0.000760	0.000089
2.679998	 0.000765	0.000005
2.693331	 0.000624	-0.000092
2.706665	 0.000596	-0.000113
2.719998	 0.000744	-0.000023
2.733331	 0.000889	0.000156
2.746665	 0.000852	0.000317
2.759998	 0.000627	0.000339
2.773331	 0.000427	0.000250
2.786664	 0.000427	0.000163
2.799998	 0.000522	0.000115
2.813331	 0.000515	0.000071
2.826664	 0.000438	-0.000007
2.839998	 0.000502	-0.000102
2.853331	 0.000703	-0.000119
2.866664	 0.000746	0.000002
2.879998	 0.000475	0.000227
2.893331	 0.000108	0.000444
2.906664	 -0.000049	0.000530
2.919998	 0.000021	0.000480
2.933331	 0.000100	0.000391
2.946664	 0.000089	0.000291
2.959998	 0.000059	0.000147
2.973331	 0.000058	-0.000041
2.986664	 0.000058	-0.000211
2.999998	 0.000053	-0.000300
3.013331	 0.000071	-0.000314
3.026664	 0.000104	-0.000300
3.039998	 0.000129	-0.000253
3.053331	 0.000160	-0.000135
3.066664	 0.000204	-0.000024
3.079998	 0.000234	-0.000065
3.093331	 0.000231	-0.000240
3.106664	 0.000217	-0.000360
3.119998	 0.000276	-0.000305
3.133331	 0.000466	-0.000167
3.146664	 0.000700	-0.000121
3.159997	 0.000819	-0.000205
3.173331	 0.000779	-0.000308
3.186664	 0.000643	-0.000315
3.199997	 0.000468	-0.000218
3.213331	 0.000373	-0.000100
3.226664	 0.000457	-0.000030
3.239997	 0.000536	-0.000017
3.253331	 0.000380	-0.000074
3.266664	 0.000124	-0.000204
3.279997	 0.000009	-0.000331
3.293331	 0.000046	-0.000361
3.306664	 0.000164	-0.000262
3.319997	 0.000331	-0.000079
3.333331	 0.000478	0.000066
3.346664	 0.000568	0.000095
3.359997	 0.000605	0.000073
3.373331	 0.000578	0.000065
3.386664	 0.000517	0.000075
3.399997	 0.000484	0.000088
3.413331	 0.000490	0.000088
3.426664	 0.000496	0.000072
3.439997	 0.000484	0.000031
3.453331	 0.000431	-0.000045
3.466664	 0.000372	-0.000105
3.479997	 0.000392	-0.000107
3.493330	 0.000455	-0.000077
3.506664	 0.000449	-0.000022
3.519997	 0.000348	0.000052
3.533330	 0.000240	0.000103
3.546664	 0.000226	0.000108
3.559997	 0.000303	0.000072
3.573330	 0.000363	0.000027
3.586664	 0.000366	0.000003
3.599997	 0.000396	-0.000022
3.613330	 0.000444	-0.000064
3.626664	 0.000370	-0.000087
3.639997	 0.000208	-0.000097
3.653330	 0.000158	-0.000102
3.666664	 0.000216	-0.000053
3.679997	 0.000187	0.000064
3.693330	 0.000081	0.000167
3.706664	 0.000097	0.000175
3.719997	 0.000285	0.000111
3.733330	 0.000516	0.000079
3.746664	 0.000636	0.000130
3.759997	 0.000602	0.000194
3.773330	 0.000603	0.000217
3.786664	 0.000788	0.000243
3.799997	 0.000998	0.000303
3.813330	 0.001053	0.000345
3.826663	 0.001003	0.000300
3.839997	 0.000932	0.000210
3.853330	 0.000814	0.000191
3.866663	 0.000654	0.000270
3.879997	 0.000553	0.000315
3.893330	 0.000534	0.000240
3.906663	 0.000522	0.000146
3.919997	 0.000533	0.000108
3.933330	 0.000656	0.000077
3.946663	 0.000834	0.000025
3.959997	 0.000843	-0.000077
3.973330	 0.000606	-0.000241
3.986663	 0.000291	-0.000344
3.999997	 0.000078	-0.000280
4.013330	 0.000069	-0.000138
4.026663	 0.000269	-0.000035
4.039997	 0.000470	0.000029
4.053330	 0.000454	0.000038
4.066663	 0.000306	-0.000006
4.079997	 0.000247	0.000013
4.093330	 0.000295	0.000141
4.106663	 0.000371	0.000204
4.119997	 0.000522	0.000077
4.133330	 0.000739	-0.000082
4.146663	 0.000866	-0.000039
4.159997	 0.000848	0.000190
4.173330	 0.000784	0.000366
4.186663	 0.000747	0.000347
4.199996	 0.000743	0.000232
4.213330	 0.000738	0.000157
4.226663	 0.000706	0.000113
4.239996	 0.000667	0.000070
4.253330	 0.000710	0.000101
4.266663	 0.000852	0.000213
4.279996	 0.000955	0.000298
4.293330	 0.000867	0.000307
4.306663	 0.000616	0.000290
4.319996	 0.000389	0.000314
4.333330	 0.000346	0.000397
4.346663	 0.000477	0.000497
4.359996	 0.000638	0.000547
4.373330	 0.000744	0.000533
4.386663	 0.000841	0.000445
4.399996	 0.000903	0.000250
4.413330	 0.000812	0.000012
4.426663	 0.000598	-0.000121
4.439996	 0.000441	-0.000125
4.453330	 0.000404	-0.000111
4.466663	 0.000383	-0.000136
4.479996	 0.000379	-0.000181
4.493330	 0.000527	-0.000194
4.506663	 0.000774	-0.000128
4.519996	 0.000899	-0.000013
4.533329	 0.000851	0.000088
4.546663	 0.000723	0.000170
4.559996	 0.000559	0.000242
4.573329	 0.000388	0.000243
4.586663	 0.000257	0.000141
4.599996	 0.000176	0.000041
4.613329	 0.000167	0.000043
4.626663	 0.000299	0.000090
4.639996	 0.000511	0.000108
4.653329	 0.000614	0.000140
4.666663	 0.000550	0.000221
4.679996	 0.000437	0.000298
4.693329	 0.000386	0.000296
4.706663	 0.000381	0.000206
4.719996	 0.000418	0.000122
4.733329	 0.000569	0.000183
4.746663	 0.000781	0.000370
4.759996	 0.000917	0.000493
4.773329	 0.000987	0.000447
4.786663	 0.001066	0.000333
4.799996	 0.001125	0.000307
4.813329	 0.001139	0.000382
4.826663	 0.001150	0.000465
4.839996	 0.001140	0.000532
4.853329	 0.001036	0.000602
4.866663	 0.000855	0.000578
4.879996	 0.000730	0.000366
4.893329	 0.000773	0.000092
4.906662	 0.000936	-0.000047
4.919996	 0.001049	-0.000040
4.933329	 0.001086	0.000022
4.946662	 0.001142	0.000104
4.959996	 0.001133	0.000238
4.973329	 0.000944	0.000448
4.986662	 0.000730	0.000654
4.999996	 0.000669	0.000762
5.013329	 0.000736	0.000817
5.026662	 0.000873	0.000868
5.039996	 0.000971	0.000867
5.053329	 0.000897	0.000812
5.066662	 0.000720	0.000758
5.079996	 0.000610	0.000721
5.093329	 0.000664	0.000724
5.106662	 0.000874	0.000811
5.119996	 0.001105	0.000973
5.133329	 0.001195	0.001142
5.146662	 0.001171	0.001223
5.159996	 0.001209	0.001181
5.173329	 0.001390	0.001105
5.186662	 0.001595	0.001114
5.199996	 0.001678	0.001186
5.213329	 0.001658	0.001220
5.226662	 0.001636	0.001191
5.239995	 0.001553	0.001107
5.253329	 0.001297	0.000957
5.266662	 0.000963	0.000830
5.279995	 0.000756	0.000853
5.293329	 0.000733	0.000965
5.306662	 0.000811	0.000978
5.319995	 0.000916	0.000849
5.333329	 0.001020	0.000733
5.346662	 0.001118	0.000735
5.359995	 0.001175	0.000788
5.373329	 0.001185	0.000795
5.386662	 0.001249	0.000747
5.399995	 0.001417	0.000722
5.413329	 0.001533	0.000795
5.426662	 0.001447	0.000895
5.439995	 0.001222	0.000901
5.453329	 0.001039	0.000823
5.466662	 0.000992	0.000732
5.479995	 0.001018	0.000651
5.493329	 0.001002	0.000618
5.506662	 0.000902	0.000688
5.519995	 0.000776	0.000807
5.533329	 0.000744	0.000865
5.546662	 0.000895	0.000844
5.559995	 0.001196	0.000866
5.573328	 0.001567	0.001047
5.586662	 0.001940	0.001261
5.599995	 0.002194	0.001293
5.613328	 0.002247	0.001188
5.626662	 0.002227	0.001136
5.639995	 0.002283	0.001152
5.653328	 0.002402	0.001174
5.666662	 0.002598	0.001238
5.679995	 0.002980	0.001370
5.693328	 0.003504	0.001529
5.706662	 0.003951	0.001700
5.719995	 0.004221	0.001881
5.733328	 0.004380	0.002029
5.746662	 0.004527	0.002136
5.759995	 0.004791	0.002256
5.773328	 0.005261	0.002418
5.786662	 0.005854	0.002623
5.799995	 0.006406	0.002922
5.813328	 0.006793	0.003339
5.826662	 0.006978	0.003765
5.839995	 0.007129	0.004050
5.853328	 0.007491	0.004224
5.866662	 0.008068	0.004467
5.879995	 0.008729	0.004840
5.893328	 0.009470	0.005278
5.906662	 0.010303	0.005777
5.919995	 0.011150	0.006373
5.933328	 0.011956	0.006992
5.946661	 0.012721	0.007491
5.959995	 0.013430	0.007848
5.973328	 0.014054	0.008208
5.986661	 0.014586	0.008664
5.999995	 0.015026	0.009118
6.013328	 0.015334	0.009409
6.026661	 0.015530	0.009518
6.039995	 0.015750	0.009586
6.053328	 0.016059	0.009710
6.066661	 0.016337	0.009870
6.079995	 0.016443	0.010033
6.093328	 0.016356	0.010173
6.106661	 0.016229	0.010316
6.119995	 0.016275	0.010525
6.133328	 0.016463	0.010751
6.146661	 0.016550	0.010855
6.159995	 0.016455	0.010820
6.173328	 0.016289	0.010789
6.186661	 0.016144	0.010846
6.199995	 0.016095	0.010919
6.213328	 0.016165	0.010944
6.226661	 0.016291	0.010986
6.239995	 0.016486	0.011160
6.253328	 0.016794	0.011455
6.266661	 0.017091	0.011736
6.279994	 0.017229	0.011882
6.293328	 0.017260	0.011913
6.306661	 0.017310	0.011946
6.319994	 0.017391	0.012075
6.333328	 0.017474	0.012307
6.346661	 0.017566	0.012519
6.359994	 0.017664	0.012622
6.373328	 0.017788	0.012732
6.386661	 0.018014	0.012932
6.399994	 0.018371	0.013146
6.413328	 0.018742	0.013293
6.426661	 0.018985	0.013360
6.439994	 0.019112	0.013373
6.453328	 0.019195	0.013340
6.466661	 0.019286	0.013277
6.479994	 0.019458	0.013261
6.493328	 0.019731	0.013403
6.506661	 0.020048	0.013746
6.519994	 0.020404	0.014173
6.533328	 0.020727	0.014469
6.546661	 0.020807	0.014546
6.559994	 0.020627	0.014489
6.573328	 0.020426	0.014450
6.586661	 0.020353	0.014536
6.599994	 0.020355	0.014700
6.613328	 0.020338	0.014774
6.626661	 0.020333	0.014736
6.639994	 0.020464	0.014737
6.653327	 0.020776	0.014826
6.666661	 0.021175	0.014918
6.679994	 0.021541	0.014989
6.693327	 0.021803	0.015091
6.706661	 0.021966	0.015226
6.719994	 0.022095	0.015388
6.733327	 0.022262	0.015582
6.746661	 0.022472	0.015726
6.759994	 0.022678	0.015744
6.773327	 0.022866	0.015754
6.786661	 0.023060	0.015921
6.799994	 0.023265	0.016196
6.813327	 0.023481	0.016385
6.826661	 0.023630	0.016398
6.839994	 0.023622	0.016322
6.853327	 0.023571	0.016300
6.866661	 0.023709	0.016400
6.879994	 0.024076	0.016574
6.893327	 0.024472	0.016742
6.906661	 0.024702	0.016835
6.919994	 0.024800	0.016840
6.933327	 0.024992	0.016885
6.946661	 0.025974	0.017313
6.959994	 0.029852	0.018963
6.973327	 0.039846	0.023173
6.986660	 0.056628	0.030283
6.999994	 0.074557	0.037881
7.013327	 0.084711	0.042137
7.026660	 0.083000	0.041361
7.039994	 0.072933	0.037134
7.053327	 0.060606	0.032057
7.066660	 0.049844	0.027695
7.079994	 0.041765	0.024514
7.093327	 0.036206	0.022411
7.106660	 0.032605	0.021004
7.119994	 0.030367	0.020013
7.133327	 0.029109	0.019421
7.146660	 0.028593	0.019209
7.159994	 0.028497	0.019174
7.173327	 0.028518	0.019114
7.186660	 0.028544	0.019058
7.199994	 0.028578	0.019108
7.213327	 0.028650	0.019180
7.226660	 0.028742	0.019118
7.239994	 0.028788	0.018954
7.253327	 0.029253	0.019027
7.266660	 0.031771	0.020109
7.279994	 0.038203	0.023072
7.293327	 0.047894	0.027624
7.306660	 0.056495	0.031663
7.319993	 0.059409	0.032952
7.333327	 0.056225	0.031332
7.346660	 0.050216	0.028439
7.359993	 0.044436	0.025752
7.373327	 0.039995	0.023736
7.386660	 0.036892	0.022327
7.399993	 0.034815	0.021421
7.413327	 0.033439	0.020931
7.426660	 0.032593	0.020710
7.439993	 0.032197	0.020620
7.453327	 0.032156	0.020651
7.466660	 0.032431	0.020876
7.479993	 0.033089	0.021278
7.493327	 0.034068	0.021698
7.506660	 0.034980	0.021963
7.519993	 0.035413	0.022041
7.533327	 0.035331	0.022051
7.546660	 0.035001	0.022089
7.559993	 0.034668	0.022118
7.573327	 0.034401	0.022102
7.586660	 0.034150	0.022066
7.599993	 0.033939	0.022042
7.613327	 0.033932	0.022076
7.626660	 0.034184	0.022198
7.639993	 0.034553	0.022334
7.653327	 0.034916	0.022353
7.666660	 0.035221	0.022240
7.679993	 0.035404	0.022144
7.693326	 0.035445	0.022231
7.706660	 0.035397	0.022482
7.719993	 0.035344	0.022711
7.733326	 0.035394	0.022832
7.746660	 0.035637	0.022967
7.759993	 0.036096	0.023170
7.773326	 0.036634	0.023322
7.786660	 0.036949	0.023365
7.799993	 0.036924	0.023377
7.813326	 0.036842	0.023412
7.826660	 0.036943	0.023458
7.839993	 0.037114	0.023531
7.853326	 0.037212	0.023642
7.866660	 0.037265	0.023690
7.879993	 0.037295	0.023625
7.893326	 0.037318	0.023609
7.906660	 0.037457	0.023785
7.919993	 0.037763	0.024074
7.933326	 0.038073	0.024300
7.946660	 0.038254	0.024377
7.959993	 0.038497	0.024371
7.973326	 0.039037	0.024409
7.986660	 0.039731	0.024532
7.999993	 0.040284	0.024676
8.013327	 0.040613	0.024758
8.026660	 0.040773	0.024741
8.039993	 0.040725	0.024633
8.053327	 0.040420	0.024449
8.066660	 0.040064	0.024256
8.079993	 0.039982	0.024194
8.093327	 0.040191	0.024313
8.106660	 0.040395	0.024536
8.119993	 0.040428	0.024800
8.133327	 0.040389	0.025040
8.146660	 0.040334	0.025140
8.159993	 0.040235	0.025077
8.173326	 0.040196	0.024964
8.186660	 0.040347	0.024889
8.199993	 0.040617	0.024830
8.213326	 0.040834	0.024808
8.226660	 0.040978	0.024877
8.239993	 0.041188	0.024985
8.253326	 0.041525	0.025054
8.266660	 0.041845	0.025109
8.279993	 0.042002	0.025197
8.293326	 0.042067	0.025314
8.306660	 0.042186	0.025436
8.319993	 0.042363	0.025548
8.333326	 0.042496	0.025683
8.346660	 0.042557	0.025859
8.359993	 0.042606	0.025985
8.373326	 0.042678	0.026009
8.386660	 0.042826	0.026003
8.399993	 0.043127	0.026006
8.413326	 0.043499	0.026010
8.426660	 0.043806	0.026048
8.439993	 0.044042	0.026096
8.453326	 0.044211	0.026066
8.466660	 0.044300	0.025979
8.479993	 0.044374	0.025946
8.493326	 0.044457	0.026047
8.506660	 0.044440	0.026269
8.519993	 0.044303	0.026527
8.533326	 0.044235	0.026724
8.546659	 0.044360	0.026826
8.559993	 0.044603	0.026852
8.573326	 0.044863	0.026834
8.586659	 0.045013	0.026829
8.599993	 0.044998	0.026882
8.613326	 0.045010	0.026997
8.626659	 0.045195	0.027204
8.639993	 0.045409	0.027439
8.653326	 0.045514	0.027510
8.666659	 0.045608	0.027411
8.679993	 0.045816	0.027381
8.693326	 0.046086	0.027548
8.706659	 0.046340	0.027837
8.719993	 0.046609	0.028158
8.733326	 0.046887	0.028384
8.746659	 0.047127	0.028353
8.759993	 0.047400	0.028131
8.773326	 0.047778	0.028016
8.786659	 0.048144	0.028149
8.799993	 0.048357	0.028378
8.813326	 0.048399	0.028508
8.826659	 0.048352	0.028503
8.839993	 0.048377	0.028515
8.853326	 0.048636	0.028717
8.866659	 0.049113	0.029082
8.879992	 0.049565	0.029414
8.893326	 0.049775	0.029544
8.906659	 0.050069	0.029486
8.919992	 0.051990	0.029846
8.933326	 0.058850	0.032156
8.946659	 0.074123	0.037911
8.959992	 0.096391	0.046400
8.973326	 0.117551	0.054350
8.986659	 0.130399	0.059117
8.999992	 0.135527	0.061186
9.013326	 0.136588	0.061981
9.026659	 0.133179	0.061093
9.039992	 0.123258	0.057564
9.053326	 0.108569	0.052097
9.066659	 0.093504	0.046428
9.079992	 0.080951	0.041654
9.093326	 0.071480	0.037958
9.106659	 0.064694	0.035165
9.119992	 0.059981	0.033107
9.133326	 0.056828	0.031703
9.146659	 0.054904	0.030894
9.159992	 0.053815	0.030544
9.173326	 0.053144	0.030429
9.186659	 0.052718	0.030326
9.199992	 0.052550	0.030142
9.213326	 0.052569	0.029986
9.226659	 0.052583	0.030034
9.239992	 0.052511	0.030249
9.253325	 0.052483	0.030392
9.266659	 0.052646	0.030383
9.279992	 0.052967	0.030378
9.293325	 0.053292	0.030444
9.306659	 0.053496	0.030528
9.319992	 0.053537	0.030659
9.333325	 0.053465	0.030867
9.346659	 0.053398	0.031069
9.359992	 0.053443	0.031153
9.373325	 0.053598	0.031068
9.386659	 0.053789	0.030908
9.399992	 0.053996	0.030854
9.413325	 0.054207	0.030980
9.426659	 0.054364	0.031200
9.439992	 0.054435	0.031431
9.453325	 0.054494	0.031653
9.466659	 0.054680	0.031803
9.479992	 0.055024	0.031829
9.493325	 0.055379	0.031828
9.506659	 0.055598	0.031934
9.519992	 0.055690	0.032123
9.533325	 0.055748	0.032261
9.546659	 0.055859	0.032284
9.559992	 0.056062	0.032260
9.573325	 0.056319	0.032261
9.586658	 0.056579	0.032260
9.599992	 0.056764	0.032259
9.613325	 0.056875	0.032378
9.626658	 0.057053	0.032654
9.639992	 0.057337	0.032957
9.653325	 0.057585	0.033155
9.666658	 0.057731	0.033234
9.679992	 0.057895	0.033264
9.693325	 0.058177	0.033274
9.706658	 0.058482	0.033276
9.719992	 0.058595	0.033324
9.733325	 0.058390	0.033368
9.746658	 0.058013	0.033255
9.759992	 0.057843	0.033042
9.773325	 0.058008	0.032942
9.786658	 0.058186	0.032956
9.799992	 0.058137	0.032982
9.813325	 0.058028	0.033042
9.826658	 0.058136	0.033136
9.839992	 0.058562	0.033210
9.853325	 0.059171	0.033312
9.866658	 0.059646	0.033478
9.879992	 0.059770	0.033585
9.893325	 0.059682	0.033550
9.906658	 0.059688	0.033527
9.919991	 0.059893	0.033648
9.933325	 0.060202	0.033785
9.946658	 0.060510	0.033773
9.959991	 0.060707	0.033644
9.973325	 0.060746	0.033523
9.986658	 0.060821	0.033483
9.999991	 0.061385	0.033574
10.013325	 0.062811	0.033870
10.026658	 0.064949	0.034460
10.039991	 0.066991	0.035246
10.053325	 0.068015	0.035840
10.066658	 0.067922	0.035980
10.079991	 0.067560	0.035916
10.093325	 0.067697	0.036042
10.106658	 0.068278	0.036363
10.119991	 0.068851	0.036647
10.133325	 0.069346	0.036914
10.146658	 0.069951	0.037361
10.159991	 0.070451	0.037863
10.173325	 0.070294	0.038029
10.186658	 0.069276	0.037744
10.199991	 0.067758	0.037220
10.213325	 0.066271	0.036642
10.226658	 0.065114	0.036070
10.239991	 0.064323	0.035563
10.253325	 0.063751	0.035156
10.266658	 0.063229	0.034778
10.279991	 0.062798	0.034410
10.293324	 0.062598	0.034176
10.306658	 0.062589	0.034152
10.319991	 0.062644	0.034233
10.333324	 0.062773	0.034270
10.346658	 0.063038	0.034244
10.359991	 0.063323	0.034253
10.373324	 0.063438	0.034338
10.386658	 0.063395	0.034428
10.399991	 0.063307	0.034453
10.413324	 0.063214	0.034416
10.426658	 0.063190	0.034364
10.439991	 0.063307	0.034321
10.453324	 0.063488	0.034271
10.466658	 0.063571	0.034183
10.479991	 0.063546	0.034078
10.493324	 0.063689	0.034020
10.506658	 0.064244	0.034063
10.519991	 0.065035	0.034257
10.533324	 0.065673	0.034573
10.546658	 0.065996	0.034898
10.559991	 0.066069	0.035157
10.573324	 0.066056	0.035303
10.586658	 0.066250	0.035321
10.599991	 0.066835	0.035357
10.613324	 0.067563	0.035514
10.626657	 0.067980	0.035607
10.639991	 0.067895	0.035489
10.653324	 0.067501	0.035315
10.666657	 0.067139	0.035235
10.679991	 0.066991	0.035165
10.693324	 0.066980	0.035018
10.706657	 0.066961	0.034877
10.719991	 0.066942	0.034850
10.733324	 0.067106	0.034979
10.746657	 0.067585	0.035243
10.759991	 0.068298	0.035538
10.773324	 0.069026	0.035753
10.786657	 0.069561	0.035857
10.799991	 0.070008	0.035945
10.813324	 0.070968	0.036284
10.826657	 0.072947	0.037105
10.839991	 0.075474	0.038162
10.853324	 0.077272	0.038845
10.866657	 0.077507	0.038859
10.879991	 0.076627	0.038477
10.893324	 0.075805	0.038128
10.906657	 0.075687	0.037966
10.919991	 0.075827	0.037855
10.933324	 0.075417	0.037583
10.946657	 0.074215	0.037035
10.959991	 0.072541	0.036302
10.973324	 0.070821	0.035624
10.986657	 0.069417	0.035143
10.999990	 0.068511	0.034822
11.013324	 0.067987	0.034581
11.026657	 0.067650	0.034381
11.039990	 0.067443	0.034196
11.053324	 0.067347	0.034005
11.066657	 0.067328	0.033827
11.079990	 0.067405	0.033706
11.093324	 0.067572	0.033664
11.106657	 0.067722	0.033696
11.119990	 0.067696	0.033742
11.133324	 0.067451	0.033750
11.146657	 0.067205	0.033751
11.159990	 0.067202	0.033746
11.173324	 0.067445	0.033642
11.186657	 0.067812	0.033446
11.199990	 0.068174	0.033290
11.213324	 0.068385	0.033230
11.226657	 0.068394	0.033258
11.239990	 0.068347	0.033361
11.253324	 0.068469	0.033462
11.266657	 0.068783	0.033486
11.279990	 0.069148	0.033478
11.293324	 0.069528	0.033616
11.306657	 0.070049	0.034002
11.319990	 0.070799	0.034490
11.333323	 0.071571	0.034787
11.346657	 0.072087	0.034797
11.359990	 0.072507	0.034813
11.373323	 0.073265	0.035191
11.386657	 0.074438	0.035864
11.399990	 0.075618	0.036388
11.413323	 0.076303	0.036469
11.426657	 0.076261	0.036176
11.439990	 0.075674	0.035725
11.453323	 0.074998	0.035356
11.466657	 0.074598	0.035222
11.479990	 0.074508	0.035210
11.493323	 0.074446	0.035059
11.506657	 0.074082	0.034681
11.519990	 0.073337	0.034204
11.533323	 0.072439	0.033797
11.546657	 0.071704	0.033511
11.559990	 0.071277	0.033267
11.573323	 0.071078	0.033052
11.586657	 0.070940	0.032932
11.599990	 0.070726	0.032845
11.613323	 0.070438	0.032679
11.626657	 0.070217	0.032498
11.639990	 0.070126	0.032395
11.653323	 0.070097	0.032346
11.666656	 0.070111	0.032359
11.679990	 0.070218	0.032476
11.693323	 0.070446	0.032592
11.706656	 0.070844	0.032550
11.719990	 0.071378	0.032396
11.733323	 0.071876	0.032360
11.746656	 0.072375	0.032548
11.759990	 0.073315	0.032898
11.773323	 0.075127	0.033415
11.786656	 0.077681	0.034101
11.799990	 0.080112	0.034733
11.813323	 0.081310	0.035030
11.826656	 0.080836	0.034884
11.839990	 0.079204	0.034326
11.853323	 0.077247	0.033555
11.866656	 0.075502	0.032858
11.879990	 0.074199	0.032362
11.893323	 0.073381	0.032051
11.906656	 0.072872	0.031883
11.919990	 0.072445	0.031753
11.933323	 0.072066	0.031566
11.946656	 0.071812	0.031310
11.959990	 0.071721	0.030975
11.973323	 0.071730	0.030550
11.986656	 0.071708	0.030138
11.999990	 0.071611	0.029934
12.013323	 0.071513	0.030012
12.026656	 0.071483	0.030234
12.039989	 0.071571	0.030406
12.053323	 0.071855	0.030479
12.066656	 0.072314	0.030494
12.079989	 0.072795	0.030469
12.093323	 0.073143	0.030402
12.106656	 0.073268	0.030262
12.119989	 0.073238	0.030086
12.133323	 0.073247	0.029994
12.146656	 0.073337	0.029975
12.159989	 0.073345	0.029851
12.173323	 0.073220	0.029586
12.186656	 0.073078	0.029336
12.199989	 0.072933	0.029171
12.213323	 0.072716	0.029038
12.226656	 0.072451	0.028929
12.239989	 0.072192	0.028866
12.253323	 0.071954	0.028797
12.266656	 0.071784	0.028646
12.279989	 0.071781	0.028439
12.293323	 0.071948	0.028297
12.306656	 0.072183	0.028342
12.319989	 0.072475	0.028533
12.333323	 0.072870	0.028659
12.346656	 0.073334	0.028624
12.359989	 0.073797	0.028573
12.373322	 0.074181	0.028645
12.386656	 0.074468	0.028827
12.399989	 0.074809	0.029041
12.413322	 0.075306	0.029220
12.426656	 0.075686	0.029304
12.439989	 0.075577	0.029241
12.453322	 0.075013	0.028989
12.466656	 0.074341	0.028590
12.479989	 0.073826	0.028191
12.493322	 0.073566	0.027911
12.506656	 0.073530	0.027767
12.519989	 0.073584	0.027719
12.533322	 0.073624	0.027724
12.546656	 0.073679	0.027795
12.559989	 0.073807	0.027930
12.573322	 0.073965	0.028009
12.586656	 0.074032	0.027936
12.599989	 0.073993	0.027798
12.613322	 0.074005	0.027719
12.626656	 0.074152	0.027703
12.639989	 0.074337	0.027706
12.653322	 0.074439	0.027711
12.666656	 0.074396	0.027699
12.679989	 0.074232	0.027687
12.693322	 0.074068	0.027754
12.706656	 0.074040	0.027930
12.719989	 0.074176	0.028123
12.733322	 0.074363	0.028224
12.746655	 0.074482	0.028187
12.759989	 0.074572	0.028034
12.773322	 0.074741	0.027859
12.786655	 0.075008	0.027845
12.799989	 0.075248	0.028052
12.813322	 0.075343	0.028295
12.826655	 0.075359	0.028363
12.839989	 0.075351	0.028209
12.853322	 0.075253	0.027944
12.866655	 0.075118	0.027777
12.879989	 0.075074	0.027835
12.893322	 0.075141	0.028015
12.906655	 0.075249	0.028101
12.919989	 0.075298	0.027961
12.933322	 0.075225	0.027655
12.946655	 0.075136	0.027396
12.959989	 0.075231	0.027334
12.973322	 0.075481	0.027432
12.986655	 0.075625	0.027588
12.999989	 0.075508	0.027689
13.013322	 0.075213	0.027655
13.026655	 0.074956	0.027521
13.039989	 0.074852	0.027364
13.053322	 0.074819	0.027232
13.066655	 0.074778	0.027220
13.079988	 0.074766	0.027367
13.093322	 0.074798	0.027517
13.106655	 0.074796	0.027508
13.119988	 0.074727	0.027377
13.133322	 0.074681	0.027293
13.146655	 0.074681	0.027321
13.159988	 0.074614	0.027323
13.173322	 0.074450	0.027178
13.186655	 0.074344	0.026980
13.199988	 0.074468	0.026862
13.213322	 0.074821	0.026828
13.226655	 0.075193	0.026873
13.239988	 0.075331	0.027012
13.253322	 0.075205	0.027188
13.266655	 0.075025	0.027314
13.279988	 0.074986	0.027377
13.293322	 0.075092	0.027380
13.306655	 0.075257	0.027297
13.319988	 0.075375	0.027165
13.333322	 0.075382	0.027114
13.346655	 0.075371	0.027181
13.359988	 0.075419	0.027240
13.373322	 0.075448	0.027191
13.386655	 0.075397	0.027060
13.399988	 0.075301	0.026886
13.413321	 0.075235	0.026742
13.426655	 0.075234	0.026733
13.439988	 0.075275	0.026829
13.453321	 0.075416	0.026911
13.466655	 0.075707	0.026985
13.479988	 0.075970	0.027091
13.493321	 0.076018	0.027133
13.506655	 0.075912	0.027061
13.519988	 0.075801	0.026971
13.533321	 0.075748	0.026867
13.546655	 0.075727	0.026672
13.559988	 0.075657	0.026456
13.573321	 0.075515	0.026361
13.586655	 0.075389	0.026422
13.599988	 0.075334	0.026580
13.613321	 0.075332	0.026709
13.626655	 0.075343	0.026738
13.639988	 0.075315	0.026754
13.653321	 0.075242	0.026821
13.666655	 0.075213	0.026869
13.679988	 0.075318	0.026876
13.693321	 0.075540	0.026884
13.706655	 0.075769	0.026857
13.719988	 0.075912	0.026774
13.733321	 0.075946	0.026702
13.746655	 0.075889	0.026671
13.759988	 0.075796	0.026660
13.773321	 0.075726	0.026701
13.786654	 0.075713	0.026783
13.799988	 0.075775	0.026762
13.813321	 0.075844	0.026594
13.826654	 0.075816	0.026472
13.839988	 0.075736	0.026506
13.853321	 0.075721	0.026525
13.866654	 0.075783	0.026343
13.879988	 0.075894	0.026062
13.893321	 0.076019	0.025947
13.906654	 0.076065	0.026090
13.919988	 0.075983	0.026336
13.933321	 0.075877	0.026480
13.946654	 0.075877	0.026428
13.959988	 0.075929	0.026245
13.973321	 0.075912	0.026102
13.986654	 0.075860	0.026090
13.999988	 0.075876	0.026150
14.013321	 0.075931	0.026198
14.026654	 0.075951	0.026212
14.039988	 0.075952	0.026205
14.053321	 0.076006	0.026179
14.066654	 0.076108	0.026126
14.079988	 0.076217	0.026076
14.093321	 0.076333	0.026084
14.106654	 0.076412	0.026142
14.119987	 0.076325	0.026168
14.133321	 0.076093	0.026087
14.146654	 0.075946	0.025930
14.159987	 0.075996	0.025857
14.173321	 0.076117	0.025964
14.186654	 0.076205	0.026116
14.199987	 0.076258	0.026126
14.213321	 0.076233	0.025949
14.226654	 0.076067	0.025688
14.239987	 0.075865	0.025550
14.253321	 0.075850	0.025665
14.266654	 0.076057	0.025886
14.279987	 0.076259	0.025945
14.293321	 0.076324	0.025787
14.306654	 0.076368	0.025622
14.319987	 0.076516	0.025644
14.333321	 0.076704	0.025788
14.346654	 0.076773	0.025856
14.359987	 0.076717	0.025827
14.373321	 0.076677	0.025838
14.386654	 0.076621	0.025878
14.399987	 0.076392	0.025804
14.413321	 0.076058	0.025633
14.426654	 0.075829	0.025503
14.439987	 0.075751	0.025476
14.453321	 0.075797	0.025511
14.466654	 0.076007	0.025493
14.479987	 0.076305	0.025357
14.493320	 0.076481	0.025220
14.506654	 0.076466	0.025195
14.519987	 0.076436	0.025203
14.533320	 0.076538	0.025187
14.546654	 0.076708	0.025238
14.559987	 0.076823	0.025338
14.573320	 0.076815	0.025321
14.586654	 0.076691	0.025178
14.599987	 0.076565	0.025111
14.613320	 0.076536	0.025192
14.626654	 0.076546	0.025274
14.639987	 0.076524	0.025256
14.653320	 0.076531	0.025184
14.666654	 0.076611	0.025136
14.679987	 0.076727	0.025178
14.693320	 0.076812	0.025280
14.706654	 0.076812	0.025321
14.719987	 0.076758	0.025247
14.733320	 0.076717	0.025097
14.746654	 0.076691	0.024928
14.759987	 0.076633	0.024823
14.773320	 0.076566	0.024866
14.786654	 0.076560	0.025010
14.799987	 0.076614	0.025081
14.813320	 0.076720	0.024959
14.826653	 0.076926	0.024722
14.839987	 0.077157	0.024585
14.853320	 0.077184	0.024706
14.866653	 0.077007	0.025015
14.879987	 0.076903	0.025282
14.893320	 0.076967	0.025353
14.906653	 0.077113	0.025319
14.919987	 0.077306	0.025355
14.933320	 0.077464	0.025425
14.946653	 0.077544	0.025384
14.959987	 0.077617	0.025286
14.973320	 0.077707	0.025288
14.986653	 0.077797	0.025384
14.999987	 0.077846	0.025444
15.013320	 0.077764	0.025425
15.026653	 0.077590	0.025394
15.039987	 0.077492	0.025410
15.053320	 0.077546	0.025449
15.066653	 0.077659	0.025428
15.079987	 0.077677	0.025275
15.093320	 0.077573	0.025015
15.106653	 0.077447	0.024740
15.119987	 0.077344	0.024477
15.133320	 0.077205	0.024247
15.146653	 0.077025	0.024149
15.159986	 0.076916	0.024175
15.173320	 0.076947	0.024134
15.186653	 0.076995	0.023902
15.199986	 0.076908	0.023584
15.213320	 0.076707	0.023298
15.226653	 0.076453	0.023001
15.239986	 0.076099	0.022640
15.253320	 0.075684	0.022292
15.266653	 0.075331	0.022042
15.279986	 0.075046	0.021866
15.293320	 0.074806	0.021657
15.306653	 0.074673	0.021397
15.319986	 0.074629	0.021188
15.333320	 0.074547	0.021097
15.346653	 0.074421	0.021110
15.359986	 0.074383	0.021188
15.373320	 0.074495	0.021251
15.386653	 0.074724	0.021251
15.399986	 0.074979	0.021277
15.413320	 0.075178	0.021445
15.426653	 0.075367	0.021669
15.439986	 0.075594	0.021821
15.453320	 0.075779	0.021967
15.466653	 0.075892	0.022194
15.479986	 0.075979	0.022390
15.493320	 0.076010	0.022418
15.506653	 0.075946	0.022352
15.519986	 0.075886	0.022395
15.533319	 0.075958	0.022568
15.546653	 0.076174	0.022725
15.559986	 0.076460	0.022846
15.573319	 0.076785	0.023058
15.586653	 0.077145	0.023354
15.599986	 0.077446	0.023591
15.613319	 0.077538	0.023707
15.626653	 0.077450	0.023709
15.639986	 0.077440	0.023639
15.653319	 0.077607	0.023587
15.666653	 0.077757	0.023593
15.679986	 0.077747	0.023617
15.693319	 0.077660	0.023638
15.706653	 0.077604	0.023636
15.719986	 0.077553	0.023578
15.733319	 0.077433	0.023487
15.746653	 0.077309	0.023447
15.759986	 0.077330	0.023511
15.773319	 0.077539	0.023623
15.786653	 0.077769	0.023694
15.799986	 0.077835	0.023720
15.813319	 0.077832	0.023716
15.826653	 0.078016	0.023689
15.839986	 0.078395	0.023670
15.853319	 0.078672	0.023677
15.866652	 0.078678	0.023710
15.879986	 0.078551	0.023747
15.893319	 0.078442	0.023778
15.906652	 0.078339	0.023853
15.919986	 0.078204	0.023939
15.933319	 0.078079	0.023897
15.946652	 0.078043	0.023771
15.959986	 0.078118	0.023734
15.973319	 0.078195	0.023764
15.986652	 0.078162	0.023744
15.999986	 0.078105	0.023712
16.013319	 0.078264	0.023762
16.026653	 0.078651	0.023881
16.039988	 0.078952	0.024001
16.053322	 0.079001	0.024093
16.066656	 0.078982	0.024120
16.079990	 0.079106	0.024025
16.093325	 0.079320	0.023887
16.106659	 0.079413	0.023866
16.119993	 0.079322	0.023943
16.133327	 0.079147	0.023961
16.146662	 0.079021	0.023864
16.159996	 0.079013	0.023708
16.173330	 0.079028	0.023575
16.186665	 0.078979	0.023569
16.199999	 0.079026	0.023694
16.213333	 0.079312	0.023840
16.226667	 0.079699	0.023995
16.240002	 0.080105	0.024248
16.253336	 0.080767	0.024625
16.266670	 0.081887	0.025159
16.280005	 0.083623	0.026227
16.293339	 0.087326	0.029433
16.306673	 0.095785	0.037780
16.320007	 0.109013	0.051590
16.333342	 0.119794	0.063866
16.346676	 0.118903	0.065709
16.360010	 0.105930	0.056984
16.373344	 0.089265	0.045495
16.386679	 0.075786	0.037175
16.400013	 0.066100	0.032402
16.413347	 0.058369	0.029546
16.426682	 0.051751	0.027688
16.440016	 0.046179	0.026508
16.453350	 0.041563	0.025757
16.466684	 0.037698	0.025197
16.480019	 0.034333	0.024601
16.493353	 0.031361	0.023860
16.506687	 0.028870	0.023105
16.520021	 0.026851	0.022434
16.533356	 0.025102	0.021761
16.546690	 0.023467	0.021098
16.560024	 0.021889	0.020498
16.573359	 0.020402	0.019859
16.586693	 0.019213	0.019127
16.600027	 0.018408	0.018430
16.613361	 0.017706	0.017862
16.626696	 0.016855	0.017348
16.640030	 0.015945	0.016778
16.653364	 0.015144	0.016149
16.666698	 0.014464	0.015572
16.680033	 0.013828	0.015123
16.693367	 0.013145	0.014695
16.706701	 0.012423	0.014118
16.720036	 0.011821	0.013435
16.733370	 0.011359	0.012844
16.746704	 0.010842	0.012372
16.760038	 0.010180	0.011822
16.773373	 0.009395	0.011045
16.786707	 0.008491	0.010127
16.800041	 0.007559	0.009276
16.813375	 0.006719	0.008579
16.826710	 0.005965	0.007939
16.840044	 0.005187	0.007264
16.853378	 0.004314	0.006586
16.866713	 0.003410	0.005877
16.880047	 0.002593	0.005020
16.893381	 0.001879	0.004049
16.906715	 0.001194	0.003143
16.920050	 0.000470	0.002392
16.933384	 -0.000318	0.001763
16.946718	 -0.001155	0.001181
16.960052	 -0.001963	0.000580
16.973387	 -0.002631	-0.000084
16.986721	 -0.003120	-0.000817
17.000055	 -0.003482	-0.001566
17.013390	 -0.003804	-0.002228
17.026724	 -0.004180	-0.002738
17.040058	 -0.004636	-0.003132
17.053392	 -0.005088	-0.003484
17.066727	 -0.005432	-0.003786
17.080061	 -0.005679	-0.004021
17.093395	 -0.005878	-0.004254
17.106730	 -0.005958	-0.004526
17.120064	 -0.005888	-0.004804
17.133398	 -0.005768	-0.005056
17.146732	 -0.005605	-0.005221
17.160067	 -0.005357	-0.005239
17.173401	 -0.005098	-0.005123
17.186735	 -0.004909	-0.004917
17.200069	 -0.004771	-0.004635
17.213404	 -0.004609	-0.004295
17.226738	 -0.004325	-0.003945
17.240072	 -0.003901	-0.003621
17.253407	 -0.003453	-0.003347
17.266741	 -0.003071	-0.003147
17.280075	 -0.002723	-0.003007
17.293409	 -0.002393	-0.002863
17.306744	 -0.002121	-0.002618
17.320078	 -0.001894	-0.002212
17.333412	 -0.001646	-0.001724
17.346746	 -0.001275	-0.001312
17.360081	 -0.000671	-0.000964
17.373415	 0.000075	-0.000552
17.386749	 0.000682	-0.000101
17.400084	 0.001029	0.000257
17.413418	 0.001262	0.000465
17.426752	 0.001477	0.000604
17.440086	 0.001596	0.000789
17.453421	 0.001591	0.000999
17.466755	 0.001596	0.001115
17.480089	 0.001707	0.001156
17.493423	 0.001884	0.001250
17.506758	 0.002049	0.001400
17.520092	 0.002166	0.001521
17.533426	 0.002240	0.001618
17.546761	 0.002300	0.001729
17.560095	 0.002374	0.001855
17.573429	 0.002468	0.002003
17.586763	 0.002607	0.002142
17.600098	 0.002795	0.002174
17.613432	 0.002911	0.002108
17.626766	 0.002877	0.002079
17.640100	 0.002856	0.002133
17.653435	 0.003043	0.002227
17.666769	 0.003375	0.002342
17.680103	 0.003581	0.002466
17.693438	 0.003524	0.002553
17.706772	 0.003348	0.002585
17.720106	 0.003270	0.002614
17.733440	 0.003390	0.002667
17.746775	 0.003600	0.002697
17.760109	 0.003673	0.002692
17.773443	 0.003538	0.002649
17.786777	 0.003306	0.002536
17.800112	 0.003074	0.002412
17.813446	 0.002856	0.002398
17.826780	 0.002703	0.002506
17.840115	 0.002715	0.002622
17.853449	 0.002896	0.002593
17.866783	 0.003129	0.002414
17.880117	 0.003284	0.002261
17.893452	 0.003296	0.002242
17.906786	 0.003218	0.002285
17.920120	 0.003195	0.002332
17.933455	 0.003242	0.002362
17.946789	 0.003215	0.002323
17.960123	 0.003083	0.002261
17.973457	 0.002992	0.002290
17.986792	 0.003082	0.002444
18.000126	 0.003341	0.002707
18.013460	 0.003631	0.003004
18.026794	 0.003790	0.003151
18.040129	 0.003762	0.003046
18.053463	 0.003666	0.002829
18.066797	 0.003641	0.002716
18.080132	 0.003654	0.002812
18.093466	 0.003577	0.003078
18.106800	 0.003449	0.003341
18.120134	 0.003405	0.003401
18.133469	 0.003440	0.003253
18.146803	 0.003490	0.003089
18.160137	 0.003600	0.003013
18.173471	 0.003823	0.002948
18.186806	 0.004084	0.002862
18.200140	 0.004243	0.002811
18.213474	 0.004241	0.002784
18.226809	 0.004107	0.002737
18.240143	 0.003907	0.002708
18.253477	 0.003743	0.002727
18.266811	 0.003739	0.002714
18.280146	 0.003885	0.002629
18.293480	 0.003958	0.002584
18.306814	 0.003816	0.002662
18.320148	 0.003639	0.002807
18.333483	 0.003641	0.002903
18.346817	 0.003764	0.002899
18.360151	 0.003843	0.002850
18.373486	 0.003841	0.002779
18.386820	 0.003851	0.002651
18.400154	 0.003928	0.002546
18.413488	 0.003988	0.002538
18.426823	 0.003903	0.002576
18.440157	 0.003673	0.002619
18.453491	 0.003399	0.002665
18.466825	 0.003148	0.002700
18.480160	 0.002991	0.002695
18.493494	 0.003009	0.002622
18.506828	 0.003154	0.002539
18.520163	 0.003263	0.002552
18.533497	 0.003222	0.002655
18.546831	 0.003067	0.002778
18.560165	 0.002904	0.002896
18.573500	 0.002765	0.002968
18.586834	 0.002674	0.002907
18.600168	 0.002770	0.002709
18.613503	 0.003121	0.002527
18.626837	 0.003548	0.002486
18.640171	 0.003822	0.002572
18.653505	 0.003875	0.002731
18.666840	 0.003753	0.002884
18.680174	 0.003562	0.002952
18.693508	 0.003415	0.002944
18.706842	 0.003376	0.002915
18.720177	 0.003419	0.002896
18.733511	 0.003446	0.002919
18.746845	 0.003416	0.002946
18.760180	 0.003414	0.002883
18.773514	 0.003510	0.002763
18.786848	 0.003598	0.002711
18.800182	 0.003539	0.002728
18.813517	 0.003351	0.002739
18.826851	 0.003133	0.002769
18.840185	 0.002937	0.002826
18.853519	 0.002864	0.002843
18.866854	 0.003065	0.002829
18.880188	 0.003402	0.002890
18.893522	 0.003498	0.003022
18.906857	 0.003303	0.003076
18.920191	 0.003152	0.002988
18.933525	 0.003267	0.002857
18.946859	 0.003561	0.002815
18.960194	 0.003811	0.002888
18.973528	 0.003856	0.002965
18.986862	 0.003723	0.002912
19.000196	 0.003568	0.002774
19.013531	 0.003502	0.002748
19.026865	 0.003583	0.002861
19.040199	 0.003768	0.002946
19.053534	 0.003829	0.002942
19.066868	 0.003602	0.002905
19.080202	 0.003280	0.002839
19.093536	 0.003158	0.002729
19.106871	 0.003225	0.002634
19.120205	 0.003289	0.002601
19.133539	 0.003324	0.002611
19.146873	 0.003400	0.002644
19.160208	 0.003479	0.002691
19.173542	 0.003530	0.002738
19.186876	 0.003634	0.002779
19.200211	 0.003786	0.002778
19.213545	 0.003855	0.002730
19.226879	 0.003796	0.002706
19.240213	 0.003735	0.002708
19.253548	 0.003799	0.002699
19.266882	 0.003921	0.002729
19.280216	 0.003963	0.002829
19.293550	 0.003898	0.002914
19.306885	 0.003761	0.002904
19.320219	 0.003598	0.002799
19.333553	 0.003493	0.002661
19.346888	 0.003505	0.002568
19.360222	 0.003572	0.002544
19.373556	 0.003583	0.002559
19.386890	 0.003521	0.002608
19.400225	 0.003458	0.002693
19.413559	 0.003458	0.002811
19.426893	 0.003576	0.002920
19.440228	 0.003812	0.002929
19.453562	 0.004021	0.002827
19.466896	 0.004057	0.002741
19.480230	 0.003999	0.002789
19.493565	 0.004004	0.002919
19.506899	 0.004029	0.002944
19.520233	 0.003962	0.002808
19.533567	 0.003904	0.002711
19.546902	 0.004039	0.002778
19.560236	 0.004264	0.002873
19.573570	 0.004286	0.002882
19.586905	 0.004048	0.002855
19.600239	 0.003793	0.002859
19.613573	 0.003750	0.002881
19.626907	 0.003857	0.002874
19.640242	 0.003882	0.002834
19.653576	 0.003802	0.002818
19.666910	 0.003772	0.002898
19.680244	 0.003818	0.003058
19.693579	 0.003855	0.003168
19.706913	 0.003798	0.003092
19.720247	 0.003598	0.002858
19.733582	 0.003350	0.002659
19.746916	 0.003260	0.002634
19.760250	 0.003394	0.002710
19.773584	 0.003630	0.002764
19.786919	 0.003817	0.002780
19.800253	 0.003831	0.002784
19.813587	 0.003627	0.002812
19.826921	 0.003358	0.002888
19.840256	 0.003278	0.002959
19.853590	 0.003412	0.002973
19.866924	 0.003565	0.002943
19.880259	 0.003656	0.002936
19.893593	 0.003739	0.002985
19.906927	 0.003784	0.002975
19.920261	 0.003746	0.002787
19.933596	 0.003736	0.002559
19.946930	 0.003928	0.002533
19.960264	 0.004266	0.002723
19.973598	 0.004480	0.002913
19.986933	 0.004390	0.002942

*------------------------ End of raw data
Results for Channel	1	=	242.00	nm
Title:	Report Title
Run File:	C:\HPLC\PET 2025\2025.01.13\bm29_60c_np002.run
--------------
Injection Info
--------------
Method:	C:\METODOS EQUIPO 2 2023-2024\20241201 PET_Calibrado TPA MHET BHET DIMER.mth
Sample:	BM29_60C_np
Injection Date:	Mon Jan 13 23:44:29 2025
Manual injection
Operator:	Paloma
Instrument:	3
Notes:	
---------
Misc Info
---------
Workstation:	HPLC
Bus Address:	44
Run Time:	0.000	to	20.000	min.
-----------
Recalc Info
-----------
Recalc Method:	C:\METODOS EQUIPO 2 2023-2024\20241201 PET_Calibrado TPA MHET BHET DIMER.mth
Recalc Date:	Tue Jan 14 00:04:32 2025
Operator:	Paloma
Instrument:	3
Notes:	
Sample Rate:	5.000 Hz.
Measurement Type:	1 = Area
Calculation Type:	4 = ExtStd
Normalize Results:	No
------------------------
Peak Info for Channel 1
------------------------
3 Peaks (tR	Timeoffset	RRT	Sepcode	Width	Counts	Result	Name)
7.024	-0.035	0.0000	BB	4.88	2806731	51.931423	MHET (uM)
7.326	-0.027	0.0000	BB	5.84	1287203	15.376664	BHET (uM)
9.011	-0.099	0.0000	BB	6.98	6007618	111.584236	DIMER (uM)

Results for Channel	2	=	260.00	nm
Title:	Report Title
Run File:	C:\HPLC\PET 2025\2025.01.13\bm29_60c_np002.run
--------------
Injection Info
--------------
Method:	C:\METODOS EQUIPO 2 2023-2024\20241201 PET_Calibrado TPA MHET BHET DIMER.mth
Sample:	BM29_60C_np
Injection Date:	Mon Jan 13 23:44:29 2025
Manual injection
Operator:	Paloma
Instrument:	3
Notes:	
---------
Misc Info
---------
Workstation:	HPLC
Bus Address:	44
Run Time:	0.000	to	20.000	min.
-----------
Recalc Info
-----------
Recalc Method:	C:\METODOS EQUIPO 2 2023-2024\20241201 PET_Calibrado TPA MHET BHET DIMER.mth
Recalc Date:	Tue Jan 14 00:04:32 2025
Operator:	Paloma
Instrument:	3
Notes:	
Sample Rate:	5.000 Hz.
Measurement Type:	1 = Area
Calculation Type:	4 = ExtStd
Normalize Results:	No
------------------------
Peak Info for Channel 2
------------------------
3 Peaks (tR	Timeoffset	RRT	Sepcode	Width	Counts	Result	Name)
1.443	0.000	0.0000	BP	4.38	5380525	0.000000	
1.660	0.000	0.0000	PP	0.00	157459	0.000000	
1.942	0.000	0.0000	PB	0.00	2745024	0.000000	
