# Supplementary material for: Engineering Escherichia coli for polyethylene terephthalate powder biodegradation via recoding of an outer membrane protein
Source: iScience. 2026 Jan 2;29(2):114621. doi: 10.1016/j.isci.2025.114621 (PMC12860643; doi:10.1016/j.isci.2025.114621)
Supplement: Data S2. Raw HPLC and UHPLC-MS data — (A) Unprocessed HPLC data files supporting Figures 4, S3, S5, Tables 1 and S4. Files are provided in.txt format corresponding to the data extracted with Varian ProStar software (Varian Inc., Palo Alto, California, USA). Each file contains absorbance values (in arbitrary units) recorded over time under the analytical conditions described in STAR Methods. (B) Raw UHPLC-MS files supporting Figure S4. The chromatograms and mass spectrometry data can be analyzed with the software MassLynx V4.1 (Waters) to obtain the mass spectra of the oligomers TET and TETE. Analytical conditions described in STAR Methods. (A and B) The unprocessed HPLC and UHPLC-MS files have been deposited at Zenodo under the identifier https://zenodo.org/records/17578239. [file mmc5.zip › Data S2/A. HPLC/Figure S3/EfeOm nPET 60_3.TXT]

File	C:\HPLC\PET 2025\2025.01.13\bm29_60c_np004.run	Filetype	63
WTOASCII Parameters:	C:\star\WTOASCII.TXT
 2 channels
   Channel	 1	242.00	nm	in AU
   Channel	 2	260.00	nm	in AU
Base rate 5.0000 Hz	Bunch 2	Effective rate 5.00000 Hz.	T = 0.003333 min.
6000 points	from	0.000	to	20.000	minutes
Sampling every 4 point(s)
Printing points from	0.000	to	20.000 min, point 0 to 5999
Channels	1	to	2
0.000000	 0.000000	0.000000
0.013333	 -0.000021	0.000092
0.026667	 0.000135	0.000361
0.040000	 0.000276	0.000651
0.053333	 0.000424	0.000872
0.066667	 0.000650	0.000994
0.080000	 0.000863	0.001067
0.093333	 0.000901	0.001106
0.106667	 0.000759	0.001048
0.120000	 0.000630	0.000897
0.133333	 0.000585	0.000750
0.146667	 0.000408	0.000663
0.160000	 -0.000023	0.000574
0.173333	 -0.000453	0.000414
0.186667	 -0.000560	0.000294
0.200000	 -0.000369	0.000387
0.213333	 -0.000196	0.000668
0.226667	 -0.000205	0.000939
0.240000	 -0.000238	0.001048
0.253333	 -0.000157	0.000995
0.266667	 -0.000042	0.000897
0.280000	 0.000071	0.000838
0.293333	 0.000269	0.000804
0.306667	 0.000496	0.000786
0.320000	 0.000595	0.000860
0.333333	 0.000543	0.001025
0.346667	 0.000391	0.001106
0.360000	 0.000200	0.001044
0.373333	 0.000081	0.001033
0.386667	 0.000075	0.001177
0.400000	 0.000118	0.001356
0.413333	 0.000207	0.001481
0.426667	 0.000321	0.001562
0.440000	 0.000375	0.001581
0.453333	 0.000439	0.001531
0.466666	 0.000648	0.001470
0.480000	 0.000943	0.001463
0.493333	 0.001130	0.001501
0.506666	 0.001091	0.001506
0.520000	 0.000873	0.001449
0.533333	 0.000622	0.001420
0.546666	 0.000468	0.001483
0.560000	 0.000476	0.001555
0.573333	 0.000603	0.001531
0.586666	 0.000741	0.001431
0.600000	 0.000820	0.001318
0.613333	 0.000789	0.001195
0.626666	 0.000665	0.001075
0.640000	 0.000599	0.001036
0.653333	 0.000652	0.001105
0.666666	 0.000757	0.001204
0.680000	 0.000856	0.001240
0.693333	 0.000846	0.001201
0.706666	 0.000642	0.001165
0.720000	 0.000354	0.001217
0.733333	 0.000165	0.001334
0.746666	 0.000175	0.001420
0.760000	 0.000385	0.001444
0.773333	 0.000663	0.001421
0.786666	 0.000841	0.001339
0.800000	 0.000897	0.001185
0.813333	 0.000932	0.000999
0.826666	 0.000986	0.000879
0.839999	 0.001015	0.000882
0.853333	 0.000991	0.000936
0.866666	 0.000911	0.000944
0.879999	 0.000786	0.000939
0.893333	 0.000681	0.000992
0.906666	 0.000655	0.001087
0.919999	 0.000721	0.001184
0.933333	 0.000847	0.001271
0.946666	 0.000936	0.001300
0.959999	 0.000937	0.001239
0.973333	 0.000910	0.001169
0.986666	 0.000904	0.001164
0.999999	 0.000921	0.001211
1.013333	 0.000912	0.001286
1.026666	 0.000783	0.001341
1.039999	 0.000569	0.001325
1.053333	 0.000457	0.001313
1.066666	 0.000517	0.001396
1.079999	 0.000603	0.001481
1.093333	 0.000567	0.001446
1.106666	 0.000491	0.001375
1.119999	 0.000554	0.001424
1.133333	 0.000697	0.001520
1.146666	 0.000661	0.001472
1.159999	 0.000391	0.001305
1.173333	 0.000185	0.001184
1.186666	 0.000283	0.001120
1.199999	 0.000571	0.001051
1.213333	 0.000826	0.001068
1.226666	 0.000989	0.001220
1.239999	 0.001114	0.001337
1.253332	 0.001180	0.001338
1.266666	 0.001089	0.001335
1.279999	 0.000871	0.001327
1.293332	 0.000754	0.001213
1.306666	 0.000875	0.001045
1.319999	 0.001025	0.000972
1.333332	 0.000924	0.000989
1.346666	 0.000673	0.000980
1.359999	 0.001288	0.001362
1.373332	 0.009160	0.005663
1.386666	 0.040587	0.021456
1.399999	 0.107884	0.050887
1.413332	 0.195410	0.081045
1.426666	 0.267682	0.095151
1.439999	 0.304656	0.090572
1.453332	 0.311918	0.075642
1.466666	 0.302556	0.056589
1.479999	 0.285127	0.035618
1.493332	 0.264180	0.014725
1.506666	 0.243013	-0.003407
1.519999	 0.224318	-0.016607
1.533332	 0.209172	-0.024343
1.546666	 0.196866	-0.027688
1.559999	 0.186181	-0.028379
1.573332	 0.176230	-0.027928
1.586666	 0.166433	-0.027137
1.599999	 0.156609	-0.026163
1.613332	 0.147005	-0.024986
1.626665	 0.137777	-0.023786
1.639999	 0.128581	-0.022986
1.653332	 0.119005	-0.022973
1.666665	 0.109149	-0.023774
1.679999	 0.099572	-0.025000
1.693332	 0.090798	-0.026152
1.706665	 0.082902	-0.026944
1.719999	 0.075646	-0.027241
1.733332	 0.068892	-0.026910
1.746665	 0.062634	-0.025853
1.759999	 0.056844	-0.024080
1.773332	 0.051517	-0.021671
1.786665	 0.046698	-0.018717
1.799999	 0.042364	-0.015328
1.813332	 0.038420	-0.011682
1.826665	 0.034861	-0.007991
1.839999	 0.031756	-0.004462
1.853332	 0.029009	-0.001299
1.866665	 0.026428	0.001311
1.879999	 0.024016	0.003279
1.893332	 0.021844	0.004699
1.906665	 0.019807	0.005716
1.919999	 0.017718	0.006298
1.933332	 0.015545	0.006370
1.946665	 0.013466	0.006116
1.959998	 0.011626	0.005780
1.973332	 0.009974	0.005335
1.986665	 0.008453	0.004686
1.999998	 0.007177	0.004003
2.013332	 0.006222	0.003495
2.026665	 0.005482	0.003073
2.039999	 0.004821	0.002577
2.053332	 0.004217	0.002094
2.066665	 0.003719	0.001817
2.079998	 0.003325	0.001728
2.093332	 0.002990	0.001620
2.106665	 0.002720	0.001415
2.119998	 0.002526	0.001249
2.133332	 0.002354	0.001216
2.146665	 0.002131	0.001243
2.159998	 0.001908	0.001231
2.173332	 0.001827	0.001156
2.186665	 0.001894	0.001084
2.199998	 0.002020	0.001127
2.213332	 0.002162	0.001301
2.226665	 0.002236	0.001493
2.239998	 0.002174	0.001580
2.253332	 0.002094	0.001521
2.266665	 0.002099	0.001352
2.279998	 0.002080	0.001177
2.293332	 0.001922	0.001114
2.306665	 0.001692	0.001153
2.319998	 0.001546	0.001160
2.333332	 0.001500	0.001110
2.346665	 0.001436	0.001110
2.359998	 0.001325	0.001189
2.373332	 0.001284	0.001237
2.386665	 0.001386	0.001171
2.399998	 0.001537	0.001046
2.413332	 0.001583	0.000983
2.426665	 0.001472	0.001001
2.439998	 0.001309	0.001055
2.453331	 0.001231	0.001143
2.466665	 0.001222	0.001258
2.479998	 0.001187	0.001326
2.493331	 0.001106	0.001261
2.506665	 0.001010	0.001069
2.519998	 0.000938	0.000862
2.533331	 0.000924	0.000774
2.546665	 0.000989	0.000902
2.559998	 0.001147	0.001214
2.573331	 0.001311	0.001480
2.586665	 0.001315	0.001509
2.599998	 0.001160	0.001381
2.613331	 0.001036	0.001286
2.626665	 0.001022	0.001293
2.639998	 0.001036	0.001326
2.653331	 0.001059	0.001263
2.666665	 0.001123	0.001058
2.679998	 0.001139	0.000776
2.693331	 0.001033	0.000579
2.706665	 0.000923	0.000594
2.719998	 0.000947	0.000791
2.733331	 0.001034	0.001040
2.746665	 0.001056	0.001249
2.759998	 0.001004	0.001389
2.773331	 0.000926	0.001409
2.786664	 0.000826	0.001269
2.799998	 0.000740	0.001116
2.813331	 0.000814	0.001101
2.826664	 0.001096	0.001107
2.839998	 0.001381	0.001042
2.853331	 0.001490	0.001000
2.866664	 0.001479	0.000960
2.879998	 0.001433	0.000842
2.893331	 0.001335	0.000803
2.906664	 0.001206	0.000956
2.919998	 0.001085	0.001125
2.933331	 0.000949	0.001179
2.946664	 0.000813	0.001181
2.959998	 0.000748	0.001208
2.973331	 0.000771	0.001283
2.986664	 0.000847	0.001381
2.999998	 0.000965	0.001399
3.013331	 0.001086	0.001286
3.026664	 0.001122	0.001175
3.039998	 0.001077	0.001168
3.053331	 0.001028	0.001168
3.066664	 0.000977	0.001115
3.079998	 0.000897	0.001107
3.093331	 0.000841	0.001146
3.106664	 0.000886	0.001109
3.119998	 0.000998	0.001023
3.133331	 0.001034	0.000997
3.146664	 0.000936	0.001010
3.159997	 0.000872	0.001023
3.173331	 0.001011	0.001076
3.186664	 0.001208	0.001137
3.199997	 0.001210	0.001101
3.213331	 0.001004	0.000987
3.226664	 0.000804	0.000918
3.239997	 0.000736	0.000949
3.253331	 0.000643	0.000988
3.266664	 0.000367	0.000930
3.279997	 0.000092	0.000826
3.293331	 0.000096	0.000809
3.306664	 0.000352	0.000889
3.319997	 0.000563	0.000977
3.333331	 0.000481	0.001008
3.346664	 0.000195	0.000954
3.359997	 0.000013	0.000831
3.373331	 0.000075	0.000727
3.386664	 0.000294	0.000702
3.399997	 0.000487	0.000690
3.413331	 0.000504	0.000611
3.426664	 0.000390	0.000488
3.439997	 0.000311	0.000391
3.453331	 0.000309	0.000387
3.466664	 0.000307	0.000521
3.479997	 0.000266	0.000758
3.493330	 0.000197	0.000960
3.506664	 0.000154	0.000999
3.519997	 0.000174	0.000865
3.533330	 0.000217	0.000672
3.546664	 0.000225	0.000580
3.559997	 0.000199	0.000636
3.573330	 0.000215	0.000724
3.586664	 0.000303	0.000778
3.599997	 0.000396	0.000843
3.613330	 0.000455	0.000943
3.626664	 0.000546	0.001033
3.639997	 0.000694	0.001060
3.653330	 0.000839	0.001005
3.666664	 0.000909	0.000875
3.679997	 0.000848	0.000687
3.693330	 0.000694	0.000523
3.706664	 0.000553	0.000505
3.719997	 0.000482	0.000658
3.733330	 0.000543	0.000873
3.746664	 0.000736	0.001055
3.759997	 0.000933	0.001190
3.773330	 0.001043	0.001306
3.786664	 0.001095	0.001381
3.799997	 0.001138	0.001305
3.813330	 0.001151	0.001098
3.826663	 0.001031	0.000939
3.839997	 0.000765	0.000870
3.853330	 0.000576	0.000826
3.866663	 0.000641	0.000872
3.879997	 0.000808	0.001027
3.893330	 0.000832	0.001123
3.906663	 0.000724	0.001050
3.919997	 0.000683	0.000908
3.933330	 0.000753	0.000823
3.946663	 0.000793	0.000808
3.959997	 0.000766	0.000819
3.973330	 0.000781	0.000844
3.986663	 0.000827	0.000879
3.999997	 0.000729	0.000870
4.013330	 0.000444	0.000781
4.026663	 0.000146	0.000673
4.039997	 -0.000050	0.000603
4.053330	 -0.000158	0.000564
4.066663	 -0.000153	0.000544
4.079997	 -0.000022	0.000546
4.093330	 0.000171	0.000598
4.106663	 0.000358	0.000726
4.119997	 0.000471	0.000850
4.133330	 0.000454	0.000870
4.146663	 0.000346	0.000847
4.159997	 0.000248	0.000852
4.173330	 0.000190	0.000840
4.186663	 0.000113	0.000784
4.199996	 -0.000033	0.000707
4.213330	 -0.000202	0.000623
4.226663	 -0.000270	0.000557
4.239996	 -0.000183	0.000505
4.253330	 -0.000043	0.000454
4.266663	 0.000059	0.000434
4.279996	 0.000162	0.000491
4.293330	 0.000322	0.000644
4.306663	 0.000504	0.000849
4.319996	 0.000646	0.001008
4.333330	 0.000681	0.001080
4.346663	 0.000573	0.001115
4.359996	 0.000411	0.001124
4.373330	 0.000380	0.001059
4.386663	 0.000537	0.000982
4.399996	 0.000686	0.000985
4.413330	 0.000626	0.000970
4.426663	 0.000464	0.000831
4.439996	 0.000428	0.000708
4.453330	 0.000520	0.000744
4.466663	 0.000589	0.000859
4.479996	 0.000596	0.000945
4.493330	 0.000607	0.001015
4.506663	 0.000659	0.001055
4.519996	 0.000688	0.000997
4.533329	 0.000602	0.000892
4.546663	 0.000447	0.000861
4.559996	 0.000350	0.000915
4.573329	 0.000329	0.000943
4.586663	 0.000289	0.000888
4.599996	 0.000199	0.000855
4.613329	 0.000172	0.000918
4.626663	 0.000292	0.000955
4.639996	 0.000489	0.000878
4.653329	 0.000653	0.000825
4.666663	 0.000770	0.000945
4.679996	 0.000857	0.001164
4.693329	 0.000845	0.001297
4.706663	 0.000701	0.001270
4.719996	 0.000559	0.001147
4.733329	 0.000508	0.001031
4.746663	 0.000436	0.000930
4.759996	 0.000281	0.000800
4.773329	 0.000193	0.000736
4.786663	 0.000311	0.000877
4.799996	 0.000535	0.001139
4.813329	 0.000621	0.001280
4.826663	 0.000523	0.001217
4.839996	 0.000471	0.001113
4.853329	 0.000594	0.001132
4.866663	 0.000751	0.001204
4.879996	 0.000801	0.001146
4.893329	 0.000782	0.000958
4.906662	 0.000785	0.000797
4.919996	 0.000792	0.000748
4.933329	 0.000754	0.000805
4.946662	 0.000724	0.000915
4.959996	 0.000739	0.000953
4.973329	 0.000737	0.000857
4.986662	 0.000697	0.000730
4.999996	 0.000725	0.000679
5.013329	 0.000862	0.000722
5.026662	 0.000959	0.000860
5.039996	 0.000923	0.001110
5.053329	 0.000852	0.001399
5.066662	 0.000797	0.001517
5.079996	 0.000691	0.001346
5.093329	 0.000549	0.001074
5.106662	 0.000489	0.000968
5.119996	 0.000591	0.001032
5.133329	 0.000821	0.001105
5.146662	 0.001053	0.001160
5.159996	 0.001132	0.001236
5.173329	 0.001025	0.001274
5.186662	 0.000857	0.001221
5.199996	 0.000730	0.001117
5.213329	 0.000652	0.001048
5.226662	 0.000634	0.001106
5.239995	 0.000671	0.001277
5.253329	 0.000682	0.001402
5.266662	 0.000603	0.001365
5.279995	 0.000470	0.001204
5.293329	 0.000408	0.001063
5.306662	 0.000509	0.001035
5.319995	 0.000699	0.001043
5.333329	 0.000798	0.000967
5.346662	 0.000753	0.000855
5.359995	 0.000667	0.000862
5.373329	 0.000643	0.001025
5.386662	 0.000669	0.001199
5.399995	 0.000644	0.001223
5.413329	 0.000563	0.001092
5.426662	 0.000510	0.000949
5.439995	 0.000474	0.000904
5.453329	 0.000453	0.000957
5.466662	 0.000584	0.001062
5.479995	 0.000898	0.001157
5.493329	 0.001173	0.001211
5.506662	 0.001221	0.001208
5.519995	 0.001157	0.001105
5.533329	 0.001181	0.000944
5.546662	 0.001290	0.000906
5.559995	 0.001394	0.001101
5.573328	 0.001538	0.001346
5.586662	 0.001787	0.001418
5.599995	 0.002080	0.001383
5.613328	 0.002330	0.001402
5.626662	 0.002494	0.001498
5.639995	 0.002599	0.001629
5.653328	 0.002787	0.001794
5.666662	 0.003102	0.001998
5.679995	 0.003461	0.002185
5.693328	 0.003897	0.002305
5.706662	 0.004423	0.002374
5.719995	 0.004877	0.002425
5.733328	 0.005216	0.002526
5.746662	 0.005541	0.002761
5.759995	 0.005842	0.003099
5.773328	 0.006079	0.003460
5.786662	 0.006315	0.003834
5.799995	 0.006616	0.004219
5.813328	 0.007002	0.004570
5.826662	 0.007459	0.004862
5.839995	 0.007930	0.005136
5.853328	 0.008411	0.005487
5.866662	 0.008982	0.005973
5.879995	 0.009704	0.006542
5.893328	 0.010563	0.007131
5.906662	 0.011544	0.007743
5.919995	 0.012608	0.008401
5.933328	 0.013602	0.009018
5.946661	 0.014423	0.009466
5.959995	 0.015153	0.009773
5.973328	 0.015884	0.010065
5.986661	 0.016539	0.010346
5.999995	 0.016957	0.010550
6.013328	 0.017082	0.010705
6.026661	 0.016979	0.010878
6.039995	 0.016745	0.011063
6.053328	 0.016528	0.011247
6.066661	 0.016476	0.011446
6.079995	 0.016606	0.011595
6.093328	 0.016830	0.011626
6.106661	 0.016999	0.011638
6.119995	 0.017013	0.011745
6.133328	 0.016875	0.011889
6.146661	 0.016634	0.011993
6.159995	 0.016397	0.012075
6.173328	 0.016292	0.012132
6.186661	 0.016338	0.012074
6.199995	 0.016435	0.011908
6.213328	 0.016481	0.011839
6.226661	 0.016461	0.012039
6.239995	 0.016430	0.012390
6.253328	 0.016429	0.012657
6.266661	 0.016498	0.012772
6.279994	 0.016675	0.012854
6.293328	 0.016921	0.013012
6.306661	 0.017196	0.013225
6.319994	 0.017482	0.013392
6.333328	 0.017707	0.013502
6.346661	 0.017827	0.013623
6.359994	 0.017864	0.013740
6.373328	 0.017851	0.013784
6.386661	 0.017849	0.013800
6.399994	 0.017923	0.013896
6.413328	 0.018126	0.014057
6.426661	 0.018467	0.014187
6.439994	 0.018839	0.014280
6.453328	 0.019130	0.014407
6.466661	 0.019355	0.014583
6.479994	 0.019559	0.014712
6.493328	 0.019716	0.014759
6.506661	 0.019846	0.014848
6.519994	 0.020040	0.015061
6.533328	 0.020276	0.015266
6.546661	 0.020389	0.015331
6.559994	 0.020348	0.015306
6.573328	 0.020359	0.015261
6.586661	 0.020601	0.015209
6.599994	 0.021001	0.015203
6.613328	 0.021313	0.015288
6.626661	 0.021398	0.015435
6.639994	 0.021424	0.015582
6.653327	 0.021578	0.015649
6.666661	 0.021755	0.015655
6.679994	 0.021831	0.015739
6.693327	 0.021949	0.015950
6.706661	 0.022190	0.016191
6.719994	 0.022367	0.016365
6.733327	 0.022380	0.016433
6.746661	 0.022387	0.016435
6.759994	 0.022557	0.016469
6.773327	 0.022869	0.016547
6.786661	 0.023143	0.016591
6.799994	 0.023253	0.016614
6.813327	 0.023307	0.016701
6.826661	 0.023484	0.016865
6.839994	 0.023794	0.017020
6.853327	 0.024112	0.017079
6.866661	 0.024289	0.017068
6.879994	 0.024293	0.017118
6.893327	 0.024285	0.017270
6.906661	 0.024426	0.017417
6.919994	 0.024901	0.017601
6.933327	 0.026781	0.018347
6.946661	 0.032945	0.020854
6.959994	 0.046308	0.026313
6.973327	 0.064994	0.034033
6.986660	 0.080938	0.040710
6.999994	 0.086283	0.043022
7.013327	 0.080304	0.040639
7.026660	 0.068458	0.035841
7.039994	 0.056422	0.030986
7.053327	 0.046732	0.027099
7.066660	 0.039631	0.024213
7.079994	 0.034767	0.022172
7.093327	 0.031698	0.020909
7.106660	 0.029909	0.020275
7.119994	 0.028998	0.020048
7.133327	 0.028693	0.020080
7.146660	 0.028691	0.020201
7.159994	 0.028704	0.020201
7.173327	 0.028633	0.020063
7.186660	 0.028558	0.019956
7.199994	 0.028581	0.019990
7.213327	 0.028747	0.020163
7.226660	 0.029123	0.020491
7.239994	 0.030288	0.021215
7.253327	 0.033931	0.022992
7.266660	 0.041595	0.026400
7.279994	 0.051576	0.030723
7.293327	 0.058786	0.033848
7.306660	 0.059520	0.034171
7.319993	 0.054904	0.032133
7.333327	 0.048664	0.029300
7.346660	 0.043326	0.026758
7.359993	 0.039380	0.024925
7.373327	 0.036522	0.023884
7.386660	 0.034518	0.023311
7.399993	 0.033253	0.022726
7.413327	 0.032586	0.022079
7.426660	 0.032327	0.021675
7.439993	 0.032375	0.021660
7.453327	 0.032868	0.021908
7.466660	 0.033944	0.022302
7.479993	 0.035303	0.022778
7.493327	 0.036256	0.023186
7.506660	 0.036353	0.023372
7.519993	 0.035821	0.023307
7.533327	 0.035181	0.023049
7.546660	 0.034698	0.022751
7.559993	 0.034356	0.022623
7.573327	 0.034131	0.022667
7.586660	 0.034129	0.022735
7.599993	 0.034380	0.022796
7.613327	 0.034695	0.022870
7.626660	 0.034911	0.022954
7.639993	 0.035034	0.023067
7.653327	 0.035108	0.023172
7.666660	 0.035186	0.023178
7.679993	 0.035284	0.023094
7.693326	 0.035400	0.023088
7.706660	 0.035573	0.023284
7.719993	 0.035751	0.023564
7.733326	 0.035864	0.023712
7.746660	 0.035966	0.023675
7.759993	 0.036123	0.023595
7.773326	 0.036384	0.023633
7.786660	 0.036750	0.023818
7.799993	 0.037086	0.024056
7.813326	 0.037264	0.024242
7.826660	 0.037333	0.024350
7.839993	 0.037412	0.024425
7.853326	 0.037559	0.024496
7.866660	 0.037771	0.024563
7.879993	 0.037970	0.024654
7.893326	 0.038070	0.024798
7.906660	 0.038106	0.024961
7.919993	 0.038201	0.025076
7.933326	 0.038441	0.025093
7.946660	 0.038816	0.025030
7.959993	 0.039232	0.024992
7.973326	 0.039585	0.025049
7.986660	 0.039857	0.025162
7.999993	 0.040111	0.025260
8.013327	 0.040331	0.025305
8.026660	 0.040373	0.025256
8.039993	 0.040169	0.025107
8.053327	 0.039873	0.024923
8.066660	 0.039697	0.024787
8.079993	 0.039680	0.024812
8.093327	 0.039684	0.025103
8.106660	 0.039568	0.025556
8.119993	 0.039451	0.025904
8.133327	 0.039591	0.026049
8.146660	 0.039957	0.026068
8.159993	 0.040257	0.025997
8.173326	 0.040389	0.025882
8.186660	 0.040559	0.025831
8.199993	 0.040948	0.025899
8.213326	 0.041475	0.026082
8.226660	 0.041927	0.026343
8.239993	 0.042176	0.026559
8.253326	 0.042241	0.026601
8.266660	 0.042255	0.026529
8.279993	 0.042333	0.026531
8.293326	 0.042443	0.026629
8.306660	 0.042482	0.026691
8.319993	 0.042421	0.026691
8.333326	 0.042378	0.026696
8.346660	 0.042519	0.026743
8.359993	 0.042806	0.026836
8.373326	 0.043005	0.026920
8.386660	 0.043013	0.026926
8.399993	 0.042950	0.026943
8.413326	 0.042915	0.027114
8.426660	 0.042924	0.027347
8.439993	 0.043059	0.027413
8.453326	 0.043382	0.027303
8.466660	 0.043767	0.027188
8.479993	 0.044064	0.027129
8.493326	 0.044217	0.027080
8.506660	 0.044165	0.027020
8.519993	 0.043968	0.026990
8.533326	 0.043903	0.027054
8.546659	 0.044165	0.027219
8.559993	 0.044632	0.027429
8.573326	 0.044987	0.027632
8.586659	 0.045052	0.027787
8.599993	 0.044985	0.027878
8.613326	 0.045062	0.027973
8.626659	 0.045303	0.028123
8.639993	 0.045521	0.028240
8.653326	 0.045656	0.028246
8.666659	 0.045825	0.028242
8.679993	 0.046141	0.028391
8.693326	 0.046606	0.028686
8.706659	 0.047117	0.028941
8.719993	 0.047527	0.029006
8.733326	 0.047756	0.028898
8.746659	 0.047859	0.028787
8.759993	 0.047934	0.028851
8.773326	 0.047996	0.029086
8.786659	 0.048048	0.029330
8.799993	 0.048162	0.029461
8.813326	 0.048368	0.029471
8.826659	 0.048626	0.029440
8.839993	 0.048990	0.029473
8.853326	 0.049483	0.029602
8.866659	 0.049879	0.029746
8.879992	 0.049982	0.029760
8.893326	 0.050090	0.029705
8.906659	 0.051466	0.030178
8.919992	 0.057133	0.032410
8.933326	 0.070911	0.037679
8.946659	 0.092556	0.045720
8.959992	 0.114683	0.053837
8.973326	 0.129115	0.059149
8.986659	 0.135173	0.061561
8.999992	 0.136774	0.062631
9.013326	 0.134386	0.062401
9.026659	 0.125810	0.059686
9.039992	 0.111971	0.054652
9.053326	 0.096940	0.048986
9.066659	 0.083971	0.044019
9.079992	 0.073966	0.040036
9.093326	 0.066542	0.036933
9.106659	 0.061182	0.034633
9.119992	 0.057576	0.033103
9.133326	 0.055402	0.032291
9.146659	 0.054158	0.031951
9.159992	 0.053406	0.031724
9.173326	 0.052986	0.031438
9.186659	 0.052818	0.031161
9.199992	 0.052788	0.031025
9.213326	 0.052873	0.031065
9.226659	 0.053040	0.031169
9.239992	 0.053131	0.031226
9.253325	 0.053056	0.031252
9.266659	 0.052909	0.031309
9.279992	 0.052829	0.031418
9.293325	 0.052919	0.031564
9.306659	 0.053155	0.031687
9.319992	 0.053354	0.031666
9.333325	 0.053381	0.031500
9.346659	 0.053355	0.031387
9.359992	 0.053432	0.031459
9.373325	 0.053542	0.031618
9.386659	 0.053593	0.031753
9.399992	 0.053703	0.031903
9.413325	 0.054023	0.032100
9.426659	 0.054464	0.032209
9.439992	 0.054835	0.032132
9.453325	 0.055053	0.032005
9.466659	 0.055179	0.031964
9.479992	 0.055379	0.032025
9.493325	 0.055682	0.032239
9.506659	 0.055890	0.032606
9.519992	 0.055936	0.032962
9.533325	 0.056001	0.033144
9.546659	 0.056181	0.033114
9.559992	 0.056417	0.032957
9.573325	 0.056643	0.032818
9.586658	 0.056834	0.032856
9.599992	 0.056983	0.033153
9.613325	 0.057137	0.033603
9.626658	 0.057338	0.033999
9.639992	 0.057488	0.034249
9.653325	 0.057520	0.034348
9.666658	 0.057573	0.034245
9.679992	 0.057845	0.034000
9.693325	 0.058326	0.033813
9.706658	 0.058736	0.033742
9.719992	 0.058802	0.033683
9.733325	 0.058548	0.033591
9.746658	 0.058195	0.033496
9.759992	 0.057923	0.033395
9.773325	 0.057793	0.033251
9.786658	 0.057772	0.033096
9.799992	 0.057826	0.033098
9.813325	 0.057949	0.033356
9.826658	 0.058148	0.033706
9.839992	 0.058460	0.033913
9.853325	 0.058856	0.033925
9.866658	 0.059210	0.033838
9.879992	 0.059445	0.033753
9.893325	 0.059563	0.033747
9.906658	 0.059651	0.033901
9.919991	 0.059878	0.034159
9.933325	 0.060219	0.034327
9.946658	 0.060420	0.034319
9.959991	 0.060424	0.034236
9.973325	 0.060432	0.034189
9.986658	 0.060704	0.034272
9.999991	 0.061665	0.034642
10.013325	 0.063616	0.035357
10.026658	 0.065952	0.036194
10.039991	 0.067440	0.036766
10.053325	 0.067571	0.036833
10.066658	 0.067052	0.036570
10.079991	 0.066896	0.036468
10.093325	 0.067456	0.036769
10.106658	 0.068270	0.037235
10.119991	 0.068888	0.037589
10.133325	 0.069534	0.037888
10.146658	 0.070375	0.038285
10.159991	 0.070799	0.038647
10.173325	 0.070172	0.038672
10.186658	 0.068714	0.038251
10.199991	 0.067084	0.037525
10.213325	 0.065629	0.036764
10.226658	 0.064434	0.036199
10.239991	 0.063603	0.035846
10.253325	 0.063095	0.035555
10.266658	 0.062709	0.035216
10.279991	 0.062403	0.034862
10.293324	 0.062281	0.034640
10.306658	 0.062365	0.034658
10.319991	 0.062515	0.034796
10.333324	 0.062508	0.034826
10.346658	 0.062321	0.034761
10.359991	 0.062220	0.034815
10.373324	 0.062382	0.035041
10.386658	 0.062681	0.035237
10.399991	 0.062955	0.035208
10.413324	 0.063144	0.035011
10.426658	 0.063210	0.034864
10.439991	 0.063209	0.034867
10.453324	 0.063334	0.034977
10.466658	 0.063660	0.035114
10.479991	 0.064060	0.035221
10.493324	 0.064477	0.035296
10.506658	 0.064980	0.035425
10.519991	 0.065539	0.035699
10.533324	 0.066020	0.036032
10.546658	 0.066350	0.036208
10.559991	 0.066559	0.036173
10.573324	 0.066718	0.036063
10.586658	 0.066926	0.035966
10.599991	 0.067221	0.035900
10.613324	 0.067451	0.035944
10.626657	 0.067454	0.036107
10.639991	 0.067262	0.036210
10.653324	 0.067013	0.036125
10.666657	 0.066810	0.035949
10.679991	 0.066640	0.035801
10.693324	 0.066477	0.035708
10.706657	 0.066457	0.035707
10.719991	 0.066779	0.035836
10.733324	 0.067531	0.036063
10.746657	 0.068561	0.036342
10.759991	 0.069441	0.036607
10.773324	 0.069847	0.036769
10.786657	 0.069979	0.036874
10.799991	 0.070481	0.037214
10.813324	 0.071974	0.038033
10.826657	 0.074389	0.039150
10.839991	 0.076679	0.040013
10.853324	 0.077645	0.040139
10.866657	 0.077164	0.039608
10.879991	 0.076272	0.039053
10.893324	 0.075955	0.038956
10.906657	 0.076170	0.039148
10.919991	 0.076107	0.039179
10.933324	 0.075141	0.038851
10.946657	 0.073422	0.038227
10.959991	 0.071662	0.037451
10.973324	 0.070380	0.036664
10.986657	 0.069569	0.035988
10.999990	 0.068987	0.035514
11.013324	 0.068480	0.035242
11.026657	 0.068041	0.035130
11.039990	 0.067755	0.035155
11.053324	 0.067703	0.035219
11.066657	 0.067806	0.035172
11.079990	 0.067852	0.035009
11.093324	 0.067723	0.034862
11.106657	 0.067543	0.034805
11.119990	 0.067503	0.034768
11.133324	 0.067609	0.034652
11.146657	 0.067728	0.034516
11.159990	 0.067774	0.034474
11.173324	 0.067746	0.034507
11.186657	 0.067730	0.034525
11.199990	 0.067842	0.034510
11.213324	 0.068024	0.034479
11.226657	 0.068125	0.034441
11.239990	 0.068187	0.034383
11.253324	 0.068353	0.034309
11.266657	 0.068690	0.034295
11.279990	 0.069270	0.034425
11.293324	 0.070138	0.034666
11.306657	 0.071114	0.034935
11.319990	 0.071890	0.035203
11.333323	 0.072392	0.035464
11.346657	 0.072824	0.035734
11.359990	 0.073389	0.036063
11.373323	 0.074186	0.036480
11.386657	 0.075174	0.036890
11.399990	 0.075975	0.037068
11.413323	 0.076091	0.036875
11.426657	 0.075529	0.036445
11.439990	 0.074807	0.036053
11.453323	 0.074378	0.035821
11.466657	 0.074292	0.035647
11.479990	 0.074238	0.035420
11.493323	 0.073856	0.035149
11.506657	 0.073119	0.034863
11.519990	 0.072235	0.034542
11.533323	 0.071314	0.034172
11.546657	 0.070506	0.033784
11.559990	 0.070019	0.033506
11.573323	 0.069795	0.033453
11.586657	 0.069667	0.033535
11.599990	 0.069646	0.033551
11.613323	 0.069712	0.033405
11.626657	 0.069729	0.033166
11.639990	 0.069741	0.033004
11.653323	 0.069881	0.033003
11.666656	 0.070119	0.033100
11.679990	 0.070412	0.033170
11.693323	 0.070800	0.033141
11.706656	 0.071261	0.033090
11.719990	 0.071694	0.033153
11.733323	 0.072075	0.033342
11.746656	 0.072714	0.033647
11.759990	 0.074230	0.034193
11.773323	 0.076810	0.034986
11.786656	 0.079614	0.035742
11.799990	 0.081378	0.036170
11.813323	 0.081450	0.036188
11.826656	 0.080137	0.035815
11.839990	 0.078228	0.035118
11.853323	 0.076371	0.034308
11.866656	 0.074899	0.033635
11.879990	 0.073914	0.033180
11.893323	 0.073322	0.032879
11.906656	 0.072937	0.032614
11.919990	 0.072628	0.032285
11.933323	 0.072337	0.031929
11.946656	 0.072045	0.031661
11.959990	 0.071816	0.031497
11.973323	 0.071734	0.031413
11.986656	 0.071798	0.031433
11.999990	 0.071977	0.031536
12.013323	 0.072250	0.031631
12.026656	 0.072531	0.031690
12.039989	 0.072754	0.031747
12.053323	 0.072979	0.031772
12.066656	 0.073245	0.031679
12.079989	 0.073459	0.031476
12.093323	 0.073514	0.031263
12.106656	 0.073495	0.031112
12.119989	 0.073572	0.031026
12.133323	 0.073745	0.030991
12.146656	 0.073907	0.031027
12.159989	 0.074015	0.031076
12.173323	 0.074037	0.031020
12.186656	 0.073888	0.030900
12.199989	 0.073568	0.030852
12.213323	 0.073269	0.030806
12.226656	 0.073169	0.030586
12.239989	 0.073161	0.030242
12.253323	 0.072969	0.029946
12.266656	 0.072549	0.029796
12.279989	 0.072173	0.029796
12.293323	 0.072133	0.029840
12.306656	 0.072475	0.029810
12.319989	 0.072979	0.029719
12.333323	 0.073477	0.029708
12.346656	 0.074015	0.029837
12.359989	 0.074589	0.029975
12.373322	 0.075111	0.030024
12.386656	 0.075610	0.030113
12.399989	 0.076093	0.030364
12.413322	 0.076426	0.030631
12.426656	 0.076497	0.030655
12.439989	 0.076300	0.030377
12.453322	 0.075877	0.030019
12.466656	 0.075323	0.029831
12.479989	 0.074765	0.029795
12.493322	 0.074346	0.029703
12.506656	 0.074159	0.029492
12.519989	 0.074150	0.029298
12.533322	 0.074186	0.029200
12.546656	 0.074185	0.029164
12.559989	 0.074129	0.029166
12.573322	 0.074057	0.029195
12.586656	 0.073997	0.029194
12.599989	 0.073906	0.029134
12.613322	 0.073861	0.029045
12.626656	 0.074059	0.028976
12.639989	 0.074484	0.028981
12.653322	 0.074850	0.029047
12.666656	 0.074935	0.029084
12.679989	 0.074822	0.029077
12.693322	 0.074765	0.029105
12.706656	 0.074856	0.029179
12.719989	 0.074988	0.029252
12.733322	 0.075105	0.029306
12.746655	 0.075260	0.029347
12.759989	 0.075488	0.029394
12.773322	 0.075762	0.029422
12.786655	 0.075955	0.029298
12.799989	 0.075875	0.028975
12.813322	 0.075509	0.028660
12.826655	 0.075202	0.028609
12.839989	 0.075308	0.028865
12.853322	 0.075698	0.029218
12.866655	 0.075882	0.029420
12.879989	 0.075637	0.029408
12.893322	 0.075285	0.029266
12.906655	 0.075245	0.029083
12.919989	 0.075523	0.028927
12.933322	 0.075790	0.028845
12.946655	 0.075783	0.028803
12.959989	 0.075559	0.028725
12.973322	 0.075311	0.028622
12.986655	 0.075122	0.028572
12.999989	 0.074989	0.028567
13.013322	 0.074920	0.028517
13.026655	 0.074916	0.028386
13.039989	 0.074980	0.028231
13.053322	 0.075095	0.028155
13.066655	 0.075202	0.028194
13.079988	 0.075293	0.028278
13.093322	 0.075345	0.028376
13.106655	 0.075298	0.028489
13.119988	 0.075212	0.028525
13.133322	 0.075200	0.028417
13.146655	 0.075201	0.028294
13.159988	 0.075119	0.028280
13.173322	 0.075036	0.028306
13.186655	 0.075077	0.028307
13.199988	 0.075224	0.028343
13.213322	 0.075367	0.028417
13.226655	 0.075482	0.028450
13.239988	 0.075653	0.028419
13.253322	 0.075893	0.028345
13.266655	 0.076092	0.028251
13.279988	 0.076151	0.028202
13.293322	 0.076067	0.028228
13.306655	 0.075915	0.028217
13.319988	 0.075769	0.028093
13.333322	 0.075629	0.027924
13.346655	 0.075480	0.027791
13.359988	 0.075355	0.027740
13.373322	 0.075248	0.027785
13.386655	 0.075159	0.027833
13.399988	 0.075219	0.027782
13.413321	 0.075506	0.027707
13.426655	 0.075817	0.027745
13.439988	 0.075935	0.027869
13.453321	 0.075954	0.027981
13.466655	 0.076033	0.028069
13.479988	 0.076096	0.028115
13.493321	 0.076075	0.028056
13.506655	 0.076097	0.027921
13.519988	 0.076255	0.027825
13.533321	 0.076452	0.027854
13.546655	 0.076528	0.027947
13.559988	 0.076430	0.027949
13.573321	 0.076273	0.027864
13.586655	 0.076211	0.027856
13.599988	 0.076232	0.027949
13.613321	 0.076226	0.028006
13.626655	 0.076228	0.027987
13.639988	 0.076356	0.027999
13.653321	 0.076567	0.028059
13.666655	 0.076704	0.028042
13.679988	 0.076677	0.027917
13.693321	 0.076543	0.027814
13.706655	 0.076412	0.027814
13.719988	 0.076279	0.027864
13.733321	 0.076111	0.027879
13.746655	 0.075987	0.027845
13.759988	 0.075962	0.027808
13.773321	 0.075989	0.027752
13.786654	 0.076037	0.027634
13.799988	 0.076138	0.027518
13.813321	 0.076310	0.027503
13.826654	 0.076468	0.027569
13.839988	 0.076509	0.027653
13.853321	 0.076501	0.027725
13.866654	 0.076560	0.027771
13.879988	 0.076592	0.027822
13.893321	 0.076452	0.027889
13.906654	 0.076262	0.027882
13.919988	 0.076268	0.027712
13.933321	 0.076465	0.027477
13.946654	 0.076652	0.027384
13.959988	 0.076680	0.027488
13.973321	 0.076489	0.027624
13.986654	 0.076170	0.027618
13.999988	 0.075977	0.027461
14.013321	 0.076104	0.027300
14.026654	 0.076469	0.027279
14.039988	 0.076720	0.027376
14.053321	 0.076642	0.027465
14.066654	 0.076434	0.027504
14.079988	 0.076353	0.027519
14.093321	 0.076450	0.027428
14.106654	 0.076658	0.027149
14.119987	 0.076792	0.026846
14.133321	 0.076729	0.026780
14.146654	 0.076628	0.026938
14.159987	 0.076650	0.027138
14.173321	 0.076709	0.027329
14.186654	 0.076731	0.027535
14.199987	 0.076779	0.027656
14.213321	 0.076820	0.027588
14.226654	 0.076762	0.027381
14.239987	 0.076648	0.027185
14.253321	 0.076564	0.027097
14.266654	 0.076558	0.027082
14.279987	 0.076674	0.027042
14.293321	 0.076859	0.026981
14.306654	 0.076969	0.027006
14.319987	 0.077003	0.027136
14.333321	 0.077069	0.027209
14.346654	 0.077149	0.027078
14.359987	 0.077241	0.026841
14.373321	 0.077394	0.026686
14.386654	 0.077486	0.026629
14.399987	 0.077405	0.026596
14.413321	 0.077271	0.026576
14.426654	 0.077164	0.026564
14.439987	 0.077022	0.026556
14.453321	 0.076866	0.026592
14.466654	 0.076865	0.026694
14.479987	 0.077116	0.026795
14.493320	 0.077472	0.026794
14.506654	 0.077735	0.026701
14.519987	 0.077883	0.026632
14.533320	 0.077930	0.026664
14.546654	 0.077842	0.026767
14.559987	 0.077663	0.026879
14.573320	 0.077491	0.027006
14.586654	 0.077381	0.027114
14.599987	 0.077376	0.027057
14.613320	 0.077496	0.026810
14.626654	 0.077661	0.026560
14.639987	 0.077774	0.026510
14.653320	 0.077869	0.026692
14.666654	 0.077987	0.026942
14.679987	 0.078081	0.027055
14.693320	 0.078161	0.026999
14.706654	 0.078285	0.026898
14.719987	 0.078366	0.026814
14.733320	 0.078285	0.026703
14.746654	 0.078148	0.026606
14.759987	 0.078109	0.026653
14.773320	 0.078177	0.026861
14.786654	 0.078341	0.027099
14.799987	 0.078565	0.027209
14.813320	 0.078649	0.027139
14.826653	 0.078460	0.027024
14.839987	 0.078226	0.027048
14.853320	 0.078193	0.027183
14.866653	 0.078242	0.027245
14.879987	 0.078251	0.027137
14.893320	 0.078346	0.026934
14.906653	 0.078518	0.026822
14.919987	 0.078564	0.026880
14.933320	 0.078478	0.026949
14.946653	 0.078421	0.026891
14.959987	 0.078428	0.026778
14.973320	 0.078424	0.026714
14.986653	 0.078323	0.026718
14.999987	 0.078094	0.026763
15.013320	 0.077888	0.026776
15.026653	 0.077899	0.026706
15.039987	 0.078085	0.026585
15.053320	 0.078244	0.026442
15.066653	 0.078289	0.026298
15.079987	 0.078315	0.026222
15.093320	 0.078420	0.026257
15.106653	 0.078531	0.026321
15.119987	 0.078477	0.026280
15.133320	 0.078239	0.026078
15.146653	 0.077962	0.025751
15.159986	 0.077728	0.025391
15.173320	 0.077462	0.025060
15.186653	 0.077092	0.024690
15.199986	 0.076701	0.024200
15.213320	 0.076418	0.023680
15.226653	 0.076214	0.023260
15.239986	 0.075940	0.022982
15.253320	 0.075494	0.022823
15.266653	 0.075006	0.022703
15.279986	 0.074752	0.022569
15.293320	 0.074755	0.022469
15.306653	 0.074807	0.022434
15.319986	 0.074914	0.022451
15.333320	 0.075201	0.022537
15.346653	 0.075527	0.022690
15.359986	 0.075650	0.022822
15.373320	 0.075620	0.022878
15.386653	 0.075675	0.022949
15.399986	 0.075846	0.023109
15.413320	 0.075956	0.023271
15.426653	 0.075934	0.023383
15.439986	 0.075969	0.023532
15.453320	 0.076255	0.023752
15.466653	 0.076685	0.023963
15.479986	 0.077010	0.024102
15.493320	 0.077181	0.024139
15.506653	 0.077262	0.024114
15.519986	 0.077234	0.024169
15.533319	 0.077130	0.024334
15.546653	 0.077129	0.024460
15.559986	 0.077306	0.024484
15.573319	 0.077512	0.024524
15.586653	 0.077632	0.024654
15.599986	 0.077742	0.024784
15.613319	 0.077924	0.024828
15.626653	 0.078146	0.024828
15.639986	 0.078310	0.024840
15.653319	 0.078318	0.024865
15.666653	 0.078254	0.024849
15.679986	 0.078372	0.024782
15.693319	 0.078695	0.024758
15.706653	 0.078897	0.024818
15.719986	 0.078753	0.024856
15.733319	 0.078411	0.024791
15.746653	 0.078155	0.024710
15.759986	 0.078111	0.024731
15.773319	 0.078220	0.024823
15.786653	 0.078296	0.024835
15.799986	 0.078223	0.024710
15.813319	 0.078129	0.024607
15.826653	 0.078178	0.024685
15.839986	 0.078252	0.024900
15.853319	 0.078166	0.025096
15.866652	 0.077971	0.025142
15.879986	 0.077810	0.025004
15.893319	 0.077727	0.024819
15.906652	 0.077771	0.024757
15.919986	 0.077993	0.024786
15.933319	 0.078219	0.024784
15.946652	 0.078207	0.024766
15.959986	 0.078015	0.024779
15.973319	 0.077885	0.024756
15.986652	 0.077964	0.024665
15.999986	 0.078207	0.024594
16.013319	 0.078461	0.024603
16.026653	 0.078628	0.024673
16.039988	 0.078663	0.024759
16.053322	 0.078544	0.024811
16.066656	 0.078328	0.024792
16.079990	 0.078132	0.024685
16.093325	 0.078031	0.024484
16.106659	 0.078106	0.024284
16.119993	 0.078334	0.024240
16.133327	 0.078491	0.024380
16.146662	 0.078511	0.024602
16.159996	 0.078620	0.024809
16.173330	 0.078889	0.024951
16.186665	 0.079200	0.025043
16.199999	 0.079595	0.025141
16.213333	 0.080162	0.025276
16.226667	 0.080850	0.025535
16.240002	 0.081681	0.026086
16.253336	 0.083167	0.027260
16.266670	 0.087050	0.030673
16.280005	 0.096036	0.039486
16.293339	 0.109597	0.053703
16.306673	 0.120015	0.065677
16.320007	 0.118273	0.066655
16.333342	 0.104640	0.057371
16.346676	 0.087780	0.045950
16.360010	 0.074421	0.037941
16.373344	 0.065085	0.033442
16.386679	 0.057838	0.030711
16.400013	 0.051557	0.028713
16.413347	 0.046032	0.027265
16.426682	 0.041306	0.026383
16.440016	 0.037384	0.025815
16.453350	 0.034135	0.025247
16.466684	 0.031368	0.024606
16.480019	 0.028954	0.023964
16.493353	 0.026851	0.023391
16.506687	 0.025029	0.022895
16.520021	 0.023395	0.022387
16.533356	 0.021818	0.021808
16.546690	 0.020318	0.021198
16.560024	 0.019066	0.020526
16.573359	 0.018132	0.019780
16.586693	 0.017417	0.019122
16.600027	 0.016770	0.018621
16.613361	 0.016100	0.018106
16.626696	 0.015441	0.017447
16.640030	 0.014815	0.016718
16.653364	 0.014109	0.016055
16.666698	 0.013257	0.015496
16.680033	 0.012382	0.014975
16.693367	 0.011630	0.014416
16.706701	 0.011015	0.013734
16.720036	 0.010478	0.012941
16.733370	 0.009943	0.012208
16.746704	 0.009363	0.011612
16.760038	 0.008708	0.010957
16.773373	 0.007903	0.010062
16.786707	 0.006953	0.009040
16.800041	 0.005994	0.008168
16.813375	 0.005093	0.007528
16.826710	 0.004236	0.006923
16.840044	 0.003442	0.006185
16.853378	 0.002704	0.005340
16.866713	 0.001993	0.004501
16.880047	 0.001292	0.003781
16.893381	 0.000550	0.003193
16.906715	 -0.000244	0.002614
16.920050	 -0.000972	0.001971
16.933384	 -0.001516	0.001300
16.946718	 -0.001938	0.000605
16.960052	 -0.002387	-0.000106
16.973387	 -0.002878	-0.000713
16.986721	 -0.003304	-0.001123
17.000055	 -0.003640	-0.001408
17.013390	 -0.004005	-0.001728
17.026724	 -0.004464	-0.002169
17.040058	 -0.004855	-0.002608
17.053392	 -0.004968	-0.002868
17.066727	 -0.004878	-0.003022
17.080061	 -0.004883	-0.003228
17.093395	 -0.005048	-0.003441
17.106730	 -0.005133	-0.003572
17.120064	 -0.005031	-0.003604
17.133398	 -0.004864	-0.003495
17.146732	 -0.004677	-0.003240
17.160067	 -0.004422	-0.002963
17.173401	 -0.004136	-0.002791
17.186735	 -0.003841	-0.002688
17.200069	 -0.003437	-0.002493
17.213404	 -0.002928	-0.002137
17.226738	 -0.002486	-0.001747
17.240072	 -0.002162	-0.001469
17.253407	 -0.001816	-0.001260
17.266741	 -0.001382	-0.000979
17.280075	 -0.001005	-0.000623
17.293409	 -0.000811	-0.000283
17.306744	 -0.000676	-0.000001
17.320078	 -0.000392	0.000197
17.333412	 0.000032	0.000322
17.346746	 0.000431	0.000452
17.360081	 0.000752	0.000634
17.373415	 0.001096	0.000867
17.386749	 0.001442	0.001156
17.400084	 0.001608	0.001488
17.413418	 0.001647	0.001812
17.426752	 0.001821	0.002110
17.440086	 0.002120	0.002389
17.453421	 0.002332	0.002596
17.466755	 0.002390	0.002689
17.480089	 0.002377	0.002734
17.493423	 0.002417	0.002855
17.506758	 0.002684	0.003082
17.520092	 0.003204	0.003308
17.533426	 0.003614	0.003454
17.546761	 0.003525	0.003569
17.560095	 0.003103	0.003680
17.573429	 0.002888	0.003724
17.586763	 0.003075	0.003721
17.600098	 0.003398	0.003770
17.613432	 0.003592	0.003871
17.626766	 0.003616	0.003962
17.640100	 0.003585	0.004007
17.653435	 0.003658	0.003978
17.666769	 0.003873	0.003920
17.680103	 0.004077	0.003906
17.693438	 0.004106	0.003905
17.706772	 0.003954	0.003900
17.720106	 0.003725	0.003965
17.733440	 0.003531	0.004086
17.746775	 0.003466	0.004125
17.760109	 0.003561	0.004039
17.773443	 0.003708	0.003945
17.786777	 0.003749	0.003937
17.800112	 0.003675	0.003958
17.813446	 0.003637	0.003933
17.826780	 0.003726	0.003909
17.840115	 0.003804	0.003937
17.853449	 0.003738	0.003947
17.866783	 0.003652	0.003851
17.880117	 0.003727	0.003705
17.893452	 0.003945	0.003656
17.906786	 0.004137	0.003774
17.920120	 0.004162	0.003929
17.933455	 0.004004	0.003944
17.946789	 0.003795	0.003844
17.960123	 0.003707	0.003776
17.973457	 0.003779	0.003772
17.986792	 0.003900	0.003801
18.000126	 0.003986	0.003865
18.013460	 0.004074	0.003960
18.026794	 0.004121	0.004045
18.040129	 0.003987	0.004050
18.053463	 0.003716	0.003956
18.066797	 0.003584	0.003824
18.080132	 0.003714	0.003723
18.093466	 0.003922	0.003688
18.106800	 0.004032	0.003729
18.120134	 0.004013	0.003799
18.133469	 0.003878	0.003840
18.146803	 0.003763	0.003848
18.160137	 0.003808	0.003837
18.173471	 0.003932	0.003822
18.186806	 0.003994	0.003847
18.200140	 0.004000	0.003930
18.213474	 0.004024	0.004050
18.226809	 0.004104	0.004196
18.240143	 0.004234	0.004349
18.253477	 0.004378	0.004425
18.266811	 0.004471	0.004365
18.280146	 0.004444	0.004263
18.293480	 0.004324	0.004264
18.306814	 0.004263	0.004358
18.320148	 0.004312	0.004400
18.333483	 0.004343	0.004304
18.346817	 0.004309	0.004102
18.360151	 0.004311	0.003870
18.373486	 0.004373	0.003675
18.386820	 0.004339	0.003601
18.400154	 0.004103	0.003683
18.413488	 0.003851	0.003831
18.426823	 0.003804	0.003919
18.440157	 0.003886	0.003931
18.453491	 0.003914	0.003929
18.466825	 0.003867	0.003917
18.480160	 0.003798	0.003875
18.493494	 0.003734	0.003826
18.506828	 0.003751	0.003771
18.520163	 0.003914	0.003712
18.533497	 0.004101	0.003689
18.546831	 0.004075	0.003689
18.560165	 0.003826	0.003663
18.573500	 0.003621	0.003654
18.586834	 0.003644	0.003694
18.600168	 0.003796	0.003710
18.613503	 0.003903	0.003672
18.626837	 0.003935	0.003725
18.640171	 0.003977	0.003982
18.653505	 0.004022	0.004291
18.666840	 0.003936	0.004418
18.680174	 0.003760	0.004341
18.693508	 0.003729	0.004225
18.706842	 0.003854	0.004175
18.720177	 0.003939	0.004118
18.733511	 0.003953	0.003990
18.746845	 0.004021	0.003908
18.760180	 0.004141	0.003956
18.773514	 0.004154	0.004054
18.786848	 0.003980	0.004120
18.800182	 0.003768	0.004119
18.813517	 0.003694	0.004069
18.826851	 0.003741	0.004013
18.840185	 0.003819	0.003991
18.853519	 0.003916	0.004018
18.866854	 0.004049	0.004044
18.880188	 0.004208	0.004019
18.893522	 0.004346	0.003988
18.906857	 0.004384	0.003975
18.920191	 0.004338	0.003950
18.933525	 0.004351	0.003943
18.946859	 0.004457	0.003986
18.960194	 0.004523	0.004047
18.973528	 0.004474	0.004109
18.986862	 0.004307	0.004138
19.000196	 0.004042	0.004098
19.013531	 0.003840	0.004042
19.026865	 0.003847	0.004038
19.040199	 0.003940	0.004089
19.053534	 0.003959	0.004183
19.066868	 0.003966	0.004270
19.080202	 0.004041	0.004258
19.093536	 0.004126	0.004165
19.106871	 0.004160	0.004090
19.120205	 0.004203	0.004053
19.133539	 0.004310	0.004016
19.146873	 0.004385	0.003957
19.160208	 0.004347	0.003910
19.173542	 0.004286	0.003977
19.186876	 0.004339	0.004149
19.200211	 0.004429	0.004261
19.213545	 0.004351	0.004248
19.226879	 0.004168	0.004218
19.240213	 0.004159	0.004262
19.253548	 0.004351	0.004322
19.266882	 0.004534	0.004350
19.280216	 0.004650	0.004437
19.293550	 0.004736	0.004635
19.306885	 0.004705	0.004850
19.320219	 0.004499	0.004955
19.333553	 0.004251	0.004871
19.346888	 0.004112	0.004616
19.360222	 0.004094	0.004361
19.373556	 0.004092	0.004276
19.386890	 0.004024	0.004318
19.400225	 0.003922	0.004321
19.413559	 0.003883	0.004245
19.426893	 0.003948	0.004202
19.440228	 0.004035	0.004206
19.453562	 0.004005	0.004167
19.466896	 0.003849	0.004147
19.480230	 0.003719	0.004280
19.493565	 0.003722	0.004473
19.506899	 0.003848	0.004510
19.520233	 0.004054	0.004355
19.533567	 0.004270	0.004144
19.546902	 0.004362	0.004033
19.560236	 0.004278	0.004125
19.573570	 0.004148	0.004345
19.586905	 0.004131	0.004458
19.600239	 0.004184	0.004308
19.613573	 0.004170	0.003987
19.626907	 0.004091	0.003747
19.640242	 0.004020	0.003758
19.653576	 0.003999	0.004009
19.666910	 0.004070	0.004334
19.680244	 0.004230	0.004519
19.693579	 0.004364	0.004533
19.706913	 0.004372	0.004523
19.720247	 0.004339	0.004566
19.733582	 0.004429	0.004627
19.746916	 0.004625	0.004638
19.760250	 0.004736	0.004573
19.773584	 0.004653	0.004491
19.786919	 0.004470	0.004424
19.800253	 0.004337	0.004321
19.813587	 0.004267	0.004210
19.826921	 0.004160	0.004181
19.840256	 0.004027	0.004226
19.853590	 0.004042	0.004251
19.866924	 0.004293	0.004205
19.880259	 0.004625	0.004140
19.893593	 0.004825	0.004123
19.906927	 0.004826	0.004143
19.920261	 0.004683	0.004158
19.933596	 0.004528	0.004173
19.946930	 0.004430	0.004206
19.960264	 0.004323	0.004195
19.973598	 0.004172	0.004089
19.986933	 0.004073	0.003986

*------------------------ End of raw data
Results for Channel	1	=	242.00	nm
Title:	Report Title
Run File:	C:\HPLC\PET 2025\2025.01.13\bm29_60c_np004.run
--------------
Injection Info
--------------
Method:	C:\METODOS EQUIPO 2 2023-2024\20241201 PET_Calibrado TPA MHET BHET DIMER.mth
Sample:	BM29_60C_np
Injection Date:	Tue Jan 14 00:06:16 2025
Manual injection
Operator:	Paloma
Instrument:	3
Notes:	
---------
Misc Info
---------
Workstation:	HPLC
Bus Address:	44
Run Time:	0.000	to	20.000	min.
-----------
Recalc Info
-----------
Recalc Method:	C:\METODOS EQUIPO 2 2023-2024\20241201 PET_Calibrado TPA MHET BHET DIMER.mth
Recalc Date:	Tue Jan 14 00:26:20 2025
Operator:	Paloma
Instrument:	3
Notes:	
Sample Rate:	5.000 Hz.
Measurement Type:	1 = Area
Calculation Type:	4 = ExtStd
Normalize Results:	No
------------------------
Peak Info for Channel 1
------------------------
3 Peaks (tR	Timeoffset	RRT	Sepcode	Width	Counts	Result	Name)
7.011	-0.048	0.0000	BB	5.12	2888579	53.485535	MHET (uM)
7.316	-0.037	0.0000	BB	6.52	1340309	16.018242	BHET (uM)
9.001	-0.109	0.0000	BB	7.08	5982739	111.095276	DIMER (uM)

Results for Channel	2	=	260.00	nm
Title:	Report Title
Run File:	C:\HPLC\PET 2025\2025.01.13\bm29_60c_np004.run
--------------
Injection Info
--------------
Method:	C:\METODOS EQUIPO 2 2023-2024\20241201 PET_Calibrado TPA MHET BHET DIMER.mth
Sample:	BM29_60C_np
Injection Date:	Tue Jan 14 00:06:16 2025
Manual injection
Operator:	Paloma
Instrument:	3
Notes:	
---------
Misc Info
---------
Workstation:	HPLC
Bus Address:	44
Run Time:	0.000	to	20.000	min.
-----------
Recalc Info
-----------
Recalc Method:	C:\METODOS EQUIPO 2 2023-2024\20241201 PET_Calibrado TPA MHET BHET DIMER.mth
Recalc Date:	Tue Jan 14 00:26:20 2025
Operator:	Paloma
Instrument:	3
Notes:	
Sample Rate:	5.000 Hz.
Measurement Type:	1 = Area
Calculation Type:	4 = ExtStd
Normalize Results:	No
------------------------
Peak Info for Channel 2
------------------------
3 Peaks (tR	Timeoffset	RRT	Sepcode	Width	Counts	Result	Name)
1.432	0.000	0.0000	BP	4.38	5369046	0.000000	
1.649	0.000	0.0000	PP	0.00	158454	0.000000	
1.931	0.000	0.0000	PB	0.00	2426404	0.000000	
