# Supplementary material for: Engineering Escherichia coli for polyethylene terephthalate powder biodegradation via recoding of an outer membrane protein
Source: iScience. 2026 Jan 2;29(2):114621. doi: 10.1016/j.isci.2025.114621 (PMC12860643; doi:10.1016/j.isci.2025.114621)
Supplement: Data S2. Raw HPLC and UHPLC-MS data — (A) Unprocessed HPLC data files supporting Figures 4, S3, S5, Tables 1 and S4. Files are provided in.txt format corresponding to the data extracted with Varian ProStar software (Varian Inc., Palo Alto, California, USA). Each file contains absorbance values (in arbitrary units) recorded over time under the analytical conditions described in STAR Methods. (B) Raw UHPLC-MS files supporting Figure S4. The chromatograms and mass spectrometry data can be analyzed with the software MassLynx V4.1 (Waters) to obtain the mass spectra of the oligomers TET and TETE. Analytical conditions described in STAR Methods. (A and B) The unprocessed HPLC and UHPLC-MS files have been deposited at Zenodo under the identifier https://zenodo.org/records/17578239. [file mmc5.zip › Data S2/A. HPLC/Figure S3/EfeOm pPET 37_1.TXT]

File	C:\HPLC\PET 2025\2025.06.04\bm29_petp_37c_24h.run	Filetype	63
WTOASCII Parameters:	C:\star\WTOASCII.TXT
 1 channels
   Channel	 1	242.00	nm	in AU
Base rate 5.0000 Hz	Bunch 2	Effective rate 5.00000 Hz.	T = 0.003333 min.
6000 points	from	0.000	to	20.000	minutes
Sampling every 4 point(s)
Printing points from	0.000	to	20.000 min, point 0 to 5999
Channels	1	to	1
0.000000	 0.000000
0.013333	 0.000130
0.026667	 -0.000141
0.040000	 -0.000401
0.053333	 -0.000396
0.066667	 -0.000253
0.080000	 -0.000153
0.093333	 -0.000094
0.106667	 0.000086
0.120000	 0.000378
0.133333	 0.000529
0.146667	 0.000438
0.160000	 0.000214
0.173333	 -0.000121
0.186667	 -0.000518
0.200000	 -0.000695
0.213333	 -0.000483
0.226667	 -0.000063
0.240000	 0.000307
0.253333	 0.000497
0.266667	 0.000497
0.280000	 0.000464
0.293333	 0.000548
0.306667	 0.000615
0.320000	 0.000508
0.333333	 0.000358
0.346667	 0.000348
0.360000	 0.000369
0.373333	 0.000209
0.386667	 -0.000075
0.400000	 -0.000227
0.413333	 -0.000170
0.426667	 -0.000090
0.440000	 -0.000136
0.453333	 -0.000238
0.466666	 -0.000281
0.480000	 -0.000309
0.493333	 -0.000405
0.506666	 -0.000462
0.520000	 -0.000327
0.533333	 -0.000071
0.546666	 0.000166
0.560000	 0.000368
0.573333	 0.000493
0.586666	 0.000456
0.600000	 0.000268
0.613333	 -0.000017
0.626666	 -0.000306
0.640000	 -0.000452
0.653333	 -0.000502
0.666666	 -0.000624
0.680000	 -0.000684
0.693333	 -0.000491
0.706666	 -0.000245
0.720000	 -0.000206
0.733333	 -0.000312
0.746666	 -0.000415
0.760000	 -0.000574
0.773333	 -0.000906
0.786666	 -0.001226
0.800000	 -0.001180
0.813333	 -0.000787
0.826666	 -0.000423
0.839999	 -0.000311
0.853333	 -0.000396
0.866666	 -0.000562
0.879999	 -0.000689
0.893333	 -0.000637
0.906666	 -0.000411
0.919999	 -0.000221
0.933333	 -0.000243
0.946666	 -0.000443
0.959999	 -0.000614
0.973333	 -0.000607
0.986666	 -0.000465
0.999999	 -0.000244
1.013333	 -0.000020
1.026666	 -0.000008
1.039999	 -0.000333
1.053333	 -0.000716
1.066666	 -0.000735
1.079999	 -0.000443
1.093333	 -0.000208
1.106666	 -0.000102
1.119999	 -0.000042
1.133333	 -0.000143
1.146666	 -0.000471
1.159999	 -0.000837
1.173333	 -0.001031
1.186666	 -0.001069
1.199999	 -0.001130
1.213333	 -0.001325
1.226666	 -0.001559
1.239999	 -0.001704
1.253332	 -0.001799
1.266666	 -0.001932
1.279999	 -0.002111
1.293332	 -0.002311
1.306666	 -0.002379
1.319999	 -0.002142
1.333332	 -0.001771
1.346666	 -0.001636
1.359999	 -0.001830
1.373332	 -0.002160
1.386666	 -0.002478
1.399999	 -0.002750
1.413332	 -0.002921
1.426666	 -0.002253
1.439999	 0.005025
1.453332	 0.034341
1.466666	 0.099065
1.479999	 0.187685
1.493332	 0.267128
1.506666	 0.313581
1.519999	 0.326999
1.533332	 0.319349
1.546666	 0.302081
1.559999	 0.282286
1.573332	 0.263290
1.586666	 0.246382
1.599999	 0.231822
1.613332	 0.219311
1.626665	 0.208216
1.639999	 0.197743
1.653332	 0.187356
1.666665	 0.176996
1.679999	 0.166782
1.693332	 0.156814
1.706665	 0.147074
1.719999	 0.137181
1.733332	 0.126712
1.746665	 0.115837
1.759999	 0.105063
1.773332	 0.094681
1.786665	 0.084903
1.799999	 0.075921
1.813332	 0.067665
1.826665	 0.060043
1.839999	 0.053164
1.853332	 0.047012
1.866665	 0.041489
1.879999	 0.036907
1.893332	 0.033657
1.906665	 0.031489
1.919999	 0.029778
1.933332	 0.028211
1.946665	 0.026773
1.959998	 0.025427
1.973332	 0.023973
1.986665	 0.022137
1.999998	 0.019905
2.013332	 0.017651
2.026665	 0.015749
2.039999	 0.014183
2.053332	 0.012705
2.066665	 0.011218
2.079998	 0.009841
2.093332	 0.008684
2.106665	 0.007651
2.119998	 0.006608
2.133332	 0.005630
2.146665	 0.004840
2.159998	 0.004187
2.173332	 0.003657
2.186665	 0.003327
2.199998	 0.003157
2.213332	 0.003012
2.226665	 0.002722
2.239998	 0.002199
2.253332	 0.001624
2.266665	 0.001305
2.279998	 0.001337
2.293332	 0.001498
2.306665	 0.001436
2.319998	 0.001091
2.333332	 0.000818
2.346665	 0.000908
2.359998	 0.001237
2.373332	 0.001407
2.386665	 0.001150
2.399998	 0.000661
2.413332	 0.000320
2.426665	 0.000141
2.439998	 -0.000131
2.453331	 -0.000589
2.466665	 -0.001050
2.479998	 -0.001289
2.493331	 -0.001324
2.506665	 -0.001299
2.519998	 -0.001259
2.533331	 -0.001268
2.546665	 -0.001436
2.559998	 -0.001743
2.573331	 -0.002074
2.586665	 -0.002272
2.599998	 -0.002217
2.613331	 -0.002018
2.626665	 -0.001943
2.639998	 -0.002066
2.653331	 -0.002223
2.666665	 -0.002302
2.679998	 -0.002326
2.693331	 -0.002355
2.706665	 -0.002428
2.719998	 -0.002488
2.733331	 -0.002384
2.746665	 -0.002121
2.759998	 -0.001929
2.773331	 -0.001934
2.786664	 -0.002064
2.799998	 -0.002250
2.813331	 -0.002385
2.826664	 -0.002368
2.839998	 -0.002361
2.853331	 -0.002550
2.866664	 -0.002806
2.879998	 -0.002971
2.893331	 -0.003127
2.906664	 -0.003352
2.919998	 -0.003557
2.933331	 -0.003697
2.946664	 -0.003806
2.959998	 -0.003831
2.973331	 -0.003782
2.986664	 -0.003810
2.999998	 -0.003945
3.013331	 -0.004040
3.026664	 -0.003965
3.039998	 -0.003804
3.053331	 -0.003752
3.066664	 -0.003840
3.079998	 -0.003993
3.093331	 -0.004153
3.106664	 -0.004197
3.119998	 -0.004125
3.133331	 -0.004173
3.146664	 -0.004389
3.159997	 -0.004491
3.173331	 -0.004345
3.186664	 -0.004188
3.199997	 -0.004221
3.213331	 -0.004376
3.226664	 -0.004522
3.239997	 -0.004620
3.253331	 -0.004666
3.266664	 -0.004604
3.279997	 -0.004405
3.293331	 -0.004242
3.306664	 -0.004299
3.319997	 -0.004480
3.333331	 -0.004579
3.346664	 -0.004555
3.359997	 -0.004487
3.373331	 -0.004424
3.386664	 -0.004373
3.399997	 -0.004449
3.413331	 -0.004779
3.426664	 -0.005169
3.439997	 -0.005316
3.453331	 -0.005299
3.466664	 -0.005308
3.479997	 -0.005273
3.493330	 -0.005182
3.506664	 -0.005234
3.519997	 -0.005471
3.533330	 -0.005650
3.546664	 -0.005579
3.559997	 -0.005348
3.573330	 -0.005168
3.586664	 -0.005119
3.599997	 -0.005141
3.613330	 -0.005206
3.626664	 -0.005361
3.639997	 -0.005595
3.653330	 -0.005810
3.666664	 -0.005952
3.679997	 -0.006007
3.693330	 -0.005974
3.706664	 -0.005877
3.719997	 -0.005710
3.733330	 -0.005489
3.746664	 -0.005325
3.759997	 -0.005236
3.773330	 -0.005142
3.786664	 -0.005130
3.799997	 -0.005304
3.813330	 -0.005557
3.826663	 -0.005754
3.839997	 -0.005878
3.853330	 -0.005946
3.866663	 -0.005960
3.879997	 -0.005933
3.893330	 -0.005899
3.906663	 -0.005951
3.919997	 -0.006134
3.933330	 -0.006307
3.946663	 -0.006335
3.959997	 -0.006253
3.973330	 -0.006113
3.986663	 -0.005954
3.999997	 -0.005822
4.013330	 -0.005697
4.026663	 -0.005540
4.039997	 -0.005381
4.053330	 -0.005230
4.066663	 -0.005041
4.079997	 -0.004898
4.093330	 -0.004983
4.106663	 -0.005240
4.119997	 -0.005427
4.133330	 -0.005548
4.146663	 -0.005791
4.159997	 -0.006143
4.173330	 -0.006340
4.186663	 -0.006180
4.199996	 -0.005828
4.213330	 -0.005612
4.226663	 -0.005603
4.239996	 -0.005685
4.253330	 -0.005814
4.266663	 -0.006027
4.279996	 -0.006281
4.293330	 -0.006391
4.306663	 -0.006325
4.319996	 -0.006297
4.333330	 -0.006412
4.346663	 -0.006534
4.359996	 -0.006518
4.373330	 -0.006328
4.386663	 -0.006064
4.399996	 -0.005979
4.413330	 -0.006164
4.426663	 -0.006431
4.439996	 -0.006658
4.453330	 -0.006898
4.466663	 -0.007181
4.479996	 -0.007413
4.493330	 -0.007455
4.506663	 -0.007279
4.519996	 -0.007010
4.533329	 -0.006833
4.546663	 -0.006837
4.559996	 -0.006946
4.573329	 -0.007032
4.586663	 -0.007044
4.599996	 -0.006949
4.613329	 -0.006747
4.626663	 -0.006561
4.639996	 -0.006554
4.653329	 -0.006785
4.666663	 -0.007145
4.679996	 -0.007426
4.693329	 -0.007547
4.706663	 -0.007575
4.719996	 -0.007480
4.733329	 -0.007253
4.746663	 -0.007188
4.759996	 -0.007486
4.773329	 -0.007821
4.786663	 -0.007843
4.799996	 -0.007693
4.813329	 -0.007612
4.826663	 -0.007569
4.839996	 -0.007489
4.853329	 -0.007454
4.866663	 -0.007513
4.879996	 -0.007610
4.893329	 -0.007771
4.906662	 -0.008003
4.919996	 -0.008197
4.933329	 -0.008295
4.946662	 -0.008368
4.959996	 -0.008461
4.973329	 -0.008527
4.986662	 -0.008495
4.999996	 -0.008325
5.013329	 -0.008071
5.026662	 -0.007916
5.039996	 -0.007984
5.053329	 -0.008146
5.066662	 -0.008231
5.079996	 -0.008326
5.093329	 -0.008547
5.106662	 -0.008686
5.119996	 -0.008600
5.133329	 -0.008534
5.146662	 -0.008627
5.159996	 -0.008672
5.173329	 -0.008610
5.186662	 -0.008658
5.199996	 -0.008839
5.213329	 -0.008950
5.226662	 -0.008937
5.239995	 -0.008913
5.253329	 -0.008973
5.266662	 -0.009127
5.279995	 -0.009194
5.293329	 -0.008936
5.306662	 -0.008419
5.319995	 -0.007986
5.333329	 -0.007844
5.346662	 -0.007953
5.359995	 -0.008168
5.373329	 -0.008255
5.386662	 -0.008020
5.399995	 -0.007636
5.413329	 -0.007531
5.426662	 -0.007782
5.439995	 -0.007990
5.453329	 -0.007912
5.466662	 -0.007679
5.479995	 -0.007451
5.493329	 -0.007257
5.506662	 -0.007150
5.519995	 -0.007273
5.533329	 -0.007596
5.546662	 -0.007787
5.559995	 -0.007685
5.573328	 -0.007479
5.586662	 -0.007344
5.599995	 -0.007355
5.613328	 -0.007506
5.626662	 -0.007687
5.639995	 -0.007844
5.653328	 -0.007979
5.666662	 -0.008072
5.679995	 -0.008102
5.693328	 -0.008033
5.706662	 -0.007857
5.719995	 -0.007626
5.733328	 -0.007362
5.746662	 -0.007043
5.759995	 -0.006746
5.773328	 -0.006614
5.786662	 -0.006633
5.799995	 -0.006602
5.813328	 -0.006424
5.826662	 -0.006172
5.839995	 -0.005881
5.853328	 -0.005505
5.866662	 -0.005047
5.879995	 -0.004582
5.893328	 -0.004160
5.906662	 -0.003820
5.919995	 -0.003614
5.933328	 -0.003486
5.946661	 -0.003265
5.959995	 -0.002909
5.973328	 -0.002468
5.986661	 -0.001852
5.999995	 -0.000965
6.013328	 0.000063
6.026661	 0.000944
6.039995	 0.001501
6.053328	 0.001813
6.066661	 0.002034
6.079995	 0.002332
6.093328	 0.002872
6.106661	 0.003571
6.119995	 0.004252
6.133328	 0.004956
6.146661	 0.005581
6.159995	 0.005816
6.173328	 0.005797
6.186661	 0.006003
6.199995	 0.006474
6.213328	 0.006880
6.226661	 0.007036
6.239995	 0.006969
6.253328	 0.006900
6.266661	 0.007084
6.279994	 0.007528
6.293328	 0.008110
6.306661	 0.008733
6.319994	 0.009219
6.333328	 0.009465
6.346661	 0.009673
6.359994	 0.010081
6.373328	 0.010603
6.386661	 0.011000
6.399994	 0.011131
6.413328	 0.011025
6.426661	 0.010944
6.439994	 0.011109
6.453328	 0.011418
6.466661	 0.011671
6.479994	 0.011855
6.493328	 0.011970
6.506661	 0.011935
6.519994	 0.011816
6.533328	 0.011840
6.546661	 0.012058
6.559994	 0.012207
6.573328	 0.012172
6.586661	 0.012181
6.599994	 0.012368
6.613328	 0.012568
6.626661	 0.012534
6.639994	 0.012250
6.653327	 0.012098
6.666661	 0.012345
6.679994	 0.012677
6.693327	 0.012747
6.706661	 0.012713
6.719994	 0.012859
6.733327	 0.013257
6.746661	 0.013752
6.759994	 0.013974
6.773327	 0.013753
6.786661	 0.013437
6.799994	 0.013393
6.813327	 0.013595
6.826661	 0.013876
6.839994	 0.014066
6.853327	 0.014054
6.866661	 0.014070
6.879994	 0.014372
6.893327	 0.014736
6.906661	 0.014847
6.919994	 0.014822
6.933327	 0.014910
6.946661	 0.015098
6.959994	 0.015294
6.973327	 0.015467
6.986660	 0.015521
6.999994	 0.015406
7.013327	 0.015253
7.026660	 0.015271
7.039994	 0.015517
7.053327	 0.015805
7.066660	 0.015989
7.079994	 0.016176
7.093327	 0.016437
7.106660	 0.016597
7.119994	 0.016569
7.133327	 0.016551
7.146660	 0.016675
7.159994	 0.016798
7.173327	 0.016773
7.186660	 0.016712
7.199994	 0.016747
7.213327	 0.016760
7.226660	 0.016616
7.239994	 0.016412
7.253327	 0.016361
7.266660	 0.016592
7.279994	 0.017051
7.293327	 0.017548
7.306660	 0.017922
7.319993	 0.018149
7.333327	 0.018302
7.346660	 0.018467
7.359993	 0.018733
7.373327	 0.019089
7.386660	 0.019365
7.399993	 0.019472
7.413327	 0.019575
7.426660	 0.019863
7.439993	 0.020349
7.453327	 0.020872
7.466660	 0.021193
7.479993	 0.021216
7.493327	 0.021200
7.506660	 0.021461
7.519993	 0.021845
7.533327	 0.022036
7.546660	 0.022150
7.559993	 0.022429
7.573327	 0.022825
7.586660	 0.023197
7.599993	 0.023418
7.613327	 0.023443
7.626660	 0.023405
7.639993	 0.023405
7.653327	 0.023467
7.666660	 0.023714
7.679993	 0.024410
7.693326	 0.025679
7.706660	 0.027147
7.719993	 0.028092
7.733326	 0.028133
7.746660	 0.027560
7.759993	 0.026870
7.773326	 0.026307
7.786660	 0.025903
7.799993	 0.025668
7.813326	 0.025640
7.826660	 0.025883
7.839993	 0.026346
7.853326	 0.026717
7.866660	 0.026754
7.879993	 0.026630
7.893326	 0.026686
7.906660	 0.027120
7.919993	 0.027827
7.933326	 0.028377
7.946660	 0.028422
7.959993	 0.028076
7.973326	 0.027692
7.986660	 0.027480
7.999993	 0.027458
8.013327	 0.027572
8.026660	 0.027775
8.039993	 0.028046
8.053327	 0.028350
8.066660	 0.028665
8.079993	 0.028979
8.093327	 0.029295
8.106660	 0.029650
8.119993	 0.030003
8.133327	 0.030315
8.146660	 0.030833
8.159993	 0.031886
8.173326	 0.033316
8.186660	 0.034460
8.199993	 0.034704
8.213326	 0.034041
8.226660	 0.033040
8.239993	 0.032339
8.253326	 0.032162
8.266660	 0.032256
8.279993	 0.032302
8.293326	 0.032260
8.306660	 0.032267
8.319993	 0.032418
8.333326	 0.032648
8.346660	 0.032827
8.359993	 0.032897
8.373326	 0.032847
8.386660	 0.032702
8.399993	 0.032558
8.413326	 0.032504
8.426660	 0.032509
8.439993	 0.032515
8.453326	 0.032558
8.466660	 0.032675
8.479993	 0.032872
8.493326	 0.033189
8.506660	 0.033615
8.519993	 0.033970
8.533326	 0.034070
8.546659	 0.033967
8.559993	 0.033817
8.573326	 0.033691
8.586659	 0.033663
8.599993	 0.033742
8.613326	 0.033911
8.626659	 0.034315
8.639993	 0.034983
8.653326	 0.035551
8.666659	 0.035693
8.679993	 0.035482
8.693326	 0.035198
8.706659	 0.035125
8.719993	 0.035327
8.733326	 0.035588
8.746659	 0.035755
8.759993	 0.035840
8.773326	 0.035882
8.786659	 0.035986
8.799993	 0.036263
8.813326	 0.036721
8.826659	 0.037268
8.839993	 0.037651
8.853326	 0.037740
8.866659	 0.037858
8.879992	 0.038255
8.893326	 0.038699
8.906659	 0.038937
8.919992	 0.039100
8.933326	 0.039332
8.946659	 0.039409
8.959992	 0.039191
8.973326	 0.039013
8.986659	 0.039200
8.999992	 0.039614
9.013326	 0.039966
9.026659	 0.040142
9.039992	 0.040133
9.053326	 0.040135
9.066659	 0.040535
9.079992	 0.041329
9.093326	 0.042044
9.106659	 0.042385
9.119992	 0.042423
9.133326	 0.042279
9.146659	 0.042080
9.159992	 0.041987
9.173326	 0.041949
9.186659	 0.041733
9.199992	 0.041367
9.213326	 0.041107
9.226659	 0.041021
9.239992	 0.041092
9.253325	 0.041368
9.266659	 0.041794
9.279992	 0.042263
9.293325	 0.042615
9.306659	 0.042660
9.319992	 0.042532
9.333325	 0.042551
9.346659	 0.042679
9.359992	 0.042698
9.373325	 0.042704
9.386659	 0.042954
9.399992	 0.043413
9.413325	 0.043799
9.426659	 0.043964
9.439992	 0.043875
9.453325	 0.043521
9.466659	 0.043122
9.479992	 0.042981
9.493325	 0.043098
9.506659	 0.043291
9.519992	 0.043492
9.533325	 0.043720
9.546659	 0.043975
9.559992	 0.044234
9.573325	 0.044483
9.586658	 0.044671
9.599992	 0.044750
9.613325	 0.044822
9.626658	 0.044956
9.639992	 0.044997
9.653325	 0.044980
9.666658	 0.045250
9.679992	 0.045851
9.693325	 0.046391
9.706658	 0.046672
9.719992	 0.046954
9.733325	 0.047455
9.746658	 0.047860
9.759992	 0.047751
9.773325	 0.047318
9.786658	 0.047109
9.799992	 0.047331
9.813325	 0.047819
9.826658	 0.048323
9.839992	 0.048625
9.853325	 0.048749
9.866658	 0.048956
9.879992	 0.049323
9.893325	 0.049645
9.906658	 0.049851
9.919991	 0.050010
9.933325	 0.049959
9.946658	 0.049483
9.959991	 0.048834
9.973325	 0.048456
9.986658	 0.048304
9.999991	 0.048017
10.013325	 0.047628
10.026658	 0.047506
10.039991	 0.047743
10.053325	 0.048042
10.066658	 0.048145
10.079991	 0.048073
10.093325	 0.048010
10.106658	 0.048092
10.119991	 0.048312
10.133325	 0.048571
10.146658	 0.048759
10.159991	 0.048949
10.173325	 0.049334
10.186658	 0.049871
10.199991	 0.050287
10.213325	 0.050419
10.226658	 0.050289
10.239991	 0.049991
10.253325	 0.049781
10.266658	 0.049944
10.279991	 0.050295
10.293324	 0.050376
10.306658	 0.050210
10.319991	 0.050124
10.333324	 0.050096
10.346658	 0.050030
10.359991	 0.050203
10.373324	 0.050827
10.386658	 0.051690
10.399991	 0.052487
10.413324	 0.053087
10.426658	 0.053424
10.439991	 0.053430
10.453324	 0.053236
10.466658	 0.053108
10.479991	 0.053073
10.493324	 0.052991
10.506658	 0.052933
10.519991	 0.053032
10.533324	 0.053193
10.546658	 0.053352
10.559991	 0.053656
10.573324	 0.054125
10.586658	 0.054534
10.599991	 0.054647
10.613324	 0.054446
10.626657	 0.054312
10.639991	 0.054648
10.653324	 0.055137
10.666657	 0.055143
10.679991	 0.054664
10.693324	 0.054174
10.706657	 0.053967
10.719991	 0.054207
10.733324	 0.055151
10.746657	 0.056786
10.759991	 0.058532
10.773324	 0.059693
10.786657	 0.060016
10.799991	 0.059626
10.813324	 0.058799
10.826657	 0.057923
10.839991	 0.057274
10.853324	 0.056776
10.866657	 0.056283
10.879991	 0.055836
10.893324	 0.055497
10.906657	 0.055282
10.919991	 0.055249
10.933324	 0.055437
10.946657	 0.055820
10.959991	 0.056233
10.973324	 0.056373
10.986657	 0.056162
10.999990	 0.055845
11.013324	 0.055650
11.026657	 0.055643
11.039990	 0.055761
11.053324	 0.055918
11.066657	 0.056060
11.079990	 0.056113
11.093324	 0.056068
11.106657	 0.056042
11.119990	 0.056141
11.133324	 0.056278
11.146657	 0.056252
11.159990	 0.056075
11.173324	 0.056003
11.186657	 0.056114
11.199990	 0.056177
11.213324	 0.056012
11.226657	 0.055733
11.239990	 0.055537
11.253324	 0.055403
11.266657	 0.055309
11.279990	 0.055454
11.293324	 0.055878
11.306657	 0.056193
11.319990	 0.056076
11.333323	 0.055808
11.346657	 0.055858
11.359990	 0.056193
11.373323	 0.056438
11.386657	 0.056377
11.399990	 0.056131
11.413323	 0.056006
11.426657	 0.056116
11.439990	 0.056195
11.453323	 0.056013
11.466657	 0.055774
11.479990	 0.055746
11.493323	 0.055864
11.506657	 0.055929
11.519990	 0.055862
11.533323	 0.055794
11.546657	 0.055988
11.559990	 0.056606
11.573323	 0.057545
11.586657	 0.058430
11.599990	 0.058834
11.613323	 0.058649
11.626657	 0.058145
11.639990	 0.057562
11.653323	 0.056930
11.666656	 0.056348
11.679990	 0.055996
11.693323	 0.055874
11.706656	 0.055895
11.719990	 0.056021
11.733323	 0.056102
11.746656	 0.055987
11.759990	 0.055781
11.773323	 0.055698
11.786656	 0.055823
11.799990	 0.056091
11.813323	 0.056385
11.826656	 0.056627
11.839990	 0.056814
11.853323	 0.056938
11.866656	 0.056874
11.879990	 0.056592
11.893323	 0.056660
11.906656	 0.058217
11.919990	 0.061902
11.933323	 0.066672
11.946656	 0.070237
11.959990	 0.070947
11.973323	 0.068892
11.986656	 0.065429
11.999990	 0.062147
12.013323	 0.059951
12.026656	 0.058758
12.039989	 0.058125
12.053323	 0.057877
12.066656	 0.057958
12.079989	 0.058235
12.093323	 0.058563
12.106656	 0.058777
12.119989	 0.058757
12.133323	 0.058638
12.146656	 0.058696
12.159989	 0.058934
12.173323	 0.059067
12.186656	 0.058964
12.199989	 0.058832
12.213323	 0.058837
12.226656	 0.058876
12.239989	 0.058853
12.253323	 0.058858
12.266656	 0.058937
12.279989	 0.059021
12.293323	 0.059152
12.306656	 0.059521
12.319989	 0.060295
12.333323	 0.061411
12.346656	 0.062449
12.359989	 0.062874
12.373322	 0.062524
12.386656	 0.061676
12.399989	 0.060746
12.413322	 0.060128
12.426656	 0.059942
12.439989	 0.059876
12.453322	 0.059636
12.466656	 0.059407
12.479989	 0.059498
12.493322	 0.059827
12.506656	 0.060164
12.519989	 0.060473
12.533322	 0.060729
12.546656	 0.060856
12.559989	 0.060856
12.573322	 0.060727
12.586656	 0.060497
12.599989	 0.060314
12.613322	 0.060311
12.626656	 0.060519
12.639989	 0.060840
12.653322	 0.061061
12.666656	 0.061166
12.679989	 0.061400
12.693322	 0.061790
12.706656	 0.062113
12.719989	 0.062228
12.733322	 0.062056
12.746655	 0.061770
12.759989	 0.061747
12.773322	 0.061962
12.786655	 0.062025
12.799989	 0.061848
12.813322	 0.061676
12.826655	 0.061721
12.839989	 0.062117
12.853322	 0.062797
12.866655	 0.063340
12.879989	 0.063409
12.893322	 0.063103
12.906655	 0.062606
12.919989	 0.062054
12.933322	 0.061672
12.946655	 0.061503
12.959989	 0.061298
12.973322	 0.061008
12.986655	 0.060823
12.999989	 0.060709
13.013322	 0.060525
13.026655	 0.060382
13.039989	 0.060477
13.053322	 0.060838
13.066655	 0.061268
13.079988	 0.061467
13.093322	 0.061321
13.106655	 0.061083
13.119988	 0.061069
13.133322	 0.061209
13.146655	 0.061239
13.159988	 0.061215
13.173322	 0.061335
13.186655	 0.061576
13.199988	 0.061920
13.213322	 0.062368
13.226655	 0.062697
13.239988	 0.062701
13.253322	 0.062498
13.266655	 0.062386
13.279988	 0.062482
13.293322	 0.062542
13.306655	 0.062277
13.319988	 0.061852
13.333322	 0.061711
13.346655	 0.061967
13.359988	 0.062301
13.373322	 0.062354
13.386655	 0.062023
13.399988	 0.061507
13.413321	 0.061235
13.426655	 0.061504
13.439988	 0.062042
13.453321	 0.062311
13.466655	 0.062268
13.479988	 0.062244
13.493321	 0.062262
13.506655	 0.062150
13.519988	 0.062020
13.533321	 0.062075
13.546655	 0.062263
13.559988	 0.062342
13.573321	 0.062105
13.586655	 0.061652
13.599988	 0.061372
13.613321	 0.061606
13.626655	 0.062206
13.639988	 0.062547
13.653321	 0.062338
13.666655	 0.061995
13.679988	 0.061902
13.693321	 0.062032
13.706655	 0.062237
13.719988	 0.062402
13.733321	 0.062523
13.746655	 0.062725
13.759988	 0.063008
13.773321	 0.063116
13.786654	 0.062869
13.799988	 0.062502
13.813321	 0.062305
13.826654	 0.062224
13.839988	 0.062181
13.853321	 0.062326
13.866654	 0.062646
13.879988	 0.062817
13.893321	 0.062666
13.906654	 0.062364
13.919988	 0.062149
13.933321	 0.062120
13.946654	 0.062215
13.959988	 0.062343
13.973321	 0.062497
13.986654	 0.062644
13.999988	 0.062677
14.013321	 0.062489
14.026654	 0.062110
14.039988	 0.061875
14.053321	 0.062024
14.066654	 0.062216
14.079988	 0.062120
14.093321	 0.061981
14.106654	 0.061991
14.119987	 0.061927
14.133321	 0.061752
14.146654	 0.061727
14.159987	 0.061928
14.173321	 0.062237
14.186654	 0.062577
14.199987	 0.062852
14.213321	 0.062991
14.226654	 0.063037
14.239987	 0.063003
14.253321	 0.062861
14.266654	 0.062777
14.279987	 0.062947
14.293321	 0.063221
14.306654	 0.063346
14.319987	 0.063293
14.333321	 0.063044
14.346654	 0.062582
14.359987	 0.062138
14.373321	 0.062023
14.386654	 0.062219
14.399987	 0.062414
14.413321	 0.062428
14.426654	 0.062335
14.439987	 0.062235
14.453321	 0.062132
14.466654	 0.061998
14.479987	 0.061791
14.493320	 0.061559
14.506654	 0.061520
14.519987	 0.061740
14.533320	 0.061942
14.546654	 0.061920
14.559987	 0.061865
14.573320	 0.062019
14.586654	 0.062275
14.599987	 0.062341
14.613320	 0.062152
14.626654	 0.061946
14.639987	 0.061971
14.653320	 0.062191
14.666654	 0.062298
14.679987	 0.062108
14.693320	 0.061859
14.706654	 0.061829
14.719987	 0.061911
14.733320	 0.061990
14.746654	 0.062240
14.759987	 0.062656
14.773320	 0.062865
14.786654	 0.062711
14.799987	 0.062534
14.813320	 0.062653
14.826653	 0.062971
14.839987	 0.063194
14.853320	 0.063085
14.866653	 0.062637
14.879987	 0.062230
14.893320	 0.062271
14.906653	 0.062678
14.919987	 0.063060
14.933320	 0.063133
14.946653	 0.062861
14.959987	 0.062416
14.973320	 0.062057
14.986653	 0.061935
14.999987	 0.061954
15.013320	 0.062005
15.026653	 0.062157
15.039987	 0.062427
15.053320	 0.062679
15.066653	 0.062816
15.079987	 0.062833
15.093320	 0.062732
15.106653	 0.062498
15.119987	 0.062258
15.133320	 0.062224
15.146653	 0.062333
15.159986	 0.062356
15.173320	 0.062261
15.186653	 0.062109
15.199986	 0.061824
15.213320	 0.061430
15.226653	 0.061171
15.239986	 0.061060
15.253320	 0.060786
15.266653	 0.060243
15.279986	 0.059746
15.293320	 0.059548
15.306653	 0.059498
15.319986	 0.059414
15.333320	 0.059433
15.346653	 0.059691
15.359986	 0.060014
15.373320	 0.060186
15.386653	 0.060226
15.399986	 0.060243
15.413320	 0.060217
15.426653	 0.060109
15.439986	 0.060068
15.453320	 0.060153
15.466653	 0.060140
15.479986	 0.059993
15.493320	 0.059984
15.506653	 0.060207
15.519986	 0.060507
15.533319	 0.060769
15.546653	 0.060957
15.559986	 0.061059
15.573319	 0.061134
15.586653	 0.061256
15.599986	 0.061419
15.613319	 0.061666
15.626653	 0.062084
15.639986	 0.062489
15.653319	 0.062649
15.666653	 0.062754
15.679986	 0.062982
15.693319	 0.063072
15.706653	 0.062893
15.719986	 0.062698
15.733319	 0.062579
15.746653	 0.062387
15.759986	 0.062042
15.773319	 0.061670
15.786653	 0.061610
15.799986	 0.062059
15.813319	 0.062657
15.826653	 0.062840
15.839986	 0.062612
15.853319	 0.062409
15.866652	 0.062325
15.879986	 0.062170
15.893319	 0.062040
15.906652	 0.062116
15.919986	 0.062178
15.933319	 0.061896
15.946652	 0.061402
15.959986	 0.061090
15.973319	 0.061032
15.986652	 0.061026
15.999986	 0.060975
16.013319	 0.060912
16.026653	 0.060881
16.039988	 0.060936
16.053322	 0.061107
16.066656	 0.061364
16.079990	 0.061574
16.093325	 0.061607
16.106659	 0.061470
16.119993	 0.061267
16.133327	 0.061010
16.146662	 0.060642
16.159996	 0.060342
16.173330	 0.060332
16.186665	 0.060463
16.199999	 0.060577
16.213333	 0.060844
16.226667	 0.061283
16.240002	 0.061520
16.253336	 0.061427
16.266670	 0.061353
16.280005	 0.061565
16.293339	 0.062067
16.306673	 0.062743
16.320007	 0.063440
16.333342	 0.064276
16.346676	 0.065713
16.360010	 0.068835
16.373344	 0.076634
16.386679	 0.092036
16.400013	 0.110591
16.413347	 0.119692
16.426682	 0.111798
16.440016	 0.093252
16.453350	 0.074671
16.466684	 0.060032
16.480019	 0.048252
16.493353	 0.038295
16.506687	 0.030130
16.520021	 0.023692
16.533356	 0.018525
16.546690	 0.014078
16.560024	 0.010043
16.573359	 0.006520
16.586693	 0.003806
16.600027	 0.001826
16.613361	 0.000064
16.626696	 -0.001704
16.640030	 -0.003184
16.653364	 -0.004242
16.666698	 -0.005114
16.680033	 -0.006005
16.693367	 -0.006908
16.706701	 -0.007702
16.720036	 -0.008312
16.733370	 -0.008829
16.746704	 -0.009405
16.760038	 -0.009994
16.773373	 -0.010435
16.786707	 -0.010849
16.800041	 -0.011590
16.813375	 -0.012636
16.826710	 -0.013496
16.840044	 -0.013947
16.853378	 -0.014309
16.866713	 -0.014940
16.880047	 -0.015888
16.893381	 -0.016892
16.906715	 -0.017683
16.920050	 -0.018285
16.933384	 -0.018857
16.946718	 -0.019461
16.960052	 -0.020177
16.973387	 -0.021060
16.986721	 -0.021938
17.000055	 -0.022571
17.013390	 -0.022979
17.026724	 -0.023371
17.040058	 -0.023864
17.053392	 -0.024369
17.066727	 -0.024779
17.080061	 -0.025145
17.093395	 -0.025523
17.106730	 -0.025911
17.120064	 -0.026377
17.133398	 -0.026896
17.146732	 -0.027243
17.160067	 -0.027292
17.173401	 -0.027196
17.186735	 -0.027179
17.200069	 -0.027315
17.213404	 -0.027522
17.226738	 -0.027682
17.240072	 -0.027789
17.253407	 -0.027886
17.266741	 -0.027924
17.280075	 -0.027796
17.293409	 -0.027502
17.306744	 -0.027152
17.320078	 -0.026847
17.333412	 -0.026603
17.346746	 -0.026380
17.360081	 -0.026184
17.373415	 -0.025986
17.386749	 -0.025683
17.400084	 -0.025363
17.413418	 -0.025204
17.426752	 -0.025108
17.440086	 -0.024876
17.453421	 -0.024567
17.466755	 -0.024367
17.480089	 -0.024280
17.493423	 -0.024225
17.506758	 -0.024146
17.520092	 -0.023972
17.533426	 -0.023710
17.546761	 -0.023459
17.560095	 -0.023246
17.573429	 -0.023012
17.586763	 -0.022718
17.600098	 -0.022370
17.613432	 -0.021962
17.626766	 -0.021572
17.640100	 -0.021424
17.653435	 -0.021564
17.666769	 -0.021707
17.680103	 -0.021638
17.693438	 -0.021469
17.706772	 -0.021320
17.720106	 -0.021154
17.733440	 -0.020997
17.746775	 -0.020927
17.760109	 -0.020886
17.773443	 -0.020767
17.786777	 -0.020563
17.800112	 -0.020284
17.813446	 -0.019983
17.826780	 -0.019835
17.840115	 -0.019870
17.853449	 -0.019859
17.866783	 -0.019703
17.880117	 -0.019588
17.893452	 -0.019655
17.906786	 -0.019780
17.920120	 -0.019757
17.933455	 -0.019583
17.946789	 -0.019405
17.960123	 -0.019232
17.973457	 -0.018946
17.986792	 -0.018558
18.000126	 -0.018230
18.013460	 -0.018153
18.026794	 -0.018438
18.040129	 -0.018919
18.053463	 -0.019201
18.066797	 -0.019081
18.080132	 -0.018818
18.093466	 -0.018729
18.106800	 -0.018752
18.120134	 -0.018712
18.133469	 -0.018634
18.146803	 -0.018631
18.160137	 -0.018739
18.173471	 -0.018827
18.186806	 -0.018748
18.200140	 -0.018538
18.213474	 -0.018341
18.226809	 -0.018283
18.240143	 -0.018376
18.253477	 -0.018425
18.266811	 -0.018301
18.280146	 -0.018275
18.293480	 -0.018563
18.306814	 -0.018793
18.320148	 -0.018543
18.333483	 -0.018049
18.346817	 -0.017753
18.360151	 -0.017700
18.373486	 -0.017822
18.386820	 -0.018093
18.400154	 -0.018265
18.413488	 -0.018066
18.426823	 -0.017668
18.440157	 -0.017450
18.453491	 -0.017502
18.466825	 -0.017573
18.480160	 -0.017444
18.493494	 -0.017263
18.506828	 -0.017238
18.520163	 -0.017311
18.533497	 -0.017399
18.546831	 -0.017509
18.560165	 -0.017519
18.573500	 -0.017295
18.586834	 -0.016989
18.600168	 -0.016854
18.613503	 -0.016932
18.626837	 -0.017087
18.640171	 -0.017214
18.653505	 -0.017325
18.666840	 -0.017400
18.680174	 -0.017292
18.693508	 -0.016993
18.706842	 -0.016744
18.720177	 -0.016666
18.733511	 -0.016695
18.746845	 -0.016813
18.760180	 -0.017004
18.773514	 -0.017206
18.786848	 -0.017407
18.800182	 -0.017601
18.813517	 -0.017663
18.826851	 -0.017488
18.840185	 -0.017224
18.853519	 -0.017121
18.866854	 -0.017221
18.880188	 -0.017319
18.893522	 -0.017203
18.906857	 -0.016885
18.920191	 -0.016620
18.933525	 -0.016623
18.946859	 -0.016828
18.960194	 -0.017010
18.973528	 -0.017107
18.986862	 -0.017166
19.000196	 -0.017095
19.013531	 -0.016884
19.026865	 -0.016768
19.040199	 -0.016865
19.053534	 -0.017029
19.066868	 -0.017160
19.080202	 -0.017196
19.093536	 -0.017049
19.106871	 -0.016869
19.120205	 -0.016942
19.133539	 -0.017209
19.146873	 -0.017407
19.160208	 -0.017513
19.173542	 -0.017583
19.186876	 -0.017549
19.200211	 -0.017445
19.213545	 -0.017384
19.226879	 -0.017366
19.240213	 -0.017312
19.253548	 -0.017215
19.266882	 -0.017201
19.280216	 -0.017396
19.293550	 -0.017621
19.306885	 -0.017588
19.320219	 -0.017444
19.333553	 -0.017516
19.346888	 -0.017660
19.360222	 -0.017531
19.373556	 -0.017246
19.386890	 -0.017132
19.400225	 -0.017171
19.413559	 -0.017241
19.426893	 -0.017371
19.440228	 -0.017458
19.453562	 -0.017359
19.466896	 -0.017226
19.480230	 -0.017251
19.493565	 -0.017383
19.506899	 -0.017569
19.520233	 -0.017854
19.533567	 -0.018143
19.546902	 -0.018231
19.560236	 -0.018088
19.573570	 -0.017866
19.586905	 -0.017731
19.600239	 -0.017731
19.613573	 -0.017762
19.626907	 -0.017764
19.640242	 -0.017807
19.653576	 -0.017935
19.666910	 -0.018073
19.680244	 -0.018057
19.693579	 -0.017840
19.706913	 -0.017701
19.720247	 -0.017905
19.733582	 -0.018230
19.746916	 -0.018262
19.760250	 -0.018054
19.773584	 -0.018033
19.786919	 -0.018385
19.800253	 -0.018861
19.813587	 -0.019013
19.826921	 -0.018620
19.840256	 -0.018056
19.853590	 -0.017891
19.866924	 -0.018118
19.880259	 -0.018275
19.893593	 -0.018162
19.906927	 -0.017958
19.920261	 -0.017889
19.933596	 -0.018078
19.946930	 -0.018411
19.960264	 -0.018638
19.973598	 -0.018714
19.986933	 -0.018783

*------------------------ End of raw data
Results for Channel	1	=	242.00	nm
Title:	Report Title
Run File:	C:\HPLC\PET 2025\2025.06.04\bm29_petp_37c_24h.run
--------------
Injection Info
--------------
Method:	C:\METODOS EQUIPO 2 2025\20250402 PET_Calibrado TPA MHET BHET DIMER.mth
Sample:	BM29_Petp_37C_24h
Injection Date:	Thu Jun 05 10:39:55 2025
Manual injection
Operator:	Paloma
Instrument:	3
Notes:	
---------
Misc Info
---------
Workstation:	HPLC
Bus Address:	44
Run Time:	0.000	to	20.000	min.
-----------
Recalc Info
-----------
Recalc Method:	C:\METODOS EQUIPO 2 2025\20250402 PET_Calibrado TPA MHET BHET DIMER.mth
Recalc Date:	Thu Jun 05 11:00:02 2025
Operator:	Paloma
Instrument:	3
Notes:	
Sample Rate:	5.000 Hz.
Measurement Type:	1 = Area
Calculation Type:	4 = ExtStd
Normalize Results:	No
------------------------
Peak Info for Channel 1
------------------------
3 Peaks (tR	Timeoffset	RRT	Sepcode	Width	Counts	Result	Name)
6.622	0.274	0.0000	BB	120.65	1024940	9.240072	TPA (uM)
7.575	0.067	0.0000	BB	1.43	12147	0.146477	BHET (uM)
9.118	-0.028	0.0000	BB	7.42	109918	1.964605	DIMER (uM)
