# Supplementary material for: Engineering Escherichia coli for polyethylene terephthalate powder biodegradation via recoding of an outer membrane protein
Source: iScience. 2026 Jan 2;29(2):114621. doi: 10.1016/j.isci.2025.114621 (PMC12860643; doi:10.1016/j.isci.2025.114621)
Supplement: Data S2. Raw HPLC and UHPLC-MS data — (A) Unprocessed HPLC data files supporting Figures 4, S3, S5, Tables 1 and S4. Files are provided in.txt format corresponding to the data extracted with Varian ProStar software (Varian Inc., Palo Alto, California, USA). Each file contains absorbance values (in arbitrary units) recorded over time under the analytical conditions described in STAR Methods. (B) Raw UHPLC-MS files supporting Figure S4. The chromatograms and mass spectrometry data can be analyzed with the software MassLynx V4.1 (Waters) to obtain the mass spectra of the oligomers TET and TETE. Analytical conditions described in STAR Methods. (A and B) The unprocessed HPLC and UHPLC-MS files have been deposited at Zenodo under the identifier https://zenodo.org/records/17578239. [file mmc5.zip › Data S2/A. HPLC/Figure S3/EfeOm pPET 37_2.TXT]

File	C:\HPLC\PET 2025\2025.06.04\bm29_petp_37c_24h002.run	Filetype	63
WTOASCII Parameters:	C:\star\WTOASCII.TXT
 1 channels
   Channel	 1	242.00	nm	in AU
Base rate 5.0000 Hz	Bunch 2	Effective rate 5.00000 Hz.	T = 0.003333 min.
6000 points	from	0.000	to	20.000	minutes
Sampling every 4 point(s)
Printing points from	0.000	to	20.000 min, point 0 to 5999
Channels	1	to	1
0.000000	 0.000000
0.013333	 -0.000354
0.026667	 -0.000616
0.040000	 -0.000653
0.053333	 -0.000562
0.066667	 -0.000445
0.080000	 -0.000281
0.093333	 -0.000147
0.106667	 -0.000177
0.120000	 -0.000240
0.133333	 -0.000126
0.146667	 0.000021
0.160000	 -0.000167
0.173333	 -0.000789
0.186667	 -0.001447
0.200000	 -0.001623
0.213333	 -0.001319
0.226667	 -0.000961
0.240000	 -0.000733
0.253333	 -0.000559
0.266667	 -0.000386
0.280000	 -0.000120
0.293333	 0.000188
0.306667	 0.000265
0.320000	 0.000161
0.333333	 0.000301
0.346667	 0.000739
0.360000	 0.001046
0.373333	 0.001077
0.386667	 0.001082
0.400000	 0.001162
0.413333	 0.001160
0.426667	 0.001016
0.440000	 0.000926
0.453333	 0.001079
0.466666	 0.001355
0.480000	 0.001474
0.493333	 0.001350
0.506666	 0.001104
0.520000	 0.000947
0.533333	 0.001006
0.546666	 0.001130
0.560000	 0.001102
0.573333	 0.000916
0.586666	 0.000668
0.600000	 0.000414
0.613333	 0.000197
0.626666	 0.000021
0.640000	 -0.000133
0.653333	 -0.000135
0.666666	 0.000120
0.680000	 0.000368
0.693333	 0.000346
0.706666	 0.000261
0.720000	 0.000405
0.733333	 0.000680
0.746666	 0.000782
0.760000	 0.000563
0.773333	 0.000168
0.786666	 -0.000078
0.800000	 -0.000016
0.813333	 0.000122
0.826666	 0.000071
0.839999	 -0.000075
0.853333	 -0.000138
0.866666	 -0.000117
0.879999	 -0.000043
0.893333	 0.000062
0.906666	 0.000155
0.919999	 0.000294
0.933333	 0.000472
0.946666	 0.000521
0.959999	 0.000448
0.973333	 0.000415
0.986666	 0.000455
0.999999	 0.000551
1.013333	 0.000633
1.026666	 0.000516
1.039999	 0.000226
1.053333	 0.000021
1.066666	 -0.000050
1.079999	 -0.000123
1.093333	 -0.000226
1.106666	 -0.000273
1.119999	 -0.000161
1.133333	 0.000139
1.146666	 0.000470
1.159999	 0.000605
1.173333	 0.000515
1.186666	 0.000348
1.199999	 0.000181
1.213333	 0.000091
1.226666	 0.000226
1.239999	 0.000463
1.253332	 0.000510
1.266666	 0.000377
1.279999	 0.000313
1.293332	 0.000368
1.306666	 0.000356
1.319999	 0.000217
1.333332	 0.000051
1.346666	 -0.000127
1.359999	 -0.000279
1.373332	 -0.000262
1.386666	 -0.000025
1.399999	 0.000354
1.413332	 0.001368
1.426666	 0.008468
1.439999	 0.037119
1.453332	 0.101990
1.466666	 0.193214
1.479999	 0.277131
1.493332	 0.327202
1.506666	 0.341691
1.519999	 0.333356
1.533332	 0.315198
1.546666	 0.294834
1.559999	 0.275140
1.573332	 0.257217
1.586666	 0.241831
1.599999	 0.228866
1.613332	 0.217376
1.626665	 0.206626
1.639999	 0.196343
1.653332	 0.186355
1.666665	 0.176475
1.679999	 0.166512
1.693332	 0.156531
1.706665	 0.146632
1.719999	 0.136353
1.733332	 0.125259
1.746665	 0.113828
1.759999	 0.102949
1.773332	 0.093122
1.786665	 0.084286
1.799999	 0.075996
1.813332	 0.068025
1.826665	 0.060618
1.839999	 0.053994
1.853332	 0.048131
1.866665	 0.043151
1.879999	 0.039334
1.893332	 0.036672
1.906665	 0.034745
1.919999	 0.033095
1.933332	 0.031468
1.946665	 0.029713
1.959998	 0.027797
1.973332	 0.025823
1.986665	 0.023861
1.999998	 0.021915
2.013332	 0.019999
2.026665	 0.018124
2.039999	 0.016268
2.053332	 0.014495
2.066665	 0.013013
2.079998	 0.011889
2.093332	 0.010841
2.106665	 0.009673
2.119998	 0.008600
2.133332	 0.007908
2.146665	 0.007546
2.159998	 0.007197
2.173332	 0.006706
2.186665	 0.006254
2.199998	 0.005967
2.213332	 0.005697
2.226665	 0.005349
2.239998	 0.005013
2.253332	 0.004703
2.266665	 0.004392
2.279998	 0.004147
2.293332	 0.003993
2.306665	 0.003876
2.319998	 0.003803
2.333332	 0.003789
2.346665	 0.003724
2.359998	 0.003496
2.373332	 0.003177
2.386665	 0.002930
2.399998	 0.002767
2.413332	 0.002524
2.426665	 0.002173
2.439998	 0.001936
2.453331	 0.002009
2.466665	 0.002292
2.479998	 0.002450
2.493331	 0.002347
2.506665	 0.002269
2.519998	 0.002480
2.533331	 0.002782
2.546665	 0.002787
2.559998	 0.002403
2.573331	 0.001783
2.586665	 0.001154
2.599998	 0.000836
2.613331	 0.000898
2.626665	 0.001032
2.639998	 0.001131
2.653331	 0.001375
2.666665	 0.001681
2.679998	 0.001769
2.693331	 0.001663
2.706665	 0.001547
2.719998	 0.001433
2.733331	 0.001333
2.746665	 0.001340
2.759998	 0.001410
2.773331	 0.001474
2.786664	 0.001564
2.799998	 0.001640
2.813331	 0.001637
2.826664	 0.001575
2.839998	 0.001512
2.853331	 0.001514
2.866664	 0.001595
2.879998	 0.001543
2.893331	 0.001167
2.906664	 0.000684
2.919998	 0.000409
2.933331	 0.000336
2.946664	 0.000350
2.959998	 0.000464
2.973331	 0.000593
2.986664	 0.000491
2.999998	 0.000135
3.013331	 -0.000184
3.026664	 -0.000254
3.039998	 -0.000238
3.053331	 -0.000366
3.066664	 -0.000496
3.079998	 -0.000437
3.093331	 -0.000378
3.106664	 -0.000453
3.119998	 -0.000524
3.133331	 -0.000552
3.146664	 -0.000512
3.159997	 -0.000302
3.173331	 0.000016
3.186664	 0.000299
3.199997	 0.000505
3.213331	 0.000616
3.226664	 0.000620
3.239997	 0.000500
3.253331	 0.000321
3.266664	 0.000316
3.279997	 0.000606
3.293331	 0.000999
3.306664	 0.001269
3.319997	 0.001358
3.333331	 0.001304
3.346664	 0.001178
3.359997	 0.001015
3.373331	 0.000772
3.386664	 0.000471
3.399997	 0.000269
3.413331	 0.000284
3.426664	 0.000448
3.439997	 0.000591
3.453331	 0.000675
3.466664	 0.000767
3.479997	 0.000832
3.493330	 0.000833
3.506664	 0.000745
3.519997	 0.000521
3.533330	 0.000309
3.546664	 0.000370
3.559997	 0.000648
3.573330	 0.000853
3.586664	 0.000915
3.599997	 0.000964
3.613330	 0.000996
3.626664	 0.000928
3.639997	 0.000872
3.653330	 0.000898
3.666664	 0.000773
3.679997	 0.000365
3.693330	 -0.000065
3.706664	 -0.000272
3.719997	 -0.000280
3.733330	 -0.000173
3.746664	 -0.000027
3.759997	 0.000009
3.773330	 -0.000102
3.786664	 -0.000195
3.799997	 -0.000175
3.813330	 -0.000184
3.826663	 -0.000347
3.839997	 -0.000524
3.853330	 -0.000535
3.866663	 -0.000457
3.879997	 -0.000410
3.893330	 -0.000324
3.906663	 -0.000163
3.919997	 -0.000019
3.933330	 0.000110
3.946663	 0.000237
3.959997	 0.000202
3.973330	 -0.000040
3.986663	 -0.000208
3.999997	 -0.000087
4.013330	 0.000171
4.026663	 0.000312
4.039997	 0.000309
4.053330	 0.000270
4.066663	 0.000205
4.079997	 0.000099
4.093330	 -0.000043
4.106663	 -0.000258
4.119997	 -0.000498
4.133330	 -0.000622
4.146663	 -0.000567
4.159997	 -0.000350
4.173330	 -0.000031
4.186663	 0.000218
4.199996	 0.000179
4.213330	 -0.000140
4.226663	 -0.000494
4.239996	 -0.000741
4.253330	 -0.000893
4.266663	 -0.000911
4.279996	 -0.000787
4.293330	 -0.000672
4.306663	 -0.000674
4.319996	 -0.000740
4.333330	 -0.000785
4.346663	 -0.000742
4.359996	 -0.000610
4.373330	 -0.000487
4.386663	 -0.000467
4.399996	 -0.000572
4.413330	 -0.000701
4.426663	 -0.000706
4.439996	 -0.000616
4.453330	 -0.000561
4.466663	 -0.000539
4.479996	 -0.000592
4.493330	 -0.000868
4.506663	 -0.001215
4.519996	 -0.001326
4.533329	 -0.001233
4.546663	 -0.001114
4.559996	 -0.000959
4.573329	 -0.000771
4.586663	 -0.000724
4.599996	 -0.000885
4.613329	 -0.001023
4.626663	 -0.000921
4.639996	 -0.000675
4.653329	 -0.000478
4.666663	 -0.000416
4.679996	 -0.000500
4.693329	 -0.000622
4.706663	 -0.000660
4.719996	 -0.000684
4.733329	 -0.000736
4.746663	 -0.000667
4.759996	 -0.000486
4.773329	 -0.000444
4.786663	 -0.000609
4.799996	 -0.000810
4.813329	 -0.000948
4.826663	 -0.001038
4.839996	 -0.001090
4.853329	 -0.001120
4.866663	 -0.001159
4.879996	 -0.001196
4.893329	 -0.001176
4.906662	 -0.001076
4.919996	 -0.000918
4.933329	 -0.000749
4.946662	 -0.000662
4.959996	 -0.000709
4.973329	 -0.000771
4.986662	 -0.000758
4.999996	 -0.000789
5.013329	 -0.000883
5.026662	 -0.000903
5.039996	 -0.000947
5.053329	 -0.001150
5.066662	 -0.001335
5.079996	 -0.001389
5.093329	 -0.001368
5.106662	 -0.001202
5.119996	 -0.000940
5.133329	 -0.000865
5.146662	 -0.001037
5.159996	 -0.001260
5.173329	 -0.001454
5.186662	 -0.001591
5.199996	 -0.001641
5.213329	 -0.001683
5.226662	 -0.001767
5.239995	 -0.001799
5.253329	 -0.001638
5.266662	 -0.001249
5.279995	 -0.000857
5.293329	 -0.000729
5.306662	 -0.000801
5.319995	 -0.000804
5.333329	 -0.000568
5.346662	 -0.000215
5.359995	 -0.000042
5.373329	 -0.000144
5.386662	 -0.000346
5.399995	 -0.000508
5.413329	 -0.000555
5.426662	 -0.000440
5.439995	 -0.000294
5.453329	 -0.000219
5.466662	 -0.000085
5.479995	 0.000114
5.493329	 0.000216
5.506662	 0.000239
5.519995	 0.000221
5.533329	 0.000068
5.546662	 -0.000118
5.559995	 -0.000081
5.573328	 0.000113
5.586662	 0.000148
5.599995	 0.000098
5.613328	 0.000320
5.626662	 0.000710
5.639995	 0.000864
5.653328	 0.000701
5.666662	 0.000421
5.679995	 0.000208
5.693328	 0.000131
5.706662	 0.000137
5.719995	 0.000214
5.733328	 0.000501
5.746662	 0.000936
5.759995	 0.001172
5.773328	 0.001120
5.786662	 0.001048
5.799995	 0.001077
5.813328	 0.001137
5.826662	 0.001360
5.839995	 0.001929
5.853328	 0.002707
5.866662	 0.003392
5.879995	 0.003854
5.893328	 0.004196
5.906662	 0.004567
5.919995	 0.004991
5.933328	 0.005491
5.946661	 0.006093
5.959995	 0.006618
5.973328	 0.006823
5.986661	 0.006841
5.999995	 0.007140
6.013328	 0.007928
6.026661	 0.008969
6.039995	 0.009899
6.053328	 0.010478
6.066661	 0.010760
6.079995	 0.011045
6.093328	 0.011575
6.106661	 0.012359
6.119995	 0.013252
6.133328	 0.014051
6.146661	 0.014541
6.159995	 0.014735
6.173328	 0.014985
6.186661	 0.015449
6.199995	 0.015772
6.213328	 0.015732
6.226661	 0.015672
6.239995	 0.015937
6.253328	 0.016437
6.266661	 0.016996
6.279994	 0.017629
6.293328	 0.018235
6.306661	 0.018596
6.319994	 0.018796
6.333328	 0.019096
6.346661	 0.019498
6.359994	 0.019812
6.373328	 0.019992
6.386661	 0.020233
6.399994	 0.020712
6.413328	 0.021333
6.426661	 0.021828
6.439994	 0.022076
6.453328	 0.022215
6.466661	 0.022377
6.479994	 0.022524
6.493328	 0.022569
6.506661	 0.022500
6.519994	 0.022418
6.533328	 0.022460
6.546661	 0.022569
6.559994	 0.022524
6.573328	 0.022308
6.586661	 0.022190
6.599994	 0.022350
6.613328	 0.022784
6.626661	 0.023367
6.639994	 0.023720
6.653327	 0.023576
6.666661	 0.023208
6.679994	 0.022998
6.693327	 0.022936
6.706661	 0.022942
6.719994	 0.023171
6.733327	 0.023649
6.746661	 0.024091
6.759994	 0.024344
6.773327	 0.024491
6.786661	 0.024514
6.799994	 0.024380
6.813327	 0.024319
6.826661	 0.024580
6.839994	 0.025116
6.853327	 0.025702
6.866661	 0.026024
6.879994	 0.025834
6.893327	 0.025390
6.906661	 0.025282
6.919994	 0.025715
6.933327	 0.026356
6.946661	 0.026833
6.959994	 0.027135
6.973327	 0.027484
6.986660	 0.027885
6.999994	 0.028124
7.013327	 0.028145
7.026660	 0.027966
7.039994	 0.027583
7.053327	 0.027192
7.066660	 0.027099
7.079994	 0.027361
7.093327	 0.027766
7.106660	 0.028165
7.119994	 0.028538
7.133327	 0.028771
7.146660	 0.028767
7.159994	 0.028708
7.173327	 0.028876
7.186660	 0.029257
7.199994	 0.029520
7.213327	 0.029427
7.226660	 0.029201
7.239994	 0.029224
7.253327	 0.029464
7.266660	 0.029672
7.279994	 0.029867
7.293327	 0.030050
7.306660	 0.030047
7.319993	 0.029951
7.333327	 0.030046
7.346660	 0.030322
7.359993	 0.030588
7.373327	 0.030805
7.386660	 0.031024
7.399993	 0.031238
7.413327	 0.031405
7.426660	 0.031527
7.439993	 0.031641
7.453327	 0.031803
7.466660	 0.032078
7.479993	 0.032394
7.493327	 0.032611
7.506660	 0.032815
7.519993	 0.033135
7.533327	 0.033462
7.546660	 0.033709
7.559993	 0.034000
7.573327	 0.034456
7.586660	 0.034928
7.599993	 0.035200
7.613327	 0.035349
7.626660	 0.035528
7.639993	 0.035722
7.653327	 0.035934
7.666660	 0.036297
7.679993	 0.037039
7.693326	 0.038238
7.706660	 0.039428
7.719993	 0.039928
7.733326	 0.039688
7.746660	 0.039229
7.759993	 0.038919
7.773326	 0.038703
7.786660	 0.038436
7.799993	 0.038283
7.813326	 0.038492
7.826660	 0.038921
7.839993	 0.039213
7.853326	 0.039290
7.866660	 0.039367
7.879993	 0.039532
7.893326	 0.039676
7.906660	 0.039804
7.919993	 0.039999
7.933326	 0.040229
7.946660	 0.040431
7.959993	 0.040562
7.973326	 0.040619
7.986660	 0.040706
7.999993	 0.040850
8.013327	 0.040877
8.026660	 0.040709
8.039993	 0.040544
8.053327	 0.040594
8.066660	 0.040770
8.079993	 0.040803
8.093327	 0.040718
8.106660	 0.040816
8.119993	 0.041327
8.133327	 0.042372
8.146660	 0.043813
8.159993	 0.045136
8.173326	 0.045791
8.186660	 0.045628
8.199993	 0.044996
8.213326	 0.044348
8.226660	 0.043817
8.239993	 0.043419
8.253326	 0.043308
8.266660	 0.043471
8.279993	 0.043691
8.293326	 0.043871
8.306660	 0.044054
8.319993	 0.044279
8.333326	 0.044504
8.346660	 0.044565
8.359993	 0.044428
8.373326	 0.044370
8.386660	 0.044541
8.399993	 0.044806
8.413326	 0.045129
8.426660	 0.045457
8.439993	 0.045602
8.453326	 0.045581
8.466660	 0.045467
8.479993	 0.045268
8.493326	 0.045211
8.506660	 0.045521
8.519993	 0.046057
8.533326	 0.046554
8.546659	 0.046885
8.559993	 0.047054
8.573326	 0.047179
8.586659	 0.047392
8.599993	 0.047733
8.613326	 0.048130
8.626659	 0.048492
8.639993	 0.048832
8.653326	 0.049137
8.666659	 0.049321
8.679993	 0.049359
8.693326	 0.049238
8.706659	 0.048991
8.719993	 0.048820
8.733326	 0.048884
8.746659	 0.049033
8.759993	 0.049121
8.773326	 0.049270
8.786659	 0.049532
8.799993	 0.049754
8.813326	 0.049884
8.826659	 0.050040
8.839993	 0.050280
8.853326	 0.050551
8.866659	 0.050849
8.879992	 0.051180
8.893326	 0.051421
8.906659	 0.051470
8.919992	 0.051420
8.933326	 0.051438
8.946659	 0.051620
8.959992	 0.051941
8.973326	 0.052291
8.986659	 0.052592
8.999992	 0.052860
9.013326	 0.053124
9.026659	 0.053382
9.039992	 0.053667
9.053326	 0.054062
9.066659	 0.054618
9.079992	 0.055245
9.093326	 0.055794
9.106659	 0.056203
9.119992	 0.056391
9.133326	 0.056263
9.146659	 0.055926
9.159992	 0.055664
9.173326	 0.055707
9.186659	 0.056144
9.199992	 0.056779
9.213326	 0.057147
9.226659	 0.057135
9.239992	 0.057211
9.253325	 0.057652
9.266659	 0.058091
9.279992	 0.058135
9.293325	 0.057918
9.306659	 0.057794
9.319992	 0.057849
9.333325	 0.057949
9.346659	 0.058026
9.359992	 0.058160
9.373325	 0.058458
9.386659	 0.058850
9.399992	 0.059148
9.413325	 0.059361
9.426659	 0.059654
9.439992	 0.060014
9.453325	 0.060233
9.466659	 0.060248
9.479992	 0.060196
9.493325	 0.060156
9.506659	 0.060157
9.519992	 0.060283
9.533325	 0.060543
9.546659	 0.060710
9.559992	 0.060555
9.573325	 0.060155
9.586658	 0.059768
9.599992	 0.059517
9.613325	 0.059433
9.626658	 0.059577
9.639992	 0.059873
9.653325	 0.060178
9.666658	 0.060400
9.679992	 0.060475
9.693325	 0.060540
9.706658	 0.060829
9.719992	 0.061252
9.733325	 0.061580
9.746658	 0.061825
9.759992	 0.062059
9.773325	 0.062231
9.786658	 0.062279
9.799992	 0.062377
9.813325	 0.062803
9.826658	 0.063412
9.839992	 0.063828
9.853325	 0.064077
9.866658	 0.064408
9.879992	 0.064900
9.893325	 0.065501
9.906658	 0.066037
9.919991	 0.066265
9.933325	 0.066160
9.946658	 0.065908
9.959991	 0.065682
9.973325	 0.065580
9.986658	 0.065492
9.999991	 0.065269
10.013325	 0.065166
10.026658	 0.065470
10.039991	 0.065902
10.053325	 0.066103
10.066658	 0.066144
10.079991	 0.066167
10.093325	 0.066208
10.106658	 0.066313
10.119991	 0.066378
10.133325	 0.066165
10.146658	 0.065701
10.159991	 0.065300
10.173325	 0.065142
10.186658	 0.065128
10.199991	 0.065138
10.213325	 0.065233
10.226658	 0.065444
10.239991	 0.065642
10.253325	 0.065762
10.266658	 0.065753
10.279991	 0.065481
10.293324	 0.065049
10.306658	 0.064852
10.319991	 0.065070
10.333324	 0.065484
10.346658	 0.065929
10.359991	 0.066481
10.373324	 0.067073
10.386658	 0.067484
10.399991	 0.067781
10.413324	 0.068201
10.426658	 0.068655
10.439991	 0.068865
10.453324	 0.068824
10.466658	 0.068671
10.479991	 0.068466
10.493324	 0.068301
10.506658	 0.068242
10.519991	 0.068207
10.533324	 0.068206
10.546658	 0.068421
10.559991	 0.068844
10.573324	 0.069212
10.586658	 0.069375
10.599991	 0.069488
10.613324	 0.069711
10.626657	 0.070005
10.639991	 0.070339
10.653324	 0.070718
10.666657	 0.070983
10.679991	 0.070928
10.693324	 0.070617
10.706657	 0.070408
10.719991	 0.070706
10.733324	 0.071681
10.746657	 0.073056
10.759991	 0.074206
10.773324	 0.074632
10.786657	 0.074402
10.799991	 0.074002
10.813324	 0.073788
10.826657	 0.073788
10.839991	 0.073767
10.853324	 0.073405
10.866657	 0.072647
10.879991	 0.071818
10.893324	 0.071293
10.906657	 0.071211
10.919991	 0.071441
10.933324	 0.071665
10.946657	 0.071603
10.959991	 0.071245
10.973324	 0.070801
10.986657	 0.070481
10.999990	 0.070428
11.013324	 0.070571
11.026657	 0.070667
11.039990	 0.070704
11.053324	 0.070832
11.066657	 0.071022
11.079990	 0.071226
11.093324	 0.071443
11.106657	 0.071447
11.119990	 0.071099
11.133324	 0.070751
11.146657	 0.070724
11.159990	 0.070911
11.173324	 0.071152
11.186657	 0.071458
11.199990	 0.071844
11.213324	 0.072197
11.226657	 0.072321
11.239990	 0.072174
11.253324	 0.072001
11.266657	 0.072046
11.279990	 0.072164
11.293324	 0.072073
11.306657	 0.071925
11.319990	 0.072113
11.333323	 0.072645
11.346657	 0.073137
11.359990	 0.073344
11.373323	 0.073381
11.386657	 0.073472
11.399990	 0.073640
11.413323	 0.073727
11.426657	 0.073627
11.439990	 0.073396
11.453323	 0.073314
11.466657	 0.073687
11.479990	 0.074346
11.493323	 0.074856
11.506657	 0.075119
11.519990	 0.075272
11.533323	 0.075408
11.546657	 0.075662
11.559990	 0.076074
11.573323	 0.076428
11.586657	 0.076546
11.599990	 0.076449
11.613323	 0.076253
11.626657	 0.076047
11.639990	 0.075777
11.653323	 0.075419
11.666656	 0.075042
11.679990	 0.074599
11.693323	 0.074071
11.706656	 0.073683
11.719990	 0.073678
11.733323	 0.073984
11.746656	 0.074183
11.759990	 0.074049
11.773323	 0.073886
11.786656	 0.074031
11.799990	 0.074407
11.813323	 0.074686
11.826656	 0.074696
11.839990	 0.074584
11.853323	 0.074570
11.866656	 0.074716
11.879990	 0.075134
11.893323	 0.076371
11.906656	 0.079180
11.919990	 0.083483
11.933323	 0.087733
11.946656	 0.089819
11.959990	 0.088785
11.973323	 0.085506
11.986656	 0.081685
11.999990	 0.078607
12.013323	 0.076764
12.026656	 0.076010
12.039989	 0.075836
12.053323	 0.075773
12.066656	 0.075687
12.079989	 0.075670
12.093323	 0.075764
12.106656	 0.075911
12.119989	 0.076086
12.133323	 0.076306
12.146656	 0.076537
12.159989	 0.076678
12.173323	 0.076636
12.186656	 0.076427
12.199989	 0.076202
12.213323	 0.076129
12.226656	 0.076224
12.239989	 0.076368
12.253323	 0.076525
12.266656	 0.076732
12.279989	 0.076958
12.293323	 0.077309
12.306656	 0.078111
12.319989	 0.079512
12.333323	 0.081179
12.346656	 0.082476
12.359989	 0.082944
12.373322	 0.082552
12.386656	 0.081565
12.399989	 0.080368
12.413322	 0.079407
12.426656	 0.078897
12.439989	 0.078594
12.453322	 0.078284
12.466656	 0.078159
12.479989	 0.078423
12.493322	 0.078863
12.506656	 0.079181
12.519989	 0.079369
12.533322	 0.079468
12.546656	 0.079423
12.559989	 0.079242
12.573322	 0.079013
12.586656	 0.078839
12.599989	 0.078714
12.613322	 0.078541
12.626656	 0.078389
12.639989	 0.078379
12.653322	 0.078540
12.666656	 0.078875
12.679989	 0.079308
12.693322	 0.079712
12.706656	 0.080015
12.719989	 0.080301
12.733322	 0.080667
12.746655	 0.080895
12.759989	 0.080824
12.773322	 0.080693
12.786655	 0.080633
12.799989	 0.080468
12.813322	 0.080202
12.826655	 0.080051
12.839989	 0.080018
12.853322	 0.080031
12.866655	 0.080195
12.879989	 0.080495
12.893322	 0.080630
12.906655	 0.080405
12.919989	 0.080081
12.933322	 0.080030
12.946655	 0.080217
12.959989	 0.080412
12.973322	 0.080603
12.986655	 0.080849
12.999989	 0.080976
13.013322	 0.080810
13.026655	 0.080591
13.039989	 0.080637
13.053322	 0.080844
13.066655	 0.080973
13.079988	 0.081051
13.093322	 0.081132
13.106655	 0.081151
13.119988	 0.081232
13.133322	 0.081542
13.146655	 0.081902
13.159988	 0.082076
13.173322	 0.082136
13.186655	 0.082200
13.199988	 0.082123
13.213322	 0.081894
13.226655	 0.081879
13.239988	 0.082149
13.253322	 0.082275
13.266655	 0.082097
13.279988	 0.081880
13.293322	 0.081790
13.306655	 0.081766
13.319988	 0.081658
13.333322	 0.081390
13.346655	 0.081081
13.359988	 0.080977
13.373322	 0.081203
13.386655	 0.081544
13.399988	 0.081676
13.413321	 0.081585
13.426655	 0.081426
13.439988	 0.081245
13.453321	 0.080984
13.466655	 0.080693
13.479988	 0.080597
13.493321	 0.080819
13.506655	 0.081223
13.519988	 0.081577
13.533321	 0.081694
13.546655	 0.081532
13.559988	 0.081387
13.573321	 0.081619
13.586655	 0.082029
13.599988	 0.082096
13.613321	 0.081819
13.626655	 0.081597
13.639988	 0.081548
13.653321	 0.081501
13.666655	 0.081444
13.679988	 0.081524
13.693321	 0.081685
13.706655	 0.081694
13.719988	 0.081641
13.733321	 0.081791
13.746655	 0.081969
13.759988	 0.081797
13.773321	 0.081415
13.786654	 0.081339
13.799988	 0.081663
13.813321	 0.081921
13.826654	 0.081779
13.839988	 0.081450
13.853321	 0.081228
13.866654	 0.081109
13.879988	 0.081119
13.893321	 0.081291
13.906654	 0.081481
13.919988	 0.081679
13.933321	 0.081916
13.946654	 0.081915
13.959988	 0.081538
13.973321	 0.081173
13.986654	 0.081158
13.999988	 0.081404
14.013321	 0.081652
14.026654	 0.081714
14.039988	 0.081660
14.053321	 0.081673
14.066654	 0.081684
14.079988	 0.081576
14.093321	 0.081533
14.106654	 0.081763
14.119987	 0.082033
14.133321	 0.081931
14.146654	 0.081471
14.159987	 0.081124
14.173321	 0.081242
14.186654	 0.081631
14.199987	 0.081910
14.213321	 0.082039
14.226654	 0.082137
14.239987	 0.082212
14.253321	 0.082257
14.266654	 0.082331
14.279987	 0.082523
14.293321	 0.082844
14.306654	 0.083166
14.319987	 0.083370
14.333321	 0.083501
14.346654	 0.083729
14.359987	 0.084067
14.373321	 0.084249
14.386654	 0.084099
14.399987	 0.083708
14.413321	 0.083183
14.426654	 0.082683
14.439987	 0.082412
14.453321	 0.082366
14.466654	 0.082467
14.479987	 0.082791
14.493320	 0.083284
14.506654	 0.083578
14.519987	 0.083501
14.533320	 0.083380
14.546654	 0.083516
14.559987	 0.083801
14.573320	 0.083894
14.586654	 0.083540
14.599987	 0.082954
14.613320	 0.082654
14.626654	 0.082709
14.639987	 0.082749
14.653320	 0.082696
14.666654	 0.082663
14.679987	 0.082606
14.693320	 0.082514
14.706654	 0.082384
14.719987	 0.082210
14.733320	 0.082201
14.746654	 0.082481
14.759987	 0.082736
14.773320	 0.082665
14.786654	 0.082423
14.799987	 0.082250
14.813320	 0.082115
14.826653	 0.081999
14.839987	 0.082047
14.853320	 0.082294
14.866653	 0.082575
14.879987	 0.082693
14.893320	 0.082628
14.906653	 0.082576
14.919987	 0.082699
14.933320	 0.082992
14.946653	 0.083418
14.959987	 0.083916
14.973320	 0.084258
14.986653	 0.084226
14.999987	 0.083924
15.013320	 0.083606
15.026653	 0.083410
15.039987	 0.083341
15.053320	 0.083278
15.066653	 0.083109
15.079987	 0.082948
15.093320	 0.083014
15.106653	 0.083314
15.119987	 0.083571
15.133320	 0.083567
15.146653	 0.083433
15.159986	 0.083422
15.173320	 0.083521
15.186653	 0.083439
15.199986	 0.083090
15.213320	 0.082756
15.226653	 0.082566
15.239986	 0.082333
15.253320	 0.081944
15.266653	 0.081478
15.279986	 0.081049
15.293320	 0.080762
15.306653	 0.080630
15.319986	 0.080505
15.333320	 0.080341
15.346653	 0.080343
15.359986	 0.080619
15.373320	 0.080912
15.386653	 0.080953
15.399986	 0.080795
15.413320	 0.080607
15.426653	 0.080485
15.439986	 0.080532
15.453320	 0.080835
15.466653	 0.081303
15.479986	 0.081621
15.493320	 0.081599
15.506653	 0.081477
15.519986	 0.081576
15.533319	 0.081800
15.546653	 0.081896
15.559986	 0.081905
15.573319	 0.081966
15.586653	 0.082040
15.599986	 0.082014
15.613319	 0.081904
15.626653	 0.081840
15.639986	 0.081893
15.653319	 0.081980
15.666653	 0.081923
15.679986	 0.081664
15.693319	 0.081406
15.706653	 0.081362
15.719986	 0.081536
15.733319	 0.081776
15.746653	 0.081889
15.759986	 0.081908
15.773319	 0.082080
15.786653	 0.082318
15.799986	 0.082279
15.813319	 0.082054
15.826653	 0.082022
15.839986	 0.082183
15.853319	 0.082262
15.866652	 0.082171
15.879986	 0.082042
15.893319	 0.081989
15.906652	 0.082014
15.919986	 0.082094
15.933319	 0.082278
15.946652	 0.082587
15.959986	 0.082923
15.973319	 0.083254
15.986652	 0.083635
15.999986	 0.083884
16.013319	 0.083803
16.026653	 0.083593
16.039988	 0.083506
16.053322	 0.083563
16.066656	 0.083664
16.079990	 0.083647
16.093325	 0.083478
16.106659	 0.083306
16.119993	 0.083192
16.133327	 0.083017
16.146662	 0.082742
16.159996	 0.082598
16.173330	 0.082762
16.186665	 0.083102
16.199999	 0.083447
16.213333	 0.083797
16.226667	 0.084104
16.240002	 0.084167
16.253336	 0.083996
16.266670	 0.083971
16.280005	 0.084287
16.293339	 0.084761
16.306673	 0.085331
16.320007	 0.086158
16.333342	 0.087371
16.346676	 0.089511
16.360010	 0.095051
16.373344	 0.108173
16.386679	 0.128271
16.400013	 0.144019
16.413347	 0.142666
16.426682	 0.125246
16.440016	 0.103825
16.453350	 0.086624
16.466684	 0.073585
16.480019	 0.062517
16.493353	 0.052873
16.506687	 0.045012
16.520021	 0.038910
16.533356	 0.033973
16.546690	 0.029698
16.560024	 0.025974
16.573359	 0.022806
16.586693	 0.020114
16.600027	 0.017811
16.613361	 0.015886
16.626696	 0.014295
16.640030	 0.012869
16.653364	 0.011564
16.666698	 0.010547
16.680033	 0.009881
16.693367	 0.009391
16.706701	 0.008791
16.720036	 0.007899
16.733370	 0.006821
16.746704	 0.005868
16.760038	 0.005219
16.773373	 0.004815
16.786707	 0.004582
16.800041	 0.004445
16.813375	 0.004137
16.826710	 0.003378
16.840044	 0.002363
16.853378	 0.001592
16.866713	 0.001137
16.880047	 0.000547
16.893381	 -0.000441
16.906715	 -0.001522
16.920050	 -0.002363
16.933384	 -0.003018
16.946718	 -0.003595
16.960052	 -0.004102
16.973387	 -0.004644
16.986721	 -0.005419
17.000055	 -0.006541
17.013390	 -0.007787
17.026724	 -0.008760
17.040058	 -0.009401
17.053392	 -0.009910
17.066727	 -0.010353
17.080061	 -0.010694
17.093395	 -0.010911
17.106730	 -0.011103
17.120064	 -0.011512
17.133398	 -0.012181
17.146732	 -0.012770
17.160067	 -0.012989
17.173401	 -0.012960
17.186735	 -0.012893
17.200069	 -0.012820
17.213404	 -0.012791
17.226738	 -0.012830
17.240072	 -0.012779
17.253407	 -0.012588
17.266741	 -0.012411
17.280075	 -0.012233
17.293409	 -0.011887
17.306744	 -0.011438
17.320078	 -0.010989
17.333412	 -0.010425
17.346746	 -0.009770
17.360081	 -0.009262
17.373415	 -0.008988
17.386749	 -0.008871
17.400084	 -0.008823
17.413418	 -0.008735
17.426752	 -0.008560
17.440086	 -0.008417
17.453421	 -0.008420
17.466755	 -0.008499
17.480089	 -0.008387
17.493423	 -0.007906
17.506758	 -0.007290
17.520092	 -0.006930
17.533426	 -0.006785
17.546761	 -0.006523
17.560095	 -0.006167
17.573429	 -0.006013
17.586763	 -0.006052
17.600098	 -0.005992
17.613432	 -0.005744
17.626766	 -0.005569
17.640100	 -0.005572
17.653435	 -0.005433
17.666769	 -0.005003
17.680103	 -0.004651
17.693438	 -0.004680
17.706772	 -0.004840
17.720106	 -0.004627
17.733440	 -0.003947
17.746775	 -0.003302
17.760109	 -0.003130
17.773443	 -0.003193
17.786777	 -0.003063
17.800112	 -0.002862
17.813446	 -0.002910
17.826780	 -0.003072
17.840115	 -0.002961
17.853449	 -0.002540
17.866783	 -0.002148
17.880117	 -0.002007
17.893452	 -0.002044
17.906786	 -0.002155
17.920120	 -0.002317
17.933455	 -0.002458
17.946789	 -0.002452
17.960123	 -0.002267
17.973457	 -0.002085
17.986792	 -0.002143
18.000126	 -0.002402
18.013460	 -0.002534
18.026794	 -0.002419
18.040129	 -0.002233
18.053463	 -0.002020
18.066797	 -0.001723
18.080132	 -0.001471
18.093466	 -0.001439
18.106800	 -0.001621
18.120134	 -0.001844
18.133469	 -0.001925
18.146803	 -0.001834
18.160137	 -0.001638
18.173471	 -0.001379
18.186806	 -0.001139
18.200140	 -0.001066
18.213474	 -0.001241
18.226809	 -0.001556
18.240143	 -0.001803
18.253477	 -0.001856
18.266811	 -0.001725
18.280146	 -0.001483
18.293480	 -0.001227
18.306814	 -0.001014
18.320148	 -0.000902
18.333483	 -0.000966
18.346817	 -0.001050
18.360151	 -0.000984
18.373486	 -0.000922
18.386820	 -0.001007
18.400154	 -0.001154
18.413488	 -0.001299
18.426823	 -0.001425
18.440157	 -0.001516
18.453491	 -0.001575
18.466825	 -0.001572
18.480160	 -0.001478
18.493494	 -0.001330
18.506828	 -0.001114
18.520163	 -0.000779
18.533497	 -0.000495
18.546831	 -0.000481
18.560165	 -0.000628
18.573500	 -0.000737
18.586834	 -0.000859
18.600168	 -0.001016
18.613503	 -0.000966
18.626837	 -0.000655
18.640171	 -0.000418
18.653505	 -0.000439
18.666840	 -0.000569
18.680174	 -0.000717
18.693508	 -0.000808
18.706842	 -0.000664
18.720177	 -0.000413
18.733511	 -0.000462
18.746845	 -0.000819
18.760180	 -0.001070
18.773514	 -0.001047
18.786848	 -0.000935
18.800182	 -0.000824
18.813517	 -0.000644
18.826851	 -0.000399
18.840185	 -0.000241
18.853519	 -0.000242
18.866854	 -0.000222
18.880188	 -0.000086
18.893522	 0.000016
18.906857	 0.000100
18.920191	 0.000252
18.933525	 0.000232
18.946859	 -0.000077
18.960194	 -0.000336
18.973528	 -0.000301
18.986862	 -0.000130
19.000196	 -0.000035
19.013531	 -0.000031
19.026865	 -0.000058
19.040199	 -0.000112
19.053534	 -0.000193
19.066868	 -0.000262
19.080202	 -0.000208
19.093536	 0.000041
19.106871	 0.000365
19.120205	 0.000532
19.133539	 0.000456
19.146873	 0.000278
19.160208	 0.000094
19.173542	 -0.000094
19.186876	 -0.000209
19.200211	 -0.000154
19.213545	 0.000106
19.226879	 0.000368
19.240213	 0.000292
19.253548	 -0.000013
19.266882	 -0.000154
19.280216	 -0.000212
19.293550	 -0.000472
19.306885	 -0.000788
19.320219	 -0.000854
19.333553	 -0.000605
19.346888	 -0.000185
19.360222	 0.000183
19.373556	 0.000282
19.386890	 0.000075
19.400225	 -0.000232
19.413559	 -0.000511
19.426893	 -0.000833
19.440228	 -0.001117
19.453562	 -0.001144
19.466896	 -0.000852
19.480230	 -0.000335
19.493565	 0.000142
19.506899	 0.000251
19.520233	 0.000005
19.533567	 -0.000304
19.546902	 -0.000524
19.560236	 -0.000647
19.573570	 -0.000659
19.586905	 -0.000591
19.600239	 -0.000494
19.613573	 -0.000384
19.626907	 -0.000347
19.640242	 -0.000512
19.653576	 -0.000816
19.666910	 -0.001025
19.680244	 -0.001049
19.693579	 -0.000963
19.706913	 -0.000847
19.720247	 -0.000798
19.733582	 -0.000878
19.746916	 -0.001044
19.760250	 -0.001213
19.773584	 -0.001386
19.786919	 -0.001623
19.800253	 -0.001836
19.813587	 -0.001837
19.826921	 -0.001696
19.840256	 -0.001624
19.853590	 -0.001548
19.866924	 -0.001290
19.880259	 -0.000939
19.893593	 -0.000718
19.906927	 -0.000718
19.920261	 -0.000878
19.933596	 -0.001017
19.946930	 -0.001027
19.960264	 -0.001016
19.973598	 -0.001096
19.986933	 -0.001262

*------------------------ End of raw data
Results for Channel	1	=	242.00	nm
Title:	Report Title
Run File:	C:\HPLC\PET 2025\2025.06.04\bm29_petp_37c_24h002.run
--------------
Injection Info
--------------
Method:	C:\METODOS EQUIPO 2 2025\20250402 PET_Calibrado TPA MHET BHET DIMER.mth
Sample:	BM29_Petp_37C_24h
Injection Date:	Thu Jun 05 11:01:42 2025
Manual injection
Operator:	Paloma
Instrument:	3
Notes:	
---------
Misc Info
---------
Workstation:	HPLC
Bus Address:	44
Run Time:	0.000	to	20.000	min.
-----------
Recalc Info
-----------
Recalc Method:	C:\METODOS EQUIPO 2 2025\20250402 PET_Calibrado TPA MHET BHET DIMER.mth
Recalc Date:	Thu Jun 05 11:21:46 2025
Operator:	Paloma
Instrument:	3
Notes:	
Sample Rate:	5.000 Hz.
Measurement Type:	1 = Area
Calculation Type:	4 = ExtStd
Normalize Results:	No
------------------------
Peak Info for Channel 1
------------------------
2 Peaks (tR	Timeoffset	RRT	Sepcode	Width	Counts	Result	Name)
6.622	0.274	0.0000	BB	16.39	856991	7.719324	TPA (uM)
9.218	0.072	0.0000	BB	-76.28	51198	0.914470	DIMER (uM)
