# Supplementary material for: Engineering Escherichia coli for polyethylene terephthalate powder biodegradation via recoding of an outer membrane protein
Source: iScience. 2026 Jan 2;29(2):114621. doi: 10.1016/j.isci.2025.114621 (PMC12860643; doi:10.1016/j.isci.2025.114621)
Supplement: Data S2. Raw HPLC and UHPLC-MS data — (A) Unprocessed HPLC data files supporting Figures 4, S3, S5, Tables 1 and S4. Files are provided in.txt format corresponding to the data extracted with Varian ProStar software (Varian Inc., Palo Alto, California, USA). Each file contains absorbance values (in arbitrary units) recorded over time under the analytical conditions described in STAR Methods. (B) Raw UHPLC-MS files supporting Figure S4. The chromatograms and mass spectrometry data can be analyzed with the software MassLynx V4.1 (Waters) to obtain the mass spectra of the oligomers TET and TETE. Analytical conditions described in STAR Methods. (A and B) The unprocessed HPLC and UHPLC-MS files have been deposited at Zenodo under the identifier https://zenodo.org/records/17578239. [file mmc5.zip › Data S2/A. HPLC/Figure S3/EfeOm pPET 37_3.TXT]

File	C:\HPLC\PET 2025\2025.06.04\bm29_petp_37c_24h004.run	Filetype	63
WTOASCII Parameters:	C:\star\WTOASCII.TXT
 1 channels
   Channel	 1	242.00	nm	in AU
Base rate 5.0000 Hz	Bunch 2	Effective rate 5.00000 Hz.	T = 0.003333 min.
6000 points	from	0.000	to	20.000	minutes
Sampling every 4 point(s)
Printing points from	0.000	to	20.000 min, point 0 to 5999
Channels	1	to	1
0.000000	 0.000000
0.013333	 -0.000227
0.026667	 -0.000490
0.040000	 -0.000599
0.053333	 -0.000562
0.066667	 -0.000514
0.080000	 -0.000462
0.093333	 -0.000419
0.106667	 -0.000462
0.120000	 -0.000556
0.133333	 -0.000625
0.146667	 -0.000673
0.160000	 -0.000764
0.173333	 -0.000941
0.186667	 -0.001181
0.200000	 -0.001438
0.213333	 -0.001584
0.226667	 -0.001459
0.240000	 -0.001149
0.253333	 -0.000893
0.266667	 -0.000756
0.280000	 -0.000664
0.293333	 -0.000519
0.306667	 -0.000252
0.320000	 0.000076
0.333333	 0.000309
0.346667	 0.000333
0.360000	 0.000175
0.373333	 -0.000005
0.386667	 -0.000101
0.400000	 -0.000129
0.413333	 -0.000122
0.426667	 -0.000144
0.440000	 -0.000192
0.453333	 -0.000050
0.466666	 0.000424
0.480000	 0.000979
0.493333	 0.001243
0.506666	 0.001178
0.520000	 0.001020
0.533333	 0.000842
0.546666	 0.000558
0.560000	 0.000260
0.573333	 0.000162
0.586666	 0.000311
0.600000	 0.000596
0.613333	 0.000855
0.626666	 0.000906
0.640000	 0.000803
0.653333	 0.000804
0.666666	 0.000866
0.680000	 0.000793
0.693333	 0.000592
0.706666	 0.000235
0.720000	 -0.000312
0.733333	 -0.000808
0.746666	 -0.001023
0.760000	 -0.000987
0.773333	 -0.000862
0.786666	 -0.000818
0.800000	 -0.000921
0.813333	 -0.001021
0.826666	 -0.000986
0.839999	 -0.000916
0.853333	 -0.000952
0.866666	 -0.001057
0.879999	 -0.001109
0.893333	 -0.001035
0.906666	 -0.000849
0.919999	 -0.000624
0.933333	 -0.000439
0.946666	 -0.000415
0.959999	 -0.000665
0.973333	 -0.001063
0.986666	 -0.001277
0.999999	 -0.001133
1.013333	 -0.000769
1.026666	 -0.000484
1.039999	 -0.000460
1.053333	 -0.000593
1.066666	 -0.000656
1.079999	 -0.000615
1.093333	 -0.000681
1.106666	 -0.000971
1.119999	 -0.001298
1.133333	 -0.001474
1.146666	 -0.001529
1.159999	 -0.001520
1.173333	 -0.001400
1.186666	 -0.001094
1.199999	 -0.000658
1.213333	 -0.000350
1.226666	 -0.000316
1.239999	 -0.000395
1.253332	 -0.000490
1.266666	 -0.000654
1.279999	 -0.000737
1.293332	 -0.000592
1.306666	 -0.000419
1.319999	 -0.000401
1.333332	 -0.000398
1.346666	 -0.000318
1.359999	 -0.000308
1.373332	 -0.000428
1.386666	 -0.000526
1.399999	 -0.000443
1.413332	 0.000089
1.426666	 0.004640
1.439999	 0.026231
1.453332	 0.081814
1.466666	 0.168739
1.479999	 0.256946
1.493332	 0.316010
1.506666	 0.338388
1.519999	 0.334172
1.533332	 0.317035
1.546666	 0.296644
1.559999	 0.276995
1.573332	 0.258977
1.586666	 0.243264
1.599999	 0.230271
1.613332	 0.219107
1.626665	 0.208317
1.639999	 0.197310
1.653332	 0.186260
1.666665	 0.175403
1.679999	 0.164913
1.693332	 0.154822
1.706665	 0.144875
1.719999	 0.134702
1.733332	 0.124161
1.746665	 0.113463
1.759999	 0.102996
1.773332	 0.093061
1.786665	 0.083749
1.799999	 0.074963
1.813332	 0.066633
1.826665	 0.058906
1.839999	 0.052026
1.853332	 0.046119
1.866665	 0.041171
1.879999	 0.037225
1.893332	 0.034403
1.906665	 0.032510
1.919999	 0.031023
1.933332	 0.029610
1.946665	 0.028171
1.959998	 0.026575
1.973332	 0.024764
1.986665	 0.022861
1.999998	 0.020929
2.013332	 0.018881
2.026665	 0.016780
2.039999	 0.014899
2.053332	 0.013343
2.066665	 0.012007
2.079998	 0.010862
2.093332	 0.009921
2.106665	 0.009107
2.119998	 0.008295
2.133332	 0.007473
2.146665	 0.006785
2.159998	 0.006316
2.173332	 0.005976
2.186665	 0.005605
2.199998	 0.005129
2.213332	 0.004689
2.226665	 0.004470
2.239998	 0.004359
2.253332	 0.004063
2.266665	 0.003558
2.279998	 0.003101
2.293332	 0.002914
2.306665	 0.002981
2.319998	 0.003076
2.333332	 0.003029
2.346665	 0.002901
2.359998	 0.002784
2.373332	 0.002663
2.386665	 0.002507
2.399998	 0.002333
2.413332	 0.002168
2.426665	 0.002027
2.439998	 0.001947
2.453331	 0.001912
2.466665	 0.001852
2.479998	 0.001774
2.493331	 0.001734
2.506665	 0.001637
2.519998	 0.001337
2.533331	 0.000891
2.546665	 0.000529
2.559998	 0.000423
2.573331	 0.000424
2.586665	 0.000259
2.599998	 0.000032
2.613331	 0.000055
2.626665	 0.000178
2.639998	 -0.000092
2.653331	 -0.000790
2.666665	 -0.001334
2.679998	 -0.001343
2.693331	 -0.001041
2.706665	 -0.000781
2.719998	 -0.000639
2.733331	 -0.000502
2.746665	 -0.000320
2.759998	 -0.000182
2.773331	 -0.000148
2.786664	 -0.000195
2.799998	 -0.000350
2.813331	 -0.000532
2.826664	 -0.000586
2.839998	 -0.000575
2.853331	 -0.000605
2.866664	 -0.000625
2.879998	 -0.000614
2.893331	 -0.000595
2.906664	 -0.000587
2.919998	 -0.000682
2.933331	 -0.000917
2.946664	 -0.001177
2.959998	 -0.001388
2.973331	 -0.001553
2.986664	 -0.001638
2.999998	 -0.001654
3.013331	 -0.001705
3.026664	 -0.001822
3.039998	 -0.001892
3.053331	 -0.001880
3.066664	 -0.001919
3.079998	 -0.002004
3.093331	 -0.001953
3.106664	 -0.001803
3.119998	 -0.001762
3.133331	 -0.001746
3.146664	 -0.001563
3.159997	 -0.001372
3.173331	 -0.001419
3.186664	 -0.001564
3.199997	 -0.001549
3.213331	 -0.001475
3.226664	 -0.001529
3.239997	 -0.001598
3.253331	 -0.001613
3.266664	 -0.001771
3.279997	 -0.002098
3.293331	 -0.002284
3.306664	 -0.002178
3.319997	 -0.002000
3.333331	 -0.001961
3.346664	 -0.002047
3.359997	 -0.002196
3.373331	 -0.002297
3.386664	 -0.002123
3.399997	 -0.001750
3.413331	 -0.001585
3.426664	 -0.001760
3.439997	 -0.002065
3.453331	 -0.002359
3.466664	 -0.002674
3.479997	 -0.003043
3.493330	 -0.003308
3.506664	 -0.003196
3.519997	 -0.002751
3.533330	 -0.002349
3.546664	 -0.002224
3.559997	 -0.002286
3.573330	 -0.002391
3.586664	 -0.002560
3.599997	 -0.002825
3.613330	 -0.003040
3.626664	 -0.003060
3.639997	 -0.002910
3.653330	 -0.002747
3.666664	 -0.002704
3.679997	 -0.002743
3.693330	 -0.002745
3.706664	 -0.002683
3.719997	 -0.002607
3.733330	 -0.002531
3.746664	 -0.002471
3.759997	 -0.002509
3.773330	 -0.002684
3.786664	 -0.002929
3.799997	 -0.003152
3.813330	 -0.003167
3.826663	 -0.002844
3.839997	 -0.002379
3.853330	 -0.002163
3.866663	 -0.002390
3.879997	 -0.002870
3.893330	 -0.003236
3.906663	 -0.003313
3.919997	 -0.003196
3.933330	 -0.003026
3.946663	 -0.002863
3.959997	 -0.002740
3.973330	 -0.002732
3.986663	 -0.002924
3.999997	 -0.003342
4.013330	 -0.003794
4.026663	 -0.003871
4.039997	 -0.003493
4.053330	 -0.003093
4.066663	 -0.002913
4.079997	 -0.002785
4.093330	 -0.002564
4.106663	 -0.002347
4.119997	 -0.002397
4.133330	 -0.002805
4.146663	 -0.003214
4.159997	 -0.003326
4.173330	 -0.003307
4.186663	 -0.003311
4.199996	 -0.003286
4.213330	 -0.003283
4.226663	 -0.003398
4.239996	 -0.003578
4.253330	 -0.003641
4.266663	 -0.003466
4.279996	 -0.003187
4.293330	 -0.003128
4.306663	 -0.003365
4.319996	 -0.003588
4.333330	 -0.003555
4.346663	 -0.003342
4.359996	 -0.003124
4.373330	 -0.003034
4.386663	 -0.003099
4.399996	 -0.003176
4.413330	 -0.003223
4.426663	 -0.003329
4.439996	 -0.003421
4.453330	 -0.003336
4.466663	 -0.003101
4.479996	 -0.002912
4.493330	 -0.002830
4.506663	 -0.002752
4.519996	 -0.002685
4.533329	 -0.002708
4.546663	 -0.002892
4.559996	 -0.003222
4.573329	 -0.003426
4.586663	 -0.003272
4.599996	 -0.002954
4.613329	 -0.002768
4.626663	 -0.002755
4.639996	 -0.002880
4.653329	 -0.003114
4.666663	 -0.003345
4.679996	 -0.003459
4.693329	 -0.003434
4.706663	 -0.003343
4.719996	 -0.003268
4.733329	 -0.003226
4.746663	 -0.003270
4.759996	 -0.003502
4.773329	 -0.003837
4.786663	 -0.004039
4.799996	 -0.004031
4.813329	 -0.003969
4.826663	 -0.004036
4.839996	 -0.004156
4.853329	 -0.004065
4.866663	 -0.003793
4.879996	 -0.003669
4.893329	 -0.003754
4.906662	 -0.003872
4.919996	 -0.003954
4.933329	 -0.003957
4.946662	 -0.003827
4.959996	 -0.003663
4.973329	 -0.003581
4.986662	 -0.003568
4.999996	 -0.003612
5.013329	 -0.003706
5.026662	 -0.003817
5.039996	 -0.003933
5.053329	 -0.004009
5.066662	 -0.003954
5.079996	 -0.003771
5.093329	 -0.003597
5.106662	 -0.003557
5.119996	 -0.003670
5.133329	 -0.003873
5.146662	 -0.004137
5.159996	 -0.004416
5.173329	 -0.004520
5.186662	 -0.004388
5.199996	 -0.004254
5.213329	 -0.004295
5.226662	 -0.004438
5.239995	 -0.004426
5.253329	 -0.004060
5.266662	 -0.003551
5.279995	 -0.003300
5.293329	 -0.003405
5.306662	 -0.003719
5.319995	 -0.004080
5.333329	 -0.004346
5.346662	 -0.004456
5.359995	 -0.004465
5.373329	 -0.004435
5.386662	 -0.004363
5.399995	 -0.004254
5.413329	 -0.004129
5.426662	 -0.004013
5.439995	 -0.003933
5.453329	 -0.003836
5.466662	 -0.003665
5.479995	 -0.003562
5.493329	 -0.003701
5.506662	 -0.003970
5.519995	 -0.004156
5.533329	 -0.004274
5.546662	 -0.004422
5.559995	 -0.004545
5.573328	 -0.004519
5.586662	 -0.004235
5.599995	 -0.003703
5.613328	 -0.003232
5.626662	 -0.003142
5.639995	 -0.003296
5.653328	 -0.003305
5.666662	 -0.003071
5.679995	 -0.002806
5.693328	 -0.002627
5.706662	 -0.002415
5.719995	 -0.002103
5.733328	 -0.001743
5.746662	 -0.001422
5.759995	 -0.001268
5.773328	 -0.001264
5.786662	 -0.001126
5.799995	 -0.000748
5.813328	 -0.000444
5.826662	 -0.000367
5.839995	 -0.000239
5.853328	 0.000187
5.866662	 0.000794
5.879995	 0.001327
5.893328	 0.001654
5.906662	 0.001820
5.919995	 0.002013
5.933328	 0.002428
5.946661	 0.003083
5.959995	 0.003784
5.973328	 0.004320
5.986661	 0.004617
5.999995	 0.004796
6.013328	 0.005054
6.026661	 0.005444
6.039995	 0.005918
6.053328	 0.006398
6.066661	 0.006798
6.079995	 0.007173
6.093328	 0.007633
6.106661	 0.008076
6.119995	 0.008410
6.133328	 0.008775
6.146661	 0.009214
6.159995	 0.009604
6.173328	 0.009947
6.186661	 0.010409
6.199995	 0.011110
6.213328	 0.011893
6.226661	 0.012361
6.239995	 0.012411
6.253328	 0.012458
6.266661	 0.012889
6.279994	 0.013613
6.293328	 0.014185
6.306661	 0.014241
6.319994	 0.013877
6.333328	 0.013589
6.346661	 0.013794
6.359994	 0.014392
6.373328	 0.014992
6.386661	 0.015427
6.399994	 0.015739
6.413328	 0.015925
6.426661	 0.016001
6.439994	 0.016076
6.453328	 0.016262
6.466661	 0.016626
6.479994	 0.017100
6.493328	 0.017422
6.506661	 0.017415
6.519994	 0.017301
6.533328	 0.017373
6.546661	 0.017535
6.559994	 0.017661
6.573328	 0.017898
6.586661	 0.018202
6.599994	 0.018332
6.613328	 0.018366
6.626661	 0.018575
6.639994	 0.018875
6.653327	 0.018909
6.666661	 0.018642
6.679994	 0.018461
6.693327	 0.018591
6.706661	 0.018774
6.719994	 0.018775
6.733327	 0.018807
6.746661	 0.019178
6.759994	 0.019779
6.773327	 0.020131
6.786661	 0.019955
6.799994	 0.019561
6.813327	 0.019399
6.826661	 0.019504
6.839994	 0.019681
6.853327	 0.019780
6.866661	 0.019793
6.879994	 0.019907
6.893327	 0.020202
6.906661	 0.020453
6.919994	 0.020493
6.933327	 0.020408
6.946661	 0.020347
6.959994	 0.020411
6.973327	 0.020584
6.986660	 0.020734
6.999994	 0.020922
7.013327	 0.021341
7.026660	 0.021847
7.039994	 0.022176
7.053327	 0.022397
7.066660	 0.022586
7.079994	 0.022635
7.093327	 0.022565
7.106660	 0.022516
7.119994	 0.022561
7.133327	 0.022705
7.146660	 0.022948
7.159994	 0.023351
7.173327	 0.023881
7.186660	 0.024330
7.199994	 0.024519
7.213327	 0.024473
7.226660	 0.024374
7.239994	 0.024379
7.253327	 0.024563
7.266660	 0.024934
7.279994	 0.025393
7.293327	 0.025805
7.306660	 0.026123
7.319993	 0.026328
7.333327	 0.026364
7.346660	 0.026324
7.359993	 0.026422
7.373327	 0.026591
7.386660	 0.026608
7.399993	 0.026641
7.413327	 0.027031
7.426660	 0.027643
7.439993	 0.028044
7.453327	 0.028124
7.466660	 0.028063
7.479993	 0.028025
7.493327	 0.028098
7.506660	 0.028214
7.519993	 0.028260
7.533327	 0.028347
7.546660	 0.028624
7.559993	 0.028936
7.573327	 0.029101
7.586660	 0.029283
7.599993	 0.029577
7.613327	 0.029744
7.626660	 0.029682
7.639993	 0.029583
7.653327	 0.029647
7.666660	 0.029994
7.679993	 0.030691
7.693326	 0.031669
7.706660	 0.032609
7.719993	 0.033166
7.733326	 0.033318
7.746660	 0.033216
7.759993	 0.032956
7.773326	 0.032687
7.786660	 0.032543
7.799993	 0.032526
7.813326	 0.032628
7.826660	 0.032767
7.839993	 0.032799
7.853326	 0.032826
7.866660	 0.033002
7.879993	 0.033236
7.893326	 0.033423
7.906660	 0.033579
7.919993	 0.033651
7.933326	 0.033585
7.946660	 0.033630
7.959993	 0.034118
7.973326	 0.034816
7.986660	 0.035148
7.999993	 0.035045
8.013327	 0.034950
8.026660	 0.035142
8.039993	 0.035538
8.053327	 0.035892
8.066660	 0.035976
8.079993	 0.035867
8.093327	 0.035847
8.106660	 0.036028
8.119993	 0.036431
8.133327	 0.037141
8.146660	 0.038129
8.159993	 0.039144
8.173326	 0.039840
8.186660	 0.039970
8.199993	 0.039507
8.213326	 0.038683
8.226660	 0.037955
8.239993	 0.037677
8.253326	 0.037747
8.266660	 0.037904
8.279993	 0.038101
8.293326	 0.038310
8.306660	 0.038399
8.319993	 0.038445
8.333326	 0.038647
8.346660	 0.038894
8.359993	 0.039029
8.373326	 0.039189
8.386660	 0.039396
8.399993	 0.039379
8.413326	 0.039145
8.426660	 0.039076
8.439993	 0.039351
8.453326	 0.039806
8.466660	 0.040210
8.479993	 0.040427
8.493326	 0.040479
8.506660	 0.040532
8.519993	 0.040713
8.533326	 0.040959
8.546659	 0.041167
8.559993	 0.041413
8.573326	 0.041758
8.586659	 0.042036
8.599993	 0.042147
8.613326	 0.042248
8.626659	 0.042476
8.639993	 0.042771
8.653326	 0.043020
8.666659	 0.043217
8.679993	 0.043446
8.693326	 0.043606
8.706659	 0.043529
8.719993	 0.043449
8.733326	 0.043651
8.746659	 0.043982
8.759993	 0.044189
8.773326	 0.044218
8.786659	 0.044130
8.799993	 0.044071
8.813326	 0.044161
8.826659	 0.044440
8.839993	 0.044960
8.853326	 0.045596
8.866659	 0.046043
8.879992	 0.046282
8.893326	 0.046563
8.906659	 0.046876
8.919992	 0.046909
8.933326	 0.046591
8.946659	 0.046224
8.959992	 0.046082
8.973326	 0.046210
8.986659	 0.046493
8.999992	 0.046753
9.013326	 0.046920
9.026659	 0.047107
9.039992	 0.047414
9.053326	 0.047795
9.066659	 0.048180
9.079992	 0.048585
9.093326	 0.048976
9.106659	 0.049179
9.119992	 0.049074
9.133326	 0.048730
9.146659	 0.048319
9.159992	 0.047973
9.173326	 0.047804
9.186659	 0.048010
9.199992	 0.048600
9.213326	 0.049174
9.226659	 0.049335
9.239992	 0.049143
9.253325	 0.048993
9.266659	 0.049061
9.279992	 0.049137
9.293325	 0.049092
9.306659	 0.049062
9.319992	 0.049128
9.333325	 0.049334
9.346659	 0.049768
9.359992	 0.050298
9.373325	 0.050672
9.386659	 0.050945
9.399992	 0.051277
9.413325	 0.051457
9.426659	 0.051381
9.439992	 0.051441
9.453325	 0.051819
9.466659	 0.052172
9.479992	 0.052266
9.493325	 0.052251
9.506659	 0.052282
9.519992	 0.052401
9.533325	 0.052667
9.546659	 0.052982
9.559992	 0.053081
9.573325	 0.053021
9.586658	 0.053118
9.599992	 0.053317
9.613325	 0.053419
9.626658	 0.053583
9.639992	 0.053883
9.653325	 0.054064
9.666658	 0.054070
9.679992	 0.054031
9.693325	 0.053918
9.706658	 0.053788
9.719992	 0.053854
9.733325	 0.054103
9.746658	 0.054334
9.759992	 0.054448
9.773325	 0.054484
9.786658	 0.054556
9.799992	 0.054725
9.813325	 0.054898
9.826658	 0.054957
9.839992	 0.054961
9.853325	 0.055062
9.866658	 0.055337
9.879992	 0.055862
9.893325	 0.056620
9.906658	 0.057295
9.919991	 0.057524
9.933325	 0.057288
9.946658	 0.056868
9.959991	 0.056511
9.973325	 0.056253
9.986658	 0.056076
9.999991	 0.056043
10.013325	 0.056166
10.026658	 0.056406
10.039991	 0.056699
10.053325	 0.056952
10.066658	 0.057226
10.079991	 0.057600
10.093325	 0.057843
10.106658	 0.057715
10.119991	 0.057395
10.133325	 0.057278
10.146658	 0.057562
10.159991	 0.058177
10.173325	 0.058849
10.186658	 0.059181
10.199991	 0.059096
10.213325	 0.059006
10.226658	 0.059214
10.239991	 0.059567
10.253325	 0.059788
10.266658	 0.059644
10.279991	 0.059056
10.293324	 0.058355
10.306658	 0.058028
10.319991	 0.058209
10.333324	 0.058652
10.346658	 0.059117
10.359991	 0.059542
10.373324	 0.059819
10.386658	 0.059858
10.399991	 0.059901
10.413324	 0.060286
10.426658	 0.060888
10.439991	 0.061212
10.453324	 0.060998
10.466658	 0.060525
10.479991	 0.060269
10.493324	 0.060299
10.506658	 0.060324
10.519991	 0.060280
10.533324	 0.060257
10.546658	 0.060177
10.559991	 0.060045
10.573324	 0.059989
10.586658	 0.059943
10.599991	 0.059867
10.613324	 0.060046
10.626657	 0.060640
10.639991	 0.061275
10.653324	 0.061519
10.666657	 0.061461
10.679991	 0.061424
10.693324	 0.061486
10.706657	 0.061636
10.719991	 0.062040
10.733324	 0.062897
10.746657	 0.064099
10.759991	 0.065120
10.773324	 0.065527
10.786657	 0.065460
10.799991	 0.065278
10.813324	 0.065090
10.826657	 0.064975
10.839991	 0.065039
10.853324	 0.065053
10.866657	 0.064670
10.879991	 0.063978
10.893324	 0.063395
10.906657	 0.063128
10.919991	 0.063065
10.933324	 0.063045
10.946657	 0.062998
10.959991	 0.062926
10.973324	 0.062867
10.986657	 0.062930
10.999990	 0.063185
11.013324	 0.063481
11.026657	 0.063565
11.039990	 0.063466
11.053324	 0.063496
11.066657	 0.063734
11.079990	 0.063931
11.093324	 0.063959
11.106657	 0.063898
11.119990	 0.063813
11.133324	 0.063784
11.146657	 0.063819
11.159990	 0.063746
11.173324	 0.063466
11.186657	 0.063078
11.199990	 0.062776
11.213324	 0.062739
11.226657	 0.062868
11.239990	 0.062909
11.253324	 0.062817
11.266657	 0.062664
11.279990	 0.062563
11.293324	 0.062706
11.306657	 0.063129
11.319990	 0.063546
11.333323	 0.063637
11.346657	 0.063400
11.359990	 0.063083
11.373323	 0.062899
11.386657	 0.062939
11.399990	 0.063123
11.413323	 0.063253
11.426657	 0.063302
11.439990	 0.063350
11.453323	 0.063412
11.466657	 0.063521
11.479990	 0.063761
11.493323	 0.064103
11.506657	 0.064282
11.519990	 0.064169
11.533323	 0.064125
11.546657	 0.064488
11.559990	 0.065062
11.573323	 0.065493
11.586657	 0.065625
11.599990	 0.065455
11.613323	 0.065103
11.626657	 0.064791
11.639990	 0.064591
11.653323	 0.064336
11.666656	 0.063933
11.679990	 0.063514
11.693323	 0.063242
11.706656	 0.063191
11.719990	 0.063359
11.733323	 0.063637
11.746656	 0.063810
11.759990	 0.063832
11.773323	 0.063876
11.786656	 0.063998
11.799990	 0.064211
11.813323	 0.064621
11.826656	 0.065054
11.839990	 0.065126
11.853323	 0.064910
11.866656	 0.064836
11.879990	 0.065099
11.893323	 0.066006
11.906656	 0.068339
11.919990	 0.072322
11.933323	 0.076569
11.946656	 0.078882
11.959990	 0.078147
11.973323	 0.075155
11.986656	 0.071725
11.999990	 0.069104
12.013323	 0.067400
12.026656	 0.066382
12.039989	 0.065919
12.053323	 0.065685
12.066656	 0.065437
12.079989	 0.065321
12.093323	 0.065420
12.106656	 0.065585
12.119989	 0.065742
12.133323	 0.065853
12.146656	 0.065895
12.159989	 0.065944
12.173323	 0.066000
12.186656	 0.065980
12.199989	 0.065944
12.213323	 0.065978
12.226656	 0.066045
12.239989	 0.066158
12.253323	 0.066329
12.266656	 0.066473
12.279989	 0.066631
12.293323	 0.067009
12.306656	 0.067791
12.319989	 0.068914
12.333323	 0.070043
12.346656	 0.070822
12.359989	 0.071088
12.373322	 0.070790
12.386656	 0.070018
12.399989	 0.069153
12.413322	 0.068555
12.426656	 0.068257
12.439989	 0.068074
12.453322	 0.067865
12.466656	 0.067664
12.479989	 0.067599
12.493322	 0.067803
12.506656	 0.068331
12.519989	 0.069006
12.533322	 0.069445
12.546656	 0.069403
12.559989	 0.068975
12.573322	 0.068472
12.586656	 0.068257
12.599989	 0.068493
12.613322	 0.068957
12.626656	 0.069245
12.639989	 0.069151
12.653322	 0.068860
12.666656	 0.068809
12.679989	 0.069084
12.693322	 0.069228
12.706656	 0.069023
12.719989	 0.068815
12.733322	 0.068872
12.746655	 0.069106
12.759989	 0.069400
12.773322	 0.069763
12.786655	 0.070188
12.799989	 0.070510
12.813322	 0.070528
12.826655	 0.070267
12.839989	 0.069908
12.853322	 0.069670
12.866655	 0.069669
12.879989	 0.069730
12.893322	 0.069646
12.906655	 0.069461
12.919989	 0.069300
12.933322	 0.069240
12.946655	 0.069298
12.959989	 0.069390
12.973322	 0.069472
12.986655	 0.069582
12.999989	 0.069708
13.013322	 0.069861
13.026655	 0.070074
13.039989	 0.070234
13.053322	 0.070182
13.066655	 0.069995
13.079988	 0.069921
13.093322	 0.070009
13.106655	 0.070058
13.119988	 0.069995
13.133322	 0.069994
13.146655	 0.070142
13.159988	 0.070278
13.173322	 0.070319
13.186655	 0.070453
13.199988	 0.070823
13.213322	 0.071285
13.226655	 0.071576
13.239988	 0.071588
13.253322	 0.071451
13.266655	 0.071344
13.279988	 0.071278
13.293322	 0.071137
13.306655	 0.070875
13.319988	 0.070700
13.333322	 0.070859
13.346655	 0.071190
13.359988	 0.071334
13.373322	 0.071248
13.386655	 0.071052
13.399988	 0.070792
13.413321	 0.070588
13.426655	 0.070620
13.439988	 0.070877
13.453321	 0.071068
13.466655	 0.070940
13.479988	 0.070677
13.493321	 0.070702
13.506655	 0.071047
13.519988	 0.071306
13.533321	 0.071287
13.546655	 0.071220
13.559988	 0.071250
13.573321	 0.071207
13.586655	 0.071014
13.599988	 0.070817
13.613321	 0.070670
13.626655	 0.070552
13.639988	 0.070477
13.653321	 0.070400
13.666655	 0.070306
13.679988	 0.070281
13.693321	 0.070367
13.706655	 0.070581
13.719988	 0.070930
13.733321	 0.071216
13.746655	 0.071142
13.759988	 0.070695
13.773321	 0.070246
13.786654	 0.070217
13.799988	 0.070563
13.813321	 0.070701
13.826654	 0.070269
13.839988	 0.069710
13.853321	 0.069616
13.866654	 0.069917
13.879988	 0.070211
13.893321	 0.070357
13.906654	 0.070438
13.919988	 0.070543
13.933321	 0.070753
13.946654	 0.071111
13.959988	 0.071510
13.973321	 0.071697
13.986654	 0.071480
13.999988	 0.070986
14.013321	 0.070642
14.026654	 0.070709
14.039988	 0.071026
14.053321	 0.071269
14.066654	 0.071239
14.079988	 0.070853
14.093321	 0.070306
14.106654	 0.070104
14.119987	 0.070404
14.133321	 0.070726
14.146654	 0.070698
14.159987	 0.070583
14.173321	 0.070753
14.186654	 0.071090
14.199987	 0.071205
14.213321	 0.070997
14.226654	 0.070754
14.239987	 0.070714
14.253321	 0.070747
14.266654	 0.070649
14.279987	 0.070482
14.293321	 0.070335
14.306654	 0.070177
14.319987	 0.070186
14.333321	 0.070531
14.346654	 0.070881
14.359987	 0.070879
14.373321	 0.070676
14.386654	 0.070561
14.399987	 0.070556
14.413321	 0.070552
14.426654	 0.070563
14.439987	 0.070640
14.453321	 0.070735
14.466654	 0.070792
14.479987	 0.070828
14.493320	 0.070852
14.506654	 0.070849
14.519987	 0.070861
14.533320	 0.070896
14.546654	 0.070849
14.559987	 0.070767
14.573320	 0.070874
14.586654	 0.071157
14.599987	 0.071299
14.613320	 0.071132
14.626654	 0.070804
14.639987	 0.070541
14.653320	 0.070522
14.666654	 0.070774
14.679987	 0.071064
14.693320	 0.071113
14.706654	 0.070948
14.719987	 0.070870
14.733320	 0.070981
14.746654	 0.071086
14.759987	 0.071013
14.773320	 0.070771
14.786654	 0.070502
14.799987	 0.070434
14.813320	 0.070702
14.826653	 0.071041
14.839987	 0.071073
14.853320	 0.070852
14.866653	 0.070687
14.879987	 0.070746
14.893320	 0.070958
14.906653	 0.071044
14.919987	 0.070900
14.933320	 0.070773
14.946653	 0.070763
14.959987	 0.070680
14.973320	 0.070481
14.986653	 0.070320
14.999987	 0.070288
15.013320	 0.070425
15.026653	 0.070684
15.039987	 0.070881
15.053320	 0.070834
15.066653	 0.070530
15.079987	 0.070191
15.093320	 0.070053
15.106653	 0.070068
15.119987	 0.070072
15.133320	 0.070098
15.146653	 0.070173
15.159986	 0.070167
15.173320	 0.070102
15.186653	 0.070116
15.199986	 0.070179
15.213320	 0.070183
15.226653	 0.070006
15.239986	 0.069579
15.253320	 0.069123
15.266653	 0.068867
15.279986	 0.068657
15.293320	 0.068326
15.306653	 0.068106
15.319986	 0.068196
15.333320	 0.068372
15.346653	 0.068428
15.359986	 0.068512
15.373320	 0.068679
15.386653	 0.068701
15.399986	 0.068534
15.413320	 0.068393
15.426653	 0.068351
15.439986	 0.068403
15.453320	 0.068646
15.466653	 0.069084
15.479986	 0.069579
15.493320	 0.069917
15.506653	 0.069832
15.519986	 0.069319
15.533319	 0.068873
15.546653	 0.068962
15.559986	 0.069462
15.573319	 0.069981
15.586653	 0.070325
15.599986	 0.070414
15.613319	 0.070259
15.626653	 0.070067
15.639986	 0.069963
15.653319	 0.069769
15.666653	 0.069489
15.679986	 0.069497
15.693319	 0.069878
15.706653	 0.070165
15.719986	 0.070005
15.733319	 0.069599
15.746653	 0.069297
15.759986	 0.069235
15.773319	 0.069401
15.786653	 0.069705
15.799986	 0.069985
15.813319	 0.070020
15.826653	 0.069747
15.839986	 0.069516
15.853319	 0.069663
15.866652	 0.069938
15.879986	 0.069997
15.893319	 0.069979
15.906652	 0.070024
15.919986	 0.069915
15.933319	 0.069616
15.946652	 0.069490
15.959986	 0.069680
15.973319	 0.069877
15.986652	 0.069796
15.999986	 0.069600
16.013319	 0.069574
16.026653	 0.069590
16.039988	 0.069451
16.053322	 0.069383
16.066656	 0.069574
16.079990	 0.069813
16.093325	 0.069896
16.106659	 0.069844
16.119993	 0.069738
16.133327	 0.069688
16.146662	 0.069736
16.159996	 0.069720
16.173330	 0.069590
16.186665	 0.069586
16.199999	 0.069772
16.213333	 0.069836
16.226667	 0.069674
16.240002	 0.069640
16.253336	 0.070010
16.266670	 0.070673
16.280005	 0.071426
16.293339	 0.072195
16.306673	 0.073065
16.320007	 0.074443
16.333342	 0.077731
16.346676	 0.086314
16.360010	 0.102760
16.373344	 0.121251
16.386679	 0.128176
16.400013	 0.117016
16.413347	 0.096161
16.426682	 0.076912
16.440016	 0.062429
16.453350	 0.050882
16.466684	 0.041140
16.480019	 0.033171
16.493353	 0.026715
16.506687	 0.021359
16.520021	 0.016987
16.533356	 0.013429
16.546690	 0.010288
16.560024	 0.007424
16.573359	 0.005003
16.586693	 0.003093
16.600027	 0.001621
16.613361	 0.000461
16.626696	 -0.000570
16.640030	 -0.001565
16.653364	 -0.002421
16.666698	 -0.003049
16.680033	 -0.003570
16.693367	 -0.004163
16.706701	 -0.004856
16.720036	 -0.005554
16.733370	 -0.006198
16.746704	 -0.006785
16.760038	 -0.007244
16.773373	 -0.007547
16.786707	 -0.007918
16.800041	 -0.008595
16.813375	 -0.009455
16.826710	 -0.010208
16.840044	 -0.010799
16.853378	 -0.011351
16.866713	 -0.011954
16.880047	 -0.012691
16.893381	 -0.013586
16.906715	 -0.014482
16.920050	 -0.015303
16.933384	 -0.016223
16.946718	 -0.017266
16.960052	 -0.018139
16.973387	 -0.018775
16.986721	 -0.019497
17.000055	 -0.020370
17.013390	 -0.021081
17.026724	 -0.021498
17.040058	 -0.021840
17.053392	 -0.022301
17.066727	 -0.022750
17.080061	 -0.022993
17.093395	 -0.023129
17.106730	 -0.023397
17.120064	 -0.023826
17.133398	 -0.024224
17.146732	 -0.024419
17.160067	 -0.024377
17.173401	 -0.024187
17.186735	 -0.024049
17.200069	 -0.024103
17.213404	 -0.024222
17.226738	 -0.024205
17.240072	 -0.024025
17.253407	 -0.023705
17.266741	 -0.023266
17.280075	 -0.022868
17.293409	 -0.022678
17.306744	 -0.022618
17.320078	 -0.022440
17.333412	 -0.022098
17.346746	 -0.021792
17.360081	 -0.021587
17.373415	 -0.021382
17.386749	 -0.021197
17.400084	 -0.021045
17.413418	 -0.020789
17.426752	 -0.020384
17.440086	 -0.019951
17.453421	 -0.019571
17.466755	 -0.019192
17.480089	 -0.018731
17.493423	 -0.018295
17.506758	 -0.018091
17.520092	 -0.018051
17.533426	 -0.017913
17.546761	 -0.017618
17.560095	 -0.017324
17.573429	 -0.017132
17.586763	 -0.017057
17.600098	 -0.017047
17.613432	 -0.017011
17.626766	 -0.016912
17.640100	 -0.016673
17.653435	 -0.016233
17.666769	 -0.015826
17.680103	 -0.015762
17.693438	 -0.015909
17.706772	 -0.015907
17.720106	 -0.015668
17.733440	 -0.015355
17.746775	 -0.015161
17.760109	 -0.015141
17.773443	 -0.015175
17.786777	 -0.015162
17.800112	 -0.015104
17.813446	 -0.015005
17.826780	 -0.014890
17.840115	 -0.014845
17.853449	 -0.014972
17.866783	 -0.015262
17.880117	 -0.015516
17.893452	 -0.015512
17.906786	 -0.015252
17.920120	 -0.014938
17.933455	 -0.014772
17.946789	 -0.014692
17.960123	 -0.014493
17.973457	 -0.014214
17.986792	 -0.014060
18.000126	 -0.014018
18.013460	 -0.013892
18.026794	 -0.013651
18.040129	 -0.013443
18.053463	 -0.013321
18.066797	 -0.013199
18.080132	 -0.013119
18.093466	 -0.013225
18.106800	 -0.013401
18.120134	 -0.013386
18.133469	 -0.013197
18.146803	 -0.013050
18.160137	 -0.013074
18.173471	 -0.013284
18.186806	 -0.013525
18.200140	 -0.013552
18.213474	 -0.013385
18.226809	 -0.013185
18.240143	 -0.012965
18.253477	 -0.012799
18.266811	 -0.012800
18.280146	 -0.012817
18.293480	 -0.012705
18.306814	 -0.012595
18.320148	 -0.012644
18.333483	 -0.012847
18.346817	 -0.013058
18.360151	 -0.013150
18.373486	 -0.013197
18.386820	 -0.013283
18.400154	 -0.013284
18.413488	 -0.013149
18.426823	 -0.013043
18.440157	 -0.013024
18.453491	 -0.013036
18.466825	 -0.013065
18.480160	 -0.013059
18.493494	 -0.012925
18.506828	 -0.012679
18.520163	 -0.012527
18.533497	 -0.012619
18.546831	 -0.012739
18.560165	 -0.012662
18.573500	 -0.012568
18.586834	 -0.012660
18.600168	 -0.012827
18.613503	 -0.012893
18.626837	 -0.012866
18.640171	 -0.012885
18.653505	 -0.013015
18.666840	 -0.013140
18.680174	 -0.013127
18.693508	 -0.012992
18.706842	 -0.012831
18.720177	 -0.012783
18.733511	 -0.012924
18.746845	 -0.013158
18.760180	 -0.013431
18.773514	 -0.013776
18.786848	 -0.014041
18.800182	 -0.013981
18.813517	 -0.013659
18.826851	 -0.013384
18.840185	 -0.013239
18.853519	 -0.013141
18.866854	 -0.013195
18.880188	 -0.013440
18.893522	 -0.013644
18.906857	 -0.013654
18.920191	 -0.013534
18.933525	 -0.013359
18.946859	 -0.013224
18.960194	 -0.013265
18.973528	 -0.013486
18.986862	 -0.013775
19.000196	 -0.013974
19.013531	 -0.013946
19.026865	 -0.013823
19.040199	 -0.013813
19.053534	 -0.013848
19.066868	 -0.013778
19.080202	 -0.013647
19.093536	 -0.013527
19.106871	 -0.013418
19.120205	 -0.013368
19.133539	 -0.013519
19.146873	 -0.013912
19.160208	 -0.014274
19.173542	 -0.014237
19.186876	 -0.013852
19.200211	 -0.013547
19.213545	 -0.013460
19.226879	 -0.013331
19.240213	 -0.013093
19.253548	 -0.012952
19.266882	 -0.012952
19.280216	 -0.013018
19.293550	 -0.013224
19.306885	 -0.013576
19.320219	 -0.013816
19.333553	 -0.013797
19.346888	 -0.013702
19.360222	 -0.013684
19.373556	 -0.013734
19.386890	 -0.013881
19.400225	 -0.014097
19.413559	 -0.014218
19.426893	 -0.014154
19.440228	 -0.013926
19.453562	 -0.013689
19.466896	 -0.013677
19.480230	 -0.013935
19.493565	 -0.014335
19.506899	 -0.014670
19.520233	 -0.014688
19.533567	 -0.014350
19.546902	 -0.013955
19.560236	 -0.013839
19.573570	 -0.014005
19.586905	 -0.014219
19.600239	 -0.014432
19.613573	 -0.014725
19.626907	 -0.014941
19.640242	 -0.014857
19.653576	 -0.014580
19.666910	 -0.014416
19.680244	 -0.014467
19.693579	 -0.014600
19.706913	 -0.014657
19.720247	 -0.014598
19.733582	 -0.014517
19.746916	 -0.014507
19.760250	 -0.014569
19.773584	 -0.014618
19.786919	 -0.014565
19.800253	 -0.014469
19.813587	 -0.014438
19.826921	 -0.014450
19.840256	 -0.014508
19.853590	 -0.014617
19.866924	 -0.014583
19.880259	 -0.014329
19.893593	 -0.014088
19.906927	 -0.014042
19.920261	 -0.014167
19.933596	 -0.014349
19.946930	 -0.014434
19.960264	 -0.014393
19.973598	 -0.014375
19.986933	 -0.014446

*------------------------ End of raw data
Results for Channel	1	=	242.00	nm
Title:	Report Title
Run File:	C:\HPLC\PET 2025\2025.06.04\bm29_petp_37c_24h004.run
--------------
Injection Info
--------------
Method:	C:\METODOS EQUIPO 2 2025\20250402 PET_Calibrado TPA MHET BHET DIMER.mth
Sample:	BM29_Petp_37C_24h
Injection Date:	Thu Jun 05 11:23:28 2025
Manual injection
Operator:	Paloma
Instrument:	3
Notes:	
---------
Misc Info
---------
Workstation:	HPLC
Bus Address:	44
Run Time:	0.000	to	20.000	min.
-----------
Recalc Info
-----------
Recalc Method:	C:\METODOS EQUIPO 2 2025\20250402 PET_Calibrado TPA MHET BHET DIMER.mth
Recalc Date:	Thu Jun 05 11:43:34 2025
Operator:	Paloma
Instrument:	3
Notes:	
Sample Rate:	5.000 Hz.
Measurement Type:	1 = Area
Calculation Type:	4 = ExtStd
Normalize Results:	No
------------------------
Peak Info for Channel 1
------------------------
3 Peaks (tR	Timeoffset	RRT	Sepcode	Width	Counts	Result	Name)
6.622	0.274	0.0000	BB	0.41	573421	5.157593	TPA (uM)
7.575	0.067	0.0000	BB	-1.22	2862	0.034512	BHET (uM)
9.225	0.079	0.0000	BB	6.41	19142	0.341771	DIMER (uM)
