# Supplementary material for: Engineering Escherichia coli for polyethylene terephthalate powder biodegradation via recoding of an outer membrane protein
Source: iScience. 2026 Jan 2;29(2):114621. doi: 10.1016/j.isci.2025.114621 (PMC12860643; doi:10.1016/j.isci.2025.114621)
Supplement: Data S2. Raw HPLC and UHPLC-MS data — (A) Unprocessed HPLC data files supporting Figures 4, S3, S5, Tables 1 and S4. Files are provided in.txt format corresponding to the data extracted with Varian ProStar software (Varian Inc., Palo Alto, California, USA). Each file contains absorbance values (in arbitrary units) recorded over time under the analytical conditions described in STAR Methods. (B) Raw UHPLC-MS files supporting Figure S4. The chromatograms and mass spectrometry data can be analyzed with the software MassLynx V4.1 (Waters) to obtain the mass spectra of the oligomers TET and TETE. Analytical conditions described in STAR Methods. (A and B) The unprocessed HPLC and UHPLC-MS files have been deposited at Zenodo under the identifier https://zenodo.org/records/17578239. [file mmc5.zip › Data S2/A. HPLC/Figure S3/EfeOm pPET 40_1.TXT]

File	C:\HPLC\PET 2025\2025.01.13\bm29_40c_pw.run	Filetype	63
WTOASCII Parameters:	C:\star\WTOASCII.TXT
 2 channels
   Channel	 1	242.00	nm	in AU
   Channel	 2	260.00	nm	in AU
Base rate 5.0000 Hz	Bunch 2	Effective rate 5.00000 Hz.	T = 0.003333 min.
6000 points	from	0.000	to	20.000	minutes
Sampling every 4 point(s)
Printing points from	0.000	to	20.000 min, point 0 to 5999
Channels	1	to	2
0.000000	 0.000000	0.000000
0.013333	 -0.000144	-0.000090
0.026667	 -0.000143	-0.000079
0.040000	 0.000063	-0.000074
0.053333	 0.000319	-0.000072
0.066667	 0.000450	0.000022
0.080000	 0.000528	0.000229
0.093333	 0.000641	0.000488
0.106667	 0.000758	0.000761
0.120000	 0.000857	0.000941
0.133333	 0.000876	0.000892
0.146667	 0.000753	0.000653
0.160000	 0.000551	0.000402
0.173333	 0.000381	0.000275
0.186667	 0.000312	0.000288
0.200000	 0.000347	0.000350
0.213333	 0.000432	0.000346
0.226667	 0.000543	0.000247
0.240000	 0.000707	0.000167
0.253333	 0.000829	0.000253
0.266667	 0.000764	0.000468
0.280000	 0.000598	0.000650
0.293333	 0.000573	0.000762
0.306667	 0.000723	0.000885
0.320000	 0.000882	0.001013
0.333333	 0.000952	0.001045
0.346667	 0.000916	0.000973
0.360000	 0.000815	0.000893
0.373333	 0.000743	0.000863
0.386667	 0.000724	0.000882
0.400000	 0.000733	0.000969
0.413333	 0.000787	0.001092
0.426667	 0.000873	0.001158
0.440000	 0.000914	0.001164
0.453333	 0.000849	0.001187
0.466666	 0.000724	0.001226
0.480000	 0.000654	0.001224
0.493333	 0.000651	0.001185
0.506666	 0.000648	0.001169
0.520000	 0.000621	0.001176
0.533333	 0.000579	0.001133
0.546666	 0.000555	0.001039
0.560000	 0.000606	0.000993
0.573333	 0.000703	0.001006
0.586666	 0.000750	0.000973
0.600000	 0.000701	0.000863
0.613333	 0.000547	0.000766
0.626666	 0.000306	0.000720
0.640000	 0.000120	0.000687
0.653333	 0.000147	0.000627
0.666666	 0.000305	0.000568
0.680000	 0.000333	0.000558
0.693333	 0.000212	0.000599
0.706666	 0.000184	0.000672
0.720000	 0.000337	0.000786
0.733333	 0.000510	0.000914
0.746666	 0.000605	0.001006
0.760000	 0.000651	0.001032
0.773333	 0.000627	0.000950
0.786666	 0.000528	0.000763
0.800000	 0.000455	0.000579
0.813333	 0.000428	0.000482
0.826666	 0.000368	0.000446
0.839999	 0.000309	0.000421
0.853333	 0.000285	0.000405
0.866666	 0.000262	0.000428
0.879999	 0.000269	0.000510
0.893333	 0.000347	0.000586
0.906666	 0.000464	0.000535
0.919999	 0.000587	0.000354
0.933333	 0.000653	0.000220
0.946666	 0.000570	0.000281
0.959999	 0.000336	0.000495
0.973333	 0.000052	0.000636
0.986666	 -0.000163	0.000490
0.999999	 -0.000249	0.000144
1.013333	 -0.000146	-0.000047
1.026666	 0.000176	0.000097
1.039999	 0.000498	0.000336
1.053333	 0.000524	0.000376
1.066666	 0.000330	0.000265
1.079999	 0.000202	0.000219
1.093333	 0.000190	0.000274
1.106666	 0.000209	0.000347
1.119999	 0.000248	0.000418
1.133333	 0.000282	0.000517
1.146666	 0.000283	0.000657
1.159999	 0.000256	0.000783
1.173333	 0.000226	0.000785
1.186666	 0.000236	0.000674
1.199999	 0.000264	0.000605
1.213333	 0.000201	0.000656
1.226666	 0.000044	0.000724
1.239999	 -0.000050	0.000712
1.253332	 -0.000001	0.000638
1.266666	 0.000071	0.000547
1.279999	 0.000015	0.000468
1.293332	 -0.000124	0.000406
1.306666	 -0.000155	0.000344
1.319999	 0.000014	0.000259
1.333332	 0.000236	0.000133
1.346666	 0.000478	0.000089
1.359999	 0.003829	0.001924
1.373332	 0.022721	0.011917
1.386666	 0.074436	0.036504
1.399999	 0.156794	0.069309
1.413332	 0.238696	0.092127
1.426666	 0.289872	0.094813
1.439999	 0.306599	0.082746
1.453332	 0.301710	0.064525
1.466666	 0.286433	0.043910
1.479999	 0.266692	0.022545
1.493332	 0.246069	0.002892
1.506666	 0.227132	-0.012324
1.519999	 0.211272	-0.021790
1.533332	 0.198472	-0.026242
1.546666	 0.187614	-0.027551
1.559999	 0.177458	-0.027472
1.573332	 0.167505	-0.027015
1.586666	 0.157788	-0.026466
1.599999	 0.148329	-0.025723
1.613332	 0.139002	-0.024734
1.626665	 0.129523	-0.023843
1.639999	 0.119695	-0.023591
1.653332	 0.109791	-0.024129
1.666665	 0.100301	-0.025093
1.679999	 0.091519	-0.026073
1.693332	 0.083549	-0.026841
1.706665	 0.076367	-0.027145
1.719999	 0.069868	-0.026747
1.733332	 0.063930	-0.025627
1.746665	 0.058425	-0.023851
1.759999	 0.053344	-0.021415
1.773332	 0.048774	-0.018414
1.786665	 0.044625	-0.015095
1.799999	 0.040695	-0.011626
1.813332	 0.036933	-0.008051
1.826665	 0.033415	-0.004506
1.839999	 0.030193	-0.001332
1.853332	 0.027244	0.001154
1.866665	 0.024536	0.002945
1.879999	 0.022038	0.004213
1.893332	 0.019659	0.005022
1.906665	 0.017399	0.005388
1.919999	 0.015403	0.005404
1.933332	 0.013635	0.005192
1.946665	 0.011854	0.004846
1.959998	 0.010069	0.004372
1.973332	 0.008528	0.003755
1.986665	 0.007255	0.003081
1.999998	 0.006071	0.002459
2.013332	 0.004965	0.001934
2.026665	 0.004046	0.001535
2.039999	 0.003335	0.001247
2.053332	 0.002824	0.000972
2.066665	 0.002476	0.000638
2.079998	 0.002165	0.000285
2.093332	 0.001838	0.000052
2.106665	 0.001599	0.000037
2.119998	 0.001477	0.000146
2.133332	 0.001330	0.000169
2.146665	 0.001062	0.000025
2.159998	 0.000785	-0.000149
2.173332	 0.000675	-0.000206
2.186665	 0.000745	-0.000144
2.199998	 0.000803	-0.000089
2.213332	 0.000694	-0.000165
2.226665	 0.000510	-0.000329
2.239998	 0.000373	-0.000405
2.253332	 0.000231	-0.000350
2.266665	 0.000026	-0.000247
2.279998	 -0.000154	-0.000110
2.293332	 -0.000174	0.000054
2.306665	 -0.000036	0.000153
2.319998	 0.000118	0.000147
2.333332	 0.000154	0.000100
2.346665	 0.000068	0.000049
2.359998	 -0.000021	-0.000016
2.373332	 -0.000016	-0.000074
2.386665	 0.000061	-0.000090
2.399998	 0.000138	-0.000109
2.413332	 0.000197	-0.000174
2.426665	 0.000278	-0.000218
2.439998	 0.000372	-0.000192
2.453331	 0.000376	-0.000155
2.466665	 0.000220	-0.000179
2.479998	 -0.000040	-0.000299
2.493331	 -0.000278	-0.000452
2.506665	 -0.000394	-0.000519
2.519998	 -0.000359	-0.000493
2.533331	 -0.000209	-0.000426
2.546665	 -0.000074	-0.000323
2.559998	 -0.000097	-0.000265
2.573331	 -0.000256	-0.000362
2.586665	 -0.000377	-0.000547
2.599998	 -0.000350	-0.000670
2.613331	 -0.000259	-0.000691
2.626665	 -0.000257	-0.000630
2.639998	 -0.000365	-0.000552
2.653331	 -0.000500	-0.000549
2.666665	 -0.000587	-0.000610
2.679998	 -0.000583	-0.000627
2.693331	 -0.000511	-0.000549
2.706665	 -0.000461	-0.000432
2.719998	 -0.000434	-0.000358
2.733331	 -0.000358	-0.000343
2.746665	 -0.000282	-0.000330
2.759998	 -0.000287	-0.000270
2.773331	 -0.000314	-0.000190
2.786664	 -0.000360	-0.000184
2.799998	 -0.000531	-0.000322
2.813331	 -0.000781	-0.000556
2.826664	 -0.000937	-0.000736
2.839998	 -0.000974	-0.000764
2.853331	 -0.001027	-0.000689
2.866664	 -0.001170	-0.000596
2.879998	 -0.001298	-0.000506
2.893331	 -0.001267	-0.000422
2.906664	 -0.001110	-0.000401
2.919998	 -0.000980	-0.000462
2.933331	 -0.000920	-0.000524
2.946664	 -0.000883	-0.000511
2.959998	 -0.000888	-0.000441
2.973331	 -0.000995	-0.000406
2.986664	 -0.001172	-0.000447
2.999998	 -0.001307	-0.000504
3.013331	 -0.001335	-0.000522
3.026664	 -0.001245	-0.000527
3.039998	 -0.001038	-0.000570
3.053331	 -0.000779	-0.000617
3.066664	 -0.000614	-0.000575
3.079998	 -0.000636	-0.000449
3.093331	 -0.000767	-0.000349
3.106664	 -0.000862	-0.000376
3.119998	 -0.000879	-0.000521
3.133331	 -0.000885	-0.000596
3.146664	 -0.000923	-0.000434
3.159997	 -0.000968	-0.000196
3.173331	 -0.000961	-0.000180
3.186664	 -0.000901	-0.000431
3.199997	 -0.000847	-0.000760
3.213331	 -0.000849	-0.000985
3.226664	 -0.000875	-0.001047
3.239997	 -0.000842	-0.001007
3.253331	 -0.000811	-0.000947
3.266664	 -0.000919	-0.000920
3.279997	 -0.001091	-0.000937
3.293331	 -0.001134	-0.000954
3.306664	 -0.001071	-0.000907
3.319997	 -0.001122	-0.000821
3.333331	 -0.001360	-0.000807
3.346664	 -0.001588	-0.000921
3.359997	 -0.001617	-0.001019
3.373331	 -0.001509	-0.000951
3.386664	 -0.001449	-0.000827
3.399997	 -0.001438	-0.000805
3.413331	 -0.001348	-0.000824
3.426664	 -0.001228	-0.000773
3.439997	 -0.001220	-0.000693
3.453331	 -0.001321	-0.000702
3.466664	 -0.001406	-0.000792
3.479997	 -0.001350	-0.000832
3.493330	 -0.001201	-0.000769
3.506664	 -0.001150	-0.000708
3.519997	 -0.001257	-0.000722
3.533330	 -0.001418	-0.000739
3.546664	 -0.001548	-0.000721
3.559997	 -0.001613	-0.000711
3.573330	 -0.001589	-0.000733
3.586664	 -0.001515	-0.000829
3.599997	 -0.001481	-0.001027
3.613330	 -0.001493	-0.001212
3.626664	 -0.001458	-0.001189
3.639997	 -0.001394	-0.000915
3.653330	 -0.001440	-0.000609
3.666664	 -0.001648	-0.000487
3.679997	 -0.001918	-0.000544
3.693330	 -0.002100	-0.000669
3.706664	 -0.002085	-0.000808
3.719997	 -0.001919	-0.000966
3.733330	 -0.001742	-0.001145
3.746664	 -0.001586	-0.001301
3.759997	 -0.001484	-0.001379
3.773330	 -0.001567	-0.001359
3.786664	 -0.001792	-0.001281
3.799997	 -0.001883	-0.001197
3.813330	 -0.001713	-0.001068
3.826663	 -0.001441	-0.000873
3.839997	 -0.001274	-0.000758
3.853330	 -0.001306	-0.000808
3.866663	 -0.001497	-0.000917
3.879997	 -0.001724	-0.000990
3.893330	 -0.001899	-0.001002
3.906663	 -0.001997	-0.000943
3.919997	 -0.001998	-0.000887
3.933330	 -0.001876	-0.000876
3.946663	 -0.001671	-0.000841
3.959997	 -0.001479	-0.000768
3.973330	 -0.001386	-0.000683
3.986663	 -0.001400	-0.000627
3.999997	 -0.001422	-0.000691
4.013330	 -0.001373	-0.000825
4.026663	 -0.001314	-0.000862
4.039997	 -0.001364	-0.000797
4.053330	 -0.001503	-0.000727
4.066663	 -0.001536	-0.000677
4.079997	 -0.001390	-0.000663
4.093330	 -0.001244	-0.000710
4.106663	 -0.001212	-0.000807
4.119997	 -0.001264	-0.000919
4.133330	 -0.001405	-0.001004
4.146663	 -0.001594	-0.001020
4.159997	 -0.001729	-0.000979
4.173330	 -0.001805	-0.000965
4.186663	 -0.001867	-0.000977
4.199996	 -0.001872	-0.000877
4.213330	 -0.001785	-0.000677
4.226663	 -0.001718	-0.000640
4.239996	 -0.001755	-0.000864
4.253330	 -0.001809	-0.001117
4.266663	 -0.001829	-0.001211
4.279996	 -0.001879	-0.001185
4.293330	 -0.001925	-0.001120
4.306663	 -0.001897	-0.001093
4.319996	 -0.001870	-0.001184
4.333330	 -0.001911	-0.001340
4.346663	 -0.001939	-0.001404
4.359996	 -0.001940	-0.001322
4.373330	 -0.002073	-0.001212
4.386663	 -0.002380	-0.001193
4.399996	 -0.002640	-0.001279
4.413330	 -0.002644	-0.001383
4.426663	 -0.002427	-0.001388
4.439996	 -0.002175	-0.001294
4.453330	 -0.002056	-0.001233
4.466663	 -0.002089	-0.001252
4.479996	 -0.002163	-0.001269
4.493330	 -0.002152	-0.001265
4.506663	 -0.002013	-0.001279
4.519996	 -0.001913	-0.001347
4.533329	 -0.002090	-0.001507
4.546663	 -0.002483	-0.001680
4.559996	 -0.002782	-0.001684
4.573329	 -0.002813	-0.001507
4.586663	 -0.002639	-0.001329
4.599996	 -0.002393	-0.001257
4.613329	 -0.002132	-0.001243
4.626663	 -0.001842	-0.001220
4.639996	 -0.001631	-0.001180
4.653329	 -0.001698	-0.001146
4.666663	 -0.001978	-0.001151
4.679996	 -0.002142	-0.001235
4.693329	 -0.002032	-0.001403
4.706663	 -0.001801	-0.001589
4.719996	 -0.001675	-0.001681
4.733329	 -0.001712	-0.001628
4.746663	 -0.001789	-0.001512
4.759996	 -0.001857	-0.001409
4.773329	 -0.001998	-0.001310
4.786663	 -0.002209	-0.001236
4.799996	 -0.002398	-0.001229
4.813329	 -0.002518	-0.001262
4.826663	 -0.002555	-0.001300
4.839996	 -0.002457	-0.001349
4.853329	 -0.002218	-0.001396
4.866663	 -0.001998	-0.001396
4.879996	 -0.001989	-0.001350
4.893329	 -0.002143	-0.001324
4.906662	 -0.002262	-0.001385
4.919996	 -0.002256	-0.001528
4.933329	 -0.002146	-0.001662
4.946662	 -0.001971	-0.001670
4.959996	 -0.001771	-0.001526
4.973329	 -0.001635	-0.001326
4.986662	 -0.001660	-0.001172
4.999996	 -0.001828	-0.001112
5.013329	 -0.001970	-0.001160
5.026662	 -0.001908	-0.001238
5.039996	 -0.001708	-0.001226
5.053329	 -0.001607	-0.001114
5.066662	 -0.001699	-0.000962
5.079996	 -0.001869	-0.000808
5.093329	 -0.001974	-0.000714
5.106662	 -0.001962	-0.000731
5.119996	 -0.001845	-0.000820
5.133329	 -0.001676	-0.000896
5.146662	 -0.001562	-0.000901
5.159996	 -0.001584	-0.000869
5.173329	 -0.001680	-0.000913
5.186662	 -0.001691	-0.001069
5.199996	 -0.001593	-0.001203
5.213329	 -0.001486	-0.001175
5.226662	 -0.001398	-0.001042
5.239995	 -0.001342	-0.000973
5.253329	 -0.001421	-0.001030
5.266662	 -0.001638	-0.001173
5.279995	 -0.001829	-0.001355
5.293329	 -0.001950	-0.001499
5.306662	 -0.002082	-0.001506
5.319995	 -0.002188	-0.001368
5.333329	 -0.002179	-0.001228
5.346662	 -0.002106	-0.001219
5.359995	 -0.002051	-0.001320
5.373329	 -0.002040	-0.001418
5.386662	 -0.002077	-0.001428
5.399995	 -0.002102	-0.001350
5.413329	 -0.002064	-0.001221
5.426662	 -0.002086	-0.001129
5.439995	 -0.002284	-0.001196
5.453329	 -0.002534	-0.001389
5.466662	 -0.002624	-0.001511
5.479995	 -0.002527	-0.001485
5.493329	 -0.002386	-0.001397
5.506662	 -0.002270	-0.001282
5.519995	 -0.002127	-0.001141
5.533329	 -0.001948	-0.001059
5.546662	 -0.001803	-0.001103
5.559995	 -0.001709	-0.001222
5.573328	 -0.001590	-0.001291
5.586662	 -0.001376	-0.001246
5.599995	 -0.001091	-0.001161
5.613328	 -0.000809	-0.001111
5.626662	 -0.000567	-0.001038
5.639995	 -0.000388	-0.000871
5.653328	 -0.000266	-0.000656
5.666662	 -0.000086	-0.000486
5.679995	 0.000238	-0.000442
5.693328	 0.000583	-0.000499
5.706662	 0.000830	-0.000502
5.719995	 0.001037	-0.000320
5.733328	 0.001294	0.000005
5.746662	 0.001629	0.000277
5.759995	 0.002006	0.000420
5.773328	 0.002340	0.000636
5.786662	 0.002618	0.001074
5.799995	 0.002970	0.001555
5.813328	 0.003458	0.001880
5.826662	 0.003925	0.002113
5.839995	 0.004250	0.002385
5.853328	 0.004514	0.002679
5.866662	 0.004812	0.002951
5.879995	 0.005125	0.003247
5.893328	 0.005427	0.003571
5.906662	 0.005780	0.003855
5.919995	 0.006241	0.004130
5.933328	 0.006713	0.004446
5.946661	 0.007091	0.004723
5.959995	 0.007418	0.004902
5.973328	 0.007727	0.005044
5.986661	 0.007998	0.005193
5.999995	 0.008278	0.005367
6.013328	 0.008606	0.005602
6.026661	 0.008936	0.005879
6.039995	 0.009216	0.006148
6.053328	 0.009455	0.006416
6.066661	 0.009686	0.006699
6.079995	 0.009887	0.006957
6.093328	 0.010035	0.007116
6.106661	 0.010165	0.007135
6.119995	 0.010338	0.007096
6.133328	 0.010579	0.007173
6.146661	 0.010850	0.007412
6.159995	 0.011088	0.007670
6.173328	 0.011261	0.007845
6.186661	 0.011312	0.008025
6.199995	 0.011220	0.008248
6.213328	 0.011168	0.008401
6.226661	 0.011333	0.008476
6.239995	 0.011601	0.008567
6.253328	 0.011765	0.008657
6.266661	 0.011881	0.008666
6.279994	 0.012148	0.008637
6.293328	 0.012570	0.008668
6.306661	 0.012877	0.008758
6.319994	 0.012897	0.008838
6.333328	 0.012863	0.008893
6.346661	 0.013040	0.008977
6.359994	 0.013330	0.009129
6.373328	 0.013548	0.009333
6.386661	 0.013681	0.009563
6.399994	 0.013753	0.009776
6.413328	 0.013798	0.009907
6.426661	 0.013856	0.009956
6.439994	 0.013930	0.010008
6.453328	 0.014049	0.010095
6.466661	 0.014232	0.010181
6.479994	 0.014416	0.010229
6.493328	 0.014517	0.010205
6.506661	 0.014514	0.010130
6.519994	 0.014489	0.010106
6.533328	 0.014577	0.010204
6.546661	 0.014832	0.010376
6.559994	 0.015223	0.010530
6.573328	 0.015657	0.010673
6.586661	 0.015958	0.010877
6.599994	 0.016031	0.011086
6.613328	 0.016020	0.011179
6.626661	 0.016064	0.011205
6.639994	 0.016153	0.011298
6.653327	 0.016325	0.011441
6.666661	 0.016646	0.011538
6.679994	 0.017039	0.011588
6.693327	 0.017345	0.011663
6.706661	 0.017419	0.011745
6.719994	 0.017318	0.011720
6.733327	 0.017322	0.011584
6.746661	 0.017591	0.011475
6.759994	 0.017957	0.011451
6.773327	 0.018181	0.011519
6.786661	 0.018313	0.011733
6.799994	 0.018532	0.012056
6.813327	 0.018757	0.012355
6.826661	 0.018836	0.012564
6.839994	 0.018905	0.012678
6.853327	 0.019124	0.012713
6.866661	 0.019382	0.012726
6.879994	 0.019555	0.012768
6.893327	 0.019687	0.012810
6.906661	 0.019803	0.012813
6.919994	 0.019836	0.012823
6.933327	 0.019765	0.012900
6.946661	 0.019692	0.013019
6.959994	 0.019759	0.013111
6.973327	 0.020008	0.013150
6.986660	 0.020322	0.013184
6.999994	 0.020524	0.013287
7.013327	 0.020534	0.013429
7.026660	 0.020458	0.013516
7.039994	 0.020475	0.013585
7.053327	 0.020653	0.013715
7.066660	 0.020935	0.013839
7.079994	 0.021216	0.013867
7.093327	 0.021420	0.013877
7.106660	 0.021549	0.014005
7.119994	 0.021680	0.014213
7.133327	 0.021853	0.014326
7.146660	 0.021991	0.014298
7.159994	 0.022032	0.014286
7.173327	 0.022088	0.014427
7.186660	 0.022298	0.014647
7.199994	 0.022624	0.014771
7.213327	 0.022903	0.014768
7.226660	 0.023042	0.014785
7.239994	 0.023134	0.014896
7.253327	 0.023314	0.015028
7.266660	 0.023535	0.015119
7.279994	 0.023659	0.015200
7.293327	 0.023706	0.015343
7.306660	 0.023842	0.015515
7.319993	 0.024106	0.015592
7.333327	 0.024335	0.015568
7.346660	 0.024422	0.015554
7.359993	 0.024497	0.015575
7.373327	 0.024666	0.015566
7.386660	 0.024780	0.015529
7.399993	 0.024738	0.015483
7.413327	 0.024732	0.015423
7.426660	 0.024921	0.015420
7.439993	 0.025174	0.015536
7.453327	 0.025345	0.015673
7.466660	 0.025473	0.015737
7.479993	 0.025603	0.015805
7.493327	 0.025704	0.015952
7.506660	 0.025758	0.016057
7.519993	 0.025836	0.015933
7.533327	 0.025959	0.015684
7.546660	 0.026023	0.015619
7.559993	 0.026002	0.015775
7.573327	 0.026009	0.015922
7.586660	 0.026104	0.015958
7.599993	 0.026270	0.015954
7.613327	 0.026452	0.015935
7.626660	 0.026570	0.015877
7.639993	 0.026633	0.015822
7.653327	 0.026717	0.015877
7.666660	 0.026833	0.016028
7.679993	 0.026955	0.016149
7.693326	 0.027053	0.016244
7.706660	 0.027128	0.016397
7.719993	 0.027303	0.016533
7.733326	 0.027668	0.016541
7.746660	 0.028112	0.016505
7.759993	 0.028480	0.016571
7.773326	 0.028705	0.016734
7.786660	 0.028718	0.016889
7.799993	 0.028527	0.016934
7.813326	 0.028323	0.016818
7.826660	 0.028282	0.016679
7.839993	 0.028434	0.016754
7.853326	 0.028722	0.017015
7.866660	 0.029039	0.017178
7.879993	 0.029335	0.017117
7.893326	 0.029659	0.016974
7.906660	 0.029977	0.016911
7.919993	 0.030194	0.016982
7.933326	 0.030376	0.017099
7.946660	 0.030699	0.017140
7.959993	 0.031174	0.017146
7.973326	 0.031614	0.017233
7.986660	 0.031880	0.017359
7.999993	 0.031983	0.017377
8.013327	 0.032011	0.017307
8.026660	 0.032031	0.017347
8.039993	 0.032063	0.017626
8.053327	 0.032163	0.018024
8.066660	 0.032327	0.018281
8.079993	 0.032385	0.018353
8.093327	 0.032265	0.018407
8.106660	 0.032200	0.018493
8.119993	 0.032394	0.018549
8.133327	 0.032690	0.018614
8.146660	 0.032853	0.018733
8.159993	 0.032924	0.018812
8.173326	 0.032981	0.018773
8.186660	 0.032910	0.018670
8.199993	 0.032740	0.018594
8.213326	 0.032730	0.018575
8.226660	 0.032988	0.018560
8.239993	 0.033330	0.018504
8.253326	 0.033494	0.018484
8.266660	 0.033385	0.018586
8.279993	 0.033175	0.018776
8.293326	 0.033109	0.018941
8.306660	 0.033198	0.019007
8.319993	 0.033285	0.019022
8.333326	 0.033376	0.019116
8.346660	 0.033656	0.019278
8.359993	 0.034120	0.019347
8.373326	 0.034440	0.019260
8.386660	 0.034393	0.019079
8.399993	 0.034172	0.018875
8.413326	 0.034060	0.018736
8.426660	 0.034141	0.018746
8.439993	 0.034358	0.018900
8.453326	 0.034553	0.019087
8.466660	 0.034602	0.019255
8.479993	 0.034620	0.019407
8.493326	 0.034773	0.019493
8.506660	 0.035047	0.019472
8.519993	 0.035349	0.019371
8.533326	 0.035583	0.019267
8.546659	 0.035675	0.019256
8.559993	 0.035706	0.019357
8.573326	 0.035784	0.019501
8.586659	 0.035867	0.019631
8.599993	 0.035918	0.019734
8.613326	 0.036036	0.019782
8.626659	 0.036304	0.019730
8.639993	 0.036647	0.019633
8.653326	 0.036955	0.019621
8.666659	 0.037237	0.019700
8.679993	 0.037513	0.019796
8.693326	 0.037673	0.019915
8.706659	 0.037617	0.020055
8.719993	 0.037447	0.020183
8.733326	 0.037380	0.020300
8.746659	 0.037517	0.020405
8.759993	 0.037746	0.020452
8.773326	 0.037868	0.020389
8.786659	 0.037844	0.020244
8.799993	 0.037814	0.020158
8.813326	 0.037907	0.020247
8.826659	 0.038162	0.020435
8.839993	 0.038477	0.020538
8.853326	 0.038610	0.020507
8.866659	 0.038501	0.020457
8.879992	 0.038411	0.020489
8.893326	 0.038500	0.020563
8.906659	 0.038609	0.020547
8.919992	 0.038656	0.020428
8.933326	 0.038808	0.020394
8.946659	 0.039081	0.020549
8.959992	 0.039255	0.020711
8.973326	 0.039288	0.020764
8.986659	 0.039369	0.020856
8.999992	 0.039616	0.021088
9.013326	 0.040014	0.021428
9.026659	 0.040421	0.021788
9.039992	 0.040618	0.021987
9.053326	 0.040577	0.021906
9.066659	 0.040538	0.021651
9.079992	 0.040630	0.021422
9.093326	 0.040727	0.021336
9.106659	 0.040800	0.021348
9.119992	 0.040968	0.021353
9.133326	 0.041187	0.021349
9.146659	 0.041320	0.021379
9.159992	 0.041368	0.021430
9.173326	 0.041423	0.021460
9.186659	 0.041546	0.021440
9.199992	 0.041721	0.021381
9.213326	 0.041863	0.021351
9.226659	 0.041880	0.021421
9.239992	 0.041811	0.021565
9.253325	 0.041849	0.021665
9.266659	 0.042122	0.021672
9.279992	 0.042489	0.021693
9.293325	 0.042732	0.021815
9.306659	 0.042831	0.021949
9.319992	 0.042861	0.021991
9.333325	 0.042839	0.021999
9.346659	 0.042787	0.022048
9.359992	 0.042787	0.022073
9.373325	 0.042901	0.022027
9.386659	 0.043076	0.021996
9.399992	 0.043216	0.022079
9.413325	 0.043288	0.022258
9.426659	 0.043301	0.022407
9.439992	 0.043216	0.022468
9.453325	 0.043007	0.022526
9.466659	 0.042833	0.022642
9.479992	 0.042966	0.022777
9.493325	 0.043464	0.022888
9.506659	 0.044093	0.022999
9.519992	 0.044574	0.023138
9.533325	 0.044814	0.023253
9.546659	 0.044880	0.023279
9.559992	 0.044843	0.023253
9.573325	 0.044771	0.023258
9.586658	 0.044827	0.023319
9.599992	 0.045138	0.023446
9.613325	 0.045659	0.023667
9.626658	 0.046248	0.023977
9.639992	 0.046782	0.024261
9.653325	 0.047209	0.024354
9.666658	 0.047513	0.024272
9.679992	 0.047627	0.024170
9.693325	 0.047482	0.024068
9.706658	 0.047119	0.023902
9.719992	 0.046685	0.023709
9.733325	 0.046367	0.023531
9.746658	 0.046230	0.023338
9.759992	 0.046151	0.023157
9.773325	 0.046077	0.023107
9.786658	 0.046137	0.023204
9.799992	 0.046352	0.023296
9.813325	 0.046509	0.023265
9.826658	 0.046497	0.023130
9.839992	 0.046444	0.022981
9.853325	 0.046449	0.022897
9.866658	 0.046468	0.022900
9.879992	 0.046534	0.022953
9.893325	 0.046759	0.023018
9.906658	 0.047030	0.023102
9.919991	 0.047091	0.023214
9.933325	 0.046944	0.023285
9.946658	 0.046826	0.023224
9.959991	 0.046836	0.023062
9.973325	 0.046920	0.022945
9.986658	 0.047040	0.022989
9.999991	 0.047177	0.023204
10.013325	 0.047317	0.023457
10.026658	 0.047437	0.023554
10.039991	 0.047519	0.023443
10.053325	 0.047664	0.023319
10.066658	 0.048014	0.023395
10.079991	 0.048493	0.023637
10.093325	 0.048908	0.023881
10.106658	 0.049194	0.024070
10.119991	 0.049374	0.024227
10.133325	 0.049495	0.024371
10.146658	 0.049639	0.024561
10.159991	 0.049833	0.024840
10.173325	 0.050053	0.025090
10.186658	 0.050237	0.025129
10.199991	 0.050273	0.024952
10.213325	 0.050097	0.024705
10.226658	 0.049808	0.024480
10.239991	 0.049547	0.024304
10.253325	 0.049408	0.024231
10.266658	 0.049515	0.024297
10.279991	 0.049868	0.024455
10.293324	 0.050221	0.024617
10.306658	 0.050387	0.024723
10.319991	 0.050447	0.024746
10.333324	 0.050506	0.024691
10.346658	 0.050525	0.024630
10.359991	 0.050532	0.024666
10.373324	 0.050673	0.024781
10.386658	 0.050987	0.024852
10.399991	 0.051328	0.024835
10.413324	 0.051534	0.024785
10.426658	 0.051588	0.024759
10.439991	 0.051627	0.024798
10.453324	 0.051741	0.024930
10.466658	 0.051857	0.025091
10.479991	 0.051925	0.025135
10.493324	 0.052033	0.025022
10.506658	 0.052233	0.024872
10.519991	 0.052416	0.024823
10.533324	 0.052490	0.024881
10.546658	 0.052527	0.024972
10.559991	 0.052687	0.025073
10.573324	 0.053040	0.025199
10.586658	 0.053382	0.025315
10.599991	 0.053441	0.025350
10.613324	 0.053345	0.025288
10.626657	 0.053498	0.025186
10.639991	 0.053941	0.025115
10.653324	 0.054268	0.025130
10.666657	 0.054204	0.025215
10.679991	 0.053915	0.025300
10.693324	 0.053667	0.025338
10.706657	 0.053523	0.025359
10.719991	 0.053470	0.025403
10.733324	 0.053521	0.025450
10.746657	 0.053664	0.025440
10.759991	 0.053873	0.025357
10.773324	 0.054137	0.025293
10.786657	 0.054405	0.025368
10.799991	 0.054556	0.025556
10.813324	 0.054497	0.025667
10.826657	 0.054315	0.025554
10.839991	 0.054135	0.025298
10.853324	 0.053931	0.025107
10.866657	 0.053712	0.025012
10.879991	 0.053612	0.024876
10.893324	 0.053643	0.024681
10.906657	 0.053675	0.024562
10.919991	 0.053698	0.024600
10.933324	 0.053777	0.024735
10.946657	 0.053863	0.024842
10.959991	 0.053911	0.024880
10.973324	 0.054025	0.024900
10.986657	 0.054281	0.024862
10.999990	 0.054572	0.024696
11.013324	 0.054753	0.024508
11.026657	 0.054822	0.024460
11.039990	 0.054847	0.024543
11.053324	 0.054829	0.024605
11.066657	 0.054738	0.024526
11.079990	 0.054603	0.024312
11.093324	 0.054502	0.024103
11.106657	 0.054510	0.024036
11.119990	 0.054609	0.024082
11.133324	 0.054671	0.024116
11.146657	 0.054682	0.024093
11.159990	 0.054787	0.024071
11.173324	 0.054982	0.024102
11.186657	 0.055116	0.024178
11.199990	 0.055181	0.024239
11.213324	 0.055245	0.024205
11.226657	 0.055283	0.024076
11.239990	 0.055269	0.023934
11.253324	 0.055271	0.023818
11.266657	 0.055334	0.023723
11.279990	 0.055396	0.023683
11.293324	 0.055455	0.023687
11.306657	 0.055703	0.023676
11.319990	 0.056236	0.023648
11.333323	 0.056775	0.023653
11.346657	 0.056963	0.023742
11.359990	 0.056825	0.023913
11.373323	 0.056627	0.024102
11.386657	 0.056497	0.024219
11.399990	 0.056414	0.024202
11.413323	 0.056338	0.024067
11.426657	 0.056297	0.023886
11.439990	 0.056383	0.023764
11.453323	 0.056550	0.023764
11.466657	 0.056639	0.023812
11.479990	 0.056644	0.023766
11.493323	 0.056653	0.023583
11.506657	 0.056627	0.023342
11.519990	 0.056527	0.023163
11.533323	 0.056485	0.023095
11.546657	 0.056610	0.023058
11.559990	 0.056793	0.022976
11.573323	 0.056869	0.022891
11.586657	 0.056813	0.022827
11.599990	 0.056690	0.022755
11.613323	 0.056618	0.022695
11.626657	 0.056676	0.022647
11.639990	 0.056771	0.022572
11.653323	 0.056807	0.022472
11.666656	 0.056793	0.022382
11.679990	 0.056763	0.022316
11.693323	 0.056801	0.022251
11.706656	 0.056986	0.022142
11.719990	 0.057311	0.022005
11.733323	 0.057844	0.021975
11.746656	 0.058849	0.022202
11.759990	 0.060478	0.022711
11.773323	 0.062424	0.023338
11.786656	 0.063943	0.023778
11.799990	 0.064286	0.023816
11.813323	 0.063311	0.023483
11.826656	 0.061637	0.022947
11.839990	 0.060026	0.022401
11.853323	 0.058822	0.021992
11.866656	 0.058044	0.021697
11.879990	 0.057641	0.021404
11.893323	 0.057537	0.021138
11.906656	 0.057604	0.021009
11.919990	 0.057696	0.021012
11.933323	 0.057770	0.021037
11.946656	 0.057823	0.021001
11.959990	 0.057837	0.020871
11.973323	 0.057890	0.020673
11.986656	 0.058040	0.020546
11.999990	 0.058222	0.020578
12.013323	 0.058392	0.020686
12.026656	 0.058557	0.020763
12.039989	 0.058711	0.020821
12.053323	 0.058916	0.020885
12.066656	 0.059249	0.020945
12.079989	 0.059556	0.021030
12.093323	 0.059635	0.021156
12.106656	 0.059591	0.021283
12.119989	 0.059563	0.021357
12.133323	 0.059381	0.021362
12.146656	 0.059006	0.021325
12.159989	 0.058809	0.021272
12.173323	 0.058999	0.021190
12.186656	 0.059278	0.021050
12.199989	 0.059350	0.020849
12.213323	 0.059329	0.020609
12.226656	 0.059407	0.020349
12.239989	 0.059482	0.020070
12.253323	 0.059398	0.019830
12.266656	 0.059226	0.019722
12.279989	 0.059160	0.019737
12.293323	 0.059333	0.019770
12.306656	 0.059702	0.019803
12.319989	 0.060132	0.019905
12.333323	 0.060570	0.020065
12.346656	 0.060939	0.020182
12.359989	 0.061089	0.020171
12.373322	 0.061000	0.020032
12.386656	 0.060852	0.019840
12.399989	 0.060831	0.019660
12.413322	 0.060939	0.019524
12.426656	 0.060957	0.019469
12.439989	 0.060688	0.019484
12.453322	 0.060313	0.019467
12.466656	 0.060215	0.019357
12.479989	 0.060381	0.019249
12.493322	 0.060435	0.019251
12.506656	 0.060306	0.019280
12.519989	 0.060305	0.019237
12.533322	 0.060527	0.019199
12.546656	 0.060734	0.019219
12.559989	 0.060762	0.019203
12.573322	 0.060720	0.019126
12.586656	 0.060784	0.019090
12.599989	 0.060950	0.019105
12.613322	 0.061126	0.019073
12.626656	 0.061303	0.019023
12.639989	 0.061454	0.019057
12.653322	 0.061493	0.019114
12.666656	 0.061421	0.019086
12.679989	 0.061344	0.019029
12.693322	 0.061342	0.019036
12.706656	 0.061426	0.019081
12.719989	 0.061571	0.019086
12.733322	 0.061688	0.019023
12.746655	 0.061667	0.018905
12.759989	 0.061502	0.018777
12.773322	 0.061342	0.018686
12.786655	 0.061389	0.018638
12.799989	 0.061649	0.018658
12.813322	 0.061847	0.018753
12.826655	 0.061773	0.018852
12.839989	 0.061585	0.018908
12.853322	 0.061560	0.018927
12.866655	 0.061681	0.018897
12.879989	 0.061720	0.018857
12.893322	 0.061652	0.018902
12.906655	 0.061736	0.019043
12.919989	 0.062043	0.019172
12.933322	 0.062292	0.019180
12.946655	 0.062291	0.019083
12.959989	 0.062161	0.018979
12.973322	 0.062065	0.018897
12.986655	 0.062089	0.018806
12.999989	 0.062297	0.018729
13.013322	 0.062576	0.018779
13.026655	 0.062651	0.019017
13.039989	 0.062447	0.019259
13.053322	 0.062186	0.019235
13.066655	 0.062076	0.018980
13.079988	 0.062080	0.018754
13.093322	 0.062082	0.018660
13.106655	 0.062151	0.018639
13.119988	 0.062395	0.018687
13.133322	 0.062640	0.018800
13.146655	 0.062645	0.018863
13.159988	 0.062460	0.018799
13.173322	 0.062303	0.018701
13.186655	 0.062201	0.018644
13.199988	 0.062066	0.018594
13.213322	 0.061990	0.018516
13.226655	 0.062053	0.018435
13.239988	 0.062111	0.018380
13.253322	 0.062100	0.018325
13.266655	 0.062093	0.018257
13.279988	 0.062073	0.018207
13.293322	 0.061983	0.018208
13.306655	 0.061812	0.018245
13.319988	 0.061608	0.018259
13.333322	 0.061451	0.018244
13.346655	 0.061316	0.018220
13.359988	 0.061193	0.018164
13.373322	 0.061194	0.018096
13.386655	 0.061300	0.018087
13.399988	 0.061377	0.018136
13.413321	 0.061423	0.018210
13.426655	 0.061520	0.018292
13.439988	 0.061701	0.018327
13.453321	 0.061945	0.018262
13.466655	 0.062179	0.018142
13.479988	 0.062305	0.018061
13.493321	 0.062229	0.018018
13.506655	 0.061948	0.017903
13.519988	 0.061670	0.017668
13.533321	 0.061653	0.017480
13.546655	 0.061879	0.017492
13.559988	 0.062109	0.017617
13.573321	 0.062166	0.017735
13.586655	 0.062019	0.017838
13.599988	 0.061840	0.017886
13.613321	 0.061854	0.017824
13.626655	 0.062009	0.017681
13.639988	 0.062107	0.017497
13.653321	 0.062129	0.017297
13.666655	 0.062156	0.017165
13.679988	 0.062148	0.017178
13.693321	 0.062008	0.017302
13.706655	 0.061813	0.017413
13.719988	 0.061791	0.017421
13.733321	 0.061972	0.017385
13.746655	 0.062110	0.017389
13.759988	 0.062059	0.017368
13.773321	 0.061954	0.017255
13.786654	 0.061918	0.017096
13.799988	 0.061944	0.016945
13.813321	 0.062016	0.016856
13.826654	 0.062113	0.016875
13.839988	 0.062176	0.016951
13.853321	 0.062170	0.017018
13.866654	 0.062130	0.017060
13.879988	 0.062104	0.017048
13.893321	 0.062050	0.016987
13.906654	 0.061907	0.016921
13.919988	 0.061768	0.016863
13.933321	 0.061805	0.016854
13.946654	 0.061986	0.016950
13.959988	 0.062125	0.017073
13.973321	 0.062175	0.017101
13.986654	 0.062171	0.017066
13.999988	 0.062106	0.017052
14.013321	 0.062044	0.017064
14.026654	 0.062045	0.017106
14.039988	 0.062000	0.017146
14.053321	 0.061858	0.017098
14.066654	 0.061787	0.016970
14.079988	 0.061886	0.016854
14.093321	 0.062030	0.016776
14.106654	 0.062149	0.016738
14.119987	 0.062253	0.016744
14.133321	 0.062256	0.016740
14.146654	 0.062156	0.016722
14.159987	 0.062132	0.016759
14.173321	 0.062259	0.016818
14.186654	 0.062350	0.016800
14.199987	 0.062246	0.016730
14.213321	 0.062098	0.016688
14.226654	 0.062087	0.016651
14.239987	 0.062123	0.016582
14.253321	 0.062091	0.016519
14.266654	 0.062058	0.016487
14.279987	 0.062126	0.016498
14.293321	 0.062254	0.016577
14.306654	 0.062297	0.016681
14.319987	 0.062209	0.016716
14.333321	 0.062114	0.016631
14.346654	 0.062146	0.016449
14.359987	 0.062295	0.016278
14.373321	 0.062434	0.016250
14.386654	 0.062465	0.016335
14.399987	 0.062380	0.016380
14.413321	 0.062236	0.016366
14.426654	 0.062172	0.016417
14.439987	 0.062317	0.016564
14.453321	 0.062566	0.016689
14.466654	 0.062720	0.016690
14.479987	 0.062747	0.016620
14.493320	 0.062696	0.016594
14.506654	 0.062585	0.016575
14.519987	 0.062468	0.016422
14.533320	 0.062383	0.016179
14.546654	 0.062310	0.016089
14.559987	 0.062234	0.016211
14.573320	 0.062141	0.016309
14.586654	 0.062043	0.016235
14.599987	 0.062059	0.016104
14.613320	 0.062270	0.016026
14.626654	 0.062530	0.015963
14.639987	 0.062669	0.015891
14.653320	 0.062730	0.015852
14.666654	 0.062785	0.015859
14.679987	 0.062778	0.015905
14.693320	 0.062701	0.015972
14.706654	 0.062675	0.015979
14.719987	 0.062720	0.015915
14.733320	 0.062677	0.015895
14.746654	 0.062477	0.015938
14.759987	 0.062258	0.015926
14.773320	 0.062162	0.015842
14.786654	 0.062192	0.015775
14.799987	 0.062206	0.015766
14.813320	 0.062028	0.015765
14.826653	 0.061669	0.015668
14.839987	 0.061413	0.015474
14.853320	 0.061500	0.015359
14.866653	 0.061799	0.015404
14.879987	 0.061971	0.015454
14.893320	 0.061963	0.015384
14.906653	 0.061980	0.015257
14.919987	 0.062072	0.015179
14.933320	 0.062128	0.015176
14.946653	 0.062111	0.015176
14.959987	 0.062094	0.015083
14.973320	 0.062151	0.014936
14.986653	 0.062261	0.014868
14.999987	 0.062369	0.014893
15.013320	 0.062472	0.014871
15.026653	 0.062504	0.014721
15.039987	 0.062363	0.014564
15.053320	 0.062101	0.014608
15.066653	 0.061860	0.014829
15.079987	 0.061726	0.014978
15.093320	 0.061756	0.014960
15.106653	 0.061959	0.014885
15.119987	 0.062176	0.014762
15.133320	 0.062163	0.014554
15.146653	 0.061899	0.014326
15.159986	 0.061600	0.014092
15.173320	 0.061389	0.013804
15.186653	 0.061223	0.013483
15.199986	 0.061043	0.013171
15.213320	 0.060804	0.012892
15.226653	 0.060504	0.012694
15.239986	 0.060231	0.012562
15.253320	 0.060032	0.012383
15.266653	 0.059840	0.012102
15.279986	 0.059689	0.011808
15.293320	 0.059720	0.011589
15.306653	 0.059865	0.011487
15.319986	 0.059885	0.011516
15.333320	 0.059734	0.011582
15.346653	 0.059602	0.011582
15.359986	 0.059601	0.011561
15.373320	 0.059646	0.011598
15.386653	 0.059659	0.011652
15.399986	 0.059691	0.011701
15.413320	 0.059804	0.011826
15.426653	 0.059981	0.012023
15.439986	 0.060152	0.012222
15.453320	 0.060284	0.012410
15.466653	 0.060440	0.012560
15.479986	 0.060666	0.012670
15.493320	 0.060852	0.012820
15.506653	 0.060903	0.012990
15.519986	 0.060915	0.013034
15.533319	 0.061005	0.012947
15.546653	 0.061114	0.012882
15.559986	 0.061125	0.012900
15.573319	 0.061086	0.012984
15.586653	 0.061106	0.013184
15.599986	 0.061190	0.013470
15.613319	 0.061322	0.013629
15.626653	 0.061505	0.013568
15.639986	 0.061640	0.013445
15.653319	 0.061676	0.013379
15.666653	 0.061745	0.013340
15.679986	 0.061900	0.013293
15.693319	 0.061987	0.013222
15.706653	 0.061914	0.013121
15.719986	 0.061753	0.013028
15.733319	 0.061605	0.012991
15.746653	 0.061566	0.013023
15.759986	 0.061654	0.013094
15.773319	 0.061787	0.013175
15.786653	 0.061921	0.013231
15.799986	 0.062001	0.013225
15.813319	 0.061928	0.013192
15.826653	 0.061761	0.013207
15.839986	 0.061624	0.013229
15.853319	 0.061490	0.013173
15.866652	 0.061357	0.013057
15.879986	 0.061289	0.012947
15.893319	 0.061249	0.012859
15.906652	 0.061217	0.012805
15.919986	 0.061301	0.012819
15.933319	 0.061541	0.012892
15.946652	 0.061736	0.012956
15.959986	 0.061665	0.012952
15.973319	 0.061466	0.012925
15.986652	 0.061432	0.012944
15.999986	 0.061580	0.012966
16.013319	 0.061750	0.012945
16.026653	 0.061847	0.012912
16.039988	 0.061856	0.012886
16.053322	 0.061826	0.012844
16.066656	 0.061816	0.012771
16.079990	 0.061816	0.012680
16.093325	 0.061782	0.012624
16.106659	 0.061728	0.012656
16.119993	 0.061729	0.012738
16.133327	 0.061815	0.012745
16.146662	 0.061908	0.012650
16.159996	 0.062005	0.012588
16.173330	 0.062282	0.012662
16.186665	 0.062745	0.012839
16.199999	 0.063106	0.013039
16.213333	 0.063302	0.013236
16.226667	 0.063669	0.013482
16.240002	 0.064405	0.013843
16.253336	 0.065491	0.014511
16.266670	 0.067626	0.016350
16.280005	 0.073101	0.021727
16.293339	 0.083875	0.032959
16.306673	 0.096381	0.046782
16.320007	 0.101242	0.053824
16.333342	 0.093093	0.048849
16.346676	 0.077278	0.037193
16.360010	 0.062583	0.027104
16.373344	 0.052079	0.021241
16.386679	 0.044101	0.017957
16.400013	 0.037207	0.015701
16.413347	 0.031352	0.014100
16.426682	 0.026659	0.013112
16.440016	 0.022820	0.012481
16.453350	 0.019428	0.011884
16.466684	 0.016270	0.011200
16.480019	 0.013358	0.010427
16.493353	 0.010829	0.009589
16.506687	 0.008700	0.008798
16.520021	 0.006852	0.008157
16.533356	 0.005279	0.007624
16.546690	 0.004013	0.007105
16.560024	 0.002941	0.006571
16.573359	 0.001950	0.006004
16.586693	 0.001051	0.005347
16.600027	 0.000262	0.004583
16.613361	 -0.000443	0.003826
16.626696	 -0.001051	0.003205
16.640030	 -0.001578	0.002676
16.653364	 -0.002176	0.002113
16.666698	 -0.002928	0.001503
16.680033	 -0.003709	0.000896
16.693367	 -0.004450	0.000283
16.706701	 -0.005258	-0.000387
16.720036	 -0.006139	-0.001159
16.733370	 -0.006929	-0.002006
16.746704	 -0.007550	-0.002806
16.760038	 -0.008127	-0.003446
16.773373	 -0.008860	-0.003946
16.786707	 -0.009745	-0.004421
16.800041	 -0.010544	-0.004962
16.813375	 -0.011180	-0.005580
16.826710	 -0.011852	-0.006252
16.840044	 -0.012646	-0.006949
16.853378	 -0.013431	-0.007637
16.866713	 -0.014181	-0.008338
16.880047	 -0.014965	-0.009138
16.893381	 -0.015705	-0.010001
16.906715	 -0.016273	-0.010734
16.920050	 -0.016734	-0.011278
16.933384	 -0.017257	-0.011802
16.946718	 -0.017822	-0.012428
16.960052	 -0.018261	-0.013086
16.973387	 -0.018577	-0.013647
16.986721	 -0.018922	-0.014072
17.000055	 -0.019325	-0.014413
17.013390	 -0.019728	-0.014750
17.026724	 -0.020138	-0.015109
17.040058	 -0.020510	-0.015459
17.053392	 -0.020674	-0.015719
17.066727	 -0.020584	-0.015822
17.080061	 -0.020434	-0.015809
17.093395	 -0.020338	-0.015774
17.106730	 -0.020231	-0.015784
17.120064	 -0.020096	-0.015855
17.133398	 -0.019990	-0.015891
17.146732	 -0.019899	-0.015795
17.160067	 -0.019723	-0.015599
17.173401	 -0.019381	-0.015365
17.186735	 -0.018906	-0.015097
17.200069	 -0.018420	-0.014766
17.213404	 -0.018013	-0.014384
17.226738	 -0.017691	-0.014019
17.240072	 -0.017435	-0.013698
17.253407	 -0.017196	-0.013368
17.266741	 -0.016845	-0.013007
17.280075	 -0.016309	-0.012646
17.293409	 -0.015730	-0.012325
17.306744	 -0.015327	-0.012043
17.320078	 -0.015133	-0.011780
17.333412	 -0.015016	-0.011540
17.346746	 -0.014845	-0.011348
17.360081	 -0.014550	-0.011172
17.373415	 -0.014145	-0.010969
17.386749	 -0.013761	-0.010758
17.400084	 -0.013503	-0.010522
17.413418	 -0.013343	-0.010243
17.426752	 -0.013239	-0.010010
17.440086	 -0.013141	-0.009868
17.453421	 -0.012967	-0.009720
17.466755	 -0.012769	-0.009547
17.480089	 -0.012654	-0.009433
17.493423	 -0.012560	-0.009360
17.506758	 -0.012441	-0.009257
17.520092	 -0.012390	-0.009138
17.533426	 -0.012404	-0.009065
17.546761	 -0.012355	-0.009039
17.560095	 -0.012197	-0.008928
17.573429	 -0.011980	-0.008671
17.586763	 -0.011760	-0.008471
17.600098	 -0.011593	-0.008528
17.613432	 -0.011560	-0.008741
17.626766	 -0.011651	-0.008867
17.640100	 -0.011727	-0.008807
17.653435	 -0.011709	-0.008635
17.666769	 -0.011649	-0.008478
17.680103	 -0.011570	-0.008405
17.693438	 -0.011460	-0.008372
17.706772	 -0.011431	-0.008317
17.720106	 -0.011562	-0.008285
17.733440	 -0.011680	-0.008306
17.746775	 -0.011610	-0.008285
17.760109	 -0.011464	-0.008193
17.773443	 -0.011439	-0.008148
17.786777	 -0.011531	-0.008210
17.800112	 -0.011654	-0.008272
17.813446	 -0.011726	-0.008242
17.826780	 -0.011689	-0.008204
17.840115	 -0.011621	-0.008287
17.853449	 -0.011625	-0.008451
17.866783	 -0.011680	-0.008537
17.880117	 -0.011726	-0.008507
17.893452	 -0.011703	-0.008450
17.906786	 -0.011613	-0.008393
17.920120	 -0.011593	-0.008295
17.933455	 -0.011747	-0.008231
17.946789	 -0.011999	-0.008330
17.960123	 -0.012180	-0.008520
17.973457	 -0.012175	-0.008621
17.986792	 -0.012021	-0.008606
18.000126	 -0.011816	-0.008590
18.013460	 -0.011673	-0.008617
18.026794	 -0.011724	-0.008621
18.040129	 -0.011954	-0.008573
18.053463	 -0.012119	-0.008506
18.066797	 -0.012038	-0.008458
18.080132	 -0.011772	-0.008504
18.093466	 -0.011520	-0.008656
18.106800	 -0.011483	-0.008777
18.120134	 -0.011663	-0.008746
18.133469	 -0.011813	-0.008576
18.146803	 -0.011717	-0.008384
18.160137	 -0.011474	-0.008265
18.173471	 -0.011359	-0.008212
18.186806	 -0.011429	-0.008190
18.200140	 -0.011499	-0.008226
18.213474	 -0.011524	-0.008318
18.226809	 -0.011639	-0.008411
18.240143	 -0.011831	-0.008459
18.253477	 -0.011946	-0.008457
18.266811	 -0.011946	-0.008433
18.280146	 -0.011903	-0.008410
18.293480	 -0.011831	-0.008376
18.306814	 -0.011749	-0.008316
18.320148	 -0.011768	-0.008263
18.333483	 -0.011913	-0.008275
18.346817	 -0.012033	-0.008330
18.360151	 -0.012006	-0.008331
18.373486	 -0.011887	-0.008262
18.386820	 -0.011775	-0.008219
18.400154	 -0.011715	-0.008231
18.413488	 -0.011723	-0.008264
18.426823	 -0.011752	-0.008335
18.440157	 -0.011764	-0.008484
18.453491	 -0.011816	-0.008667
18.466825	 -0.011979	-0.008771
18.480160	 -0.012206	-0.008762
18.493494	 -0.012340	-0.008691
18.506828	 -0.012281	-0.008573
18.520163	 -0.012154	-0.008448
18.533497	 -0.012093	-0.008438
18.546831	 -0.012031	-0.008558
18.560165	 -0.011923	-0.008679
18.573500	 -0.011893	-0.008710
18.586834	 -0.011985	-0.008660
18.600168	 -0.012103	-0.008576
18.613503	 -0.012189	-0.008490
18.626837	 -0.012238	-0.008407
18.640171	 -0.012251	-0.008376
18.653505	 -0.012261	-0.008453
18.666840	 -0.012268	-0.008594
18.680174	 -0.012160	-0.008706
18.693508	 -0.011912	-0.008722
18.706842	 -0.011752	-0.008653
18.720177	 -0.011828	-0.008627
18.733511	 -0.011975	-0.008716
18.746845	 -0.012025	-0.008816
18.760180	 -0.012007	-0.008838
18.773514	 -0.012017	-0.008841
18.786848	 -0.012136	-0.008859
18.800182	 -0.012345	-0.008833
18.813517	 -0.012480	-0.008736
18.826851	 -0.012443	-0.008628
18.840185	 -0.012343	-0.008602
18.853519	 -0.012322	-0.008667
18.866854	 -0.012387	-0.008726
18.880188	 -0.012456	-0.008711
18.893522	 -0.012464	-0.008671
18.906857	 -0.012404	-0.008671
18.920191	 -0.012325	-0.008656
18.933525	 -0.012272	-0.008545
18.946859	 -0.012220	-0.008435
18.960194	 -0.012132	-0.008511
18.973528	 -0.012026	-0.008719
18.986862	 -0.011971	-0.008812
19.000196	 -0.012041	-0.008720
19.013531	 -0.012196	-0.008593
19.026865	 -0.012264	-0.008502
19.040199	 -0.012143	-0.008409
19.053534	 -0.011955	-0.008344
19.066868	 -0.011921	-0.008385
19.080202	 -0.012112	-0.008516
19.093536	 -0.012385	-0.008640
19.106871	 -0.012563	-0.008686
19.120205	 -0.012576	-0.008651
19.133539	 -0.012415	-0.008584
19.146873	 -0.012136	-0.008569
19.160208	 -0.011907	-0.008677
19.173542	 -0.011865	-0.008830
19.186876	 -0.011968	-0.008903
19.200211	 -0.012087	-0.008913
19.213545	 -0.012180	-0.008939
19.226879	 -0.012258	-0.008983
19.240213	 -0.012329	-0.008995
19.253548	 -0.012416	-0.008955
19.266882	 -0.012511	-0.008916
19.280216	 -0.012575	-0.008920
19.293550	 -0.012635	-0.008936
19.306885	 -0.012710	-0.008935
19.320219	 -0.012641	-0.008969
19.333553	 -0.012338	-0.009071
19.346888	 -0.012037	-0.009164
19.360222	 -0.012024	-0.009182
19.373556	 -0.012268	-0.009179
19.386890	 -0.012532	-0.009203
19.400225	 -0.012698	-0.009226
19.413559	 -0.012810	-0.009219
19.426893	 -0.012897	-0.009203
19.440228	 -0.012940	-0.009232
19.453562	 -0.012941	-0.009307
19.466896	 -0.012924	-0.009350
19.480230	 -0.012897	-0.009299
19.493565	 -0.012871	-0.009194
19.506899	 -0.012867	-0.009156
19.520233	 -0.012859	-0.009229
19.533567	 -0.012758	-0.009322
19.546902	 -0.012556	-0.009348
19.560236	 -0.012386	-0.009333
19.573570	 -0.012398	-0.009333
19.586905	 -0.012612	-0.009366
19.600239	 -0.012900	-0.009393
19.613573	 -0.013070	-0.009354
19.626907	 -0.013032	-0.009305
19.640242	 -0.012914	-0.009340
19.653576	 -0.012905	-0.009397
19.666910	 -0.013014	-0.009398
19.680244	 -0.013112	-0.009423
19.693579	 -0.013107	-0.009518
19.706913	 -0.012983	-0.009606
19.720247	 -0.012804	-0.009638
19.733582	 -0.012706	-0.009611
19.746916	 -0.012757	-0.009539
19.760250	 -0.012894	-0.009461
19.773584	 -0.013030	-0.009410
19.786919	 -0.013105	-0.009387
19.800253	 -0.013109	-0.009358
19.813587	 -0.013102	-0.009295
19.826921	 -0.013142	-0.009258
19.840256	 -0.013225	-0.009322
19.853590	 -0.013238	-0.009446
19.866924	 -0.013085	-0.009527
19.880259	 -0.012870	-0.009556
19.893593	 -0.012737	-0.009613
19.906927	 -0.012673	-0.009713
19.920261	 -0.012628	-0.009787
19.933596	 -0.012657	-0.009778
19.946930	 -0.012824	-0.009689
19.960264	 -0.013060	-0.009572
19.973598	 -0.013242	-0.009506
19.986933	 -0.013320	-0.009521

*------------------------ End of raw data
Results for Channel	1	=	242.00	nm
Title:	Report Title
Run File:	C:\HPLC\PET 2025\2025.01.13\bm29_40c_pw.run
--------------
Injection Info
--------------
Method:	C:\METODOS EQUIPO 2 2023-2024\20241201 PET_Calibrado TPA MHET BHET DIMER.mth
Sample:	BM29_40C_pw
Injection Date:	Tue Jan 14 08:05:11 2025
Manual injection
Operator:	Paloma
Instrument:	3
Notes:	
---------
Misc Info
---------
Workstation:	HPLC
Bus Address:	44
Run Time:	0.000	to	20.000	min.
-----------
Recalc Info
-----------
Recalc Method:	C:\METODOS EQUIPO 2 2023-2024\20241201 PET_Calibrado TPA MHET BHET DIMER.mth
Recalc Date:	Tue Jan 14 08:46:58 2025
Operator:	Paloma
Instrument:	3
Notes:	
Sample Rate:	5.000 Hz.
Measurement Type:	1 = Area
Calculation Type:	4 = ExtStd
Normalize Results:	No
------------------------
Peak Info for Channel 1
------------------------
0 Peaks (tR	Timeoffset	RRT	Sepcode	Width	Counts	Result	Name)

Results for Channel	2	=	260.00	nm
Title:	Report Title
Run File:	C:\HPLC\PET 2025\2025.01.13\bm29_40c_pw.run
--------------
Injection Info
--------------
Method:	C:\METODOS EQUIPO 2 2023-2024\20241201 PET_Calibrado TPA MHET BHET DIMER.mth
Sample:	BM29_40C_pw
Injection Date:	Tue Jan 14 08:05:11 2025
Manual injection
Operator:	Paloma
Instrument:	3
Notes:	
---------
Misc Info
---------
Workstation:	HPLC
Bus Address:	44
Run Time:	0.000	to	20.000	min.
-----------
Recalc Info
-----------
Recalc Method:	C:\METODOS EQUIPO 2 2023-2024\20241201 PET_Calibrado TPA MHET BHET DIMER.mth
Recalc Date:	Tue Jan 14 08:46:58 2025
Operator:	Paloma
Instrument:	3
Notes:	
Sample Rate:	5.000 Hz.
Measurement Type:	1 = Area
Calculation Type:	4 = ExtStd
Normalize Results:	No
------------------------
Peak Info for Channel 2
------------------------
50 Peaks (tR	Timeoffset	RRT	Sepcode	Width	Counts	Result	Name)
0.126	0.000	0.0000	BV	4.00	138982	0.000000	
0.208	0.000	0.0000	VV	4.00	123438	0.000000	
0.332	0.000	0.0000	VV	7.52	454430	0.000000	
0.475	0.000	0.0000	VV	0.00	1000899	0.000000	
0.575	0.000	0.0000	VV	0.00	771144	0.000000	
0.759	0.000	0.0000	VV	9.60	1484337	0.000000	
0.898	0.000	0.0000	VV	12.32	796402	0.000000	
0.975	0.000	0.0000	VV	2.90	816056	0.000000	
1.051	0.000	0.0000	VV	2.36	722529	0.000000	
1.169	0.000	0.0000	VV	6.88	1510442	0.000000	
1.235	0.000	0.0000	VV	6.88	1921378	0.000000	
1.424	0.000	0.0000	VP	4.36	6775287	0.000000	
1.639	0.000	0.0000	PP	0.00	158500	0.000000	
1.916	0.000	0.0000	PV	0.00	2799311	0.000000	
2.130	0.000	0.0000	VB	0.00	99524	0.000000	
2.315	0.000	0.0000	BV	4.08	42274	0.000000	
2.458	0.000	0.0000	VB	4.08	10651	0.000000	
2.560	0.000	0.0000	BB	1.60	9598	0.000000	
2.782	0.000	0.0000	BB	5.64	27932	0.000000	
2.905	0.000	0.0000	BB	3.06	6522	0.000000	
3.099	-0.025	0.0000	BB	2.38	6102	0.124664	DHBA uM
3.169	0.000	0.0000	BB	2.12	16474	0.000000	
3.447	0.000	0.0000	BB	7.48	8192	0.000000	
3.515	0.000	0.0000	BB	12.32	18690	0.000000	
3.670	0.000	0.0000	BB	3.30	27070	0.000000	
3.846	0.000	0.0000	BB	3.00	9500	0.000000	
3.987	0.000	0.0000	BB	8.96	9890	0.000000	
4.077	0.000	0.0000	BB	6.50	10025	0.000000	
4.223	0.000	0.0000	BB	2.80	14423	0.000000	
4.384	0.000	0.0000	BB	0.00	2097	0.000000	
17.593	0.000	0.0000	BV	21.12	381469	0.000000	
17.774	0.000	0.0000	VV	0.00	338389	0.000000	
17.827	0.000	0.0000	VV	0.00	129431	0.000000	
17.932	0.000	0.0000	VV	0.00	203322	0.000000	
18.067	0.000	0.0000	VV	0.00	208040	0.000000	
18.186	0.000	0.0000	VV	0.00	235786	0.000000	
18.327	0.000	0.0000	VV	0.00	172545	0.000000	
18.394	0.000	0.0000	VV	0.00	192129	0.000000	
18.529	0.000	0.0000	VV	0.00	138513	0.000000	
18.638	0.000	0.0000	VV	0.00	162938	0.000000	
18.720	0.000	0.0000	VV	0.00	110579	0.000000	
18.839	0.000	0.0000	VV	0.00	108732	0.000000	
18.949	0.000	0.0000	VV	0.00	136812	0.000000	
19.056	0.000	0.0000	VV	0.00	143360	0.000000	
19.141	0.000	0.0000	VV	0.00	124107	0.000000	
19.280	0.000	0.0000	VV	0.00	126349	0.000000	
19.427	0.000	0.0000	VV	0.00	34063	0.000000	
19.506	0.000	0.0000	VV	0.00	46340	0.000000	
19.633	0.000	0.0000	VV	0.00	62089	0.000000	
19.825	0.000	0.0000	VB	0.00	47715	0.000000	
