# Supplementary material for: Engineering Escherichia coli for polyethylene terephthalate powder biodegradation via recoding of an outer membrane protein
Source: iScience. 2026 Jan 2;29(2):114621. doi: 10.1016/j.isci.2025.114621 (PMC12860643; doi:10.1016/j.isci.2025.114621)
Supplement: Data S2. Raw HPLC and UHPLC-MS data — (A) Unprocessed HPLC data files supporting Figures 4, S3, S5, Tables 1 and S4. Files are provided in.txt format corresponding to the data extracted with Varian ProStar software (Varian Inc., Palo Alto, California, USA). Each file contains absorbance values (in arbitrary units) recorded over time under the analytical conditions described in STAR Methods. (B) Raw UHPLC-MS files supporting Figure S4. The chromatograms and mass spectrometry data can be analyzed with the software MassLynx V4.1 (Waters) to obtain the mass spectra of the oligomers TET and TETE. Analytical conditions described in STAR Methods. (A and B) The unprocessed HPLC and UHPLC-MS files have been deposited at Zenodo under the identifier https://zenodo.org/records/17578239. [file mmc5.zip › Data S2/A. HPLC/Figure S3/EfeOm pPET 40_2.TXT]

File	C:\HPLC\PET 2025\2025.01.13\bm29_40c_pw002.run	Filetype	63
WTOASCII Parameters:	C:\star\WTOASCII.TXT
 2 channels
   Channel	 1	242.00	nm	in AU
   Channel	 2	260.00	nm	in AU
Base rate 5.0000 Hz	Bunch 2	Effective rate 5.00000 Hz.	T = 0.003333 min.
6000 points	from	0.000	to	20.000	minutes
Sampling every 4 point(s)
Printing points from	0.000	to	20.000 min, point 0 to 5999
Channels	1	to	2
0.000000	 0.000000	0.000000
0.013333	 -0.000231	-0.000253
0.026667	 -0.000403	-0.000738
0.040000	 -0.000538	-0.001273
0.053333	 -0.000601	-0.001538
0.066667	 -0.000583	-0.001416
0.080000	 -0.000512	-0.001103
0.093333	 -0.000396	-0.000866
0.106667	 -0.000232	-0.000790
0.120000	 -0.000064	-0.000792
0.133333	 0.000037	-0.000800
0.146667	 -0.000000	-0.000799
0.160000	 -0.000203	-0.000802
0.173333	 -0.000503	-0.000845
0.186667	 -0.000773	-0.000976
0.200000	 -0.000965	-0.001187
0.213333	 -0.001169	-0.001380
0.226667	 -0.001357	-0.001476
0.240000	 -0.001352	-0.001485
0.253333	 -0.001196	-0.001419
0.266667	 -0.001049	-0.001268
0.280000	 -0.000877	-0.001105
0.293333	 -0.000703	-0.001041
0.306667	 -0.000683	-0.001076
0.320000	 -0.000766	-0.001166
0.333333	 -0.000797	-0.001281
0.346667	 -0.000828	-0.001335
0.360000	 -0.000939	-0.001255
0.373333	 -0.001002	-0.001135
0.386667	 -0.000912	-0.001118
0.400000	 -0.000775	-0.001152
0.413333	 -0.000708	-0.001123
0.426667	 -0.000690	-0.001073
0.440000	 -0.000733	-0.001047
0.453333	 -0.000887	-0.000986
0.466666	 -0.001037	-0.000884
0.480000	 -0.001002	-0.000820
0.493333	 -0.000779	-0.000817
0.506666	 -0.000503	-0.000814
0.520000	 -0.000324	-0.000799
0.533333	 -0.000393	-0.000816
0.546666	 -0.000766	-0.000868
0.560000	 -0.001220	-0.000948
0.573333	 -0.001369	-0.001065
0.586666	 -0.001148	-0.001181
0.600000	 -0.000934	-0.001248
0.613333	 -0.000979	-0.001248
0.626666	 -0.001106	-0.001167
0.640000	 -0.001117	-0.001027
0.653333	 -0.001048	-0.000917
0.666666	 -0.000940	-0.000988
0.680000	 -0.000832	-0.001286
0.693333	 -0.000833	-0.001637
0.706666	 -0.000997	-0.001856
0.720000	 -0.001291	-0.001933
0.733333	 -0.001594	-0.001942
0.746666	 -0.001689	-0.001891
0.760000	 -0.001535	-0.001766
0.773333	 -0.001361	-0.001657
0.786666	 -0.001354	-0.001678
0.800000	 -0.001507	-0.001830
0.813333	 -0.001684	-0.001989
0.826666	 -0.001758	-0.002032
0.839999	 -0.001754	-0.001981
0.853333	 -0.001778	-0.001956
0.866666	 -0.001775	-0.001985
0.879999	 -0.001627	-0.002012
0.893333	 -0.001446	-0.002009
0.906666	 -0.001417	-0.001988
0.919999	 -0.001484	-0.001966
0.933333	 -0.001487	-0.001952
0.946666	 -0.001467	-0.001938
0.959999	 -0.001546	-0.001909
0.973333	 -0.001637	-0.001887
0.986666	 -0.001590	-0.001951
0.999999	 -0.001515	-0.002113
1.013333	 -0.001609	-0.002259
1.026666	 -0.001766	-0.002274
1.039999	 -0.001713	-0.002156
1.053333	 -0.001423	-0.001989
1.066666	 -0.001127	-0.001859
1.079999	 -0.001048	-0.001781
1.093333	 -0.001236	-0.001731
1.106666	 -0.001545	-0.001756
1.119999	 -0.001758	-0.001893
1.133333	 -0.001791	-0.002048
1.146666	 -0.001734	-0.002155
1.159999	 -0.001687	-0.002259
1.173333	 -0.001724	-0.002360
1.186666	 -0.001872	-0.002397
1.199999	 -0.001990	-0.002355
1.213333	 -0.001899	-0.002251
1.226666	 -0.001683	-0.002133
1.239999	 -0.001588	-0.002097
1.253332	 -0.001636	-0.002154
1.266666	 -0.001695	-0.002198
1.279999	 -0.001740	-0.002172
1.293332	 -0.001761	-0.002081
1.306666	 -0.001664	-0.001908
1.319999	 -0.001476	-0.001725
1.333332	 -0.001361	-0.001741
1.346666	 -0.001397	-0.002055
1.359999	 -0.001537	-0.002472
1.373332	 -0.001652	-0.002702
1.386666	 -0.001607	-0.002670
1.399999	 -0.000919	-0.002268
1.413332	 0.005446	0.001068
1.426666	 0.032395	0.014101
1.439999	 0.093983	0.040239
1.453332	 0.179633	0.069441
1.466666	 0.256234	0.085969
1.479999	 0.300246	0.085386
1.493332	 0.312485	0.073812
1.506666	 0.304300	0.056463
1.519999	 0.285357	0.035558
1.533332	 0.262285	0.013734
1.546666	 0.239623	-0.005498
1.559999	 0.220008	-0.019436
1.573332	 0.204219	-0.027444
1.586666	 0.191611	-0.030753
1.599999	 0.180890	-0.031306
1.613332	 0.170902	-0.030708
1.626665	 0.161185	-0.029747
1.639999	 0.151769	-0.028554
1.653332	 0.142651	-0.027099
1.666665	 0.133682	-0.025582
1.679999	 0.124665	-0.024459
1.693332	 0.115427	-0.024144
1.706665	 0.106065	-0.024629
1.719999	 0.097007	-0.025463
1.733332	 0.088592	-0.026143
1.746665	 0.080832	-0.026404
1.759999	 0.073688	-0.026216
1.773332	 0.067241	-0.025607
1.786665	 0.061531	-0.024511
1.799999	 0.056372	-0.022801
1.813332	 0.051469	-0.020442
1.826665	 0.046681	-0.017607
1.839999	 0.042028	-0.014632
1.853332	 0.037556	-0.011731
1.866665	 0.033346	-0.008877
1.879999	 0.029547	-0.006045
1.893332	 0.026268	-0.003373
1.906665	 0.023482	-0.001106
1.919999	 0.021057	0.000566
1.933332	 0.018822	0.001672
1.946665	 0.016611	0.002373
1.959998	 0.014369	0.002714
1.973332	 0.012182	0.002664
1.986665	 0.010081	0.002284
1.999998	 0.008073	0.001679
2.013332	 0.006345	0.000928
2.026665	 0.005087	0.000157
2.039999	 0.004189	-0.000506
2.053332	 0.003368	-0.001026
2.066665	 0.002484	-0.001428
2.079998	 0.001607	-0.001747
2.093332	 0.000859	-0.002044
2.106665	 0.000295	-0.002370
2.119998	 -0.000068	-0.002661
2.133332	 -0.000248	-0.002813
2.146665	 -0.000376	-0.002827
2.159998	 -0.000607	-0.002801
2.173332	 -0.000908	-0.002849
2.186665	 -0.001069	-0.002964
2.199998	 -0.001043	-0.003036
2.213332	 -0.001036	-0.003068
2.226665	 -0.001216	-0.003158
2.239998	 -0.001523	-0.003308
2.253332	 -0.001758	-0.003458
2.266665	 -0.001787	-0.003516
2.279998	 -0.001697	-0.003420
2.293332	 -0.001713	-0.003280
2.306665	 -0.001876	-0.003223
2.319998	 -0.001987	-0.003216
2.333332	 -0.001939	-0.003216
2.346665	 -0.001837	-0.003281
2.359998	 -0.001767	-0.003419
2.373332	 -0.001738	-0.003479
2.386665	 -0.001809	-0.003355
2.399998	 -0.002033	-0.003135
2.413332	 -0.002317	-0.002953
2.426665	 -0.002503	-0.002870
2.439998	 -0.002525	-0.002896
2.453331	 -0.002475	-0.002968
2.466665	 -0.002468	-0.002994
2.479998	 -0.002463	-0.002982
2.493331	 -0.002341	-0.002957
2.506665	 -0.002135	-0.002907
2.519998	 -0.002053	-0.002879
2.533331	 -0.002228	-0.002932
2.546665	 -0.002540	-0.003040
2.559998	 -0.002797	-0.003149
2.573331	 -0.002926	-0.003221
2.586665	 -0.002891	-0.003228
2.599998	 -0.002648	-0.003189
2.613331	 -0.002287	-0.003167
2.626665	 -0.002055	-0.003177
2.639998	 -0.002077	-0.003142
2.653331	 -0.002226	-0.003044
2.666665	 -0.002382	-0.003016
2.679998	 -0.002564	-0.003141
2.693331	 -0.002770	-0.003304
2.706665	 -0.002898	-0.003372
2.719998	 -0.002871	-0.003390
2.733331	 -0.002764	-0.003423
2.746665	 -0.002692	-0.003383
2.759998	 -0.002642	-0.003239
2.773331	 -0.002538	-0.003137
2.786664	 -0.002432	-0.003159
2.799998	 -0.002434	-0.003217
2.813331	 -0.002508	-0.003254
2.826664	 -0.002553	-0.003280
2.839998	 -0.002598	-0.003263
2.853331	 -0.002723	-0.003187
2.866664	 -0.002890	-0.003128
2.879998	 -0.002998	-0.003138
2.893331	 -0.003015	-0.003187
2.906664	 -0.002969	-0.003243
2.919998	 -0.002906	-0.003286
2.933331	 -0.002870	-0.003339
2.946664	 -0.002900	-0.003460
2.959998	 -0.002974	-0.003592
2.973331	 -0.003042	-0.003613
2.986664	 -0.003116	-0.003552
2.999998	 -0.003173	-0.003523
3.013331	 -0.003186	-0.003519
3.026664	 -0.003226	-0.003491
3.039998	 -0.003359	-0.003478
3.053331	 -0.003521	-0.003490
3.066664	 -0.003584	-0.003466
3.079998	 -0.003489	-0.003411
3.093331	 -0.003304	-0.003427
3.106664	 -0.003143	-0.003520
3.119998	 -0.003073	-0.003565
3.133331	 -0.003098	-0.003504
3.146664	 -0.003168	-0.003428
3.159997	 -0.003193	-0.003435
3.173331	 -0.003138	-0.003526
3.186664	 -0.003124	-0.003614
3.199997	 -0.003228	-0.003607
3.213331	 -0.003319	-0.003499
3.226664	 -0.003309	-0.003395
3.239997	 -0.003254	-0.003411
3.253331	 -0.003167	-0.003569
3.266664	 -0.003074	-0.003738
3.279997	 -0.003082	-0.003778
3.293331	 -0.003212	-0.003752
3.306664	 -0.003367	-0.003793
3.319997	 -0.003456	-0.003850
3.333331	 -0.003460	-0.003803
3.346664	 -0.003452	-0.003682
3.359997	 -0.003518	-0.003595
3.373331	 -0.003654	-0.003572
3.386664	 -0.003785	-0.003562
3.399997	 -0.003816	-0.003524
3.413331	 -0.003732	-0.003471
3.426664	 -0.003622	-0.003418
3.439997	 -0.003547	-0.003394
3.453331	 -0.003526	-0.003444
3.466664	 -0.003605	-0.003550
3.479997	 -0.003770	-0.003658
3.493330	 -0.003870	-0.003774
3.506664	 -0.003838	-0.003903
3.519997	 -0.003856	-0.003967
3.533330	 -0.004032	-0.003924
3.546664	 -0.004178	-0.003861
3.559997	 -0.004109	-0.003841
3.573330	 -0.003871	-0.003787
3.586664	 -0.003616	-0.003649
3.599997	 -0.003458	-0.003538
3.613330	 -0.003428	-0.003547
3.626664	 -0.003450	-0.003619
3.639997	 -0.003433	-0.003708
3.653330	 -0.003459	-0.003829
3.666664	 -0.003627	-0.003936
3.679997	 -0.003746	-0.003968
3.693330	 -0.003612	-0.003946
3.706664	 -0.003408	-0.003904
3.719997	 -0.003383	-0.003839
3.733330	 -0.003471	-0.003791
3.746664	 -0.003541	-0.003830
3.759997	 -0.003629	-0.003919
3.773330	 -0.003695	-0.003961
3.786664	 -0.003621	-0.003971
3.799997	 -0.003527	-0.004001
3.813330	 -0.003646	-0.003996
3.826663	 -0.003916	-0.003907
3.839997	 -0.004094	-0.003814
3.853330	 -0.004176	-0.003810
3.866663	 -0.004296	-0.003894
3.879997	 -0.004417	-0.004006
3.893330	 -0.004442	-0.004118
3.906663	 -0.004360	-0.004208
3.919997	 -0.004205	-0.004211
3.933330	 -0.004035	-0.004111
3.946663	 -0.003922	-0.004004
3.959997	 -0.003896	-0.003970
3.973330	 -0.003983	-0.003998
3.986663	 -0.004166	-0.004088
3.999997	 -0.004279	-0.004250
4.013330	 -0.004150	-0.004418
4.026663	 -0.003879	-0.004474
4.039997	 -0.003724	-0.004381
4.053330	 -0.003782	-0.004213
4.066663	 -0.003956	-0.004058
4.079997	 -0.004034	-0.003968
4.093330	 -0.003927	-0.003973
4.106663	 -0.003841	-0.004042
4.119997	 -0.003948	-0.004076
4.133330	 -0.004124	-0.004037
4.146663	 -0.004231	-0.004011
4.159997	 -0.004330	-0.004075
4.173330	 -0.004440	-0.004195
4.186663	 -0.004409	-0.004327
4.199996	 -0.004216	-0.004472
4.213330	 -0.004089	-0.004566
4.226663	 -0.004144	-0.004536
4.239996	 -0.004261	-0.004385
4.253330	 -0.004316	-0.004151
4.266663	 -0.004238	-0.003912
4.279996	 -0.004066	-0.003789
4.293330	 -0.004015	-0.003858
4.306663	 -0.004197	-0.004055
4.319996	 -0.004425	-0.004216
4.333330	 -0.004513	-0.004259
4.346663	 -0.004508	-0.004235
4.359996	 -0.004530	-0.004223
4.373330	 -0.004615	-0.004259
4.386663	 -0.004696	-0.004320
4.399996	 -0.004636	-0.004315
4.413330	 -0.004433	-0.004211
4.426663	 -0.004344	-0.004114
4.439996	 -0.004479	-0.004119
4.453330	 -0.004574	-0.004191
4.466663	 -0.004437	-0.004277
4.479996	 -0.004206	-0.004355
4.493330	 -0.004067	-0.004398
4.506663	 -0.004058	-0.004399
4.519996	 -0.004172	-0.004405
4.533329	 -0.004374	-0.004452
4.546663	 -0.004527	-0.004468
4.559996	 -0.004521	-0.004362
4.573329	 -0.004396	-0.004219
4.586663	 -0.004250	-0.004201
4.599996	 -0.004144	-0.004268
4.613329	 -0.004124	-0.004275
4.626663	 -0.004183	-0.004234
4.639996	 -0.004242	-0.004241
4.653329	 -0.004290	-0.004293
4.666663	 -0.004385	-0.004373
4.679996	 -0.004460	-0.004480
4.693329	 -0.004392	-0.004547
4.706663	 -0.004258	-0.004518
4.719996	 -0.004247	-0.004469
4.733329	 -0.004365	-0.004461
4.746663	 -0.004477	-0.004462
4.759996	 -0.004499	-0.004492
4.773329	 -0.004421	-0.004604
4.786663	 -0.004297	-0.004699
4.799996	 -0.004225	-0.004665
4.813329	 -0.004277	-0.004550
4.826663	 -0.004463	-0.004494
4.839996	 -0.004652	-0.004595
4.853329	 -0.004648	-0.004802
4.866663	 -0.004486	-0.004943
4.879996	 -0.004413	-0.004930
4.893329	 -0.004539	-0.004813
4.906662	 -0.004704	-0.004661
4.919996	 -0.004719	-0.004514
4.933329	 -0.004621	-0.004435
4.946662	 -0.004604	-0.004499
4.959996	 -0.004727	-0.004666
4.973329	 -0.004834	-0.004787
4.986662	 -0.004829	-0.004794
4.999996	 -0.004846	-0.004765
5.013329	 -0.004998	-0.004763
5.026662	 -0.005160	-0.004758
5.039996	 -0.005157	-0.004712
5.053329	 -0.005047	-0.004640
5.066662	 -0.005012	-0.004607
5.079996	 -0.005074	-0.004655
5.093329	 -0.005093	-0.004696
5.106662	 -0.005011	-0.004627
5.119996	 -0.004929	-0.004542
5.133329	 -0.004941	-0.004618
5.146662	 -0.005016	-0.004847
5.159996	 -0.005095	-0.005041
5.173329	 -0.005219	-0.005069
5.186662	 -0.005434	-0.005022
5.199996	 -0.005589	-0.005060
5.213329	 -0.005507	-0.005190
5.226662	 -0.005341	-0.005333
5.239995	 -0.005343	-0.005415
5.253329	 -0.005464	-0.005369
5.266662	 -0.005561	-0.005174
5.279995	 -0.005653	-0.004922
5.293329	 -0.005700	-0.004788
5.306662	 -0.005611	-0.004889
5.319995	 -0.005517	-0.005134
5.333329	 -0.005552	-0.005323
5.346662	 -0.005557	-0.005365
5.359995	 -0.005387	-0.005323
5.373329	 -0.005194	-0.005274
5.386662	 -0.005153	-0.005226
5.399995	 -0.005220	-0.005182
5.413329	 -0.005317	-0.005192
5.426662	 -0.005462	-0.005251
5.439995	 -0.005649	-0.005264
5.453329	 -0.005809	-0.005208
5.466662	 -0.005888	-0.005169
5.479995	 -0.005876	-0.005224
5.493329	 -0.005804	-0.005378
5.506662	 -0.005753	-0.005546
5.519995	 -0.005755	-0.005580
5.533329	 -0.005714	-0.005421
5.546662	 -0.005529	-0.005188
5.559995	 -0.005305	-0.005037
5.573328	 -0.005235	-0.005001
5.586662	 -0.005315	-0.005027
5.599995	 -0.005391	-0.005067
5.613328	 -0.005387	-0.005073
5.626662	 -0.005298	-0.005001
5.639995	 -0.005074	-0.004892
5.653328	 -0.004684	-0.004828
5.666662	 -0.004288	-0.004846
5.679995	 -0.004076	-0.004898
5.693328	 -0.003952	-0.004858
5.706662	 -0.003665	-0.004681
5.719995	 -0.003205	-0.004480
5.733328	 -0.002799	-0.004332
5.746662	 -0.002617	-0.004211
5.759995	 -0.002564	-0.004107
5.773328	 -0.002409	-0.004026
5.786662	 -0.002077	-0.003961
5.799995	 -0.001711	-0.003881
5.813328	 -0.001426	-0.003720
5.826662	 -0.001161	-0.003414
5.839995	 -0.000836	-0.003016
5.853328	 -0.000440	-0.002704
5.866662	 -0.000008	-0.002572
5.879995	 0.000385	-0.002472
5.893328	 0.000700	-0.002215
5.906662	 0.001002	-0.001809
5.919995	 0.001399	-0.001401
5.933328	 0.001896	-0.001103
5.946661	 0.002336	-0.000928
5.959995	 0.002601	-0.000789
5.973328	 0.002779	-0.000589
5.986661	 0.003003	-0.000344
5.999995	 0.003302	-0.000118
6.013328	 0.003627	0.000094
6.026661	 0.003871	0.000338
6.039995	 0.004033	0.000654
6.053328	 0.004248	0.001007
6.066661	 0.004534	0.001330
6.079995	 0.004789	0.001614
6.093328	 0.004984	0.001878
6.106661	 0.005169	0.002076
6.119995	 0.005348	0.002155
6.133328	 0.005514	0.002164
6.146661	 0.005689	0.002236
6.159995	 0.005849	0.002455
6.173328	 0.005947	0.002790
6.186661	 0.006064	0.003117
6.199995	 0.006349	0.003311
6.213328	 0.006806	0.003385
6.226661	 0.007205	0.003476
6.239995	 0.007344	0.003642
6.253328	 0.007357	0.003803
6.266661	 0.007485	0.003936
6.279994	 0.007718	0.004088
6.293328	 0.007919	0.004237
6.306661	 0.008079	0.004317
6.319994	 0.008271	0.004346
6.333328	 0.008504	0.004382
6.346661	 0.008752	0.004416
6.359994	 0.008976	0.004456
6.373328	 0.009066	0.004539
6.386661	 0.008964	0.004659
6.399994	 0.008805	0.004797
6.413328	 0.008794	0.004982
6.426661	 0.008985	0.005194
6.439994	 0.009286	0.005322
6.453328	 0.009620	0.005312
6.466661	 0.009946	0.005263
6.479994	 0.010188	0.005291
6.493328	 0.010323	0.005369
6.506661	 0.010423	0.005381
6.519994	 0.010531	0.005381
6.533328	 0.010679	0.005557
6.546661	 0.010923	0.005887
6.559994	 0.011197	0.006153
6.573328	 0.011366	0.006290
6.586661	 0.011449	0.006359
6.599994	 0.011538	0.006342
6.613328	 0.011660	0.006264
6.626661	 0.011828	0.006273
6.639994	 0.012019	0.006447
6.653327	 0.012169	0.006684
6.666661	 0.012324	0.006871
6.679994	 0.012571	0.007006
6.693327	 0.012791	0.007067
6.706661	 0.012842	0.007005
6.719994	 0.012819	0.006923
6.733327	 0.012825	0.006948
6.746661	 0.012813	0.007034
6.759994	 0.012831	0.007147
6.773327	 0.012981	0.007322
6.786661	 0.013157	0.007475
6.799994	 0.013199	0.007489
6.813327	 0.013176	0.007450
6.826661	 0.013209	0.007521
6.839994	 0.013275	0.007608
6.853327	 0.013364	0.007477
6.866661	 0.013543	0.007220
6.879994	 0.013811	0.007196
6.893327	 0.014069	0.007470
6.906661	 0.014240	0.007715
6.919994	 0.014354	0.007707
6.933327	 0.014528	0.007595
6.946661	 0.014781	0.007629
6.959994	 0.014950	0.007849
6.973327	 0.014970	0.008146
6.986660	 0.015082	0.008408
6.999994	 0.015486	0.008576
7.013327	 0.016022	0.008667
7.026660	 0.016448	0.008733
7.039994	 0.016730	0.008830
7.053327	 0.016873	0.009006
7.066660	 0.016817	0.009187
7.079994	 0.016597	0.009188
7.093327	 0.016383	0.009004
7.106660	 0.016338	0.008847
7.119994	 0.016500	0.008825
7.133327	 0.016738	0.008843
7.146660	 0.016892	0.008812
7.159994	 0.016977	0.008787
7.173327	 0.017117	0.008894
7.186660	 0.017316	0.009141
7.199994	 0.017488	0.009391
7.213327	 0.017610	0.009548
7.226660	 0.017712	0.009607
7.239994	 0.017790	0.009592
7.253327	 0.017836	0.009571
7.266660	 0.017867	0.009603
7.279994	 0.017878	0.009671
7.293327	 0.017861	0.009735
7.306660	 0.017934	0.009816
7.319993	 0.018236	0.009959
7.333327	 0.018708	0.010101
7.346660	 0.019123	0.010117
7.359993	 0.019304	0.010058
7.373327	 0.019289	0.010078
7.386660	 0.019303	0.010164
7.399993	 0.019451	0.010216
7.413327	 0.019600	0.010256
7.426660	 0.019680	0.010329
7.439993	 0.019823	0.010403
7.453327	 0.020071	0.010478
7.466660	 0.020289	0.010561
7.479993	 0.020374	0.010599
7.493327	 0.020341	0.010562
7.506660	 0.020323	0.010534
7.519993	 0.020407	0.010584
7.533327	 0.020537	0.010645
7.546660	 0.020710	0.010630
7.559993	 0.021018	0.010566
7.573327	 0.021383	0.010548
7.586660	 0.021572	0.010604
7.599993	 0.021508	0.010648
7.613327	 0.021379	0.010607
7.626660	 0.021434	0.010535
7.639993	 0.021703	0.010548
7.653327	 0.021968	0.010688
7.666660	 0.022062	0.010848
7.679993	 0.022060	0.010881
7.693326	 0.022117	0.010793
7.706660	 0.022307	0.010749
7.719993	 0.022665	0.010872
7.733326	 0.023096	0.011115
7.746660	 0.023371	0.011369
7.759993	 0.023430	0.011613
7.773326	 0.023441	0.011829
7.786660	 0.023527	0.011940
7.799993	 0.023638	0.011943
7.813326	 0.023710	0.011944
7.826660	 0.023782	0.012023
7.839993	 0.023910	0.012154
7.853326	 0.024112	0.012215
7.866660	 0.024338	0.012152
7.879993	 0.024436	0.012064
7.893326	 0.024346	0.012022
7.906660	 0.024260	0.012017
7.919993	 0.024416	0.012037
7.933326	 0.024766	0.012065
7.946660	 0.025032	0.012109
7.959993	 0.025151	0.012199
7.973326	 0.025373	0.012342
7.986660	 0.025841	0.012522
7.999993	 0.026364	0.012686
8.013327	 0.026740	0.012801
8.026660	 0.027031	0.012899
8.039993	 0.027369	0.012962
8.053327	 0.027691	0.012941
8.066660	 0.027836	0.012858
8.079993	 0.027738	0.012768
8.093327	 0.027443	0.012696
8.106660	 0.027161	0.012659
8.119993	 0.027121	0.012698
8.133327	 0.027264	0.012859
8.146660	 0.027326	0.013082
8.159993	 0.027218	0.013219
8.173326	 0.027089	0.013236
8.186660	 0.027043	0.013226
8.199993	 0.027021	0.013226
8.213326	 0.026983	0.013240
8.226660	 0.027050	0.013323
8.239993	 0.027313	0.013482
8.253326	 0.027682	0.013610
8.266660	 0.028019	0.013611
8.279993	 0.028281	0.013529
8.293326	 0.028487	0.013466
8.306660	 0.028622	0.013493
8.319993	 0.028680	0.013588
8.333326	 0.028736	0.013674
8.346660	 0.028826	0.013759
8.359993	 0.028874	0.013884
8.373326	 0.028850	0.013972
8.386660	 0.028875	0.013965
8.399993	 0.029057	0.013953
8.413326	 0.029320	0.014014
8.426660	 0.029482	0.014109
8.439993	 0.029512	0.014146
8.453326	 0.029571	0.014067
8.466660	 0.029751	0.013996
8.479993	 0.029932	0.014133
8.493326	 0.029945	0.014439
8.506660	 0.029822	0.014662
8.519993	 0.029779	0.014685
8.533326	 0.029890	0.014640
8.546659	 0.030037	0.014624
8.559993	 0.030179	0.014572
8.573326	 0.030415	0.014493
8.586659	 0.030766	0.014531
8.599993	 0.031101	0.014673
8.613326	 0.031317	0.014757
8.626659	 0.031442	0.014803
8.639993	 0.031568	0.014901
8.653326	 0.031728	0.014952
8.666659	 0.031855	0.014900
8.679993	 0.031900	0.014921
8.693326	 0.031958	0.015152
8.706659	 0.032178	0.015491
8.719993	 0.032583	0.015758
8.733326	 0.033024	0.015901
8.746659	 0.033329	0.015989
8.759993	 0.033422	0.016052
8.773326	 0.033336	0.016034
8.786659	 0.033204	0.015954
8.799993	 0.033178	0.015947
8.813326	 0.033309	0.016053
8.826659	 0.033512	0.016120
8.839993	 0.033647	0.016051
8.853326	 0.033686	0.015938
8.866659	 0.033769	0.015862
8.879992	 0.033949	0.015785
8.893326	 0.034061	0.015706
8.906659	 0.034052	0.015685
8.919992	 0.034094	0.015731
8.933326	 0.034259	0.015783
8.946659	 0.034406	0.015776
8.959992	 0.034440	0.015729
8.973326	 0.034438	0.015703
8.986659	 0.034449	0.015704
8.999992	 0.034434	0.015715
9.013326	 0.034460	0.015752
9.026659	 0.034638	0.015863
9.039992	 0.034957	0.016125
9.053326	 0.035251	0.016506
9.066659	 0.035302	0.016829
9.079992	 0.035100	0.016943
9.093326	 0.034940	0.016818
9.106659	 0.035082	0.016556
9.119992	 0.035343	0.016330
9.133326	 0.035397	0.016238
9.146659	 0.035336	0.016257
9.159992	 0.035412	0.016303
9.173326	 0.035573	0.016336
9.186659	 0.035707	0.016367
9.199992	 0.035849	0.016345
9.213326	 0.035967	0.016254
9.226659	 0.036053	0.016218
9.239992	 0.036229	0.016300
9.253325	 0.036466	0.016424
9.266659	 0.036600	0.016537
9.279992	 0.036646	0.016597
9.293325	 0.036739	0.016562
9.306659	 0.036888	0.016503
9.319992	 0.037007	0.016555
9.333325	 0.037070	0.016745
9.346659	 0.037154	0.016952
9.359992	 0.037308	0.017032
9.373325	 0.037455	0.017000
9.386659	 0.037533	0.017009
9.399992	 0.037606	0.017128
9.413325	 0.037727	0.017238
9.426659	 0.037890	0.017211
9.439992	 0.038069	0.017095
9.453325	 0.038155	0.017023
9.466659	 0.038100	0.017042
9.479992	 0.038067	0.017122
9.493325	 0.038129	0.017214
9.506659	 0.038209	0.017269
9.519992	 0.038334	0.017291
9.533325	 0.038576	0.017344
9.546659	 0.038899	0.017461
9.559992	 0.039200	0.017625
9.573325	 0.039340	0.017821
9.586658	 0.039332	0.017997
9.599992	 0.039448	0.018060
9.613325	 0.039826	0.017979
9.626658	 0.040251	0.017867
9.639992	 0.040517	0.017912
9.653325	 0.040717	0.018187
9.666658	 0.041039	0.018596
9.679992	 0.041479	0.019006
9.693325	 0.041857	0.019312
9.706658	 0.042024	0.019418
9.719992	 0.042029	0.019315
9.733325	 0.042078	0.019111
9.746658	 0.042265	0.018911
9.759992	 0.042391	0.018748
9.773325	 0.042245	0.018658
9.786658	 0.041900	0.018664
9.799992	 0.041533	0.018669
9.813325	 0.041293	0.018610
9.826658	 0.041380	0.018630
9.839992	 0.041809	0.018822
9.853325	 0.042210	0.019011
9.866658	 0.042236	0.019015
9.879992	 0.041999	0.018856
9.893325	 0.041870	0.018680
9.906658	 0.041979	0.018601
9.919991	 0.042144	0.018595
9.933325	 0.042236	0.018629
9.946658	 0.042292	0.018707
9.959991	 0.042279	0.018725
9.973325	 0.042144	0.018605
9.986658	 0.042023	0.018514
9.999991	 0.042112	0.018570
10.013325	 0.042433	0.018601
10.026658	 0.042829	0.018506
10.039991	 0.043121	0.018451
10.053325	 0.043294	0.018602
10.066658	 0.043465	0.018866
10.079991	 0.043628	0.019010
10.093325	 0.043676	0.019003
10.106658	 0.043685	0.018996
10.119991	 0.043842	0.019063
10.133325	 0.044115	0.019191
10.146658	 0.044370	0.019353
10.159991	 0.044659	0.019506
10.173325	 0.045014	0.019661
10.186658	 0.045268	0.019864
10.199991	 0.045333	0.020108
10.213325	 0.045401	0.020371
10.226658	 0.045703	0.020604
10.239991	 0.046114	0.020664
10.253325	 0.046236	0.020504
10.266658	 0.045935	0.020264
10.279991	 0.045491	0.020073
10.293324	 0.045209	0.019973
10.306658	 0.045116	0.019907
10.319991	 0.045108	0.019759
10.333324	 0.045123	0.019527
10.346658	 0.045148	0.019342
10.359991	 0.045249	0.019276
10.373324	 0.045479	0.019297
10.386658	 0.045746	0.019364
10.399991	 0.045943	0.019439
10.413324	 0.046077	0.019441
10.426658	 0.046178	0.019325
10.439991	 0.046223	0.019224
10.453324	 0.046175	0.019268
10.466658	 0.046059	0.019334
10.479991	 0.045964	0.019246
10.493324	 0.045958	0.019054
10.506658	 0.046012	0.018929
10.519991	 0.046036	0.018931
10.533324	 0.046016	0.018978
10.546658	 0.046032	0.018975
10.559991	 0.046144	0.018927
10.573324	 0.046320	0.018937
10.586658	 0.046470	0.019028
10.599991	 0.046523	0.019086
10.613324	 0.046554	0.019065
10.626657	 0.046753	0.019054
10.639991	 0.047154	0.019105
10.653324	 0.047530	0.019181
10.666657	 0.047679	0.019210
10.679991	 0.047602	0.019148
10.693324	 0.047389	0.019055
10.706657	 0.047157	0.019018
10.719991	 0.047041	0.019018
10.733324	 0.047086	0.018986
10.746657	 0.047275	0.018922
10.759991	 0.047572	0.018868
10.773324	 0.047857	0.018879
10.786657	 0.048014	0.019020
10.799991	 0.048054	0.019268
10.813324	 0.048060	0.019506
10.826657	 0.048123	0.019631
10.839991	 0.048237	0.019585
10.853324	 0.048270	0.019450
10.866657	 0.048229	0.019391
10.879991	 0.048263	0.019395
10.893324	 0.048329	0.019320
10.906657	 0.048223	0.019153
10.919991	 0.047938	0.018996
10.933324	 0.047710	0.018920
10.946657	 0.047731	0.018941
10.959991	 0.047962	0.019008
10.973324	 0.048217	0.019042
10.986657	 0.048392	0.019001
10.999990	 0.048496	0.018851
11.013324	 0.048507	0.018594
11.026657	 0.048446	0.018351
11.039990	 0.048438	0.018250
11.053324	 0.048534	0.018269
11.066657	 0.048636	0.018330
11.079990	 0.048646	0.018391
11.093324	 0.048590	0.018404
11.106657	 0.048615	0.018346
11.119990	 0.048831	0.018282
11.133324	 0.049087	0.018270
11.146657	 0.049129	0.018294
11.159990	 0.048991	0.018278
11.173324	 0.048906	0.018172
11.186657	 0.048952	0.018022
11.199990	 0.049077	0.017928
11.213324	 0.049327	0.017954
11.226657	 0.049690	0.018053
11.239990	 0.049950	0.018122
11.253324	 0.049971	0.018145
11.266657	 0.049864	0.018145
11.279990	 0.049769	0.018091
11.293324	 0.049720	0.017982
11.306657	 0.049738	0.017874
11.319990	 0.049777	0.017813
11.333323	 0.049706	0.017788
11.346657	 0.049543	0.017728
11.359990	 0.049473	0.017591
11.373323	 0.049579	0.017509
11.386657	 0.049745	0.017643
11.399990	 0.049835	0.017927
11.413323	 0.049854	0.018131
11.426657	 0.049908	0.018114
11.439990	 0.050068	0.017938
11.453323	 0.050256	0.017766
11.466657	 0.050331	0.017695
11.479990	 0.050297	0.017727
11.493323	 0.050258	0.017809
11.506657	 0.050280	0.017855
11.519990	 0.050364	0.017804
11.533323	 0.050427	0.017669
11.546657	 0.050457	0.017468
11.559990	 0.050575	0.017230
11.573323	 0.050770	0.017041
11.586657	 0.050859	0.016988
11.599990	 0.050770	0.017052
11.613323	 0.050625	0.017142
11.626657	 0.050529	0.017187
11.639990	 0.050488	0.017176
11.653323	 0.050528	0.017123
11.666656	 0.050667	0.016996
11.679990	 0.050863	0.016780
11.693323	 0.051065	0.016572
11.706656	 0.051208	0.016450
11.719990	 0.051236	0.016369
11.733323	 0.051182	0.016261
11.746656	 0.051096	0.016128
11.759990	 0.050998	0.016001
11.773323	 0.050998	0.015929
11.786656	 0.051365	0.016046
11.799990	 0.052422	0.016456
11.813323	 0.054217	0.017083
11.826656	 0.056239	0.017727
11.839990	 0.057617	0.018133
11.853323	 0.057735	0.018076
11.866656	 0.056729	0.017576
11.879990	 0.055309	0.016910
11.893323	 0.054056	0.016366
11.906656	 0.053150	0.016084
11.919990	 0.052602	0.016012
11.933323	 0.052379	0.015905
11.946656	 0.052390	0.015631
11.959990	 0.052479	0.015377
11.973323	 0.052449	0.015326
11.986656	 0.052275	0.015381
11.999990	 0.052086	0.015405
12.013323	 0.051923	0.015431
12.026656	 0.051788	0.015481
12.039989	 0.051781	0.015482
12.053323	 0.051942	0.015394
12.066656	 0.052147	0.015225
12.079989	 0.052285	0.014976
12.093323	 0.052413	0.014741
12.106656	 0.052630	0.014687
12.119989	 0.052900	0.014826
12.133323	 0.053103	0.015005
12.146656	 0.053197	0.015114
12.159989	 0.053252	0.015130
12.173323	 0.053309	0.015085
12.186656	 0.053352	0.015063
12.199989	 0.053428	0.015093
12.213323	 0.053598	0.015081
12.226656	 0.053772	0.014946
12.239989	 0.053780	0.014701
12.253323	 0.053581	0.014386
12.266656	 0.053298	0.014067
12.279989	 0.053066	0.013827
12.293323	 0.052920	0.013676
12.306656	 0.052843	0.013591
12.319989	 0.052824	0.013581
12.333323	 0.052866	0.013636
12.346656	 0.052958	0.013674
12.359989	 0.053066	0.013641
12.373322	 0.053224	0.013570
12.386656	 0.053510	0.013492
12.399989	 0.053844	0.013372
12.413322	 0.054040	0.013209
12.426656	 0.054094	0.013100
12.439989	 0.054123	0.013110
12.453322	 0.054115	0.013147
12.466656	 0.054015	0.013092
12.479989	 0.053932	0.013017
12.493322	 0.053952	0.013054
12.506656	 0.053965	0.013148
12.519989	 0.053855	0.013178
12.533322	 0.053693	0.013164
12.546656	 0.053630	0.013142
12.559989	 0.053693	0.013100
12.573322	 0.053764	0.013067
12.586656	 0.053811	0.013066
12.599989	 0.053930	0.013067
12.613322	 0.054102	0.013055
12.626656	 0.054185	0.013069
12.639989	 0.054169	0.013097
12.653322	 0.054166	0.013034
12.666656	 0.054253	0.012846
12.679989	 0.054431	0.012659
12.693322	 0.054605	0.012598
12.706656	 0.054694	0.012654
12.719989	 0.054703	0.012736
12.733322	 0.054685	0.012777
12.746655	 0.054777	0.012785
12.759989	 0.055083	0.012805
12.773322	 0.055420	0.012856
12.786655	 0.055490	0.012920
12.799989	 0.055276	0.012967
12.813322	 0.055057	0.013002
12.826655	 0.055041	0.013031
12.839989	 0.055136	0.013022
12.853322	 0.055169	0.012959
12.866655	 0.055181	0.012886
12.879989	 0.055301	0.012880
12.893322	 0.055478	0.012996
12.906655	 0.055606	0.013207
12.919989	 0.055735	0.013391
12.933322	 0.055898	0.013451
12.946655	 0.055994	0.013414
12.959989	 0.056010	0.013339
12.973322	 0.056019	0.013261
12.986655	 0.056011	0.013205
12.999989	 0.056000	0.013170
13.013322	 0.056119	0.013158
13.026655	 0.056391	0.013170
13.039989	 0.056643	0.013152
13.053322	 0.056704	0.013043
13.066655	 0.056509	0.012874
13.079988	 0.056156	0.012755
13.093322	 0.055851	0.012751
13.106655	 0.055689	0.012786
13.119988	 0.055609	0.012720
13.133322	 0.055556	0.012561
13.146655	 0.055520	0.012473
13.159988	 0.055482	0.012534
13.173322	 0.055464	0.012660
13.186655	 0.055538	0.012749
13.199988	 0.055717	0.012764
13.213322	 0.055924	0.012688
13.226655	 0.056044	0.012533
13.239988	 0.055985	0.012361
13.253322	 0.055785	0.012221
13.266655	 0.055643	0.012129
13.279988	 0.055685	0.012096
13.293322	 0.055772	0.012119
13.306655	 0.055715	0.012152
13.319988	 0.055571	0.012165
13.333322	 0.055547	0.012196
13.346655	 0.055702	0.012244
13.359988	 0.055884	0.012201
13.373322	 0.055895	0.012009
13.386655	 0.055734	0.011766
13.399988	 0.055605	0.011619
13.413321	 0.055652	0.011614
13.426655	 0.055847	0.011687
13.439988	 0.056056	0.011761
13.453321	 0.056092	0.011809
13.466655	 0.055912	0.011840
13.479988	 0.055692	0.011849
13.493321	 0.055579	0.011851
13.506655	 0.055621	0.011886
13.519988	 0.055843	0.011944
13.533321	 0.056111	0.011988
13.546655	 0.056222	0.012024
13.559988	 0.056160	0.012058
13.573321	 0.056057	0.012065
13.586655	 0.056077	0.012026
13.599988	 0.056277	0.011954
13.613321	 0.056453	0.011900
13.626655	 0.056383	0.011894
13.639988	 0.056175	0.011887
13.653321	 0.056059	0.011833
13.666655	 0.056036	0.011748
13.679988	 0.055972	0.011671
13.693321	 0.055851	0.011652
13.706655	 0.055790	0.011720
13.719988	 0.055844	0.011800
13.733321	 0.055945	0.011784
13.746655	 0.056041	0.011676
13.759988	 0.056132	0.011574
13.773321	 0.056215	0.011585
13.786654	 0.056315	0.011743
13.799988	 0.056440	0.011951
13.813321	 0.056543	0.012056
13.826654	 0.056586	0.012029
13.839988	 0.056547	0.011974
13.853321	 0.056430	0.011968
13.866654	 0.056332	0.011975
13.879988	 0.056329	0.011912
13.893321	 0.056322	0.011747
13.906654	 0.056196	0.011531
13.919988	 0.056047	0.011335
13.933321	 0.056036	0.011216
13.946654	 0.056120	0.011203
13.959988	 0.056113	0.011231
13.973321	 0.055971	0.011177
13.986654	 0.055837	0.011040
13.999988	 0.055770	0.010941
14.013321	 0.055720	0.010941
14.026654	 0.055743	0.011009
14.039988	 0.055871	0.011097
14.053321	 0.055969	0.011196
14.066654	 0.055965	0.011292
14.079988	 0.055939	0.011297
14.093321	 0.055977	0.011128
14.106654	 0.056183	0.010862
14.119987	 0.056590	0.010713
14.133321	 0.056980	0.010808
14.146654	 0.057071	0.011020
14.159987	 0.056847	0.011127
14.173321	 0.056564	0.011091
14.186654	 0.056421	0.011041
14.199987	 0.056283	0.011020
14.213321	 0.055962	0.010940
14.226654	 0.055609	0.010806
14.239987	 0.055458	0.010750
14.253321	 0.055486	0.010807
14.266654	 0.055540	0.010889
14.279987	 0.055535	0.010944
14.293321	 0.055468	0.010963
14.306654	 0.055393	0.010924
14.319987	 0.055357	0.010831
14.333321	 0.055357	0.010690
14.346654	 0.055388	0.010498
14.359987	 0.055484	0.010325
14.373321	 0.055663	0.010253
14.386654	 0.055898	0.010276
14.399987	 0.056147	0.010346
14.413321	 0.056328	0.010399
14.426654	 0.056275	0.010379
14.439987	 0.055952	0.010274
14.453321	 0.055633	0.010139
14.466654	 0.055589	0.010077
14.479987	 0.055717	0.010133
14.493320	 0.055719	0.010196
14.506654	 0.055541	0.010124
14.519987	 0.055372	0.009911
14.533320	 0.055320	0.009696
14.546654	 0.055319	0.009597
14.559987	 0.055357	0.009624
14.573320	 0.055527	0.009776
14.586654	 0.055767	0.010012
14.599987	 0.055829	0.010188
14.613320	 0.055642	0.010196
14.626654	 0.055447	0.010086
14.639987	 0.055448	0.009978
14.653320	 0.055593	0.009931
14.666654	 0.055795	0.009930
14.679987	 0.055987	0.009976
14.693320	 0.056068	0.010126
14.706654	 0.056065	0.010359
14.719987	 0.056116	0.010540
14.733320	 0.056239	0.010602
14.746654	 0.056328	0.010590
14.759987	 0.056296	0.010507
14.773320	 0.056185	0.010313
14.786654	 0.056191	0.010123
14.799987	 0.056457	0.010101
14.813320	 0.056847	0.010161
14.826653	 0.057067	0.010127
14.839987	 0.056949	0.010040
14.853320	 0.056639	0.010014
14.866653	 0.056486	0.009979
14.879987	 0.056576	0.009816
14.893320	 0.056627	0.009581
14.906653	 0.056459	0.009422
14.919987	 0.056236	0.009360
14.933320	 0.056150	0.009310
14.946653	 0.056190	0.009256
14.959987	 0.056258	0.009264
14.973320	 0.056257	0.009347
14.986653	 0.056150	0.009415
14.999987	 0.056036	0.009374
15.013320	 0.056048	0.009272
15.026653	 0.056159	0.009225
15.039987	 0.056262	0.009228
15.053320	 0.056310	0.009192
15.066653	 0.056261	0.009115
15.079987	 0.056067	0.009079
15.093320	 0.055777	0.009100
15.106653	 0.055489	0.009136
15.119987	 0.055283	0.009175
15.133320	 0.055251	0.009198
15.146653	 0.055419	0.009171
15.159986	 0.055699	0.009100
15.173320	 0.055912	0.009000
15.186653	 0.055887	0.008852
15.199986	 0.055617	0.008648
15.213320	 0.055305	0.008421
15.226653	 0.055152	0.008228
15.239986	 0.055106	0.008082
15.253320	 0.054942	0.007886
15.266653	 0.054563	0.007524
15.279986	 0.054106	0.007068
15.293320	 0.053763	0.006664
15.306653	 0.053601	0.006320
15.319986	 0.053506	0.006028
15.333320	 0.053335	0.005851
15.346653	 0.053053	0.005800
15.359986	 0.052754	0.005807
15.373320	 0.052609	0.005808
15.386653	 0.052684	0.005803
15.399986	 0.052847	0.005842
15.413320	 0.052996	0.005926
15.426653	 0.053200	0.006014
15.439986	 0.053480	0.006070
15.453320	 0.053695	0.006049
15.466653	 0.053726	0.005969
15.479986	 0.053691	0.005954
15.493320	 0.053815	0.006072
15.506653	 0.054103	0.006231
15.519986	 0.054294	0.006332
15.533319	 0.054236	0.006383
15.546653	 0.054093	0.006407
15.559986	 0.054076	0.006396
15.573319	 0.054178	0.006398
15.586653	 0.054289	0.006463
15.599986	 0.054359	0.006597
15.613319	 0.054433	0.006786
15.626653	 0.054599	0.006972
15.639986	 0.054846	0.007126
15.653319	 0.055063	0.007288
15.666653	 0.055207	0.007439
15.679986	 0.055257	0.007482
15.693319	 0.055183	0.007414
15.706653	 0.055082	0.007299
15.719986	 0.055047	0.007195
15.733319	 0.055028	0.007228
15.746653	 0.055065	0.007457
15.759986	 0.055256	0.007717
15.773319	 0.055449	0.007811
15.786653	 0.055455	0.007738
15.799986	 0.055349	0.007595
15.813319	 0.055317	0.007459
15.826653	 0.055427	0.007404
15.839986	 0.055558	0.007447
15.853319	 0.055538	0.007508
15.866652	 0.055381	0.007502
15.879986	 0.055266	0.007464
15.893319	 0.055275	0.007495
15.906652	 0.055394	0.007545
15.919986	 0.055607	0.007465
15.933319	 0.055784	0.007314
15.946652	 0.055780	0.007290
15.959986	 0.055686	0.007394
15.973319	 0.055715	0.007461
15.986652	 0.055853	0.007429
15.999986	 0.055937	0.007383
16.013319	 0.055947	0.007388
16.026653	 0.055926	0.007395
16.039988	 0.055854	0.007361
16.053322	 0.055762	0.007303
16.066656	 0.055772	0.007237
16.079990	 0.055918	0.007197
16.093325	 0.056070	0.007234
16.106659	 0.056064	0.007302
16.119993	 0.055865	0.007318
16.133327	 0.055610	0.007309
16.146662	 0.055519	0.007367
16.159996	 0.055693	0.007486
16.173330	 0.056007	0.007578
16.186665	 0.056265	0.007621
16.199999	 0.056356	0.007648
16.213333	 0.056309	0.007633
16.226667	 0.056295	0.007529
16.240002	 0.056448	0.007367
16.253336	 0.056766	0.007285
16.266670	 0.057178	0.007424
16.280005	 0.057617	0.007741
16.293339	 0.058128	0.008103
16.306673	 0.058947	0.008595
16.320007	 0.060669	0.009783
16.333342	 0.064985	0.013560
16.346676	 0.074189	0.022849
16.360010	 0.086826	0.036767
16.373344	 0.094821	0.047136
16.386679	 0.090577	0.046000
16.400013	 0.076210	0.035464
16.413347	 0.060374	0.024179
16.426682	 0.048337	0.017054
16.440016	 0.039758	0.013291
16.453350	 0.032961	0.010958
16.466684	 0.027266	0.009322
16.480019	 0.022467	0.008153
16.493353	 0.018327	0.007177
16.506687	 0.014634	0.006330
16.520021	 0.011357	0.005755
16.533356	 0.008600	0.005413
16.546690	 0.006352	0.005028
16.560024	 0.004473	0.004420
16.573359	 0.002845	0.003655
16.586693	 0.001361	0.002901
16.600027	 -0.000029	0.002250
16.613361	 -0.001280	0.001689
16.626696	 -0.002388	0.001164
16.640030	 -0.003365	0.000618
16.653364	 -0.004181	-0.000010
16.666698	 -0.004921	-0.000741
16.680033	 -0.005720	-0.001534
16.693367	 -0.006529	-0.002335
16.706701	 -0.007243	-0.003070
16.720036	 -0.007934	-0.003691
16.733370	 -0.008704	-0.004238
16.746704	 -0.009538	-0.004795
16.760038	 -0.010386	-0.005404
16.773373	 -0.011173	-0.006082
16.786707	 -0.011799	-0.006841
16.800041	 -0.012296	-0.007616
16.813375	 -0.012816	-0.008317
16.826710	 -0.013417	-0.008965
16.840044	 -0.014127	-0.009660
16.853378	 -0.015000	-0.010416
16.866713	 -0.015908	-0.011165
16.880047	 -0.016633	-0.011867
16.893381	 -0.017241	-0.012542
16.906715	 -0.017938	-0.013175
16.920050	 -0.018711	-0.013755
16.933384	 -0.019428	-0.014361
16.946718	 -0.020064	-0.015080
16.960052	 -0.020670	-0.015856
16.973387	 -0.021282	-0.016525
16.986721	 -0.021928	-0.017037
17.000055	 -0.022606	-0.017512
17.013390	 -0.023227	-0.018040
17.026724	 -0.023687	-0.018549
17.040058	 -0.023983	-0.018988
17.053392	 -0.024214	-0.019436
17.066727	 -0.024435	-0.019902
17.080061	 -0.024629	-0.020271
17.093395	 -0.024782	-0.020514
17.106730	 -0.024857	-0.020684
17.120064	 -0.024850	-0.020805
17.133398	 -0.024875	-0.020891
17.146732	 -0.024958	-0.020958
17.160067	 -0.024931	-0.021002
17.173401	 -0.024691	-0.020992
17.186735	 -0.024364	-0.020878
17.200069	 -0.024111	-0.020636
17.213404	 -0.023931	-0.020283
17.226738	 -0.023733	-0.019896
17.240072	 -0.023492	-0.019626
17.253407	 -0.023239	-0.019552
17.266741	 -0.022939	-0.019549
17.280075	 -0.022494	-0.019443
17.293409	 -0.021918	-0.019193
17.306744	 -0.021374	-0.018821
17.320078	 -0.020985	-0.018339
17.333412	 -0.020714	-0.017777
17.346746	 -0.020414	-0.017224
17.360081	 -0.019993	-0.016811
17.373415	 -0.019589	-0.016604
17.386749	 -0.019386	-0.016506
17.400084	 -0.019311	-0.016341
17.413418	 -0.019141	-0.016073
17.426752	 -0.018826	-0.015851
17.440086	 -0.018497	-0.015749
17.453421	 -0.018273	-0.015632
17.466755	 -0.018115	-0.015381
17.480089	 -0.017927	-0.015061
17.493423	 -0.017755	-0.014803
17.506758	 -0.017694	-0.014651
17.520092	 -0.017695	-0.014556
17.533426	 -0.017669	-0.014454
17.546761	 -0.017636	-0.014344
17.560095	 -0.017653	-0.014287
17.573429	 -0.017672	-0.014288
17.586763	 -0.017580	-0.014233
17.600098	 -0.017369	-0.014035
17.613432	 -0.017125	-0.013789
17.626766	 -0.016904	-0.013682
17.640100	 -0.016772	-0.013798
17.653435	 -0.016821	-0.014034
17.666769	 -0.016995	-0.014172
17.680103	 -0.017126	-0.014121
17.693438	 -0.017207	-0.013990
17.706772	 -0.017320	-0.013889
17.720106	 -0.017395	-0.013848
17.733440	 -0.017356	-0.013889
17.746775	 -0.017313	-0.014039
17.760109	 -0.017326	-0.014248
17.773443	 -0.017231	-0.014387
17.786777	 -0.016975	-0.014393
17.800112	 -0.016791	-0.014345
17.813446	 -0.016829	-0.014305
17.826780	 -0.016995	-0.014257
17.840115	 -0.017150	-0.014242
17.853449	 -0.017195	-0.014300
17.866783	 -0.017185	-0.014343
17.880117	 -0.017290	-0.014274
17.893452	 -0.017478	-0.014136
17.906786	 -0.017558	-0.014068
17.920120	 -0.017508	-0.014100
17.933455	 -0.017448	-0.014113
17.946789	 -0.017416	-0.014052
17.960123	 -0.017371	-0.013965
17.973457	 -0.017353	-0.013875
17.986792	 -0.017414	-0.013786
18.000126	 -0.017454	-0.013713
18.013460	 -0.017323	-0.013656
18.026794	 -0.017079	-0.013633
18.040129	 -0.016901	-0.013642
18.053463	 -0.016831	-0.013634
18.066797	 -0.016812	-0.013605
18.080132	 -0.016826	-0.013602
18.093466	 -0.016870	-0.013678
18.106800	 -0.016917	-0.013847
18.120134	 -0.016940	-0.014017
18.133469	 -0.016973	-0.014028
18.146803	 -0.017100	-0.013882
18.160137	 -0.017329	-0.013806
18.173471	 -0.017525	-0.013903
18.186806	 -0.017586	-0.013991
18.200140	 -0.017546	-0.013978
18.213474	 -0.017469	-0.013969
18.226809	 -0.017388	-0.013994
18.240143	 -0.017300	-0.014009
18.253477	 -0.017187	-0.014059
18.266811	 -0.017084	-0.014199
18.280146	 -0.017103	-0.014355
18.293480	 -0.017285	-0.014386
18.306814	 -0.017519	-0.014303
18.320148	 -0.017664	-0.014245
18.333483	 -0.017637	-0.014206
18.346817	 -0.017481	-0.014063
18.360151	 -0.017378	-0.013879
18.373486	 -0.017417	-0.013846
18.386820	 -0.017474	-0.013967
18.400154	 -0.017430	-0.014094
18.413488	 -0.017357	-0.014183
18.426823	 -0.017395	-0.014251
18.440157	 -0.017542	-0.014244
18.453491	 -0.017658	-0.014141
18.466825	 -0.017644	-0.014045
18.480160	 -0.017497	-0.014001
18.493494	 -0.017288	-0.013967
18.506828	 -0.017136	-0.013987
18.520163	 -0.017087	-0.014093
18.533497	 -0.017102	-0.014194
18.546831	 -0.017155	-0.014221
18.560165	 -0.017255	-0.014218
18.573500	 -0.017391	-0.014211
18.586834	 -0.017513	-0.014140
18.600168	 -0.017563	-0.014011
18.613503	 -0.017496	-0.013931
18.626837	 -0.017340	-0.013929
18.640171	 -0.017239	-0.013923
18.653505	 -0.017262	-0.013892
18.666840	 -0.017325	-0.013870
18.680174	 -0.017381	-0.013867
18.693508	 -0.017445	-0.013889
18.706842	 -0.017487	-0.013926
18.720177	 -0.017486	-0.013969
18.733511	 -0.017472	-0.014026
18.746845	 -0.017469	-0.014095
18.760180	 -0.017477	-0.014171
18.773514	 -0.017460	-0.014248
18.786848	 -0.017413	-0.014320
18.800182	 -0.017427	-0.014367
18.813517	 -0.017529	-0.014352
18.826851	 -0.017608	-0.014266
18.840185	 -0.017605	-0.014164
18.853519	 -0.017573	-0.014127
18.866854	 -0.017520	-0.014151
18.880188	 -0.017415	-0.014150
18.893522	 -0.017290	-0.014101
18.906857	 -0.017213	-0.014063
18.920191	 -0.017211	-0.014085
18.933525	 -0.017260	-0.014146
18.946859	 -0.017338	-0.014205
18.960194	 -0.017427	-0.014275
18.973528	 -0.017485	-0.014338
18.986862	 -0.017490	-0.014324
19.000196	 -0.017477	-0.014232
19.013531	 -0.017481	-0.014163
19.026865	 -0.017506	-0.014178
19.040199	 -0.017552	-0.014220
19.053534	 -0.017588	-0.014203
19.066868	 -0.017546	-0.014122
19.080202	 -0.017448	-0.014056
19.093536	 -0.017403	-0.014055
19.106871	 -0.017510	-0.014079
19.120205	 -0.017714	-0.014090
19.133539	 -0.017835	-0.014119
19.146873	 -0.017811	-0.014176
19.160208	 -0.017734	-0.014176
19.173542	 -0.017690	-0.014050
19.186876	 -0.017727	-0.013861
19.200211	 -0.017856	-0.013739
19.213545	 -0.017989	-0.013731
19.226879	 -0.017980	-0.013795
19.240213	 -0.017818	-0.013881
19.253548	 -0.017674	-0.013979
19.266882	 -0.017707	-0.014073
19.280216	 -0.017870	-0.014115
19.293550	 -0.017992	-0.014073
19.306885	 -0.018012	-0.014012
19.320219	 -0.018047	-0.014053
19.333553	 -0.018143	-0.014235
19.346888	 -0.018155	-0.014457
19.360222	 -0.018051	-0.014588
19.373556	 -0.018033	-0.014609
19.386890	 -0.018147	-0.014579
19.400225	 -0.018155	-0.014520
19.413559	 -0.017958	-0.014456
19.426893	 -0.017761	-0.014450
19.440228	 -0.017724	-0.014484
19.453562	 -0.017754	-0.014458
19.466896	 -0.017750	-0.014377
19.480230	 -0.017743	-0.014362
19.493565	 -0.017753	-0.014405
19.506899	 -0.017744	-0.014350
19.520233	 -0.017703	-0.014172
19.533567	 -0.017712	-0.014062
19.546902	 -0.017874	-0.014160
19.560236	 -0.018138	-0.014318
19.573570	 -0.018313	-0.014364
19.586905	 -0.018309	-0.014385
19.600239	 -0.018204	-0.014486
19.613573	 -0.018106	-0.014580
19.626907	 -0.018028	-0.014557
19.640242	 -0.017878	-0.014434
19.653576	 -0.017669	-0.014329
19.666910	 -0.017628	-0.014316
19.680244	 -0.017853	-0.014354
19.693579	 -0.018046	-0.014383
19.706913	 -0.017922	-0.014379
19.720247	 -0.017651	-0.014347
19.733582	 -0.017554	-0.014320
19.746916	 -0.017636	-0.014332
19.760250	 -0.017726	-0.014366
19.773584	 -0.017823	-0.014374
19.786919	 -0.017999	-0.014351
19.800253	 -0.018191	-0.014357
19.813587	 -0.018303	-0.014454
19.826921	 -0.018339	-0.014592
19.840256	 -0.018350	-0.014678
19.853590	 -0.018370	-0.014678
19.866924	 -0.018415	-0.014596
19.880259	 -0.018467	-0.014516
19.893593	 -0.018486	-0.014554
19.906927	 -0.018472	-0.014707
19.920261	 -0.018448	-0.014893
19.933596	 -0.018434	-0.015042
19.946930	 -0.018460	-0.015097
19.960264	 -0.018524	-0.015051
19.973598	 -0.018557	-0.014947
19.986933	 -0.018549	-0.014820

*------------------------ End of raw data
Results for Channel	1	=	242.00	nm
Title:	Report Title
Run File:	C:\HPLC\PET 2025\2025.01.13\bm29_40c_pw002.run
--------------
Injection Info
--------------
Method:	C:\METODOS EQUIPO 2 2023-2024\20241201 PET_Calibrado TPA MHET BHET DIMER.mth
Sample:	BM29_40C_pw
Injection Date:	Tue Jan 14 08:48:41 2025
Manual injection
Operator:	Paloma
Instrument:	3
Notes:	
---------
Misc Info
---------
Workstation:	HPLC
Bus Address:	44
Run Time:	0.000	to	20.000	min.
-----------
Recalc Info
-----------
Recalc Method:	C:\METODOS EQUIPO 2 2023-2024\20241201 PET_Calibrado TPA MHET BHET DIMER.mth
Recalc Date:	Tue Jan 14 09:08:44 2025
Operator:	Paloma
Instrument:	3
Notes:	
Sample Rate:	5.000 Hz.
Measurement Type:	1 = Area
Calculation Type:	4 = ExtStd
Normalize Results:	No
------------------------
Peak Info for Channel 1
------------------------
0 Peaks (tR	Timeoffset	RRT	Sepcode	Width	Counts	Result	Name)

Results for Channel	2	=	260.00	nm
Title:	Report Title
Run File:	C:\HPLC\PET 2025\2025.01.13\bm29_40c_pw002.run
--------------
Injection Info
--------------
Method:	C:\METODOS EQUIPO 2 2023-2024\20241201 PET_Calibrado TPA MHET BHET DIMER.mth
Sample:	BM29_40C_pw
Injection Date:	Tue Jan 14 08:48:41 2025
Manual injection
Operator:	Paloma
Instrument:	3
Notes:	
---------
Misc Info
---------
Workstation:	HPLC
Bus Address:	44
Run Time:	0.000	to	20.000	min.
-----------
Recalc Info
-----------
Recalc Method:	C:\METODOS EQUIPO 2 2023-2024\20241201 PET_Calibrado TPA MHET BHET DIMER.mth
Recalc Date:	Tue Jan 14 09:08:44 2025
Operator:	Paloma
Instrument:	3
Notes:	
Sample Rate:	5.000 Hz.
Measurement Type:	1 = Area
Calculation Type:	4 = ExtStd
Normalize Results:	No
------------------------
Peak Info for Channel 2
------------------------
9 Peaks (tR	Timeoffset	RRT	Sepcode	Width	Counts	Result	Name)
0.115	0.000	0.0000	BB	7.28	51660	0.000000	
0.655	0.000	0.0000	BB	2.32	11994	0.000000	
1.475	0.000	0.0000	BP	4.48	5325500	0.000000	
1.693	0.000	0.0000	PP	0.00	106764	0.000000	
1.967	0.000	0.0000	PB	0.00	1930492	0.000000	
2.432	0.000	0.0000	BB	0.00	40501	0.000000	
4.284	0.000	0.0000	BB	3.86	19639	0.000000	
17.628	0.000	0.0000	BV	0.00	377082	0.000000	
17.725	0.000	0.0000	VB	0.00	57318	0.000000	
