# Supplementary material for: Engineering Escherichia coli for polyethylene terephthalate powder biodegradation via recoding of an outer membrane protein
Source: iScience. 2026 Jan 2;29(2):114621. doi: 10.1016/j.isci.2025.114621 (PMC12860643; doi:10.1016/j.isci.2025.114621)
Supplement: Data S2. Raw HPLC and UHPLC-MS data — (A) Unprocessed HPLC data files supporting Figures 4, S3, S5, Tables 1 and S4. Files are provided in.txt format corresponding to the data extracted with Varian ProStar software (Varian Inc., Palo Alto, California, USA). Each file contains absorbance values (in arbitrary units) recorded over time under the analytical conditions described in STAR Methods. (B) Raw UHPLC-MS files supporting Figure S4. The chromatograms and mass spectrometry data can be analyzed with the software MassLynx V4.1 (Waters) to obtain the mass spectra of the oligomers TET and TETE. Analytical conditions described in STAR Methods. (A and B) The unprocessed HPLC and UHPLC-MS files have been deposited at Zenodo under the identifier https://zenodo.org/records/17578239. [file mmc5.zip › Data S2/A. HPLC/Figure S3/EfeOm pPET 60_1.TXT]

File	C:\HPLC\PET 2025\2025.01.13\bm29_60c_pw.run	Filetype	63
WTOASCII Parameters:	C:\star\WTOASCII.TXT
 2 channels
   Channel	 1	242.00	nm	in AU
   Channel	 2	260.00	nm	in AU
Base rate 5.0000 Hz	Bunch 2	Effective rate 5.00000 Hz.	T = 0.003333 min.
6000 points	from	0.000	to	20.000	minutes
Sampling every 4 point(s)
Printing points from	0.000	to	20.000 min, point 0 to 5999
Channels	1	to	2
0.000000	 0.000000	0.000000
0.013333	 -0.000242	-0.000243
0.026667	 -0.000377	-0.000214
0.040000	 -0.000355	-0.000060
0.053333	 -0.000184	0.000008
0.066667	 0.000048	0.000018
0.080000	 0.000141	0.000089
0.093333	 0.000057	0.000153
0.106667	 0.000003	0.000133
0.120000	 0.000084	0.000080
0.133333	 0.000151	0.000021
0.146667	 0.000075	-0.000063
0.160000	 -0.000085	-0.000200
0.173333	 -0.000205	-0.000403
0.186667	 -0.000199	-0.000635
0.200000	 -0.000115	-0.000799
0.213333	 -0.000112	-0.000817
0.226667	 -0.000192	-0.000700
0.240000	 -0.000236	-0.000501
0.253333	 -0.000260	-0.000255
0.266667	 -0.000303	-0.000009
0.280000	 -0.000312	0.000176
0.293333	 -0.000269	0.000288
0.306667	 -0.000215	0.000351
0.320000	 -0.000165	0.000359
0.333333	 -0.000134	0.000279
0.346667	 -0.000143	0.000107
0.360000	 -0.000132	-0.000086
0.373333	 -0.000010	-0.000170
0.386667	 0.000201	-0.000074
0.400000	 0.000409	0.000124
0.413333	 0.000518	0.000261
0.426667	 0.000427	0.000301
0.440000	 0.000170	0.000327
0.453333	 0.000011	0.000382
0.466666	 0.000128	0.000418
0.480000	 0.000371	0.000360
0.493333	 0.000508	0.000270
0.506666	 0.000419	0.000338
0.520000	 0.000198	0.000563
0.533333	 0.000116	0.000716
0.546666	 0.000259	0.000656
0.560000	 0.000421	0.000444
0.573333	 0.000482	0.000263
0.586666	 0.000532	0.000260
0.600000	 0.000634	0.000383
0.613333	 0.000706	0.000513
0.626666	 0.000674	0.000639
0.640000	 0.000613	0.000721
0.653333	 0.000597	0.000619
0.666666	 0.000562	0.000342
0.680000	 0.000463	0.000135
0.693333	 0.000378	0.000158
0.706666	 0.000342	0.000292
0.720000	 0.000287	0.000380
0.733333	 0.000189	0.000388
0.746666	 0.000112	0.000331
0.760000	 0.000081	0.000270
0.773333	 0.000109	0.000317
0.786666	 0.000238	0.000475
0.800000	 0.000385	0.000593
0.813333	 0.000403	0.000588
0.826666	 0.000390	0.000584
0.839999	 0.000571	0.000677
0.853333	 0.000842	0.000753
0.866666	 0.000878	0.000687
0.879999	 0.000627	0.000525
0.893333	 0.000331	0.000379
0.906666	 0.000185	0.000312
0.919999	 0.000206	0.000335
0.933333	 0.000312	0.000434
0.946666	 0.000406	0.000567
0.959999	 0.000458	0.000649
0.973333	 0.000445	0.000609
0.986666	 0.000351	0.000451
0.999999	 0.000226	0.000227
1.013333	 0.000102	-0.000008
1.026666	 -0.000025	-0.000155
1.039999	 -0.000140	-0.000125
1.053333	 -0.000243	0.000027
1.066666	 -0.000307	0.000152
1.079999	 -0.000252	0.000198
1.093333	 -0.000122	0.000231
1.106666	 -0.000094	0.000284
1.119999	 -0.000262	0.000315
1.133333	 -0.000483	0.000285
1.146666	 -0.000557	0.000169
1.159999	 -0.000481	-0.000009
1.173333	 -0.000381	-0.000119
1.186666	 -0.000304	-0.000099
1.199999	 -0.000247	-0.000064
1.213333	 -0.000200	-0.000103
1.226666	 -0.000123	-0.000133
1.239999	 -0.000019	-0.000019
1.253332	 0.000061	0.000224
1.266666	 0.000101	0.000446
1.279999	 0.000117	0.000505
1.293332	 0.000127	0.000360
1.306666	 0.000172	0.000107
1.319999	 0.000200	-0.000068
1.333332	 0.000073	-0.000072
1.346666	 -0.000149	-0.000018
1.359999	 -0.000170	-0.000032
1.373332	 0.000805	0.000312
1.386666	 0.008035	0.003396
1.399999	 0.035417	0.013561
1.413332	 0.094984	0.031790
1.426666	 0.176940	0.051282
1.439999	 0.251973	0.062961
1.453332	 0.297593	0.063681
1.466666	 0.312038	0.055835
1.479999	 0.304976	0.042402
1.493332	 0.286331	0.025450
1.506666	 0.263346	0.007325
1.519999	 0.241130	-0.008722
1.533332	 0.222839	-0.019707
1.546666	 0.209305	-0.024709
1.559999	 0.199177	-0.025100
1.573332	 0.190327	-0.023167
1.586666	 0.181449	-0.020698
1.599999	 0.172188	-0.018501
1.613332	 0.162580	-0.016657
1.626665	 0.152919	-0.015007
1.639999	 0.143369	-0.013622
1.653332	 0.133587	-0.012921
1.666665	 0.123275	-0.013275
1.679999	 0.112769	-0.014577
1.693332	 0.102709	-0.016328
1.706665	 0.093396	-0.017992
1.719999	 0.084759	-0.019246
1.733332	 0.076720	-0.020015
1.746665	 0.069275	-0.020295
1.759999	 0.062374	-0.020006
1.773332	 0.055983	-0.019100
1.786665	 0.050171	-0.017637
1.799999	 0.045011	-0.015641
1.813332	 0.040489	-0.013088
1.826665	 0.036573	-0.010079
1.839999	 0.033229	-0.006812
1.853332	 0.030352	-0.003480
1.866665	 0.027787	-0.000364
1.879999	 0.025388	0.002185
1.893332	 0.022988	0.003992
1.906665	 0.020472	0.005114
1.919999	 0.017928	0.005659
1.933332	 0.015581	0.005731
1.946665	 0.013520	0.005483
1.959998	 0.011620	0.005048
1.973332	 0.009830	0.004473
1.986665	 0.008262	0.003809
1.999998	 0.006988	0.003137
2.013332	 0.006006	0.002486
2.026665	 0.005301	0.001867
2.039999	 0.004747	0.001345
2.053332	 0.004198	0.001001
2.066665	 0.003691	0.000836
2.079998	 0.003316	0.000790
2.093332	 0.003017	0.000810
2.106665	 0.002688	0.000822
2.119998	 0.002372	0.000825
2.133332	 0.002211	0.000872
2.146665	 0.002192	0.000905
2.159998	 0.002098	0.000824
2.173332	 0.001847	0.000644
2.186665	 0.001645	0.000430
2.199998	 0.001589	0.000241
2.213332	 0.001470	0.000144
2.226665	 0.001221	0.000144
2.239998	 0.001028	0.000165
2.253332	 0.000925	0.000127
2.266665	 0.000799	0.000016
2.279998	 0.000587	-0.000109
2.293332	 0.000308	-0.000166
2.306665	 0.000111	-0.000115
2.319998	 0.000131	-0.000030
2.333332	 0.000304	-0.000028
2.346665	 0.000488	-0.000100
2.359998	 0.000632	-0.000117
2.373332	 0.000731	0.000025
2.386665	 0.000747	0.000255
2.399998	 0.000710	0.000371
2.413332	 0.000739	0.000290
2.426665	 0.000812	0.000106
2.439998	 0.000794	-0.000064
2.453331	 0.000704	-0.000149
2.466665	 0.000670	-0.000100
2.479998	 0.000711	0.000064
2.493331	 0.000737	0.000234
2.506665	 0.000687	0.000304
2.519998	 0.000591	0.000269
2.533331	 0.000489	0.000211
2.546665	 0.000344	0.000207
2.559998	 0.000118	0.000230
2.573331	 -0.000096	0.000197
2.586665	 -0.000116	0.000033
2.599998	 0.000076	-0.000250
2.613331	 0.000298	-0.000491
2.626665	 0.000394	-0.000530
2.639998	 0.000355	-0.000370
2.653331	 0.000322	-0.000127
2.666665	 0.000442	0.000030
2.679998	 0.000632	-0.000009
2.693331	 0.000686	-0.000125
2.706665	 0.000574	-0.000078
2.719998	 0.000413	0.000134
2.733331	 0.000252	0.000262
2.746665	 0.000147	0.000203
2.759998	 0.000174	0.000106
2.773331	 0.000277	0.000109
2.786664	 0.000343	0.000179
2.799998	 0.000341	0.000229
2.813331	 0.000325	0.000262
2.826664	 0.000372	0.000317
2.839998	 0.000450	0.000320
2.853331	 0.000472	0.000185
2.866664	 0.000458	0.000038
2.879998	 0.000445	0.000107
2.893331	 0.000399	0.000370
2.906664	 0.000366	0.000586
2.919998	 0.000448	0.000596
2.933331	 0.000528	0.000437
2.946664	 0.000404	0.000242
2.959998	 0.000166	0.000111
2.973331	 0.000090	0.000089
2.986664	 0.000237	0.000187
2.999998	 0.000423	0.000309
3.013331	 0.000503	0.000317
3.026664	 0.000454	0.000209
3.039998	 0.000313	0.000128
3.053331	 0.000200	0.000183
3.066664	 0.000188	0.000329
3.079998	 0.000187	0.000405
3.093331	 0.000134	0.000310
3.106664	 0.000108	0.000131
3.119998	 0.000180	0.000049
3.133331	 0.000298	0.000091
3.146664	 0.000342	0.000079
3.159997	 0.000268	-0.000064
3.173331	 0.000145	-0.000204
3.186664	 0.000023	-0.000223
3.199997	 -0.000097	-0.000153
3.213331	 -0.000230	-0.000086
3.226664	 -0.000340	-0.000050
3.239997	 -0.000313	-0.000020
3.253331	 -0.000115	0.000017
3.266664	 0.000085	0.000069
3.279997	 0.000116	0.000114
3.293331	 0.000053	0.000091
3.306664	 0.000074	0.000010
3.319997	 0.000170	-0.000026
3.333331	 0.000214	0.000023
3.346664	 0.000181	0.000061
3.359997	 0.000096	0.000048
3.373331	 -0.000057	0.000055
3.386664	 -0.000249	0.000076
3.399997	 -0.000429	0.000029
3.413331	 -0.000544	-0.000067
3.426664	 -0.000529	-0.000122
3.439997	 -0.000438	-0.000112
3.453331	 -0.000477	-0.000076
3.466664	 -0.000684	-0.000047
3.479997	 -0.000797	-0.000025
3.493330	 -0.000639	-0.000014
3.506664	 -0.000374	-0.000055
3.519997	 -0.000238	-0.000157
3.533330	 -0.000259	-0.000259
3.546664	 -0.000318	-0.000328
3.559997	 -0.000320	-0.000391
3.573330	 -0.000249	-0.000447
3.586664	 -0.000176	-0.000451
3.599997	 -0.000182	-0.000377
3.613330	 -0.000205	-0.000261
3.626664	 -0.000127	-0.000217
3.639997	 0.000018	-0.000326
3.653330	 0.000102	-0.000527
3.666664	 0.000041	-0.000652
3.679997	 -0.000161	-0.000600
3.693330	 -0.000352	-0.000422
3.706664	 -0.000344	-0.000247
3.719997	 -0.000190	-0.000200
3.733330	 -0.000089	-0.000246
3.746664	 -0.000056	-0.000236
3.759997	 0.000055	-0.000152
3.773330	 0.000198	-0.000125
3.786664	 0.000154	-0.000183
3.799997	 -0.000078	-0.000247
3.813330	 -0.000290	-0.000306
3.826663	 -0.000395	-0.000412
3.839997	 -0.000429	-0.000555
3.853330	 -0.000395	-0.000679
3.866663	 -0.000312	-0.000737
3.879997	 -0.000232	-0.000725
3.893330	 -0.000167	-0.000702
3.906663	 -0.000138	-0.000708
3.919997	 -0.000204	-0.000747
3.933330	 -0.000338	-0.000801
3.946663	 -0.000456	-0.000814
3.959997	 -0.000575	-0.000758
3.973330	 -0.000746	-0.000663
3.986663	 -0.000925	-0.000584
3.999997	 -0.001056	-0.000581
4.013330	 -0.001122	-0.000644
4.026663	 -0.001095	-0.000635
4.039997	 -0.000972	-0.000459
4.053330	 -0.000813	-0.000257
4.066663	 -0.000678	-0.000212
4.079997	 -0.000577	-0.000266
4.093330	 -0.000508	-0.000274
4.106663	 -0.000461	-0.000274
4.119997	 -0.000410	-0.000370
4.133330	 -0.000384	-0.000529
4.146663	 -0.000432	-0.000647
4.159997	 -0.000497	-0.000659
4.173330	 -0.000542	-0.000587
4.186663	 -0.000610	-0.000505
4.199996	 -0.000618	-0.000466
4.213330	 -0.000469	-0.000488
4.226663	 -0.000274	-0.000530
4.239996	 -0.000174	-0.000484
4.253330	 -0.000175	-0.000361
4.266663	 -0.000216	-0.000309
4.279996	 -0.000247	-0.000353
4.293330	 -0.000226	-0.000380
4.306663	 -0.000142	-0.000371
4.319996	 -0.000088	-0.000426
4.333330	 -0.000137	-0.000545
4.346663	 -0.000196	-0.000596
4.359996	 -0.000235	-0.000529
4.373330	 -0.000345	-0.000466
4.386663	 -0.000464	-0.000510
4.399996	 -0.000464	-0.000611
4.413330	 -0.000437	-0.000661
4.426663	 -0.000541	-0.000622
4.439996	 -0.000729	-0.000536
4.453330	 -0.000811	-0.000481
4.466663	 -0.000666	-0.000458
4.479996	 -0.000334	-0.000368
4.493330	 -0.000029	-0.000173
4.506663	 -0.000017	-0.000021
4.519996	 -0.000333	-0.000056
4.533329	 -0.000709	-0.000217
4.546663	 -0.000898	-0.000347
4.559996	 -0.000871	-0.000382
4.573329	 -0.000680	-0.000383
4.586663	 -0.000401	-0.000409
4.599996	 -0.000187	-0.000433
4.613329	 -0.000166	-0.000437
4.626663	 -0.000309	-0.000451
4.639996	 -0.000452	-0.000490
4.653329	 -0.000444	-0.000510
4.666663	 -0.000311	-0.000437
4.679996	 -0.000235	-0.000311
4.693329	 -0.000282	-0.000268
4.706663	 -0.000363	-0.000294
4.719996	 -0.000410	-0.000285
4.733329	 -0.000403	-0.000267
4.746663	 -0.000362	-0.000265
4.759996	 -0.000337	-0.000241
4.773329	 -0.000334	-0.000265
4.786663	 -0.000348	-0.000362
4.799996	 -0.000416	-0.000387
4.813329	 -0.000488	-0.000354
4.826663	 -0.000410	-0.000443
4.839996	 -0.000231	-0.000626
4.853329	 -0.000214	-0.000731
4.866663	 -0.000378	-0.000740
4.879996	 -0.000459	-0.000743
4.893329	 -0.000395	-0.000758
4.906662	 -0.000364	-0.000701
4.919996	 -0.000416	-0.000547
4.933329	 -0.000441	-0.000401
4.946662	 -0.000380	-0.000388
4.959996	 -0.000300	-0.000546
4.973329	 -0.000296	-0.000790
4.986662	 -0.000399	-0.000944
4.999996	 -0.000563	-0.000929
5.013329	 -0.000684	-0.000870
5.026662	 -0.000686	-0.000868
5.039996	 -0.000588	-0.000860
5.053329	 -0.000491	-0.000792
5.066662	 -0.000536	-0.000741
5.079996	 -0.000738	-0.000810
5.093329	 -0.000935	-0.000995
5.106662	 -0.001007	-0.001129
5.119996	 -0.000991	-0.001053
5.133329	 -0.000986	-0.000850
5.146662	 -0.001022	-0.000727
5.159996	 -0.001078	-0.000769
5.173329	 -0.001110	-0.000942
5.186662	 -0.001071	-0.001171
5.199996	 -0.000991	-0.001330
5.213329	 -0.000974	-0.001337
5.226662	 -0.001056	-0.001233
5.239995	 -0.001152	-0.001083
5.253329	 -0.001150	-0.000922
5.266662	 -0.001075	-0.000782
5.279995	 -0.001089	-0.000668
5.293329	 -0.001268	-0.000570
5.306662	 -0.001438	-0.000526
5.319995	 -0.001439	-0.000592
5.333329	 -0.001343	-0.000761
5.346662	 -0.001230	-0.000957
5.359995	 -0.001072	-0.001066
5.373329	 -0.000910	-0.001024
5.386662	 -0.000831	-0.000898
5.399995	 -0.000816	-0.000823
5.413329	 -0.000840	-0.000809
5.426662	 -0.000979	-0.000770
5.439995	 -0.001225	-0.000738
5.453329	 -0.001384	-0.000837
5.466662	 -0.001315	-0.001048
5.479995	 -0.001150	-0.001187
5.493329	 -0.001153	-0.001154
5.506662	 -0.001337	-0.001038
5.519995	 -0.001402	-0.000913
5.533329	 -0.001155	-0.000742
5.546662	 -0.000797	-0.000533
5.559995	 -0.000597	-0.000395
5.573328	 -0.000522	-0.000396
5.586662	 -0.000430	-0.000508
5.599995	 -0.000333	-0.000671
5.613328	 -0.000297	-0.000800
5.626662	 -0.000271	-0.000816
5.639995	 -0.000172	-0.000703
5.653328	 0.000007	-0.000521
5.666662	 0.000234	-0.000351
5.679995	 0.000494	-0.000234
5.693328	 0.000735	-0.000171
5.706662	 0.000900	-0.000133
5.719995	 0.001053	-0.000104
5.733328	 0.001353	-0.000094
5.746662	 0.001838	-0.000059
5.759995	 0.002354	0.000087
5.773328	 0.002750	0.000316
5.786662	 0.003077	0.000539
5.799995	 0.003538	0.000792
5.813328	 0.004186	0.001138
5.826662	 0.004764	0.001503
5.839995	 0.004996	0.001788
5.853328	 0.004988	0.002038
5.866662	 0.005091	0.002346
5.879995	 0.005471	0.002716
5.893328	 0.006009	0.003087
5.906662	 0.006503	0.003375
5.919995	 0.006874	0.003552
5.933328	 0.007195	0.003710
5.946661	 0.007532	0.003979
5.959995	 0.007890	0.004395
5.973328	 0.008295	0.004839
5.986661	 0.008754	0.005132
5.999995	 0.009177	0.005264
6.013328	 0.009442	0.005398
6.026661	 0.009552	0.005635
6.039995	 0.009692	0.005950
6.053328	 0.009983	0.006250
6.066661	 0.010279	0.006451
6.079995	 0.010394	0.006562
6.093328	 0.010450	0.006650
6.106661	 0.010681	0.006747
6.119995	 0.011008	0.006826
6.133328	 0.011192	0.006850
6.146661	 0.011255	0.006853
6.159995	 0.011406	0.006937
6.173328	 0.011681	0.007149
6.186661	 0.011874	0.007412
6.199995	 0.011865	0.007609
6.213328	 0.011797	0.007717
6.226661	 0.011840	0.007806
6.239995	 0.011976	0.007932
6.253328	 0.012136	0.008048
6.266661	 0.012325	0.008120
6.279994	 0.012534	0.008250
6.293328	 0.012714	0.008477
6.306661	 0.012832	0.008631
6.319994	 0.012921	0.008601
6.333328	 0.013050	0.008524
6.346661	 0.013232	0.008556
6.359994	 0.013414	0.008714
6.373328	 0.013552	0.008959
6.386661	 0.013654	0.009224
6.399994	 0.013756	0.009403
6.413328	 0.013888	0.009419
6.426661	 0.014071	0.009309
6.439994	 0.014335	0.009215
6.453328	 0.014632	0.009276
6.466661	 0.014817	0.009492
6.479994	 0.014844	0.009713
6.493328	 0.014834	0.009785
6.506661	 0.014872	0.009718
6.519994	 0.014962	0.009654
6.533328	 0.015117	0.009688
6.546661	 0.015292	0.009817
6.559994	 0.015441	0.009986
6.573328	 0.015611	0.010138
6.586661	 0.015813	0.010271
6.599994	 0.015977	0.010421
6.613328	 0.016070	0.010543
6.626661	 0.016121	0.010558
6.639994	 0.016190	0.010507
6.653327	 0.016384	0.010478
6.666661	 0.016701	0.010501
6.679994	 0.016932	0.010592
6.693327	 0.016975	0.010714
6.706661	 0.017001	0.010761
6.719994	 0.017125	0.010747
6.733327	 0.017252	0.010830
6.746661	 0.017319	0.011058
6.759994	 0.017394	0.011308
6.773327	 0.017539	0.011479
6.786661	 0.017745	0.011606
6.799994	 0.017966	0.011699
6.813327	 0.018203	0.011696
6.826661	 0.018457	0.011694
6.839994	 0.018606	0.011873
6.853327	 0.018593	0.012156
6.866661	 0.018589	0.012312
6.879994	 0.018798	0.012300
6.893327	 0.019210	0.012226
6.906661	 0.019588	0.012174
6.919994	 0.019673	0.012240
6.933327	 0.019521	0.012444
6.946661	 0.019462	0.012620
6.959994	 0.019686	0.012649
6.973327	 0.020170	0.012691
6.986660	 0.020894	0.012986
6.999994	 0.021766	0.013518
7.013327	 0.022489	0.014005
7.026660	 0.022820	0.014156
7.039994	 0.022800	0.013956
7.053327	 0.022636	0.013664
7.066660	 0.022474	0.013526
7.079994	 0.022343	0.013580
7.093327	 0.022243	0.013713
7.106660	 0.022227	0.013806
7.119994	 0.022330	0.013846
7.133327	 0.022452	0.013893
7.146660	 0.022542	0.013962
7.159994	 0.022710	0.014034
7.173327	 0.023017	0.014122
7.186660	 0.023360	0.014233
7.199994	 0.023643	0.014394
7.213327	 0.023870	0.014656
7.226660	 0.024046	0.014967
7.239994	 0.024133	0.015219
7.253327	 0.024192	0.015367
7.266660	 0.024400	0.015408
7.279994	 0.024782	0.015416
7.293327	 0.025219	0.015500
7.306660	 0.025674	0.015675
7.319993	 0.026120	0.015881
7.333327	 0.026386	0.016065
7.346660	 0.026372	0.016184
7.359993	 0.026226	0.016227
7.373327	 0.026105	0.016227
7.386660	 0.026034	0.016248
7.399993	 0.026068	0.016356
7.413327	 0.026212	0.016481
7.426660	 0.026317	0.016458
7.439993	 0.026330	0.016312
7.453327	 0.026379	0.016210
7.466660	 0.026563	0.016193
7.479993	 0.026829	0.016288
7.493327	 0.027051	0.016527
7.506660	 0.027181	0.016730
7.519993	 0.027290	0.016731
7.533327	 0.027391	0.016658
7.546660	 0.027432	0.016687
7.559993	 0.027500	0.016837
7.573327	 0.027748	0.017044
7.586660	 0.028144	0.017160
7.599993	 0.028499	0.017113
7.613327	 0.028725	0.017041
7.626660	 0.028904	0.017033
7.639993	 0.029081	0.017029
7.653327	 0.029195	0.017052
7.666660	 0.029230	0.017154
7.679993	 0.029255	0.017238
7.693326	 0.029362	0.017220
7.706660	 0.029579	0.017172
7.719993	 0.029797	0.017176
7.733326	 0.029884	0.017270
7.746660	 0.029788	0.017467
7.759993	 0.029622	0.017699
7.773326	 0.029684	0.017848
7.786660	 0.030086	0.017926
7.799993	 0.030601	0.018064
7.813326	 0.030959	0.018282
7.826660	 0.031017	0.018466
7.839993	 0.030890	0.018587
7.853326	 0.030895	0.018696
7.866660	 0.031137	0.018730
7.879993	 0.031419	0.018616
7.893326	 0.031596	0.018478
7.906660	 0.031723	0.018514
7.919993	 0.031889	0.018725
7.933326	 0.032073	0.018922
7.946660	 0.032255	0.018977
7.959993	 0.032533	0.018955
7.973326	 0.032904	0.018982
7.986660	 0.033234	0.019103
7.999993	 0.033580	0.019303
8.013327	 0.034040	0.019499
8.026660	 0.034444	0.019564
8.039993	 0.034632	0.019474
8.053327	 0.034700	0.019358
8.066660	 0.034778	0.019381
8.079993	 0.034844	0.019550
8.093327	 0.034788	0.019711
8.106660	 0.034632	0.019800
8.119993	 0.034600	0.019898
8.133327	 0.034755	0.020009
8.146660	 0.034844	0.020034
8.159993	 0.034765	0.019944
8.173326	 0.034694	0.019837
8.186660	 0.034691	0.019845
8.199993	 0.034719	0.019974
8.213326	 0.034890	0.020144
8.226660	 0.035223	0.020269
8.239993	 0.035485	0.020294
8.253326	 0.035529	0.020235
8.266660	 0.035472	0.020179
8.279993	 0.035484	0.020211
8.293326	 0.035634	0.020362
8.306660	 0.035901	0.020581
8.319993	 0.036192	0.020724
8.333326	 0.036431	0.020708
8.346660	 0.036653	0.020673
8.359993	 0.036894	0.020789
8.373326	 0.037122	0.021015
8.386660	 0.037333	0.021241
8.399993	 0.037516	0.021410
8.413326	 0.037568	0.021509
8.426660	 0.037496	0.021569
8.439993	 0.037442	0.021624
8.453326	 0.037505	0.021676
8.466660	 0.037745	0.021723
8.479993	 0.038125	0.021763
8.493326	 0.038442	0.021797
8.506660	 0.038540	0.021827
8.519993	 0.038517	0.021848
8.533326	 0.038569	0.021895
8.546659	 0.038725	0.021975
8.559993	 0.038903	0.022041
8.573326	 0.039001	0.022116
8.586659	 0.038938	0.022238
8.599993	 0.038861	0.022343
8.613326	 0.039031	0.022372
8.626659	 0.039369	0.022380
8.639993	 0.039619	0.022415
8.653326	 0.039751	0.022488
8.666659	 0.039827	0.022636
8.679993	 0.039829	0.022830
8.693326	 0.039828	0.022923
8.706659	 0.040009	0.022900
8.719993	 0.040459	0.022929
8.733326	 0.041018	0.023050
8.746659	 0.041363	0.023176
8.759993	 0.041312	0.023302
8.773326	 0.041053	0.023394
8.786659	 0.040930	0.023380
8.799993	 0.041059	0.023325
8.813326	 0.041356	0.023335
8.826659	 0.041730	0.023394
8.839993	 0.042063	0.023429
8.853326	 0.042257	0.023413
8.866659	 0.042394	0.023389
8.879992	 0.042611	0.023440
8.893326	 0.042854	0.023605
8.906659	 0.042953	0.023847
8.919992	 0.042927	0.024116
8.933326	 0.043031	0.024361
8.946659	 0.043420	0.024521
8.959992	 0.043985	0.024589
8.973326	 0.044660	0.024652
8.986659	 0.045456	0.024781
8.999992	 0.046165	0.024954
9.013326	 0.046599	0.025124
9.026659	 0.046855	0.025249
9.039992	 0.046951	0.025302
9.053326	 0.046695	0.025336
9.066659	 0.046138	0.025396
9.079992	 0.045696	0.025430
9.093326	 0.045588	0.025397
9.106659	 0.045549	0.025318
9.119992	 0.045346	0.025212
9.133326	 0.045132	0.025129
9.146659	 0.045052	0.025111
9.159992	 0.044985	0.025142
9.173326	 0.044854	0.025229
9.186659	 0.044775	0.025360
9.199992	 0.044905	0.025459
9.213326	 0.045304	0.025525
9.226659	 0.045782	0.025617
9.239992	 0.046058	0.025721
9.253325	 0.046164	0.025776
9.266659	 0.046279	0.025718
9.279992	 0.046375	0.025531
9.293325	 0.046403	0.025351
9.306659	 0.046452	0.025388
9.319992	 0.046585	0.025642
9.333325	 0.046819	0.025880
9.346659	 0.047135	0.025939
9.359992	 0.047361	0.025879
9.373325	 0.047344	0.025797
9.386659	 0.047182	0.025734
9.399992	 0.047111	0.025752
9.413325	 0.047265	0.025861
9.426659	 0.047604	0.025974
9.439992	 0.047982	0.026046
9.453325	 0.048218	0.026062
9.466659	 0.048230	0.026018
9.479992	 0.048102	0.025991
9.493325	 0.047998	0.026062
9.506659	 0.048061	0.026214
9.519992	 0.048232	0.026376
9.533325	 0.048335	0.026524
9.546659	 0.048415	0.026706
9.559992	 0.048628	0.026909
9.573325	 0.048900	0.027049
9.586658	 0.049104	0.027072
9.599992	 0.049323	0.026998
9.613325	 0.049690	0.026949
9.626658	 0.050132	0.027068
9.639992	 0.050436	0.027342
9.653325	 0.050545	0.027629
9.666658	 0.050704	0.027848
9.679992	 0.051170	0.027993
9.693325	 0.051779	0.028126
9.706658	 0.052126	0.028317
9.719992	 0.052054	0.028452
9.733325	 0.051698	0.028299
9.746658	 0.051273	0.027855
9.759992	 0.050937	0.027364
9.773325	 0.050751	0.027038
9.786658	 0.050738	0.026890
9.799992	 0.050900	0.026820
9.813325	 0.051204	0.026832
9.826658	 0.051529	0.026981
9.839992	 0.051700	0.027103
9.853325	 0.051627	0.026992
9.866658	 0.051385	0.026783
9.879992	 0.051136	0.026726
9.893325	 0.050971	0.026799
9.906658	 0.050925	0.026838
9.919991	 0.051074	0.026829
9.933325	 0.051399	0.026849
9.946658	 0.051726	0.026898
9.959991	 0.051919	0.026924
9.973325	 0.052040	0.026926
9.986658	 0.052223	0.026905
9.999991	 0.052465	0.026863
10.013325	 0.052606	0.026870
10.026658	 0.052545	0.026979
10.039991	 0.052472	0.027154
10.053325	 0.052662	0.027360
10.066658	 0.053049	0.027596
10.079991	 0.053349	0.027817
10.093325	 0.053534	0.027941
10.106658	 0.053738	0.027915
10.119991	 0.053845	0.027796
10.133325	 0.053717	0.027736
10.146658	 0.053625	0.027815
10.159991	 0.053874	0.027975
10.173325	 0.054333	0.028217
10.186658	 0.054731	0.028551
10.199991	 0.055041	0.028804
10.213325	 0.055357	0.028842
10.226658	 0.055642	0.028809
10.239991	 0.055676	0.028821
10.253325	 0.055320	0.028733
10.266658	 0.054805	0.028448
10.279991	 0.054501	0.028087
10.293324	 0.054448	0.027790
10.306658	 0.054466	0.027645
10.319991	 0.054496	0.027666
10.333324	 0.054586	0.027732
10.346658	 0.054756	0.027756
10.359991	 0.054943	0.027781
10.373324	 0.054996	0.027826
10.386658	 0.054866	0.027875
10.399991	 0.054751	0.027952
10.413324	 0.054851	0.028057
10.426658	 0.055064	0.028105
10.439991	 0.055179	0.028084
10.453324	 0.055260	0.028084
10.466658	 0.055472	0.028127
10.479991	 0.055703	0.028180
10.493324	 0.055768	0.028237
10.506658	 0.055736	0.028278
10.519991	 0.055787	0.028269
10.533324	 0.055967	0.028236
10.546658	 0.056176	0.028216
10.559991	 0.056310	0.028212
10.573324	 0.056370	0.028203
10.586658	 0.056442	0.028132
10.599991	 0.056674	0.027997
10.613324	 0.057114	0.027875
10.626657	 0.057572	0.027851
10.639991	 0.057817	0.027965
10.653324	 0.057799	0.028157
10.666657	 0.057568	0.028281
10.679991	 0.057170	0.028261
10.693324	 0.056788	0.028176
10.706657	 0.056718	0.028144
10.719991	 0.056988	0.028210
10.733324	 0.057296	0.028348
10.746657	 0.057475	0.028468
10.759991	 0.057656	0.028475
10.773324	 0.057872	0.028385
10.786657	 0.057937	0.028295
10.799991	 0.057853	0.028249
10.813324	 0.057843	0.028235
10.826657	 0.058017	0.028325
10.839991	 0.058364	0.028594
10.853324	 0.058769	0.028903
10.866657	 0.058985	0.029020
10.879991	 0.058937	0.028902
10.893324	 0.058782	0.028658
10.906657	 0.058577	0.028369
10.919991	 0.058346	0.028105
10.933324	 0.058255	0.027966
10.946657	 0.058391	0.028008
10.959991	 0.058616	0.028144
10.973324	 0.058718	0.028167
10.986657	 0.058654	0.028016
10.999990	 0.058585	0.027866
11.013324	 0.058657	0.027874
11.026657	 0.058813	0.027990
11.039990	 0.058899	0.028052
11.053324	 0.058917	0.028006
11.066657	 0.059059	0.027962
11.079990	 0.059395	0.028014
11.093324	 0.059663	0.028036
11.106657	 0.059618	0.027865
11.119990	 0.059412	0.027591
11.133324	 0.059300	0.027422
11.146657	 0.059224	0.027428
11.159990	 0.059130	0.027529
11.173324	 0.059224	0.027538
11.186657	 0.059537	0.027372
11.199990	 0.059784	0.027190
11.213324	 0.059810	0.027148
11.226657	 0.059745	0.027206
11.239990	 0.059725	0.027272
11.253324	 0.059710	0.027313
11.266657	 0.059629	0.027337
11.279990	 0.059512	0.027379
11.293324	 0.059461	0.027424
11.306657	 0.059534	0.027385
11.319990	 0.059704	0.027264
11.333323	 0.059967	0.027182
11.346657	 0.060375	0.027186
11.359990	 0.060843	0.027243
11.373323	 0.061167	0.027379
11.386657	 0.061323	0.027584
11.399990	 0.061410	0.027711
11.413323	 0.061406	0.027691
11.426657	 0.061263	0.027632
11.439990	 0.061092	0.027566
11.453323	 0.061055	0.027352
11.466657	 0.061182	0.027004
11.479990	 0.061338	0.026762
11.493323	 0.061346	0.026700
11.506657	 0.061226	0.026661
11.519990	 0.061137	0.026624
11.533323	 0.061146	0.026675
11.546657	 0.061197	0.026725
11.559990	 0.061259	0.026674
11.573323	 0.061322	0.026591
11.586657	 0.061334	0.026505
11.599990	 0.061257	0.026340
11.613323	 0.061161	0.026139
11.626657	 0.061152	0.026036
11.639990	 0.061189	0.026033
11.653323	 0.061131	0.026046
11.666656	 0.061027	0.026083
11.679990	 0.061146	0.026157
11.693323	 0.061548	0.026178
11.706656	 0.061903	0.026113
11.719990	 0.061900	0.026040
11.733323	 0.061611	0.025962
11.746656	 0.061346	0.025842
11.759990	 0.061357	0.025747
11.773323	 0.061775	0.025751
11.786656	 0.062705	0.025811
11.799990	 0.064126	0.025936
11.813323	 0.065617	0.026218
11.826656	 0.066461	0.026516
11.839990	 0.066224	0.026462
11.853323	 0.065159	0.025988
11.866656	 0.063951	0.025427
11.879990	 0.063112	0.025042
11.893323	 0.062724	0.024876
11.906656	 0.062589	0.024885
11.919990	 0.062479	0.025007
11.933323	 0.062363	0.025166
11.946656	 0.062370	0.025239
11.959990	 0.062463	0.025106
11.973323	 0.062483	0.024807
11.986656	 0.062502	0.024492
11.999990	 0.062714	0.024270
12.013323	 0.063051	0.024218
12.026656	 0.063264	0.024364
12.039989	 0.063296	0.024607
12.053323	 0.063385	0.024793
12.066656	 0.063796	0.024861
12.079989	 0.064520	0.024843
12.093323	 0.065237	0.024787
12.106656	 0.065594	0.024764
12.119989	 0.065480	0.024756
12.133323	 0.065020	0.024659
12.146656	 0.064429	0.024492
12.159989	 0.063927	0.024335
12.173323	 0.063689	0.024129
12.186656	 0.063736	0.023805
12.199989	 0.063899	0.023448
12.213323	 0.063945	0.023172
12.226656	 0.063730	0.022998
12.239989	 0.063314	0.022865
12.253323	 0.062962	0.022701
12.266656	 0.062947	0.022521
12.279989	 0.063252	0.022399
12.293323	 0.063536	0.022344
12.306656	 0.063571	0.022307
12.319989	 0.063540	0.022273
12.333323	 0.063663	0.022262
12.346656	 0.063884	0.022302
12.359989	 0.064142	0.022444
12.373322	 0.064488	0.022645
12.386656	 0.064820	0.022722
12.399989	 0.064960	0.022598
12.413322	 0.064961	0.022433
12.426656	 0.064968	0.022388
12.439989	 0.064991	0.022405
12.453322	 0.064933	0.022312
12.466656	 0.064730	0.022097
12.479989	 0.064459	0.021936
12.493322	 0.064312	0.021966
12.506656	 0.064409	0.022101
12.519989	 0.064674	0.022105
12.533322	 0.064910	0.021913
12.546656	 0.064938	0.021722
12.559989	 0.064743	0.021634
12.573322	 0.064568	0.021540
12.586656	 0.064694	0.021418
12.599989	 0.065049	0.021394
12.613322	 0.065260	0.021484
12.626656	 0.065153	0.021561
12.639989	 0.064921	0.021586
12.653322	 0.064854	0.021612
12.666656	 0.065008	0.021615
12.679989	 0.065182	0.021539
12.693322	 0.065205	0.021395
12.706656	 0.065088	0.021231
12.719989	 0.064924	0.021116
12.733322	 0.064802	0.021111
12.746655	 0.064784	0.021180
12.759989	 0.064935	0.021216
12.773322	 0.065209	0.021195
12.786655	 0.065350	0.021191
12.799989	 0.065224	0.021226
12.813322	 0.065045	0.021249
12.826655	 0.064983	0.021249
12.839989	 0.064971	0.021254
12.853322	 0.065042	0.021228
12.866655	 0.065269	0.021154
12.879989	 0.065451	0.021145
12.893322	 0.065390	0.021266
12.906655	 0.065252	0.021409
12.919989	 0.065252	0.021478
12.933322	 0.065314	0.021494
12.946655	 0.065285	0.021485
12.959989	 0.065211	0.021412
12.973322	 0.065231	0.021226
12.986655	 0.065386	0.020969
12.999989	 0.065635	0.020810
13.013322	 0.065935	0.020857
13.026655	 0.066220	0.020991
13.039989	 0.066384	0.021075
13.053322	 0.066392	0.021114
13.066655	 0.066281	0.021138
13.079988	 0.066026	0.021135
13.093322	 0.065668	0.021098
13.106655	 0.065436	0.021025
13.119988	 0.065490	0.020929
13.133322	 0.065665	0.020848
13.146655	 0.065685	0.020822
13.159988	 0.065560	0.020833
13.173322	 0.065544	0.020771
13.186655	 0.065707	0.020608
13.199988	 0.065842	0.020510
13.213322	 0.065825	0.020587
13.226655	 0.065774	0.020704
13.239988	 0.065776	0.020674
13.253322	 0.065788	0.020507
13.266655	 0.065808	0.020342
13.279988	 0.065888	0.020245
13.293322	 0.065993	0.020215
13.306655	 0.065989	0.020267
13.319988	 0.065841	0.020374
13.333322	 0.065636	0.020440
13.346655	 0.065473	0.020424
13.359988	 0.065491	0.020425
13.373322	 0.065729	0.020516
13.386655	 0.065957	0.020603
13.399988	 0.065917	0.020552
13.413321	 0.065641	0.020359
13.426655	 0.065416	0.020169
13.439988	 0.065428	0.020133
13.453321	 0.065553	0.020239
13.466655	 0.065576	0.020352
13.479988	 0.065486	0.020354
13.493321	 0.065432	0.020231
13.506655	 0.065468	0.020097
13.519988	 0.065553	0.020078
13.533321	 0.065727	0.020164
13.546655	 0.066018	0.020223
13.559988	 0.066255	0.020152
13.573321	 0.066269	0.020009
13.586655	 0.066142	0.019942
13.599988	 0.066053	0.020005
13.613321	 0.066013	0.020077
13.626655	 0.065955	0.020049
13.639988	 0.065946	0.019991
13.653321	 0.066033	0.020018
13.666655	 0.066136	0.020124
13.679988	 0.066183	0.020229
13.693321	 0.066194	0.020270
13.706655	 0.066258	0.020215
13.719988	 0.066394	0.020094
13.733321	 0.066423	0.019982
13.746655	 0.066247	0.019918
13.759988	 0.066069	0.019878
13.773321	 0.065996	0.019848
13.786654	 0.065915	0.019849
13.799988	 0.065889	0.019888
13.813321	 0.066053	0.019947
13.826654	 0.066260	0.020018
13.839988	 0.066324	0.020076
13.853321	 0.066313	0.020059
13.866654	 0.066400	0.019978
13.879988	 0.066616	0.019944
13.893321	 0.066739	0.019998
13.906654	 0.066566	0.020047
13.919988	 0.066303	0.019990
13.933321	 0.066287	0.019827
13.946654	 0.066470	0.019634
13.959988	 0.066574	0.019501
13.973321	 0.066576	0.019514
13.986654	 0.066662	0.019643
13.999988	 0.066790	0.019747
14.013321	 0.066723	0.019756
14.026654	 0.066491	0.019686
14.039988	 0.066440	0.019578
14.053321	 0.066696	0.019500
14.066654	 0.066961	0.019489
14.079988	 0.066985	0.019514
14.093321	 0.066856	0.019534
14.106654	 0.066740	0.019511
14.119987	 0.066625	0.019473
14.133321	 0.066491	0.019476
14.146654	 0.066486	0.019494
14.159987	 0.066631	0.019462
14.173321	 0.066674	0.019459
14.186654	 0.066531	0.019581
14.199987	 0.066422	0.019706
14.213321	 0.066507	0.019702
14.226654	 0.066776	0.019662
14.239987	 0.067077	0.019676
14.253321	 0.067174	0.019666
14.266654	 0.067035	0.019574
14.279987	 0.066834	0.019446
14.293321	 0.066716	0.019333
14.306654	 0.066746	0.019281
14.319987	 0.066917	0.019323
14.333321	 0.067154	0.019431
14.346654	 0.067347	0.019513
14.359987	 0.067391	0.019491
14.373321	 0.067334	0.019454
14.386654	 0.067351	0.019567
14.399987	 0.067456	0.019767
14.413321	 0.067476	0.019829
14.426654	 0.067322	0.019727
14.439987	 0.067098	0.019622
14.453321	 0.066969	0.019569
14.466654	 0.066937	0.019475
14.479987	 0.066873	0.019318
14.493320	 0.066800	0.019194
14.506654	 0.066822	0.019143
14.519987	 0.066860	0.019113
14.533320	 0.066797	0.019130
14.546654	 0.066721	0.019256
14.559987	 0.066755	0.019378
14.573320	 0.066859	0.019316
14.586654	 0.066956	0.019080
14.599987	 0.066972	0.018848
14.613320	 0.066887	0.018745
14.626654	 0.066831	0.018784
14.639987	 0.066922	0.018929
14.653320	 0.067103	0.019086
14.666654	 0.067207	0.019091
14.679987	 0.067166	0.018893
14.693320	 0.067103	0.018676
14.706654	 0.067134	0.018654
14.719987	 0.067164	0.018764
14.733320	 0.067085	0.018780
14.746654	 0.066974	0.018676
14.759987	 0.066888	0.018581
14.773320	 0.066795	0.018546
14.786654	 0.066711	0.018561
14.799987	 0.066696	0.018609
14.813320	 0.066763	0.018633
14.826653	 0.066836	0.018582
14.839987	 0.066810	0.018474
14.853320	 0.066667	0.018352
14.866653	 0.066568	0.018261
14.879987	 0.066701	0.018255
14.893320	 0.066973	0.018337
14.906653	 0.067108	0.018456
14.919987	 0.067075	0.018593
14.933320	 0.067082	0.018679
14.946653	 0.067207	0.018622
14.959987	 0.067384	0.018510
14.973320	 0.067529	0.018471
14.986653	 0.067535	0.018468
14.999987	 0.067401	0.018482
15.013320	 0.067323	0.018591
15.026653	 0.067444	0.018735
15.039987	 0.067626	0.018729
15.053320	 0.067640	0.018540
15.066653	 0.067486	0.018350
15.079987	 0.067378	0.018298
15.093320	 0.067423	0.018308
15.106653	 0.067545	0.018245
15.119987	 0.067691	0.018112
15.133320	 0.067846	0.017983
15.146653	 0.067914	0.017853
15.159986	 0.067780	0.017707
15.173320	 0.067478	0.017581
15.186653	 0.067193	0.017480
15.199986	 0.066994	0.017352
15.213320	 0.066729	0.017156
15.226653	 0.066361	0.016880
15.239986	 0.066067	0.016562
15.253320	 0.065944	0.016299
15.266653	 0.065930	0.016103
15.279986	 0.065891	0.015926
15.293320	 0.065758	0.015793
15.306653	 0.065671	0.015741
15.319986	 0.065808	0.015776
15.333320	 0.066060	0.015892
15.346653	 0.066231	0.016038
15.359986	 0.066401	0.016149
15.373320	 0.066635	0.016226
15.386653	 0.066703	0.016293
15.399986	 0.066467	0.016326
15.413320	 0.066189	0.016315
15.426653	 0.066205	0.016295
15.439986	 0.066545	0.016296
15.453320	 0.066946	0.016338
15.466653	 0.067162	0.016422
15.479986	 0.067178	0.016506
15.493320	 0.067103	0.016647
15.506653	 0.066981	0.016902
15.519986	 0.066843	0.017113
15.533319	 0.066796	0.017145
15.546653	 0.066890	0.017104
15.559986	 0.067027	0.017061
15.573319	 0.067124	0.016977
15.586653	 0.067203	0.016892
15.599986	 0.067250	0.016836
15.613319	 0.067173	0.016787
15.626653	 0.067008	0.016748
15.639986	 0.067007	0.016719
15.653319	 0.067265	0.016745
15.666653	 0.067481	0.016867
15.679986	 0.067379	0.016961
15.693319	 0.067073	0.016921
15.706653	 0.066848	0.016840
15.719986	 0.066800	0.016806
15.733319	 0.066855	0.016786
15.746653	 0.066961	0.016735
15.759986	 0.067046	0.016648
15.773319	 0.066996	0.016578
15.786653	 0.066860	0.016601
15.799986	 0.066837	0.016702
15.813319	 0.066970	0.016774
15.826653	 0.067146	0.016748
15.839986	 0.067325	0.016665
15.853319	 0.067495	0.016621
15.866652	 0.067593	0.016650
15.879986	 0.067632	0.016732
15.893319	 0.067721	0.016838
15.906652	 0.067866	0.016905
15.919986	 0.067965	0.016912
15.933319	 0.067942	0.016954
15.946652	 0.067770	0.017073
15.959986	 0.067450	0.017099
15.973319	 0.067060	0.016895
15.986652	 0.066782	0.016633
15.999986	 0.066753	0.016573
16.013319	 0.066940	0.016699
16.026653	 0.067247	0.016785
16.039988	 0.067552	0.016707
16.053322	 0.067696	0.016549
16.066656	 0.067625	0.016440
16.079990	 0.067472	0.016386
16.093325	 0.067418	0.016333
16.106659	 0.067425	0.016304
16.119993	 0.067316	0.016342
16.133327	 0.067139	0.016390
16.146662	 0.067116	0.016402
16.159996	 0.067299	0.016448
16.173330	 0.067555	0.016525
16.186665	 0.067789	0.016531
16.199999	 0.068055	0.016471
16.213333	 0.068447	0.016479
16.226667	 0.068981	0.016636
16.240002	 0.069656	0.016928
16.253336	 0.070545	0.017372
16.266670	 0.071943	0.018275
16.280005	 0.075189	0.021098
16.293339	 0.083215	0.029110
16.306673	 0.096981	0.043752
16.320007	 0.110083	0.058822
16.333342	 0.112440	0.064017
16.346676	 0.101570	0.056709
16.360010	 0.084893	0.044345
16.373344	 0.070391	0.034723
16.386679	 0.060160	0.029517
16.400013	 0.052547	0.026690
16.413347	 0.046026	0.024509
16.426682	 0.040261	0.022644
16.440016	 0.035405	0.021315
16.453350	 0.031444	0.020463
16.466684	 0.028136	0.019793
16.480019	 0.025223	0.019195
16.493353	 0.022594	0.018656
16.506687	 0.020288	0.018044
16.520021	 0.018326	0.017323
16.533356	 0.016632	0.016634
16.546690	 0.015175	0.016039
16.560024	 0.014003	0.015483
16.573359	 0.013074	0.014939
16.586693	 0.012226	0.014440
16.600027	 0.011424	0.014018
16.613361	 0.010810	0.013581
16.626696	 0.010374	0.012926
16.640030	 0.009874	0.012040
16.653364	 0.009199	0.011218
16.666698	 0.008473	0.010691
16.680033	 0.007799	0.010296
16.693367	 0.007191	0.009743
16.706701	 0.006688	0.009021
16.720036	 0.006226	0.008336
16.733370	 0.005569	0.007772
16.746704	 0.004584	0.007228
16.760038	 0.003468	0.006642
16.773373	 0.002528	0.006024
16.786707	 0.001793	0.005350
16.800041	 0.001046	0.004621
16.813375	 0.000224	0.003936
16.826710	 -0.000506	0.003365
16.840044	 -0.001075	0.002810
16.853378	 -0.001613	0.002090
16.866713	 -0.002238	0.001173
16.880047	 -0.002889	0.000237
16.893381	 -0.003439	-0.000533
16.906715	 -0.003921	-0.001114
16.920050	 -0.004476	-0.001661
16.933384	 -0.005135	-0.002357
16.946718	 -0.005845	-0.003163
16.960052	 -0.006581	-0.003833
16.973387	 -0.007289	-0.004261
16.986721	 -0.007866	-0.004629
17.000055	 -0.008276	-0.005115
17.013390	 -0.008570	-0.005648
17.026724	 -0.008830	-0.006076
17.040058	 -0.009081	-0.006382
17.053392	 -0.009316	-0.006647
17.066727	 -0.009506	-0.006896
17.080061	 -0.009547	-0.007083
17.093395	 -0.009349	-0.007224
17.106730	 -0.008998	-0.007367
17.120064	 -0.008708	-0.007436
17.133398	 -0.008571	-0.007352
17.146732	 -0.008471	-0.007180
17.160067	 -0.008285	-0.006972
17.173401	 -0.008039	-0.006718
17.186735	 -0.007834	-0.006491
17.200069	 -0.007661	-0.006320
17.213404	 -0.007440	-0.006095
17.226738	 -0.007186	-0.005766
17.240072	 -0.006941	-0.005417
17.253407	 -0.006649	-0.005114
17.266741	 -0.006299	-0.004864
17.280075	 -0.005971	-0.004685
17.293409	 -0.005658	-0.004577
17.306744	 -0.005289	-0.004467
17.320078	 -0.004904	-0.004273
17.333412	 -0.004615	-0.003957
17.346746	 -0.004441	-0.003542
17.360081	 -0.004282	-0.003155
17.373415	 -0.004054	-0.002945
17.386749	 -0.003787	-0.002923
17.400084	 -0.003551	-0.002946
17.413418	 -0.003352	-0.002848
17.426752	 -0.003132	-0.002627
17.440086	 -0.002899	-0.002441
17.453421	 -0.002740	-0.002368
17.466755	 -0.002710	-0.002310
17.480089	 -0.002782	-0.002165
17.493423	 -0.002885	-0.001921
17.506758	 -0.002917	-0.001642
17.520092	 -0.002804	-0.001446
17.533426	 -0.002587	-0.001387
17.546761	 -0.002367	-0.001416
17.560095	 -0.002200	-0.001510
17.573429	 -0.002140	-0.001614
17.586763	 -0.002200	-0.001550
17.600098	 -0.002252	-0.001313
17.613432	 -0.002176	-0.001180
17.626766	 -0.002068	-0.001259
17.640100	 -0.002111	-0.001350
17.653435	 -0.002246	-0.001343
17.666769	 -0.002263	-0.001301
17.680103	 -0.002171	-0.001289
17.693438	 -0.002126	-0.001355
17.706772	 -0.002121	-0.001459
17.720106	 -0.002088	-0.001440
17.733440	 -0.002082	-0.001271
17.746775	 -0.002148	-0.001148
17.760109	 -0.002164	-0.001157
17.773443	 -0.002051	-0.001167
17.786777	 -0.001969	-0.001091
17.800112	 -0.002061	-0.000962
17.813446	 -0.002190	-0.000838
17.826780	 -0.002152	-0.000801
17.840115	 -0.001953	-0.000903
17.853449	 -0.001792	-0.001067
17.866783	 -0.001827	-0.001178
17.880117	 -0.001984	-0.001207
17.893452	 -0.002047	-0.001194
17.906786	 -0.001973	-0.001174
17.920120	 -0.001898	-0.001154
17.933455	 -0.001917	-0.001132
17.946789	 -0.002043	-0.001122
17.960123	 -0.002226	-0.001157
17.973457	 -0.002376	-0.001272
17.986792	 -0.002447	-0.001456
18.000126	 -0.002431	-0.001596
18.013460	 -0.002338	-0.001589
18.026794	 -0.002281	-0.001521
18.040129	 -0.002371	-0.001549
18.053463	 -0.002514	-0.001671
18.066797	 -0.002548	-0.001738
18.080132	 -0.002464	-0.001656
18.093466	 -0.002375	-0.001510
18.106800	 -0.002398	-0.001453
18.120134	 -0.002537	-0.001509
18.133469	 -0.002706	-0.001613
18.146803	 -0.002808	-0.001737
18.160137	 -0.002746	-0.001858
18.173471	 -0.002551	-0.001913
18.186806	 -0.002410	-0.001883
18.200140	 -0.002420	-0.001823
18.213474	 -0.002463	-0.001790
18.226809	 -0.002446	-0.001810
18.240143	 -0.002456	-0.001910
18.253477	 -0.002561	-0.002081
18.266811	 -0.002737	-0.002230
18.280146	 -0.002980	-0.002251
18.293480	 -0.003208	-0.002169
18.306814	 -0.003268	-0.002114
18.320148	 -0.003127	-0.002118
18.333483	 -0.002859	-0.002101
18.346817	 -0.002587	-0.002044
18.360151	 -0.002444	-0.002014
18.373486	 -0.002453	-0.002061
18.386820	 -0.002538	-0.002146
18.400154	 -0.002622	-0.002162
18.413488	 -0.002640	-0.002073
18.426823	 -0.002562	-0.001982
18.440157	 -0.002475	-0.001987
18.453491	 -0.002498	-0.002062
18.466825	 -0.002605	-0.002106
18.480160	 -0.002659	-0.002067
18.493494	 -0.002587	-0.001999
18.506828	 -0.002451	-0.001943
18.520163	 -0.002395	-0.001863
18.533497	 -0.002483	-0.001778
18.546831	 -0.002624	-0.001776
18.560165	 -0.002682	-0.001882
18.573500	 -0.002640	-0.002018
18.586834	 -0.002591	-0.002100
18.600168	 -0.002585	-0.002121
18.613503	 -0.002598	-0.002133
18.626837	 -0.002618	-0.002155
18.640171	 -0.002622	-0.002180
18.653505	 -0.002604	-0.002230
18.666840	 -0.002622	-0.002277
18.680174	 -0.002724	-0.002258
18.693508	 -0.002889	-0.002158
18.706842	 -0.003074	-0.002012
18.720177	 -0.003245	-0.001877
18.733511	 -0.003357	-0.001839
18.746845	 -0.003388	-0.001964
18.760180	 -0.003343	-0.002182
18.773514	 -0.003255	-0.002336
18.786848	 -0.003227	-0.002352
18.800182	 -0.003305	-0.002241
18.813517	 -0.003388	-0.002090
18.826851	 -0.003372	-0.002050
18.840185	 -0.003258	-0.002129
18.853519	 -0.003123	-0.002190
18.866854	 -0.003062	-0.002201
18.880188	 -0.003101	-0.002255
18.893522	 -0.003197	-0.002360
18.906857	 -0.003302	-0.002449
18.920191	 -0.003360	-0.002489
18.933525	 -0.003332	-0.002493
18.946859	 -0.003270	-0.002505
18.960194	 -0.003277	-0.002565
18.973528	 -0.003326	-0.002634
18.986862	 -0.003300	-0.002657
19.000196	 -0.003183	-0.002660
19.013531	 -0.003080	-0.002677
19.026865	 -0.003122	-0.002683
19.040199	 -0.003315	-0.002653
19.053534	 -0.003510	-0.002595
19.066868	 -0.003576	-0.002526
19.080202	 -0.003511	-0.002450
19.093536	 -0.003365	-0.002391
19.106871	 -0.003192	-0.002389
19.120205	 -0.003122	-0.002449
19.133539	 -0.003259	-0.002567
19.146873	 -0.003503	-0.002678
19.160208	 -0.003654	-0.002610
19.173542	 -0.003642	-0.002323
19.186876	 -0.003541	-0.002032
19.200211	 -0.003455	-0.001909
19.213545	 -0.003414	-0.001936
19.226879	 -0.003391	-0.002074
19.240213	 -0.003392	-0.002267
19.253548	 -0.003456	-0.002384
19.266882	 -0.003535	-0.002356
19.280216	 -0.003502	-0.002292
19.293550	 -0.003385	-0.002338
19.306885	 -0.003320	-0.002474
19.320219	 -0.003289	-0.002555
19.333553	 -0.003212	-0.002524
19.346888	 -0.003181	-0.002458
19.360222	 -0.003213	-0.002479
19.373556	 -0.003125	-0.002591
19.386890	 -0.002933	-0.002681
19.400225	 -0.002882	-0.002689
19.413559	 -0.003026	-0.002622
19.426893	 -0.003198	-0.002477
19.440228	 -0.003270	-0.002266
19.453562	 -0.003277	-0.002092
19.466896	 -0.003331	-0.002108
19.480230	 -0.003446	-0.002316
19.493565	 -0.003491	-0.002506
19.506899	 -0.003350	-0.002514
19.520233	 -0.003067	-0.002384
19.533567	 -0.002838	-0.002250
19.546902	 -0.002799	-0.002201
19.560236	 -0.002903	-0.002236
19.573570	 -0.003058	-0.002277
19.586905	 -0.003226	-0.002278
19.600239	 -0.003380	-0.002274
19.613573	 -0.003498	-0.002322
19.626907	 -0.003565	-0.002410
19.640242	 -0.003521	-0.002421
19.653576	 -0.003348	-0.002270
19.666910	 -0.003191	-0.002104
19.680244	 -0.003185	-0.002160
19.693579	 -0.003217	-0.002398
19.706913	 -0.003186	-0.002522
19.720247	 -0.003246	-0.002434
19.733582	 -0.003417	-0.002343
19.746916	 -0.003410	-0.002364
19.760250	 -0.003161	-0.002409
19.773584	 -0.003030	-0.002435
19.786919	 -0.003221	-0.002455
19.800253	 -0.003520	-0.002417
19.813587	 -0.003681	-0.002328
19.826921	 -0.003652	-0.002288
19.840256	 -0.003499	-0.002330
19.853590	 -0.003365	-0.002410
19.866924	 -0.003351	-0.002488
19.880259	 -0.003378	-0.002521
19.893593	 -0.003314	-0.002486
19.906927	 -0.003184	-0.002435
19.920261	 -0.003090	-0.002418
19.933596	 -0.003050	-0.002403
19.946930	 -0.003040	-0.002353
19.960264	 -0.003091	-0.002294
19.973598	 -0.003225	-0.002264
19.986933	 -0.003362	-0.002289

*------------------------ End of raw data
Results for Channel	1	=	242.00	nm
Title:	Report Title
Run File:	C:\HPLC\PET 2025\2025.01.13\bm29_60c_pw.run
--------------
Injection Info
--------------
Method:	C:\METODOS EQUIPO 2 2023-2024\20241201 PET_Calibrado TPA MHET BHET DIMER.mth
Sample:	BM29_60C_pw
Injection Date:	Tue Jan 14 14:37:02 2025
Manual injection
Operator:	Paloma
Instrument:	3
Notes:	
---------
Misc Info
---------
Workstation:	HPLC
Bus Address:	44
Run Time:	0.000	to	20.000	min.
-----------
Recalc Info
-----------
Recalc Method:	c:\metodos equipo 2 2023-2024\20241201 pet_calibrado tpa mhet bhet dimer.mth
Recalc Date:	Tue Jan 14 15:34:19 2025
Operator:	Paloma
Instrument:	3
Notes:	
Sample Rate:	5.000 Hz.
Measurement Type:	1 = Area
Calculation Type:	4 = ExtStd
Normalize Results:	No
------------------------
Peak Info for Channel 1
------------------------
1 Peaks (tR	Timeoffset	RRT	Sepcode	Width	Counts	Result	Name)
9.053	-0.057	0.0000	BB	31.76	246772	4.352595	DIMER (uM)

Results for Channel	2	=	260.00	nm
Title:	Report Title
Run File:	C:\HPLC\PET 2025\2025.01.13\bm29_60c_pw.run
--------------
Injection Info
--------------
Method:	C:\METODOS EQUIPO 2 2023-2024\20241201 PET_Calibrado TPA MHET BHET DIMER.mth
Sample:	BM29_60C_pw
Injection Date:	Tue Jan 14 14:37:02 2025
Manual injection
Operator:	Paloma
Instrument:	3
Notes:	
---------
Misc Info
---------
Workstation:	HPLC
Bus Address:	44
Run Time:	0.000	to	20.000	min.
-----------
Recalc Info
-----------
Recalc Method:	C:\METODOS EQUIPO 2 2023-2024\20241201 PET_Calibrado TPA MHET BHET DIMER.mth
Recalc Date:	Tue Jan 14 14:57:07 2025
Operator:	Paloma
Instrument:	3
Notes:	
Sample Rate:	5.000 Hz.
Measurement Type:	1 = Area
Calculation Type:	4 = ExtStd
Normalize Results:	No
------------------------
Peak Info for Channel 2
------------------------
3 Peaks (tR	Timeoffset	RRT	Sepcode	Width	Counts	Result	Name)
1.450	0.000	0.0000	BP	4.48	3924473	0.000000	
1.658	0.000	0.0000	PP	0.00	545482	0.000000	
1.931	0.000	0.0000	PB	0.00	1468148	0.000000	
