# Supplementary material for: Engineering Escherichia coli for polyethylene terephthalate powder biodegradation via recoding of an outer membrane protein
Source: iScience. 2026 Jan 2;29(2):114621. doi: 10.1016/j.isci.2025.114621 (PMC12860643; doi:10.1016/j.isci.2025.114621)
Supplement: Data S2. Raw HPLC and UHPLC-MS data — (A) Unprocessed HPLC data files supporting Figures 4, S3, S5, Tables 1 and S4. Files are provided in.txt format corresponding to the data extracted with Varian ProStar software (Varian Inc., Palo Alto, California, USA). Each file contains absorbance values (in arbitrary units) recorded over time under the analytical conditions described in STAR Methods. (B) Raw UHPLC-MS files supporting Figure S4. The chromatograms and mass spectrometry data can be analyzed with the software MassLynx V4.1 (Waters) to obtain the mass spectra of the oligomers TET and TETE. Analytical conditions described in STAR Methods. (A and B) The unprocessed HPLC and UHPLC-MS files have been deposited at Zenodo under the identifier https://zenodo.org/records/17578239. [file mmc5.zip › Data S2/A. HPLC/Figure S3/EfeOm pPET 60_2.TXT]

File	C:\HPLC\PET 2025\2025.01.13\bm29_60c_pw002.run	Filetype	63
WTOASCII Parameters:	C:\star\WTOASCII.TXT
 2 channels
   Channel	 1	242.00	nm	in AU
   Channel	 2	260.00	nm	in AU
Base rate 5.0000 Hz	Bunch 2	Effective rate 5.00000 Hz.	T = 0.003333 min.
6000 points	from	0.000	to	20.000	minutes
Sampling every 4 point(s)
Printing points from	0.000	to	20.000 min, point 0 to 5999
Channels	1	to	2
0.000000	 0.000000	0.000000
0.013333	 -0.000083	-0.000234
0.026667	 -0.000242	-0.000572
0.040000	 -0.000284	-0.000810
0.053333	 -0.000106	-0.000754
0.066667	 0.000107	-0.000466
0.080000	 0.000151	-0.000211
0.093333	 0.000057	-0.000133
0.106667	 -0.000060	-0.000119
0.120000	 -0.000136	-0.000044
0.133333	 -0.000135	0.000035
0.146667	 -0.000070	-0.000027
0.160000	 -0.000005	-0.000229
0.173333	 0.000018	-0.000454
0.186667	 0.000050	-0.000659
0.200000	 0.000132	-0.000837
0.213333	 0.000192	-0.000903
0.226667	 0.000180	-0.000819
0.240000	 0.000200	-0.000680
0.253333	 0.000331	-0.000574
0.266667	 0.000464	-0.000466
0.280000	 0.000498	-0.000299
0.293333	 0.000440	-0.000137
0.306667	 0.000336	-0.000115
0.320000	 0.000321	-0.000253
0.333333	 0.000463	-0.000398
0.346667	 0.000606	-0.000365
0.360000	 0.000609	-0.000137
0.373333	 0.000516	0.000097
0.386667	 0.000438	0.000216
0.400000	 0.000471	0.000286
0.413333	 0.000623	0.000347
0.426667	 0.000733	0.000353
0.440000	 0.000638	0.000310
0.453333	 0.000396	0.000238
0.466666	 0.000234	0.000140
0.480000	 0.000303	0.000096
0.493333	 0.000521	0.000149
0.506666	 0.000645	0.000217
0.520000	 0.000553	0.000233
0.533333	 0.000401	0.000220
0.546666	 0.000364	0.000222
0.560000	 0.000372	0.000252
0.573333	 0.000313	0.000287
0.586666	 0.000264	0.000296
0.600000	 0.000302	0.000260
0.613333	 0.000345	0.000199
0.626666	 0.000321	0.000189
0.640000	 0.000309	0.000304
0.653333	 0.000419	0.000509
0.666666	 0.000606	0.000694
0.680000	 0.000682	0.000770
0.693333	 0.000558	0.000689
0.706666	 0.000363	0.000480
0.720000	 0.000259	0.000297
0.733333	 0.000241	0.000260
0.746666	 0.000178	0.000306
0.760000	 0.000093	0.000305
0.773333	 0.000180	0.000266
0.786666	 0.000454	0.000255
0.800000	 0.000677	0.000241
0.813333	 0.000708	0.000202
0.826666	 0.000665	0.000150
0.839999	 0.000703	0.000059
0.853333	 0.000794	-0.000051
0.866666	 0.000791	-0.000100
0.879999	 0.000649	-0.000037
0.893333	 0.000462	0.000116
0.906666	 0.000331	0.000267
0.919999	 0.000284	0.000330
0.933333	 0.000307	0.000323
0.946666	 0.000385	0.000300
0.959999	 0.000476	0.000222
0.973333	 0.000525	0.000039
0.986666	 0.000532	-0.000151
0.999999	 0.000534	-0.000174
1.013333	 0.000535	-0.000045
1.026666	 0.000560	0.000062
1.039999	 0.000655	0.000091
1.053333	 0.000723	0.000076
1.066666	 0.000611	0.000019
1.079999	 0.000391	-0.000043
1.093333	 0.000277	-0.000041
1.106666	 0.000302	0.000001
1.119999	 0.000342	-0.000010
1.133333	 0.000332	-0.000098
1.146666	 0.000274	-0.000170
1.159999	 0.000192	-0.000117
1.173333	 0.000164	0.000029
1.186666	 0.000244	0.000092
1.199999	 0.000330	-0.000021
1.213333	 0.000322	-0.000169
1.226666	 0.000323	-0.000166
1.239999	 0.000439	-0.000022
1.253332	 0.000587	0.000125
1.266666	 0.000672	0.000220
1.279999	 0.000755	0.000291
1.293332	 0.000882	0.000309
1.306666	 0.000944	0.000227
1.319999	 0.000856	0.000080
1.333332	 0.000677	-0.000062
1.346666	 0.000525	-0.000154
1.359999	 0.000479	-0.000171
1.373332	 0.000552	-0.000126
1.386666	 0.000715	-0.000043
1.399999	 0.002043	0.000622
1.413332	 0.011471	0.004517
1.426666	 0.044053	0.015721
1.439999	 0.108986	0.033928
1.453332	 0.191555	0.051655
1.466666	 0.261737	0.061042
1.479999	 0.300967	0.060259
1.493332	 0.310849	0.051692
1.506666	 0.301531	0.037871
1.519999	 0.282200	0.020823
1.533332	 0.259679	0.003263
1.546666	 0.238739	-0.011324
1.559999	 0.221727	-0.020338
1.573332	 0.208749	-0.023607
1.586666	 0.198570	-0.022976
1.599999	 0.189560	-0.020721
1.613332	 0.180543	-0.018408
1.626665	 0.171208	-0.016612
1.639999	 0.161700	-0.015250
1.653332	 0.152083	-0.014136
1.666665	 0.142204	-0.013315
1.679999	 0.131895	-0.013058
1.693332	 0.121355	-0.013609
1.706665	 0.111016	-0.014893
1.719999	 0.101149	-0.016515
1.733332	 0.091863	-0.018018
1.746665	 0.083241	-0.019136
1.759999	 0.075325	-0.019775
1.773332	 0.068091	-0.019940
1.786665	 0.061468	-0.019670
1.799999	 0.055339	-0.018916
1.813332	 0.049624	-0.017539
1.826665	 0.044374	-0.015472
1.839999	 0.039692	-0.012823
1.853332	 0.035648	-0.009770
1.866665	 0.032277	-0.006441
1.879999	 0.029483	-0.003061
1.893332	 0.026976	-0.000038
1.906665	 0.024505	0.002309
1.919999	 0.022033	0.003971
1.933332	 0.019685	0.005057
1.946665	 0.017538	0.005601
1.959998	 0.015456	0.005628
1.973332	 0.013323	0.005220
1.986665	 0.011244	0.004517
1.999998	 0.009337	0.003716
2.013332	 0.007701	0.002969
2.026665	 0.006545	0.002315
2.039999	 0.005889	0.001778
2.053332	 0.005378	0.001379
2.066665	 0.004721	0.001096
2.079998	 0.004014	0.000884
2.093332	 0.003479	0.000699
2.106665	 0.003136	0.000546
2.119998	 0.002854	0.000466
2.133332	 0.002565	0.000411
2.146665	 0.002287	0.000296
2.159998	 0.002048	0.000153
2.173332	 0.001914	0.000057
2.186665	 0.001895	0.000006
2.199998	 0.001879	-0.000016
2.213332	 0.001819	-0.000019
2.226665	 0.001797	-0.000042
2.239998	 0.001830	-0.000096
2.253332	 0.001863	-0.000127
2.266665	 0.001893	-0.000094
2.279998	 0.001889	-0.000002
2.293332	 0.001762	0.000132
2.306665	 0.001569	0.000286
2.319998	 0.001444	0.000413
2.333332	 0.001371	0.000476
2.346665	 0.001276	0.000494
2.359998	 0.001234	0.000524
2.373332	 0.001327	0.000581
2.386665	 0.001433	0.000627
2.399998	 0.001448	0.000629
2.413332	 0.001462	0.000577
2.426665	 0.001449	0.000480
2.439998	 0.001274	0.000387
2.453331	 0.001033	0.000337
2.466665	 0.000920	0.000286
2.479998	 0.000882	0.000187
2.493331	 0.000749	0.000076
2.506665	 0.000552	0.000000
2.519998	 0.000446	-0.000043
2.533331	 0.000466	-0.000074
2.546665	 0.000532	-0.000118
2.559998	 0.000578	-0.000212
2.573331	 0.000606	-0.000338
2.586665	 0.000658	-0.000357
2.599998	 0.000734	-0.000169
2.613331	 0.000803	0.000091
2.626665	 0.000872	0.000174
2.639998	 0.000926	0.000025
2.653331	 0.000900	-0.000156
2.666665	 0.000803	-0.000229
2.679998	 0.000661	-0.000338
2.693331	 0.000458	-0.000614
2.706665	 0.000260	-0.000881
2.719998	 0.000161	-0.000876
2.733331	 0.000099	-0.000606
2.746665	 0.000026	-0.000333
2.759998	 0.000058	-0.000235
2.773331	 0.000157	-0.000244
2.786664	 0.000062	-0.000185
2.799998	 -0.000248	-0.000033
2.813331	 -0.000463	0.000053
2.826664	 -0.000416	0.000017
2.839998	 -0.000228	-0.000041
2.853331	 -0.000044	-0.000099
2.866664	 0.000072	-0.000196
2.879998	 0.000149	-0.000268
2.893331	 0.000219	-0.000234
2.906664	 0.000197	-0.000109
2.919998	 0.000047	0.000014
2.933331	 -0.000047	0.000065
2.946664	 0.000035	0.000068
2.959998	 0.000177	0.000033
2.973331	 0.000288	-0.000061
2.986664	 0.000333	-0.000149
2.999998	 0.000303	-0.000121
3.013331	 0.000307	-0.000001
3.026664	 0.000417	0.000049
3.039998	 0.000535	-0.000030
3.053331	 0.000557	-0.000138
3.066664	 0.000468	-0.000194
3.079998	 0.000290	-0.000201
3.093331	 0.000124	-0.000188
3.106664	 0.000059	-0.000185
3.119998	 0.000033	-0.000218
3.133331	 -0.000074	-0.000297
3.146664	 -0.000267	-0.000421
3.159997	 -0.000399	-0.000522
3.173331	 -0.000311	-0.000546
3.186664	 -0.000093	-0.000534
3.199997	 -0.000033	-0.000512
3.213331	 -0.000190	-0.000436
3.226664	 -0.000369	-0.000338
3.239997	 -0.000478	-0.000354
3.253331	 -0.000554	-0.000544
3.266664	 -0.000587	-0.000806
3.279997	 -0.000506	-0.000960
3.293331	 -0.000296	-0.000896
3.306664	 -0.000083	-0.000701
3.319997	 -0.000007	-0.000593
3.333331	 -0.000039	-0.000650
3.346664	 -0.000051	-0.000715
3.359997	 -0.000029	-0.000592
3.373331	 -0.000084	-0.000267
3.386664	 -0.000227	0.000030
3.399997	 -0.000286	0.000051
3.413331	 -0.000180	-0.000191
3.426664	 -0.000082	-0.000461
3.439997	 -0.000147	-0.000575
3.453331	 -0.000299	-0.000539
3.466664	 -0.000392	-0.000451
3.479997	 -0.000378	-0.000327
3.493330	 -0.000265	-0.000166
3.506664	 -0.000131	-0.000046
3.519997	 -0.000091	-0.000014
3.533330	 -0.000098	-0.000023
3.546664	 -0.000028	-0.000042
3.559997	 0.000086	-0.000015
3.573330	 0.000175	0.000111
3.586664	 0.000248	0.000207
3.599997	 0.000310	0.000120
3.613330	 0.000366	-0.000052
3.626664	 0.000433	-0.000113
3.639997	 0.000448	-0.000027
3.653330	 0.000299	0.000091
3.666664	 0.000090	0.000148
3.679997	 0.000038	0.000150
3.693330	 0.000082	0.000143
3.706664	 0.000070	0.000123
3.719997	 0.000083	0.000072
3.733330	 0.000206	0.000049
3.746664	 0.000354	0.000065
3.759997	 0.000431	0.000013
3.773330	 0.000426	-0.000117
3.786664	 0.000336	-0.000150
3.799997	 0.000243	0.000002
3.813330	 0.000295	0.000176
3.826663	 0.000429	0.000177
3.839997	 0.000419	0.000023
3.853330	 0.000242	-0.000120
3.866663	 0.000069	-0.000145
3.879997	 0.000021	-0.000093
3.893330	 0.000110	-0.000079
3.906663	 0.000283	-0.000145
3.919997	 0.000441	-0.000245
3.933330	 0.000468	-0.000331
3.946663	 0.000338	-0.000396
3.959997	 0.000157	-0.000485
3.973330	 0.000005	-0.000573
3.986663	 -0.000155	-0.000552
3.999997	 -0.000328	-0.000417
4.013330	 -0.000437	-0.000314
4.026663	 -0.000453	-0.000342
4.039997	 -0.000410	-0.000426
4.053330	 -0.000325	-0.000458
4.066663	 -0.000209	-0.000452
4.079997	 -0.000068	-0.000477
4.093330	 0.000122	-0.000526
4.106663	 0.000267	-0.000534
4.119997	 0.000210	-0.000489
4.133330	 -0.000027	-0.000424
4.146663	 -0.000272	-0.000414
4.159997	 -0.000403	-0.000531
4.173330	 -0.000405	-0.000698
4.186663	 -0.000341	-0.000744
4.199996	 -0.000274	-0.000611
4.213330	 -0.000202	-0.000422
4.226663	 -0.000139	-0.000333
4.239996	 -0.000152	-0.000371
4.253330	 -0.000227	-0.000448
4.266663	 -0.000311	-0.000463
4.279996	 -0.000463	-0.000414
4.293330	 -0.000629	-0.000387
4.306663	 -0.000623	-0.000381
4.319996	 -0.000484	-0.000338
4.333330	 -0.000409	-0.000318
4.346663	 -0.000391	-0.000398
4.359996	 -0.000331	-0.000486
4.373330	 -0.000258	-0.000460
4.386663	 -0.000193	-0.000356
4.399996	 -0.000101	-0.000278
4.413330	 -0.000042	-0.000253
4.426663	 -0.000083	-0.000275
4.439996	 -0.000120	-0.000304
4.453330	 -0.000056	-0.000266
4.466663	 -0.000041	-0.000168
4.479996	 -0.000251	-0.000121
4.493330	 -0.000547	-0.000198
4.506663	 -0.000639	-0.000341
4.519996	 -0.000507	-0.000413
4.533329	 -0.000345	-0.000336
4.546663	 -0.000254	-0.000214
4.559996	 -0.000237	-0.000226
4.573329	 -0.000261	-0.000367
4.586663	 -0.000212	-0.000456
4.599996	 -0.000047	-0.000390
4.613329	 0.000097	-0.000237
4.626663	 0.000096	-0.000149
4.639996	 -0.000013	-0.000214
4.653329	 -0.000125	-0.000378
4.666663	 -0.000179	-0.000565
4.679996	 -0.000180	-0.000711
4.693329	 -0.000185	-0.000725
4.706663	 -0.000237	-0.000622
4.719996	 -0.000330	-0.000534
4.733329	 -0.000436	-0.000537
4.746663	 -0.000520	-0.000620
4.759996	 -0.000617	-0.000738
4.773329	 -0.000762	-0.000852
4.786663	 -0.000856	-0.000970
4.799996	 -0.000811	-0.001088
4.813329	 -0.000744	-0.001115
4.826663	 -0.000789	-0.000989
4.839996	 -0.000838	-0.000821
4.853329	 -0.000764	-0.000771
4.866663	 -0.000612	-0.000811
4.879996	 -0.000481	-0.000855
4.893329	 -0.000417	-0.000903
4.906662	 -0.000403	-0.000927
4.919996	 -0.000454	-0.000876
4.933329	 -0.000672	-0.000808
4.946662	 -0.001008	-0.000796
4.959996	 -0.001216	-0.000812
4.973329	 -0.001182	-0.000803
4.986662	 -0.001027	-0.000761
4.999996	 -0.000937	-0.000719
5.013329	 -0.000974	-0.000700
5.026662	 -0.001000	-0.000719
5.039996	 -0.000870	-0.000794
5.053329	 -0.000595	-0.000867
5.066662	 -0.000296	-0.000828
5.079996	 -0.000123	-0.000694
5.093329	 -0.000158	-0.000581
5.106662	 -0.000390	-0.000557
5.119996	 -0.000732	-0.000631
5.133329	 -0.001012	-0.000778
5.146662	 -0.001031	-0.000907
5.159996	 -0.000786	-0.000904
5.173329	 -0.000507	-0.000768
5.186662	 -0.000384	-0.000644
5.199996	 -0.000427	-0.000633
5.213329	 -0.000551	-0.000665
5.226662	 -0.000620	-0.000652
5.239995	 -0.000510	-0.000611
5.253329	 -0.000290	-0.000586
5.266662	 -0.000190	-0.000574
5.279995	 -0.000310	-0.000534
5.293329	 -0.000495	-0.000449
5.306662	 -0.000582	-0.000385
5.319995	 -0.000600	-0.000393
5.333329	 -0.000616	-0.000390
5.346662	 -0.000595	-0.000328
5.359995	 -0.000504	-0.000292
5.373329	 -0.000367	-0.000339
5.386662	 -0.000252	-0.000398
5.399995	 -0.000250	-0.000392
5.413329	 -0.000334	-0.000357
5.426662	 -0.000390	-0.000381
5.439995	 -0.000445	-0.000447
5.453329	 -0.000573	-0.000433
5.466662	 -0.000684	-0.000336
5.479995	 -0.000711	-0.000299
5.493329	 -0.000692	-0.000381
5.506662	 -0.000623	-0.000516
5.519995	 -0.000443	-0.000627
5.533329	 -0.000162	-0.000666
5.546662	 0.000052	-0.000659
5.559995	 0.000052	-0.000664
5.573328	 -0.000094	-0.000632
5.586662	 -0.000220	-0.000473
5.599995	 -0.000225	-0.000221
5.613328	 -0.000070	-0.000005
5.626662	 0.000200	0.000065
5.639995	 0.000502	-0.000025
5.653328	 0.000807	-0.000153
5.666662	 0.001114	-0.000132
5.679995	 0.001386	0.000082
5.693328	 0.001626	0.000343
5.706662	 0.001905	0.000505
5.719995	 0.002186	0.000551
5.733328	 0.002331	0.000537
5.746662	 0.002410	0.000542
5.759995	 0.002642	0.000631
5.773328	 0.003050	0.000783
5.786662	 0.003460	0.000984
5.799995	 0.003728	0.001258
5.813328	 0.003874	0.001507
5.826662	 0.004069	0.001617
5.839995	 0.004354	0.001679
5.853328	 0.004598	0.001853
5.866662	 0.004846	0.002178
5.879995	 0.005248	0.002574
5.893328	 0.005707	0.002900
5.906662	 0.006090	0.003078
5.919995	 0.006504	0.003179
5.933328	 0.007025	0.003335
5.946661	 0.007458	0.003618
5.959995	 0.007613	0.003985
5.973328	 0.007600	0.004314
5.986661	 0.007686	0.004507
5.999995	 0.007909	0.004564
6.013328	 0.008119	0.004578
6.026661	 0.008330	0.004672
6.039995	 0.008646	0.004907
6.053328	 0.008976	0.005254
6.066661	 0.009207	0.005598
6.079995	 0.009445	0.005840
6.093328	 0.009808	0.006011
6.106661	 0.010166	0.006128
6.119995	 0.010295	0.006119
6.133328	 0.010238	0.006036
6.146661	 0.010314	0.006067
6.159995	 0.010617	0.006280
6.173328	 0.010904	0.006542
6.186661	 0.011053	0.006704
6.199995	 0.011197	0.006763
6.213328	 0.011443	0.006833
6.226661	 0.011790	0.006997
6.239995	 0.012120	0.007237
6.253328	 0.012227	0.007494
6.266661	 0.012117	0.007695
6.279994	 0.012057	0.007788
6.293328	 0.012206	0.007861
6.306661	 0.012499	0.008045
6.319994	 0.012836	0.008230
6.333328	 0.013150	0.008243
6.346661	 0.013407	0.008228
6.359994	 0.013619	0.008393
6.373328	 0.013805	0.008643
6.386661	 0.013936	0.008859
6.399994	 0.013955	0.009134
6.413328	 0.013943	0.009456
6.426661	 0.014101	0.009619
6.439994	 0.014420	0.009614
6.453328	 0.014618	0.009651
6.466661	 0.014590	0.009766
6.479994	 0.014569	0.009793
6.493328	 0.014736	0.009703
6.506661	 0.014967	0.009686
6.519994	 0.015083	0.009842
6.533328	 0.015196	0.010008
6.546661	 0.015519	0.010062
6.559994	 0.015949	0.010095
6.573328	 0.016199	0.010195
6.586661	 0.016240	0.010322
6.599994	 0.016317	0.010427
6.613328	 0.016591	0.010494
6.626661	 0.016906	0.010570
6.639994	 0.017042	0.010777
6.653327	 0.017042	0.011058
6.666661	 0.017043	0.011158
6.679994	 0.017011	0.011039
6.693327	 0.016972	0.010945
6.706661	 0.017095	0.011027
6.719994	 0.017350	0.011206
6.733327	 0.017516	0.011356
6.746661	 0.017534	0.011439
6.759994	 0.017559	0.011502
6.773327	 0.017738	0.011624
6.786661	 0.018005	0.011848
6.799994	 0.018179	0.012126
6.813327	 0.018276	0.012273
6.826661	 0.018454	0.012159
6.839994	 0.018706	0.011956
6.853327	 0.018875	0.011909
6.866661	 0.018879	0.011983
6.879994	 0.018835	0.012039
6.893327	 0.018938	0.012125
6.906661	 0.019222	0.012383
6.919994	 0.019552	0.012786
6.933327	 0.019835	0.013129
6.946661	 0.020104	0.013273
6.959994	 0.020409	0.013280
6.973327	 0.020708	0.013253
6.986660	 0.020978	0.013271
6.999994	 0.021339	0.013427
7.013327	 0.021891	0.013730
7.026660	 0.022572	0.014097
7.039994	 0.023235	0.014441
7.053327	 0.023654	0.014634
7.066660	 0.023617	0.014585
7.079994	 0.023248	0.014367
7.093327	 0.022962	0.014151
7.106660	 0.022932	0.014072
7.119994	 0.022952	0.014176
7.133327	 0.022865	0.014364
7.146660	 0.022840	0.014470
7.159994	 0.023057	0.014483
7.173327	 0.023348	0.014512
7.186660	 0.023430	0.014587
7.199994	 0.023355	0.014705
7.213327	 0.023398	0.014919
7.226660	 0.023625	0.015224
7.239994	 0.023890	0.015462
7.253327	 0.024121	0.015469
7.266660	 0.024365	0.015324
7.279994	 0.024617	0.015275
7.293327	 0.024797	0.015397
7.306660	 0.024978	0.015541
7.319993	 0.025351	0.015605
7.333327	 0.025871	0.015636
7.346660	 0.026248	0.015721
7.359993	 0.026281	0.015872
7.373327	 0.026075	0.016010
7.386660	 0.025943	0.016078
7.399993	 0.026072	0.016069
7.413327	 0.026334	0.015970
7.426660	 0.026478	0.015839
7.439993	 0.026457	0.015792
7.453327	 0.026452	0.015865
7.466660	 0.026544	0.016055
7.479993	 0.026632	0.016320
7.493327	 0.026705	0.016542
7.506660	 0.026860	0.016687
7.519993	 0.027096	0.016807
7.533327	 0.027313	0.016880
7.546660	 0.027423	0.016861
7.559993	 0.027436	0.016769
7.573327	 0.027458	0.016660
7.586660	 0.027592	0.016633
7.599993	 0.027865	0.016759
7.613327	 0.028192	0.016942
7.626660	 0.028401	0.017020
7.639993	 0.028444	0.016997
7.653327	 0.028502	0.016981
7.666660	 0.028652	0.017006
7.679993	 0.028787	0.017074
7.693326	 0.028936	0.017201
7.706660	 0.029211	0.017365
7.719993	 0.029565	0.017548
7.733326	 0.029836	0.017755
7.746660	 0.029866	0.017953
7.759993	 0.029705	0.018063
7.773326	 0.029664	0.018069
7.786660	 0.029931	0.018051
7.799993	 0.030352	0.018064
7.813326	 0.030698	0.018086
7.826660	 0.030878	0.018107
7.839993	 0.030903	0.018156
7.853326	 0.030848	0.018220
7.866660	 0.030821	0.018259
7.879993	 0.030876	0.018305
7.893326	 0.030962	0.018390
7.906660	 0.030991	0.018450
7.919993	 0.030964	0.018458
7.933326	 0.031033	0.018465
7.946660	 0.031283	0.018470
7.959993	 0.031604	0.018450
7.973326	 0.031942	0.018461
7.986660	 0.032309	0.018580
7.999993	 0.032607	0.018776
8.013327	 0.032812	0.018965
8.026660	 0.033096	0.019110
8.039993	 0.033508	0.019193
8.053327	 0.033857	0.019231
8.066660	 0.034006	0.019257
8.079993	 0.034049	0.019236
8.093327	 0.034052	0.019158
8.106660	 0.033902	0.019082
8.119993	 0.033602	0.019014
8.133327	 0.033368	0.018943
8.146660	 0.033345	0.018961
8.159993	 0.033546	0.019135
8.173326	 0.033885	0.019345
8.186660	 0.034208	0.019490
8.199993	 0.034432	0.019640
8.213326	 0.034553	0.019799
8.226660	 0.034596	0.019848
8.239993	 0.034664	0.019797
8.253326	 0.034851	0.019790
8.266660	 0.035120	0.019908
8.279993	 0.035361	0.020064
8.293326	 0.035494	0.020125
8.306660	 0.035492	0.020157
8.319993	 0.035362	0.020267
8.333326	 0.035216	0.020373
8.346660	 0.035213	0.020386
8.359993	 0.035416	0.020349
8.373326	 0.035733	0.020299
8.386660	 0.035964	0.020250
8.399993	 0.036032	0.020249
8.413326	 0.036090	0.020294
8.426660	 0.036223	0.020313
8.439993	 0.036296	0.020261
8.453326	 0.036322	0.020174
8.466660	 0.036511	0.020155
8.479993	 0.036892	0.020253
8.493326	 0.037265	0.020397
8.506660	 0.037446	0.020522
8.519993	 0.037416	0.020644
8.533326	 0.037292	0.020743
8.546659	 0.037247	0.020705
8.559993	 0.037440	0.020565
8.573326	 0.037824	0.020583
8.586659	 0.038134	0.020870
8.599993	 0.038208	0.021199
8.613326	 0.038178	0.021339
8.626659	 0.038219	0.021324
8.639993	 0.038313	0.021295
8.653326	 0.038419	0.021293
8.666659	 0.038603	0.021331
8.679993	 0.038850	0.021462
8.693326	 0.039019	0.021665
8.706659	 0.039082	0.021889
8.719993	 0.039243	0.022173
8.733326	 0.039644	0.022471
8.746659	 0.040058	0.022598
8.759993	 0.040180	0.022521
8.773326	 0.040104	0.022389
8.786659	 0.040112	0.022328
8.799993	 0.040250	0.022380
8.813326	 0.040419	0.022492
8.826659	 0.040594	0.022597
8.839993	 0.040742	0.022685
8.853326	 0.040757	0.022712
8.866659	 0.040682	0.022627
8.879992	 0.040791	0.022537
8.893326	 0.041199	0.022591
8.906659	 0.041592	0.022752
8.919992	 0.041652	0.022855
8.933326	 0.041534	0.022828
8.946659	 0.041521	0.022761
8.959992	 0.041658	0.022754
8.973326	 0.041991	0.022855
8.986659	 0.042679	0.023108
8.999992	 0.043663	0.023470
9.013326	 0.044572	0.023777
9.026659	 0.045116	0.023941
9.039992	 0.045338	0.024056
9.053326	 0.045375	0.024228
9.066659	 0.045244	0.024407
9.079992	 0.044945	0.024479
9.093326	 0.044608	0.024430
9.106659	 0.044379	0.024313
9.119992	 0.044232	0.024143
9.133326	 0.044038	0.023990
9.146659	 0.043807	0.023925
9.159992	 0.043721	0.023885
9.173326	 0.043915	0.023820
9.186659	 0.044283	0.023829
9.199992	 0.044588	0.023964
9.213326	 0.044722	0.024117
9.226659	 0.044806	0.024196
9.239992	 0.044976	0.024263
9.253325	 0.045197	0.024379
9.266659	 0.045378	0.024479
9.279992	 0.045486	0.024512
9.293325	 0.045544	0.024513
9.306659	 0.045650	0.024533
9.319992	 0.045860	0.024636
9.333325	 0.046100	0.024860
9.346659	 0.046324	0.025103
9.359992	 0.046543	0.025211
9.373325	 0.046710	0.025165
9.386659	 0.046821	0.025080
9.399992	 0.046913	0.025045
9.413325	 0.046905	0.025049
9.426659	 0.046731	0.025021
9.439992	 0.046555	0.024982
9.453325	 0.046598	0.025033
9.466659	 0.046800	0.025149
9.479992	 0.046909	0.025196
9.493325	 0.046890	0.025218
9.506659	 0.046930	0.025355
9.519992	 0.047114	0.025508
9.533325	 0.047365	0.025534
9.546659	 0.047607	0.025529
9.559992	 0.047869	0.025624
9.573325	 0.048190	0.025774
9.586658	 0.048457	0.025893
9.599992	 0.048530	0.025939
9.613325	 0.048467	0.025896
9.626658	 0.048361	0.025833
9.639992	 0.048239	0.025881
9.653325	 0.048287	0.026077
9.666658	 0.048735	0.026361
9.679992	 0.049451	0.026713
9.693325	 0.050044	0.027115
9.706658	 0.050353	0.027399
9.719992	 0.050505	0.027396
9.733325	 0.050609	0.027210
9.746658	 0.050627	0.027121
9.759992	 0.050559	0.027209
9.773325	 0.050547	0.027253
9.786658	 0.050651	0.027042
9.799992	 0.050721	0.026675
9.813325	 0.050637	0.026465
9.826658	 0.050490	0.026546
9.839992	 0.050448	0.026761
9.853325	 0.050563	0.026903
9.866658	 0.050691	0.026883
9.879992	 0.050645	0.026742
9.893325	 0.050472	0.026581
9.906658	 0.050459	0.026545
9.919991	 0.050817	0.026742
9.933325	 0.051366	0.027030
9.946658	 0.051720	0.027088
9.959991	 0.051767	0.026864
9.973325	 0.051693	0.026647
9.986658	 0.051656	0.026635
9.999991	 0.051656	0.026699
10.013325	 0.051653	0.026696
10.026658	 0.051669	0.026734
10.039991	 0.051790	0.026918
10.053325	 0.052007	0.027124
10.066658	 0.052199	0.027211
10.079991	 0.052369	0.027224
10.093325	 0.052614	0.027274
10.106658	 0.052878	0.027352
10.119991	 0.053059	0.027372
10.133325	 0.053211	0.027326
10.146658	 0.053389	0.027285
10.159991	 0.053513	0.027346
10.173325	 0.053526	0.027589
10.186658	 0.053485	0.027939
10.199991	 0.053502	0.028192
10.213325	 0.053719	0.028279
10.226658	 0.054195	0.028377
10.239991	 0.054789	0.028615
10.253325	 0.055255	0.028872
10.266658	 0.055414	0.028983
10.279991	 0.055260	0.028929
10.293324	 0.054958	0.028727
10.306658	 0.054716	0.028405
10.319991	 0.054583	0.028103
10.333324	 0.054491	0.027989
10.346658	 0.054402	0.028028
10.359991	 0.054260	0.028028
10.373324	 0.054079	0.027913
10.386658	 0.054052	0.027781
10.399991	 0.054278	0.027734
10.413324	 0.054565	0.027788
10.426658	 0.054722	0.027865
10.439991	 0.054856	0.027855
10.453324	 0.055109	0.027756
10.466658	 0.055325	0.027636
10.479991	 0.055347	0.027562
10.493324	 0.055313	0.027611
10.506658	 0.055334	0.027748
10.519991	 0.055343	0.027779
10.533324	 0.055369	0.027670
10.546658	 0.055522	0.027611
10.559991	 0.055756	0.027651
10.573324	 0.055968	0.027629
10.586658	 0.056144	0.027456
10.599991	 0.056256	0.027253
10.613324	 0.056300	0.027187
10.626657	 0.056373	0.027301
10.639991	 0.056485	0.027526
10.653324	 0.056497	0.027743
10.666657	 0.056349	0.027811
10.679991	 0.056122	0.027671
10.693324	 0.055967	0.027438
10.706657	 0.056022	0.027320
10.719991	 0.056244	0.027380
10.733324	 0.056414	0.027422
10.746657	 0.056378	0.027239
10.759991	 0.056196	0.026945
10.773324	 0.056058	0.026848
10.786657	 0.056093	0.027032
10.799991	 0.056250	0.027258
10.813324	 0.056395	0.027291
10.826657	 0.056444	0.027150
10.839991	 0.056379	0.027012
10.853324	 0.056269	0.026999
10.866657	 0.056206	0.027077
10.879991	 0.056269	0.027139
10.893324	 0.056459	0.027096
10.906657	 0.056612	0.026927
10.919991	 0.056546	0.026740
10.933324	 0.056346	0.026657
10.946657	 0.056262	0.026636
10.959991	 0.056373	0.026591
10.973324	 0.056595	0.026559
10.986657	 0.056811	0.026564
10.999990	 0.056904	0.026556
11.013324	 0.056853	0.026540
11.026657	 0.056778	0.026556
11.039990	 0.056831	0.026597
11.053324	 0.057065	0.026604
11.066657	 0.057355	0.026559
11.079990	 0.057484	0.026515
11.093324	 0.057392	0.026468
11.106657	 0.057279	0.026346
11.119990	 0.057314	0.026173
11.133324	 0.057423	0.026092
11.146657	 0.057513	0.026142
11.159990	 0.057583	0.026199
11.173324	 0.057605	0.026154
11.186657	 0.057614	0.026041
11.199990	 0.057732	0.026000
11.213324	 0.057931	0.026106
11.226657	 0.058071	0.026233
11.239990	 0.058183	0.026212
11.253324	 0.058363	0.026082
11.266657	 0.058509	0.026025
11.279990	 0.058483	0.026098
11.293324	 0.058370	0.026137
11.306657	 0.058342	0.025979
11.319990	 0.058413	0.025703
11.333323	 0.058500	0.025535
11.346657	 0.058591	0.025573
11.359990	 0.058684	0.025750
11.373323	 0.058791	0.025991
11.386657	 0.059028	0.026228
11.399990	 0.059475	0.026380
11.413323	 0.059952	0.026457
11.426657	 0.060199	0.026491
11.439990	 0.060215	0.026403
11.453323	 0.060171	0.026136
11.466657	 0.060136	0.025809
11.479990	 0.060018	0.025579
11.493323	 0.059812	0.025462
11.506657	 0.059720	0.025371
11.519990	 0.059777	0.025271
11.533323	 0.059712	0.025187
11.546657	 0.059396	0.025100
11.559990	 0.059088	0.024961
11.573323	 0.059106	0.024763
11.586657	 0.059450	0.024579
11.599990	 0.059801	0.024508
11.613323	 0.059904	0.024568
11.626657	 0.059820	0.024686
11.639990	 0.059757	0.024773
11.653323	 0.059754	0.024809
11.666656	 0.059741	0.024851
11.679990	 0.059810	0.024915
11.693323	 0.060095	0.024933
11.706656	 0.060494	0.024889
11.719990	 0.060769	0.024869
11.733323	 0.060797	0.024916
11.746656	 0.060630	0.024946
11.759990	 0.060449	0.024884
11.773323	 0.060385	0.024767
11.786656	 0.060497	0.024664
11.799990	 0.060987	0.024658
11.813323	 0.062075	0.024863
11.826656	 0.063599	0.025274
11.839990	 0.064976	0.025683
11.853323	 0.065613	0.025850
11.866656	 0.065340	0.025655
11.879990	 0.064482	0.025212
11.893323	 0.063505	0.024765
11.906656	 0.062627	0.024438
11.919990	 0.061882	0.024256
11.933323	 0.061376	0.024207
11.946656	 0.061275	0.024165
11.959990	 0.061566	0.024010
11.973323	 0.061923	0.023809
11.986656	 0.062025	0.023699
11.999990	 0.061949	0.023663
12.013323	 0.061967	0.023585
12.026656	 0.062137	0.023419
12.039989	 0.062293	0.023239
12.053323	 0.062276	0.023179
12.066656	 0.062119	0.023327
12.079989	 0.062108	0.023630
12.093323	 0.062518	0.023895
12.106656	 0.063267	0.023966
12.119989	 0.063984	0.023856
12.133323	 0.064384	0.023651
12.146656	 0.064409	0.023420
12.159989	 0.064102	0.023244
12.173323	 0.063623	0.023182
12.186656	 0.063283	0.023158
12.199989	 0.063208	0.023065
12.213323	 0.063163	0.022893
12.226656	 0.062950	0.022657
12.239989	 0.062644	0.022369
12.253323	 0.062369	0.022122
12.266656	 0.062171	0.021981
12.279989	 0.062102	0.021876
12.293323	 0.062171	0.021749
12.306656	 0.062240	0.021655
12.319989	 0.062198	0.021619
12.333323	 0.062109	0.021560
12.346656	 0.062052	0.021454
12.359989	 0.062018	0.021416
12.373322	 0.062047	0.021530
12.386656	 0.062255	0.021714
12.399989	 0.062649	0.021833
12.413322	 0.063107	0.021837
12.426656	 0.063443	0.021701
12.439989	 0.063484	0.021403
12.453322	 0.063243	0.021050
12.466656	 0.062943	0.020861
12.479989	 0.062754	0.020875
12.493322	 0.062640	0.020919
12.506656	 0.062524	0.020863
12.519989	 0.062440	0.020699
12.533322	 0.062417	0.020446
12.546656	 0.062440	0.020217
12.559989	 0.062556	0.020204
12.573322	 0.062734	0.020407
12.586656	 0.062779	0.020568
12.599989	 0.062712	0.020507
12.613322	 0.062746	0.020317
12.626656	 0.062839	0.020162
12.639989	 0.062860	0.020098
12.653322	 0.062890	0.020109
12.666656	 0.062989	0.020173
12.679989	 0.063130	0.020268
12.693322	 0.063331	0.020350
12.706656	 0.063474	0.020379
12.719989	 0.063363	0.020318
12.733322	 0.063135	0.020182
12.746655	 0.063043	0.020101
12.759989	 0.063065	0.020137
12.773322	 0.063066	0.020153
12.786655	 0.063032	0.020053
12.799989	 0.063028	0.019916
12.813322	 0.063121	0.019868
12.826655	 0.063311	0.019941
12.839989	 0.063504	0.020024
12.853322	 0.063552	0.019991
12.866655	 0.063400	0.019869
12.879989	 0.063201	0.019768
12.893322	 0.063134	0.019740
12.906655	 0.063171	0.019805
12.919989	 0.063231	0.019939
12.933322	 0.063331	0.020031
12.946655	 0.063442	0.020013
12.959989	 0.063515	0.019955
12.973322	 0.063622	0.019927
12.986655	 0.063779	0.019935
12.999989	 0.063841	0.019969
13.013322	 0.063780	0.020000
13.026655	 0.063783	0.019974
13.039989	 0.063978	0.019933
13.053322	 0.064282	0.019972
13.066655	 0.064552	0.020023
13.079988	 0.064675	0.019927
13.093322	 0.064586	0.019727
13.106655	 0.064359	0.019593
13.119988	 0.064124	0.019571
13.133322	 0.063929	0.019624
13.146655	 0.063780	0.019722
13.159988	 0.063691	0.019756
13.173322	 0.063699	0.019634
13.186655	 0.063813	0.019478
13.199988	 0.063940	0.019472
13.213322	 0.063997	0.019607
13.226655	 0.064068	0.019767
13.239988	 0.064282	0.019869
13.253322	 0.064591	0.019873
13.266655	 0.064804	0.019811
13.279988	 0.064873	0.019779
13.293322	 0.064881	0.019792
13.306655	 0.064852	0.019748
13.319988	 0.064810	0.019645
13.333322	 0.064821	0.019622
13.346655	 0.064840	0.019754
13.359988	 0.064755	0.019930
13.373322	 0.064593	0.019992
13.386655	 0.064500	0.019914
13.399988	 0.064558	0.019759
13.413321	 0.064691	0.019601
13.426655	 0.064708	0.019531
13.439988	 0.064570	0.019569
13.453321	 0.064541	0.019632
13.466655	 0.064839	0.019689
13.479988	 0.065196	0.019764
13.493321	 0.065176	0.019819
13.506655	 0.064857	0.019793
13.519988	 0.064657	0.019682
13.533321	 0.064701	0.019537
13.546655	 0.064804	0.019432
13.559988	 0.064850	0.019400
13.573321	 0.064857	0.019409
13.586655	 0.064798	0.019395
13.599988	 0.064594	0.019333
13.613321	 0.064303	0.019274
13.626655	 0.064112	0.019278
13.639988	 0.064118	0.019320
13.653321	 0.064277	0.019308
13.666655	 0.064527	0.019219
13.679988	 0.064801	0.019145
13.693321	 0.064962	0.019168
13.706655	 0.064972	0.019225
13.719988	 0.064969	0.019203
13.733321	 0.064978	0.019072
13.746655	 0.064872	0.018908
13.759988	 0.064702	0.018814
13.773321	 0.064652	0.018828
13.786654	 0.064694	0.018920
13.799988	 0.064670	0.019056
13.813321	 0.064597	0.019211
13.826654	 0.064561	0.019331
13.839988	 0.064579	0.019343
13.853321	 0.064717	0.019215
13.866654	 0.065043	0.018968
13.879988	 0.065407	0.018684
13.893321	 0.065552	0.018504
13.906654	 0.065466	0.018449
13.919988	 0.065349	0.018397
13.933321	 0.065268	0.018319
13.946654	 0.065139	0.018294
13.959988	 0.065002	0.018302
13.973321	 0.064959	0.018242
13.986654	 0.065034	0.018135
13.999988	 0.065238	0.018124
14.013321	 0.065471	0.018258
14.026654	 0.065473	0.018427
14.039988	 0.065192	0.018546
14.053321	 0.064926	0.018618
14.066654	 0.064893	0.018631
14.079988	 0.064991	0.018596
14.093321	 0.065067	0.018581
14.106654	 0.065152	0.018570
14.119987	 0.065310	0.018534
14.133321	 0.065482	0.018529
14.146654	 0.065565	0.018544
14.159987	 0.065501	0.018487
14.173321	 0.065322	0.018359
14.186654	 0.065223	0.018267
14.199987	 0.065377	0.018273
14.213321	 0.065661	0.018329
14.226654	 0.065815	0.018379
14.239987	 0.065805	0.018442
14.253321	 0.065811	0.018573
14.266654	 0.065944	0.018786
14.279987	 0.066181	0.019009
14.293321	 0.066436	0.019149
14.306654	 0.066631	0.019183
14.319987	 0.066744	0.019148
14.333321	 0.066732	0.019104
14.346654	 0.066548	0.019059
14.359987	 0.066299	0.018931
14.373321	 0.066123	0.018727
14.386654	 0.066025	0.018649
14.399987	 0.065989	0.018799
14.413321	 0.066061	0.018963
14.426654	 0.066239	0.018928
14.439987	 0.066418	0.018787
14.453321	 0.066502	0.018728
14.466654	 0.066478	0.018757
14.479987	 0.066364	0.018745
14.493320	 0.066208	0.018595
14.506654	 0.066016	0.018353
14.519987	 0.065776	0.018171
14.533320	 0.065672	0.018157
14.546654	 0.065869	0.018287
14.559987	 0.066175	0.018461
14.573320	 0.066337	0.018553
14.586654	 0.066389	0.018489
14.599987	 0.066499	0.018337
14.613320	 0.066665	0.018252
14.626654	 0.066670	0.018306
14.639987	 0.066423	0.018436
14.653320	 0.066188	0.018513
14.666654	 0.066207	0.018452
14.679987	 0.066328	0.018299
14.693320	 0.066312	0.018196
14.706654	 0.066224	0.018187
14.719987	 0.066181	0.018187
14.733320	 0.066112	0.018160
14.746654	 0.066072	0.018129
14.759987	 0.066223	0.018036
14.773320	 0.066425	0.017866
14.786654	 0.066394	0.017733
14.799987	 0.066179	0.017676
14.813320	 0.066096	0.017646
14.826653	 0.066271	0.017702
14.839987	 0.066427	0.017851
14.853320	 0.066319	0.017945
14.866653	 0.066153	0.017934
14.879987	 0.066167	0.017912
14.893320	 0.066211	0.017933
14.906653	 0.066143	0.017971
14.919987	 0.066094	0.017972
14.933320	 0.066163	0.017895
14.946653	 0.066237	0.017735
14.959987	 0.066185	0.017567
14.973320	 0.066031	0.017536
14.986653	 0.065916	0.017659
14.999987	 0.065903	0.017772
15.013320	 0.065908	0.017747
15.026653	 0.065853	0.017605
15.039987	 0.065801	0.017460
15.053320	 0.065856	0.017408
15.066653	 0.065999	0.017379
15.079987	 0.066149	0.017224
15.093320	 0.066265	0.016989
15.106653	 0.066319	0.016840
15.119987	 0.066283	0.016787
15.133320	 0.066179	0.016778
15.146653	 0.066040	0.016852
15.159986	 0.065864	0.016960
15.173320	 0.065684	0.016940
15.186653	 0.065568	0.016739
15.199986	 0.065499	0.016458
15.213320	 0.065343	0.016169
15.226653	 0.065019	0.015866
15.239986	 0.064634	0.015544
15.253320	 0.064408	0.015212
15.266653	 0.064422	0.014885
15.279986	 0.064503	0.014609
15.293320	 0.064459	0.014439
15.306653	 0.064288	0.014396
15.319986	 0.064045	0.014481
15.333320	 0.063756	0.014634
15.346653	 0.063490	0.014668
15.359986	 0.063308	0.014466
15.373320	 0.063205	0.014158
15.386653	 0.063217	0.013952
15.399986	 0.063411	0.013902
15.413320	 0.063711	0.013981
15.426653	 0.064024	0.014190
15.439986	 0.064311	0.014450
15.453320	 0.064431	0.014613
15.466653	 0.064347	0.014653
15.479986	 0.064326	0.014675
15.493320	 0.064586	0.014764
15.506653	 0.064995	0.014922
15.519986	 0.065337	0.015134
15.533319	 0.065574	0.015385
15.546653	 0.065757	0.015609
15.559986	 0.065904	0.015715
15.573319	 0.065957	0.015746
15.586653	 0.065953	0.015835
15.599986	 0.066026	0.015984
15.613319	 0.066171	0.016072
15.626653	 0.066251	0.016050
15.639986	 0.066223	0.016010
15.653319	 0.066180	0.016056
15.666653	 0.066186	0.016151
15.679986	 0.066213	0.016159
15.693319	 0.066165	0.016098
15.706653	 0.066017	0.016144
15.719986	 0.065984	0.016300
15.733319	 0.066143	0.016362
15.746653	 0.066182	0.016265
15.759986	 0.065953	0.016172
15.773319	 0.065735	0.016198
15.786653	 0.065689	0.016255
15.799986	 0.065680	0.016216
15.813319	 0.065666	0.016094
15.826653	 0.065728	0.016004
15.839986	 0.065841	0.015971
15.853319	 0.065888	0.015904
15.866652	 0.065851	0.015799
15.879986	 0.065898	0.015792
15.893319	 0.066106	0.015956
15.906652	 0.066271	0.016194
15.919986	 0.066249	0.016360
15.933319	 0.066106	0.016393
15.946652	 0.065904	0.016271
15.959986	 0.065741	0.015993
15.973319	 0.065781	0.015681
15.986652	 0.065945	0.015501
15.999986	 0.065968	0.015441
16.013319	 0.065862	0.015406
16.026653	 0.065854	0.015395
16.039988	 0.066002	0.015479
16.053322	 0.066252	0.015661
16.066656	 0.066542	0.015848
16.079990	 0.066703	0.015926
16.093325	 0.066590	0.015877
16.106659	 0.066298	0.015805
16.119993	 0.066067	0.015789
16.133327	 0.066072	0.015818
16.146662	 0.066257	0.015867
16.159996	 0.066386	0.015910
16.173330	 0.066411	0.015939
16.186665	 0.066479	0.015983
16.199999	 0.066538	0.016011
16.213333	 0.066502	0.015963
16.226667	 0.066609	0.015905
16.240002	 0.067148	0.015933
16.253336	 0.067992	0.016032
16.266670	 0.068728	0.016205
16.280005	 0.069255	0.016532
16.293339	 0.069902	0.017033
16.306673	 0.071108	0.017827
16.320007	 0.074149	0.020324
16.333342	 0.082037	0.028045
16.346676	 0.095936	0.042704
16.360010	 0.109432	0.058095
16.373344	 0.112208	0.063696
16.386679	 0.101577	0.056692
16.400013	 0.084917	0.044461
16.413347	 0.070263	0.034746
16.426682	 0.059788	0.029244
16.440016	 0.051939	0.026142
16.453350	 0.045270	0.023910
16.466684	 0.039429	0.022109
16.480019	 0.034469	0.020772
16.493353	 0.030368	0.019874
16.506687	 0.027047	0.019226
16.520021	 0.024376	0.018635
16.533356	 0.022147	0.018060
16.546690	 0.020155	0.017552
16.560024	 0.018281	0.017127
16.573359	 0.016550	0.016725
16.586693	 0.015081	0.016248
16.600027	 0.013926	0.015660
16.613361	 0.013037	0.015064
16.626696	 0.012297	0.014557
16.640030	 0.011592	0.014100
16.653364	 0.010838	0.013585
16.666698	 0.010011	0.012956
16.680033	 0.009277	0.012300
16.693367	 0.008797	0.011766
16.706701	 0.008407	0.011314
16.720036	 0.007804	0.010737
16.733370	 0.006979	0.010023
16.746704	 0.006168	0.009325
16.760038	 0.005477	0.008634
16.773373	 0.004851	0.007891
16.786707	 0.004209	0.007210
16.800041	 0.003479	0.006681
16.813375	 0.002657	0.006167
16.826710	 0.001799	0.005485
16.840044	 0.000962	0.004651
16.853378	 0.000181	0.003832
16.866713	 -0.000526	0.003091
16.880047	 -0.001205	0.002349
16.893381	 -0.001937	0.001600
16.906715	 -0.002707	0.000911
16.920050	 -0.003343	0.000251
16.933384	 -0.003767	-0.000474
16.946718	 -0.004211	-0.001291
16.960052	 -0.004938	-0.002118
16.973387	 -0.005859	-0.002857
16.986721	 -0.006606	-0.003515
17.000055	 -0.007010	-0.004159
17.013390	 -0.007352	-0.004800
17.026724	 -0.007919	-0.005387
17.040058	 -0.008555	-0.005835
17.053392	 -0.008959	-0.006123
17.066727	 -0.009123	-0.006395
17.080061	 -0.009247	-0.006787
17.093395	 -0.009478	-0.007209
17.106730	 -0.009818	-0.007520
17.120064	 -0.010120	-0.007727
17.133398	 -0.010183	-0.007882
17.146732	 -0.009981	-0.008003
17.160067	 -0.009654	-0.008083
17.173401	 -0.009326	-0.008097
17.186735	 -0.009123	-0.008023
17.200069	 -0.009116	-0.007865
17.213404	 -0.009176	-0.007644
17.226738	 -0.009073	-0.007406
17.240072	 -0.008713	-0.007216
17.253407	 -0.008241	-0.007025
17.266741	 -0.007827	-0.006719
17.280075	 -0.007445	-0.006285
17.293409	 -0.007023	-0.005802
17.306744	 -0.006606	-0.005371
17.320078	 -0.006257	-0.005067
17.333412	 -0.005954	-0.004837
17.346746	 -0.005652	-0.004576
17.360081	 -0.005432	-0.004316
17.373415	 -0.005380	-0.004145
17.386749	 -0.005352	-0.004043
17.400084	 -0.005141	-0.003955
17.413418	 -0.004765	-0.003873
17.426752	 -0.004363	-0.003762
17.440086	 -0.004021	-0.003565
17.453421	 -0.003760	-0.003312
17.466755	 -0.003607	-0.003109
17.480089	 -0.003593	-0.002992
17.493423	 -0.003645	-0.002895
17.506758	 -0.003637	-0.002797
17.520092	 -0.003578	-0.002736
17.533426	 -0.003554	-0.002655
17.546761	 -0.003534	-0.002498
17.560095	 -0.003420	-0.002349
17.573429	 -0.003217	-0.002308
17.586763	 -0.003049	-0.002341
17.600098	 -0.002974	-0.002303
17.613432	 -0.002963	-0.002160
17.626766	 -0.003018	-0.002084
17.640100	 -0.003137	-0.002185
17.653435	 -0.003269	-0.002301
17.666769	 -0.003396	-0.002291
17.680103	 -0.003428	-0.002254
17.693438	 -0.003198	-0.002267
17.706772	 -0.002842	-0.002241
17.720106	 -0.002682	-0.002121
17.733440	 -0.002719	-0.002012
17.746775	 -0.002828	-0.002054
17.760109	 -0.003047	-0.002231
17.773443	 -0.003282	-0.002400
17.786777	 -0.003313	-0.002511
17.800112	 -0.003237	-0.002598
17.813446	 -0.003316	-0.002646
17.826780	 -0.003477	-0.002640
17.840115	 -0.003481	-0.002613
17.853449	 -0.003334	-0.002576
17.866783	 -0.003215	-0.002530
17.880117	 -0.003212	-0.002508
17.893452	 -0.003300	-0.002515
17.906786	 -0.003443	-0.002535
17.920120	 -0.003594	-0.002593
17.933455	 -0.003672	-0.002697
17.946789	 -0.003639	-0.002766
17.960123	 -0.003546	-0.002740
17.973457	 -0.003492	-0.002692
17.986792	 -0.003542	-0.002705
18.000126	 -0.003651	-0.002742
18.013460	 -0.003726	-0.002735
18.026794	 -0.003774	-0.002663
18.040129	 -0.003814	-0.002524
18.053463	 -0.003786	-0.002413
18.066797	 -0.003654	-0.002479
18.080132	 -0.003441	-0.002691
18.093466	 -0.003199	-0.002868
18.106800	 -0.003053	-0.002913
18.120134	 -0.003100	-0.002844
18.133469	 -0.003252	-0.002751
18.146803	 -0.003320	-0.002707
18.160137	 -0.003220	-0.002679
18.173471	 -0.003091	-0.002622
18.186806	 -0.003118	-0.002559
18.200140	 -0.003239	-0.002517
18.213474	 -0.003274	-0.002492
18.226809	 -0.003237	-0.002492
18.240143	 -0.003242	-0.002530
18.253477	 -0.003268	-0.002602
18.266811	 -0.003218	-0.002643
18.280146	 -0.003083	-0.002605
18.293480	 -0.002957	-0.002560
18.306814	 -0.002938	-0.002590
18.320148	 -0.003040	-0.002641
18.333483	 -0.003166	-0.002629
18.346817	 -0.003225	-0.002583
18.360151	 -0.003256	-0.002562
18.373486	 -0.003316	-0.002549
18.386820	 -0.003407	-0.002538
18.400154	 -0.003452	-0.002576
18.413488	 -0.003376	-0.002660
18.426823	 -0.003248	-0.002732
18.440157	 -0.003197	-0.002750
18.453491	 -0.003266	-0.002670
18.466825	 -0.003379	-0.002497
18.480160	 -0.003434	-0.002376
18.493494	 -0.003378	-0.002417
18.506828	 -0.003203	-0.002545
18.520163	 -0.003010	-0.002680
18.533497	 -0.002966	-0.002805
18.546831	 -0.003064	-0.002863
18.560165	 -0.003153	-0.002807
18.573500	 -0.003232	-0.002715
18.586834	 -0.003409	-0.002677
18.600168	 -0.003632	-0.002697
18.613503	 -0.003720	-0.002720
18.626837	 -0.003645	-0.002741
18.640171	 -0.003608	-0.002803
18.653505	 -0.003725	-0.002859
18.666840	 -0.003830	-0.002850
18.680174	 -0.003760	-0.002834
18.693508	 -0.003578	-0.002812
18.706842	 -0.003414	-0.002681
18.720177	 -0.003359	-0.002490
18.733511	 -0.003423	-0.002436
18.746845	 -0.003477	-0.002554
18.760180	 -0.003448	-0.002671
18.773514	 -0.003472	-0.002642
18.786848	 -0.003598	-0.002490
18.800182	 -0.003662	-0.002345
18.813517	 -0.003608	-0.002300
18.826851	 -0.003604	-0.002332
18.840185	 -0.003720	-0.002389
18.853519	 -0.003772	-0.002447
18.866854	 -0.003609	-0.002494
18.880188	 -0.003361	-0.002603
18.893522	 -0.003276	-0.002823
18.906857	 -0.003407	-0.003018
18.920191	 -0.003577	-0.003060
18.933525	 -0.003659	-0.002979
18.946859	 -0.003712	-0.002854
18.960194	 -0.003789	-0.002746
18.973528	 -0.003808	-0.002663
18.986862	 -0.003755	-0.002587
19.000196	 -0.003722	-0.002571
19.013531	 -0.003700	-0.002636
19.026865	 -0.003607	-0.002702
19.040199	 -0.003446	-0.002738
19.053534	 -0.003290	-0.002769
19.066868	 -0.003230	-0.002765
19.080202	 -0.003302	-0.002681
19.093536	 -0.003396	-0.002530
19.106871	 -0.003360	-0.002389
19.120205	 -0.003205	-0.002358
19.133539	 -0.003095	-0.002398
19.146873	 -0.003122	-0.002381
19.160208	 -0.003226	-0.002326
19.173542	 -0.003373	-0.002368
19.186876	 -0.003578	-0.002493
19.200211	 -0.003757	-0.002611
19.213545	 -0.003805	-0.002720
19.226879	 -0.003739	-0.002794
19.240213	 -0.003628	-0.002776
19.253548	 -0.003494	-0.002738
19.266882	 -0.003389	-0.002761
19.280216	 -0.003376	-0.002797
19.293550	 -0.003412	-0.002785
19.306885	 -0.003418	-0.002766
19.320219	 -0.003404	-0.002800
19.333553	 -0.003468	-0.002887
19.346888	 -0.003647	-0.002999
19.360222	 -0.003778	-0.003114
19.373556	 -0.003715	-0.003190
19.386890	 -0.003592	-0.003203
19.400225	 -0.003572	-0.003180
19.413559	 -0.003589	-0.003147
19.426893	 -0.003571	-0.003110
19.440228	 -0.003576	-0.003055
19.453562	 -0.003635	-0.002949
19.466896	 -0.003723	-0.002831
19.480230	 -0.003838	-0.002787
19.493565	 -0.003945	-0.002796
19.506899	 -0.003935	-0.002804
19.520233	 -0.003766	-0.002834
19.533567	 -0.003584	-0.002872
19.546902	 -0.003549	-0.002835
19.560236	 -0.003664	-0.002728
19.573570	 -0.003801	-0.002705
19.586905	 -0.003848	-0.002845
19.600239	 -0.003840	-0.003015
19.613573	 -0.003880	-0.003119
19.626907	 -0.003946	-0.003205
19.640242	 -0.003941	-0.003248
19.653576	 -0.003875	-0.003163
19.666910	 -0.003811	-0.003003
19.680244	 -0.003731	-0.002924
19.693579	 -0.003632	-0.002960
19.706913	 -0.003582	-0.002989
19.720247	 -0.003586	-0.002952
19.733582	 -0.003562	-0.002927
19.746916	 -0.003502	-0.002966
19.760250	 -0.003527	-0.003028
19.773584	 -0.003651	-0.003039
19.786919	 -0.003740	-0.002976
19.800253	 -0.003780	-0.002922
19.813587	 -0.003850	-0.002939
19.826921	 -0.003896	-0.002958
19.840256	 -0.003833	-0.002908
19.853590	 -0.003705	-0.002830
19.866924	 -0.003584	-0.002820
19.880259	 -0.003456	-0.002901
19.893593	 -0.003375	-0.002981
19.906927	 -0.003501	-0.003034
19.920261	 -0.003761	-0.003085
19.933596	 -0.003899	-0.003069
19.946930	 -0.003931	-0.002948
19.960264	 -0.004027	-0.002821
19.973598	 -0.004145	-0.002790
19.986933	 -0.004170	-0.002858

*------------------------ End of raw data
Results for Channel	1	=	242.00	nm
Title:	Report Title
Run File:	C:\HPLC\PET 2025\2025.01.13\bm29_60c_pw002.run
--------------
Injection Info
--------------
Method:	C:\METODOS EQUIPO 2 2023-2024\20241201 PET_Calibrado TPA MHET BHET DIMER.mth
Sample:	BM29_60C_pw
Injection Date:	Tue Jan 14 14:58:47 2025
Manual injection
Operator:	Paloma
Instrument:	3
Notes:	
---------
Misc Info
---------
Workstation:	HPLC
Bus Address:	44
Run Time:	0.000	to	20.000	min.
-----------
Recalc Info
-----------
Recalc Method:	c:\metodos equipo 2 2023-2024\20241201 pet_calibrado tpa mhet bhet dimer.mth
Recalc Date:	Tue Jan 14 15:34:19 2025
Operator:	Paloma
Instrument:	3
Notes:	
Sample Rate:	5.000 Hz.
Measurement Type:	1 = Area
Calculation Type:	4 = ExtStd
Normalize Results:	No
------------------------
Peak Info for Channel 1
------------------------
2 Peaks (tR	Timeoffset	RRT	Sepcode	Width	Counts	Result	Name)
7.070	0.049	0.0000	BB	19.76	103042	1.861976	MHET (uM)
9.055	-0.055	0.0000	BB	37.72	150733	2.656533	DIMER (uM)

Results for Channel	2	=	260.00	nm
Title:	Report Title
Run File:	C:\HPLC\PET 2025\2025.01.13\bm29_60c_pw002.run
--------------
Injection Info
--------------
Method:	C:\METODOS EQUIPO 2 2023-2024\20241201 PET_Calibrado TPA MHET BHET DIMER.mth
Sample:	BM29_60C_pw
Injection Date:	Tue Jan 14 14:58:47 2025
Manual injection
Operator:	Paloma
Instrument:	3
Notes:	
---------
Misc Info
---------
Workstation:	HPLC
Bus Address:	44
Run Time:	0.000	to	20.000	min.
-----------
Recalc Info
-----------
Recalc Method:	C:\METODOS EQUIPO 2 2023-2024\20241201 PET_Calibrado TPA MHET BHET DIMER.mth
Recalc Date:	Tue Jan 14 15:18:53 2025
Operator:	Paloma
Instrument:	3
Notes:	
Sample Rate:	5.000 Hz.
Measurement Type:	1 = Area
Calculation Type:	4 = ExtStd
Normalize Results:	No
------------------------
Peak Info for Channel 2
------------------------
4 Peaks (tR	Timeoffset	RRT	Sepcode	Width	Counts	Result	Name)
1.474	0.000	0.0000	BP	4.46	3927380	0.000000	
1.680	0.000	0.0000	PP	0.00	521399	0.000000	
1.956	0.000	0.0000	PB	0.00	2372864	0.000000	
3.396	0.000	0.0000	BB	2.86	19695	0.000000	
