# Supplementary material for: Engineering Escherichia coli for polyethylene terephthalate powder biodegradation via recoding of an outer membrane protein
Source: iScience. 2026 Jan 2;29(2):114621. doi: 10.1016/j.isci.2025.114621 (PMC12860643; doi:10.1016/j.isci.2025.114621)
Supplement: Data S2. Raw HPLC and UHPLC-MS data — (A) Unprocessed HPLC data files supporting Figures 4, S3, S5, Tables 1 and S4. Files are provided in.txt format corresponding to the data extracted with Varian ProStar software (Varian Inc., Palo Alto, California, USA). Each file contains absorbance values (in arbitrary units) recorded over time under the analytical conditions described in STAR Methods. (B) Raw UHPLC-MS files supporting Figure S4. The chromatograms and mass spectrometry data can be analyzed with the software MassLynx V4.1 (Waters) to obtain the mass spectra of the oligomers TET and TETE. Analytical conditions described in STAR Methods. (A and B) The unprocessed HPLC and UHPLC-MS files have been deposited at Zenodo under the identifier https://zenodo.org/records/17578239. [file mmc5.zip › Data S2/A. HPLC/Figure S3/EfeOm pPET 60_3.TXT]

File	C:\HPLC\PET 2025\2025.01.13\bm29_60c_pw004.run	Filetype	63
WTOASCII Parameters:	C:\star\WTOASCII.TXT
 2 channels
   Channel	 1	242.00	nm	in AU
   Channel	 2	260.00	nm	in AU
Base rate 5.0000 Hz	Bunch 2	Effective rate 5.00000 Hz.	T = 0.003333 min.
6000 points	from	0.000	to	20.000	minutes
Sampling every 4 point(s)
Printing points from	0.000	to	20.000 min, point 0 to 5999
Channels	1	to	2
0.000000	 0.000000	0.000000
0.013333	 0.000022	-0.000279
0.026667	 -0.000263	-0.000659
0.040000	 -0.000669	-0.000832
0.053333	 -0.000826	-0.000595
0.066667	 -0.000627	-0.000198
0.080000	 -0.000361	0.000031
0.093333	 -0.000322	0.000054
0.106667	 -0.000420	0.000028
0.120000	 -0.000409	0.000061
0.133333	 -0.000300	0.000142
0.146667	 -0.000241	0.000227
0.160000	 -0.000265	0.000237
0.173333	 -0.000347	0.000103
0.186667	 -0.000451	-0.000102
0.200000	 -0.000560	-0.000219
0.213333	 -0.000682	-0.000207
0.226667	 -0.000761	-0.000170
0.240000	 -0.000690	-0.000200
0.253333	 -0.000472	-0.000240
0.266667	 -0.000295	-0.000179
0.280000	 -0.000304	0.000004
0.293333	 -0.000359	0.000235
0.306667	 -0.000282	0.000430
0.320000	 -0.000129	0.000589
0.333333	 -0.000028	0.000749
0.346667	 -0.000025	0.000870
0.360000	 -0.000109	0.000910
0.373333	 -0.000204	0.000921
0.386667	 -0.000191	0.000941
0.400000	 -0.000047	0.000955
0.413333	 0.000084	0.000992
0.426667	 0.000010	0.001080
0.440000	 -0.000251	0.001148
0.453333	 -0.000419	0.001115
0.466666	 -0.000348	0.001021
0.480000	 -0.000234	0.000950
0.493333	 -0.000195	0.000882
0.506666	 -0.000070	0.000768
0.520000	 0.000165	0.000663
0.533333	 0.000321	0.000633
0.546666	 0.000300	0.000671
0.560000	 0.000140	0.000748
0.573333	 -0.000033	0.000853
0.586666	 -0.000029	0.000919
0.600000	 0.000161	0.000839
0.613333	 0.000284	0.000662
0.626666	 0.000175	0.000576
0.640000	 -0.000030	0.000670
0.653333	 -0.000086	0.000881
0.666666	 0.000074	0.001080
0.680000	 0.000319	0.001123
0.693333	 0.000498	0.001008
0.706666	 0.000517	0.000885
0.720000	 0.000365	0.000856
0.733333	 0.000138	0.000877
0.746666	 -0.000027	0.000849
0.760000	 -0.000027	0.000764
0.773333	 0.000118	0.000694
0.786666	 0.000225	0.000679
0.800000	 0.000153	0.000748
0.813333	 -0.000071	0.000941
0.826666	 -0.000326	0.001162
0.839999	 -0.000411	0.001242
0.853333	 -0.000209	0.001146
0.866666	 0.000099	0.000941
0.879999	 0.000257	0.000723
0.893333	 0.000205	0.000598
0.906666	 0.000034	0.000616
0.919999	 -0.000147	0.000760
0.933333	 -0.000271	0.000926
0.946666	 -0.000309	0.000954
0.959999	 -0.000249	0.000830
0.973333	 -0.000183	0.000690
0.986666	 -0.000247	0.000594
0.999999	 -0.000416	0.000539
1.013333	 -0.000543	0.000537
1.026666	 -0.000553	0.000546
1.039999	 -0.000451	0.000507
1.053333	 -0.000283	0.000462
1.066666	 -0.000114	0.000492
1.079999	 0.000036	0.000601
1.093333	 0.000112	0.000716
1.106666	 0.000017	0.000753
1.119999	 -0.000193	0.000687
1.133333	 -0.000336	0.000562
1.146666	 -0.000350	0.000444
1.159999	 -0.000323	0.000409
1.173333	 -0.000316	0.000493
1.186666	 -0.000342	0.000633
1.199999	 -0.000407	0.000732
1.213333	 -0.000454	0.000766
1.226666	 -0.000412	0.000763
1.239999	 -0.000280	0.000719
1.253332	 -0.000109	0.000641
1.266666	 0.000052	0.000587
1.279999	 0.000200	0.000596
1.293332	 0.000343	0.000627
1.306666	 0.000464	0.000627
1.319999	 0.000503	0.000605
1.333332	 0.000434	0.000610
1.346666	 0.000278	0.000620
1.359999	 0.000049	0.000556
1.373332	 -0.000198	0.000426
1.386666	 -0.000344	0.000332
1.399999	 0.000721	0.000782
1.413332	 0.009571	0.004260
1.426666	 0.040956	0.015013
1.439999	 0.104900	0.033267
1.453332	 0.188149	0.051733
1.466666	 0.260614	0.062019
1.479999	 0.301978	0.061716
1.493332	 0.312788	0.053247
1.506666	 0.303654	0.039510
1.519999	 0.284262	0.022594
1.533332	 0.261401	0.004872
1.546666	 0.239913	-0.010399
1.559999	 0.222373	-0.020389
1.573332	 0.208969	-0.024484
1.586666	 0.198445	-0.024300
1.599999	 0.189163	-0.022169
1.613332	 0.179992	-0.019753
1.626665	 0.170642	-0.017692
1.639999	 0.161189	-0.015996
1.653332	 0.151621	-0.014547
1.666665	 0.141821	-0.013459
1.679999	 0.131724	-0.013101
1.693332	 0.121384	-0.013732
1.706665	 0.110991	-0.015182
1.719999	 0.100941	-0.016899
1.733332	 0.091655	-0.018337
1.746665	 0.083212	-0.019367
1.759999	 0.075400	-0.020146
1.773332	 0.068075	-0.020643
1.786665	 0.061264	-0.020631
1.799999	 0.054975	-0.019949
1.813332	 0.049184	-0.018531
1.826665	 0.043970	-0.016392
1.839999	 0.039398	-0.013646
1.853332	 0.035466	-0.010488
1.866665	 0.032182	-0.007129
1.879999	 0.029397	-0.003748
1.893332	 0.026860	-0.000526
1.906665	 0.024517	0.002224
1.919999	 0.022299	0.004161
1.933332	 0.019965	0.005237
1.946665	 0.017485	0.005688
1.959998	 0.015111	0.005693
1.973332	 0.012988	0.005339
1.986665	 0.011038	0.004777
1.999998	 0.009193	0.004106
2.013332	 0.007542	0.003309
2.026665	 0.006206	0.002485
2.039999	 0.005201	0.001878
2.053332	 0.004503	0.001615
2.066665	 0.004060	0.001532
2.079998	 0.003733	0.001381
2.093332	 0.003373	0.001153
2.106665	 0.002938	0.000974
2.119998	 0.002491	0.000868
2.133332	 0.002117	0.000793
2.146665	 0.001845	0.000705
2.159998	 0.001629	0.000570
2.173332	 0.001411	0.000406
2.186665	 0.001193	0.000297
2.199998	 0.001027	0.000263
2.213332	 0.000893	0.000193
2.226665	 0.000700	0.000057
2.239998	 0.000524	0.000009
2.253332	 0.000525	0.000130
2.266665	 0.000627	0.000249
2.279998	 0.000659	0.000225
2.293332	 0.000620	0.000154
2.306665	 0.000539	0.000155
2.319998	 0.000393	0.000236
2.333332	 0.000229	0.000364
2.346665	 0.000136	0.000486
2.359998	 0.000145	0.000529
2.373332	 0.000260	0.000449
2.386665	 0.000420	0.000304
2.399998	 0.000456	0.000206
2.413332	 0.000286	0.000174
2.426665	 0.000022	0.000119
2.439998	 -0.000153	0.000007
2.453331	 -0.000141	-0.000064
2.466665	 0.000011	-0.000033
2.479998	 0.000203	0.000048
2.493331	 0.000340	0.000146
2.506665	 0.000289	0.000249
2.519998	 -0.000001	0.000293
2.533331	 -0.000316	0.000234
2.546665	 -0.000396	0.000138
2.559998	 -0.000288	0.000100
2.573331	 -0.000196	0.000147
2.586665	 -0.000126	0.000232
2.599998	 0.000025	0.000296
2.613331	 0.000197	0.000313
2.626665	 0.000293	0.000292
2.639998	 0.000304	0.000272
2.653331	 0.000231	0.000234
2.666665	 0.000135	0.000115
2.679998	 0.000149	-0.000023
2.693331	 0.000266	-0.000011
2.706665	 0.000321	0.000170
2.719998	 0.000195	0.000350
2.733331	 -0.000040	0.000427
2.746665	 -0.000192	0.000437
2.759998	 -0.000206	0.000412
2.773331	 -0.000154	0.000351
2.786664	 -0.000061	0.000272
2.799998	 0.000031	0.000223
2.813331	 0.000010	0.000218
2.826664	 -0.000154	0.000215
2.839998	 -0.000291	0.000155
2.853331	 -0.000226	0.000067
2.866664	 -0.000063	0.000056
2.879998	 -0.000083	0.000128
2.893331	 -0.000328	0.000150
2.906664	 -0.000511	0.000107
2.919998	 -0.000424	0.000186
2.933331	 -0.000201	0.000410
2.946664	 -0.000095	0.000484
2.959998	 -0.000230	0.000278
2.973331	 -0.000512	0.000059
2.986664	 -0.000712	0.000023
2.999998	 -0.000729	0.000063
3.013331	 -0.000631	0.000066
3.026664	 -0.000505	0.000033
3.039998	 -0.000423	-0.000017
3.053331	 -0.000391	-0.000053
3.066664	 -0.000357	-0.000059
3.079998	 -0.000330	-0.000043
3.093331	 -0.000346	-0.000003
3.106664	 -0.000361	0.000059
3.119998	 -0.000341	0.000112
3.133331	 -0.000346	0.000129
3.146664	 -0.000452	0.000125
3.159997	 -0.000631	0.000114
3.173331	 -0.000766	0.000080
3.186664	 -0.000774	0.000029
3.199997	 -0.000627	0.000021
3.213331	 -0.000349	0.000104
3.226664	 -0.000060	0.000257
3.239997	 0.000090	0.000417
3.253331	 0.000065	0.000504
3.266664	 -0.000018	0.000510
3.279997	 -0.000011	0.000469
3.293331	 0.000081	0.000326
3.306664	 0.000133	0.000075
3.319997	 0.000082	-0.000123
3.333331	 -0.000072	-0.000184
3.346664	 -0.000361	-0.000215
3.359997	 -0.000737	-0.000267
3.373331	 -0.001034	-0.000235
3.386664	 -0.001130	-0.000065
3.399997	 -0.001033	0.000089
3.413331	 -0.000861	0.000048
3.426664	 -0.000801	-0.000168
3.439997	 -0.000947	-0.000378
3.453331	 -0.001143	-0.000445
3.466664	 -0.001138	-0.000410
3.479997	 -0.000974	-0.000404
3.493330	 -0.000937	-0.000485
3.506664	 -0.001104	-0.000584
3.519997	 -0.001248	-0.000620
3.533330	 -0.001199	-0.000602
3.546664	 -0.001030	-0.000563
3.559997	 -0.000921	-0.000525
3.573330	 -0.000996	-0.000523
3.586664	 -0.001208	-0.000553
3.599997	 -0.001378	-0.000569
3.613330	 -0.001412	-0.000559
3.626664	 -0.001390	-0.000562
3.639997	 -0.001394	-0.000594
3.653330	 -0.001379	-0.000632
3.666664	 -0.001326	-0.000643
3.679997	 -0.001321	-0.000585
3.693330	 -0.001381	-0.000438
3.706664	 -0.001475	-0.000300
3.719997	 -0.001634	-0.000284
3.733330	 -0.001752	-0.000332
3.746664	 -0.001604	-0.000323
3.759997	 -0.001260	-0.000325
3.773330	 -0.001023	-0.000458
3.786664	 -0.001006	-0.000638
3.799997	 -0.001105	-0.000733
3.813330	 -0.001221	-0.000801
3.826663	 -0.001350	-0.000907
3.839997	 -0.001526	-0.000942
3.853330	 -0.001721	-0.000831
3.866663	 -0.001844	-0.000694
3.879997	 -0.001823	-0.000678
3.893330	 -0.001673	-0.000758
3.906663	 -0.001510	-0.000807
3.919997	 -0.001413	-0.000792
3.933330	 -0.001333	-0.000778
3.946663	 -0.001264	-0.000772
3.959997	 -0.001309	-0.000726
3.973330	 -0.001475	-0.000651
3.986663	 -0.001629	-0.000640
3.999997	 -0.001651	-0.000716
4.013330	 -0.001538	-0.000799
4.026663	 -0.001413	-0.000863
4.039997	 -0.001432	-0.000949
4.053330	 -0.001584	-0.001047
4.066663	 -0.001701	-0.001110
4.079997	 -0.001720	-0.001133
4.093330	 -0.001769	-0.001179
4.106663	 -0.001919	-0.001309
4.119997	 -0.002037	-0.001470
4.133330	 -0.002009	-0.001537
4.146663	 -0.001909	-0.001479
4.159997	 -0.001862	-0.001366
4.173330	 -0.001844	-0.001253
4.186663	 -0.001739	-0.001132
4.199996	 -0.001581	-0.001008
4.213330	 -0.001581	-0.000939
4.226663	 -0.001797	-0.000950
4.239996	 -0.001969	-0.000968
4.253330	 -0.001914	-0.000921
4.266663	 -0.001818	-0.000840
4.279996	 -0.001884	-0.000826
4.293330	 -0.001977	-0.000920
4.306663	 -0.001905	-0.001046
4.319996	 -0.001696	-0.001126
4.333330	 -0.001527	-0.001183
4.346663	 -0.001564	-0.001245
4.359996	 -0.001783	-0.001242
4.373330	 -0.002033	-0.001144
4.386663	 -0.002210	-0.001045
4.399996	 -0.002226	-0.001034
4.413330	 -0.002085	-0.001118
4.426663	 -0.001883	-0.001256
4.439996	 -0.001654	-0.001363
4.453330	 -0.001442	-0.001339
4.466663	 -0.001352	-0.001167
4.479996	 -0.001410	-0.000945
4.493330	 -0.001572	-0.000820
4.506663	 -0.001782	-0.000874
4.519996	 -0.001970	-0.001055
4.533329	 -0.002079	-0.001219
4.546663	 -0.002078	-0.001289
4.559996	 -0.001947	-0.001308
4.573329	 -0.001764	-0.001289
4.586663	 -0.001672	-0.001212
4.599996	 -0.001732	-0.001131
4.613329	 -0.001906	-0.001139
4.626663	 -0.002099	-0.001189
4.639996	 -0.002167	-0.001179
4.653329	 -0.002057	-0.001139
4.666663	 -0.001937	-0.001132
4.679996	 -0.001958	-0.001166
4.693329	 -0.002009	-0.001243
4.706663	 -0.001956	-0.001356
4.719996	 -0.001869	-0.001464
4.733329	 -0.001834	-0.001453
4.746663	 -0.001810	-0.001256
4.759996	 -0.001805	-0.000998
4.773329	 -0.001899	-0.000833
4.786663	 -0.002065	-0.000791
4.799996	 -0.002187	-0.000868
4.813329	 -0.002236	-0.001053
4.826663	 -0.002200	-0.001249
4.839996	 -0.002014	-0.001354
4.853329	 -0.001792	-0.001363
4.866663	 -0.001775	-0.001333
4.879996	 -0.001984	-0.001296
4.893329	 -0.002250	-0.001229
4.906662	 -0.002450	-0.001142
4.919996	 -0.002517	-0.001102
4.933329	 -0.002452	-0.001172
4.946662	 -0.002350	-0.001368
4.959996	 -0.002267	-0.001600
4.973329	 -0.002195	-0.001720
4.986662	 -0.002162	-0.001709
4.999996	 -0.002164	-0.001685
5.013329	 -0.002166	-0.001688
5.026662	 -0.002172	-0.001658
5.039996	 -0.002117	-0.001588
5.053329	 -0.001958	-0.001498
5.066662	 -0.001824	-0.001374
5.079996	 -0.001809	-0.001215
5.093329	 -0.001795	-0.001057
5.106662	 -0.001689	-0.000961
5.119996	 -0.001595	-0.000943
5.133329	 -0.001603	-0.000940
5.146662	 -0.001656	-0.000925
5.159996	 -0.001710	-0.000958
5.173329	 -0.001765	-0.001029
5.186662	 -0.001750	-0.001012
5.199996	 -0.001625	-0.000848
5.213329	 -0.001514	-0.000653
5.226662	 -0.001541	-0.000589
5.239995	 -0.001634	-0.000694
5.253329	 -0.001718	-0.000854
5.266662	 -0.001817	-0.000908
5.279995	 -0.001896	-0.000816
5.293329	 -0.001939	-0.000784
5.306662	 -0.002004	-0.000977
5.319995	 -0.002012	-0.001240
5.333329	 -0.001849	-0.001364
5.346662	 -0.001694	-0.001347
5.359995	 -0.001769	-0.001283
5.373329	 -0.001890	-0.001247
5.386662	 -0.001798	-0.001292
5.399995	 -0.001612	-0.001373
5.413329	 -0.001532	-0.001362
5.426662	 -0.001498	-0.001244
5.439995	 -0.001418	-0.001149
5.453329	 -0.001318	-0.001183
5.466662	 -0.001255	-0.001289
5.479995	 -0.001280	-0.001302
5.493329	 -0.001391	-0.001169
5.506662	 -0.001482	-0.001020
5.519995	 -0.001480	-0.000977
5.533329	 -0.001414	-0.001018
5.546662	 -0.001302	-0.001046
5.559995	 -0.001120	-0.001013
5.573328	 -0.000886	-0.000937
5.586662	 -0.000701	-0.000845
5.599995	 -0.000650	-0.000788
5.613328	 -0.000672	-0.000801
5.626662	 -0.000631	-0.000831
5.639995	 -0.000520	-0.000796
5.653328	 -0.000423	-0.000734
5.666662	 -0.000371	-0.000768
5.679995	 -0.000324	-0.000904
5.693328	 -0.000227	-0.001020
5.706662	 -0.000040	-0.001033
5.719995	 0.000245	-0.000916
5.733328	 0.000578	-0.000648
5.746662	 0.000890	-0.000314
5.759995	 0.001137	-0.000106
5.773328	 0.001352	-0.000062
5.786662	 0.001617	0.000034
5.799995	 0.001974	0.000354
5.813328	 0.002409	0.000773
5.826662	 0.002817	0.001070
5.839995	 0.003103	0.001208
5.853328	 0.003402	0.001289
5.866662	 0.003922	0.001400
5.879995	 0.004578	0.001588
5.893328	 0.005091	0.001892
5.906662	 0.005342	0.002259
5.919995	 0.005427	0.002550
5.933328	 0.005515	0.002745
5.946661	 0.005740	0.002984
5.959995	 0.006133	0.003338
5.973328	 0.006615	0.003714
5.986661	 0.007060	0.004008
5.999995	 0.007381	0.004217
6.013328	 0.007590	0.004402
6.026661	 0.007738	0.004619
6.039995	 0.007840	0.004900
6.053328	 0.007927	0.005250
6.066661	 0.008146	0.005589
6.079995	 0.008588	0.005821
6.093328	 0.009107	0.005969
6.106661	 0.009507	0.006074
6.119995	 0.009765	0.006096
6.133328	 0.009948	0.006050
6.146661	 0.010082	0.006037
6.159995	 0.010168	0.006076
6.173328	 0.010273	0.006124
6.186661	 0.010485	0.006225
6.199995	 0.010729	0.006426
6.213328	 0.010843	0.006659
6.226661	 0.010851	0.006887
6.239995	 0.010873	0.007189
6.253328	 0.010901	0.007528
6.266661	 0.010925	0.007727
6.279994	 0.011005	0.007761
6.293328	 0.011122	0.007808
6.306661	 0.011242	0.007955
6.319994	 0.011411	0.008066
6.333328	 0.011652	0.008052
6.346661	 0.011927	0.008056
6.359994	 0.012208	0.008240
6.373328	 0.012490	0.008557
6.386661	 0.012750	0.008821
6.399994	 0.012949	0.008902
6.413328	 0.013062	0.008844
6.426661	 0.013116	0.008821
6.439994	 0.013191	0.008917
6.453328	 0.013331	0.009081
6.466661	 0.013466	0.009279
6.479994	 0.013529	0.009504
6.493328	 0.013559	0.009673
6.506661	 0.013591	0.009706
6.519994	 0.013654	0.009656
6.533328	 0.013833	0.009625
6.546661	 0.014115	0.009654
6.559994	 0.014370	0.009763
6.573328	 0.014512	0.009935
6.586661	 0.014600	0.010096
6.599994	 0.014774	0.010212
6.613328	 0.015101	0.010338
6.626661	 0.015469	0.010508
6.639994	 0.015661	0.010621
6.653327	 0.015581	0.010575
6.666661	 0.015403	0.010473
6.679994	 0.015437	0.010504
6.693327	 0.015769	0.010659
6.706661	 0.016145	0.010769
6.719994	 0.016351	0.010803
6.733327	 0.016483	0.010927
6.746661	 0.016704	0.011185
6.759994	 0.016957	0.011371
6.773327	 0.017075	0.011351
6.786661	 0.017051	0.011250
6.799994	 0.017039	0.011209
6.813327	 0.017139	0.011230
6.826661	 0.017344	0.011300
6.839994	 0.017616	0.011435
6.853327	 0.017875	0.011634
6.866661	 0.018073	0.011793
6.879994	 0.018243	0.011789
6.893327	 0.018353	0.011671
6.906661	 0.018327	0.011585
6.919994	 0.018249	0.011633
6.933327	 0.018274	0.011796
6.946661	 0.018398	0.011944
6.959994	 0.018529	0.011998
6.973327	 0.018679	0.012025
6.986660	 0.018954	0.012105
6.999994	 0.019359	0.012230
7.013327	 0.019899	0.012438
7.026660	 0.020698	0.012822
7.039994	 0.021645	0.013296
7.053327	 0.022268	0.013609
7.066660	 0.022292	0.013684
7.079994	 0.021939	0.013669
7.093327	 0.021578	0.013649
7.106660	 0.021396	0.013604
7.119994	 0.021423	0.013578
7.133327	 0.021588	0.013610
7.146660	 0.021706	0.013653
7.159994	 0.021681	0.013699
7.173327	 0.021650	0.013735
7.186660	 0.021711	0.013670
7.199994	 0.021768	0.013528
7.213327	 0.021762	0.013508
7.226660	 0.021820	0.013699
7.239994	 0.022048	0.013984
7.253327	 0.022352	0.014252
7.266660	 0.022569	0.014430
7.279994	 0.022653	0.014439
7.293327	 0.022743	0.014332
7.306660	 0.023041	0.014262
7.319993	 0.023562	0.014277
7.333327	 0.024087	0.014348
7.346660	 0.024381	0.014453
7.359993	 0.024368	0.014553
7.373327	 0.024142	0.014578
7.386660	 0.023871	0.014475
7.399993	 0.023659	0.014313
7.413327	 0.023541	0.014245
7.426660	 0.023544	0.014341
7.439993	 0.023676	0.014532
7.453327	 0.023895	0.014669
7.466660	 0.024169	0.014647
7.479993	 0.024511	0.014546
7.493327	 0.024915	0.014570
7.506660	 0.025290	0.014792
7.519993	 0.025486	0.015044
7.533327	 0.025466	0.015205
7.546660	 0.025413	0.015411
7.559993	 0.025537	0.015714
7.573327	 0.025839	0.015907
7.586660	 0.026176	0.015877
7.599993	 0.026461	0.015739
7.613327	 0.026639	0.015643
7.626660	 0.026699	0.015687
7.639993	 0.026786	0.015866
7.653327	 0.026988	0.016061
7.666660	 0.027196	0.016170
7.679993	 0.027352	0.016216
7.693326	 0.027515	0.016259
7.706660	 0.027696	0.016307
7.719993	 0.027847	0.016361
7.733326	 0.027938	0.016426
7.746660	 0.027970	0.016514
7.759993	 0.028019	0.016666
7.773326	 0.028193	0.016845
7.786660	 0.028485	0.016927
7.799993	 0.028790	0.016956
7.813326	 0.029036	0.017071
7.826660	 0.029249	0.017214
7.839993	 0.029473	0.017268
7.853326	 0.029656	0.017237
7.866660	 0.029739	0.017187
7.879993	 0.029814	0.017196
7.893326	 0.029980	0.017286
7.906660	 0.030149	0.017417
7.919993	 0.030208	0.017565
7.933326	 0.030256	0.017732
7.946660	 0.030453	0.017911
7.959993	 0.030770	0.018070
7.973326	 0.031088	0.018209
7.986660	 0.031353	0.018341
7.999993	 0.031614	0.018468
8.013327	 0.032004	0.018610
8.026660	 0.032490	0.018772
8.039993	 0.032890	0.018913
8.053327	 0.033177	0.019002
8.066660	 0.033412	0.019048
8.079993	 0.033591	0.019082
8.093327	 0.033721	0.019151
8.106660	 0.033765	0.019290
8.119993	 0.033608	0.019435
8.133327	 0.033299	0.019491
8.146660	 0.033098	0.019505
8.159993	 0.033184	0.019604
8.173326	 0.033516	0.019784
8.186660	 0.033952	0.019954
8.199993	 0.034334	0.020103
8.213326	 0.034554	0.020281
8.226660	 0.034635	0.020460
8.239993	 0.034728	0.020532
8.253326	 0.034908	0.020446
8.266660	 0.035024	0.020328
8.279993	 0.034963	0.020374
8.293326	 0.034890	0.020550
8.306660	 0.034951	0.020633
8.319993	 0.035077	0.020522
8.333326	 0.035236	0.020320
8.346660	 0.035453	0.020185
8.359993	 0.035635	0.020188
8.373326	 0.035674	0.020268
8.386660	 0.035630	0.020347
8.399993	 0.035620	0.020394
8.413326	 0.035667	0.020390
8.426660	 0.035746	0.020337
8.439993	 0.035823	0.020309
8.453326	 0.035907	0.020451
8.466660	 0.036065	0.020786
8.479993	 0.036312	0.021097
8.493326	 0.036612	0.021232
8.506660	 0.036908	0.021293
8.519993	 0.037130	0.021386
8.533326	 0.037293	0.021474
8.546659	 0.037452	0.021479
8.559993	 0.037575	0.021403
8.573326	 0.037700	0.021342
8.586659	 0.037952	0.021391
8.599993	 0.038252	0.021542
8.613326	 0.038401	0.021695
8.626659	 0.038405	0.021766
8.639993	 0.038394	0.021778
8.653326	 0.038451	0.021808
8.666659	 0.038631	0.021871
8.679993	 0.038907	0.021922
8.693326	 0.039126	0.021929
8.706659	 0.039198	0.021896
8.719993	 0.039226	0.021865
8.733326	 0.039376	0.021895
8.746659	 0.039640	0.022018
8.759993	 0.039807	0.022185
8.773326	 0.039767	0.022356
8.786659	 0.039690	0.022538
8.799993	 0.039724	0.022662
8.813326	 0.039832	0.022657
8.826659	 0.039954	0.022631
8.839993	 0.040112	0.022727
8.853326	 0.040348	0.022898
8.866659	 0.040694	0.023040
8.879992	 0.041136	0.023161
8.893326	 0.041520	0.023276
8.906659	 0.041660	0.023296
8.919992	 0.041578	0.023189
8.933326	 0.041510	0.023108
8.946659	 0.041643	0.023192
8.959992	 0.041929	0.023358
8.973326	 0.042265	0.023443
8.986659	 0.042750	0.023488
8.999992	 0.043467	0.023706
9.013326	 0.044162	0.024100
9.026659	 0.044590	0.024428
9.039992	 0.044869	0.024611
9.053326	 0.045115	0.024745
9.066659	 0.045180	0.024814
9.079992	 0.045010	0.024782
9.093326	 0.044725	0.024742
9.106659	 0.044362	0.024745
9.119992	 0.044003	0.024751
9.133326	 0.043861	0.024744
9.146659	 0.043953	0.024695
9.159992	 0.044075	0.024576
9.173326	 0.044092	0.024452
9.186659	 0.044003	0.024383
9.199992	 0.043899	0.024333
9.213326	 0.043865	0.024251
9.226659	 0.043895	0.024182
9.239992	 0.044026	0.024209
9.253325	 0.044311	0.024304
9.266659	 0.044564	0.024387
9.279992	 0.044556	0.024481
9.293325	 0.044352	0.024637
9.306659	 0.044227	0.024796
9.319992	 0.044367	0.024861
9.333325	 0.044716	0.024875
9.346659	 0.045052	0.024995
9.359992	 0.045258	0.025253
9.373325	 0.045434	0.025508
9.386659	 0.045695	0.025620
9.399992	 0.045965	0.025528
9.413325	 0.046035	0.025305
9.426659	 0.045912	0.025146
9.439992	 0.045878	0.025175
9.453325	 0.046076	0.025317
9.466659	 0.046388	0.025427
9.479992	 0.046675	0.025461
9.493325	 0.046833	0.025469
9.506659	 0.046800	0.025520
9.519992	 0.046710	0.025650
9.533325	 0.046836	0.025804
9.546659	 0.047227	0.025913
9.559992	 0.047584	0.026010
9.573325	 0.047643	0.026185
9.586658	 0.047494	0.026419
9.599992	 0.047399	0.026584
9.613325	 0.047525	0.026630
9.626658	 0.047831	0.026605
9.639992	 0.048130	0.026576
9.653325	 0.048351	0.026639
9.666658	 0.048635	0.026847
9.679992	 0.049088	0.027063
9.693325	 0.049582	0.027137
9.706658	 0.049944	0.027178
9.719992	 0.050138	0.027324
9.733325	 0.050169	0.027446
9.746658	 0.050033	0.027406
9.759992	 0.049818	0.027279
9.773325	 0.049667	0.027093
9.786658	 0.049601	0.026785
9.799992	 0.049544	0.026477
9.813325	 0.049499	0.026378
9.826658	 0.049545	0.026457
9.839992	 0.049712	0.026548
9.853325	 0.049949	0.026608
9.866658	 0.050128	0.026648
9.879992	 0.050111	0.026648
9.893325	 0.049956	0.026656
9.906658	 0.049957	0.026729
9.919991	 0.050260	0.026788
9.933325	 0.050623	0.026772
9.946658	 0.050784	0.026790
9.959991	 0.050744	0.026895
9.973325	 0.050670	0.026964
9.986658	 0.050715	0.026951
9.999991	 0.050880	0.026954
10.013325	 0.051003	0.026998
10.026658	 0.050955	0.027041
10.039991	 0.050860	0.027124
10.053325	 0.050938	0.027280
10.066658	 0.051239	0.027411
10.079991	 0.051652	0.027438
10.093325	 0.052034	0.027366
10.106658	 0.052316	0.027196
10.119991	 0.052571	0.027007
10.133325	 0.052880	0.027022
10.146658	 0.053147	0.027352
10.159991	 0.053256	0.027777
10.173325	 0.053216	0.027985
10.186658	 0.053028	0.027923
10.199991	 0.052751	0.027835
10.213325	 0.052709	0.028016
10.226658	 0.053131	0.028441
10.239991	 0.053704	0.028724
10.253325	 0.053984	0.028653
10.266658	 0.053952	0.028465
10.279991	 0.053790	0.028379
10.293324	 0.053609	0.028317
10.306658	 0.053544	0.028153
10.319991	 0.053628	0.027880
10.333324	 0.053678	0.027573
10.346658	 0.053611	0.027316
10.359991	 0.053607	0.027163
10.373324	 0.053813	0.027150
10.386658	 0.054145	0.027280
10.399991	 0.054403	0.027478
10.413324	 0.054414	0.027619
10.426658	 0.054153	0.027637
10.439991	 0.053826	0.027593
10.453324	 0.053713	0.027582
10.466658	 0.053875	0.027575
10.479991	 0.054122	0.027518
10.493324	 0.054266	0.027459
10.506658	 0.054263	0.027454
10.519991	 0.054205	0.027506
10.533324	 0.054276	0.027619
10.546658	 0.054596	0.027771
10.559991	 0.054999	0.027878
10.573324	 0.055260	0.027860
10.586658	 0.055398	0.027717
10.599991	 0.055502	0.027551
10.613324	 0.055603	0.027511
10.626657	 0.055822	0.027668
10.639991	 0.056192	0.027954
10.653324	 0.056485	0.028221
10.666657	 0.056559	0.028356
10.679991	 0.056565	0.028356
10.693324	 0.056670	0.028283
10.706657	 0.056777	0.028217
10.719991	 0.056721	0.028209
10.733324	 0.056601	0.028202
10.746657	 0.056648	0.028141
10.759991	 0.056877	0.028092
10.773324	 0.057180	0.028128
10.786657	 0.057460	0.028214
10.799991	 0.057588	0.028245
10.813324	 0.057483	0.028168
10.826657	 0.057231	0.028109
10.839991	 0.057080	0.028180
10.853324	 0.057213	0.028270
10.866657	 0.057478	0.028263
10.879991	 0.057527	0.028233
10.893324	 0.057270	0.028236
10.906657	 0.056974	0.028216
10.919991	 0.056994	0.028163
10.933324	 0.057387	0.028096
10.946657	 0.057755	0.027978
10.959991	 0.057767	0.027824
10.973324	 0.057572	0.027749
10.986657	 0.057394	0.027774
10.999990	 0.057268	0.027769
11.013324	 0.057250	0.027649
11.026657	 0.057423	0.027449
11.039990	 0.057647	0.027250
11.053324	 0.057651	0.027137
11.066657	 0.057454	0.027170
11.079990	 0.057364	0.027299
11.093324	 0.057490	0.027387
11.106657	 0.057669	0.027365
11.119990	 0.057768	0.027274
11.133324	 0.057779	0.027126
11.146657	 0.057733	0.026909
11.159990	 0.057698	0.026686
11.173324	 0.057766	0.026588
11.186657	 0.057898	0.026651
11.199990	 0.057982	0.026723
11.213324	 0.058045	0.026670
11.226657	 0.058151	0.026596
11.239990	 0.058257	0.026611
11.253324	 0.058295	0.026614
11.266657	 0.058250	0.026500
11.279990	 0.058170	0.026337
11.293324	 0.058081	0.026237
11.306657	 0.057963	0.026270
11.319990	 0.057941	0.026462
11.333323	 0.058168	0.026691
11.346657	 0.058536	0.026760
11.359990	 0.058827	0.026662
11.373323	 0.059031	0.026580
11.386657	 0.059295	0.026662
11.399990	 0.059637	0.026897
11.413323	 0.059934	0.027143
11.426657	 0.060102	0.027260
11.439990	 0.060156	0.027226
11.453323	 0.060157	0.027116
11.466657	 0.060130	0.027009
11.479990	 0.060049	0.026906
11.493323	 0.059943	0.026761
11.506657	 0.059894	0.026600
11.519990	 0.059904	0.026500
11.533323	 0.059950	0.026433
11.546657	 0.059989	0.026322
11.559990	 0.059903	0.026179
11.573323	 0.059660	0.026038
11.586657	 0.059448	0.025873
11.599990	 0.059439	0.025665
11.613323	 0.059532	0.025447
11.626657	 0.059522	0.025262
11.639990	 0.059450	0.025114
11.653323	 0.059499	0.025047
11.666656	 0.059582	0.025126
11.679990	 0.059453	0.025292
11.693323	 0.059213	0.025382
11.706656	 0.059239	0.025320
11.719990	 0.059628	0.025175
11.733323	 0.060116	0.025023
11.746656	 0.060366	0.024887
11.759990	 0.060255	0.024799
11.773323	 0.060024	0.024744
11.786656	 0.060108	0.024701
11.799990	 0.060747	0.024779
11.813323	 0.061843	0.025077
11.826656	 0.063142	0.025492
11.839990	 0.064291	0.025792
11.853323	 0.064858	0.025841
11.866656	 0.064567	0.025696
11.879990	 0.063583	0.025456
11.893323	 0.062468	0.025145
11.906656	 0.061735	0.024819
11.919990	 0.061426	0.024611
11.933323	 0.061294	0.024537
11.946656	 0.061263	0.024453
11.959990	 0.061354	0.024277
11.973323	 0.061469	0.024061
11.986656	 0.061524	0.023835
11.999990	 0.061513	0.023644
12.013323	 0.061411	0.023602
12.026656	 0.061278	0.023703
12.039989	 0.061329	0.023832
12.053323	 0.061629	0.024011
12.066656	 0.061962	0.024288
12.079989	 0.062276	0.024541
12.093323	 0.062817	0.024641
12.106656	 0.063579	0.024630
12.119989	 0.064171	0.024575
12.133323	 0.064321	0.024460
12.146656	 0.064140	0.024306
12.159989	 0.063882	0.024188
12.173323	 0.063677	0.024093
12.186656	 0.063484	0.023960
12.199989	 0.063237	0.023832
12.213323	 0.062968	0.023755
12.226656	 0.062769	0.023639
12.239989	 0.062637	0.023408
12.253323	 0.062549	0.023093
12.266656	 0.062497	0.022732
12.279989	 0.062415	0.022422
12.293323	 0.062304	0.022332
12.306656	 0.062284	0.022453
12.319989	 0.062395	0.022548
12.333323	 0.062585	0.022457
12.346656	 0.062825	0.022290
12.359989	 0.063047	0.022256
12.373322	 0.063210	0.022353
12.386656	 0.063386	0.022429
12.399989	 0.063567	0.022485
12.413322	 0.063636	0.022592
12.426656	 0.063586	0.022629
12.439989	 0.063497	0.022472
12.453322	 0.063423	0.022301
12.466656	 0.063421	0.022305
12.479989	 0.063477	0.022332
12.493322	 0.063502	0.022226
12.506656	 0.063482	0.022150
12.519989	 0.063448	0.022235
12.533322	 0.063397	0.022284
12.546656	 0.063360	0.022171
12.559989	 0.063387	0.022029
12.573322	 0.063488	0.021917
12.586656	 0.063672	0.021800
12.599989	 0.063930	0.021746
12.613322	 0.064212	0.021818
12.626656	 0.064417	0.021905
12.639989	 0.064452	0.021874
12.653322	 0.064371	0.021745
12.666656	 0.064278	0.021645
12.679989	 0.064192	0.021656
12.693322	 0.064140	0.021713
12.706656	 0.064193	0.021705
12.719989	 0.064305	0.021650
12.733322	 0.064389	0.021646
12.746655	 0.064457	0.021691
12.759989	 0.064547	0.021699
12.773322	 0.064608	0.021641
12.786655	 0.064572	0.021588
12.799989	 0.064460	0.021589
12.813322	 0.064326	0.021635
12.826655	 0.064234	0.021746
12.839989	 0.064272	0.021928
12.853322	 0.064438	0.022077
12.866655	 0.064622	0.022082
12.879989	 0.064738	0.021940
12.893322	 0.064744	0.021754
12.906655	 0.064648	0.021621
12.919989	 0.064560	0.021567
12.933322	 0.064631	0.021600
12.946655	 0.064851	0.021696
12.959989	 0.065036	0.021756
12.973322	 0.065088	0.021706
12.986655	 0.065072	0.021571
12.999989	 0.065060	0.021456
13.013322	 0.065104	0.021467
13.026655	 0.065262	0.021567
13.039989	 0.065475	0.021568
13.053322	 0.065554	0.021414
13.066655	 0.065450	0.021263
13.079988	 0.065313	0.021206
13.093322	 0.065188	0.021177
13.106655	 0.065047	0.021139
13.119988	 0.065046	0.021100
13.133322	 0.065242	0.021076
13.146655	 0.065371	0.021118
13.159988	 0.065225	0.021210
13.173322	 0.064944	0.021250
13.186655	 0.064824	0.021231
13.199988	 0.064943	0.021242
13.213322	 0.065067	0.021269
13.226655	 0.065042	0.021225
13.239988	 0.065084	0.021156
13.253322	 0.065322	0.021209
13.266655	 0.065475	0.021434
13.279988	 0.065359	0.021704
13.293322	 0.065218	0.021835
13.306655	 0.065314	0.021768
13.319988	 0.065564	0.021616
13.333322	 0.065693	0.021471
13.346655	 0.065583	0.021293
13.359988	 0.065349	0.021020
13.373322	 0.065185	0.020702
13.386655	 0.065165	0.020474
13.399988	 0.065185	0.020425
13.413321	 0.065150	0.020521
13.426655	 0.065197	0.020661
13.439988	 0.065464	0.020802
13.453321	 0.065745	0.020903
13.466655	 0.065776	0.020880
13.479988	 0.065675	0.020790
13.493321	 0.065678	0.020797
13.506655	 0.065742	0.020859
13.519988	 0.065729	0.020833
13.533321	 0.065666	0.020747
13.546655	 0.065651	0.020696
13.559988	 0.065716	0.020714
13.573321	 0.065794	0.020808
13.586655	 0.065778	0.020886
13.599988	 0.065693	0.020828
13.613321	 0.065673	0.020686
13.626655	 0.065708	0.020603
13.639988	 0.065724	0.020615
13.653321	 0.065742	0.020669
13.666655	 0.065752	0.020710
13.679988	 0.065676	0.020662
13.693321	 0.065560	0.020494
13.706655	 0.065531	0.020321
13.719988	 0.065575	0.020241
13.733321	 0.065565	0.020186
13.746655	 0.065522	0.020092
13.759988	 0.065589	0.020030
13.773321	 0.065740	0.020027
13.786654	 0.065799	0.020002
13.799988	 0.065722	0.019968
13.813321	 0.065594	0.019978
13.826654	 0.065498	0.019969
13.839988	 0.065542	0.019956
13.853321	 0.065766	0.020062
13.866654	 0.065978	0.020233
13.879988	 0.065978	0.020286
13.893321	 0.065814	0.020160
13.906654	 0.065646	0.019942
13.919988	 0.065529	0.019760
13.933321	 0.065453	0.019683
13.946654	 0.065474	0.019703
13.959988	 0.065615	0.019785
13.973321	 0.065755	0.019871
13.986654	 0.065723	0.019863
13.999988	 0.065539	0.019768
14.013321	 0.065420	0.019748
14.026654	 0.065538	0.019852
14.039988	 0.065821	0.019907
14.053321	 0.066029	0.019808
14.066654	 0.066038	0.019695
14.079988	 0.065933	0.019701
14.093321	 0.065789	0.019725
14.106654	 0.065620	0.019610
14.119987	 0.065547	0.019402
14.133321	 0.065680	0.019287
14.146654	 0.065894	0.019317
14.159987	 0.065989	0.019371
14.173321	 0.065963	0.019372
14.186654	 0.065957	0.019397
14.199987	 0.066046	0.019521
14.213321	 0.066179	0.019674
14.226654	 0.066288	0.019748
14.239987	 0.066364	0.019732
14.253321	 0.066440	0.019691
14.266654	 0.066464	0.019657
14.279987	 0.066279	0.019574
14.293321	 0.065922	0.019403
14.306654	 0.065635	0.019194
14.319987	 0.065584	0.019004
14.333321	 0.065755	0.018902
14.346654	 0.065987	0.018954
14.359987	 0.066098	0.019085
14.373321	 0.066056	0.019170
14.386654	 0.065944	0.019224
14.399987	 0.065805	0.019307
14.413321	 0.065701	0.019375
14.426654	 0.065677	0.019340
14.439987	 0.065692	0.019209
14.453321	 0.065750	0.019077
14.466654	 0.065874	0.019022
14.479987	 0.065978	0.019024
14.493320	 0.066036	0.019053
14.506654	 0.066131	0.019117
14.519987	 0.066249	0.019212
14.533320	 0.066301	0.019277
14.546654	 0.066336	0.019262
14.559987	 0.066508	0.019212
14.573320	 0.066781	0.019201
14.586654	 0.066865	0.019242
14.599987	 0.066625	0.019277
14.613320	 0.066358	0.019253
14.626654	 0.066379	0.019184
14.639987	 0.066577	0.019121
14.653320	 0.066663	0.019111
14.666654	 0.066555	0.019184
14.679987	 0.066381	0.019255
14.693320	 0.066304	0.019157
14.706654	 0.066353	0.018894
14.719987	 0.066349	0.018655
14.733320	 0.066179	0.018558
14.746654	 0.066015	0.018549
14.759987	 0.066030	0.018533
14.773320	 0.066173	0.018494
14.786654	 0.066286	0.018467
14.799987	 0.066281	0.018405
14.813320	 0.066260	0.018268
14.826653	 0.066344	0.018175
14.839987	 0.066446	0.018224
14.853320	 0.066472	0.018332
14.866653	 0.066521	0.018364
14.879987	 0.066612	0.018261
14.893320	 0.066567	0.018089
14.906653	 0.066377	0.017961
14.919987	 0.066256	0.017864
14.933320	 0.066279	0.017700
14.946653	 0.066303	0.017501
14.959987	 0.066199	0.017403
14.973320	 0.066005	0.017475
14.986653	 0.065884	0.017703
14.999987	 0.065916	0.017998
15.013320	 0.066025	0.018166
15.026653	 0.066133	0.018093
15.039987	 0.066242	0.017935
15.053320	 0.066364	0.017934
15.066653	 0.066492	0.018080
15.079987	 0.066527	0.018175
15.093320	 0.066345	0.018088
15.106653	 0.066058	0.017863
15.119987	 0.065948	0.017665
15.133320	 0.066041	0.017613
15.146653	 0.066065	0.017646
15.159986	 0.065915	0.017624
15.173320	 0.065760	0.017466
15.186653	 0.065648	0.017130
15.199986	 0.065462	0.016654
15.213320	 0.065138	0.016191
15.226653	 0.064696	0.015895
15.239986	 0.064285	0.015782
15.253320	 0.064090	0.015756
15.266653	 0.064072	0.015708
15.279986	 0.064078	0.015580
15.293320	 0.064109	0.015402
15.306653	 0.064206	0.015283
15.319986	 0.064284	0.015298
15.333320	 0.064272	0.015383
15.346653	 0.064215	0.015399
15.359986	 0.064132	0.015323
15.373320	 0.064053	0.015272
15.386653	 0.064104	0.015298
15.399986	 0.064265	0.015316
15.413320	 0.064377	0.015288
15.426653	 0.064431	0.015276
15.439986	 0.064499	0.015303
15.453320	 0.064542	0.015329
15.466653	 0.064568	0.015380
15.479986	 0.064665	0.015545
15.493320	 0.064774	0.015772
15.506653	 0.064790	0.015888
15.519986	 0.064818	0.015885
15.533319	 0.065015	0.015879
15.546653	 0.065270	0.015898
15.559986	 0.065322	0.015931
15.573319	 0.065165	0.015992
15.586653	 0.065061	0.016077
15.599986	 0.065195	0.016137
15.613319	 0.065503	0.016146
15.626653	 0.065854	0.016196
15.639986	 0.066165	0.016390
15.653319	 0.066296	0.016598
15.666653	 0.066201	0.016649
15.679986	 0.066108	0.016686
15.693319	 0.066221	0.016900
15.706653	 0.066424	0.017166
15.719986	 0.066513	0.017302
15.733319	 0.066490	0.017310
15.746653	 0.066501	0.017295
15.759986	 0.066642	0.017300
15.773319	 0.066820	0.017264
15.786653	 0.066805	0.017138
15.799986	 0.066592	0.016979
15.813319	 0.066446	0.016888
15.826653	 0.066467	0.016901
15.839986	 0.066527	0.016957
15.853319	 0.066565	0.017020
15.866652	 0.066570	0.017090
15.879986	 0.066506	0.017148
15.893319	 0.066431	0.017213
15.906652	 0.066444	0.017288
15.919986	 0.066561	0.017264
15.933319	 0.066763	0.017120
15.946652	 0.067003	0.016997
15.959986	 0.067172	0.016981
15.973319	 0.067224	0.017048
15.986652	 0.067198	0.017112
15.999986	 0.067133	0.017078
16.013319	 0.067062	0.016944
16.026653	 0.066986	0.016782
16.039988	 0.066909	0.016612
16.053322	 0.066885	0.016432
16.066656	 0.066914	0.016289
16.079990	 0.066936	0.016253
16.093325	 0.066912	0.016337
16.106659	 0.066891	0.016467
16.119993	 0.066911	0.016571
16.133327	 0.066853	0.016625
16.146662	 0.066660	0.016617
16.159996	 0.066529	0.016571
16.173330	 0.066635	0.016544
16.186665	 0.066961	0.016570
16.199999	 0.067428	0.016656
16.213333	 0.067842	0.016817
16.226667	 0.068038	0.017036
16.240002	 0.068247	0.017243
16.253336	 0.068800	0.017424
16.266670	 0.069672	0.017686
16.280005	 0.070930	0.018370
16.293339	 0.073984	0.020981
16.306673	 0.081927	0.028930
16.320007	 0.095758	0.043754
16.333342	 0.109087	0.059078
16.346676	 0.111721	0.064279
16.360010	 0.100924	0.056654
16.373344	 0.084033	0.043892
16.386679	 0.069222	0.034004
16.400013	 0.058776	0.028660
16.413347	 0.051108	0.025773
16.426682	 0.044701	0.023649
16.440016	 0.039073	0.021927
16.453350	 0.034149	0.020693
16.466684	 0.029950	0.019849
16.480019	 0.026453	0.019199
16.493353	 0.023515	0.018679
16.506687	 0.021048	0.018211
16.520021	 0.019035	0.017591
16.533356	 0.017403	0.016808
16.546690	 0.016026	0.016116
16.560024	 0.014748	0.015651
16.573359	 0.013450	0.015306
16.586693	 0.012160	0.014953
16.600027	 0.011031	0.014557
16.613361	 0.010225	0.014114
16.626696	 0.009824	0.013600
16.640030	 0.009662	0.013037
16.653364	 0.009347	0.012538
16.666698	 0.008672	0.012137
16.680033	 0.007803	0.011683
16.693367	 0.006999	0.011077
16.706701	 0.006374	0.010421
16.720036	 0.005891	0.009797
16.733370	 0.005440	0.009141
16.746704	 0.004904	0.008438
16.760038	 0.004233	0.007768
16.773373	 0.003484	0.007116
16.786707	 0.002751	0.006482
16.800041	 0.002042	0.005908
16.813375	 0.001302	0.005307
16.826710	 0.000559	0.004588
16.840044	 -0.000103	0.003847
16.853378	 -0.000709	0.003161
16.866713	 -0.001418	0.002425
16.880047	 -0.002318	0.001542
16.893381	 -0.003238	0.000636
16.906715	 -0.003928	-0.000110
16.920050	 -0.004382	-0.000705
16.933384	 -0.004833	-0.001278
16.946718	 -0.005474	-0.001921
16.960052	 -0.006281	-0.002654
16.973387	 -0.007048	-0.003411
16.986721	 -0.007600	-0.004087
17.000055	 -0.007935	-0.004646
17.013390	 -0.008201	-0.005098
17.026724	 -0.008581	-0.005439
17.040058	 -0.009077	-0.005684
17.053392	 -0.009500	-0.005883
17.066727	 -0.009729	-0.006069
17.080061	 -0.009766	-0.006220
17.093395	 -0.009618	-0.006293
17.106730	 -0.009318	-0.006278
17.120064	 -0.008985	-0.006242
17.133398	 -0.008770	-0.006239
17.146732	 -0.008705	-0.006233
17.160067	 -0.008637	-0.006198
17.173401	 -0.008430	-0.006153
17.186735	 -0.008140	-0.006048
17.200069	 -0.007862	-0.005858
17.213404	 -0.007596	-0.005701
17.226738	 -0.007308	-0.005651
17.240072	 -0.006965	-0.005598
17.253407	 -0.006635	-0.005441
17.266741	 -0.006470	-0.005171
17.280075	 -0.006473	-0.004814
17.293409	 -0.006455	-0.004442
17.306744	 -0.006261	-0.004103
17.320078	 -0.005873	-0.003744
17.333412	 -0.005382	-0.003373
17.346746	 -0.004948	-0.003155
17.360081	 -0.004604	-0.003133
17.373415	 -0.004231	-0.003092
17.386749	 -0.003833	-0.002833
17.400084	 -0.003569	-0.002388
17.413418	 -0.003501	-0.001940
17.426752	 -0.003502	-0.001656
17.440086	 -0.003442	-0.001569
17.453421	 -0.003333	-0.001615
17.466755	 -0.003206	-0.001682
17.480089	 -0.003022	-0.001658
17.493423	 -0.002813	-0.001548
17.506758	 -0.002706	-0.001439
17.520092	 -0.002742	-0.001377
17.533426	 -0.002868	-0.001348
17.546761	 -0.003058	-0.001327
17.560095	 -0.003226	-0.001295
17.573429	 -0.003200	-0.001249
17.586763	 -0.002954	-0.001226
17.600098	 -0.002676	-0.001269
17.613432	 -0.002557	-0.001367
17.626766	 -0.002632	-0.001448
17.640100	 -0.002839	-0.001459
17.653435	 -0.003057	-0.001431
17.666769	 -0.003135	-0.001401
17.680103	 -0.003053	-0.001378
17.693438	 -0.002961	-0.001361
17.706772	 -0.002877	-0.001311
17.720106	 -0.002629	-0.001194
17.733440	 -0.002280	-0.001055
17.746775	 -0.002173	-0.000958
17.760109	 -0.002368	-0.000937
17.773443	 -0.002566	-0.000986
17.786777	 -0.002627	-0.001038
17.800112	 -0.002623	-0.001031
17.813446	 -0.002559	-0.000982
17.826780	 -0.002419	-0.000920
17.840115	 -0.002255	-0.000856
17.853449	 -0.002093	-0.000838
17.866783	 -0.001904	-0.000912
17.880117	 -0.001732	-0.001016
17.893452	 -0.001734	-0.001060
17.906786	 -0.001936	-0.001061
17.920120	 -0.002136	-0.001041
17.933455	 -0.002206	-0.000958
17.946789	 -0.002251	-0.000832
17.960123	 -0.002367	-0.000774
17.973457	 -0.002420	-0.000805
17.986792	 -0.002245	-0.000807
18.000126	 -0.001942	-0.000731
18.013460	 -0.001763	-0.000684
18.026794	 -0.001838	-0.000779
18.040129	 -0.002073	-0.000953
18.053463	 -0.002234	-0.001027
18.066797	 -0.002207	-0.000957
18.080132	 -0.002091	-0.000833
18.093466	 -0.002060	-0.000707
18.106800	 -0.002206	-0.000564
18.120134	 -0.002445	-0.000435
18.133469	 -0.002558	-0.000407
18.146803	 -0.002508	-0.000532
18.160137	 -0.002524	-0.000764
18.173471	 -0.002663	-0.000980
18.186806	 -0.002668	-0.001081
18.200140	 -0.002413	-0.001065
18.213474	 -0.002129	-0.000972
18.226809	 -0.002100	-0.000851
18.240143	 -0.002336	-0.000779
18.253477	 -0.002593	-0.000805
18.266811	 -0.002712	-0.000909
18.280146	 -0.002709	-0.001035
18.293480	 -0.002557	-0.001145
18.306814	 -0.002306	-0.001222
18.320148	 -0.002197	-0.001281
18.333483	 -0.002288	-0.001361
18.346817	 -0.002397	-0.001456
18.360151	 -0.002488	-0.001491
18.373486	 -0.002637	-0.001445
18.386820	 -0.002798	-0.001420
18.400154	 -0.002849	-0.001484
18.413488	 -0.002755	-0.001549
18.426823	 -0.002607	-0.001545
18.440157	 -0.002542	-0.001551
18.453491	 -0.002608	-0.001610
18.466825	 -0.002729	-0.001625
18.480160	 -0.002827	-0.001552
18.493494	 -0.002903	-0.001502
18.506828	 -0.002970	-0.001553
18.520163	 -0.003042	-0.001625
18.533497	 -0.003184	-0.001619
18.546831	 -0.003369	-0.001579
18.560165	 -0.003426	-0.001574
18.573500	 -0.003285	-0.001586
18.586834	 -0.003105	-0.001608
18.600168	 -0.003054	-0.001668
18.613503	 -0.003087	-0.001716
18.626837	 -0.003046	-0.001677
18.640171	 -0.002937	-0.001582
18.653505	 -0.002899	-0.001499
18.666840	 -0.002909	-0.001460
18.680174	 -0.002855	-0.001500
18.693508	 -0.002804	-0.001623
18.706842	 -0.002887	-0.001753
18.720177	 -0.003023	-0.001806
18.733511	 -0.003066	-0.001777
18.746845	 -0.003038	-0.001696
18.760180	 -0.002984	-0.001583
18.773514	 -0.002902	-0.001514
18.786848	 -0.002878	-0.001565
18.800182	 -0.002995	-0.001703
18.813517	 -0.003168	-0.001820
18.826851	 -0.003243	-0.001836
18.840185	 -0.003205	-0.001766
18.853519	 -0.003163	-0.001698
18.866854	 -0.003190	-0.001630
18.880188	 -0.003261	-0.001480
18.893522	 -0.003298	-0.001337
18.906857	 -0.003223	-0.001400
18.920191	 -0.003030	-0.001610
18.933525	 -0.002861	-0.001708
18.946859	 -0.002825	-0.001623
18.960194	 -0.002856	-0.001471
18.973528	 -0.002894	-0.001344
18.986862	 -0.002961	-0.001264
19.000196	 -0.003028	-0.001207
19.013531	 -0.003056	-0.001157
19.026865	 -0.003062	-0.001135
19.040199	 -0.003087	-0.001166
19.053534	 -0.003138	-0.001273
19.066868	 -0.003109	-0.001424
19.080202	 -0.002930	-0.001536
19.093536	 -0.002723	-0.001594
19.106871	 -0.002623	-0.001651
19.120205	 -0.002632	-0.001695
19.133539	 -0.002721	-0.001659
19.146873	 -0.002887	-0.001543
19.160208	 -0.003040	-0.001447
19.173542	 -0.003056	-0.001447
19.186876	 -0.002955	-0.001505
19.200211	 -0.002833	-0.001546
19.213545	 -0.002755	-0.001593
19.226879	 -0.002760	-0.001695
19.240213	 -0.002820	-0.001762
19.253548	 -0.002824	-0.001680
19.266882	 -0.002715	-0.001535
19.280216	 -0.002599	-0.001503
19.293550	 -0.002593	-0.001601
19.306885	 -0.002683	-0.001678
19.320219	 -0.002739	-0.001623
19.333553	 -0.002711	-0.001442
19.346888	 -0.002718	-0.001236
19.360222	 -0.002862	-0.001168
19.373556	 -0.003055	-0.001276
19.386890	 -0.003116	-0.001387
19.400225	 -0.003002	-0.001359
19.413559	 -0.002819	-0.001247
19.426893	 -0.002672	-0.001214
19.440228	 -0.002601	-0.001390
19.453562	 -0.002609	-0.001690
19.466896	 -0.002688	-0.001837
19.480230	 -0.002844	-0.001719
19.493565	 -0.003012	-0.001527
19.506899	 -0.003094	-0.001465
19.520233	 -0.003084	-0.001560
19.533567	 -0.003002	-0.001689
19.546902	 -0.002887	-0.001704
19.560236	 -0.002841	-0.001590
19.573570	 -0.002897	-0.001472
19.586905	 -0.002958	-0.001454
19.600239	 -0.002989	-0.001536
19.613573	 -0.003015	-0.001672
19.626907	 -0.003029	-0.001835
19.640242	 -0.003059	-0.001979
19.653576	 -0.003135	-0.002029
19.666910	 -0.003198	-0.001974
19.680244	 -0.003218	-0.001864
19.693579	 -0.003237	-0.001734
19.706913	 -0.003232	-0.001602
19.720247	 -0.003149	-0.001510
19.733582	 -0.003065	-0.001534
19.746916	 -0.003106	-0.001709
19.760250	 -0.003313	-0.001961
19.773584	 -0.003606	-0.002149
19.786919	 -0.003837	-0.002213
19.800253	 -0.003910	-0.002218
19.813587	 -0.003838	-0.002202
19.826921	 -0.003676	-0.002155
19.840256	 -0.003439	-0.002114
19.853590	 -0.003221	-0.002113
19.866924	 -0.003190	-0.002150
19.880259	 -0.003309	-0.002231
19.893593	 -0.003363	-0.002311
19.906927	 -0.003292	-0.002310
19.920261	 -0.003199	-0.002262
19.933596	 -0.003145	-0.002259
19.946930	 -0.003154	-0.002324
19.960264	 -0.003251	-0.002380
19.973598	 -0.003387	-0.002327
19.986933	 -0.003431	-0.002190

*------------------------ End of raw data
Results for Channel	1	=	242.00	nm
Title:	Report Title
Run File:	C:\HPLC\PET 2025\2025.01.13\bm29_60c_pw004.run
--------------
Injection Info
--------------
Method:	C:\METODOS EQUIPO 2 2023-2024\20241201 PET_Calibrado TPA MHET BHET DIMER.mth
Sample:	BM29_60C_pw
Injection Date:	Tue Jan 14 15:20:33 2025
Manual injection
Operator:	Paloma
Instrument:	3
Notes:	
---------
Misc Info
---------
Workstation:	HPLC
Bus Address:	44
Run Time:	0.000	to	20.000	min.
-----------
Recalc Info
-----------
Recalc Method:	C:\METODOS EQUIPO 2 2023-2024\20241201 PET_Calibrado TPA MHET BHET DIMER.mth
Recalc Date:	Tue Jan 14 15:40:36 2025
Operator:	Paloma
Instrument:	3
Notes:	
Sample Rate:	5.000 Hz.
Measurement Type:	1 = Area
Calculation Type:	4 = ExtStd
Normalize Results:	No
------------------------
Peak Info for Channel 1
------------------------
2 Peaks (tR	Timeoffset	RRT	Sepcode	Width	Counts	Result	Name)
7.123	0.080	0.0000	BB	34.48	35908	0.648498	MHET (uM)
9.081	-0.029	0.0000	BB	39.48	212103	3.740027	DIMER (uM)

Results for Channel	2	=	260.00	nm
Title:	Report Title
Run File:	C:\HPLC\PET 2025\2025.01.13\bm29_60c_pw004.run
--------------
Injection Info
--------------
Method:	C:\METODOS EQUIPO 2 2023-2024\20241201 PET_Calibrado TPA MHET BHET DIMER.mth
Sample:	BM29_60C_pw
Injection Date:	Tue Jan 14 15:20:33 2025
Manual injection
Operator:	Paloma
Instrument:	3
Notes:	
---------
Misc Info
---------
Workstation:	HPLC
Bus Address:	44
Run Time:	0.000	to	20.000	min.
-----------
Recalc Info
-----------
Recalc Method:	C:\METODOS EQUIPO 2 2023-2024\20241201 PET_Calibrado TPA MHET BHET DIMER.mth
Recalc Date:	Tue Jan 14 15:40:36 2025
Operator:	Paloma
Instrument:	3
Notes:	
Sample Rate:	5.000 Hz.
Measurement Type:	1 = Area
Calculation Type:	4 = ExtStd
Normalize Results:	No
------------------------
Peak Info for Channel 2
------------------------
7 Peaks (tR	Timeoffset	RRT	Sepcode	Width	Counts	Result	Name)
0.092	0.000	0.0000	BV	3.64	53137	0.000000	
0.444	0.000	0.0000	VB	0.00	86886	0.000000	
0.678	0.000	0.0000	BV	3.00	18706	0.000000	
0.841	0.000	0.0000	VB	3.44	47378	0.000000	
1.475	0.000	0.0000	BP	4.44	3797594	0.000000	
1.680	0.000	0.0000	PP	0.00	543912	0.000000	
1.955	0.000	0.0000	PB	0.00	2414449	0.000000	
