# Supplementary material for: Engineering Escherichia coli for polyethylene terephthalate powder biodegradation via recoding of an outer membrane protein
Source: iScience. 2026 Jan 2;29(2):114621. doi: 10.1016/j.isci.2025.114621 (PMC12860643; doi:10.1016/j.isci.2025.114621)
Supplement: Data S2. Raw HPLC and UHPLC-MS data — (A) Unprocessed HPLC data files supporting Figures 4, S3, S5, Tables 1 and S4. Files are provided in.txt format corresponding to the data extracted with Varian ProStar software (Varian Inc., Palo Alto, California, USA). Each file contains absorbance values (in arbitrary units) recorded over time under the analytical conditions described in STAR Methods. (B) Raw UHPLC-MS files supporting Figure S4. The chromatograms and mass spectrometry data can be analyzed with the software MassLynx V4.1 (Waters) to obtain the mass spectra of the oligomers TET and TETE. Analytical conditions described in STAR Methods. (A and B) The unprocessed HPLC and UHPLC-MS files have been deposited at Zenodo under the identifier https://zenodo.org/records/17578239. [file mmc5.zip › Data S2/A. HPLC/Figure S3/FliDm nPET 37_1.TXT]

File	C:\HPLC\PET 2025\2025.06.04\bm31_npet_37c_24h.run	Filetype	63
WTOASCII Parameters:	C:\star\WTOASCII.TXT
 1 channels
   Channel	 1	242.00	nm	in AU
Base rate 5.0000 Hz	Bunch 2	Effective rate 5.00000 Hz.	T = 0.003333 min.
6000 points	from	0.000	to	20.000	minutes
Sampling every 4 point(s)
Printing points from	0.000	to	20.000 min, point 0 to 5999
Channels	1	to	1
0.000000	 0.000000
0.013333	 -0.000207
0.026667	 -0.000587
0.040000	 -0.000812
0.053333	 -0.000646
0.066667	 -0.000247
0.080000	 0.000021
0.093333	 -0.000021
0.106667	 -0.000235
0.120000	 -0.000379
0.133333	 -0.000329
0.146667	 -0.000144
0.160000	 -0.000025
0.173333	 -0.000165
0.186667	 -0.000481
0.200000	 -0.000672
0.213333	 -0.000661
0.226667	 -0.000669
0.240000	 -0.000705
0.253333	 -0.000512
0.266667	 -0.000151
0.280000	 0.000027
0.293333	 -0.000020
0.306667	 -0.000072
0.320000	 -0.000097
0.333333	 -0.000178
0.346667	 -0.000246
0.360000	 -0.000238
0.373333	 -0.000200
0.386667	 -0.000207
0.400000	 -0.000339
0.413333	 -0.000588
0.426667	 -0.000804
0.440000	 -0.000865
0.453333	 -0.000804
0.466666	 -0.000692
0.480000	 -0.000489
0.493333	 -0.000198
0.506666	 -0.000010
0.520000	 -0.000023
0.533333	 -0.000098
0.546666	 -0.000185
0.560000	 -0.000362
0.573333	 -0.000577
0.586666	 -0.000706
0.600000	 -0.000694
0.613333	 -0.000589
0.626666	 -0.000533
0.640000	 -0.000630
0.653333	 -0.000743
0.666666	 -0.000550
0.680000	 -0.000015
0.693333	 0.000365
0.706666	 0.000153
0.720000	 -0.000381
0.733333	 -0.000646
0.746666	 -0.000596
0.760000	 -0.000690
0.773333	 -0.001070
0.786666	 -0.001379
0.800000	 -0.001338
0.813333	 -0.001042
0.826666	 -0.000742
0.839999	 -0.000639
0.853333	 -0.000756
0.866666	 -0.000948
0.879999	 -0.001124
0.893333	 -0.001247
0.906666	 -0.001205
0.919999	 -0.001046
0.933333	 -0.001029
0.946666	 -0.001245
0.959999	 -0.001506
0.973333	 -0.001593
0.986666	 -0.001500
0.999999	 -0.001394
1.013333	 -0.001388
1.026666	 -0.001406
1.039999	 -0.001338
1.053333	 -0.001284
1.066666	 -0.001425
1.079999	 -0.001618
1.093333	 -0.001549
1.106666	 -0.001231
1.119999	 -0.000991
1.133333	 -0.001050
1.146666	 -0.001321
1.159999	 -0.001564
1.173333	 -0.001668
1.186666	 -0.001790
1.199999	 -0.002088
1.213333	 -0.002418
1.226666	 -0.002503
1.239999	 -0.002306
1.253332	 -0.002088
1.266666	 -0.002117
1.279999	 -0.002391
1.293332	 -0.002694
1.306666	 -0.002766
1.319999	 -0.002524
1.333332	 -0.002253
1.346666	 -0.002337
1.359999	 -0.002709
1.373332	 -0.002920
1.386666	 -0.002695
1.399999	 -0.002191
1.413332	 -0.001707
1.426666	 0.000524
1.439999	 0.014384
1.453332	 0.057546
1.466666	 0.135336
1.479999	 0.224388
1.493332	 0.291665
1.506666	 0.323475
1.519999	 0.326757
1.533332	 0.314219
1.546666	 0.295962
1.559999	 0.277420
1.573332	 0.260248
1.586666	 0.244896
1.599999	 0.231580
1.613332	 0.219737
1.626665	 0.208365
1.639999	 0.196997
1.653332	 0.185841
1.666665	 0.175238
1.679999	 0.165109
1.693332	 0.155057
1.706665	 0.144832
1.719999	 0.134323
1.733332	 0.123420
1.746665	 0.112400
1.759999	 0.101911
1.773332	 0.092088
1.786665	 0.082592
1.799999	 0.073527
1.813332	 0.065288
1.826665	 0.057870
1.839999	 0.051090
1.853332	 0.045106
1.866665	 0.040175
1.879999	 0.036224
1.893332	 0.033044
1.906665	 0.030602
1.919999	 0.028925
1.933332	 0.027831
1.946665	 0.026873
1.959998	 0.025597
1.973332	 0.023868
1.986665	 0.021863
1.999998	 0.019762
2.013332	 0.017596
2.026665	 0.015367
2.039999	 0.013228
2.053332	 0.011411
2.066665	 0.009967
2.079998	 0.008760
2.093332	 0.007675
2.106665	 0.006719
2.119998	 0.005878
2.133332	 0.005078
2.146665	 0.004343
2.159998	 0.003753
2.173332	 0.003308
2.186665	 0.002946
2.199998	 0.002546
2.213332	 0.002077
2.226665	 0.001676
2.239998	 0.001425
2.253332	 0.001309
2.266665	 0.001345
2.279998	 0.001450
2.293332	 0.001415
2.306665	 0.001242
2.319998	 0.001100
2.333332	 0.000980
2.346665	 0.000782
2.359998	 0.000527
2.373332	 0.000311
2.386665	 0.000245
2.399998	 0.000315
2.413332	 0.000299
2.426665	 -0.000001
2.439998	 -0.000523
2.453331	 -0.000992
2.466665	 -0.001248
2.479998	 -0.001361
2.493331	 -0.001368
2.506665	 -0.001322
2.519998	 -0.001409
2.533331	 -0.001662
2.546665	 -0.001841
2.559998	 -0.001762
2.573331	 -0.001592
2.586665	 -0.001638
2.599998	 -0.001920
2.613331	 -0.002225
2.626665	 -0.002427
2.639998	 -0.002477
2.653331	 -0.002326
2.666665	 -0.002111
2.679998	 -0.002091
2.693331	 -0.002261
2.706665	 -0.002384
2.719998	 -0.002355
2.733331	 -0.002249
2.746665	 -0.002183
2.759998	 -0.002251
2.773331	 -0.002433
2.786664	 -0.002605
2.799998	 -0.002611
2.813331	 -0.002437
2.826664	 -0.002292
2.839998	 -0.002310
2.853331	 -0.002431
2.866664	 -0.002584
2.879998	 -0.002715
2.893331	 -0.002734
2.906664	 -0.002622
2.919998	 -0.002582
2.933331	 -0.002848
2.946664	 -0.003291
2.959998	 -0.003618
2.973331	 -0.003778
2.986664	 -0.003799
2.999998	 -0.003609
3.013331	 -0.003320
3.026664	 -0.003177
3.039998	 -0.003220
3.053331	 -0.003299
3.066664	 -0.003291
3.079998	 -0.003261
3.093331	 -0.003347
3.106664	 -0.003487
3.119998	 -0.003526
3.133331	 -0.003455
3.146664	 -0.003320
3.159997	 -0.003212
3.173331	 -0.003323
3.186664	 -0.003692
3.199997	 -0.003995
3.213331	 -0.003937
3.226664	 -0.003746
3.239997	 -0.003840
3.253331	 -0.004214
3.266664	 -0.004553
3.279997	 -0.004645
3.293331	 -0.004438
3.306664	 -0.004055
3.319997	 -0.003848
3.333331	 -0.004059
3.346664	 -0.004461
3.359997	 -0.004631
3.373331	 -0.004547
3.386664	 -0.004454
3.399997	 -0.004395
3.413331	 -0.004387
3.426664	 -0.004602
3.439997	 -0.005033
3.453331	 -0.005398
3.466664	 -0.005486
3.479997	 -0.005314
3.493330	 -0.005051
3.506664	 -0.004934
3.519997	 -0.005041
3.533330	 -0.005264
3.546664	 -0.005488
3.559997	 -0.005589
3.573330	 -0.005497
3.586664	 -0.005346
3.599997	 -0.005292
3.613330	 -0.005240
3.626664	 -0.005034
3.639997	 -0.004737
3.653330	 -0.004535
3.666664	 -0.004562
3.679997	 -0.004827
3.693330	 -0.005126
3.706664	 -0.005191
3.719997	 -0.005075
3.733330	 -0.005024
3.746664	 -0.005138
3.759997	 -0.005356
3.773330	 -0.005499
3.786664	 -0.005403
3.799997	 -0.005169
3.813330	 -0.005045
3.826663	 -0.005056
3.839997	 -0.005052
3.853330	 -0.005013
3.866663	 -0.005048
3.879997	 -0.005224
3.893330	 -0.005418
3.906663	 -0.005387
3.919997	 -0.005106
3.933330	 -0.004856
3.946663	 -0.004817
3.959997	 -0.004910
3.973330	 -0.005033
3.986663	 -0.005134
3.999997	 -0.005232
4.013330	 -0.005361
4.026663	 -0.005466
4.039997	 -0.005414
4.053330	 -0.005184
4.066663	 -0.004966
4.079997	 -0.004920
4.093330	 -0.005041
4.106663	 -0.005275
4.119997	 -0.005479
4.133330	 -0.005497
4.146663	 -0.005419
4.159997	 -0.005380
4.173330	 -0.005355
4.186663	 -0.005320
4.199996	 -0.005247
4.213330	 -0.005123
4.226663	 -0.005096
4.239996	 -0.005286
4.253330	 -0.005548
4.266663	 -0.005695
4.279996	 -0.005702
4.293330	 -0.005651
4.306663	 -0.005643
4.319996	 -0.005668
4.333330	 -0.005684
4.346663	 -0.005773
4.359996	 -0.005906
4.373330	 -0.005886
4.386663	 -0.005783
4.399996	 -0.005831
4.413330	 -0.005946
4.426663	 -0.005915
4.439996	 -0.005801
4.453330	 -0.005784
4.466663	 -0.005887
4.479996	 -0.005999
4.493330	 -0.005976
4.506663	 -0.005781
4.519996	 -0.005615
4.533329	 -0.005691
4.546663	 -0.005929
4.559996	 -0.006080
4.573329	 -0.006017
4.586663	 -0.005859
4.599996	 -0.005854
4.613329	 -0.005995
4.626663	 -0.006018
4.639996	 -0.005850
4.653329	 -0.005728
4.666663	 -0.005795
4.679996	 -0.005891
4.693329	 -0.005914
4.706663	 -0.006066
4.719996	 -0.006400
4.733329	 -0.006660
4.746663	 -0.006772
4.759996	 -0.006876
4.773329	 -0.006908
4.786663	 -0.006813
4.799996	 -0.006744
4.813329	 -0.006753
4.826663	 -0.006706
4.839996	 -0.006519
4.853329	 -0.006340
4.866663	 -0.006371
4.879996	 -0.006555
4.893329	 -0.006739
4.906662	 -0.006951
4.919996	 -0.007179
4.933329	 -0.007230
4.946662	 -0.007075
4.959996	 -0.006986
4.973329	 -0.007084
4.986662	 -0.007186
4.999996	 -0.007164
5.013329	 -0.007077
5.026662	 -0.006993
5.039996	 -0.006923
5.053329	 -0.006847
5.066662	 -0.006799
5.079996	 -0.006929
5.093329	 -0.007192
5.106662	 -0.007156
5.119996	 -0.006632
5.133329	 -0.006077
5.146662	 -0.005912
5.159996	 -0.006013
5.173329	 -0.006190
5.186662	 -0.006480
5.199996	 -0.006802
5.213329	 -0.006901
5.226662	 -0.006731
5.239995	 -0.006481
5.253329	 -0.006282
5.266662	 -0.006178
5.279995	 -0.006208
5.293329	 -0.006409
5.306662	 -0.006755
5.319995	 -0.007080
5.333329	 -0.007193
5.346662	 -0.007122
5.359995	 -0.007072
5.373329	 -0.007134
5.386662	 -0.007209
5.399995	 -0.007175
5.413329	 -0.006923
5.426662	 -0.006465
5.439995	 -0.006116
5.453329	 -0.006197
5.466662	 -0.006600
5.479995	 -0.006987
5.493329	 -0.007176
5.506662	 -0.007152
5.519995	 -0.007021
5.533329	 -0.006976
5.546662	 -0.007056
5.559995	 -0.007155
5.573328	 -0.007236
5.586662	 -0.007277
5.599995	 -0.007294
5.613328	 -0.007341
5.626662	 -0.007398
5.639995	 -0.007419
5.653328	 -0.007344
5.666662	 -0.007081
5.679995	 -0.006728
5.693328	 -0.006553
5.706662	 -0.006608
5.719995	 -0.006658
5.733328	 -0.006511
5.746662	 -0.006153
5.759995	 -0.005759
5.773328	 -0.005594
5.786662	 -0.005596
5.799995	 -0.005396
5.813328	 -0.004913
5.826662	 -0.004414
5.839995	 -0.004005
5.853328	 -0.003558
5.866662	 -0.003042
5.879995	 -0.002518
5.893328	 -0.002006
5.906662	 -0.001550
5.919995	 -0.001201
5.933328	 -0.000859
5.946661	 -0.000405
5.959995	 0.000006
5.973328	 0.000171
5.986661	 0.000300
5.999995	 0.000728
6.013328	 0.001343
6.026661	 0.001861
6.039995	 0.002334
6.053328	 0.002915
6.066661	 0.003514
6.079995	 0.003946
6.093328	 0.004176
6.106661	 0.004372
6.119995	 0.004751
6.133328	 0.005312
6.146661	 0.005876
6.159995	 0.006340
6.173328	 0.006728
6.186661	 0.007097
6.199995	 0.007423
6.213328	 0.007587
6.226661	 0.007682
6.239995	 0.008008
6.253328	 0.008590
6.266661	 0.009232
6.279994	 0.009888
6.293328	 0.010508
6.306661	 0.010965
6.319994	 0.011226
6.333328	 0.011332
6.346661	 0.011400
6.359994	 0.011624
6.373328	 0.012093
6.386661	 0.012634
6.399994	 0.012969
6.413328	 0.013160
6.426661	 0.013454
6.439994	 0.013680
6.453328	 0.013542
6.466661	 0.013207
6.479994	 0.013065
6.493328	 0.013244
6.506661	 0.013472
6.519994	 0.013467
6.533328	 0.013360
6.546661	 0.013431
6.559994	 0.013647
6.573328	 0.013802
6.586661	 0.013812
6.599994	 0.013704
6.613328	 0.013640
6.626661	 0.013794
6.639994	 0.014025
6.653327	 0.014006
6.666661	 0.013728
6.679994	 0.013476
6.693327	 0.013408
6.706661	 0.013491
6.719994	 0.013677
6.733327	 0.013981
6.746661	 0.014351
6.759994	 0.014591
6.773327	 0.014613
6.786661	 0.014571
6.799994	 0.014582
6.813327	 0.014560
6.826661	 0.014442
6.839994	 0.014329
6.853327	 0.014327
6.866661	 0.014435
6.879994	 0.014570
6.893327	 0.014660
6.906661	 0.014713
6.919994	 0.014793
6.933327	 0.014977
6.946661	 0.015218
6.959994	 0.015384
6.973327	 0.015495
6.986660	 0.015644
6.999994	 0.015818
7.013327	 0.015971
7.026660	 0.016061
7.039994	 0.016047
7.053327	 0.015957
7.066660	 0.015911
7.079994	 0.016053
7.093327	 0.016456
7.106660	 0.017005
7.119994	 0.017445
7.133327	 0.017859
7.146660	 0.018808
7.159994	 0.020569
7.173327	 0.022500
7.186660	 0.023529
7.199994	 0.023313
7.213327	 0.022504
7.226660	 0.021712
7.239994	 0.020932
7.253327	 0.020129
7.266660	 0.019545
7.279994	 0.019241
7.293327	 0.019089
7.306660	 0.019097
7.319993	 0.019328
7.333327	 0.019737
7.346660	 0.020089
7.359993	 0.020064
7.373327	 0.019738
7.386660	 0.019604
7.399993	 0.019922
7.413327	 0.020466
7.426660	 0.020984
7.439993	 0.021566
7.453327	 0.022293
7.466660	 0.022823
7.479993	 0.022824
7.493327	 0.022455
7.506660	 0.022049
7.519993	 0.021765
7.533327	 0.021741
7.546660	 0.022035
7.559993	 0.022372
7.573327	 0.022465
7.586660	 0.022399
7.599993	 0.022339
7.613327	 0.022246
7.626660	 0.022105
7.639993	 0.022087
7.653327	 0.022310
7.666660	 0.022767
7.679993	 0.023460
7.693326	 0.024277
7.706660	 0.024940
7.719993	 0.025262
7.733326	 0.025330
7.746660	 0.025380
7.759993	 0.025449
7.773326	 0.025371
7.786660	 0.025177
7.799993	 0.025071
7.813326	 0.025087
7.826660	 0.025202
7.839993	 0.025443
7.853326	 0.025705
7.866660	 0.025852
7.879993	 0.025922
7.893326	 0.025930
7.906660	 0.025833
7.919993	 0.025783
7.933326	 0.025972
7.946660	 0.026318
7.959993	 0.026658
7.973326	 0.026965
7.986660	 0.027269
7.999993	 0.027627
8.013327	 0.028084
8.026660	 0.028504
8.039993	 0.028685
8.053327	 0.028722
8.066660	 0.028880
8.079993	 0.029190
8.093327	 0.029470
8.106660	 0.029577
8.119993	 0.029579
8.133327	 0.029784
8.146660	 0.030417
8.159993	 0.031338
8.173326	 0.032206
8.186660	 0.032664
8.199993	 0.032512
8.213326	 0.031976
8.226660	 0.031548
8.239993	 0.031415
8.253326	 0.031445
8.266660	 0.031662
8.279993	 0.032095
8.293326	 0.032453
8.306660	 0.032527
8.319993	 0.032509
8.333326	 0.032635
8.346660	 0.032812
8.359993	 0.032752
8.373326	 0.032518
8.386660	 0.032523
8.399993	 0.032842
8.413326	 0.033146
8.426660	 0.033325
8.439993	 0.033507
8.453326	 0.033695
8.466660	 0.033887
8.479993	 0.034135
8.493326	 0.034369
8.506660	 0.034492
8.519993	 0.034565
8.533326	 0.034668
8.546659	 0.034727
8.559993	 0.034745
8.573326	 0.034901
8.586659	 0.035150
8.599993	 0.035183
8.613326	 0.034962
8.626659	 0.034847
8.639993	 0.035039
8.653326	 0.035233
8.666659	 0.035113
8.679993	 0.034893
8.693326	 0.034905
8.706659	 0.035118
8.719993	 0.035449
8.733326	 0.035879
8.746659	 0.036203
8.759993	 0.036322
8.773326	 0.036354
8.786659	 0.036314
8.799993	 0.036218
8.813326	 0.036250
8.826659	 0.036556
8.839993	 0.037005
8.853326	 0.037367
8.866659	 0.037691
8.879992	 0.038177
8.893326	 0.038684
8.906659	 0.038864
8.919992	 0.038717
8.933326	 0.038588
8.946659	 0.038676
8.959992	 0.038816
8.973326	 0.038775
8.986659	 0.038599
8.999992	 0.038517
9.013326	 0.038737
9.026659	 0.039381
9.039992	 0.040487
9.053326	 0.042089
9.066659	 0.044139
9.079992	 0.046157
9.093326	 0.047296
9.106659	 0.047117
9.119992	 0.046011
9.133326	 0.044661
9.146659	 0.043519
9.159992	 0.042723
9.173326	 0.042141
9.186659	 0.041652
9.199992	 0.041362
9.213326	 0.041256
9.226659	 0.041069
9.239992	 0.040844
9.253325	 0.040922
9.266659	 0.041267
9.279992	 0.041526
9.293325	 0.041641
9.306659	 0.041808
9.319992	 0.042035
9.333325	 0.042095
9.346659	 0.041928
9.359992	 0.041840
9.373325	 0.042105
9.386659	 0.042572
9.399992	 0.042874
9.413325	 0.042904
9.426659	 0.042888
9.439992	 0.042974
9.453325	 0.043020
9.466659	 0.042839
9.479992	 0.042499
9.493325	 0.042296
9.506659	 0.042415
9.519992	 0.042717
9.533325	 0.042952
9.546659	 0.043070
9.559992	 0.043201
9.573325	 0.043371
9.586658	 0.043490
9.599992	 0.043587
9.613325	 0.043766
9.626658	 0.044095
9.639992	 0.044585
9.653325	 0.045056
9.666658	 0.045272
9.679992	 0.045319
9.693325	 0.045462
9.706658	 0.045699
9.719992	 0.045818
9.733325	 0.045785
9.746658	 0.045781
9.759992	 0.045958
9.773325	 0.046355
9.786658	 0.046745
9.799992	 0.046721
9.813325	 0.046252
9.826658	 0.045792
9.839992	 0.045720
9.853325	 0.046113
9.866658	 0.046850
9.879992	 0.047678
9.893325	 0.048380
9.906658	 0.048794
9.919991	 0.048869
9.933325	 0.048799
9.946658	 0.048674
9.959991	 0.048301
9.973325	 0.047765
9.986658	 0.047424
9.999991	 0.047285
10.013325	 0.047182
10.026658	 0.047214
10.039991	 0.047321
10.053325	 0.047166
10.066658	 0.046798
10.079991	 0.046677
10.093325	 0.047055
10.106658	 0.047715
10.119991	 0.048147
10.133325	 0.048052
10.146658	 0.047704
10.159991	 0.047492
10.173325	 0.047424
10.186658	 0.047487
10.199991	 0.047826
10.213325	 0.048366
10.226658	 0.048953
10.239991	 0.049569
10.253325	 0.050052
10.266658	 0.050240
10.279991	 0.050248
10.293324	 0.050226
10.306658	 0.050150
10.319991	 0.050048
10.333324	 0.050053
10.346658	 0.050203
10.359991	 0.050515
10.373324	 0.051056
10.386658	 0.051687
10.399991	 0.052078
10.413324	 0.052117
10.426658	 0.051960
10.439991	 0.051755
10.453324	 0.051517
10.466658	 0.051168
10.479991	 0.050776
10.493324	 0.050591
10.506658	 0.050705
10.519991	 0.050927
10.533324	 0.051075
10.546658	 0.051171
10.559991	 0.051303
10.573324	 0.051512
10.586658	 0.051737
10.599991	 0.051914
10.613324	 0.052092
10.626657	 0.052252
10.639991	 0.052247
10.653324	 0.052125
10.666657	 0.052164
10.679991	 0.052404
10.693324	 0.052608
10.706657	 0.052772
10.719991	 0.053114
10.733324	 0.053660
10.746657	 0.054433
10.759991	 0.055455
10.773324	 0.056263
10.786657	 0.056326
10.799991	 0.055835
10.813324	 0.055367
10.826657	 0.055124
10.839991	 0.054881
10.853324	 0.054469
10.866657	 0.054057
10.879991	 0.053881
10.893324	 0.053904
10.906657	 0.053901
10.919991	 0.053657
10.933324	 0.053156
10.946657	 0.052705
10.959991	 0.052608
10.973324	 0.052768
10.986657	 0.052926
10.999990	 0.053075
11.013324	 0.053305
11.026657	 0.053482
11.039990	 0.053450
11.053324	 0.053328
11.066657	 0.053256
11.079990	 0.053145
11.093324	 0.052958
11.106657	 0.052911
11.119990	 0.053139
11.133324	 0.053497
11.146657	 0.053745
11.159990	 0.053803
11.173324	 0.053778
11.186657	 0.053765
11.199990	 0.053810
11.213324	 0.053935
11.226657	 0.054111
11.239990	 0.054250
11.253324	 0.054226
11.266657	 0.053995
11.279990	 0.053729
11.293324	 0.053663
11.306657	 0.053876
11.319990	 0.054229
11.333323	 0.054465
11.346657	 0.054531
11.359990	 0.054596
11.373323	 0.054706
11.386657	 0.054755
11.399990	 0.054728
11.413323	 0.054644
11.426657	 0.054482
11.439990	 0.054363
11.453323	 0.054378
11.466657	 0.054440
11.479990	 0.054499
11.493323	 0.054508
11.506657	 0.054387
11.519990	 0.054208
11.533323	 0.054192
11.546657	 0.054383
11.559990	 0.054637
11.573323	 0.054951
11.586657	 0.055438
11.599990	 0.055942
11.613323	 0.056107
11.626657	 0.055860
11.639990	 0.055489
11.653323	 0.055256
11.666656	 0.055206
11.679990	 0.055286
11.693323	 0.055365
11.706656	 0.055335
11.719990	 0.055280
11.733323	 0.055284
11.746656	 0.055305
11.759990	 0.055366
11.773323	 0.055529
11.786656	 0.055675
11.799990	 0.055612
11.813323	 0.055386
11.826656	 0.055222
11.839990	 0.055189
11.853323	 0.055199
11.866656	 0.055261
11.879990	 0.055646
11.893323	 0.056919
11.906656	 0.059466
11.919990	 0.062621
11.933323	 0.064913
11.946656	 0.065325
11.959990	 0.063949
11.973323	 0.061706
11.986656	 0.059592
11.999990	 0.058058
12.013323	 0.057052
12.026656	 0.056349
12.039989	 0.055804
12.053323	 0.055477
12.066656	 0.055479
12.079989	 0.055691
12.093323	 0.055829
12.106656	 0.055762
12.119989	 0.055669
12.133323	 0.055804
12.146656	 0.056109
12.159989	 0.056348
12.173323	 0.056482
12.186656	 0.056529
12.199989	 0.056425
12.213323	 0.056288
12.226656	 0.056393
12.239989	 0.056778
12.253323	 0.057144
12.266656	 0.057215
12.279989	 0.057133
12.293323	 0.057325
12.306656	 0.058051
12.319989	 0.059222
12.333323	 0.060423
12.346656	 0.061112
12.359989	 0.061004
12.373322	 0.060229
12.386656	 0.059218
12.399989	 0.058381
12.413322	 0.057844
12.426656	 0.057533
12.439989	 0.057431
12.453322	 0.057621
12.466656	 0.058120
12.479989	 0.058775
12.493322	 0.059480
12.506656	 0.060240
12.519989	 0.060831
12.533322	 0.060833
12.546656	 0.060243
12.559989	 0.059561
12.573322	 0.059102
12.586656	 0.058784
12.599989	 0.058549
12.613322	 0.058477
12.626656	 0.058528
12.639989	 0.058574
12.653322	 0.058582
12.666656	 0.058633
12.679989	 0.058802
12.693322	 0.058975
12.706656	 0.058989
12.719989	 0.058826
12.733322	 0.058559
12.746655	 0.058330
12.759989	 0.058332
12.773322	 0.058709
12.786655	 0.059426
12.799989	 0.060163
12.813322	 0.060495
12.826655	 0.060392
12.839989	 0.060235
12.853322	 0.060275
12.866655	 0.060325
12.879989	 0.060145
12.893322	 0.059904
12.906655	 0.059859
12.919989	 0.059914
12.933322	 0.059921
12.946655	 0.059941
12.959989	 0.060035
12.973322	 0.060096
12.986655	 0.059979
12.999989	 0.059752
13.013322	 0.059626
13.026655	 0.059682
13.039989	 0.059793
13.053322	 0.059751
13.066655	 0.059537
13.079988	 0.059441
13.093322	 0.059636
13.106655	 0.059835
13.119988	 0.059769
13.133322	 0.059625
13.146655	 0.059673
13.159988	 0.059881
13.173322	 0.060054
13.186655	 0.060069
13.199988	 0.059968
13.213322	 0.059941
13.226655	 0.060074
13.239988	 0.060262
13.253322	 0.060431
13.266655	 0.060589
13.279988	 0.060744
13.293322	 0.060865
13.306655	 0.060867
13.319988	 0.060757
13.333322	 0.060692
13.346655	 0.060665
13.359988	 0.060462
13.373322	 0.060143
13.386655	 0.060041
13.399988	 0.060255
13.413321	 0.060610
13.426655	 0.060949
13.439988	 0.061159
13.453321	 0.061143
13.466655	 0.060925
13.479988	 0.060657
13.493321	 0.060513
13.506655	 0.060447
13.519988	 0.060218
13.533321	 0.059859
13.546655	 0.059694
13.559988	 0.059767
13.573321	 0.059795
13.586655	 0.059583
13.599988	 0.059236
13.613321	 0.059070
13.626655	 0.059233
13.639988	 0.059418
13.653321	 0.059267
13.666655	 0.058893
13.679988	 0.058626
13.693321	 0.058585
13.706655	 0.058736
13.719988	 0.058959
13.733321	 0.059104
13.746655	 0.059178
13.759988	 0.059294
13.773321	 0.059459
13.786654	 0.059572
13.799988	 0.059578
13.813321	 0.059484
13.826654	 0.059283
13.839988	 0.059060
13.853321	 0.058968
13.866654	 0.058976
13.879988	 0.058908
13.893321	 0.058801
13.906654	 0.058873
13.919988	 0.059069
13.933321	 0.059146
13.946654	 0.059139
13.959988	 0.059226
13.973321	 0.059328
13.986654	 0.059268
13.999988	 0.059132
14.013321	 0.059146
14.026654	 0.059416
14.039988	 0.059885
14.053321	 0.060360
14.066654	 0.060646
14.079988	 0.060687
14.093321	 0.060471
14.106654	 0.060095
14.119987	 0.059917
14.133321	 0.060107
14.146654	 0.060260
14.159987	 0.060059
14.173321	 0.059738
14.186654	 0.059484
14.199987	 0.059177
14.213321	 0.058898
14.226654	 0.058958
14.239987	 0.059369
14.253321	 0.059861
14.266654	 0.060207
14.279987	 0.060231
14.293321	 0.059934
14.306654	 0.059619
14.319987	 0.059526
14.333321	 0.059607
14.346654	 0.059710
14.359987	 0.059723
14.373321	 0.059655
14.386654	 0.059603
14.399987	 0.059627
14.413321	 0.059755
14.426654	 0.059966
14.439987	 0.060253
14.453321	 0.060624
14.466654	 0.060815
14.479987	 0.060477
14.493320	 0.059812
14.506654	 0.059370
14.519987	 0.059249
14.533320	 0.059202
14.546654	 0.059209
14.559987	 0.059284
14.573320	 0.059234
14.586654	 0.058961
14.599987	 0.058651
14.613320	 0.058566
14.626654	 0.058751
14.639987	 0.058973
14.653320	 0.058992
14.666654	 0.058821
14.679987	 0.058645
14.693320	 0.058656
14.706654	 0.058908
14.719987	 0.059255
14.733320	 0.059489
14.746654	 0.059480
14.759987	 0.059286
14.773320	 0.059148
14.786654	 0.059186
14.799987	 0.059280
14.813320	 0.059397
14.826653	 0.059549
14.839987	 0.059519
14.853320	 0.059169
14.866653	 0.058720
14.879987	 0.058494
14.893320	 0.058595
14.906653	 0.058939
14.919987	 0.059404
14.933320	 0.059852
14.946653	 0.060093
14.959987	 0.060033
14.973320	 0.059871
14.986653	 0.059853
14.999987	 0.059829
15.013320	 0.059572
15.026653	 0.059350
15.039987	 0.059539
15.053320	 0.060013
15.066653	 0.060357
15.079987	 0.060326
15.093320	 0.060033
15.106653	 0.059780
15.119987	 0.059611
15.133320	 0.059396
15.146653	 0.059274
15.159986	 0.059452
15.173320	 0.059738
15.186653	 0.059721
15.199986	 0.059417
15.213320	 0.059170
15.226653	 0.058990
15.239986	 0.058630
15.253320	 0.058140
15.266653	 0.057787
15.279986	 0.057688
15.293320	 0.057736
15.306653	 0.057740
15.319986	 0.057673
15.333320	 0.057631
15.346653	 0.057598
15.359986	 0.057532
15.373320	 0.057447
15.386653	 0.057325
15.399986	 0.057257
15.413320	 0.057373
15.426653	 0.057573
15.439986	 0.057702
15.453320	 0.057776
15.466653	 0.057836
15.479986	 0.057855
15.493320	 0.057774
15.506653	 0.057565
15.519986	 0.057346
15.533319	 0.057288
15.546653	 0.057321
15.559986	 0.057277
15.573319	 0.057304
15.586653	 0.057641
15.599986	 0.058065
15.613319	 0.058171
15.626653	 0.058035
15.639986	 0.057952
15.653319	 0.057937
15.666653	 0.057968
15.679986	 0.058129
15.693319	 0.058300
15.706653	 0.058222
15.719986	 0.057970
15.733319	 0.057898
15.746653	 0.058102
15.759986	 0.058362
15.773319	 0.058524
15.786653	 0.058537
15.799986	 0.058346
15.813319	 0.058099
15.826653	 0.058032
15.839986	 0.058154
15.853319	 0.058250
15.866652	 0.058128
15.879986	 0.057870
15.893319	 0.057724
15.906652	 0.057751
15.919986	 0.057829
15.933319	 0.057935
15.946652	 0.058034
15.959986	 0.058021
15.973319	 0.057950
15.986652	 0.057903
15.999986	 0.057766
16.013319	 0.057478
16.026653	 0.057244
16.039988	 0.057270
16.053322	 0.057528
16.066656	 0.057798
16.079990	 0.057848
16.093325	 0.057704
16.106659	 0.057690
16.119993	 0.057992
16.133327	 0.058354
16.146662	 0.058442
16.159996	 0.058267
16.173330	 0.058052
16.186665	 0.057945
16.199999	 0.057957
16.213333	 0.058028
16.226667	 0.058080
16.240002	 0.058154
16.253336	 0.058439
16.266670	 0.058969
16.280005	 0.059572
16.293339	 0.060175
16.306673	 0.060857
16.320007	 0.062009
16.333342	 0.065396
16.346676	 0.074779
16.360010	 0.091715
16.373344	 0.108647
16.386679	 0.112650
16.400013	 0.099980
16.413347	 0.079922
16.426682	 0.062351
16.440016	 0.049335
16.453350	 0.038883
16.466684	 0.029808
16.480019	 0.022126
16.493353	 0.015877
16.506687	 0.010794
16.520021	 0.006642
16.533356	 0.003247
16.546690	 0.000303
16.560024	 -0.002418
16.573359	 -0.004851
16.586693	 -0.006866
16.600027	 -0.008410
16.613361	 -0.009548
16.626696	 -0.010493
16.640030	 -0.011439
16.653364	 -0.012485
16.666698	 -0.013604
16.680033	 -0.014585
16.693367	 -0.015221
16.706701	 -0.015561
16.720036	 -0.015852
16.733370	 -0.016255
16.746704	 -0.016762
16.760038	 -0.017311
16.773373	 -0.017900
16.786707	 -0.018650
16.800041	 -0.019599
16.813375	 -0.020531
16.826710	 -0.021247
16.840044	 -0.021766
16.853378	 -0.022225
16.866713	 -0.022773
16.880047	 -0.023442
16.893381	 -0.024152
16.906715	 -0.024887
16.920050	 -0.025659
16.933384	 -0.026350
16.946718	 -0.026874
16.960052	 -0.027350
16.973387	 -0.027950
16.986721	 -0.028689
17.000055	 -0.029479
17.013390	 -0.030280
17.026724	 -0.031035
17.040058	 -0.031576
17.053392	 -0.031809
17.066727	 -0.031887
17.080061	 -0.032084
17.093395	 -0.032547
17.106730	 -0.033045
17.120064	 -0.033244
17.133398	 -0.033240
17.146732	 -0.033350
17.160067	 -0.033596
17.173401	 -0.033836
17.186735	 -0.034129
17.200069	 -0.034457
17.213404	 -0.034476
17.226738	 -0.034070
17.240072	 -0.033568
17.253407	 -0.033130
17.266741	 -0.032689
17.280075	 -0.032357
17.293409	 -0.032228
17.306744	 -0.032136
17.320078	 -0.031960
17.333412	 -0.031826
17.346746	 -0.031838
17.360081	 -0.031861
17.373415	 -0.031670
17.386749	 -0.031190
17.400084	 -0.030570
17.413418	 -0.029960
17.426752	 -0.029415
17.440086	 -0.029011
17.453421	 -0.028819
17.466755	 -0.028761
17.480089	 -0.028674
17.493423	 -0.028536
17.506758	 -0.028486
17.520092	 -0.028566
17.533426	 -0.028643
17.546761	 -0.028556
17.560095	 -0.028219
17.573429	 -0.027729
17.586763	 -0.027331
17.600098	 -0.027143
17.613432	 -0.027053
17.626766	 -0.026932
17.640100	 -0.026791
17.653435	 -0.026661
17.666769	 -0.026511
17.680103	 -0.026336
17.693438	 -0.026172
17.706772	 -0.026033
17.720106	 -0.025923
17.733440	 -0.025832
17.746775	 -0.025684
17.760109	 -0.025450
17.773443	 -0.025225
17.786777	 -0.025029
17.800112	 -0.024779
17.813446	 -0.024582
17.826780	 -0.024653
17.840115	 -0.024944
17.853449	 -0.025158
17.866783	 -0.025130
17.880117	 -0.024954
17.893452	 -0.024755
17.906786	 -0.024580
17.920120	 -0.024491
17.933455	 -0.024488
17.946789	 -0.024428
17.960123	 -0.024286
17.973457	 -0.024210
17.986792	 -0.024207
18.000126	 -0.024123
18.013460	 -0.023988
18.026794	 -0.023982
18.040129	 -0.024122
18.053463	 -0.024320
18.066797	 -0.024519
18.080132	 -0.024599
18.093466	 -0.024480
18.106800	 -0.024273
18.120134	 -0.024158
18.133469	 -0.024210
18.146803	 -0.024371
18.160137	 -0.024404
18.173471	 -0.024143
18.186806	 -0.023831
18.200140	 -0.023800
18.213474	 -0.023987
18.226809	 -0.024093
18.240143	 -0.024083
18.253477	 -0.024175
18.266811	 -0.024416
18.280146	 -0.024477
18.293480	 -0.024072
18.306814	 -0.023535
18.320148	 -0.023433
18.333483	 -0.023714
18.346817	 -0.023888
18.360151	 -0.023747
18.373486	 -0.023432
18.386820	 -0.023155
18.400154	 -0.023034
18.413488	 -0.023048
18.426823	 -0.023132
18.440157	 -0.023232
18.453491	 -0.023271
18.466825	 -0.023220
18.480160	 -0.023230
18.493494	 -0.023442
18.506828	 -0.023737
18.520163	 -0.023899
18.533497	 -0.023883
18.546831	 -0.023706
18.560165	 -0.023366
18.573500	 -0.023036
18.586834	 -0.022960
18.600168	 -0.023142
18.613503	 -0.023368
18.626837	 -0.023488
18.640171	 -0.023545
18.653505	 -0.023641
18.666840	 -0.023771
18.680174	 -0.023856
18.693508	 -0.023895
18.706842	 -0.023939
18.720177	 -0.023922
18.733511	 -0.023827
18.746845	 -0.023789
18.760180	 -0.023765
18.773514	 -0.023609
18.786848	 -0.023497
18.800182	 -0.023681
18.813517	 -0.023989
18.826851	 -0.024159
18.840185	 -0.024276
18.853519	 -0.024480
18.866854	 -0.024605
18.880188	 -0.024442
18.893522	 -0.024141
18.906857	 -0.023995
18.920191	 -0.024034
18.933525	 -0.024121
18.946859	 -0.024116
18.960194	 -0.023910
18.973528	 -0.023594
18.986862	 -0.023420
19.000196	 -0.023462
19.013531	 -0.023578
19.026865	 -0.023669
19.040199	 -0.023814
19.053534	 -0.024090
19.066868	 -0.024397
19.080202	 -0.024591
19.093536	 -0.024650
19.106871	 -0.024622
19.120205	 -0.024561
19.133539	 -0.024509
19.146873	 -0.024463
19.160208	 -0.024404
19.173542	 -0.024384
19.186876	 -0.024485
19.200211	 -0.024696
19.213545	 -0.024863
19.226879	 -0.024844
19.240213	 -0.024747
19.253548	 -0.024758
19.266882	 -0.024813
19.280216	 -0.024702
19.293550	 -0.024438
19.306885	 -0.024274
19.320219	 -0.024393
19.333553	 -0.024683
19.346888	 -0.024915
19.360222	 -0.024995
19.373556	 -0.024983
19.386890	 -0.024960
19.400225	 -0.024927
19.413559	 -0.024882
19.426893	 -0.024866
19.440228	 -0.024822
19.453562	 -0.024647
19.466896	 -0.024412
19.480230	 -0.024244
19.493565	 -0.024154
19.506899	 -0.024197
19.520233	 -0.024499
19.533567	 -0.024924
19.546902	 -0.025183
19.560236	 -0.025258
19.573570	 -0.025273
19.586905	 -0.025182
19.600239	 -0.024962
19.613573	 -0.024810
19.626907	 -0.024888
19.640242	 -0.025091
19.653576	 -0.025270
19.666910	 -0.025437
19.680244	 -0.025540
19.693579	 -0.025455
19.706913	 -0.025320
19.720247	 -0.025278
19.733582	 -0.025205
19.746916	 -0.025093
19.760250	 -0.025018
19.773584	 -0.024862
19.786919	 -0.024630
19.800253	 -0.024571
19.813587	 -0.024709
19.826921	 -0.024789
19.840256	 -0.024697
19.853590	 -0.024576
19.866924	 -0.024564
19.880259	 -0.024605
19.893593	 -0.024616
19.906927	 -0.024639
19.920261	 -0.024676
19.933596	 -0.024681
19.946930	 -0.024684
19.960264	 -0.024702
19.973598	 -0.024756
19.986933	 -0.024923

*------------------------ End of raw data
Results for Channel	1	=	242.00	nm
Title:	Report Title
Run File:	C:\HPLC\PET 2025\2025.06.04\bm31_npet_37c_24h.run
--------------
Injection Info
--------------
Method:	C:\METODOS EQUIPO 2 2025\20250402 PET_Calibrado TPA MHET BHET DIMER.mth
Sample:	BM31_nPET_37C_24h
Injection Date:	Thu Jun 05 11:45:14 2025
Manual injection
Operator:	Paloma
Instrument:	3
Notes:	
---------
Misc Info
---------
Workstation:	HPLC
Bus Address:	44
Run Time:	0.000	to	20.000	min.
-----------
Recalc Info
-----------
Recalc Method:	c:\metodos equipo 2 2025\20250402 pet_calibrado tpa mhet bhet dimer.mth
Recalc Date:	Thu Jun 05 15:26:31 2025
Operator:	Paloma
Instrument:	3
Notes:	
Sample Rate:	5.000 Hz.
Measurement Type:	1 = Area
Calculation Type:	4 = ExtStd
Normalize Results:	No
------------------------
Peak Info for Channel 1
------------------------
4 Peaks (tR	Timeoffset	RRT	Sepcode	Width	Counts	Result	Name)
6.582	0.234	0.0000	BB	5.08	410733	3.691250	TPA (uM)
7.227	-0.019	0.0000	GR	0.00	301993	5.665815	MHET (uM)
7.475	-0.017	0.0000	BB	4.36	50930	0.614410	BHET (uM)
9.098	-0.048	0.0000	BB	5.64	390437	7.000825	DIMER (uM)
