# Supplementary material for: Engineering Escherichia coli for polyethylene terephthalate powder biodegradation via recoding of an outer membrane protein
Source: iScience. 2026 Jan 2;29(2):114621. doi: 10.1016/j.isci.2025.114621 (PMC12860643; doi:10.1016/j.isci.2025.114621)
Supplement: Data S2. Raw HPLC and UHPLC-MS data — (A) Unprocessed HPLC data files supporting Figures 4, S3, S5, Tables 1 and S4. Files are provided in.txt format corresponding to the data extracted with Varian ProStar software (Varian Inc., Palo Alto, California, USA). Each file contains absorbance values (in arbitrary units) recorded over time under the analytical conditions described in STAR Methods. (B) Raw UHPLC-MS files supporting Figure S4. The chromatograms and mass spectrometry data can be analyzed with the software MassLynx V4.1 (Waters) to obtain the mass spectra of the oligomers TET and TETE. Analytical conditions described in STAR Methods. (A and B) The unprocessed HPLC and UHPLC-MS files have been deposited at Zenodo under the identifier https://zenodo.org/records/17578239. [file mmc5.zip › Data S2/A. HPLC/Figure S3/FliDm nPET 37_2.TXT]

File	C:\HPLC\PET 2025\2025.06.04\bm31_npet_37c_24h002.run	Filetype	63
WTOASCII Parameters:	C:\star\WTOASCII.TXT
 1 channels
   Channel	 1	242.00	nm	in AU
Base rate 5.0000 Hz	Bunch 2	Effective rate 5.00000 Hz.	T = 0.003333 min.
6000 points	from	0.000	to	20.000	minutes
Sampling every 4 point(s)
Printing points from	0.000	to	20.000 min, point 0 to 5999
Channels	1	to	1
0.000000	 0.000000
0.013333	 -0.000378
0.026667	 -0.001088
0.040000	 -0.001808
0.053333	 -0.002047
0.066667	 -0.001836
0.080000	 -0.001596
0.093333	 -0.001444
0.106667	 -0.001239
0.120000	 -0.000995
0.133333	 -0.000839
0.146667	 -0.000811
0.160000	 -0.000918
0.173333	 -0.001153
0.186667	 -0.001438
0.200000	 -0.001711
0.213333	 -0.001925
0.226667	 -0.001976
0.240000	 -0.001809
0.253333	 -0.001494
0.266667	 -0.001193
0.280000	 -0.001028
0.293333	 -0.001003
0.306667	 -0.001141
0.320000	 -0.001488
0.333333	 -0.001808
0.346667	 -0.001694
0.360000	 -0.001129
0.373333	 -0.000607
0.386667	 -0.000562
0.400000	 -0.000840
0.413333	 -0.001010
0.426667	 -0.000984
0.440000	 -0.000941
0.453333	 -0.000910
0.466666	 -0.000814
0.480000	 -0.000680
0.493333	 -0.000567
0.506666	 -0.000502
0.520000	 -0.000544
0.533333	 -0.000721
0.546666	 -0.000954
0.560000	 -0.001181
0.573333	 -0.001287
0.586666	 -0.001105
0.600000	 -0.000687
0.613333	 -0.000324
0.626666	 -0.000230
0.640000	 -0.000374
0.653333	 -0.000638
0.666666	 -0.000952
0.680000	 -0.001231
0.693333	 -0.001355
0.706666	 -0.001257
0.720000	 -0.001111
0.733333	 -0.001286
0.746666	 -0.001739
0.760000	 -0.001957
0.773333	 -0.001759
0.786666	 -0.001475
0.800000	 -0.001336
0.813333	 -0.001227
0.826666	 -0.001093
0.839999	 -0.001074
0.853333	 -0.001182
0.866666	 -0.001275
0.879999	 -0.001311
0.893333	 -0.001389
0.906666	 -0.001556
0.919999	 -0.001651
0.933333	 -0.001533
0.946666	 -0.001325
0.959999	 -0.001173
0.973333	 -0.001079
0.986666	 -0.001022
0.999999	 -0.000951
1.013333	 -0.000804
1.026666	 -0.000687
1.039999	 -0.000830
1.053333	 -0.001290
1.066666	 -0.001763
1.079999	 -0.001954
1.093333	 -0.001991
1.106666	 -0.002062
1.119999	 -0.002108
1.133333	 -0.002181
1.146666	 -0.002408
1.159999	 -0.002660
1.173333	 -0.002764
1.186666	 -0.002767
1.199999	 -0.002782
1.213333	 -0.002838
1.226666	 -0.002923
1.239999	 -0.002993
1.253332	 -0.002966
1.266666	 -0.002795
1.279999	 -0.002587
1.293332	 -0.002522
1.306666	 -0.002515
1.319999	 -0.002378
1.333332	 -0.002221
1.346666	 -0.002236
1.359999	 -0.002380
1.373332	 -0.002536
1.386666	 -0.002678
1.399999	 -0.002744
1.413332	 -0.002639
1.426666	 -0.002205
1.439999	 0.001668
1.453332	 0.021370
1.466666	 0.074188
1.479999	 0.158967
1.493332	 0.246400
1.506666	 0.305584
1.519999	 0.329171
1.533332	 0.327725
1.546666	 0.313837
1.559999	 0.295606
1.573332	 0.277041
1.586666	 0.259824
1.599999	 0.244491
1.613332	 0.231046
1.626665	 0.219222
1.639999	 0.208453
1.653332	 0.198012
1.666665	 0.187479
1.679999	 0.176936
1.693332	 0.166531
1.706665	 0.156248
1.719999	 0.145999
1.733332	 0.135547
1.746665	 0.124566
1.759999	 0.113140
1.773332	 0.101939
1.786665	 0.091553
1.799999	 0.082008
1.813332	 0.073151
1.826665	 0.065042
1.839999	 0.057753
1.853332	 0.051256
1.866665	 0.045548
1.879999	 0.040602
1.893332	 0.036484
1.906665	 0.033429
1.919999	 0.031446
1.933332	 0.030141
1.946665	 0.029092
1.959998	 0.028026
1.973332	 0.026650
1.986665	 0.024801
1.999998	 0.022692
2.013332	 0.020641
2.026665	 0.018663
2.039999	 0.016577
2.053332	 0.014385
2.066665	 0.012302
2.079998	 0.010487
2.093332	 0.009067
2.106665	 0.008069
2.119998	 0.007184
2.133332	 0.006196
2.146665	 0.005340
2.159998	 0.004735
2.173332	 0.004086
2.186665	 0.003270
2.199998	 0.002566
2.213332	 0.002227
2.226665	 0.002169
2.239998	 0.002080
2.253332	 0.001741
2.266665	 0.001304
2.279998	 0.001061
2.293332	 0.000977
2.306665	 0.000910
2.319998	 0.000944
2.333332	 0.001005
2.346665	 0.000830
2.359998	 0.000528
2.373332	 0.000372
2.386665	 0.000210
2.399998	 -0.000196
2.413332	 -0.000710
2.426665	 -0.001110
2.439998	 -0.001295
2.453331	 -0.001266
2.466665	 -0.001196
2.479998	 -0.001183
2.493331	 -0.001151
2.506665	 -0.001143
2.519998	 -0.001246
2.533331	 -0.001391
2.546665	 -0.001602
2.559998	 -0.002015
2.573331	 -0.002513
2.586665	 -0.002751
2.599998	 -0.002543
2.613331	 -0.002055
2.626665	 -0.001691
2.639998	 -0.001739
2.653331	 -0.002033
2.666665	 -0.002222
2.679998	 -0.002249
2.693331	 -0.002262
2.706665	 -0.002326
2.719998	 -0.002417
2.733331	 -0.002487
2.746665	 -0.002509
2.759998	 -0.002504
2.773331	 -0.002555
2.786664	 -0.002765
2.799998	 -0.003054
2.813331	 -0.003141
2.826664	 -0.002968
2.839998	 -0.002852
2.853331	 -0.002930
2.866664	 -0.002947
2.879998	 -0.002813
2.893331	 -0.002770
2.906664	 -0.002934
2.919998	 -0.003184
2.933331	 -0.003406
2.946664	 -0.003530
2.959998	 -0.003494
2.973331	 -0.003335
2.986664	 -0.003214
2.999998	 -0.003236
3.013331	 -0.003375
3.026664	 -0.003577
3.039998	 -0.003863
3.053331	 -0.004356
3.066664	 -0.004971
3.079998	 -0.005273
3.093331	 -0.005044
3.106664	 -0.004564
3.119998	 -0.004164
3.133331	 -0.003968
3.146664	 -0.003993
3.159997	 -0.004127
3.173331	 -0.004190
3.186664	 -0.004193
3.199997	 -0.004281
3.213331	 -0.004422
3.226664	 -0.004449
3.239997	 -0.004361
3.253331	 -0.004320
3.266664	 -0.004329
3.279997	 -0.004335
3.293331	 -0.004497
3.306664	 -0.004889
3.319997	 -0.005294
3.333331	 -0.005540
3.346664	 -0.005621
3.359997	 -0.005495
3.373331	 -0.005237
3.386664	 -0.005095
3.399997	 -0.005148
3.413331	 -0.005206
3.426664	 -0.005094
3.439997	 -0.004936
3.453331	 -0.004935
3.466664	 -0.005002
3.479997	 -0.004986
3.493330	 -0.005020
3.506664	 -0.005268
3.519997	 -0.005581
3.533330	 -0.005720
3.546664	 -0.005681
3.559997	 -0.005610
3.573330	 -0.005586
3.586664	 -0.005640
3.599997	 -0.005829
3.613330	 -0.006120
3.626664	 -0.006381
3.639997	 -0.006527
3.653330	 -0.006551
3.666664	 -0.006442
3.679997	 -0.006258
3.693330	 -0.006158
3.706664	 -0.006250
3.719997	 -0.006484
3.733330	 -0.006661
3.746664	 -0.006562
3.759997	 -0.006209
3.773330	 -0.005951
3.786664	 -0.006084
3.799997	 -0.006404
3.813330	 -0.006454
3.826663	 -0.006204
3.839997	 -0.006013
3.853330	 -0.006061
3.866663	 -0.006214
3.879997	 -0.006286
3.893330	 -0.006281
3.906663	 -0.006326
3.919997	 -0.006436
3.933330	 -0.006573
3.946663	 -0.006822
3.959997	 -0.007147
3.973330	 -0.007261
3.986663	 -0.007116
3.999997	 -0.006996
4.013330	 -0.006961
4.026663	 -0.006859
4.039997	 -0.006688
4.053330	 -0.006533
4.066663	 -0.006449
4.079997	 -0.006482
4.093330	 -0.006603
4.106663	 -0.006687
4.119997	 -0.006720
4.133330	 -0.006805
4.146663	 -0.006898
4.159997	 -0.006880
4.173330	 -0.006806
4.186663	 -0.006778
4.199996	 -0.006756
4.213330	 -0.006712
4.226663	 -0.006713
4.239996	 -0.006751
4.253330	 -0.006814
4.266663	 -0.006896
4.279996	 -0.006895
4.293330	 -0.006806
4.306663	 -0.006758
4.319996	 -0.006781
4.333330	 -0.006812
4.346663	 -0.006891
4.359996	 -0.007096
4.373330	 -0.007353
4.386663	 -0.007518
4.399996	 -0.007548
4.413330	 -0.007506
4.426663	 -0.007491
4.439996	 -0.007517
4.453330	 -0.007528
4.466663	 -0.007608
4.479996	 -0.007846
4.493330	 -0.008059
4.506663	 -0.008018
4.519996	 -0.007784
4.533329	 -0.007595
4.546663	 -0.007609
4.559996	 -0.007784
4.573329	 -0.007954
4.586663	 -0.008017
4.599996	 -0.007968
4.613329	 -0.007839
4.626663	 -0.007742
4.639996	 -0.007805
4.653329	 -0.007941
4.666663	 -0.007917
4.679996	 -0.007677
4.693329	 -0.007417
4.706663	 -0.007355
4.719996	 -0.007487
4.733329	 -0.007596
4.746663	 -0.007549
4.759996	 -0.007447
4.773329	 -0.007384
4.786663	 -0.007397
4.799996	 -0.007597
4.813329	 -0.007949
4.826663	 -0.008156
4.839996	 -0.008055
4.853329	 -0.007854
4.866663	 -0.007859
4.879996	 -0.008077
4.893329	 -0.008256
4.906662	 -0.008232
4.919996	 -0.008055
4.933329	 -0.007858
4.946662	 -0.007734
4.959996	 -0.007661
4.973329	 -0.007579
4.986662	 -0.007502
4.999996	 -0.007428
5.013329	 -0.007389
5.026662	 -0.007498
5.039996	 -0.007709
5.053329	 -0.007861
5.066662	 -0.007963
5.079996	 -0.008068
5.093329	 -0.008125
5.106662	 -0.008086
5.119996	 -0.007940
5.133329	 -0.007736
5.146662	 -0.007641
5.159996	 -0.007817
5.173329	 -0.008174
5.186662	 -0.008447
5.199996	 -0.008543
5.213329	 -0.008583
5.226662	 -0.008654
5.239995	 -0.008716
5.253329	 -0.008687
5.266662	 -0.008610
5.279995	 -0.008646
5.293329	 -0.008814
5.306662	 -0.008902
5.319995	 -0.008745
5.333329	 -0.008471
5.346662	 -0.008248
5.359995	 -0.008040
5.373329	 -0.007923
5.386662	 -0.008091
5.399995	 -0.008431
5.413329	 -0.008656
5.426662	 -0.008683
5.439995	 -0.008565
5.453329	 -0.008378
5.466662	 -0.008327
5.479995	 -0.008552
5.493329	 -0.008809
5.506662	 -0.008827
5.519995	 -0.008773
5.533329	 -0.008891
5.546662	 -0.009021
5.559995	 -0.008911
5.573328	 -0.008676
5.586662	 -0.008578
5.599995	 -0.008691
5.613328	 -0.008927
5.626662	 -0.009085
5.639995	 -0.009008
5.653328	 -0.008811
5.666662	 -0.008658
5.679995	 -0.008557
5.693328	 -0.008538
5.706662	 -0.008605
5.719995	 -0.008541
5.733328	 -0.008215
5.746662	 -0.007827
5.759995	 -0.007548
5.773328	 -0.007266
5.786662	 -0.006876
5.799995	 -0.006502
5.813328	 -0.006255
5.826662	 -0.006034
5.839995	 -0.005721
5.853328	 -0.005433
5.866662	 -0.005336
5.879995	 -0.005332
5.893328	 -0.005190
5.906662	 -0.004857
5.919995	 -0.004400
5.933328	 -0.003911
5.946661	 -0.003475
5.959995	 -0.003033
5.973328	 -0.002535
5.986661	 -0.002104
5.999995	 -0.001750
6.013328	 -0.001278
6.026661	 -0.000710
6.039995	 -0.000249
6.053328	 0.000158
6.066661	 0.000686
6.079995	 0.001246
6.093328	 0.001636
6.106661	 0.001936
6.119995	 0.002419
6.133328	 0.003101
6.146661	 0.003735
6.159995	 0.004119
6.173328	 0.004222
6.186661	 0.004155
6.199995	 0.004165
6.213328	 0.004557
6.226661	 0.005320
6.239995	 0.006038
6.253328	 0.006467
6.266661	 0.006809
6.279994	 0.007338
6.293328	 0.008062
6.306661	 0.008766
6.319994	 0.009244
6.333328	 0.009473
6.346661	 0.009610
6.359994	 0.009819
6.373328	 0.010134
6.386661	 0.010458
6.399994	 0.010659
6.413328	 0.010670
6.426661	 0.010556
6.439994	 0.010550
6.453328	 0.010781
6.466661	 0.011084
6.479994	 0.011290
6.493328	 0.011409
6.506661	 0.011483
6.519994	 0.011538
6.533328	 0.011647
6.546661	 0.011791
6.559994	 0.011828
6.573328	 0.011810
6.586661	 0.011906
6.599994	 0.012057
6.613328	 0.012117
6.626661	 0.012088
6.639994	 0.012047
6.653327	 0.012120
6.666661	 0.012354
6.679994	 0.012483
6.693327	 0.012262
6.706661	 0.011998
6.719994	 0.012168
6.733327	 0.012620
6.746661	 0.012806
6.759994	 0.012625
6.773327	 0.012424
6.786661	 0.012390
6.799994	 0.012475
6.813327	 0.012657
6.826661	 0.012918
6.839994	 0.013125
6.853327	 0.013167
6.866661	 0.013218
6.879994	 0.013524
6.893327	 0.013905
6.906661	 0.013986
6.919994	 0.013784
6.933327	 0.013628
6.946661	 0.013710
6.959994	 0.013994
6.973327	 0.014366
6.986660	 0.014695
6.999994	 0.014858
7.013327	 0.014852
7.026660	 0.014825
7.039994	 0.014899
7.053327	 0.015008
7.066660	 0.015080
7.079994	 0.015175
7.093327	 0.015293
7.106660	 0.015339
7.119994	 0.015311
7.133327	 0.015401
7.146660	 0.015939
7.159994	 0.017092
7.173327	 0.018693
7.186660	 0.020333
7.199994	 0.021453
7.213327	 0.021531
7.226660	 0.020517
7.239994	 0.019045
7.253327	 0.017906
7.266660	 0.017370
7.279994	 0.017193
7.293327	 0.017015
7.306660	 0.016761
7.319993	 0.016686
7.333327	 0.016904
7.346660	 0.017218
7.359993	 0.017509
7.373327	 0.017848
7.386660	 0.018263
7.399993	 0.018661
7.413327	 0.019044
7.426660	 0.019619
7.439993	 0.020456
7.453327	 0.021226
7.466660	 0.021494
7.479993	 0.021226
7.493327	 0.020856
7.506660	 0.020730
7.519993	 0.020717
7.533327	 0.020633
7.546660	 0.020576
7.559993	 0.020688
7.573327	 0.020976
7.586660	 0.021380
7.599993	 0.021774
7.613327	 0.022056
7.626660	 0.022312
7.639993	 0.022569
7.653327	 0.022659
7.666660	 0.022662
7.679993	 0.022958
7.693326	 0.023612
7.706660	 0.024337
7.719993	 0.024960
7.733326	 0.025410
7.746660	 0.025574
7.759993	 0.025526
7.773326	 0.025502
7.786660	 0.025546
7.799993	 0.025573
7.813326	 0.025561
7.826660	 0.025425
7.839993	 0.025182
7.853326	 0.025102
7.866660	 0.025282
7.879993	 0.025460
7.893326	 0.025439
7.906660	 0.025317
7.919993	 0.025292
7.933326	 0.025528
7.946660	 0.026013
7.959993	 0.026458
7.973326	 0.026599
7.986660	 0.026559
7.999993	 0.026674
8.013327	 0.026977
8.026660	 0.027226
8.039993	 0.027398
8.053327	 0.027635
8.066660	 0.027896
8.079993	 0.028070
8.093327	 0.028122
8.106660	 0.028036
8.119993	 0.027872
8.133327	 0.027835
8.146660	 0.028089
8.159993	 0.028642
8.173326	 0.029341
8.186660	 0.029905
8.199993	 0.030138
8.213326	 0.030027
8.226660	 0.029722
8.239993	 0.029526
8.253326	 0.029658
8.266660	 0.029982
8.279993	 0.030269
8.293326	 0.030534
8.306660	 0.030785
8.319993	 0.030893
8.333326	 0.030954
8.346660	 0.031247
8.359993	 0.031674
8.373326	 0.031842
8.386660	 0.031716
8.399993	 0.031638
8.413326	 0.031788
8.426660	 0.031980
8.439993	 0.032097
8.453326	 0.032337
8.466660	 0.032810
8.479993	 0.033300
8.493326	 0.033565
8.506660	 0.033552
8.519993	 0.033342
8.533326	 0.033128
8.546659	 0.033100
8.559993	 0.033229
8.573326	 0.033380
8.586659	 0.033562
8.599993	 0.033774
8.613326	 0.033840
8.626659	 0.033727
8.639993	 0.033702
8.653326	 0.033967
8.666659	 0.034285
8.679993	 0.034286
8.693326	 0.034095
8.706659	 0.034021
8.719993	 0.034046
8.733326	 0.034195
8.746659	 0.034581
8.759993	 0.034993
8.773326	 0.035192
8.786659	 0.035233
8.799993	 0.035204
8.813326	 0.035216
8.826659	 0.035469
8.839993	 0.035931
8.853326	 0.036296
8.866659	 0.036453
8.879992	 0.036629
8.893326	 0.036985
8.906659	 0.037327
8.919992	 0.037331
8.933326	 0.036972
8.946659	 0.036547
8.959992	 0.036347
8.973326	 0.036481
8.986659	 0.036905
8.999992	 0.037439
9.013326	 0.037812
9.026659	 0.037940
9.039992	 0.038261
9.053326	 0.039463
9.066659	 0.041769
9.079992	 0.044595
9.093326	 0.046823
9.106659	 0.047615
9.119992	 0.047043
9.133326	 0.045770
9.146659	 0.044425
9.159992	 0.043374
9.173326	 0.042691
9.186659	 0.042290
9.199992	 0.042012
9.213326	 0.041672
9.226659	 0.041251
9.239992	 0.040904
9.253325	 0.040728
9.266659	 0.040747
9.279992	 0.040975
9.293325	 0.041329
9.306659	 0.041560
9.319992	 0.041477
9.333325	 0.041307
9.346659	 0.041425
9.359992	 0.041738
9.373325	 0.041917
9.386659	 0.041867
9.399992	 0.041640
9.413325	 0.041351
9.426659	 0.041166
9.439992	 0.041204
9.453325	 0.041506
9.466659	 0.041900
9.479992	 0.042083
9.493325	 0.042069
9.506659	 0.042168
9.519992	 0.042422
9.533325	 0.042574
9.546659	 0.042604
9.559992	 0.042666
9.573325	 0.042688
9.586658	 0.042588
9.599992	 0.042488
9.613325	 0.042441
9.626658	 0.042409
9.639992	 0.042464
9.653325	 0.042631
9.666658	 0.042792
9.679992	 0.042892
9.693325	 0.043014
9.706658	 0.043337
9.719992	 0.043875
9.733325	 0.044280
9.746658	 0.044316
9.759992	 0.044258
9.773325	 0.044492
9.786658	 0.044976
9.799992	 0.045338
9.813325	 0.045359
9.826658	 0.045182
9.839992	 0.045085
9.853325	 0.045194
9.866658	 0.045541
9.879992	 0.046101
9.893325	 0.046672
9.906658	 0.047041
9.919991	 0.047233
9.933325	 0.047329
9.946658	 0.047264
9.959991	 0.047017
9.973325	 0.046737
9.986658	 0.046489
9.999991	 0.046184
10.013325	 0.045943
10.026658	 0.045987
10.039991	 0.046293
10.053325	 0.046657
10.066658	 0.046809
10.079991	 0.046671
10.093325	 0.046543
10.106658	 0.046661
10.119991	 0.046947
10.133325	 0.047249
10.146658	 0.047431
10.159991	 0.047465
10.173325	 0.047409
10.186658	 0.047223
10.199991	 0.047001
10.213325	 0.047026
10.226658	 0.047269
10.239991	 0.047421
10.253325	 0.047453
10.266658	 0.047530
10.279991	 0.047633
10.293324	 0.047696
10.306658	 0.047796
10.319991	 0.047919
10.333324	 0.047857
10.346658	 0.047623
10.359991	 0.047578
10.373324	 0.047879
10.386658	 0.048301
10.399991	 0.048674
10.413324	 0.049070
10.426658	 0.049520
10.439991	 0.049779
10.453324	 0.049604
10.466658	 0.049159
10.479991	 0.048788
10.493324	 0.048541
10.506658	 0.048317
10.519991	 0.048209
10.533324	 0.048397
10.546658	 0.048864
10.559991	 0.049375
10.573324	 0.049715
10.586658	 0.049868
10.599991	 0.049881
10.613324	 0.049735
10.626657	 0.049476
10.639991	 0.049324
10.653324	 0.049460
10.666657	 0.049826
10.679991	 0.050262
10.693324	 0.050653
10.706657	 0.050938
10.719991	 0.051144
10.733324	 0.051420
10.746657	 0.051911
10.759991	 0.052628
10.773324	 0.053420
10.786657	 0.054089
10.799991	 0.054449
10.813324	 0.054366
10.826657	 0.053992
10.839991	 0.053700
10.853324	 0.053601
10.866657	 0.053416
10.879991	 0.052894
10.893324	 0.052140
10.906657	 0.051524
10.919991	 0.051242
10.933324	 0.051111
10.946657	 0.050963
10.959991	 0.050846
10.973324	 0.050760
10.986657	 0.050682
10.999990	 0.050665
11.013324	 0.050615
11.026657	 0.050497
11.039990	 0.050600
11.053324	 0.051082
11.066657	 0.051603
11.079990	 0.051783
11.093324	 0.051751
11.106657	 0.051829
11.119990	 0.051953
11.133324	 0.051904
11.146657	 0.051736
11.159990	 0.051606
11.173324	 0.051569
11.186657	 0.051639
11.199990	 0.051735
11.213324	 0.051755
11.226657	 0.051835
11.239990	 0.052098
11.253324	 0.052337
11.266657	 0.052369
11.279990	 0.052298
11.293324	 0.052232
11.306657	 0.052203
11.319990	 0.052276
11.333323	 0.052414
11.346657	 0.052547
11.359990	 0.052667
11.373323	 0.052777
11.386657	 0.052986
11.399990	 0.053366
11.413323	 0.053628
11.426657	 0.053418
11.439990	 0.052956
11.453323	 0.052794
11.466657	 0.053015
11.479990	 0.053315
11.493323	 0.053535
11.506657	 0.053665
11.519990	 0.053696
11.533323	 0.053593
11.546657	 0.053397
11.559990	 0.053324
11.573323	 0.053547
11.586657	 0.053936
11.599990	 0.054200
11.613323	 0.054163
11.626657	 0.053858
11.639990	 0.053491
11.653323	 0.053292
11.666656	 0.053263
11.679990	 0.053138
11.693323	 0.052810
11.706656	 0.052577
11.719990	 0.052621
11.733323	 0.052750
11.746656	 0.052847
11.759990	 0.053008
11.773323	 0.053235
11.786656	 0.053356
11.799990	 0.053306
11.813323	 0.053252
11.826656	 0.053299
11.839990	 0.053372
11.853323	 0.053405
11.866656	 0.053448
11.879990	 0.053694
11.893323	 0.054413
11.906656	 0.055873
11.919990	 0.058305
11.933323	 0.061403
11.946656	 0.063837
11.959990	 0.064187
11.973323	 0.062486
11.986656	 0.059959
11.999990	 0.057689
12.013323	 0.056111
12.026656	 0.055173
12.039989	 0.054601
12.053323	 0.054209
12.066656	 0.054016
12.079989	 0.054075
12.093323	 0.054330
12.106656	 0.054609
12.119989	 0.054687
12.133323	 0.054547
12.146656	 0.054415
12.159989	 0.054386
12.173323	 0.054385
12.186656	 0.054465
12.199989	 0.054646
12.213323	 0.054768
12.226656	 0.054860
12.239989	 0.055110
12.253323	 0.055444
12.266656	 0.055571
12.279989	 0.055395
12.293323	 0.055194
12.306656	 0.055404
12.319989	 0.056238
12.333323	 0.057553
12.346656	 0.058910
12.359989	 0.059697
12.373322	 0.059565
12.386656	 0.058773
12.399989	 0.057790
12.413322	 0.056815
12.426656	 0.055966
12.439989	 0.055391
12.453322	 0.055086
12.466656	 0.055032
12.479989	 0.055265
12.493322	 0.055714
12.506656	 0.056308
12.519989	 0.057103
12.533322	 0.057979
12.546656	 0.058449
12.559989	 0.058204
12.573322	 0.057649
12.586656	 0.057381
12.599989	 0.057352
12.613322	 0.057105
12.626656	 0.056667
12.639989	 0.056559
12.653322	 0.056884
12.666656	 0.057086
12.679989	 0.056777
12.693322	 0.056334
12.706656	 0.056358
12.719989	 0.056777
12.733322	 0.057103
12.746655	 0.057252
12.759989	 0.057398
12.773322	 0.057473
12.786655	 0.057351
12.799989	 0.057208
12.813322	 0.057289
12.826655	 0.057559
12.839989	 0.057938
12.853322	 0.058490
12.866655	 0.059066
12.879989	 0.059360
12.893322	 0.059338
12.906655	 0.059150
12.919989	 0.058870
12.933322	 0.058501
12.946655	 0.058032
12.959989	 0.057542
12.973322	 0.057268
12.986655	 0.057328
12.999989	 0.057520
13.013322	 0.057563
13.026655	 0.057419
13.039989	 0.057367
13.053322	 0.057698
13.066655	 0.058261
13.079988	 0.058609
13.093322	 0.058588
13.106655	 0.058378
13.119988	 0.058128
13.133322	 0.057860
13.146655	 0.057601
13.159988	 0.057490
13.173322	 0.057658
13.186655	 0.057956
13.199988	 0.057956
13.213322	 0.057600
13.226655	 0.057393
13.239988	 0.057597
13.253322	 0.057914
13.266655	 0.058042
13.279988	 0.058073
13.293322	 0.058268
13.306655	 0.058609
13.319988	 0.058805
13.333322	 0.058800
13.346655	 0.058828
13.359988	 0.058937
13.373322	 0.058968
13.386655	 0.058893
13.399988	 0.058798
13.413321	 0.058624
13.426655	 0.058267
13.439988	 0.057903
13.453321	 0.057851
13.466655	 0.058088
13.479988	 0.058282
13.493321	 0.058340
13.506655	 0.058455
13.519988	 0.058628
13.533321	 0.058643
13.546655	 0.058497
13.559988	 0.058367
13.573321	 0.058283
13.586655	 0.058217
13.599988	 0.058227
13.613321	 0.058248
13.626655	 0.058153
13.639988	 0.058009
13.653321	 0.058016
13.666655	 0.058241
13.679988	 0.058463
13.693321	 0.058421
13.706655	 0.058219
13.719988	 0.058160
13.733321	 0.058311
13.746655	 0.058591
13.759988	 0.058926
13.773321	 0.059147
13.786654	 0.059110
13.799988	 0.058896
13.813321	 0.058664
13.826654	 0.058476
13.839988	 0.058392
13.853321	 0.058433
13.866654	 0.058505
13.879988	 0.058548
13.893321	 0.058594
13.906654	 0.058598
13.919988	 0.058505
13.933321	 0.058423
13.946654	 0.058386
13.959988	 0.058228
13.973321	 0.057955
13.986654	 0.057789
13.999988	 0.057768
14.013321	 0.057799
14.026654	 0.057890
14.039988	 0.058013
14.053321	 0.058100
14.066654	 0.058155
14.079988	 0.058175
14.093321	 0.058119
14.106654	 0.058035
14.119987	 0.057995
14.133321	 0.058045
14.146654	 0.058258
14.159987	 0.058537
14.173321	 0.058583
14.186654	 0.058322
14.199987	 0.058106
14.213321	 0.058157
14.226654	 0.058297
14.239987	 0.058385
14.253321	 0.058472
14.266654	 0.058538
14.279987	 0.058541
14.293321	 0.058559
14.306654	 0.058558
14.319987	 0.058418
14.333321	 0.058225
14.346654	 0.058111
14.359987	 0.058087
14.373321	 0.058175
14.386654	 0.058378
14.399987	 0.058596
14.413321	 0.058668
14.426654	 0.058505
14.439987	 0.058261
14.453321	 0.058238
14.466654	 0.058496
14.479987	 0.058731
14.493320	 0.058553
14.506654	 0.057892
14.519987	 0.057162
14.533320	 0.056867
14.546654	 0.057054
14.559987	 0.057374
14.573320	 0.057589
14.586654	 0.057763
14.599987	 0.057966
14.613320	 0.058059
14.626654	 0.057902
14.639987	 0.057605
14.653320	 0.057417
14.666654	 0.057433
14.679987	 0.057499
14.693320	 0.057528
14.706654	 0.057669
14.719987	 0.057897
14.733320	 0.057932
14.746654	 0.057741
14.759987	 0.057566
14.773320	 0.057569
14.786654	 0.057708
14.799987	 0.057956
14.813320	 0.058329
14.826653	 0.058629
14.839987	 0.058643
14.853320	 0.058522
14.866653	 0.058494
14.879987	 0.058423
14.893320	 0.058105
14.906653	 0.057712
14.919987	 0.057586
14.933320	 0.057781
14.946653	 0.058059
14.959987	 0.058209
14.973320	 0.058312
14.986653	 0.058529
14.999987	 0.058743
15.013320	 0.058798
15.026653	 0.058834
15.039987	 0.058941
15.053320	 0.058916
15.066653	 0.058595
15.079987	 0.058175
15.093320	 0.058031
15.106653	 0.058120
15.119987	 0.058033
15.133320	 0.057714
15.146653	 0.057468
15.159986	 0.057427
15.173320	 0.057479
15.186653	 0.057527
15.199986	 0.057578
15.213320	 0.057570
15.226653	 0.057345
15.239986	 0.056870
15.253320	 0.056350
15.266653	 0.056067
15.279986	 0.056104
15.293320	 0.056234
15.306653	 0.056120
15.319986	 0.055768
15.333320	 0.055572
15.346653	 0.055649
15.359986	 0.055700
15.373320	 0.055684
15.386653	 0.055793
15.399986	 0.055889
15.413320	 0.055792
15.426653	 0.055666
15.439986	 0.055688
15.453320	 0.055791
15.466653	 0.055924
15.479986	 0.056130
15.493320	 0.056405
15.506653	 0.056758
15.519986	 0.057083
15.533319	 0.057125
15.546653	 0.056881
15.559986	 0.056691
15.573319	 0.056728
15.586653	 0.056807
15.599986	 0.056748
15.613319	 0.056576
15.626653	 0.056444
15.639986	 0.056465
15.653319	 0.056587
15.666653	 0.056699
15.679986	 0.056794
15.693319	 0.056887
15.706653	 0.056930
15.719986	 0.056919
15.733319	 0.056986
15.746653	 0.057171
15.759986	 0.057221
15.773319	 0.056936
15.786653	 0.056547
15.799986	 0.056410
15.813319	 0.056494
15.826653	 0.056475
15.839986	 0.056277
15.853319	 0.056160
15.866652	 0.056280
15.879986	 0.056486
15.893319	 0.056631
15.906652	 0.056758
15.919986	 0.056937
15.933319	 0.057109
15.946652	 0.057099
15.959986	 0.056909
15.973319	 0.056746
15.986652	 0.056668
15.999986	 0.056651
16.013319	 0.056783
16.026653	 0.057062
16.039988	 0.057271
16.053322	 0.057177
16.066656	 0.056786
16.079990	 0.056398
16.093325	 0.056295
16.106659	 0.056474
16.119993	 0.056749
16.133327	 0.056969
16.146662	 0.057092
16.159996	 0.057134
16.173330	 0.057109
16.186665	 0.057083
16.199999	 0.057065
16.213333	 0.056877
16.226667	 0.056532
16.240002	 0.056403
16.253336	 0.056635
16.266670	 0.056917
16.280005	 0.057019
16.293339	 0.057156
16.306673	 0.057716
16.320007	 0.058897
16.333342	 0.060741
16.346676	 0.064246
16.360010	 0.072708
16.373344	 0.088536
16.386679	 0.105732
16.400013	 0.111360
16.413347	 0.100049
16.426682	 0.080338
16.440016	 0.062682
16.453350	 0.049580
16.466684	 0.039112
16.480019	 0.030184
16.493353	 0.022648
16.506687	 0.016204
16.520021	 0.010675
16.533356	 0.006161
16.546690	 0.002528
16.560024	 -0.000598
16.573359	 -0.003369
16.586693	 -0.005734
16.600027	 -0.007678
16.613361	 -0.009209
16.626696	 -0.010387
16.640030	 -0.011393
16.653364	 -0.012365
16.666698	 -0.013300
16.680033	 -0.014210
16.693367	 -0.015102
16.706701	 -0.015834
16.720036	 -0.016288
16.733370	 -0.016597
16.746704	 -0.016985
16.760038	 -0.017583
16.773373	 -0.018400
16.786707	 -0.019252
16.800041	 -0.019988
16.813375	 -0.020711
16.826710	 -0.021570
16.840044	 -0.022522
16.853378	 -0.023388
16.866713	 -0.024075
16.880047	 -0.024699
16.893381	 -0.025348
16.906715	 -0.025835
16.920050	 -0.026120
16.933384	 -0.026638
16.946718	 -0.027611
16.960052	 -0.028611
16.973387	 -0.029298
16.986721	 -0.029833
17.000055	 -0.030406
17.013390	 -0.031086
17.026724	 -0.031862
17.040058	 -0.032482
17.053392	 -0.032699
17.066727	 -0.032725
17.080061	 -0.032942
17.093395	 -0.033306
17.106730	 -0.033592
17.120064	 -0.033792
17.133398	 -0.033894
17.146732	 -0.033844
17.160067	 -0.033803
17.173401	 -0.033939
17.186735	 -0.034190
17.200069	 -0.034432
17.213404	 -0.034572
17.226738	 -0.034547
17.240072	 -0.034479
17.253407	 -0.034467
17.266741	 -0.034312
17.280075	 -0.033835
17.293409	 -0.033216
17.306744	 -0.032772
17.320078	 -0.032538
17.333412	 -0.032350
17.346746	 -0.032219
17.360081	 -0.032244
17.373415	 -0.032338
17.386749	 -0.032318
17.400084	 -0.032065
17.413418	 -0.031565
17.426752	 -0.030953
17.440086	 -0.030450
17.453421	 -0.030152
17.466755	 -0.029976
17.480089	 -0.029862
17.493423	 -0.029868
17.506758	 -0.029925
17.520092	 -0.029818
17.533426	 -0.029485
17.546761	 -0.029010
17.560095	 -0.028535
17.573429	 -0.028276
17.586763	 -0.028267
17.600098	 -0.028329
17.613432	 -0.028389
17.626766	 -0.028504
17.640100	 -0.028567
17.653435	 -0.028323
17.666769	 -0.027747
17.680103	 -0.027207
17.693438	 -0.027090
17.706772	 -0.027357
17.720106	 -0.027617
17.733440	 -0.027616
17.746775	 -0.027515
17.760109	 -0.027557
17.773443	 -0.027576
17.786777	 -0.027314
17.800112	 -0.026883
17.813446	 -0.026481
17.826780	 -0.026167
17.840115	 -0.025971
17.853449	 -0.025848
17.866783	 -0.025702
17.880117	 -0.025520
17.893452	 -0.025343
17.906786	 -0.025187
17.920120	 -0.025056
17.933455	 -0.024938
17.946789	 -0.024785
17.960123	 -0.024632
17.973457	 -0.024645
17.986792	 -0.024823
18.000126	 -0.024889
18.013460	 -0.024720
18.026794	 -0.024547
18.040129	 -0.024493
18.053463	 -0.024427
18.066797	 -0.024374
18.080132	 -0.024472
18.093466	 -0.024613
18.106800	 -0.024646
18.120134	 -0.024669
18.133469	 -0.024750
18.146803	 -0.024808
18.160137	 -0.024808
18.173471	 -0.024757
18.186806	 -0.024698
18.200140	 -0.024685
18.213474	 -0.024659
18.226809	 -0.024535
18.240143	 -0.024346
18.253477	 -0.024177
18.266811	 -0.024102
18.280146	 -0.024140
18.293480	 -0.024232
18.306814	 -0.024334
18.320148	 -0.024394
18.333483	 -0.024286
18.346817	 -0.024036
18.360151	 -0.023881
18.373486	 -0.023928
18.386820	 -0.024057
18.400154	 -0.024110
18.413488	 -0.024017
18.426823	 -0.023912
18.440157	 -0.023968
18.453491	 -0.024070
18.466825	 -0.024017
18.480160	 -0.023863
18.493494	 -0.023761
18.506828	 -0.023763
18.520163	 -0.023867
18.533497	 -0.024015
18.546831	 -0.024063
18.560165	 -0.023942
18.573500	 -0.023748
18.586834	 -0.023535
18.600168	 -0.023320
18.613503	 -0.023246
18.626837	 -0.023366
18.640171	 -0.023523
18.653505	 -0.023672
18.666840	 -0.023898
18.680174	 -0.024129
18.693508	 -0.024150
18.706842	 -0.023928
18.720177	 -0.023768
18.733511	 -0.023943
18.746845	 -0.024259
18.760180	 -0.024323
18.773514	 -0.024105
18.786848	 -0.023917
18.800182	 -0.023874
18.813517	 -0.023839
18.826851	 -0.023752
18.840185	 -0.023696
18.853519	 -0.023774
18.866854	 -0.023925
18.880188	 -0.023969
18.893522	 -0.023957
18.906857	 -0.024134
18.920191	 -0.024487
18.933525	 -0.024746
18.946859	 -0.024739
18.960194	 -0.024438
18.973528	 -0.023974
18.986862	 -0.023684
19.000196	 -0.023828
19.013531	 -0.024296
19.026865	 -0.024770
19.040199	 -0.025044
19.053534	 -0.025055
19.066868	 -0.024851
19.080202	 -0.024634
19.093536	 -0.024556
19.106871	 -0.024521
19.120205	 -0.024390
19.133539	 -0.024215
19.146873	 -0.024239
19.160208	 -0.024606
19.173542	 -0.025012
19.186876	 -0.025033
19.200211	 -0.024770
19.213545	 -0.024644
19.226879	 -0.024731
19.240213	 -0.024798
19.253548	 -0.024753
19.266882	 -0.024669
19.280216	 -0.024609
19.293550	 -0.024598
19.306885	 -0.024707
19.320219	 -0.025007
19.333553	 -0.025388
19.346888	 -0.025635
19.360222	 -0.025703
19.373556	 -0.025671
19.386890	 -0.025568
19.400225	 -0.025428
19.413559	 -0.025324
19.426893	 -0.025268
19.440228	 -0.025198
19.453562	 -0.025078
19.466896	 -0.025028
19.480230	 -0.025166
19.493565	 -0.025353
19.506899	 -0.025421
19.520233	 -0.025453
19.533567	 -0.025499
19.546902	 -0.025504
19.560236	 -0.025554
19.573570	 -0.025688
19.586905	 -0.025708
19.600239	 -0.025552
19.613573	 -0.025493
19.626907	 -0.025739
19.640242	 -0.026188
19.653576	 -0.026600
19.666910	 -0.026742
19.680244	 -0.026498
19.693579	 -0.026003
19.706913	 -0.025600
19.720247	 -0.025544
19.733582	 -0.025774
19.746916	 -0.026034
19.760250	 -0.026153
19.773584	 -0.026213
19.786919	 -0.026398
19.800253	 -0.026614
19.813587	 -0.026545
19.826921	 -0.026224
19.840256	 -0.026029
19.853590	 -0.026075
19.866924	 -0.026185
19.880259	 -0.026359
19.893593	 -0.026660
19.906927	 -0.026895
19.920261	 -0.026892
19.933596	 -0.026774
19.946930	 -0.026680
19.960264	 -0.026630
19.973598	 -0.026594
19.986933	 -0.026485

*------------------------ End of raw data
Results for Channel	1	=	242.00	nm
Title:	Report Title
Run File:	C:\HPLC\PET 2025\2025.06.04\bm31_npet_37c_24h002.run
--------------
Injection Info
--------------
Method:	C:\METODOS EQUIPO 2 2025\20250402 PET_Calibrado TPA MHET BHET DIMER.mth
Sample:	BM31_nPET_37C_24h
Injection Date:	Thu Jun 05 12:06:59 2025
Manual injection
Operator:	Paloma
Instrument:	3
Notes:	
---------
Misc Info
---------
Workstation:	HPLC
Bus Address:	44
Run Time:	0.000	to	20.000	min.
-----------
Recalc Info
-----------
Recalc Method:	c:\metodos equipo 2 2025\20250402 pet_calibrado tpa mhet bhet dimer.mth
Recalc Date:	Thu Jun 05 15:26:31 2025
Operator:	Paloma
Instrument:	3
Notes:	
Sample Rate:	5.000 Hz.
Measurement Type:	1 = Area
Calculation Type:	4 = ExtStd
Normalize Results:	No
------------------------
Peak Info for Channel 1
------------------------
4 Peaks (tR	Timeoffset	RRT	Sepcode	Width	Counts	Result	Name)
6.615	0.267	0.0000	BB	98.52	321147	2.884829	TPA (uM)
7.227	-0.019	0.0000	GR	0.00	227484	4.263970	MHET (uM)
7.468	-0.024	0.0000	BB	6.98	51320	0.619122	BHET (uM)
9.108	-0.038	0.0000	BB	7.68	477260	8.566195	DIMER (uM)
