# Supplementary material for: Engineering Escherichia coli for polyethylene terephthalate powder biodegradation via recoding of an outer membrane protein
Source: iScience. 2026 Jan 2;29(2):114621. doi: 10.1016/j.isci.2025.114621 (PMC12860643; doi:10.1016/j.isci.2025.114621)
Supplement: Data S2. Raw HPLC and UHPLC-MS data — (A) Unprocessed HPLC data files supporting Figures 4, S3, S5, Tables 1 and S4. Files are provided in.txt format corresponding to the data extracted with Varian ProStar software (Varian Inc., Palo Alto, California, USA). Each file contains absorbance values (in arbitrary units) recorded over time under the analytical conditions described in STAR Methods. (B) Raw UHPLC-MS files supporting Figure S4. The chromatograms and mass spectrometry data can be analyzed with the software MassLynx V4.1 (Waters) to obtain the mass spectra of the oligomers TET and TETE. Analytical conditions described in STAR Methods. (A and B) The unprocessed HPLC and UHPLC-MS files have been deposited at Zenodo under the identifier https://zenodo.org/records/17578239. [file mmc5.zip › Data S2/A. HPLC/Figure S3/FliDm nPET 37_3.TXT]

File	C:\HPLC\PET 2025\2025.06.04\bm31_npet_37c_24h005.run	Filetype	63
WTOASCII Parameters:	C:\star\WTOASCII.TXT
 1 channels
   Channel	 1	242.00	nm	in AU
Base rate 5.0000 Hz	Bunch 2	Effective rate 5.00000 Hz.	T = 0.003333 min.
6000 points	from	0.000	to	20.000	minutes
Sampling every 4 point(s)
Printing points from	0.000	to	20.000 min, point 0 to 5999
Channels	1	to	1
0.000000	 0.000000
0.013333	 -0.000334
0.026667	 -0.000390
0.040000	 -0.000259
0.053333	 -0.000219
0.066667	 -0.000373
0.080000	 -0.000486
0.093333	 -0.000398
0.106667	 -0.000249
0.120000	 -0.000219
0.133333	 -0.000339
0.146667	 -0.000539
0.160000	 -0.000718
0.173333	 -0.000799
0.186667	 -0.000765
0.200000	 -0.000670
0.213333	 -0.000563
0.226667	 -0.000411
0.240000	 -0.000223
0.253333	 -0.000064
0.266667	 0.000060
0.280000	 0.000149
0.293333	 0.000189
0.306667	 0.000274
0.320000	 0.000512
0.333333	 0.000818
0.346667	 0.001024
0.360000	 0.001080
0.373333	 0.001041
0.386667	 0.000957
0.400000	 0.000799
0.413333	 0.000573
0.426667	 0.000460
0.440000	 0.000614
0.453333	 0.000935
0.466666	 0.001189
0.480000	 0.001241
0.493333	 0.001191
0.506666	 0.001270
0.520000	 0.001475
0.533333	 0.001592
0.546666	 0.001557
0.560000	 0.001418
0.573333	 0.001256
0.586666	 0.001261
0.600000	 0.001464
0.613333	 0.001592
0.626666	 0.001542
0.640000	 0.001492
0.653333	 0.001446
0.666666	 0.001297
0.680000	 0.001140
0.693333	 0.001122
0.706666	 0.001273
0.720000	 0.001546
0.733333	 0.001719
0.746666	 0.001563
0.760000	 0.001256
0.773333	 0.001158
0.786666	 0.001286
0.800000	 0.001362
0.813333	 0.001280
0.826666	 0.001217
0.839999	 0.001283
0.853333	 0.001406
0.866666	 0.001534
0.879999	 0.001587
0.893333	 0.001393
0.906666	 0.001059
0.919999	 0.000929
0.933333	 0.000904
0.946666	 0.000646
0.959999	 0.000346
0.973333	 0.000366
0.986666	 0.000534
0.999999	 0.000560
1.013333	 0.000583
1.026666	 0.000780
1.039999	 0.001040
1.053333	 0.001209
1.066666	 0.001223
1.079999	 0.001084
1.093333	 0.000921
1.106666	 0.000817
1.119999	 0.000658
1.133333	 0.000414
1.146666	 0.000232
1.159999	 0.000228
1.173333	 0.000416
1.186666	 0.000652
1.199999	 0.000684
1.213333	 0.000451
1.226666	 0.000187
1.239999	 0.000128
1.253332	 0.000215
1.266666	 0.000258
1.279999	 0.000202
1.293332	 0.000054
1.306666	 -0.000180
1.319999	 -0.000358
1.333332	 -0.000239
1.346666	 0.000160
1.359999	 0.000433
1.373332	 0.000227
1.386666	 -0.000171
1.399999	 0.001633
1.413332	 0.015359
1.426666	 0.058660
1.439999	 0.137988
1.453332	 0.230354
1.466666	 0.300711
1.479999	 0.333671
1.493332	 0.337217
1.506666	 0.325560
1.519999	 0.308288
1.533332	 0.289793
1.546666	 0.272014
1.559999	 0.255942
1.573332	 0.241714
1.586666	 0.229110
1.599999	 0.217814
1.613332	 0.207126
1.626665	 0.196265
1.639999	 0.184978
1.653332	 0.173583
1.666665	 0.162542
1.679999	 0.152041
1.693332	 0.141855
1.706665	 0.131508
1.719999	 0.120619
1.733332	 0.109287
1.746665	 0.098213
1.759999	 0.088097
1.773332	 0.079027
1.786665	 0.070806
1.799999	 0.063360
1.813332	 0.056668
1.826665	 0.050665
1.839999	 0.045285
1.853332	 0.040660
1.866665	 0.037118
1.879999	 0.034776
1.893332	 0.033344
1.906665	 0.032314
1.919999	 0.031235
1.933332	 0.029904
1.946665	 0.028288
1.959998	 0.026366
1.973332	 0.024253
1.986665	 0.022222
1.999998	 0.020362
2.013332	 0.018485
2.026665	 0.016532
2.039999	 0.014620
2.053332	 0.012852
2.066665	 0.011425
2.079998	 0.010550
2.093332	 0.010059
2.106665	 0.009542
2.119998	 0.008925
2.133332	 0.008415
2.146665	 0.008025
2.159998	 0.007599
2.173332	 0.007115
2.186665	 0.006665
2.199998	 0.006350
2.213332	 0.006210
2.226665	 0.006131
2.239998	 0.005984
2.253332	 0.005791
2.266665	 0.005649
2.279998	 0.005637
2.293332	 0.005735
2.306665	 0.005781
2.319998	 0.005646
2.333332	 0.005398
2.346665	 0.005226
2.359998	 0.005168
2.373332	 0.005077
2.386665	 0.004900
2.399998	 0.004649
2.413332	 0.004295
2.426665	 0.003921
2.439998	 0.003647
2.453331	 0.003467
2.466665	 0.003406
2.479998	 0.003508
2.493331	 0.003564
2.506665	 0.003424
2.519998	 0.003340
2.533331	 0.003416
2.546665	 0.003322
2.559998	 0.002993
2.573331	 0.002782
2.586665	 0.002754
2.599998	 0.002700
2.613331	 0.002652
2.626665	 0.002703
2.639998	 0.002742
2.653331	 0.002716
2.666665	 0.002700
2.679998	 0.002717
2.693331	 0.002724
2.706665	 0.002552
2.719998	 0.002053
2.733331	 0.001561
2.746665	 0.001637
2.759998	 0.002268
2.773331	 0.002839
2.786664	 0.002954
2.799998	 0.002815
2.813331	 0.002726
2.826664	 0.002669
2.839998	 0.002522
2.853331	 0.002392
2.866664	 0.002425
2.879998	 0.002477
2.893331	 0.002345
2.906664	 0.002060
2.919998	 0.001819
2.933331	 0.001789
2.946664	 0.001914
2.959998	 0.001961
2.973331	 0.001858
2.986664	 0.001814
2.999998	 0.001943
3.013331	 0.002083
3.026664	 0.002067
3.039998	 0.001871
3.053331	 0.001537
3.066664	 0.001162
3.079998	 0.000912
3.093331	 0.000870
3.106664	 0.000930
3.119998	 0.001035
3.133331	 0.001246
3.146664	 0.001563
3.159997	 0.001879
3.173331	 0.002025
3.186664	 0.001846
3.199997	 0.001467
3.213331	 0.001259
3.226664	 0.001371
3.239997	 0.001600
3.253331	 0.001768
3.266664	 0.001803
3.279997	 0.001566
3.293331	 0.001110
3.306664	 0.000775
3.319997	 0.000715
3.333331	 0.000781
3.346664	 0.000846
3.359997	 0.000892
3.373331	 0.000925
3.386664	 0.000985
3.399997	 0.001085
3.413331	 0.001179
3.426664	 0.001258
3.439997	 0.001354
3.453331	 0.001433
3.466664	 0.001429
3.479997	 0.001352
3.493330	 0.001288
3.506664	 0.001348
3.519997	 0.001534
3.533330	 0.001650
3.546664	 0.001576
3.559997	 0.001509
3.573330	 0.001618
3.586664	 0.001746
3.599997	 0.001767
3.613330	 0.001853
3.626664	 0.002105
3.639997	 0.002350
3.653330	 0.002556
3.666664	 0.002920
3.679997	 0.003399
3.693330	 0.003666
3.706664	 0.003561
3.719997	 0.003242
3.733330	 0.002903
3.746664	 0.002624
3.759997	 0.002421
3.773330	 0.002252
3.786664	 0.002133
3.799997	 0.002182
3.813330	 0.002378
3.826663	 0.002550
3.839997	 0.002599
3.853330	 0.002525
3.866663	 0.002413
3.879997	 0.002373
3.893330	 0.002377
3.906663	 0.002281
3.919997	 0.002087
3.933330	 0.002013
3.946663	 0.002164
3.959997	 0.002281
3.973330	 0.002096
3.986663	 0.001739
3.999997	 0.001500
4.013330	 0.001469
4.026663	 0.001589
4.039997	 0.001801
4.053330	 0.002017
4.066663	 0.002079
4.079997	 0.001900
4.093330	 0.001673
4.106663	 0.001679
4.119997	 0.001873
4.133330	 0.002006
4.146663	 0.002002
4.159997	 0.001879
4.173330	 0.001641
4.186663	 0.001422
4.199996	 0.001292
4.213330	 0.001096
4.226663	 0.000843
4.239996	 0.000884
4.253330	 0.001347
4.266663	 0.001788
4.279996	 0.001824
4.293330	 0.001645
4.306663	 0.001609
4.319996	 0.001774
4.333330	 0.002004
4.346663	 0.002211
4.359996	 0.002340
4.373330	 0.002309
4.386663	 0.002152
4.399996	 0.002075
4.413330	 0.002119
4.426663	 0.002079
4.439996	 0.001862
4.453330	 0.001663
4.466663	 0.001693
4.479996	 0.001922
4.493330	 0.002199
4.506663	 0.002386
4.519996	 0.002319
4.533329	 0.001879
4.546663	 0.001259
4.559996	 0.000938
4.573329	 0.001126
4.586663	 0.001500
4.599996	 0.001723
4.613329	 0.001805
4.626663	 0.001787
4.639996	 0.001618
4.653329	 0.001418
4.666663	 0.001453
4.679996	 0.001744
4.693329	 0.002040
4.706663	 0.002211
4.719996	 0.002318
4.733329	 0.002352
4.746663	 0.002209
4.759996	 0.001879
4.773329	 0.001495
4.786663	 0.001205
4.799996	 0.001067
4.813329	 0.001075
4.826663	 0.001245
4.839996	 0.001497
4.853329	 0.001691
4.866663	 0.001837
4.879996	 0.001964
4.893329	 0.001969
4.906662	 0.001826
4.919996	 0.001619
4.933329	 0.001506
4.946662	 0.001704
4.959996	 0.002128
4.973329	 0.002400
4.986662	 0.002463
4.999996	 0.002547
5.013329	 0.002719
5.026662	 0.002886
5.039996	 0.002889
5.053329	 0.002666
5.066662	 0.002419
5.079996	 0.002328
5.093329	 0.002253
5.106662	 0.001985
5.119996	 0.001589
5.133329	 0.001391
5.146662	 0.001593
5.159996	 0.001903
5.173329	 0.001927
5.186662	 0.001763
5.199996	 0.001665
5.213329	 0.001611
5.226662	 0.001563
5.239995	 0.001639
5.253329	 0.001825
5.266662	 0.001896
5.279995	 0.001785
5.293329	 0.001698
5.306662	 0.001679
5.319995	 0.001484
5.333329	 0.001171
5.346662	 0.001112
5.359995	 0.001296
5.373329	 0.001454
5.386662	 0.001568
5.399995	 0.001667
5.413329	 0.001696
5.426662	 0.001664
5.439995	 0.001592
5.453329	 0.001520
5.466662	 0.001571
5.479995	 0.001812
5.493329	 0.002143
5.506662	 0.002396
5.519995	 0.002476
5.533329	 0.002384
5.546662	 0.002183
5.559995	 0.001940
5.573328	 0.001799
5.586662	 0.001962
5.599995	 0.002431
5.613328	 0.002889
5.626662	 0.002981
5.639995	 0.002797
5.653328	 0.002733
5.666662	 0.002825
5.679995	 0.002855
5.693328	 0.002885
5.706662	 0.003049
5.719995	 0.003259
5.733328	 0.003487
5.746662	 0.003881
5.759995	 0.004522
5.773328	 0.005218
5.786662	 0.005621
5.799995	 0.005714
5.813328	 0.005775
5.826662	 0.005988
5.839995	 0.006461
5.853328	 0.007137
5.866662	 0.007788
5.879995	 0.008358
5.893328	 0.008812
5.906662	 0.009020
5.919995	 0.009134
5.933328	 0.009473
5.946661	 0.010053
5.959995	 0.010704
5.973328	 0.011376
5.986661	 0.011987
5.999995	 0.012398
6.013328	 0.012700
6.026661	 0.013149
6.039995	 0.013843
6.053328	 0.014622
6.066661	 0.015256
6.079995	 0.015672
6.093328	 0.015920
6.106661	 0.016046
6.119995	 0.016244
6.133328	 0.016789
6.146661	 0.017557
6.159995	 0.018061
6.173328	 0.018097
6.186661	 0.017953
6.199995	 0.018027
6.213328	 0.018386
6.226661	 0.018888
6.239995	 0.019594
6.253328	 0.020584
6.266661	 0.021591
6.279994	 0.022280
6.293328	 0.022723
6.306661	 0.023198
6.319994	 0.023712
6.333328	 0.024078
6.346661	 0.024224
6.359994	 0.024183
6.373328	 0.024062
6.386661	 0.024024
6.399994	 0.024128
6.413328	 0.024316
6.426661	 0.024590
6.439994	 0.024963
6.453328	 0.025238
6.466661	 0.025123
6.479994	 0.024712
6.493328	 0.024471
6.506661	 0.024654
6.519994	 0.025102
6.533328	 0.025539
6.546661	 0.025788
6.559994	 0.025835
6.573328	 0.025840
6.586661	 0.025942
6.599994	 0.026021
6.613328	 0.025905
6.626661	 0.025652
6.639994	 0.025413
6.653327	 0.025277
6.666661	 0.025265
6.679994	 0.025337
6.693327	 0.025456
6.706661	 0.025600
6.719994	 0.025723
6.733327	 0.025845
6.746661	 0.026035
6.759994	 0.026242
6.773327	 0.026377
6.786661	 0.026464
6.799994	 0.026528
6.813327	 0.026553
6.826661	 0.026561
6.839994	 0.026568
6.853327	 0.026618
6.866661	 0.026806
6.879994	 0.027141
6.893327	 0.027509
6.906661	 0.027839
6.919994	 0.028102
6.933327	 0.028212
6.946661	 0.028165
6.959994	 0.028144
6.973327	 0.028303
6.986660	 0.028614
6.999994	 0.028931
7.013327	 0.029119
7.026660	 0.029171
7.039994	 0.029183
7.053327	 0.029257
7.066660	 0.029496
7.079994	 0.029855
7.093327	 0.030145
7.106660	 0.030492
7.119994	 0.031405
7.133327	 0.033112
7.146660	 0.035145
7.159994	 0.036683
7.173327	 0.037224
7.186660	 0.036901
7.199994	 0.036118
7.213327	 0.035182
7.226660	 0.034353
7.239994	 0.033878
7.253327	 0.033825
7.266660	 0.034008
7.279994	 0.034098
7.293327	 0.033922
7.306660	 0.033651
7.319993	 0.033540
7.333327	 0.033593
7.346660	 0.033639
7.359993	 0.033675
7.373327	 0.033922
7.386660	 0.034515
7.399993	 0.035259
7.413327	 0.035882
7.426660	 0.036363
7.439993	 0.036742
7.453327	 0.036922
7.466660	 0.036874
7.479993	 0.036777
7.493327	 0.036835
7.506660	 0.037013
7.519993	 0.037066
7.533327	 0.036952
7.546660	 0.036930
7.559993	 0.037116
7.573327	 0.037266
7.586660	 0.037180
7.599993	 0.037076
7.613327	 0.037350
7.626660	 0.038013
7.639993	 0.038660
7.653327	 0.039029
7.666660	 0.039277
7.679993	 0.039641
7.693326	 0.040008
7.706660	 0.040100
7.719993	 0.039959
7.733326	 0.039853
7.746660	 0.039874
7.759993	 0.039922
7.773326	 0.039943
7.786660	 0.040051
7.799993	 0.040407
7.813326	 0.040924
7.826660	 0.041393
7.839993	 0.041804
7.853326	 0.042175
7.866660	 0.042409
7.879993	 0.042512
7.893326	 0.042581
7.906660	 0.042616
7.919993	 0.042609
7.933326	 0.042643
7.946660	 0.042781
7.959993	 0.042949
7.973326	 0.043105
7.986660	 0.043368
7.999993	 0.043738
8.013327	 0.044007
8.026660	 0.044086
8.039993	 0.044099
8.053327	 0.044191
8.066660	 0.044449
8.079993	 0.044837
8.093327	 0.045185
8.106660	 0.045509
8.119993	 0.046066
8.133327	 0.046867
8.146660	 0.047573
8.159993	 0.047895
8.173326	 0.047883
8.186660	 0.047808
8.199993	 0.047812
8.213326	 0.047807
8.226660	 0.047715
8.239993	 0.047672
8.253326	 0.047845
8.266660	 0.048173
8.279993	 0.048498
8.293326	 0.048745
8.306660	 0.048857
8.319993	 0.048785
8.333326	 0.048648
8.346660	 0.048630
8.359993	 0.048714
8.373326	 0.048846
8.386660	 0.049148
8.399993	 0.049703
8.413326	 0.050238
8.426660	 0.050388
8.439993	 0.050142
8.453326	 0.049790
8.466660	 0.049685
8.479993	 0.050018
8.493326	 0.050604
8.506660	 0.051083
8.519993	 0.051328
8.533326	 0.051447
8.546659	 0.051537
8.559993	 0.051688
8.573326	 0.051884
8.586659	 0.051961
8.599993	 0.051974
8.613326	 0.052223
8.626659	 0.052798
8.639993	 0.053488
8.653326	 0.054092
8.666659	 0.054535
8.679993	 0.054734
8.693326	 0.054624
8.706659	 0.054256
8.719993	 0.053849
8.733326	 0.053741
8.746659	 0.054028
8.759993	 0.054416
8.773326	 0.054663
8.786659	 0.054744
8.799993	 0.054673
8.813326	 0.054617
8.826659	 0.054802
8.839993	 0.055125
8.853326	 0.055372
8.866659	 0.055639
8.879992	 0.056059
8.893326	 0.056490
8.906659	 0.056794
8.919992	 0.057031
8.933326	 0.057249
8.946659	 0.057411
8.959992	 0.057559
8.973326	 0.057807
8.986659	 0.058139
8.999992	 0.058574
9.013326	 0.059416
9.026659	 0.060890
9.039992	 0.062777
9.053326	 0.064655
9.066659	 0.066061
9.079992	 0.066540
9.093326	 0.066097
9.106659	 0.065226
9.119992	 0.064334
9.133326	 0.063529
9.146659	 0.062771
9.159992	 0.062071
9.173326	 0.061497
9.186659	 0.061036
9.199992	 0.060785
9.213326	 0.060987
9.226659	 0.061489
9.239992	 0.061766
9.253325	 0.061691
9.266659	 0.061573
9.279992	 0.061612
9.293325	 0.061738
9.306659	 0.061874
9.319992	 0.062099
9.333325	 0.062398
9.346659	 0.062665
9.359992	 0.063035
9.373325	 0.063663
9.386659	 0.064233
9.399992	 0.064319
9.413325	 0.064080
9.426659	 0.063987
9.439992	 0.064039
9.453325	 0.063957
9.466659	 0.063880
9.479992	 0.064100
9.493325	 0.064484
9.506659	 0.064761
9.519992	 0.064919
9.533325	 0.065031
9.546659	 0.065050
9.559992	 0.064885
9.573325	 0.064595
9.586658	 0.064426
9.599992	 0.064532
9.613325	 0.064796
9.626658	 0.064999
9.639992	 0.065104
9.653325	 0.065289
9.666658	 0.065604
9.679992	 0.065878
9.693325	 0.065986
9.706658	 0.065910
9.719992	 0.065661
9.733325	 0.065343
9.746658	 0.065195
9.759992	 0.065315
9.773325	 0.065484
9.786658	 0.065576
9.799992	 0.065739
9.813325	 0.066022
9.826658	 0.066353
9.839992	 0.066725
9.853325	 0.067158
9.866658	 0.067696
9.879992	 0.068253
9.893325	 0.068590
9.906658	 0.068680
9.919991	 0.068658
9.933325	 0.068515
9.946658	 0.068239
9.959991	 0.067939
9.973325	 0.067688
9.986658	 0.067487
9.999991	 0.067353
10.013325	 0.067383
10.026658	 0.067718
10.039991	 0.068371
10.053325	 0.069032
10.066658	 0.069367
10.079991	 0.069464
10.093325	 0.069601
10.106658	 0.069871
10.119991	 0.070174
10.133325	 0.070305
10.146658	 0.070220
10.159991	 0.070180
10.173325	 0.070396
10.186658	 0.070788
10.199991	 0.071184
10.213325	 0.071442
10.226658	 0.071492
10.239991	 0.071519
10.253325	 0.071770
10.266658	 0.072081
10.279991	 0.072003
10.293324	 0.071457
10.306658	 0.070902
10.319991	 0.070820
10.333324	 0.071245
10.346658	 0.071876
10.359991	 0.072554
10.373324	 0.073312
10.386658	 0.074013
10.399991	 0.074365
10.413324	 0.074278
10.426658	 0.073990
10.439991	 0.073786
10.453324	 0.073751
10.466658	 0.073780
10.479991	 0.073664
10.493324	 0.073392
10.506658	 0.073202
10.519991	 0.073170
10.533324	 0.073227
10.546658	 0.073397
10.559991	 0.073690
10.573324	 0.074026
10.586658	 0.074238
10.599991	 0.074293
10.613324	 0.074483
10.626657	 0.074912
10.639991	 0.075206
10.653324	 0.075144
10.666657	 0.074965
10.679991	 0.074905
10.693324	 0.074947
10.706657	 0.075171
10.719991	 0.075849
10.733324	 0.076894
10.746657	 0.077757
10.759991	 0.078072
10.773324	 0.077922
10.786657	 0.077578
10.799991	 0.077325
10.813324	 0.077291
10.826657	 0.077341
10.839991	 0.077250
10.853324	 0.076880
10.866657	 0.076334
10.879991	 0.075911
10.893324	 0.075775
10.906657	 0.075882
10.919991	 0.076099
10.933324	 0.076230
10.946657	 0.076149
10.959991	 0.075944
10.973324	 0.075804
10.986657	 0.075829
10.999990	 0.075998
11.013324	 0.076276
11.026657	 0.076654
11.039990	 0.077093
11.053324	 0.077417
11.066657	 0.077405
11.079990	 0.077100
11.093324	 0.076801
11.106657	 0.076744
11.119990	 0.076941
11.133324	 0.077244
11.146657	 0.077461
11.159990	 0.077484
11.173324	 0.077411
11.186657	 0.077491
11.199990	 0.077729
11.213324	 0.077854
11.226657	 0.077791
11.239990	 0.077732
11.253324	 0.077773
11.266657	 0.077839
11.279990	 0.077848
11.293324	 0.077781
11.306657	 0.077677
11.319990	 0.077640
11.333323	 0.077745
11.346657	 0.077851
11.359990	 0.077837
11.373323	 0.077941
11.386657	 0.078297
11.399990	 0.078530
11.413323	 0.078405
11.426657	 0.078226
11.439990	 0.078269
11.453323	 0.078475
11.466657	 0.078689
11.479990	 0.078800
11.493323	 0.078843
11.506657	 0.079011
11.519990	 0.079396
11.533323	 0.079923
11.546657	 0.080521
11.559990	 0.081144
11.573323	 0.081638
11.586657	 0.081844
11.599990	 0.081735
11.613323	 0.081306
11.626657	 0.080670
11.639990	 0.080262
11.653323	 0.080333
11.666656	 0.080561
11.679990	 0.080722
11.693323	 0.080897
11.706656	 0.080912
11.719990	 0.080549
11.733323	 0.080097
11.746656	 0.079935
11.759990	 0.080026
11.773323	 0.080230
11.786656	 0.080482
11.799990	 0.080682
11.813323	 0.080788
11.826656	 0.080788
11.839990	 0.080712
11.853323	 0.080861
11.866656	 0.081657
11.879990	 0.083299
11.893323	 0.085899
11.906656	 0.089204
11.919990	 0.091836
11.933323	 0.092217
11.946656	 0.090334
11.959990	 0.087432
11.973323	 0.084601
11.986656	 0.082432
11.999990	 0.081219
12.013323	 0.080844
12.026656	 0.080792
12.039989	 0.080628
12.053323	 0.080434
12.066656	 0.080480
12.079989	 0.080722
12.093323	 0.080985
12.106656	 0.081220
12.119989	 0.081359
12.133323	 0.081355
12.146656	 0.081470
12.159989	 0.081885
12.173323	 0.082247
12.186656	 0.082278
12.199989	 0.082212
12.213323	 0.082236
12.226656	 0.082234
12.239989	 0.082209
12.253323	 0.082291
12.266656	 0.082554
12.279989	 0.083204
12.293323	 0.084444
12.306656	 0.086049
12.319989	 0.087525
12.333323	 0.088447
12.346656	 0.088466
12.359989	 0.087557
12.373322	 0.086333
12.386656	 0.085501
12.399989	 0.085098
12.413322	 0.084782
12.426656	 0.084508
12.439989	 0.084404
12.453322	 0.084481
12.466656	 0.084809
12.479989	 0.085578
12.493322	 0.086798
12.506656	 0.088067
12.519989	 0.088728
12.533322	 0.088433
12.546656	 0.087521
12.559989	 0.086609
12.573322	 0.086009
12.586656	 0.085669
12.599989	 0.085401
12.613322	 0.085058
12.626656	 0.084743
12.639989	 0.084809
12.653322	 0.085363
12.666656	 0.086009
12.679989	 0.086349
12.693322	 0.086345
12.706656	 0.086174
12.719989	 0.085993
12.733322	 0.085854
12.746655	 0.085800
12.759989	 0.085885
12.773322	 0.085972
12.786655	 0.085858
12.799989	 0.085641
12.813322	 0.085642
12.826655	 0.085969
12.839989	 0.086337
12.853322	 0.086416
12.866655	 0.086256
12.879989	 0.086089
12.893322	 0.085939
12.906655	 0.085845
12.919989	 0.086024
12.933322	 0.086402
12.946655	 0.086586
12.959989	 0.086400
12.973322	 0.086036
12.986655	 0.085806
12.999989	 0.085862
13.013322	 0.086069
13.026655	 0.086157
13.039989	 0.086054
13.053322	 0.086016
13.066655	 0.086282
13.079988	 0.086692
13.093322	 0.087002
13.106655	 0.087293
13.119988	 0.087693
13.133322	 0.088103
13.146655	 0.088332
13.159988	 0.088351
13.173322	 0.088228
13.186655	 0.087907
13.199988	 0.087454
13.213322	 0.087191
13.226655	 0.087199
13.239988	 0.087237
13.253322	 0.087242
13.266655	 0.087301
13.279988	 0.087359
13.293322	 0.087421
13.306655	 0.087698
13.319988	 0.088212
13.333322	 0.088659
13.346655	 0.088748
13.359988	 0.088425
13.373322	 0.087827
13.386655	 0.087221
13.399988	 0.086939
13.413321	 0.087088
13.426655	 0.087451
13.439988	 0.087797
13.453321	 0.088033
13.466655	 0.088117
13.479988	 0.088064
13.493321	 0.087956
13.506655	 0.087703
13.519988	 0.087120
13.533321	 0.086562
13.546655	 0.086646
13.559988	 0.087234
13.573321	 0.087673
13.586655	 0.087671
13.599988	 0.087378
13.613321	 0.087077
13.626655	 0.086962
13.639988	 0.086981
13.653321	 0.086991
13.666655	 0.087053
13.679988	 0.087296
13.693321	 0.087640
13.706655	 0.087878
13.719988	 0.087902
13.733321	 0.087766
13.746655	 0.087696
13.759988	 0.087916
13.773321	 0.088253
13.786654	 0.088312
13.799988	 0.088113
13.813321	 0.087987
13.826654	 0.088066
13.839988	 0.088249
13.853321	 0.088346
13.866654	 0.088223
13.879988	 0.087975
13.893321	 0.087741
13.906654	 0.087510
13.919988	 0.087371
13.933321	 0.087488
13.946654	 0.087726
13.959988	 0.087759
13.973321	 0.087523
13.986654	 0.087250
13.999988	 0.087186
14.013321	 0.087464
14.026654	 0.088002
14.039988	 0.088503
14.053321	 0.088643
14.066654	 0.088296
14.079988	 0.087729
14.093321	 0.087432
14.106654	 0.087559
14.119987	 0.087815
14.133321	 0.087930
14.146654	 0.087914
14.159987	 0.087868
14.173321	 0.087830
14.186654	 0.087750
14.199987	 0.087605
14.213321	 0.087533
14.226654	 0.087670
14.239987	 0.087951
14.253321	 0.088186
14.266654	 0.088135
14.279987	 0.087649
14.293321	 0.087020
14.306654	 0.086789
14.319987	 0.087075
14.333321	 0.087521
14.346654	 0.087825
14.359987	 0.087909
14.373321	 0.087850
14.386654	 0.087892
14.399987	 0.088232
14.413321	 0.088693
14.426654	 0.088951
14.439987	 0.088881
14.453321	 0.088547
14.466654	 0.088255
14.479987	 0.088352
14.493320	 0.088798
14.506654	 0.089251
14.519987	 0.089466
14.533320	 0.089456
14.546654	 0.089349
14.559987	 0.089273
14.573320	 0.089368
14.586654	 0.089634
14.599987	 0.089854
14.613320	 0.089942
14.626654	 0.090050
14.639987	 0.090203
14.653320	 0.090278
14.666654	 0.090245
14.679987	 0.090122
14.693320	 0.089988
14.706654	 0.089997
14.719987	 0.090146
14.733320	 0.090215
14.746654	 0.090129
14.759987	 0.090031
14.773320	 0.089960
14.786654	 0.089825
14.799987	 0.089633
14.813320	 0.089495
14.826653	 0.089498
14.839987	 0.089647
14.853320	 0.089825
14.866653	 0.089858
14.879987	 0.089747
14.893320	 0.089586
14.906653	 0.089333
14.919987	 0.089139
14.933320	 0.089341
14.946653	 0.089863
14.959987	 0.090300
14.973320	 0.090427
14.986653	 0.090290
14.999987	 0.090055
15.013320	 0.089878
15.026653	 0.089748
15.039987	 0.089476
15.053320	 0.089160
15.066653	 0.089224
15.079987	 0.089636
15.093320	 0.089889
15.106653	 0.089834
15.119987	 0.089754
15.133320	 0.089860
15.146653	 0.090086
15.159986	 0.090155
15.173320	 0.089895
15.186653	 0.089446
15.199986	 0.088974
15.213320	 0.088482
15.226653	 0.088008
15.239986	 0.087635
15.253320	 0.087383
15.266653	 0.087333
15.279986	 0.087499
15.293320	 0.087586
15.306653	 0.087343
15.319986	 0.086895
15.333320	 0.086455
15.346653	 0.086164
15.359986	 0.086128
15.373320	 0.086287
15.386653	 0.086499
15.399986	 0.086710
15.413320	 0.086939
15.426653	 0.087299
15.439986	 0.087781
15.453320	 0.088100
15.466653	 0.088189
15.479986	 0.088323
15.493320	 0.088601
15.506653	 0.088879
15.519986	 0.088991
15.533319	 0.088830
15.546653	 0.088454
15.559986	 0.088185
15.573319	 0.088398
15.586653	 0.089083
15.599986	 0.089733
15.613319	 0.089876
15.626653	 0.089697
15.639986	 0.089745
15.653319	 0.090063
15.666653	 0.090209
15.679986	 0.090091
15.693319	 0.090054
15.706653	 0.090162
15.719986	 0.090164
15.733319	 0.090023
15.746653	 0.089922
15.759986	 0.089952
15.773319	 0.090086
15.786653	 0.090212
15.799986	 0.090239
15.813319	 0.090276
15.826653	 0.090301
15.839986	 0.090058
15.853319	 0.089643
15.866652	 0.089448
15.879986	 0.089558
15.893319	 0.089794
15.906652	 0.089980
15.919986	 0.089983
15.933319	 0.089865
15.946652	 0.089848
15.959986	 0.089976
15.973319	 0.090074
15.986652	 0.090028
15.999986	 0.089992
16.013319	 0.090129
16.026653	 0.090373
16.039988	 0.090617
16.053322	 0.090771
16.066656	 0.090747
16.079990	 0.090630
16.093325	 0.090650
16.106659	 0.090962
16.119993	 0.091457
16.133327	 0.091709
16.146662	 0.091401
16.159996	 0.090878
16.173330	 0.090713
16.186665	 0.090939
16.199999	 0.091225
16.213333	 0.091345
16.226667	 0.091236
16.240002	 0.091067
16.253336	 0.091224
16.266670	 0.091952
16.280005	 0.093059
16.293339	 0.094202
16.306673	 0.095756
16.320007	 0.100060
16.333342	 0.111467
16.346676	 0.131015
16.360010	 0.149207
16.373344	 0.151862
16.386679	 0.136477
16.400013	 0.114294
16.413347	 0.095542
16.426682	 0.081674
16.440016	 0.070590
16.453350	 0.061222
16.466684	 0.053260
16.480019	 0.046497
16.493353	 0.040971
16.506687	 0.036667
16.520021	 0.033090
16.533356	 0.029711
16.546690	 0.026632
16.560024	 0.024267
16.573359	 0.022542
16.586693	 0.021015
16.600027	 0.019546
16.613361	 0.018244
16.626696	 0.017171
16.640030	 0.016309
16.653364	 0.015545
16.666698	 0.014709
16.680033	 0.013803
16.693367	 0.013093
16.706701	 0.012791
16.720036	 0.012696
16.733370	 0.012350
16.746704	 0.011613
16.760038	 0.010786
16.773373	 0.010083
16.786707	 0.009424
16.800041	 0.008772
16.813375	 0.008108
16.826710	 0.007318
16.840044	 0.006431
16.853378	 0.005638
16.866713	 0.004985
16.880047	 0.004348
16.893381	 0.003602
16.906715	 0.002731
16.920050	 0.001840
16.933384	 0.000985
16.946718	 0.000139
16.960052	 -0.000681
16.973387	 -0.001377
16.986721	 -0.001860
17.000055	 -0.002231
17.013390	 -0.002697
17.026724	 -0.003263
17.040058	 -0.003846
17.053392	 -0.004475
17.066727	 -0.005076
17.080061	 -0.005502
17.093395	 -0.005815
17.106730	 -0.006117
17.120064	 -0.006299
17.133398	 -0.006240
17.146732	 -0.006084
17.160067	 -0.006066
17.173401	 -0.006123
17.186735	 -0.006028
17.200069	 -0.005769
17.213404	 -0.005437
17.226738	 -0.005046
17.240072	 -0.004681
17.253407	 -0.004426
17.266741	 -0.004139
17.280075	 -0.003683
17.293409	 -0.003181
17.306744	 -0.002759
17.320078	 -0.002369
17.333412	 -0.001976
17.346746	 -0.001609
17.360081	 -0.001285
17.373415	 -0.000988
17.386749	 -0.000627
17.400084	 -0.000120
17.413418	 0.000427
17.426752	 0.000784
17.440086	 0.000821
17.453421	 0.000698
17.466755	 0.000748
17.480089	 0.001077
17.493423	 0.001480
17.506758	 0.001738
17.520092	 0.001840
17.533426	 0.002006
17.546761	 0.002474
17.560095	 0.003089
17.573429	 0.003316
17.586763	 0.002982
17.600098	 0.002615
17.613432	 0.002704
17.626766	 0.003100
17.640100	 0.003360
17.653435	 0.003348
17.666769	 0.003270
17.680103	 0.003283
17.693438	 0.003366
17.706772	 0.003406
17.720106	 0.003371
17.733440	 0.003434
17.746775	 0.003712
17.760109	 0.004034
17.773443	 0.004211
17.786777	 0.004303
17.800112	 0.004419
17.813446	 0.004533
17.826780	 0.004616
17.840115	 0.004703
17.853449	 0.004756
17.866783	 0.004691
17.880117	 0.004501
17.893452	 0.004250
17.906786	 0.004074
17.920120	 0.004057
17.933455	 0.004171
17.946789	 0.004351
17.960123	 0.004463
17.973457	 0.004439
17.986792	 0.004406
18.000126	 0.004498
18.013460	 0.004691
18.026794	 0.004789
18.040129	 0.004729
18.053463	 0.004765
18.066797	 0.005035
18.080132	 0.005294
18.093466	 0.005318
18.106800	 0.005164
18.120134	 0.005025
18.133469	 0.005065
18.146803	 0.005290
18.160137	 0.005512
18.173471	 0.005496
18.186806	 0.005147
18.200140	 0.004696
18.213474	 0.004526
18.226809	 0.004665
18.240143	 0.004816
18.253477	 0.004862
18.266811	 0.004926
18.280146	 0.005092
18.293480	 0.005346
18.306814	 0.005585
18.320148	 0.005672
18.333483	 0.005588
18.346817	 0.005461
18.360151	 0.005390
18.373486	 0.005336
18.386820	 0.005262
18.400154	 0.005203
18.413488	 0.005144
18.426823	 0.005052
18.440157	 0.005079
18.453491	 0.005390
18.466825	 0.005799
18.480160	 0.006002
18.493494	 0.006029
18.506828	 0.005979
18.520163	 0.005805
18.533497	 0.005615
18.546831	 0.005517
18.560165	 0.005424
18.573500	 0.005420
18.586834	 0.005667
18.600168	 0.005973
18.613503	 0.006031
18.626837	 0.005823
18.640171	 0.005558
18.653505	 0.005409
18.666840	 0.005365
18.680174	 0.005312
18.693508	 0.005282
18.706842	 0.005449
18.720177	 0.005822
18.733511	 0.006152
18.746845	 0.006253
18.760180	 0.006202
18.773514	 0.006168
18.786848	 0.006145
18.800182	 0.006016
18.813517	 0.005883
18.826851	 0.006002
18.840185	 0.006371
18.853519	 0.006716
18.866854	 0.006829
18.880188	 0.006713
18.893522	 0.006541
18.906857	 0.006471
18.920191	 0.006466
18.933525	 0.006465
18.946859	 0.006550
18.960194	 0.006757
18.973528	 0.007012
18.986862	 0.007259
19.000196	 0.007403
19.013531	 0.007353
19.026865	 0.007242
19.040199	 0.007197
19.053534	 0.007071
19.066868	 0.006730
19.080202	 0.006366
19.093536	 0.006315
19.106871	 0.006605
19.120205	 0.006899
19.133539	 0.006987
19.146873	 0.007003
19.160208	 0.007067
19.173542	 0.007072
19.186876	 0.006947
19.200211	 0.006894
19.213545	 0.007052
19.226879	 0.007139
19.240213	 0.006985
19.253548	 0.006921
19.266882	 0.007077
19.280216	 0.007096
19.293550	 0.006888
19.306885	 0.006835
19.320219	 0.007117
19.333553	 0.007459
19.346888	 0.007550
19.360222	 0.007335
19.373556	 0.006903
19.386890	 0.006517
19.400225	 0.006512
19.413559	 0.006815
19.426893	 0.007075
19.440228	 0.007200
19.453562	 0.007216
19.466896	 0.007048
19.480230	 0.006751
19.493565	 0.006495
19.506899	 0.006302
19.520233	 0.006105
19.533567	 0.005922
19.546902	 0.005816
19.560236	 0.005857
19.573570	 0.006095
19.586905	 0.006434
19.600239	 0.006684
19.613573	 0.006758
19.626907	 0.006674
19.640242	 0.006477
19.653576	 0.006281
19.666910	 0.006228
19.680244	 0.006308
19.693579	 0.006386
19.706913	 0.006385
19.720247	 0.006414
19.733582	 0.006659
19.746916	 0.007036
19.760250	 0.007241
19.773584	 0.007203
19.786919	 0.007094
19.800253	 0.007032
19.813587	 0.007011
19.826921	 0.007005
19.840256	 0.007019
19.853590	 0.006999
19.866924	 0.006838
19.880259	 0.006535
19.893593	 0.006209
19.906927	 0.006024
19.920261	 0.006074
19.933596	 0.006183
19.946930	 0.006127
19.960264	 0.006001
19.973598	 0.005949
19.986933	 0.005871

*------------------------ End of raw data
Results for Channel	1	=	242.00	nm
Title:	Report Title
Run File:	C:\HPLC\PET 2025\2025.06.04\bm31_npet_37c_24h005.run
--------------
Injection Info
--------------
Method:	C:\METODOS EQUIPO 2 2025\20250402 PET_Calibrado TPA MHET BHET DIMER.mth
Sample:	BM31_nPET_37C_24h
Injection Date:	Thu Jun 05 15:03:17 2025
Manual injection
Operator:	Paloma
Instrument:	3
Notes:	
---------
Misc Info
---------
Workstation:	HPLC
Bus Address:	44
Run Time:	0.000	to	20.000	min.
-----------
Recalc Info
-----------
Recalc Method:	c:\metodos equipo 2 2025\20250402 pet_calibrado tpa mhet bhet dimer.mth
Recalc Date:	Thu Jun 05 15:26:31 2025
Operator:	Paloma
Instrument:	3
Notes:	
Sample Rate:	5.000 Hz.
Measurement Type:	1 = Area
Calculation Type:	4 = ExtStd
Normalize Results:	No
------------------------
Peak Info for Channel 1
------------------------
4 Peaks (tR	Timeoffset	RRT	Sepcode	Width	Counts	Result	Name)
6.602	0.254	0.0000	BB	32.28	374989	3.369403	TPA (uM)
7.227	-0.019	0.0000	GR	0.00	288542	5.412544	MHET (uM)
7.578	0.086	0.0000	BB	12.09	20050	0.241800	BHET (uM)
9.082	-0.064	0.0000	BB	7.26	407110	7.301188	DIMER (uM)
