# Supplementary material for: Engineering Escherichia coli for polyethylene terephthalate powder biodegradation via recoding of an outer membrane protein
Source: iScience. 2026 Jan 2;29(2):114621. doi: 10.1016/j.isci.2025.114621 (PMC12860643; doi:10.1016/j.isci.2025.114621)
Supplement: Data S2. Raw HPLC and UHPLC-MS data — (A) Unprocessed HPLC data files supporting Figures 4, S3, S5, Tables 1 and S4. Files are provided in.txt format corresponding to the data extracted with Varian ProStar software (Varian Inc., Palo Alto, California, USA). Each file contains absorbance values (in arbitrary units) recorded over time under the analytical conditions described in STAR Methods. (B) Raw UHPLC-MS files supporting Figure S4. The chromatograms and mass spectrometry data can be analyzed with the software MassLynx V4.1 (Waters) to obtain the mass spectra of the oligomers TET and TETE. Analytical conditions described in STAR Methods. (A and B) The unprocessed HPLC and UHPLC-MS files have been deposited at Zenodo under the identifier https://zenodo.org/records/17578239. [file mmc5.zip › Data S2/A. HPLC/Figure S3/FliDm nPET 40_1.TXT]

File	C:\HPLC\PET 2025\2025.01.13\bm31_40c_np.run	Filetype	63
WTOASCII Parameters:	C:\star\WTOASCII.TXT
 2 channels
   Channel	 1	242.00	nm	in AU
   Channel	 2	260.00	nm	in AU
Base rate 5.0000 Hz	Bunch 2	Effective rate 5.00000 Hz.	T = 0.003333 min.
6000 points	from	0.000	to	20.000	minutes
Sampling every 4 point(s)
Printing points from	0.000	to	20.000 min, point 0 to 5999
Channels	1	to	2
0.000000	 0.000000	0.000000
0.013333	 -0.000181	0.000016
0.026667	 -0.000210	0.000215
0.040000	 -0.000146	0.000464
0.053333	 -0.000088	0.000634
0.066667	 0.000068	0.000725
0.080000	 0.000357	0.000791
0.093333	 0.000613	0.000837
0.106667	 0.000748	0.000850
0.120000	 0.000797	0.000832
0.133333	 0.000707	0.000778
0.146667	 0.000461	0.000664
0.160000	 0.000244	0.000443
0.173333	 0.000193	0.000137
0.186667	 0.000227	-0.000076
0.200000	 0.000260	-0.000005
0.213333	 0.000310	0.000321
0.226667	 0.000409	0.000664
0.240000	 0.000549	0.000882
0.253333	 0.000671	0.001055
0.266667	 0.000731	0.001217
0.280000	 0.000798	0.001239
0.293333	 0.000927	0.001111
0.306667	 0.001039	0.000999
0.320000	 0.001083	0.000980
0.333333	 0.001084	0.001003
0.346667	 0.001039	0.001049
0.360000	 0.000944	0.001110
0.373333	 0.000851	0.001159
0.386667	 0.000820	0.001185
0.400000	 0.000836	0.001183
0.413333	 0.000845	0.001128
0.426667	 0.000853	0.001007
0.440000	 0.000894	0.000884
0.453333	 0.000896	0.000834
0.466666	 0.000745	0.000809
0.480000	 0.000510	0.000760
0.493333	 0.000362	0.000764
0.506666	 0.000307	0.000841
0.520000	 0.000302	0.000880
0.533333	 0.000411	0.000822
0.546666	 0.000577	0.000684
0.560000	 0.000573	0.000509
0.573333	 0.000351	0.000367
0.586666	 0.000110	0.000283
0.600000	 -0.000000	0.000220
0.613333	 0.000048	0.000209
0.626666	 0.000152	0.000292
0.640000	 0.000120	0.000409
0.653333	 -0.000038	0.000449
0.666666	 -0.000124	0.000329
0.680000	 -0.000061	0.000153
0.693333	 0.000088	0.000137
0.706666	 0.000261	0.000253
0.720000	 0.000387	0.000299
0.733333	 0.000401	0.000240
0.746666	 0.000314	0.000208
0.760000	 0.000186	0.000263
0.773333	 0.000078	0.000312
0.786666	 0.000062	0.000268
0.800000	 0.000144	0.000175
0.813333	 0.000217	0.000181
0.826666	 0.000194	0.000337
0.839999	 0.000154	0.000466
0.853333	 0.000211	0.000400
0.866666	 0.000313	0.000232
0.879999	 0.000344	0.000150
0.893333	 0.000295	0.000221
0.906666	 0.000244	0.000401
0.919999	 0.000244	0.000581
0.933333	 0.000276	0.000662
0.946666	 0.000284	0.000647
0.959999	 0.000295	0.000586
0.973333	 0.000369	0.000481
0.986666	 0.000458	0.000341
0.999999	 0.000505	0.000283
1.013333	 0.000560	0.000395
1.026666	 0.000684	0.000579
1.039999	 0.000843	0.000659
1.053333	 0.000904	0.000592
1.066666	 0.000779	0.000480
1.079999	 0.000585	0.000449
1.093333	 0.000496	0.000526
1.106666	 0.000505	0.000609
1.119999	 0.000562	0.000592
1.133333	 0.000647	0.000531
1.146666	 0.000617	0.000544
1.159999	 0.000405	0.000626
1.173333	 0.000238	0.000706
1.186666	 0.000303	0.000763
1.199999	 0.000504	0.000748
1.213333	 0.000745	0.000624
1.226666	 0.000999	0.000508
1.239999	 0.001108	0.000501
1.253332	 0.001004	0.000533
1.266666	 0.000938	0.000554
1.279999	 0.001063	0.000608
1.293332	 0.001116	0.000651
1.306666	 0.000879	0.000594
1.319999	 0.000574	0.000474
1.333332	 0.000507	0.000432
1.346666	 0.000636	0.000536
1.359999	 0.000724	0.000693
1.373332	 0.001585	0.001138
1.386666	 0.009389	0.004033
1.399999	 0.038603	0.013227
1.413332	 0.100235	0.029119
1.426666	 0.183259	0.045789
1.439999	 0.258747	0.056471
1.453332	 0.304780	0.058736
1.466666	 0.318953	0.053099
1.479999	 0.310528	0.040738
1.493332	 0.290229	0.023718
1.506666	 0.266167	0.005340
1.519999	 0.243559	-0.010483
1.533332	 0.225251	-0.020764
1.546666	 0.211764	-0.024941
1.559999	 0.201720	-0.024653
1.573332	 0.193124	-0.022193
1.586666	 0.184533	-0.019314
1.599999	 0.175428	-0.016859
1.613332	 0.165871	-0.014955
1.626665	 0.156044	-0.013472
1.639999	 0.146050	-0.012436
1.653332	 0.135841	-0.012095
1.666665	 0.125389	-0.012583
1.679999	 0.115024	-0.013693
1.693332	 0.105108	-0.015108
1.706665	 0.095622	-0.016632
1.719999	 0.086540	-0.018069
1.733332	 0.078136	-0.019157
1.746665	 0.070614	-0.019674
1.759999	 0.063874	-0.019512
1.773332	 0.057723	-0.018704
1.786665	 0.052051	-0.017323
1.799999	 0.046844	-0.015327
1.813332	 0.042163	-0.012648
1.826665	 0.038078	-0.009455
1.839999	 0.034573	-0.006087
1.853332	 0.031505	-0.002782
1.866665	 0.028676	0.000253
1.879999	 0.025986	0.002700
1.893332	 0.023411	0.004361
1.906665	 0.020841	0.005320
1.919999	 0.018216	0.005752
1.933332	 0.015674	0.005719
1.946665	 0.013415	0.005280
1.959998	 0.011551	0.004620
1.973332	 0.009979	0.003940
1.986665	 0.008446	0.003334
1.999998	 0.006970	0.002820
2.013332	 0.005882	0.002394
2.026665	 0.005261	0.002039
2.039999	 0.004784	0.001695
2.053332	 0.004202	0.001316
2.066665	 0.003613	0.000949
2.079998	 0.003154	0.000724
2.093332	 0.002762	0.000708
2.106665	 0.002380	0.000795
2.119998	 0.002130	0.000825
2.133332	 0.002055	0.000746
2.146665	 0.001998	0.000589
2.159998	 0.001905	0.000428
2.173332	 0.001866	0.000338
2.186665	 0.001870	0.000314
2.199998	 0.001858	0.000310
2.213332	 0.001884	0.000332
2.226665	 0.001943	0.000371
2.239998	 0.001893	0.000359
2.253332	 0.001765	0.000296
2.266665	 0.001755	0.000257
2.279998	 0.001871	0.000295
2.293332	 0.001933	0.000400
2.306665	 0.001866	0.000496
2.319998	 0.001730	0.000505
2.333332	 0.001604	0.000431
2.346665	 0.001546	0.000358
2.359998	 0.001509	0.000349
2.373332	 0.001356	0.000372
2.386665	 0.001081	0.000409
2.399998	 0.000862	0.000533
2.413332	 0.000793	0.000753
2.426665	 0.000817	0.000879
2.439998	 0.000862	0.000777
2.453331	 0.000867	0.000577
2.466665	 0.000812	0.000468
2.479998	 0.000739	0.000486
2.493331	 0.000641	0.000535
2.506665	 0.000484	0.000489
2.519998	 0.000342	0.000345
2.533331	 0.000331	0.000255
2.546665	 0.000464	0.000314
2.559998	 0.000596	0.000434
2.573331	 0.000571	0.000514
2.586665	 0.000466	0.000544
2.599998	 0.000425	0.000562
2.613331	 0.000392	0.000585
2.626665	 0.000313	0.000537
2.639998	 0.000317	0.000328
2.653331	 0.000453	0.000067
2.666665	 0.000570	-0.000044
2.679998	 0.000546	-0.000015
2.693331	 0.000399	0.000010
2.706665	 0.000250	0.000005
2.719998	 0.000209	0.000029
2.733331	 0.000247	0.000064
2.746665	 0.000281	0.000050
2.759998	 0.000351	-0.000012
2.773331	 0.000503	-0.000074
2.786664	 0.000645	-0.000087
2.799998	 0.000723	-0.000022
2.813331	 0.000798	0.000074
2.826664	 0.000868	0.000113
2.839998	 0.000879	0.000068
2.853331	 0.000831	-0.000026
2.866664	 0.000762	-0.000151
2.879998	 0.000637	-0.000285
2.893331	 0.000423	-0.000342
2.906664	 0.000249	-0.000290
2.919998	 0.000239	-0.000184
2.933331	 0.000291	-0.000023
2.946664	 0.000240	0.000159
2.959998	 0.000116	0.000204
2.973331	 0.000051	0.000093
2.986664	 0.000129	0.000020
2.999998	 0.000289	0.000046
3.013331	 0.000320	0.000011
3.026664	 0.000142	-0.000080
3.039998	 -0.000054	0.000002
3.053331	 -0.000064	0.000276
3.066664	 0.000094	0.000486
3.079998	 0.000232	0.000472
3.093331	 0.000190	0.000351
3.106664	 0.000023	0.000268
3.119998	 -0.000069	0.000245
3.133331	 0.000004	0.000291
3.146664	 0.000134	0.000409
3.159997	 0.000197	0.000514
3.173331	 0.000182	0.000486
3.186664	 0.000157	0.000302
3.199997	 0.000146	0.000124
3.213331	 0.000102	0.000119
3.226664	 -0.000023	0.000233
3.239997	 -0.000145	0.000299
3.253331	 -0.000094	0.000306
3.266664	 0.000119	0.000305
3.279997	 0.000317	0.000240
3.293331	 0.000398	0.000147
3.306664	 0.000338	0.000196
3.319997	 0.000176	0.000368
3.333331	 0.000063	0.000438
3.346664	 0.000073	0.000325
3.359997	 0.000076	0.000163
3.373331	 -0.000087	0.000047
3.386664	 -0.000338	-0.000019
3.399997	 -0.000452	0.000004
3.413331	 -0.000358	0.000124
3.426664	 -0.000126	0.000263
3.439997	 0.000132	0.000328
3.453331	 0.000219	0.000302
3.466664	 0.000038	0.000277
3.479997	 -0.000219	0.000323
3.493330	 -0.000295	0.000361
3.506664	 -0.000192	0.000282
3.519997	 -0.000117	0.000113
3.533330	 -0.000162	-0.000045
3.546664	 -0.000243	-0.000158
3.559997	 -0.000297	-0.000247
3.573330	 -0.000324	-0.000292
3.586664	 -0.000320	-0.000264
3.599997	 -0.000332	-0.000214
3.613330	 -0.000421	-0.000211
3.626664	 -0.000503	-0.000236
3.639997	 -0.000429	-0.000220
3.653330	 -0.000209	-0.000180
3.666664	 -0.000030	-0.000178
3.679997	 -0.000037	-0.000173
3.693330	 -0.000181	-0.000096
3.706664	 -0.000332	0.000007
3.719997	 -0.000416	0.000013
3.733330	 -0.000422	-0.000119
3.746664	 -0.000382	-0.000250
3.759997	 -0.000338	-0.000260
3.773330	 -0.000384	-0.000255
3.786664	 -0.000601	-0.000339
3.799997	 -0.000826	-0.000418
3.813330	 -0.000866	-0.000433
3.826663	 -0.000814	-0.000429
3.839997	 -0.000771	-0.000399
3.853330	 -0.000687	-0.000295
3.866663	 -0.000597	-0.000162
3.879997	 -0.000526	-0.000103
3.893330	 -0.000421	-0.000198
3.906663	 -0.000338	-0.000444
3.919997	 -0.000313	-0.000698
3.933330	 -0.000286	-0.000815
3.946663	 -0.000277	-0.000807
3.959997	 -0.000285	-0.000756
3.973330	 -0.000216	-0.000685
3.986663	 -0.000073	-0.000588
3.999997	 0.000038	-0.000502
4.013330	 0.000025	-0.000456
4.026663	 -0.000151	-0.000430
4.039997	 -0.000402	-0.000399
4.053330	 -0.000538	-0.000381
4.066663	 -0.000511	-0.000371
4.079997	 -0.000473	-0.000321
4.093330	 -0.000503	-0.000247
4.106663	 -0.000532	-0.000238
4.119997	 -0.000539	-0.000302
4.133330	 -0.000533	-0.000362
4.146663	 -0.000456	-0.000360
4.159997	 -0.000317	-0.000280
4.173330	 -0.000258	-0.000198
4.186663	 -0.000348	-0.000250
4.199996	 -0.000474	-0.000430
4.213330	 -0.000557	-0.000551
4.226663	 -0.000621	-0.000492
4.239996	 -0.000647	-0.000355
4.253330	 -0.000610	-0.000290
4.266663	 -0.000522	-0.000314
4.279996	 -0.000417	-0.000348
4.293330	 -0.000390	-0.000306
4.306663	 -0.000526	-0.000173
4.319996	 -0.000719	-0.000030
4.333330	 -0.000765	0.000023
4.346663	 -0.000651	-0.000036
4.359996	 -0.000534	-0.000142
4.373330	 -0.000456	-0.000200
4.386663	 -0.000345	-0.000191
4.399996	 -0.000243	-0.000194
4.413330	 -0.000255	-0.000257
4.426663	 -0.000373	-0.000343
4.439996	 -0.000479	-0.000382
4.453330	 -0.000472	-0.000341
4.466663	 -0.000368	-0.000289
4.479996	 -0.000296	-0.000322
4.493330	 -0.000333	-0.000411
4.506663	 -0.000381	-0.000447
4.519996	 -0.000341	-0.000402
4.533329	 -0.000301	-0.000335
4.546663	 -0.000341	-0.000284
4.559996	 -0.000352	-0.000187
4.573329	 -0.000276	0.000026
4.586663	 -0.000226	0.000290
4.599996	 -0.000234	0.000424
4.613329	 -0.000236	0.000320
4.626663	 -0.000290	0.000050
4.639996	 -0.000464	-0.000212
4.653329	 -0.000627	-0.000336
4.666663	 -0.000615	-0.000367
4.679996	 -0.000491	-0.000443
4.693329	 -0.000432	-0.000585
4.706663	 -0.000489	-0.000678
4.719996	 -0.000566	-0.000633
4.733329	 -0.000576	-0.000511
4.746663	 -0.000577	-0.000476
4.759996	 -0.000653	-0.000555
4.773329	 -0.000751	-0.000600
4.786663	 -0.000801	-0.000545
4.799996	 -0.000804	-0.000497
4.813329	 -0.000733	-0.000542
4.826663	 -0.000605	-0.000627
4.839996	 -0.000550	-0.000692
4.853329	 -0.000596	-0.000752
4.866663	 -0.000622	-0.000745
4.879996	 -0.000590	-0.000591
4.893329	 -0.000573	-0.000448
4.906662	 -0.000587	-0.000526
4.919996	 -0.000606	-0.000733
4.933329	 -0.000651	-0.000841
4.946662	 -0.000742	-0.000791
4.959996	 -0.000839	-0.000685
4.973329	 -0.000898	-0.000600
4.986662	 -0.000876	-0.000519
4.999996	 -0.000723	-0.000459
5.013329	 -0.000511	-0.000468
5.026662	 -0.000389	-0.000532
5.039996	 -0.000408	-0.000594
5.053329	 -0.000552	-0.000614
5.066662	 -0.000719	-0.000569
5.079996	 -0.000756	-0.000496
5.093329	 -0.000693	-0.000458
5.106662	 -0.000656	-0.000434
5.119996	 -0.000619	-0.000391
5.133329	 -0.000560	-0.000346
5.146662	 -0.000601	-0.000314
5.159996	 -0.000737	-0.000311
5.173329	 -0.000778	-0.000371
5.186662	 -0.000666	-0.000437
5.199996	 -0.000518	-0.000403
5.213329	 -0.000386	-0.000281
5.226662	 -0.000260	-0.000140
5.239995	 -0.000099	-0.000012
5.253329	 0.000155	0.000080
5.266662	 0.000422	0.000110
5.279995	 0.000534	0.000058
5.293329	 0.000453	-0.000054
5.306662	 0.000263	-0.000132
5.319995	 0.000043	-0.000113
5.333329	 -0.000151	-0.000055
5.346662	 -0.000218	-0.000031
5.359995	 -0.000116	-0.000019
5.373329	 0.000019	0.000022
5.386662	 0.000021	0.000083
5.399995	 -0.000152	0.000111
5.413329	 -0.000413	0.000042
5.426662	 -0.000612	-0.000099
5.439995	 -0.000621	-0.000177
5.453329	 -0.000420	-0.000137
5.466662	 -0.000141	-0.000076
5.479995	 0.000058	-0.000067
5.493329	 0.000078	-0.000077
5.506662	 -0.000106	-0.000085
5.519995	 -0.000360	-0.000115
5.533329	 -0.000468	-0.000151
5.546662	 -0.000382	-0.000163
5.559995	 -0.000206	-0.000183
5.573328	 -0.000046	-0.000248
5.586662	 0.000040	-0.000310
5.599995	 0.000067	-0.000289
5.613328	 0.000073	-0.000197
5.626662	 0.000095	-0.000145
5.639995	 0.000222	-0.000190
5.653328	 0.000490	-0.000257
5.666662	 0.000788	-0.000260
5.679995	 0.000962	-0.000199
5.693328	 0.000998	-0.000109
5.706662	 0.001024	-0.000027
5.719995	 0.001143	0.000036
5.733328	 0.001355	0.000158
5.746662	 0.001626	0.000382
5.759995	 0.001972	0.000619
5.773328	 0.002396	0.000833
5.786662	 0.002837	0.001108
5.799995	 0.003268	0.001444
5.813328	 0.003690	0.001700
5.826662	 0.004071	0.001792
5.839995	 0.004368	0.001817
5.853328	 0.004592	0.001883
5.866662	 0.004849	0.002019
5.879995	 0.005245	0.002291
5.893328	 0.005750	0.002717
5.906662	 0.006266	0.003196
5.919995	 0.006715	0.003626
5.933328	 0.007067	0.003940
5.946661	 0.007379	0.004114
5.959995	 0.007752	0.004228
5.973328	 0.008189	0.004390
5.986661	 0.008570	0.004629
5.999995	 0.008860	0.004925
6.013328	 0.009179	0.005249
6.026661	 0.009586	0.005573
6.039995	 0.009999	0.005892
6.053328	 0.010363	0.006196
6.066661	 0.010728	0.006439
6.079995	 0.011163	0.006651
6.093328	 0.011616	0.006913
6.106661	 0.011940	0.007176
6.119995	 0.012122	0.007362
6.133328	 0.012290	0.007545
6.146661	 0.012491	0.007784
6.159995	 0.012648	0.007964
6.173328	 0.012650	0.007985
6.186661	 0.012525	0.007880
6.199995	 0.012505	0.007770
6.213328	 0.012700	0.007818
6.226661	 0.012892	0.008047
6.239995	 0.012878	0.008273
6.253328	 0.012793	0.008405
6.266661	 0.012863	0.008515
6.279994	 0.013072	0.008603
6.293328	 0.013290	0.008656
6.306661	 0.013494	0.008752
6.319994	 0.013723	0.008917
6.333328	 0.013959	0.009069
6.346661	 0.014144	0.009134
6.359994	 0.014268	0.009166
6.373328	 0.014356	0.009310
6.386661	 0.014387	0.009587
6.399994	 0.014302	0.009831
6.413328	 0.014147	0.009942
6.426661	 0.014096	0.009991
6.439994	 0.014261	0.010039
6.453328	 0.014586	0.010058
6.466661	 0.014968	0.010054
6.479994	 0.015357	0.010088
6.493328	 0.015691	0.010164
6.506661	 0.015865	0.010288
6.519994	 0.015888	0.010524
6.533328	 0.015891	0.010840
6.546661	 0.015981	0.011063
6.559994	 0.016123	0.011080
6.573328	 0.016211	0.011004
6.586661	 0.016280	0.011009
6.599994	 0.016504	0.011134
6.613328	 0.016885	0.011356
6.626661	 0.017205	0.011666
6.639994	 0.017323	0.011916
6.653327	 0.017341	0.011909
6.666661	 0.017421	0.011742
6.679994	 0.017550	0.011738
6.693327	 0.017641	0.011944
6.706661	 0.017734	0.012040
6.719994	 0.017952	0.011884
6.733327	 0.018280	0.011718
6.746661	 0.018557	0.011720
6.759994	 0.018694	0.011812
6.773327	 0.018767	0.011917
6.786661	 0.018887	0.012024
6.799994	 0.019061	0.012125
6.813327	 0.019254	0.012273
6.826661	 0.019455	0.012511
6.839994	 0.019611	0.012764
6.853327	 0.019689	0.012921
6.866661	 0.019791	0.012932
6.879994	 0.020000	0.012818
6.893327	 0.020225	0.012679
6.906661	 0.020322	0.012630
6.919994	 0.020241	0.012703
6.933327	 0.020101	0.012831
6.946661	 0.020094	0.012924
6.959994	 0.020284	0.012973
6.973327	 0.020707	0.013110
6.986660	 0.021697	0.013538
6.999994	 0.023721	0.014399
7.013327	 0.026646	0.015628
7.026660	 0.029369	0.016824
7.039994	 0.030623	0.017421
7.053327	 0.030099	0.017218
7.066660	 0.028506	0.016549
7.079994	 0.026746	0.015848
7.093327	 0.025339	0.015290
7.106660	 0.024409	0.014884
7.119994	 0.023852	0.014638
7.133327	 0.023514	0.014562
7.146660	 0.023304	0.014630
7.159994	 0.023190	0.014756
7.173327	 0.023160	0.014831
7.186660	 0.023218	0.014866
7.199994	 0.023343	0.014956
7.213327	 0.023485	0.015121
7.226660	 0.023638	0.015270
7.239994	 0.023799	0.015311
7.253327	 0.023974	0.015280
7.266660	 0.024258	0.015322
7.279994	 0.024784	0.015567
7.293327	 0.025685	0.016038
7.306660	 0.027047	0.016673
7.319993	 0.028562	0.017317
7.333327	 0.029495	0.017715
7.346660	 0.029402	0.017683
7.359993	 0.028598	0.017346
7.373327	 0.027761	0.016997
7.386660	 0.027313	0.016772
7.399993	 0.027216	0.016627
7.413327	 0.027228	0.016505
7.426660	 0.027227	0.016428
7.439993	 0.027252	0.016458
7.453327	 0.027359	0.016583
7.466660	 0.027539	0.016765
7.479993	 0.027745	0.017013
7.493327	 0.027942	0.017290
7.506660	 0.028115	0.017468
7.519993	 0.028220	0.017458
7.533327	 0.028255	0.017330
7.546660	 0.028302	0.017270
7.559993	 0.028388	0.017353
7.573327	 0.028455	0.017471
7.586660	 0.028535	0.017537
7.599993	 0.028694	0.017610
7.613327	 0.028857	0.017762
7.626660	 0.028927	0.017946
7.639993	 0.028961	0.018030
7.653327	 0.029060	0.017962
7.666660	 0.029233	0.017843
7.679993	 0.029488	0.017772
7.693326	 0.029851	0.017769
7.706660	 0.030223	0.017841
7.719993	 0.030461	0.018008
7.733326	 0.030564	0.018264
7.746660	 0.030630	0.018481
7.759993	 0.030735	0.018501
7.773326	 0.030840	0.018389
7.786660	 0.030872	0.018361
7.799993	 0.030881	0.018491
7.813326	 0.030985	0.018686
7.826660	 0.031247	0.018855
7.839993	 0.031631	0.018978
7.853326	 0.031991	0.019074
7.866660	 0.032235	0.019184
7.879993	 0.032386	0.019339
7.893326	 0.032475	0.019467
7.906660	 0.032541	0.019462
7.919993	 0.032646	0.019385
7.933326	 0.032827	0.019423
7.946660	 0.033148	0.019663
7.959993	 0.033741	0.020012
7.973326	 0.034656	0.020302
7.986660	 0.035673	0.020469
7.999993	 0.036411	0.020585
8.013327	 0.036719	0.020678
8.026660	 0.036767	0.020688
8.039993	 0.036704	0.020607
8.053327	 0.036472	0.020491
8.066660	 0.036027	0.020386
8.079993	 0.035508	0.020291
8.093327	 0.035179	0.020230
8.106660	 0.035195	0.020246
8.119993	 0.035374	0.020328
8.133327	 0.035413	0.020427
8.146660	 0.035341	0.020554
8.159993	 0.035375	0.020718
8.173326	 0.035545	0.020847
8.186660	 0.035782	0.020896
8.199993	 0.036042	0.020942
8.213326	 0.036230	0.021107
8.226660	 0.036307	0.021411
8.239993	 0.036435	0.021686
8.253326	 0.036755	0.021737
8.266660	 0.037096	0.021607
8.279993	 0.037181	0.021528
8.293326	 0.037045	0.021616
8.306660	 0.036966	0.021747
8.319993	 0.037019	0.021785
8.333326	 0.037055	0.021755
8.346660	 0.037070	0.021725
8.359993	 0.037215	0.021755
8.373326	 0.037482	0.021848
8.386660	 0.037684	0.021908
8.399993	 0.037761	0.021906
8.413326	 0.037880	0.021896
8.426660	 0.038188	0.021877
8.439993	 0.038610	0.021868
8.453326	 0.038949	0.021968
8.466660	 0.039098	0.022190
8.479993	 0.039120	0.022421
8.493326	 0.039144	0.022595
8.506660	 0.039236	0.022722
8.519993	 0.039362	0.022797
8.533326	 0.039442	0.022818
8.546659	 0.039448	0.022795
8.559993	 0.039481	0.022749
8.573326	 0.039653	0.022727
8.586659	 0.039927	0.022796
8.599993	 0.040186	0.022995
8.613326	 0.040375	0.023244
8.626659	 0.040523	0.023376
8.639993	 0.040661	0.023344
8.653326	 0.040747	0.023278
8.666659	 0.040735	0.023292
8.679993	 0.040734	0.023373
8.693326	 0.040944	0.023503
8.706659	 0.041361	0.023718
8.719993	 0.041810	0.024035
8.733326	 0.042224	0.024395
8.746659	 0.042486	0.024627
8.759993	 0.042412	0.024562
8.773326	 0.042149	0.024247
8.786659	 0.042088	0.023967
8.799993	 0.042306	0.023983
8.813326	 0.042500	0.024213
8.826659	 0.042511	0.024371
8.839993	 0.042522	0.024394
8.853326	 0.042687	0.024379
8.866659	 0.042952	0.024342
8.879992	 0.043212	0.024307
8.893326	 0.043401	0.024348
8.906659	 0.043531	0.024450
8.919992	 0.043732	0.024572
8.933326	 0.044324	0.024824
8.946659	 0.045937	0.025494
8.959992	 0.049213	0.026784
8.973326	 0.053795	0.028418
8.986659	 0.057933	0.029719
8.999992	 0.059934	0.030253
9.013326	 0.059776	0.030203
9.026659	 0.058547	0.029974
9.039992	 0.056861	0.029643
9.053326	 0.054679	0.029068
9.066659	 0.052197	0.028327
9.079992	 0.050051	0.027650
9.093326	 0.048607	0.027093
9.106659	 0.047693	0.026586
9.119992	 0.047070	0.026122
9.133326	 0.046639	0.025743
9.146659	 0.046309	0.025481
9.159992	 0.046095	0.025379
9.173326	 0.046118	0.025440
9.186659	 0.046286	0.025586
9.199992	 0.046406	0.025738
9.213326	 0.046540	0.025859
9.226659	 0.046788	0.025914
9.239992	 0.047029	0.025920
9.253325	 0.047175	0.025991
9.266659	 0.047211	0.026168
9.279992	 0.047074	0.026318
9.293325	 0.046849	0.026322
9.306659	 0.046841	0.026248
9.319992	 0.047197	0.026235
9.333325	 0.047752	0.026300
9.346659	 0.048282	0.026355
9.359992	 0.048630	0.026329
9.373325	 0.048712	0.026192
9.386659	 0.048599	0.026008
9.399992	 0.048463	0.025950
9.413325	 0.048392	0.026120
9.426659	 0.048360	0.026435
9.439992	 0.048355	0.026699
9.453325	 0.048425	0.026793
9.466659	 0.048675	0.026831
9.479992	 0.049151	0.026966
9.493325	 0.049623	0.027149
9.506659	 0.049793	0.027296
9.519992	 0.049713	0.027473
9.533325	 0.049618	0.027697
9.546659	 0.049613	0.027852
9.559992	 0.049751	0.027884
9.573325	 0.050050	0.027824
9.586658	 0.050407	0.027723
9.599992	 0.050701	0.027651
9.613325	 0.050876	0.027669
9.626658	 0.051000	0.027807
9.639992	 0.051271	0.028078
9.653325	 0.051743	0.028507
9.666658	 0.052255	0.029033
9.679992	 0.052730	0.029400
9.693325	 0.053154	0.029431
9.706658	 0.053415	0.029282
9.719992	 0.053394	0.029147
9.733325	 0.053096	0.029004
9.746658	 0.052704	0.028808
9.759992	 0.052444	0.028621
9.773325	 0.052335	0.028495
9.786658	 0.052258	0.028376
9.799992	 0.052184	0.028232
9.813325	 0.052148	0.028117
9.826658	 0.052106	0.028066
9.839992	 0.052013	0.028091
9.853325	 0.051895	0.028182
9.866658	 0.051809	0.028198
9.879992	 0.051850	0.028027
9.893325	 0.052071	0.027777
9.906658	 0.052355	0.027636
9.919991	 0.052507	0.027685
9.933325	 0.052521	0.027845
9.946658	 0.052587	0.027935
9.959991	 0.052775	0.027873
9.973325	 0.053007	0.027770
9.986658	 0.053281	0.027804
9.999991	 0.053589	0.028067
10.013325	 0.053829	0.028467
10.026658	 0.054030	0.028780
10.039991	 0.054337	0.028829
10.053325	 0.054709	0.028688
10.066658	 0.054959	0.028597
10.079991	 0.055060	0.028674
10.093325	 0.055151	0.028841
10.106658	 0.055299	0.028975
10.119991	 0.055468	0.029064
10.133325	 0.055624	0.029202
10.146658	 0.055707	0.029406
10.159991	 0.055688	0.029571
10.173325	 0.055754	0.029618
10.186658	 0.056193	0.029660
10.199991	 0.057142	0.029977
10.213325	 0.058636	0.030692
10.226658	 0.060408	0.031511
10.239991	 0.061646	0.031923
10.253325	 0.061662	0.031738
10.266658	 0.060652	0.031277
10.279991	 0.059333	0.030889
10.293324	 0.058198	0.030580
10.306658	 0.057413	0.030292
10.319991	 0.056982	0.030132
10.333324	 0.056769	0.030110
10.346658	 0.056615	0.030101
10.359991	 0.056567	0.030089
10.373324	 0.056740	0.030103
10.386658	 0.056985	0.030053
10.399991	 0.057084	0.029880
10.413324	 0.057066	0.029683
10.426658	 0.057043	0.029601
10.439991	 0.057065	0.029660
10.453324	 0.057215	0.029760
10.466658	 0.057545	0.029844
10.479991	 0.057941	0.029970
10.493324	 0.058299	0.030117
10.506658	 0.058763	0.030241
10.519991	 0.059661	0.030515
10.533324	 0.061262	0.031178
10.546658	 0.063416	0.032213
10.559991	 0.065374	0.033255
10.573324	 0.066257	0.033784
10.586658	 0.065762	0.033514
10.599991	 0.064363	0.032619
10.613324	 0.062806	0.031563
10.626657	 0.061487	0.030770
10.639991	 0.060417	0.030332
10.653324	 0.059567	0.030018
10.666657	 0.059039	0.029674
10.679991	 0.058928	0.029389
10.693324	 0.059055	0.029232
10.706657	 0.059088	0.029140
10.719991	 0.059005	0.029066
10.733324	 0.059040	0.029039
10.746657	 0.059219	0.029057
10.759991	 0.059386	0.029087
10.773324	 0.059476	0.029154
10.786657	 0.059523	0.029263
10.799991	 0.059632	0.029333
10.813324	 0.059908	0.029316
10.826657	 0.060216	0.029287
10.839991	 0.060241	0.029324
10.853324	 0.059956	0.029358
10.866657	 0.059625	0.029261
10.879991	 0.059370	0.029064
10.893324	 0.059151	0.028889
10.906657	 0.058966	0.028721
10.919991	 0.058856	0.028502
10.933324	 0.058839	0.028324
10.946657	 0.058843	0.028298
10.959991	 0.058777	0.028366
10.973324	 0.058731	0.028419
10.986657	 0.058881	0.028428
10.999990	 0.059116	0.028356
11.013324	 0.059122	0.028162
11.026657	 0.058933	0.027954
11.039990	 0.058897	0.027905
11.053324	 0.059085	0.028027
11.066657	 0.059258	0.028136
11.079990	 0.059315	0.028085
11.093324	 0.059379	0.027963
11.106657	 0.059530	0.027907
11.119990	 0.059707	0.027880
11.133324	 0.059876	0.027793
11.146657	 0.060016	0.027638
11.159990	 0.060018	0.027464
11.173324	 0.059881	0.027348
11.186657	 0.059758	0.027342
11.199990	 0.059694	0.027370
11.213324	 0.059661	0.027337
11.226657	 0.059653	0.027287
11.239990	 0.059653	0.027301
11.253324	 0.059744	0.027327
11.266657	 0.060032	0.027251
11.279990	 0.060405	0.027135
11.293324	 0.060634	0.027226
11.306657	 0.060610	0.027549
11.319990	 0.060453	0.027747
11.333323	 0.060399	0.027633
11.346657	 0.060546	0.027524
11.359990	 0.060889	0.027792
11.373323	 0.061499	0.028427
11.386657	 0.062330	0.029185
11.399990	 0.063029	0.029801
11.413323	 0.063253	0.030043
11.426657	 0.063003	0.029798
11.439990	 0.062590	0.029168
11.453323	 0.062337	0.028480
11.466657	 0.062247	0.028054
11.479990	 0.062148	0.027880
11.493323	 0.062033	0.027759
11.506657	 0.061977	0.027604
11.519990	 0.061963	0.027406
11.533323	 0.062014	0.027170
11.546657	 0.062176	0.026941
11.559990	 0.062345	0.026800
11.573323	 0.062349	0.026815
11.586657	 0.062168	0.026909
11.599990	 0.061937	0.026903
11.613323	 0.061854	0.026746
11.626657	 0.062036	0.026593
11.639990	 0.062330	0.026572
11.653323	 0.062494	0.026672
11.666656	 0.062519	0.026841
11.679990	 0.062554	0.026993
11.693323	 0.062698	0.026983
11.706656	 0.062914	0.026788
11.719990	 0.063008	0.026569
11.733323	 0.062860	0.026447
11.746656	 0.062668	0.026395
11.759990	 0.062854	0.026399
11.773323	 0.063911	0.026619
11.786656	 0.066221	0.027313
11.799990	 0.069590	0.028468
11.813323	 0.072924	0.029606
11.826656	 0.074764	0.030173
11.839990	 0.074362	0.029979
11.853323	 0.072186	0.029187
11.866656	 0.069460	0.028108
11.879990	 0.067211	0.027074
11.893323	 0.065733	0.026314
11.906656	 0.064868	0.025894
11.919990	 0.064438	0.025732
11.933323	 0.064278	0.025628
11.946656	 0.064162	0.025418
11.959990	 0.063983	0.025140
11.973323	 0.063790	0.024970
11.986656	 0.063510	0.024929
11.999990	 0.063034	0.024863
12.013323	 0.062590	0.024770
12.026656	 0.062527	0.024772
12.039989	 0.062754	0.024781
12.053323	 0.062923	0.024615
12.066656	 0.063074	0.024346
12.079989	 0.063495	0.024194
12.093323	 0.064052	0.024177
12.106656	 0.064311	0.024128
12.119989	 0.064184	0.024032
12.133323	 0.063970	0.024028
12.146656	 0.063933	0.024061
12.159989	 0.064109	0.023958
12.173323	 0.064340	0.023790
12.186656	 0.064461	0.023710
12.199989	 0.064454	0.023682
12.213323	 0.064365	0.023606
12.226656	 0.064300	0.023503
12.239989	 0.064375	0.023453
12.253323	 0.064495	0.023457
12.266656	 0.064478	0.023459
12.279989	 0.064389	0.023474
12.293323	 0.064404	0.023549
12.306656	 0.064495	0.023631
12.319989	 0.064598	0.023650
12.333323	 0.064836	0.023633
12.346656	 0.065231	0.023639
12.359989	 0.065593	0.023713
12.373322	 0.065928	0.023857
12.386656	 0.066427	0.023969
12.399989	 0.067050	0.023932
12.413322	 0.067614	0.023834
12.426656	 0.068095	0.023841
12.439989	 0.068490	0.023917
12.453322	 0.068618	0.023891
12.466656	 0.068362	0.023711
12.479989	 0.067858	0.023483
12.493322	 0.067327	0.023275
12.506656	 0.066938	0.023027
12.519989	 0.066788	0.022749
12.533322	 0.066762	0.022578
12.546656	 0.066584	0.022493
12.559989	 0.066224	0.022353
12.573322	 0.065958	0.022168
12.586656	 0.065902	0.022051
12.599989	 0.065919	0.022091
12.613322	 0.065970	0.022309
12.626656	 0.066087	0.022534
12.639989	 0.066184	0.022551
12.653322	 0.066207	0.022414
12.666656	 0.066246	0.022346
12.679989	 0.066382	0.022421
12.693322	 0.066540	0.022547
12.706656	 0.066596	0.022613
12.719989	 0.066606	0.022563
12.733322	 0.066679	0.022436
12.746655	 0.066740	0.022357
12.759989	 0.066749	0.022417
12.773322	 0.066836	0.022543
12.786655	 0.066992	0.022610
12.799989	 0.067114	0.022626
12.813322	 0.067270	0.022686
12.826655	 0.067497	0.022774
12.839989	 0.067631	0.022741
12.853322	 0.067563	0.022543
12.866655	 0.067328	0.022353
12.879989	 0.067004	0.022291
12.893322	 0.066742	0.022250
12.906655	 0.066672	0.022155
12.919989	 0.066711	0.022141
12.933322	 0.066672	0.022272
12.946655	 0.066556	0.022364
12.959989	 0.066531	0.022321
12.973322	 0.066648	0.022332
12.986655	 0.066831	0.022482
12.999989	 0.067048	0.022508
13.013322	 0.067219	0.022228
13.026655	 0.067187	0.021905
13.039989	 0.066989	0.021834
13.053322	 0.066842	0.021922
13.066655	 0.066831	0.021941
13.079988	 0.066866	0.021885
13.093322	 0.066888	0.021858
13.106655	 0.066885	0.021848
13.119988	 0.066880	0.021776
13.133322	 0.066967	0.021652
13.146655	 0.067183	0.021514
13.159988	 0.067400	0.021367
13.173322	 0.067458	0.021285
13.186655	 0.067394	0.021343
13.199988	 0.067361	0.021469
13.213322	 0.067357	0.021551
13.226655	 0.067273	0.021618
13.239988	 0.067164	0.021683
13.253322	 0.067162	0.021615
13.266655	 0.067246	0.021411
13.279988	 0.067335	0.021304
13.293322	 0.067401	0.021401
13.306655	 0.067402	0.021553
13.319988	 0.067309	0.021623
13.333322	 0.067158	0.021632
13.346655	 0.067010	0.021605
13.359988	 0.066915	0.021478
13.373322	 0.066880	0.021252
13.386655	 0.066919	0.021075
13.399988	 0.067071	0.021036
13.413321	 0.067241	0.021071
13.426655	 0.067249	0.021086
13.439988	 0.067159	0.021078
13.453321	 0.067185	0.021086
13.466655	 0.067362	0.021119
13.479988	 0.067591	0.021183
13.493321	 0.067819	0.021274
13.506655	 0.067980	0.021357
13.519988	 0.068033	0.021379
13.533321	 0.068059	0.021312
13.546655	 0.068106	0.021196
13.559988	 0.068060	0.021087
13.573321	 0.067822	0.020993
13.586655	 0.067473	0.020888
13.599988	 0.067177	0.020770
13.613321	 0.067020	0.020730
13.626655	 0.066994	0.020809
13.639988	 0.067052	0.020938
13.653321	 0.067136	0.021038
13.666655	 0.067222	0.021057
13.679988	 0.067315	0.021008
13.693321	 0.067400	0.020942
13.706655	 0.067456	0.020845
13.719988	 0.067516	0.020751
13.733321	 0.067616	0.020784
13.746655	 0.067707	0.020951
13.759988	 0.067772	0.021131
13.773321	 0.067899	0.021221
13.786654	 0.068121	0.021156
13.799988	 0.068322	0.021008
13.813321	 0.068399	0.020973
13.826654	 0.068356	0.021050
13.839988	 0.068258	0.021039
13.853321	 0.068189	0.020870
13.866654	 0.068190	0.020647
13.879988	 0.068242	0.020508
13.893321	 0.068356	0.020564
13.906654	 0.068497	0.020800
13.919988	 0.068464	0.021048
13.933321	 0.068183	0.021127
13.946654	 0.067927	0.020996
13.959988	 0.067909	0.020798
13.973321	 0.067990	0.020683
13.986654	 0.067993	0.020642
13.999988	 0.067982	0.020643
14.013321	 0.068114	0.020717
14.026654	 0.068363	0.020836
14.039988	 0.068548	0.020936
14.053321	 0.068602	0.020993
14.066654	 0.068555	0.020963
14.079988	 0.068412	0.020809
14.093321	 0.068280	0.020644
14.106654	 0.068344	0.020613
14.119987	 0.068635	0.020693
14.133321	 0.068987	0.020777
14.146654	 0.069178	0.020808
14.159987	 0.069093	0.020776
14.173321	 0.068849	0.020712
14.186654	 0.068682	0.020651
14.199987	 0.068623	0.020600
14.213321	 0.068482	0.020577
14.226654	 0.068238	0.020601
14.239987	 0.068125	0.020660
14.253321	 0.068278	0.020746
14.266654	 0.068546	0.020827
14.279987	 0.068741	0.020852
14.293321	 0.068829	0.020839
14.306654	 0.068843	0.020828
14.319987	 0.068840	0.020851
14.333321	 0.068904	0.020917
14.346654	 0.069077	0.020980
14.359987	 0.069307	0.020980
14.373321	 0.069441	0.020873
14.386654	 0.069322	0.020715
14.399987	 0.069008	0.020654
14.413321	 0.068780	0.020721
14.426654	 0.068824	0.020772
14.439987	 0.069049	0.020736
14.453321	 0.069256	0.020673
14.466654	 0.069360	0.020638
14.479987	 0.069422	0.020675
14.493320	 0.069465	0.020759
14.506654	 0.069454	0.020762
14.519987	 0.069404	0.020680
14.533320	 0.069375	0.020630
14.546654	 0.069386	0.020604
14.559987	 0.069397	0.020508
14.573320	 0.069416	0.020352
14.586654	 0.069464	0.020257
14.599987	 0.069489	0.020313
14.613320	 0.069441	0.020446
14.626654	 0.069381	0.020475
14.639987	 0.069329	0.020364
14.653320	 0.069163	0.020250
14.666654	 0.068899	0.020226
14.679987	 0.068825	0.020211
14.693320	 0.069036	0.020151
14.706654	 0.069223	0.020128
14.719987	 0.069175	0.020164
14.733320	 0.069054	0.020196
14.746654	 0.069055	0.020221
14.759987	 0.069131	0.020246
14.773320	 0.069130	0.020197
14.786654	 0.069039	0.020055
14.799987	 0.068982	0.019919
14.813320	 0.069073	0.019854
14.826653	 0.069285	0.019805
14.839987	 0.069422	0.019708
14.853320	 0.069324	0.019606
14.866653	 0.069083	0.019594
14.879987	 0.068915	0.019659
14.893320	 0.068862	0.019704
14.906653	 0.068789	0.019702
14.919987	 0.068679	0.019693
14.933320	 0.068699	0.019685
14.946653	 0.068913	0.019675
14.959987	 0.069092	0.019756
14.973320	 0.069014	0.019955
14.986653	 0.068770	0.020077
14.999987	 0.068643	0.019974
15.013320	 0.068795	0.019771
15.026653	 0.069155	0.019617
15.039987	 0.069500	0.019496
15.053320	 0.069706	0.019380
15.066653	 0.069814	0.019327
15.079987	 0.069761	0.019361
15.093320	 0.069449	0.019396
15.106653	 0.069097	0.019375
15.119987	 0.069048	0.019380
15.133320	 0.069305	0.019435
15.146653	 0.069581	0.019395
15.159986	 0.069705	0.019184
15.173320	 0.069709	0.018939
15.186653	 0.069629	0.018813
15.199986	 0.069450	0.018780
15.213320	 0.069192	0.018685
15.226653	 0.068855	0.018440
15.239986	 0.068452	0.018101
15.253320	 0.068094	0.017762
15.266653	 0.067821	0.017481
15.279986	 0.067520	0.017274
15.293320	 0.067153	0.017081
15.306653	 0.066896	0.016872
15.319986	 0.066891	0.016692
15.333320	 0.067057	0.016543
15.346653	 0.067184	0.016413
15.359986	 0.067162	0.016365
15.373320	 0.067053	0.016421
15.386653	 0.066962	0.016506
15.399986	 0.066966	0.016567
15.413320	 0.067122	0.016632
15.426653	 0.067377	0.016726
15.439986	 0.067614	0.016835
15.453320	 0.067803	0.016965
15.466653	 0.067958	0.017122
15.479986	 0.068072	0.017286
15.493320	 0.068169	0.017467
15.506653	 0.068308	0.017662
15.519986	 0.068486	0.017798
15.533319	 0.068598	0.017854
15.546653	 0.068622	0.017888
15.559986	 0.068666	0.017910
15.573319	 0.068779	0.017906
15.586653	 0.068862	0.017951
15.599986	 0.068804	0.018127
15.613319	 0.068648	0.018412
15.626653	 0.068609	0.018656
15.639986	 0.068873	0.018708
15.653319	 0.069350	0.018569
15.666653	 0.069714	0.018412
15.679986	 0.069764	0.018395
15.693319	 0.069639	0.018507
15.706653	 0.069561	0.018667
15.719986	 0.069498	0.018843
15.733319	 0.069331	0.018980
15.746653	 0.069174	0.018981
15.759986	 0.069223	0.018845
15.773319	 0.069458	0.018688
15.786653	 0.069696	0.018614
15.799986	 0.069816	0.018669
15.813319	 0.069797	0.018846
15.826653	 0.069707	0.019047
15.839986	 0.069706	0.019087
15.853319	 0.069878	0.018906
15.866652	 0.070131	0.018690
15.879986	 0.070350	0.018589
15.893319	 0.070488	0.018498
15.906652	 0.070478	0.018335
15.919986	 0.070238	0.018204
15.933319	 0.069811	0.018186
15.946652	 0.069407	0.018217
15.959986	 0.069211	0.018222
15.973319	 0.069223	0.018214
15.986652	 0.069385	0.018238
15.999986	 0.069655	0.018269
16.013319	 0.069868	0.018269
16.026653	 0.069886	0.018273
16.039988	 0.069837	0.018316
16.053322	 0.069910	0.018394
16.066656	 0.070053	0.018503
16.079990	 0.070092	0.018585
16.093325	 0.070030	0.018600
16.106659	 0.069974	0.018621
16.119993	 0.069969	0.018635
16.133327	 0.070019	0.018539
16.146662	 0.070094	0.018397
16.159996	 0.070139	0.018340
16.173330	 0.070162	0.018362
16.186665	 0.070147	0.018410
16.199999	 0.070095	0.018487
16.213333	 0.070192	0.018600
16.226667	 0.070583	0.018710
16.240002	 0.071124	0.018790
16.253336	 0.071655	0.018903
16.266670	 0.072265	0.019174
16.280005	 0.073251	0.019764
16.293339	 0.075549	0.021626
16.306673	 0.081728	0.027663
16.320007	 0.094009	0.040402
16.333342	 0.108332	0.055858
16.346676	 0.114506	0.063998
16.360010	 0.106907	0.059576
16.373344	 0.090749	0.047951
16.386679	 0.074899	0.037505
16.400013	 0.063324	0.031426
16.413347	 0.055073	0.028258
16.426682	 0.048349	0.026080
16.440016	 0.042464	0.024294
16.453350	 0.037404	0.022938
16.466684	 0.033210	0.021934
16.480019	 0.029775	0.021129
16.493353	 0.026817	0.020455
16.506687	 0.024128	0.019861
16.520021	 0.021756	0.019290
16.533356	 0.019804	0.018757
16.546690	 0.018243	0.018304
16.560024	 0.016988	0.017886
16.573359	 0.015956	0.017415
16.586693	 0.015048	0.016856
16.600027	 0.014215	0.016253
16.613361	 0.013433	0.015719
16.626696	 0.012657	0.015321
16.640030	 0.011924	0.014947
16.653364	 0.011324	0.014479
16.666698	 0.010858	0.013974
16.680033	 0.010397	0.013478
16.693367	 0.009799	0.012885
16.706701	 0.009036	0.012132
16.720036	 0.008233	0.011336
16.733370	 0.007587	0.010625
16.746704	 0.007124	0.010010
16.760038	 0.006627	0.009476
16.773373	 0.005950	0.008995
16.786707	 0.005177	0.008473
16.800041	 0.004384	0.007807
16.813375	 0.003526	0.006992
16.826710	 0.002554	0.006123
16.840044	 0.001517	0.005279
16.853378	 0.000600	0.004443
16.866713	 -0.000009	0.003614
16.880047	 -0.000417	0.002868
16.893381	 -0.000933	0.002227
16.906715	 -0.001632	0.001635
16.920050	 -0.002332	0.001014
16.933384	 -0.002932	0.000306
16.946718	 -0.003472	-0.000471
16.960052	 -0.003977	-0.001213
16.973387	 -0.004423	-0.001847
16.986721	 -0.004880	-0.002386
17.000055	 -0.005497	-0.002867
17.013390	 -0.006220	-0.003343
17.026724	 -0.006803	-0.003867
17.040058	 -0.007115	-0.004403
17.053392	 -0.007212	-0.004838
17.066727	 -0.007213	-0.005119
17.080061	 -0.007237	-0.005252
17.093395	 -0.007343	-0.005291
17.106730	 -0.007458	-0.005364
17.120064	 -0.007443	-0.005530
17.133398	 -0.007294	-0.005652
17.146732	 -0.007124	-0.005581
17.160067	 -0.006999	-0.005355
17.173401	 -0.006895	-0.005119
17.186735	 -0.006748	-0.004981
17.200069	 -0.006488	-0.004924
17.213404	 -0.006116	-0.004864
17.226738	 -0.005760	-0.004770
17.240072	 -0.005524	-0.004633
17.253407	 -0.005314	-0.004425
17.266741	 -0.004973	-0.004148
17.280075	 -0.004517	-0.003821
17.293409	 -0.004100	-0.003491
17.306744	 -0.003778	-0.003182
17.320078	 -0.003455	-0.002836
17.333412	 -0.003083	-0.002449
17.346746	 -0.002782	-0.002132
17.360081	 -0.002638	-0.001959
17.373415	 -0.002548	-0.001873
17.386749	 -0.002334	-0.001738
17.400084	 -0.001944	-0.001500
17.413418	 -0.001550	-0.001254
17.426752	 -0.001314	-0.001058
17.440086	 -0.001169	-0.000864
17.453421	 -0.000983	-0.000697
17.466755	 -0.000783	-0.000637
17.480089	 -0.000685	-0.000630
17.493423	 -0.000722	-0.000584
17.506758	 -0.000818	-0.000553
17.520092	 -0.000880	-0.000581
17.533426	 -0.000819	-0.000539
17.546761	 -0.000621	-0.000365
17.560095	 -0.000450	-0.000169
17.573429	 -0.000449	-0.000051
17.586763	 -0.000529	-0.000066
17.600098	 -0.000555	-0.000187
17.613432	 -0.000509	-0.000248
17.626766	 -0.000442	-0.000179
17.640100	 -0.000457	-0.000101
17.653435	 -0.000586	-0.000110
17.666769	 -0.000729	-0.000196
17.680103	 -0.000826	-0.000262
17.693438	 -0.000825	-0.000204
17.706772	 -0.000652	-0.000109
17.720106	 -0.000427	-0.000109
17.733440	 -0.000427	-0.000171
17.746775	 -0.000691	-0.000262
17.760109	 -0.000921	-0.000385
17.773443	 -0.000898	-0.000417
17.786777	 -0.000744	-0.000243
17.800112	 -0.000705	0.000037
17.813446	 -0.000833	0.000230
17.826780	 -0.000966	0.000297
17.840115	 -0.000939	0.000312
17.853449	 -0.000782	0.000243
17.866783	 -0.000664	0.000011
17.880117	 -0.000637	-0.000250
17.893452	 -0.000627	-0.000306
17.906786	 -0.000642	-0.000208
17.920120	 -0.000698	-0.000180
17.933455	 -0.000713	-0.000239
17.946789	 -0.000634	-0.000257
17.960123	 -0.000544	-0.000235
17.973457	 -0.000558	-0.000260
17.986792	 -0.000665	-0.000274
18.000126	 -0.000744	-0.000168
18.013460	 -0.000730	-0.000018
18.026794	 -0.000704	0.000043
18.040129	 -0.000789	0.000051
18.053463	 -0.000930	0.000112
18.066797	 -0.000960	0.000215
18.080132	 -0.000896	0.000275
18.093466	 -0.000836	0.000304
18.106800	 -0.000696	0.000340
18.120134	 -0.000458	0.000334
18.133469	 -0.000361	0.000245
18.146803	 -0.000538	0.000111
18.160137	 -0.000788	0.000011
18.173471	 -0.000870	-0.000024
18.186806	 -0.000819	-0.000063
18.200140	 -0.000796	-0.000151
18.213474	 -0.000832	-0.000244
18.226809	 -0.000830	-0.000318
18.240143	 -0.000691	-0.000420
18.253477	 -0.000478	-0.000573
18.266811	 -0.000436	-0.000726
18.280146	 -0.000616	-0.000820
18.293480	 -0.000770	-0.000803
18.306814	 -0.000815	-0.000662
18.320148	 -0.000906	-0.000498
18.333483	 -0.001052	-0.000452
18.346817	 -0.001149	-0.000511
18.360151	 -0.001197	-0.000519
18.373486	 -0.001215	-0.000441
18.386820	 -0.001183	-0.000418
18.400154	 -0.001115	-0.000518
18.413488	 -0.001094	-0.000679
18.426823	 -0.001202	-0.000807
18.440157	 -0.001356	-0.000817
18.453491	 -0.001339	-0.000717
18.466825	 -0.001143	-0.000621
18.480160	 -0.000988	-0.000562
18.493494	 -0.000965	-0.000483
18.506828	 -0.001003	-0.000393
18.520163	 -0.001070	-0.000383
18.533497	 -0.001133	-0.000487
18.546831	 -0.001067	-0.000635
18.560165	 -0.000852	-0.000718
18.573500	 -0.000679	-0.000709
18.586834	 -0.000695	-0.000655
18.600168	 -0.000787	-0.000563
18.613503	 -0.000776	-0.000406
18.626837	 -0.000676	-0.000245
18.640171	 -0.000601	-0.000216
18.653505	 -0.000603	-0.000311
18.666840	 -0.000670	-0.000364
18.680174	 -0.000728	-0.000293
18.693508	 -0.000675	-0.000169
18.706842	 -0.000530	-0.000082
18.720177	 -0.000492	-0.000071
18.733511	 -0.000641	-0.000131
18.746845	 -0.000809	-0.000254
18.760180	 -0.000910	-0.000414
18.773514	 -0.001058	-0.000547
18.786848	 -0.001307	-0.000675
18.800182	 -0.001523	-0.000843
18.813517	 -0.001589	-0.000939
18.826851	 -0.001562	-0.000899
18.840185	 -0.001522	-0.000813
18.853519	 -0.001459	-0.000700
18.866854	 -0.001371	-0.000551
18.880188	 -0.001297	-0.000472
18.893522	 -0.001212	-0.000527
18.906857	 -0.001100	-0.000666
18.920191	 -0.001066	-0.000822
18.933525	 -0.001179	-0.000901
18.946859	 -0.001360	-0.000848
18.960194	 -0.001526	-0.000745
18.973528	 -0.001639	-0.000700
18.986862	 -0.001646	-0.000685
19.000196	 -0.001563	-0.000628
19.013531	 -0.001496	-0.000575
19.026865	 -0.001492	-0.000611
19.040199	 -0.001486	-0.000709
19.053534	 -0.001434	-0.000789
19.066868	 -0.001345	-0.000819
19.080202	 -0.001241	-0.000760
19.093536	 -0.001170	-0.000605
19.106871	 -0.001124	-0.000448
19.120205	 -0.001023	-0.000384
19.133539	 -0.000949	-0.000452
19.146873	 -0.001066	-0.000627
19.160208	 -0.001269	-0.000819
19.173542	 -0.001324	-0.000973
19.186876	 -0.001255	-0.001073
19.200211	 -0.001254	-0.001061
19.213545	 -0.001369	-0.000911
19.226879	 -0.001482	-0.000723
19.240213	 -0.001491	-0.000599
19.253548	 -0.001412	-0.000542
19.266882	 -0.001288	-0.000526
19.280216	 -0.001105	-0.000558
19.293550	 -0.000906	-0.000616
19.306885	 -0.000822	-0.000678
19.320219	 -0.000899	-0.000754
19.333553	 -0.001032	-0.000801
19.346888	 -0.001107	-0.000727
19.360222	 -0.001103	-0.000585
19.373556	 -0.001001	-0.000502
19.386890	 -0.000819	-0.000470
19.400225	 -0.000732	-0.000428
19.413559	 -0.000847	-0.000405
19.426893	 -0.001011	-0.000444
19.440228	 -0.001033	-0.000524
19.453562	 -0.000977	-0.000606
19.466896	 -0.001076	-0.000677
19.480230	 -0.001361	-0.000768
19.493565	 -0.001637	-0.000928
19.506899	 -0.001764	-0.001137
19.520233	 -0.001747	-0.001292
19.533567	 -0.001661	-0.001339
19.546902	 -0.001579	-0.001316
19.560236	 -0.001566	-0.001237
19.573570	 -0.001617	-0.001062
19.586905	 -0.001594	-0.000805
19.600239	 -0.001450	-0.000613
19.613573	 -0.001373	-0.000563
19.626907	 -0.001468	-0.000524
19.640242	 -0.001537	-0.000449
19.653576	 -0.001398	-0.000509
19.666910	 -0.001167	-0.000743
19.680244	 -0.001060	-0.000920
19.693579	 -0.001127	-0.000910
19.706913	 -0.001240	-0.000834
19.720247	 -0.001269	-0.000779
19.733582	 -0.001239	-0.000708
19.746916	 -0.001258	-0.000627
19.760250	 -0.001344	-0.000583
19.773584	 -0.001441	-0.000606
19.786919	 -0.001523	-0.000704
19.800253	 -0.001596	-0.000805
19.813587	 -0.001628	-0.000829
19.826921	 -0.001570	-0.000823
19.840256	 -0.001458	-0.000844
19.853590	 -0.001397	-0.000826
19.866924	 -0.001398	-0.000712
19.880259	 -0.001371	-0.000599
19.893593	 -0.001276	-0.000594
19.906927	 -0.001160	-0.000642
19.920261	 -0.001097	-0.000604
19.933596	 -0.001139	-0.000476
19.946930	 -0.001253	-0.000420
19.960264	 -0.001334	-0.000572
19.973598	 -0.001338	-0.000854
19.986933	 -0.001307	-0.001054

*------------------------ End of raw data
Results for Channel	1	=	242.00	nm
Title:	Report Title
Run File:	C:\HPLC\PET 2025\2025.01.13\bm31_40c_np.run
--------------
Injection Info
--------------
Method:	C:\METODOS EQUIPO 2 2023-2024\20241201 PET_Calibrado TPA MHET BHET DIMER.mth
Sample:	BM31_40C_np
Injection Date:	Mon Jan 13 16:50:51 2025
Manual injection
Operator:	Paloma
Instrument:	3
Notes:	
---------
Misc Info
---------
Workstation:	HPLC
Bus Address:	44
Run Time:	0.000	to	20.000	min.
-----------
Recalc Info
-----------
Recalc Method:	C:\METODOS EQUIPO 2 2023-2024\20241201 PET_Calibrado TPA MHET BHET DIMER.mth
Recalc Date:	Mon Jan 13 17:10:55 2025
Operator:	Paloma
Instrument:	3
Notes:	
Sample Rate:	5.000 Hz.
Measurement Type:	1 = Area
Calculation Type:	4 = ExtStd
Normalize Results:	No
------------------------
Peak Info for Channel 1
------------------------
3 Peaks (tR	Timeoffset	RRT	Sepcode	Width	Counts	Result	Name)
7.049	-0.010	0.0000	BB	6.52	390685	7.076963	MHET (uM)
7.347	-0.006	0.0000	BB	0.00	114732	1.357252	BHET (uM)
9.015	-0.095	0.0000	BB	8.92	968646	17.188772	DIMER (uM)

Results for Channel	2	=	260.00	nm
Title:	Report Title
Run File:	C:\HPLC\PET 2025\2025.01.13\bm31_40c_np.run
--------------
Injection Info
--------------
Method:	C:\METODOS EQUIPO 2 2023-2024\20241201 PET_Calibrado TPA MHET BHET DIMER.mth
Sample:	BM31_40C_np
Injection Date:	Mon Jan 13 16:50:51 2025
Manual injection
Operator:	Paloma
Instrument:	3
Notes:	
---------
Misc Info
---------
Workstation:	HPLC
Bus Address:	44
Run Time:	0.000	to	20.000	min.
-----------
Recalc Info
-----------
Recalc Method:	C:\METODOS EQUIPO 2 2023-2024\20241201 PET_Calibrado TPA MHET BHET DIMER.mth
Recalc Date:	Mon Jan 13 17:10:55 2025
Operator:	Paloma
Instrument:	3
Notes:	
Sample Rate:	5.000 Hz.
Measurement Type:	1 = Area
Calculation Type:	4 = ExtStd
Normalize Results:	No
------------------------
Peak Info for Channel 2
------------------------
3 Peaks (tR	Timeoffset	RRT	Sepcode	Width	Counts	Result	Name)
1.452	0.000	0.0000	BP	4.52	3908154	0.000000	
1.654	0.000	0.0000	PP	0.00	658565	0.000000	
1.928	0.000	0.0000	PB	0.00	2205399	0.000000	
