# Supplementary material for: Engineering Escherichia coli for polyethylene terephthalate powder biodegradation via recoding of an outer membrane protein
Source: iScience. 2026 Jan 2;29(2):114621. doi: 10.1016/j.isci.2025.114621 (PMC12860643; doi:10.1016/j.isci.2025.114621)
Supplement: Data S2. Raw HPLC and UHPLC-MS data — (A) Unprocessed HPLC data files supporting Figures 4, S3, S5, Tables 1 and S4. Files are provided in.txt format corresponding to the data extracted with Varian ProStar software (Varian Inc., Palo Alto, California, USA). Each file contains absorbance values (in arbitrary units) recorded over time under the analytical conditions described in STAR Methods. (B) Raw UHPLC-MS files supporting Figure S4. The chromatograms and mass spectrometry data can be analyzed with the software MassLynx V4.1 (Waters) to obtain the mass spectra of the oligomers TET and TETE. Analytical conditions described in STAR Methods. (A and B) The unprocessed HPLC and UHPLC-MS files have been deposited at Zenodo under the identifier https://zenodo.org/records/17578239. [file mmc5.zip › Data S2/A. HPLC/Figure S3/FliDm nPET 40_2.TXT]

File	C:\HPLC\PET 2025\2025.01.13\bm31_40c_np002.run	Filetype	63
WTOASCII Parameters:	C:\star\WTOASCII.TXT
 2 channels
   Channel	 1	242.00	nm	in AU
   Channel	 2	260.00	nm	in AU
Base rate 5.0000 Hz	Bunch 2	Effective rate 5.00000 Hz.	T = 0.003333 min.
6000 points	from	0.000	to	20.000	minutes
Sampling every 4 point(s)
Printing points from	0.000	to	20.000 min, point 0 to 5999
Channels	1	to	2
0.000000	 0.000000	0.000000
0.013333	 -0.000455	-0.000413
0.026667	 -0.000618	-0.000651
0.040000	 -0.000392	-0.000632
0.053333	 0.000024	-0.000470
0.066667	 0.000314	-0.000265
0.080000	 0.000353	-0.000084
0.093333	 0.000314	0.000022
0.106667	 0.000412	0.000056
0.120000	 0.000616	0.000105
0.133333	 0.000730	0.000238
0.146667	 0.000625	0.000359
0.160000	 0.000326	0.000280
0.173333	 -0.000026	-0.000055
0.186667	 -0.000291	-0.000495
0.200000	 -0.000427	-0.000811
0.213333	 -0.000384	-0.000848
0.226667	 -0.000119	-0.000617
0.240000	 0.000230	-0.000267
0.253333	 0.000401	0.000015
0.266667	 0.000344	0.000108
0.280000	 0.000270	0.000055
0.293333	 0.000361	0.000013
0.306667	 0.000556	0.000075
0.320000	 0.000665	0.000199
0.333333	 0.000605	0.000272
0.346667	 0.000459	0.000203
0.360000	 0.000328	-0.000016
0.373333	 0.000234	-0.000270
0.386667	 0.000198	-0.000394
0.400000	 0.000241	-0.000335
0.413333	 0.000336	-0.000209
0.426667	 0.000467	-0.000172
0.440000	 0.000636	-0.000247
0.453333	 0.000714	-0.000339
0.466666	 0.000570	-0.000371
0.480000	 0.000395	-0.000302
0.493333	 0.000479	-0.000115
0.506666	 0.000738	0.000088
0.520000	 0.000841	0.000131
0.533333	 0.000656	0.000001
0.546666	 0.000355	-0.000131
0.560000	 0.000178	-0.000148
0.573333	 0.000271	-0.000098
0.586666	 0.000606	-0.000068
0.600000	 0.000976	-0.000067
0.613333	 0.001173	-0.000020
0.626666	 0.001160	0.000102
0.640000	 0.001042	0.000179
0.653333	 0.000865	0.000110
0.666666	 0.000551	-0.000057
0.680000	 0.000152	-0.000253
0.693333	 -0.000057	-0.000400
0.706666	 0.000053	-0.000378
0.720000	 0.000332	-0.000193
0.733333	 0.000569	0.000012
0.746666	 0.000621	0.000143
0.760000	 0.000525	0.000154
0.773333	 0.000431	0.000027
0.786666	 0.000345	-0.000159
0.800000	 0.000263	-0.000255
0.813333	 0.000301	-0.000172
0.826666	 0.000442	0.000014
0.839999	 0.000557	0.000108
0.853333	 0.000609	0.000051
0.866666	 0.000594	-0.000006
0.879999	 0.000483	0.000024
0.893333	 0.000267	0.000063
0.906666	 0.000021	0.000034
0.919999	 -0.000084	-0.000013
0.933333	 0.000004	-0.000032
0.946666	 0.000107	-0.000051
0.959999	 0.000132	-0.000053
0.973333	 0.000176	-0.000012
0.986666	 0.000263	-0.000030
0.999999	 0.000310	-0.000172
1.013333	 0.000288	-0.000310
1.026666	 0.000243	-0.000294
1.039999	 0.000273	-0.000129
1.053333	 0.000434	0.000058
1.066666	 0.000586	0.000113
1.079999	 0.000548	-0.000029
1.093333	 0.000381	-0.000262
1.106666	 0.000229	-0.000406
1.119999	 0.000036	-0.000411
1.133333	 -0.000274	-0.000374
1.146666	 -0.000538	-0.000370
1.159999	 -0.000543	-0.000392
1.173333	 -0.000277	-0.000409
1.186666	 0.000069	-0.000393
1.199999	 0.000207	-0.000382
1.213333	 0.000020	-0.000429
1.226666	 -0.000256	-0.000493
1.239999	 -0.000369	-0.000515
1.253332	 -0.000317	-0.000497
1.266666	 -0.000143	-0.000454
1.279999	 0.000125	-0.000392
1.293332	 0.000297	-0.000349
1.306666	 0.000157	-0.000373
1.319999	 -0.000170	-0.000484
1.333332	 -0.000314	-0.000638
1.346666	 -0.000132	-0.000711
1.359999	 0.000179	-0.000624
1.373332	 0.000450	-0.000384
1.386666	 0.002444	0.000689
1.399999	 0.014977	0.005345
1.413332	 0.053670	0.016857
1.426666	 0.124233	0.033749
1.439999	 0.207924	0.049220
1.453332	 0.275228	0.057511
1.466666	 0.310391	0.057178
1.479999	 0.316263	0.049106
1.493332	 0.303391	0.034945
1.506666	 0.281577	0.017169
1.519999	 0.257889	-0.000766
1.533332	 0.236867	-0.015112
1.546666	 0.220529	-0.023457
1.559999	 0.208525	-0.025906
1.573332	 0.199100	-0.024514
1.586666	 0.190451	-0.021696
1.599999	 0.181501	-0.019048
1.613332	 0.171928	-0.017081
1.626665	 0.161972	-0.015611
1.639999	 0.152021	-0.014367
1.653332	 0.142132	-0.013428
1.666665	 0.132019	-0.013122
1.679999	 0.121548	-0.013593
1.693332	 0.111070	-0.014709
1.706665	 0.101112	-0.016246
1.719999	 0.091922	-0.017891
1.733332	 0.083456	-0.019264
1.746665	 0.075638	-0.020085
1.759999	 0.068446	-0.020270
1.773332	 0.061843	-0.019847
1.786665	 0.055818	-0.018833
1.799999	 0.050335	-0.017204
1.813332	 0.045316	-0.014972
1.826665	 0.040738	-0.012217
1.839999	 0.036646	-0.009090
1.853332	 0.033135	-0.005801
1.866665	 0.030232	-0.002563
1.879999	 0.027709	0.000392
1.893332	 0.025221	0.002731
1.906665	 0.022572	0.004160
1.919999	 0.019785	0.004696
1.933332	 0.017100	0.004670
1.946665	 0.014759	0.004398
1.959998	 0.012727	0.003974
1.973332	 0.010830	0.003358
1.986665	 0.009056	0.002569
1.999998	 0.007527	0.001764
2.013332	 0.006290	0.001138
2.026665	 0.005263	0.000759
2.039999	 0.004355	0.000513
2.053332	 0.003610	0.000293
2.066665	 0.003162	0.000166
2.079998	 0.002968	0.000194
2.093332	 0.002838	0.000230
2.106665	 0.002713	0.000139
2.119998	 0.002643	-0.000020
2.133332	 0.002586	-0.000152
2.146665	 0.002393	-0.000242
2.159998	 0.002018	-0.000324
2.173332	 0.001692	-0.000422
2.186665	 0.001648	-0.000484
2.199998	 0.001820	-0.000461
2.213332	 0.001949	-0.000434
2.226665	 0.001886	-0.000439
2.239998	 0.001697	-0.000366
2.253332	 0.001548	-0.000204
2.266665	 0.001503	-0.000110
2.279998	 0.001419	-0.000165
2.293332	 0.001153	-0.000307
2.306665	 0.000817	-0.000441
2.319998	 0.000669	-0.000491
2.333332	 0.000765	-0.000491
2.346665	 0.000889	-0.000552
2.359998	 0.000872	-0.000678
2.373332	 0.000757	-0.000780
2.386665	 0.000642	-0.000764
2.399998	 0.000623	-0.000614
2.413332	 0.000720	-0.000445
2.426665	 0.000766	-0.000380
2.439998	 0.000607	-0.000425
2.453331	 0.000359	-0.000501
2.466665	 0.000228	-0.000497
2.479998	 0.000236	-0.000392
2.493331	 0.000294	-0.000325
2.506665	 0.000339	-0.000384
2.519998	 0.000311	-0.000493
2.533331	 0.000248	-0.000567
2.546665	 0.000306	-0.000605
2.559998	 0.000508	-0.000639
2.573331	 0.000672	-0.000722
2.586665	 0.000741	-0.000867
2.599998	 0.000831	-0.000978
2.613331	 0.000871	-0.000947
2.626665	 0.000687	-0.000833
2.639998	 0.000394	-0.000811
2.653331	 0.000243	-0.000922
2.666665	 0.000247	-0.001017
2.679998	 0.000244	-0.000986
2.693331	 0.000170	-0.000904
2.706665	 0.000041	-0.000848
2.719998	 -0.000117	-0.000789
2.733331	 -0.000187	-0.000684
2.746665	 -0.000114	-0.000558
2.759998	 -0.000049	-0.000499
2.773331	 -0.000041	-0.000530
2.786664	 0.000020	-0.000556
2.799998	 0.000157	-0.000537
2.813331	 0.000318	-0.000523
2.826664	 0.000442	-0.000522
2.839998	 0.000466	-0.000513
2.853331	 0.000360	-0.000517
2.866664	 0.000180	-0.000581
2.879998	 0.000066	-0.000723
2.893331	 0.000085	-0.000843
2.906664	 0.000141	-0.000781
2.919998	 0.000139	-0.000602
2.933331	 0.000074	-0.000532
2.946664	 0.000004	-0.000580
2.959998	 -0.000007	-0.000582
2.973331	 0.000024	-0.000539
2.986664	 0.000036	-0.000578
2.999998	 0.000004	-0.000680
3.013331	 -0.000027	-0.000688
3.026664	 -0.000010	-0.000566
3.039998	 0.000012	-0.000453
3.053331	 -0.000004	-0.000457
3.066664	 -0.000017	-0.000533
3.079998	 -0.000032	-0.000600
3.093331	 -0.000057	-0.000626
3.106664	 -0.000049	-0.000595
3.119998	 -0.000109	-0.000551
3.133331	 -0.000351	-0.000584
3.146664	 -0.000603	-0.000713
3.159997	 -0.000634	-0.000876
3.173331	 -0.000514	-0.000967
3.186664	 -0.000467	-0.000902
3.199997	 -0.000523	-0.000744
3.213331	 -0.000515	-0.000599
3.226664	 -0.000326	-0.000463
3.239997	 -0.000019	-0.000391
3.253331	 0.000226	-0.000520
3.266664	 0.000270	-0.000771
3.279997	 0.000082	-0.000892
3.293331	 -0.000223	-0.000832
3.306664	 -0.000430	-0.000756
3.319997	 -0.000474	-0.000757
3.333331	 -0.000464	-0.000810
3.346664	 -0.000418	-0.000866
3.359997	 -0.000279	-0.000870
3.373331	 -0.000134	-0.000845
3.386664	 -0.000139	-0.000882
3.399997	 -0.000319	-0.000956
3.413331	 -0.000571	-0.000961
3.426664	 -0.000755	-0.000920
3.439997	 -0.000816	-0.000891
3.453331	 -0.000838	-0.000844
3.466664	 -0.000920	-0.000800
3.479997	 -0.001004	-0.000839
3.493330	 -0.000923	-0.000929
3.506664	 -0.000687	-0.000956
3.519997	 -0.000543	-0.000903
3.533330	 -0.000589	-0.000880
3.546664	 -0.000620	-0.000939
3.559997	 -0.000541	-0.000986
3.573330	 -0.000560	-0.000944
3.586664	 -0.000771	-0.000864
3.599997	 -0.000955	-0.000839
3.613330	 -0.000968	-0.000906
3.626664	 -0.000936	-0.001019
3.639997	 -0.000954	-0.001067
3.653330	 -0.000926	-0.001015
3.666664	 -0.000807	-0.000983
3.679997	 -0.000730	-0.001029
3.693330	 -0.000822	-0.001059
3.706664	 -0.001037	-0.001055
3.719997	 -0.001187	-0.001118
3.733330	 -0.001115	-0.001250
3.746664	 -0.000869	-0.001324
3.759997	 -0.000681	-0.001272
3.773330	 -0.000754	-0.001148
3.786664	 -0.001020	-0.001053
3.799997	 -0.001199	-0.001032
3.813330	 -0.001162	-0.001018
3.826663	 -0.001041	-0.000941
3.839997	 -0.000950	-0.000856
3.853330	 -0.000877	-0.000850
3.866663	 -0.000787	-0.000883
3.879997	 -0.000636	-0.000839
3.893330	 -0.000390	-0.000704
3.906663	 -0.000151	-0.000615
3.919997	 -0.000080	-0.000650
3.933330	 -0.000102	-0.000693
3.946663	 0.000003	-0.000639
3.959997	 0.000220	-0.000556
3.973330	 0.000352	-0.000556
3.986663	 0.000300	-0.000625
3.999997	 0.000111	-0.000657
4.013330	 -0.000095	-0.000629
4.026663	 -0.000187	-0.000616
4.039997	 -0.000130	-0.000630
4.053330	 -0.000080	-0.000627
4.066663	 -0.000208	-0.000640
4.079997	 -0.000367	-0.000713
4.093330	 -0.000280	-0.000793
4.106663	 -0.000045	-0.000837
4.119997	 0.000010	-0.000863
4.133330	 -0.000178	-0.000869
4.146663	 -0.000388	-0.000847
4.159997	 -0.000475	-0.000805
4.173330	 -0.000509	-0.000755
4.186663	 -0.000577	-0.000739
4.199996	 -0.000608	-0.000779
4.213330	 -0.000521	-0.000839
4.226663	 -0.000375	-0.000886
4.239996	 -0.000285	-0.000896
4.253330	 -0.000280	-0.000830
4.266663	 -0.000334	-0.000736
4.279996	 -0.000448	-0.000727
4.293330	 -0.000602	-0.000809
4.306663	 -0.000686	-0.000894
4.319996	 -0.000605	-0.000938
4.333330	 -0.000453	-0.000904
4.346663	 -0.000378	-0.000791
4.359996	 -0.000372	-0.000729
4.373330	 -0.000345	-0.000775
4.386663	 -0.000229	-0.000776
4.399996	 -0.000020	-0.000678
4.413330	 0.000124	-0.000636
4.426663	 0.000058	-0.000720
4.439996	 -0.000066	-0.000782
4.453330	 -0.000041	-0.000656
4.466663	 0.000074	-0.000382
4.479996	 0.000154	-0.000176
4.493330	 0.000165	-0.000186
4.506663	 0.000082	-0.000328
4.519996	 -0.000063	-0.000425
4.533329	 -0.000155	-0.000433
4.546663	 -0.000129	-0.000379
4.559996	 -0.000059	-0.000273
4.573329	 -0.000063	-0.000164
4.586663	 -0.000137	-0.000136
4.599996	 -0.000183	-0.000198
4.613329	 -0.000164	-0.000286
4.626663	 -0.000101	-0.000373
4.639996	 -0.000016	-0.000418
4.653329	 0.000013	-0.000359
4.666663	 -0.000081	-0.000234
4.679996	 -0.000221	-0.000195
4.693329	 -0.000291	-0.000314
4.706663	 -0.000268	-0.000539
4.719996	 -0.000207	-0.000780
4.733329	 -0.000215	-0.000925
4.746663	 -0.000333	-0.000930
4.759996	 -0.000425	-0.000863
4.773329	 -0.000365	-0.000766
4.786663	 -0.000237	-0.000620
4.799996	 -0.000153	-0.000470
4.813329	 -0.000099	-0.000463
4.826663	 -0.000063	-0.000649
4.839996	 -0.000062	-0.000817
4.853329	 -0.000078	-0.000736
4.866663	 -0.000119	-0.000513
4.879996	 -0.000233	-0.000423
4.893329	 -0.000366	-0.000528
4.906662	 -0.000351	-0.000688
4.919996	 -0.000116	-0.000769
4.933329	 0.000209	-0.000735
4.946662	 0.000400	-0.000627
4.959996	 0.000370	-0.000522
4.973329	 0.000232	-0.000485
4.986662	 0.000080	-0.000517
4.999996	 -0.000100	-0.000545
5.013329	 -0.000253	-0.000507
5.026662	 -0.000241	-0.000447
5.039996	 -0.000062	-0.000435
5.053329	 0.000173	-0.000480
5.066662	 0.000386	-0.000562
5.079996	 0.000499	-0.000678
5.093329	 0.000436	-0.000789
5.106662	 0.000220	-0.000834
5.119996	 -0.000063	-0.000788
5.133329	 -0.000327	-0.000682
5.146662	 -0.000461	-0.000595
5.159996	 -0.000389	-0.000605
5.173329	 -0.000169	-0.000703
5.186662	 0.000042	-0.000779
5.199996	 0.000110	-0.000752
5.213329	 0.000021	-0.000657
5.226662	 -0.000125	-0.000566
5.239995	 -0.000196	-0.000541
5.253329	 -0.000136	-0.000596
5.266662	 -0.000051	-0.000649
5.279995	 -0.000072	-0.000594
5.293329	 -0.000204	-0.000452
5.306662	 -0.000319	-0.000359
5.319995	 -0.000257	-0.000374
5.333329	 -0.000046	-0.000445
5.346662	 0.000097	-0.000508
5.359995	 0.000111	-0.000509
5.373329	 0.000119	-0.000462
5.386662	 0.000117	-0.000456
5.399995	 0.000014	-0.000517
5.413329	 -0.000105	-0.000560
5.426662	 -0.000115	-0.000512
5.439995	 -0.000104	-0.000409
5.453329	 -0.000118	-0.000313
5.466662	 -0.000030	-0.000246
5.479995	 0.000149	-0.000221
5.493329	 0.000298	-0.000245
5.506662	 0.000439	-0.000302
5.519995	 0.000581	-0.000375
5.533329	 0.000598	-0.000438
5.546662	 0.000493	-0.000441
5.559995	 0.000381	-0.000338
5.573328	 0.000256	-0.000177
5.586662	 0.000109	-0.000098
5.599995	 0.000095	-0.000156
5.613328	 0.000275	-0.000239
5.626662	 0.000460	-0.000230
5.639995	 0.000553	-0.000101
5.653328	 0.000714	0.000078
5.666662	 0.000987	0.000200
5.679995	 0.001188	0.000208
5.693328	 0.001308	0.000109
5.706662	 0.001536	-0.000035
5.719995	 0.001884	-0.000094
5.733328	 0.002211	0.000035
5.746662	 0.002497	0.000272
5.759995	 0.002775	0.000457
5.773328	 0.002979	0.000587
5.786662	 0.003095	0.000763
5.799995	 0.003280	0.001004
5.813328	 0.003628	0.001234
5.826662	 0.004028	0.001389
5.839995	 0.004370	0.001467
5.853328	 0.004662	0.001522
5.866662	 0.004986	0.001619
5.879995	 0.005436	0.001795
5.893328	 0.005969	0.002081
5.906662	 0.006398	0.002506
5.919995	 0.006708	0.003008
5.933328	 0.007071	0.003434
5.946661	 0.007540	0.003709
5.959995	 0.008004	0.003936
5.973328	 0.008402	0.004249
5.986661	 0.008764	0.004641
5.999995	 0.009112	0.005030
6.013328	 0.009529	0.005389
6.026661	 0.010188	0.005744
6.039995	 0.011056	0.006091
6.053328	 0.011785	0.006349
6.066661	 0.012134	0.006471
6.079995	 0.012242	0.006552
6.093328	 0.012376	0.006689
6.106661	 0.012600	0.006853
6.119995	 0.012771	0.006998
6.133328	 0.012820	0.007155
6.146661	 0.012900	0.007350
6.159995	 0.013099	0.007523
6.173328	 0.013301	0.007638
6.186661	 0.013424	0.007763
6.199995	 0.013504	0.007969
6.213328	 0.013566	0.008256
6.226661	 0.013598	0.008512
6.239995	 0.013539	0.008597
6.253328	 0.013376	0.008570
6.266661	 0.013288	0.008638
6.279994	 0.013411	0.008800
6.293328	 0.013653	0.008890
6.306661	 0.013877	0.008867
6.319994	 0.013987	0.008828
6.333328	 0.013997	0.008861
6.346661	 0.014056	0.008990
6.359994	 0.014199	0.009177
6.373328	 0.014330	0.009343
6.386661	 0.014484	0.009464
6.399994	 0.014758	0.009568
6.413328	 0.015086	0.009649
6.426661	 0.015351	0.009659
6.439994	 0.015515	0.009610
6.453328	 0.015581	0.009612
6.466661	 0.015619	0.009734
6.479994	 0.015693	0.009895
6.493328	 0.015767	0.009999
6.506661	 0.015813	0.010077
6.519994	 0.015918	0.010166
6.533328	 0.016129	0.010211
6.546661	 0.016336	0.010215
6.559994	 0.016477	0.010275
6.573328	 0.016686	0.010393
6.586661	 0.017073	0.010510
6.599994	 0.017450	0.010673
6.613328	 0.017509	0.010911
6.626661	 0.017292	0.011062
6.639994	 0.017199	0.011022
6.653327	 0.017437	0.010976
6.666661	 0.017771	0.011114
6.679994	 0.017920	0.011394
6.693327	 0.017896	0.011613
6.706661	 0.017902	0.011606
6.719994	 0.018045	0.011458
6.733327	 0.018239	0.011409
6.746661	 0.018356	0.011543
6.759994	 0.018420	0.011756
6.773327	 0.018556	0.011890
6.786661	 0.018782	0.011863
6.799994	 0.019013	0.011784
6.813327	 0.019237	0.011818
6.826661	 0.019507	0.011953
6.839994	 0.019801	0.012113
6.853327	 0.020001	0.012274
6.866661	 0.020040	0.012416
6.879994	 0.020032	0.012511
6.893327	 0.020137	0.012527
6.906661	 0.020355	0.012479
6.919994	 0.020545	0.012510
6.933327	 0.020619	0.012723
6.946661	 0.020641	0.012936
6.959994	 0.020713	0.012950
6.973327	 0.020913	0.012897
6.986660	 0.021394	0.013052
6.999994	 0.022513	0.013559
7.013327	 0.024706	0.014466
7.026660	 0.027765	0.015692
7.039994	 0.030446	0.016856
7.053327	 0.031427	0.017448
7.066660	 0.030550	0.017274
7.079994	 0.028798	0.016571
7.093327	 0.027160	0.015765
7.106660	 0.025954	0.015204
7.119994	 0.025128	0.014935
7.133327	 0.024604	0.014755
7.146660	 0.024280	0.014565
7.159994	 0.024067	0.014442
7.173327	 0.023932	0.014414
7.186660	 0.023914	0.014425
7.199994	 0.024062	0.014452
7.213327	 0.024302	0.014516
7.226660	 0.024480	0.014647
7.239994	 0.024578	0.014838
7.253327	 0.024673	0.015033
7.266660	 0.024770	0.015190
7.279994	 0.024873	0.015301
7.293327	 0.025206	0.015430
7.306660	 0.026170	0.015791
7.319993	 0.027821	0.016495
7.333327	 0.029420	0.017235
7.346660	 0.030106	0.017579
7.359993	 0.029870	0.017466
7.373327	 0.029276	0.017135
7.386660	 0.028721	0.016830
7.399993	 0.028282	0.016663
7.413327	 0.027872	0.016597
7.426660	 0.027455	0.016522
7.439993	 0.027152	0.016373
7.453327	 0.027052	0.016203
7.466660	 0.027094	0.016110
7.479993	 0.027263	0.016131
7.493327	 0.027569	0.016257
7.506660	 0.027832	0.016490
7.519993	 0.027893	0.016766
7.533327	 0.027882	0.016927
7.546660	 0.027996	0.016912
7.559993	 0.028261	0.016891
7.573327	 0.028590	0.017037
7.586660	 0.028873	0.017288
7.599993	 0.029065	0.017462
7.613327	 0.029200	0.017522
7.626660	 0.029316	0.017603
7.639993	 0.029433	0.017761
7.653327	 0.029592	0.017876
7.666660	 0.029828	0.017863
7.679993	 0.030111	0.017802
7.693326	 0.030374	0.017786
7.706660	 0.030579	0.017824
7.719993	 0.030719	0.017919
7.733326	 0.030817	0.018069
7.746660	 0.030892	0.018221
7.759993	 0.030899	0.018323
7.773326	 0.030836	0.018383
7.786660	 0.030840	0.018425
7.799993	 0.030999	0.018517
7.813326	 0.031221	0.018785
7.826660	 0.031444	0.019153
7.839993	 0.031756	0.019321
7.853326	 0.032204	0.019186
7.866660	 0.032632	0.018974
7.879993	 0.032852	0.018916
7.893326	 0.032903	0.019052
7.906660	 0.032998	0.019285
7.919993	 0.033263	0.019489
7.933326	 0.033668	0.019621
7.946660	 0.034101	0.019718
7.959993	 0.034444	0.019786
7.973326	 0.034689	0.019805
7.986660	 0.034914	0.019821
7.999993	 0.035152	0.019906
8.013327	 0.035370	0.020031
8.026660	 0.035648	0.020101
8.039993	 0.036126	0.020118
8.053327	 0.036651	0.020165
8.066660	 0.036872	0.020294
8.079993	 0.036710	0.020480
8.093327	 0.036422	0.020662
8.106660	 0.036255	0.020794
8.119993	 0.036184	0.020836
8.133327	 0.036002	0.020774
8.146660	 0.035702	0.020675
8.159993	 0.035485	0.020587
8.173326	 0.035447	0.020483
8.186660	 0.035563	0.020384
8.199993	 0.035765	0.020350
8.213326	 0.035922	0.020408
8.226660	 0.035989	0.020551
8.239993	 0.036050	0.020678
8.253326	 0.036174	0.020719
8.266660	 0.036378	0.020789
8.279993	 0.036573	0.020979
8.293326	 0.036647	0.021187
8.306660	 0.036703	0.021286
8.319993	 0.036881	0.021228
8.333326	 0.037117	0.021061
8.346660	 0.037321	0.020950
8.359993	 0.037507	0.021016
8.373326	 0.037653	0.021181
8.386660	 0.037712	0.021310
8.399993	 0.037707	0.021365
8.413326	 0.037731	0.021358
8.426660	 0.037899	0.021346
8.439993	 0.038181	0.021430
8.453326	 0.038400	0.021622
8.466660	 0.038467	0.021804
8.479993	 0.038479	0.021866
8.493326	 0.038563	0.021833
8.506660	 0.038727	0.021816
8.519993	 0.038915	0.021883
8.533326	 0.039081	0.021986
8.546659	 0.039227	0.022045
8.559993	 0.039393	0.022094
8.573326	 0.039590	0.022232
8.586659	 0.039859	0.022438
8.599993	 0.040302	0.022597
8.613326	 0.040837	0.022654
8.626659	 0.041121	0.022639
8.639993	 0.041037	0.022596
8.653326	 0.040866	0.022553
8.666659	 0.040818	0.022621
8.679993	 0.040881	0.022919
8.693326	 0.041049	0.023273
8.706659	 0.041386	0.023403
8.719993	 0.041890	0.023402
8.733326	 0.042421	0.023546
8.746659	 0.042776	0.023812
8.759993	 0.042896	0.023994
8.773326	 0.042923	0.024034
8.786659	 0.042993	0.023976
8.799993	 0.043110	0.023837
8.813326	 0.043259	0.023699
8.826659	 0.043387	0.023709
8.839993	 0.043368	0.023846
8.853326	 0.043247	0.023954
8.866659	 0.043229	0.023990
8.879992	 0.043313	0.024023
8.893326	 0.043370	0.024068
8.906659	 0.043404	0.024117
8.919992	 0.043524	0.024179
8.933326	 0.043851	0.024286
8.946659	 0.044631	0.024569
8.959992	 0.046566	0.025282
8.973326	 0.050360	0.026640
8.986659	 0.055350	0.028444
8.999992	 0.059409	0.030022
9.013326	 0.061016	0.030809
9.026659	 0.060588	0.030818
9.039992	 0.059309	0.030364
9.053326	 0.057644	0.029654
9.066659	 0.055518	0.028804
9.079992	 0.053133	0.027979
9.093326	 0.050961	0.027299
9.106659	 0.049321	0.026739
9.119992	 0.048240	0.026291
9.133326	 0.047539	0.026073
9.146659	 0.046996	0.026083
9.159992	 0.046523	0.026093
9.173326	 0.046200	0.025948
9.186659	 0.046100	0.025732
9.199992	 0.046209	0.025581
9.213326	 0.046529	0.025509
9.226659	 0.047045	0.025521
9.239992	 0.047616	0.025701
9.253325	 0.048012	0.025988
9.266659	 0.048158	0.026156
9.279992	 0.048190	0.026178
9.293325	 0.048175	0.026229
9.306659	 0.048092	0.026351
9.319992	 0.048087	0.026444
9.333325	 0.048329	0.026478
9.346659	 0.048693	0.026500
9.359992	 0.048923	0.026550
9.373325	 0.048980	0.026649
9.386659	 0.049022	0.026726
9.399992	 0.049126	0.026691
9.413325	 0.049190	0.026553
9.426659	 0.049107	0.026359
9.439992	 0.048937	0.026185
9.453325	 0.048849	0.026170
9.466659	 0.048885	0.026311
9.479992	 0.048944	0.026449
9.493325	 0.049012	0.026536
9.506659	 0.049162	0.026652
9.519992	 0.049360	0.026801
9.533325	 0.049513	0.026991
9.546659	 0.049596	0.027280
9.559992	 0.049679	0.027631
9.573325	 0.049874	0.027898
9.586658	 0.050182	0.027954
9.599992	 0.050451	0.027813
9.613325	 0.050614	0.027647
9.626658	 0.050793	0.027632
9.639992	 0.051122	0.027787
9.653325	 0.051624	0.028048
9.666658	 0.052253	0.028337
9.679992	 0.052886	0.028567
9.693325	 0.053335	0.028738
9.706658	 0.053554	0.028874
9.719992	 0.053696	0.028946
9.733325	 0.053824	0.028934
9.746658	 0.053807	0.028841
9.759992	 0.053600	0.028672
9.773325	 0.053355	0.028506
9.786658	 0.053163	0.028484
9.799992	 0.052967	0.028577
9.813325	 0.052763	0.028540
9.826658	 0.052683	0.028304
9.839992	 0.052822	0.028137
9.853325	 0.053035	0.028193
9.866658	 0.053111	0.028341
9.879992	 0.053079	0.028439
9.893325	 0.053084	0.028472
9.906658	 0.053148	0.028469
9.919991	 0.053264	0.028480
9.933325	 0.053442	0.028529
9.946658	 0.053618	0.028578
9.959991	 0.053690	0.028612
9.973325	 0.053670	0.028706
9.986658	 0.053723	0.028914
9.999991	 0.053912	0.029132
10.013325	 0.054128	0.029213
10.026658	 0.054405	0.029184
10.039991	 0.054874	0.029180
10.053325	 0.055405	0.029230
10.066658	 0.055779	0.029247
10.079991	 0.056004	0.029172
10.093325	 0.056168	0.029039
10.106658	 0.056292	0.028930
10.119991	 0.056389	0.028904
10.133325	 0.056412	0.028975
10.146658	 0.056266	0.029127
10.159991	 0.056084	0.029338
10.173325	 0.056183	0.029583
10.186658	 0.056611	0.029849
10.199991	 0.057250	0.030236
10.213325	 0.058256	0.030890
10.226658	 0.059784	0.031689
10.239991	 0.061454	0.032229
10.253325	 0.062455	0.032255
10.266658	 0.062178	0.031855
10.279991	 0.060774	0.031249
10.293324	 0.059067	0.030628
10.306658	 0.057792	0.030140
10.319991	 0.057118	0.029846
10.333324	 0.056894	0.029663
10.346658	 0.056916	0.029464
10.359991	 0.056963	0.029232
10.373324	 0.056879	0.029019
10.386658	 0.056685	0.028821
10.399991	 0.056519	0.028616
10.413324	 0.056432	0.028483
10.426658	 0.056351	0.028488
10.439991	 0.056294	0.028529
10.453324	 0.056340	0.028511
10.466658	 0.056446	0.028498
10.479991	 0.056588	0.028550
10.493324	 0.056903	0.028589
10.506658	 0.057429	0.028615
10.519991	 0.058028	0.028818
10.533324	 0.058868	0.029345
10.546658	 0.060462	0.030210
10.559991	 0.062800	0.031335
10.573324	 0.064936	0.032386
10.586658	 0.065814	0.032841
10.599991	 0.065285	0.032505
10.613324	 0.064083	0.031692
10.626657	 0.062900	0.030836
10.639991	 0.061850	0.030183
10.653324	 0.060854	0.029794
10.666657	 0.060015	0.029571
10.679991	 0.059480	0.029343
10.693324	 0.059239	0.029086
10.706657	 0.059162	0.028889
10.719991	 0.059140	0.028778
10.733324	 0.059143	0.028761
10.746657	 0.059240	0.028878
10.759991	 0.059585	0.029060
10.773324	 0.060168	0.029163
10.786657	 0.060640	0.029144
10.799991	 0.060635	0.029055
10.813324	 0.060245	0.028987
10.826657	 0.059895	0.029016
10.839991	 0.059821	0.029162
10.853324	 0.059952	0.029373
10.866657	 0.060054	0.029499
10.879991	 0.059956	0.029412
10.893324	 0.059806	0.029165
10.906657	 0.059866	0.028932
10.919991	 0.060057	0.028821
10.933324	 0.060113	0.028826
10.946657	 0.060003	0.028852
10.959991	 0.059885	0.028776
10.973324	 0.059865	0.028579
10.986657	 0.059881	0.028407
10.999990	 0.059806	0.028395
11.013324	 0.059658	0.028504
11.026657	 0.059620	0.028564
11.039990	 0.059756	0.028464
11.053324	 0.059928	0.028302
11.066657	 0.060030	0.028233
11.079990	 0.060065	0.028223
11.093324	 0.060082	0.028152
11.106657	 0.060131	0.028018
11.119990	 0.060225	0.027872
11.133324	 0.060346	0.027728
11.146657	 0.060456	0.027634
11.159990	 0.060486	0.027649
11.173324	 0.060436	0.027718
11.186657	 0.060444	0.027712
11.199990	 0.060550	0.027623
11.213324	 0.060586	0.027558
11.226657	 0.060466	0.027571
11.239990	 0.060265	0.027592
11.253324	 0.060084	0.027538
11.266657	 0.060096	0.027435
11.279990	 0.060435	0.027337
11.293324	 0.060936	0.027231
11.306657	 0.061276	0.027105
11.319990	 0.061358	0.026998
11.333323	 0.061316	0.026951
11.346657	 0.061265	0.026995
11.359990	 0.061250	0.027160
11.373323	 0.061371	0.027483
11.386657	 0.061736	0.028021
11.399990	 0.062287	0.028736
11.413323	 0.062773	0.029359
11.426657	 0.062972	0.029571
11.439990	 0.062896	0.029312
11.453323	 0.062753	0.028778
11.466657	 0.062716	0.028212
11.479990	 0.062750	0.027766
11.493323	 0.062712	0.027459
11.506657	 0.062600	0.027263
11.519990	 0.062526	0.027150
11.533323	 0.062482	0.027094
11.546657	 0.062376	0.027034
11.559990	 0.062225	0.026888
11.573323	 0.062112	0.026722
11.586657	 0.062070	0.026668
11.599990	 0.062115	0.026623
11.613323	 0.062229	0.026448
11.626657	 0.062340	0.026325
11.639990	 0.062383	0.026430
11.653323	 0.062366	0.026552
11.666656	 0.062362	0.026457
11.679990	 0.062446	0.026227
11.693323	 0.062603	0.026020
11.706656	 0.062740	0.025935
11.719990	 0.062786	0.026069
11.733323	 0.062841	0.026317
11.746656	 0.063071	0.026384
11.759990	 0.063487	0.026211
11.773323	 0.064125	0.026121
11.786656	 0.065402	0.026504
11.799990	 0.067905	0.027490
11.813323	 0.071445	0.028787
11.826656	 0.074620	0.029806
11.839990	 0.075828	0.030043
11.853323	 0.074649	0.029437
11.866656	 0.072043	0.028376
11.879990	 0.069336	0.027340
11.893323	 0.067296	0.026634
11.906656	 0.066060	0.026331
11.919990	 0.065424	0.026261
11.933323	 0.065077	0.026121
11.946656	 0.064798	0.025808
11.959990	 0.064518	0.025576
11.973323	 0.064288	0.025625
11.986656	 0.064187	0.025744
11.999990	 0.064224	0.025660
12.013323	 0.064371	0.025422
12.026656	 0.064528	0.025209
12.039989	 0.064509	0.025100
12.053323	 0.064308	0.025083
12.066656	 0.064189	0.025080
12.079989	 0.064323	0.025016
12.093323	 0.064636	0.024909
12.106656	 0.065012	0.024816
12.119989	 0.065340	0.024736
12.133323	 0.065484	0.024644
12.146656	 0.065431	0.024581
12.159989	 0.065418	0.024599
12.173323	 0.065597	0.024636
12.186656	 0.065746	0.024549
12.199989	 0.065661	0.024326
12.213323	 0.065496	0.024090
12.226656	 0.065469	0.023930
12.239989	 0.065572	0.023844
12.253323	 0.065663	0.023798
12.266656	 0.065645	0.023801
12.279989	 0.065515	0.023833
12.293323	 0.065387	0.023824
12.306656	 0.065315	0.023786
12.319989	 0.065239	0.023770
12.333323	 0.065225	0.023752
12.346656	 0.065394	0.023714
12.359989	 0.065678	0.023730
12.373322	 0.066038	0.023815
12.386656	 0.066571	0.023851
12.399989	 0.067209	0.023810
12.413322	 0.067785	0.023826
12.426656	 0.068343	0.023977
12.439989	 0.068927	0.024158
12.453322	 0.069302	0.024187
12.466656	 0.069217	0.024009
12.479989	 0.068686	0.023709
12.493322	 0.067923	0.023386
12.506656	 0.067164	0.023127
12.519989	 0.066584	0.022982
12.533322	 0.066310	0.022900
12.546656	 0.066365	0.022795
12.559989	 0.066613	0.022687
12.573322	 0.066872	0.022666
12.586656	 0.067070	0.022734
12.599989	 0.067184	0.022777
12.613322	 0.067146	0.022733
12.626656	 0.067032	0.022649
12.639989	 0.067058	0.022562
12.653322	 0.067253	0.022487
12.666656	 0.067459	0.022433
12.679989	 0.067544	0.022445
12.693322	 0.067445	0.022609
12.706656	 0.067231	0.022887
12.719989	 0.067155	0.023072
12.733322	 0.067383	0.023046
12.746655	 0.067721	0.022926
12.759989	 0.067875	0.022851
12.773322	 0.067860	0.022817
12.786655	 0.067940	0.022806
12.799989	 0.068278	0.022856
12.813322	 0.068777	0.022934
12.826655	 0.069189	0.022960
12.839989	 0.069287	0.022908
12.853322	 0.069027	0.022767
12.866655	 0.068573	0.022570
12.879989	 0.068157	0.022447
12.893322	 0.067973	0.022478
12.906655	 0.068042	0.022608
12.919989	 0.068173	0.022760
12.933322	 0.068255	0.022893
12.946655	 0.068408	0.022959
12.959989	 0.068677	0.022906
12.973322	 0.068879	0.022764
12.986655	 0.068906	0.022656
12.999989	 0.068870	0.022667
13.013322	 0.068898	0.022745
13.026655	 0.068938	0.022784
13.039989	 0.068869	0.022752
13.053322	 0.068681	0.022642
13.066655	 0.068456	0.022450
13.079988	 0.068263	0.022261
13.093322	 0.068152	0.022189
13.106655	 0.068139	0.022210
13.119988	 0.068149	0.022225
13.133322	 0.068095	0.022219
13.146655	 0.068056	0.022243
13.159988	 0.068185	0.022326
13.173322	 0.068438	0.022434
13.186655	 0.068613	0.022483
13.199988	 0.068667	0.022417
13.213322	 0.068655	0.022314
13.226655	 0.068520	0.022264
13.239988	 0.068252	0.022201
13.253322	 0.067971	0.022077
13.266655	 0.067791	0.022016
13.279988	 0.067796	0.022073
13.293322	 0.068003	0.022094
13.306655	 0.068242	0.021920
13.319988	 0.068278	0.021613
13.333322	 0.068158	0.021431
13.346655	 0.068131	0.021529
13.359988	 0.068187	0.021733
13.373322	 0.068140	0.021797
13.386655	 0.068027	0.021732
13.399988	 0.067951	0.021700
13.413321	 0.067876	0.021733
13.426655	 0.067810	0.021729
13.439988	 0.067810	0.021654
13.453321	 0.067857	0.021581
13.466655	 0.067918	0.021534
13.479988	 0.068002	0.021508
13.493321	 0.068150	0.021566
13.506655	 0.068410	0.021708
13.519988	 0.068710	0.021819
13.533321	 0.068838	0.021819
13.546655	 0.068684	0.021704
13.559988	 0.068334	0.021560
13.573321	 0.067983	0.021470
13.586655	 0.067829	0.021374
13.599988	 0.067911	0.021193
13.613321	 0.068045	0.021022
13.626655	 0.068094	0.020977
13.639988	 0.068091	0.020964
13.653321	 0.068052	0.020829
13.666655	 0.068013	0.020646
13.679988	 0.068029	0.020576
13.693321	 0.067991	0.020592
13.706655	 0.067856	0.020629
13.719988	 0.067837	0.020714
13.733321	 0.068032	0.020809
13.746655	 0.068199	0.020834
13.759988	 0.068162	0.020804
13.773321	 0.068095	0.020772
13.786654	 0.068165	0.020754
13.799988	 0.068275	0.020761
13.813321	 0.068336	0.020778
13.826654	 0.068468	0.020754
13.839988	 0.068718	0.020705
13.853321	 0.068946	0.020706
13.866654	 0.069067	0.020774
13.879988	 0.069106	0.020850
13.893321	 0.069024	0.020904
13.906654	 0.068788	0.020930
13.919988	 0.068566	0.020890
13.933321	 0.068576	0.020812
13.946654	 0.068758	0.020798
13.959988	 0.068879	0.020850
13.973321	 0.068856	0.020836
13.986654	 0.068776	0.020709
13.999988	 0.068727	0.020600
14.013321	 0.068695	0.020629
14.026654	 0.068620	0.020709
14.039988	 0.068538	0.020679
14.053321	 0.068557	0.020577
14.066654	 0.068652	0.020561
14.079988	 0.068686	0.020628
14.093321	 0.068611	0.020666
14.106654	 0.068510	0.020685
14.119987	 0.068495	0.020759
14.133321	 0.068632	0.020825
14.146654	 0.068838	0.020796
14.159987	 0.068905	0.020732
14.173321	 0.068812	0.020703
14.186654	 0.068794	0.020694
14.199987	 0.069061	0.020736
14.213321	 0.069576	0.020856
14.226654	 0.070073	0.020963
14.239987	 0.070273	0.020987
14.253321	 0.070118	0.020978
14.266654	 0.069788	0.020993
14.279987	 0.069517	0.021011
14.293321	 0.069464	0.020977
14.306654	 0.069669	0.020857
14.319987	 0.069925	0.020710
14.333321	 0.069883	0.020650
14.346654	 0.069485	0.020683
14.359987	 0.069039	0.020669
14.373321	 0.068815	0.020542
14.386654	 0.068815	0.020463
14.399987	 0.068923	0.020559
14.413321	 0.069074	0.020665
14.426654	 0.069212	0.020597
14.439987	 0.069226	0.020449
14.453321	 0.069140	0.020391
14.466654	 0.069157	0.020425
14.479987	 0.069346	0.020472
14.493320	 0.069519	0.020509
14.506654	 0.069512	0.020546
14.519987	 0.069358	0.020554
14.533320	 0.069162	0.020506
14.546654	 0.069031	0.020470
14.559987	 0.069064	0.020546
14.573320	 0.069245	0.020676
14.586654	 0.069416	0.020699
14.599987	 0.069475	0.020606
14.613320	 0.069451	0.020513
14.626654	 0.069359	0.020446
14.639987	 0.069249	0.020375
14.653320	 0.069266	0.020321
14.666654	 0.069470	0.020305
14.679987	 0.069722	0.020296
14.693320	 0.069805	0.020238
14.706654	 0.069643	0.020149
14.719987	 0.069423	0.020119
14.733320	 0.069421	0.020225
14.746654	 0.069631	0.020407
14.759987	 0.069801	0.020456
14.773320	 0.069911	0.020276
14.786654	 0.070107	0.020062
14.799987	 0.070256	0.019988
14.813320	 0.070147	0.019951
14.826653	 0.069900	0.019850
14.839987	 0.069717	0.019805
14.853320	 0.069644	0.019917
14.866653	 0.069704	0.020083
14.879987	 0.069849	0.020158
14.893320	 0.069893	0.020129
14.906653	 0.069764	0.020059
14.919987	 0.069640	0.019999
14.933320	 0.069670	0.019942
14.946653	 0.069796	0.019882
14.959987	 0.069918	0.019862
14.973320	 0.070005	0.019864
14.986653	 0.069978	0.019839
14.999987	 0.069793	0.019831
15.013320	 0.069600	0.019876
15.026653	 0.069580	0.019917
15.039987	 0.069691	0.019905
15.053320	 0.069779	0.019835
15.066653	 0.069852	0.019709
15.079987	 0.069975	0.019554
15.093320	 0.070073	0.019412
15.106653	 0.070054	0.019282
15.119987	 0.069894	0.019155
15.133320	 0.069659	0.019074
15.146653	 0.069569	0.019084
15.159986	 0.069751	0.019147
15.173320	 0.069971	0.019190
15.186653	 0.069887	0.019144
15.199986	 0.069480	0.018924
15.213320	 0.069014	0.018552
15.226653	 0.068619	0.018171
15.239986	 0.068225	0.017830
15.253320	 0.067839	0.017446
15.266653	 0.067557	0.017014
15.279986	 0.067415	0.016686
15.293320	 0.067391	0.016547
15.306653	 0.067448	0.016477
15.319986	 0.067531	0.016378
15.333320	 0.067583	0.016358
15.346653	 0.067584	0.016508
15.359986	 0.067639	0.016713
15.373320	 0.067844	0.016844
15.386653	 0.068106	0.016881
15.399986	 0.068297	0.016832
15.413320	 0.068389	0.016741
15.426653	 0.068399	0.016728
15.439986	 0.068435	0.016856
15.453320	 0.068582	0.017078
15.466653	 0.068735	0.017323
15.479986	 0.068751	0.017512
15.493320	 0.068688	0.017587
15.506653	 0.068719	0.017599
15.519986	 0.068835	0.017626
15.533319	 0.068956	0.017716
15.546653	 0.069154	0.017921
15.559986	 0.069392	0.018185
15.573319	 0.069473	0.018321
15.586653	 0.069398	0.018264
15.599986	 0.069358	0.018156
15.613319	 0.069406	0.018145
15.626653	 0.069430	0.018228
15.639986	 0.069369	0.018301
15.653319	 0.069323	0.018303
15.666653	 0.069430	0.018268
15.679986	 0.069645	0.018255
15.693319	 0.069774	0.018286
15.706653	 0.069766	0.018345
15.719986	 0.069732	0.018386
15.733319	 0.069709	0.018347
15.746653	 0.069692	0.018242
15.759986	 0.069768	0.018165
15.773319	 0.069928	0.018166
15.786653	 0.069979	0.018201
15.799986	 0.069851	0.018218
15.813319	 0.069723	0.018223
15.826653	 0.069808	0.018277
15.839986	 0.070074	0.018365
15.853319	 0.070248	0.018378
15.866652	 0.070199	0.018328
15.879986	 0.070171	0.018350
15.893319	 0.070396	0.018413
15.906652	 0.070633	0.018339
15.919986	 0.070481	0.018134
15.933319	 0.070018	0.017953
15.946652	 0.069678	0.017892
15.959986	 0.069642	0.017964
15.973319	 0.069770	0.018112
15.986652	 0.069956	0.018221
15.999986	 0.070135	0.018225
16.013319	 0.070211	0.018161
16.026653	 0.070200	0.018111
16.039988	 0.070203	0.018136
16.053322	 0.070220	0.018217
16.066656	 0.070230	0.018276
16.079990	 0.070278	0.018260
16.093325	 0.070364	0.018141
16.106659	 0.070449	0.017955
16.119993	 0.070522	0.017816
16.133327	 0.070597	0.017809
16.146662	 0.070751	0.017902
16.159996	 0.071006	0.017998
16.173330	 0.071166	0.018063
16.186665	 0.071102	0.018138
16.199999	 0.071006	0.018238
16.213333	 0.071154	0.018347
16.226667	 0.071573	0.018479
16.240002	 0.072038	0.018646
16.253336	 0.072440	0.018891
16.266670	 0.073036	0.019327
16.280005	 0.074370	0.020248
16.293339	 0.077815	0.023063
16.306673	 0.086114	0.030998
16.320007	 0.099797	0.045226
16.333342	 0.112121	0.059326
16.346676	 0.113445	0.063575
16.360010	 0.102110	0.056206
16.373344	 0.085613	0.044582
16.386679	 0.071421	0.035741
16.400013	 0.061367	0.030957
16.413347	 0.053925	0.028328
16.426682	 0.047703	0.026375
16.440016	 0.042283	0.024716
16.453350	 0.037678	0.023341
16.466684	 0.033781	0.022282
16.480019	 0.030267	0.021520
16.493353	 0.027004	0.020896
16.506687	 0.024269	0.020253
16.520021	 0.022265	0.019614
16.533356	 0.020748	0.019089
16.546690	 0.019345	0.018679
16.560024	 0.017943	0.018276
16.573359	 0.016630	0.017802
16.586693	 0.015496	0.017249
16.600027	 0.014547	0.016631
16.613361	 0.013701	0.015999
16.626696	 0.012906	0.015474
16.640030	 0.012204	0.015094
16.653364	 0.011628	0.014686
16.666698	 0.011147	0.014108
16.680033	 0.010737	0.013462
16.693367	 0.010365	0.012861
16.706701	 0.009906	0.012240
16.720036	 0.009184	0.011545
16.733370	 0.008254	0.010845
16.746704	 0.007414	0.010216
16.760038	 0.006791	0.009626
16.773373	 0.006280	0.008960
16.786707	 0.005780	0.008165
16.800041	 0.005150	0.007313
16.813375	 0.004304	0.006512
16.826710	 0.003393	0.005804
16.840044	 0.002540	0.005145
16.853378	 0.001678	0.004480
16.866713	 0.000789	0.003781
16.880047	 -0.000021	0.002998
16.893381	 -0.000700	0.002138
16.906715	 -0.001311	0.001309
16.920050	 -0.001940	0.000574
16.933384	 -0.002593	-0.000053
16.946718	 -0.003198	-0.000558
16.960052	 -0.003702	-0.001024
16.973387	 -0.004137	-0.001583
16.986721	 -0.004592	-0.002229
17.000055	 -0.005083	-0.002924
17.013390	 -0.005520	-0.003665
17.026724	 -0.005889	-0.004327
17.040058	 -0.006279	-0.004756
17.053392	 -0.006662	-0.005016
17.066727	 -0.006872	-0.005268
17.080061	 -0.006838	-0.005486
17.093395	 -0.006732	-0.005536
17.106730	 -0.006769	-0.005422
17.120064	 -0.006978	-0.005313
17.133398	 -0.007191	-0.005324
17.146732	 -0.007189	-0.005354
17.160067	 -0.006896	-0.005278
17.173401	 -0.006374	-0.005158
17.186735	 -0.005745	-0.005034
17.200069	 -0.005235	-0.004818
17.213404	 -0.005015	-0.004550
17.226738	 -0.004941	-0.004369
17.240072	 -0.004772	-0.004261
17.253407	 -0.004503	-0.004098
17.266741	 -0.004195	-0.003808
17.280075	 -0.003787	-0.003420
17.293409	 -0.003342	-0.003028
17.306744	 -0.003059	-0.002721
17.320078	 -0.002919	-0.002534
17.333412	 -0.002737	-0.002390
17.346746	 -0.002510	-0.002149
17.360081	 -0.002298	-0.001809
17.373415	 -0.002011	-0.001498
17.386749	 -0.001618	-0.001262
17.400084	 -0.001289	-0.001058
17.413418	 -0.001118	-0.000914
17.426752	 -0.000948	-0.000905
17.440086	 -0.000684	-0.001025
17.453421	 -0.000493	-0.001145
17.466755	 -0.000523	-0.001102
17.480089	 -0.000656	-0.000887
17.493423	 -0.000603	-0.000654
17.506758	 -0.000275	-0.000526
17.520092	 0.000038	-0.000476
17.533426	 0.000049	-0.000392
17.546761	 -0.000182	-0.000254
17.560095	 -0.000413	-0.000169
17.573429	 -0.000451	-0.000172
17.586763	 -0.000282	-0.000137
17.600098	 -0.000068	-0.000013
17.613432	 0.000018	0.000101
17.626766	 -0.000043	0.000149
17.640100	 -0.000068	0.000145
17.653435	 0.000111	0.000073
17.666769	 0.000371	-0.000035
17.680103	 0.000469	-0.000097
17.693438	 0.000383	-0.000115
17.706772	 0.000246	-0.000165
17.720106	 0.000149	-0.000263
17.733440	 0.000097	-0.000347
17.746775	 0.000100	-0.000339
17.760109	 0.000169	-0.000244
17.773443	 0.000182	-0.000160
17.786777	 0.000044	-0.000129
17.800112	 -0.000115	-0.000101
17.813446	 -0.000167	-0.000074
17.826780	 -0.000177	-0.000106
17.840115	 -0.000190	-0.000176
17.853449	 -0.000165	-0.000212
17.866783	 -0.000138	-0.000207
17.880117	 -0.000174	-0.000164
17.893452	 -0.000265	-0.000057
17.906786	 -0.000352	0.000059
17.920120	 -0.000390	0.000067
17.933455	 -0.000383	-0.000050
17.946789	 -0.000350	-0.000218
17.960123	 -0.000324	-0.000382
17.973457	 -0.000310	-0.000510
17.986792	 -0.000252	-0.000558
18.000126	 -0.000139	-0.000501
18.013460	 -0.000055	-0.000351
18.026794	 -0.000046	-0.000243
18.040129	 -0.000101	-0.000344
18.053463	 -0.000213	-0.000589
18.066797	 -0.000346	-0.000739
18.080132	 -0.000490	-0.000737
18.093466	 -0.000566	-0.000695
18.106800	 -0.000421	-0.000628
18.120134	 -0.000164	-0.000512
18.133469	 -0.000067	-0.000441
18.146803	 -0.000115	-0.000481
18.160137	 -0.000127	-0.000521
18.173471	 -0.000144	-0.000441
18.186806	 -0.000275	-0.000282
18.200140	 -0.000465	-0.000171
18.213474	 -0.000606	-0.000190
18.226809	 -0.000670	-0.000305
18.240143	 -0.000646	-0.000414
18.253477	 -0.000543	-0.000488
18.266811	 -0.000482	-0.000561
18.280146	 -0.000539	-0.000583
18.293480	 -0.000560	-0.000486
18.306814	 -0.000424	-0.000345
18.320148	 -0.000255	-0.000258
18.333483	 -0.000196	-0.000214
18.346817	 -0.000221	-0.000190
18.360151	 -0.000218	-0.000229
18.373486	 -0.000139	-0.000355
18.386820	 -0.000068	-0.000502
18.400154	 -0.000113	-0.000566
18.413488	 -0.000272	-0.000538
18.426823	 -0.000421	-0.000441
18.440157	 -0.000460	-0.000273
18.453491	 -0.000435	-0.000126
18.466825	 -0.000449	-0.000145
18.480160	 -0.000526	-0.000280
18.493494	 -0.000589	-0.000313
18.506828	 -0.000566	-0.000173
18.520163	 -0.000501	-0.000049
18.533497	 -0.000496	-0.000136
18.546831	 -0.000586	-0.000417
18.560165	 -0.000690	-0.000717
18.573500	 -0.000653	-0.000858
18.586834	 -0.000419	-0.000751
18.600168	 -0.000113	-0.000508
18.613503	 0.000107	-0.000329
18.626837	 0.000176	-0.000232
18.640171	 0.000110	-0.000160
18.653505	 -0.000012	-0.000121
18.666840	 -0.000086	-0.000090
18.680174	 -0.000049	-0.000065
18.693508	 0.000061	-0.000108
18.706842	 0.000157	-0.000235
18.720177	 0.000190	-0.000400
18.733511	 0.000115	-0.000522
18.746845	 -0.000090	-0.000522
18.760180	 -0.000364	-0.000425
18.773514	 -0.000580	-0.000325
18.786848	 -0.000600	-0.000273
18.800182	 -0.000405	-0.000302
18.813517	 -0.000174	-0.000438
18.826851	 -0.000062	-0.000598
18.840185	 -0.000055	-0.000610
18.853519	 -0.000126	-0.000442
18.866854	 -0.000267	-0.000265
18.880188	 -0.000367	-0.000223
18.893522	 -0.000356	-0.000311
18.906857	 -0.000308	-0.000434
18.920191	 -0.000313	-0.000529
18.933525	 -0.000387	-0.000635
18.946859	 -0.000518	-0.000801
18.960194	 -0.000723	-0.000963
18.973528	 -0.001017	-0.001030
18.986862	 -0.001313	-0.001003
19.000196	 -0.001414	-0.000963
19.013531	 -0.001266	-0.000990
19.026865	 -0.001051	-0.001082
19.040199	 -0.000945	-0.001121
19.053534	 -0.000974	-0.001013
19.066868	 -0.001062	-0.000881
19.080202	 -0.001152	-0.000923
19.093536	 -0.001258	-0.001084
19.106871	 -0.001356	-0.001193
19.120205	 -0.001334	-0.001231
19.133539	 -0.001167	-0.001199
19.146873	 -0.000991	-0.001098
19.160208	 -0.000881	-0.001024
19.173542	 -0.000794	-0.001000
19.186876	 -0.000774	-0.000955
19.200211	 -0.000834	-0.000920
19.213545	 -0.000792	-0.000947
19.226879	 -0.000616	-0.000965
19.240213	 -0.000564	-0.000891
19.253548	 -0.000703	-0.000772
19.266882	 -0.000782	-0.000729
19.280216	 -0.000688	-0.000804
19.293550	 -0.000581	-0.000868
19.306885	 -0.000554	-0.000773
19.320219	 -0.000524	-0.000555
19.333553	 -0.000480	-0.000412
19.346888	 -0.000521	-0.000447
19.360222	 -0.000654	-0.000516
19.373556	 -0.000744	-0.000451
19.386890	 -0.000712	-0.000343
19.400225	 -0.000625	-0.000396
19.413559	 -0.000549	-0.000567
19.426893	 -0.000469	-0.000662
19.440228	 -0.000433	-0.000668
19.453562	 -0.000548	-0.000682
19.466896	 -0.000735	-0.000666
19.480230	 -0.000790	-0.000538
19.493565	 -0.000733	-0.000397
19.506899	 -0.000719	-0.000377
19.520233	 -0.000736	-0.000379
19.533567	 -0.000727	-0.000269
19.546902	 -0.000725	-0.000181
19.560236	 -0.000691	-0.000275
19.573570	 -0.000579	-0.000434
19.586905	 -0.000496	-0.000483
19.600239	 -0.000551	-0.000460
19.613573	 -0.000676	-0.000488
19.626907	 -0.000730	-0.000614
19.640242	 -0.000709	-0.000760
19.653576	 -0.000696	-0.000797
19.666910	 -0.000735	-0.000700
19.680244	 -0.000851	-0.000575
19.693579	 -0.001026	-0.000530
19.706913	 -0.001121	-0.000611
19.720247	 -0.000993	-0.000761
19.733582	 -0.000735	-0.000827
19.746916	 -0.000600	-0.000745
19.760250	 -0.000627	-0.000626
19.773584	 -0.000643	-0.000576
19.786919	 -0.000610	-0.000618
19.800253	 -0.000610	-0.000740
19.813587	 -0.000635	-0.000911
19.826921	 -0.000653	-0.001078
19.840256	 -0.000739	-0.001166
19.853590	 -0.000933	-0.001133
19.866924	 -0.001093	-0.001051
19.880259	 -0.001101	-0.001014
19.893593	 -0.001050	-0.000963
19.906927	 -0.001033	-0.000828
19.920261	 -0.000985	-0.000723
19.933596	 -0.000888	-0.000751
19.946930	 -0.000825	-0.000820
19.960264	 -0.000814	-0.000827
19.973598	 -0.000801	-0.000807
19.986933	 -0.000709	-0.000808

*------------------------ End of raw data
Results for Channel	1	=	242.00	nm
Title:	Report Title
Run File:	C:\HPLC\PET 2025\2025.01.13\bm31_40c_np002.run
--------------
Injection Info
--------------
Method:	C:\METODOS EQUIPO 2 2023-2024\20241201 PET_Calibrado TPA MHET BHET DIMER.mth
Sample:	BM31_40C_np
Injection Date:	Mon Jan 13 17:12:37 2025
Manual injection
Operator:	Paloma
Instrument:	3
Notes:	
---------
Misc Info
---------
Workstation:	HPLC
Bus Address:	44
Run Time:	0.000	to	20.000	min.
-----------
Recalc Info
-----------
Recalc Method:	C:\METODOS EQUIPO 2 2023-2024\20241201 PET_Calibrado TPA MHET BHET DIMER.mth
Recalc Date:	Mon Jan 13 17:32:40 2025
Operator:	Paloma
Instrument:	3
Notes:	
Sample Rate:	5.000 Hz.
Measurement Type:	1 = Area
Calculation Type:	4 = ExtStd
Normalize Results:	No
------------------------
Peak Info for Channel 1
------------------------
3 Peaks (tR	Timeoffset	RRT	Sepcode	Width	Counts	Result	Name)
7.075	0.016	0.0000	BB	8.40	444688	8.058881	MHET (uM)
7.382	0.029	0.0000	BB	0.00	226653	2.683728	BHET (uM)
9.037	-0.073	0.0000	BB	9.60	993772	17.638390	DIMER (uM)

Results for Channel	2	=	260.00	nm
Title:	Report Title
Run File:	C:\HPLC\PET 2025\2025.01.13\bm31_40c_np002.run
--------------
Injection Info
--------------
Method:	C:\METODOS EQUIPO 2 2023-2024\20241201 PET_Calibrado TPA MHET BHET DIMER.mth
Sample:	BM31_40C_np
Injection Date:	Mon Jan 13 17:12:37 2025
Manual injection
Operator:	Paloma
Instrument:	3
Notes:	
---------
Misc Info
---------
Workstation:	HPLC
Bus Address:	44
Run Time:	0.000	to	20.000	min.
-----------
Recalc Info
-----------
Recalc Method:	C:\METODOS EQUIPO 2 2023-2024\20241201 PET_Calibrado TPA MHET BHET DIMER.mth
Recalc Date:	Mon Jan 13 17:32:40 2025
Operator:	Paloma
Instrument:	3
Notes:	
Sample Rate:	5.000 Hz.
Measurement Type:	1 = Area
Calculation Type:	4 = ExtStd
Normalize Results:	No
------------------------
Peak Info for Channel 2
------------------------
30 Peaks (tR	Timeoffset	RRT	Sepcode	Width	Counts	Result	Name)
0.151	0.000	0.0000	BP	6.10	65953	0.000000	
0.336	0.000	0.0000	PV	7.60	75149	0.000000	
0.518	0.000	0.0000	VV	3.96	45130	0.000000	
0.645	0.000	0.0000	VP	11.86	35889	0.000000	
0.756	0.000	0.0000	PP	4.56	15864	0.000000	
0.843	0.000	0.0000	PB	0.00	4400	0.000000	
1.065	0.000	0.0000	BB	2.60	13074	0.000000	
1.461	0.000	0.0000	BP	4.50	3861466	0.000000	
1.667	0.000	0.0000	PV	0.00	629158	0.000000	
1.928	0.000	0.0000	VV	0.00	2555025	0.000000	
2.095	0.000	0.0000	VV	0.00	843852	0.000000	
2.270	0.000	0.0000	VV	0.00	903519	0.000000	
2.429	0.000	0.0000	VB	0.00	409217	0.000000	
2.935	0.000	0.0000	BB	0.00	10498	0.000000	
3.240	0.116	0.0000	BB	3.36	16955	0.346375	DHBA uM
17.423	0.000	0.0000	BV	7.16	63250	0.000000	
17.634	0.000	0.0000	VB	0.00	144134	0.000000	
18.029	0.000	0.0000	BB	2.04	9809	0.000000	
18.207	0.000	0.0000	BB	2.94	12704	0.000000	
18.461	0.000	0.0000	BV	2.84	16978	0.000000	
18.523	0.000	0.0000	VP	2.86	22163	0.000000	
18.681	0.000	0.0000	PV	5.90	56964	0.000000	
18.792	0.000	0.0000	VV	7.76	29743	0.000000	
18.879	0.000	0.0000	VB	2.72	38022	0.000000	
19.339	0.000	0.0000	BV	2.68	12582	0.000000	
19.392	0.000	0.0000	VV	2.68	22928	0.000000	
19.549	0.000	0.0000	VV	7.92	46145	0.000000	
19.605	0.000	0.0000	VV	7.92	17492	0.000000	
19.695	0.000	0.0000	VV	7.92	20597	0.000000	
19.778	0.000	0.0000	VB	0.00	22639	0.000000	
