# Supplementary material for: Engineering Escherichia coli for polyethylene terephthalate powder biodegradation via recoding of an outer membrane protein
Source: iScience. 2026 Jan 2;29(2):114621. doi: 10.1016/j.isci.2025.114621 (PMC12860643; doi:10.1016/j.isci.2025.114621)
Supplement: Data S2. Raw HPLC and UHPLC-MS data — (A) Unprocessed HPLC data files supporting Figures 4, S3, S5, Tables 1 and S4. Files are provided in.txt format corresponding to the data extracted with Varian ProStar software (Varian Inc., Palo Alto, California, USA). Each file contains absorbance values (in arbitrary units) recorded over time under the analytical conditions described in STAR Methods. (B) Raw UHPLC-MS files supporting Figure S4. The chromatograms and mass spectrometry data can be analyzed with the software MassLynx V4.1 (Waters) to obtain the mass spectra of the oligomers TET and TETE. Analytical conditions described in STAR Methods. (A and B) The unprocessed HPLC and UHPLC-MS files have been deposited at Zenodo under the identifier https://zenodo.org/records/17578239. [file mmc5.zip › Data S2/A. HPLC/Figure S3/FliDm nPET 40_3.TXT]

File	C:\HPLC\PET 2025\2025.01.13\bm31_40c_np004.run	Filetype	63
WTOASCII Parameters:	C:\star\WTOASCII.TXT
 2 channels
   Channel	 1	242.00	nm	in AU
   Channel	 2	260.00	nm	in AU
Base rate 5.0000 Hz	Bunch 2	Effective rate 5.00000 Hz.	T = 0.003333 min.
6000 points	from	0.000	to	20.000	minutes
Sampling every 4 point(s)
Printing points from	0.000	to	20.000 min, point 0 to 5999
Channels	1	to	2
0.000000	 0.000000	0.000000
0.013333	 -0.000023	0.000091
0.026667	 0.000109	0.000409
0.040000	 0.000253	0.000734
0.053333	 0.000410	0.000968
0.066667	 0.000618	0.001063
0.080000	 0.000875	0.001008
0.093333	 0.001126	0.000910
0.106667	 0.001180	0.000841
0.120000	 0.000875	0.000724
0.133333	 0.000399	0.000510
0.146667	 0.000138	0.000265
0.160000	 0.000122	0.000056
0.173333	 0.000066	-0.000054
0.186667	 -0.000058	-0.000026
0.200000	 -0.000056	0.000065
0.213333	 0.000047	0.000115
0.226667	 0.000114	0.000177
0.240000	 0.000188	0.000353
0.253333	 0.000338	0.000550
0.266667	 0.000496	0.000608
0.280000	 0.000602	0.000604
0.293333	 0.000711	0.000683
0.306667	 0.000818	0.000771
0.320000	 0.000797	0.000779
0.333333	 0.000663	0.000799
0.346667	 0.000594	0.000874
0.360000	 0.000574	0.000932
0.373333	 0.000501	0.000996
0.386667	 0.000506	0.001126
0.400000	 0.000735	0.001259
0.413333	 0.001022	0.001301
0.426667	 0.001148	0.001225
0.440000	 0.001136	0.001089
0.453333	 0.001118	0.000984
0.466666	 0.001113	0.000920
0.480000	 0.001028	0.000889
0.493333	 0.000849	0.000966
0.506666	 0.000700	0.001148
0.520000	 0.000622	0.001252
0.533333	 0.000509	0.001142
0.546666	 0.000359	0.000924
0.560000	 0.000327	0.000807
0.573333	 0.000399	0.000841
0.586666	 0.000409	0.000909
0.600000	 0.000356	0.000915
0.613333	 0.000349	0.000886
0.626666	 0.000382	0.000883
0.640000	 0.000393	0.000873
0.653333	 0.000412	0.000806
0.666666	 0.000554	0.000721
0.680000	 0.000783	0.000657
0.693333	 0.000870	0.000618
0.706666	 0.000753	0.000624
0.720000	 0.000621	0.000676
0.733333	 0.000559	0.000690
0.746666	 0.000501	0.000602
0.760000	 0.000436	0.000476
0.773333	 0.000370	0.000431
0.786666	 0.000279	0.000449
0.800000	 0.000227	0.000455
0.813333	 0.000265	0.000494
0.826666	 0.000338	0.000587
0.839999	 0.000415	0.000650
0.853333	 0.000509	0.000698
0.866666	 0.000588	0.000811
0.879999	 0.000602	0.000910
0.893333	 0.000557	0.000897
0.906666	 0.000515	0.000867
0.919999	 0.000535	0.000930
0.933333	 0.000625	0.001019
0.946666	 0.000740	0.001060
0.959999	 0.000845	0.001078
0.973333	 0.000924	0.001057
0.986666	 0.000926	0.000941
0.999999	 0.000830	0.000772
1.013333	 0.000729	0.000705
1.026666	 0.000712	0.000819
1.039999	 0.000774	0.000984
1.053333	 0.000852	0.001041
1.066666	 0.000870	0.001024
1.079999	 0.000796	0.001049
1.093333	 0.000653	0.001133
1.106666	 0.000508	0.001206
1.119999	 0.000465	0.001203
1.133333	 0.000560	0.001145
1.146666	 0.000707	0.001089
1.159999	 0.000844	0.001060
1.173333	 0.000990	0.001099
1.186666	 0.001076	0.001235
1.199999	 0.000958	0.001359
1.213333	 0.000708	0.001345
1.226666	 0.000599	0.001223
1.239999	 0.000753	0.001129
1.253332	 0.000979	0.001145
1.266666	 0.001050	0.001241
1.279999	 0.000970	0.001312
1.293332	 0.000851	0.001296
1.306666	 0.000759	0.001255
1.319999	 0.000735	0.001256
1.333332	 0.000732	0.001241
1.346666	 0.000626	0.001174
1.359999	 0.000728	0.001256
1.373332	 0.004599	0.002856
1.386666	 0.023745	0.009486
1.399999	 0.072810	0.023668
1.413332	 0.150447	0.041717
1.426666	 0.231838	0.055739
1.439999	 0.289614	0.060957
1.453332	 0.314621	0.057426
1.466666	 0.313652	0.046868
1.479999	 0.297570	0.031242
1.493332	 0.275070	0.013111
1.506666	 0.252035	-0.004089
1.519999	 0.232054	-0.016898
1.533332	 0.216547	-0.023577
1.546666	 0.205011	-0.024959
1.559999	 0.195855	-0.023350
1.573332	 0.187459	-0.020742
1.586666	 0.178771	-0.018160
1.599999	 0.169432	-0.015980
1.613332	 0.159651	-0.014248
1.626665	 0.149759	-0.012948
1.639999	 0.139812	-0.012262
1.653332	 0.129683	-0.012414
1.666665	 0.119365	-0.013368
1.679999	 0.109078	-0.014793
1.693332	 0.099216	-0.016268
1.706665	 0.090096	-0.017530
1.719999	 0.081801	-0.018475
1.733332	 0.074321	-0.019004
1.746665	 0.067607	-0.018992
1.759999	 0.061419	-0.018363
1.773332	 0.055457	-0.017126
1.786665	 0.049719	-0.015327
1.799999	 0.044518	-0.013053
1.813332	 0.040068	-0.010436
1.826665	 0.036287	-0.007529
1.839999	 0.032996	-0.004329
1.853332	 0.030099	-0.001037
1.866665	 0.027471	0.001903
1.879999	 0.024910	0.004103
1.893332	 0.022249	0.005419
1.906665	 0.019478	0.005931
1.919999	 0.016806	0.005923
1.933332	 0.014469	0.005677
1.946665	 0.012485	0.005267
1.959998	 0.010768	0.004714
1.973332	 0.009315	0.004105
1.986665	 0.008112	0.003480
1.999998	 0.007052	0.002843
2.013332	 0.006067	0.002272
2.026665	 0.005174	0.001812
2.039999	 0.004396	0.001424
2.053332	 0.003783	0.001109
2.066665	 0.003388	0.000915
2.079998	 0.003135	0.000803
2.093332	 0.002893	0.000671
2.106665	 0.002655	0.000498
2.119998	 0.002469	0.000424
2.133332	 0.002294	0.000562
2.146665	 0.002112	0.000762
2.159998	 0.001965	0.000799
2.173332	 0.001833	0.000688
2.186665	 0.001713	0.000565
2.199998	 0.001715	0.000485
2.213332	 0.001851	0.000460
2.226665	 0.001986	0.000493
2.239998	 0.002056	0.000525
2.253332	 0.002088	0.000462
2.266665	 0.002107	0.000334
2.279998	 0.002103	0.000298
2.293332	 0.001998	0.000410
2.306665	 0.001679	0.000537
2.319998	 0.001165	0.000545
2.333332	 0.000680	0.000455
2.346665	 0.000471	0.000368
2.359998	 0.000599	0.000332
2.373332	 0.000872	0.000317
2.386665	 0.001007	0.000314
2.399998	 0.000905	0.000351
2.413332	 0.000729	0.000407
2.426665	 0.000652	0.000452
2.439998	 0.000657	0.000521
2.453331	 0.000656	0.000638
2.466665	 0.000648	0.000762
2.479998	 0.000696	0.000799
2.493331	 0.000817	0.000656
2.506665	 0.000947	0.000410
2.519998	 0.001023	0.000298
2.533331	 0.001009	0.000393
2.546665	 0.000897	0.000510
2.559998	 0.000802	0.000519
2.573331	 0.000847	0.000497
2.586665	 0.000943	0.000502
2.599998	 0.000994	0.000485
2.613331	 0.001114	0.000449
2.626665	 0.001333	0.000425
2.639998	 0.001438	0.000387
2.653331	 0.001320	0.000348
2.666665	 0.001090	0.000367
2.679998	 0.000875	0.000426
2.693331	 0.000751	0.000431
2.706665	 0.000772	0.000369
2.719998	 0.000880	0.000317
2.733331	 0.000895	0.000298
2.746665	 0.000739	0.000299
2.759998	 0.000599	0.000376
2.773331	 0.000648	0.000536
2.786664	 0.000774	0.000647
2.799998	 0.000827	0.000612
2.813331	 0.000787	0.000522
2.826664	 0.000646	0.000500
2.839998	 0.000498	0.000520
2.853331	 0.000518	0.000503
2.866664	 0.000684	0.000475
2.879998	 0.000758	0.000504
2.893331	 0.000650	0.000601
2.906664	 0.000506	0.000694
2.919998	 0.000437	0.000687
2.933331	 0.000442	0.000524
2.946664	 0.000507	0.000287
2.959998	 0.000568	0.000181
2.973331	 0.000569	0.000312
2.986664	 0.000618	0.000576
2.999998	 0.000784	0.000770
3.013331	 0.000921	0.000762
3.026664	 0.000913	0.000602
3.039998	 0.000860	0.000455
3.053331	 0.000837	0.000389
3.066664	 0.000792	0.000364
3.079998	 0.000740	0.000383
3.093331	 0.000731	0.000471
3.106664	 0.000698	0.000574
3.119998	 0.000594	0.000655
3.133331	 0.000518	0.000723
3.146664	 0.000527	0.000725
3.159997	 0.000548	0.000618
3.173331	 0.000514	0.000498
3.186664	 0.000471	0.000482
3.199997	 0.000457	0.000526
3.213331	 0.000420	0.000500
3.226664	 0.000346	0.000394
3.239997	 0.000299	0.000282
3.253331	 0.000278	0.000232
3.266664	 0.000213	0.000281
3.279997	 0.000102	0.000344
3.293331	 -0.000007	0.000338
3.306664	 -0.000092	0.000334
3.319997	 -0.000151	0.000342
3.333331	 -0.000159	0.000253
3.346664	 -0.000071	0.000083
3.359997	 0.000119	-0.000021
3.373331	 0.000336	-0.000016
3.386664	 0.000482	0.000035
3.399997	 0.000504	0.000106
3.413331	 0.000484	0.000202
3.426664	 0.000552	0.000304
3.439997	 0.000675	0.000376
3.453331	 0.000738	0.000376
3.466664	 0.000693	0.000297
3.479997	 0.000503	0.000192
3.493330	 0.000267	0.000141
3.506664	 0.000208	0.000166
3.519997	 0.000320	0.000206
3.533330	 0.000417	0.000204
3.546664	 0.000437	0.000187
3.559997	 0.000385	0.000206
3.573330	 0.000280	0.000274
3.586664	 0.000239	0.000391
3.599997	 0.000313	0.000528
3.613330	 0.000349	0.000579
3.626664	 0.000274	0.000488
3.639997	 0.000211	0.000347
3.653330	 0.000179	0.000233
3.666664	 0.000091	0.000117
3.679997	 0.000002	0.000031
3.693330	 0.000015	0.000108
3.706664	 0.000077	0.000373
3.719997	 0.000156	0.000654
3.733330	 0.000335	0.000797
3.746664	 0.000525	0.000828
3.759997	 0.000477	0.000838
3.773330	 0.000217	0.000820
3.786664	 0.000128	0.000709
3.799997	 0.000424	0.000542
3.813330	 0.000804	0.000461
3.826663	 0.000901	0.000553
3.839997	 0.000777	0.000718
3.853330	 0.000672	0.000813
3.866663	 0.000599	0.000821
3.879997	 0.000511	0.000811
3.893330	 0.000433	0.000813
3.906663	 0.000325	0.000801
3.919997	 0.000119	0.000739
3.933330	 -0.000094	0.000648
3.946663	 -0.000084	0.000602
3.959997	 0.000242	0.000639
3.973330	 0.000647	0.000706
3.986663	 0.000786	0.000715
3.999997	 0.000619	0.000642
4.013330	 0.000360	0.000565
4.026663	 0.000192	0.000549
4.039997	 0.000145	0.000555
4.053330	 0.000144	0.000478
4.066663	 0.000157	0.000278
4.079997	 0.000192	0.000094
4.093330	 0.000213	0.000082
4.106663	 0.000242	0.000191
4.119997	 0.000370	0.000280
4.133330	 0.000572	0.000335
4.146663	 0.000689	0.000450
4.159997	 0.000628	0.000629
4.173330	 0.000450	0.000728
4.186663	 0.000196	0.000680
4.199996	 -0.000110	0.000600
4.213330	 -0.000339	0.000566
4.226663	 -0.000415	0.000514
4.239996	 -0.000388	0.000391
4.253330	 -0.000277	0.000255
4.266663	 -0.000120	0.000176
4.279996	 -0.000009	0.000111
4.293330	 0.000085	0.000014
4.306663	 0.000234	-0.000005
4.319996	 0.000372	0.000159
4.333330	 0.000394	0.000372
4.346663	 0.000279	0.000435
4.359996	 0.000116	0.000350
4.373330	 0.000045	0.000238
4.386663	 0.000075	0.000165
4.399996	 0.000061	0.000143
4.413330	 -0.000045	0.000204
4.426663	 -0.000122	0.000336
4.439996	 -0.000071	0.000395
4.453330	 0.000058	0.000320
4.466663	 0.000145	0.000246
4.479996	 0.000139	0.000264
4.493330	 0.000110	0.000293
4.506663	 0.000137	0.000239
4.519996	 0.000147	0.000151
4.533329	 0.000029	0.000132
4.546663	 -0.000111	0.000150
4.559996	 -0.000104	0.000128
4.573329	 -0.000024	0.000110
4.586663	 0.000003	0.000155
4.599996	 0.000081	0.000198
4.613329	 0.000317	0.000180
4.626663	 0.000575	0.000159
4.639996	 0.000670	0.000161
4.653329	 0.000586	0.000118
4.666663	 0.000417	0.000046
4.679996	 0.000253	0.000049
4.693329	 0.000137	0.000137
4.706663	 0.000078	0.000219
4.719996	 0.000096	0.000254
4.733329	 0.000183	0.000264
4.746663	 0.000249	0.000281
4.759996	 0.000216	0.000355
4.773329	 0.000149	0.000515
4.786663	 0.000230	0.000712
4.799996	 0.000511	0.000839
4.813329	 0.000787	0.000847
4.826663	 0.000802	0.000835
4.839996	 0.000592	0.000918
4.853329	 0.000441	0.001016
4.866663	 0.000475	0.000928
4.879996	 0.000561	0.000641
4.893329	 0.000591	0.000381
4.906662	 0.000584	0.000297
4.919996	 0.000545	0.000331
4.933329	 0.000449	0.000415
4.946662	 0.000318	0.000561
4.959996	 0.000219	0.000745
4.973329	 0.000223	0.000888
4.986662	 0.000330	0.000903
4.999996	 0.000415	0.000812
5.013329	 0.000383	0.000765
5.026662	 0.000307	0.000783
5.039996	 0.000279	0.000733
5.053329	 0.000298	0.000612
5.066662	 0.000329	0.000508
5.079996	 0.000309	0.000408
5.093329	 0.000212	0.000315
5.106662	 0.000134	0.000282
5.119996	 0.000175	0.000263
5.133329	 0.000288	0.000216
5.146662	 0.000369	0.000237
5.159996	 0.000357	0.000346
5.173329	 0.000257	0.000449
5.186662	 0.000158	0.000533
5.199996	 0.000172	0.000637
5.213329	 0.000289	0.000722
5.226662	 0.000436	0.000707
5.239995	 0.000575	0.000584
5.253329	 0.000644	0.000466
5.266662	 0.000654	0.000474
5.279995	 0.000743	0.000627
5.293329	 0.000887	0.000841
5.306662	 0.000908	0.000961
5.319995	 0.000851	0.000891
5.333329	 0.000872	0.000726
5.346662	 0.000902	0.000634
5.359995	 0.000822	0.000638
5.373329	 0.000691	0.000639
5.386662	 0.000602	0.000599
5.399995	 0.000562	0.000546
5.413329	 0.000521	0.000516
5.426662	 0.000422	0.000517
5.439995	 0.000331	0.000489
5.453329	 0.000399	0.000386
5.466662	 0.000574	0.000279
5.479995	 0.000629	0.000246
5.493329	 0.000534	0.000268
5.506662	 0.000468	0.000306
5.519995	 0.000495	0.000340
5.533329	 0.000536	0.000370
5.546662	 0.000595	0.000426
5.559995	 0.000713	0.000530
5.573328	 0.000859	0.000654
5.586662	 0.001018	0.000746
5.599995	 0.001207	0.000772
5.613328	 0.001397	0.000774
5.626662	 0.001555	0.000828
5.639995	 0.001736	0.000917
5.653328	 0.001935	0.000971
5.666662	 0.002058	0.000964
5.679995	 0.002125	0.000888
5.693328	 0.002230	0.000757
5.706662	 0.002411	0.000691
5.719995	 0.002643	0.000775
5.733328	 0.002859	0.000926
5.746662	 0.003069	0.001081
5.759995	 0.003388	0.001304
5.773328	 0.003832	0.001600
5.786662	 0.004269	0.001896
5.799995	 0.004618	0.002183
5.813328	 0.004950	0.002469
5.826662	 0.005386	0.002742
5.839995	 0.005921	0.002998
5.853328	 0.006434	0.003246
5.866662	 0.006848	0.003542
5.879995	 0.007176	0.003923
5.893328	 0.007460	0.004309
5.906662	 0.007747	0.004572
5.919995	 0.008045	0.004671
5.933328	 0.008287	0.004685
5.946661	 0.008487	0.004785
5.959995	 0.008804	0.005111
5.973328	 0.009308	0.005558
5.986661	 0.009871	0.005912
5.999995	 0.010362	0.006114
6.013328	 0.010757	0.006220
6.026661	 0.011041	0.006288
6.039995	 0.011257	0.006386
6.053328	 0.011590	0.006595
6.066661	 0.012099	0.006947
6.079995	 0.012513	0.007377
6.093328	 0.012596	0.007783
6.106661	 0.012477	0.008056
6.119995	 0.012418	0.008121
6.133328	 0.012520	0.008030
6.146661	 0.012718	0.007934
6.159995	 0.012905	0.007958
6.173328	 0.013036	0.008100
6.186661	 0.013114	0.008220
6.199995	 0.013124	0.008255
6.213328	 0.013088	0.008338
6.226661	 0.013124	0.008539
6.239995	 0.013305	0.008752
6.253328	 0.013533	0.008895
6.266661	 0.013692	0.009033
6.279994	 0.013801	0.009228
6.293328	 0.013929	0.009424
6.306661	 0.014114	0.009571
6.319994	 0.014342	0.009689
6.333328	 0.014518	0.009803
6.346661	 0.014579	0.009892
6.359994	 0.014654	0.009910
6.373328	 0.014859	0.009891
6.386661	 0.015089	0.009927
6.399994	 0.015224	0.010054
6.413328	 0.015338	0.010288
6.426661	 0.015610	0.010608
6.439994	 0.016026	0.010895
6.453328	 0.016338	0.011075
6.466661	 0.016420	0.011181
6.479994	 0.016439	0.011248
6.493328	 0.016582	0.011265
6.506661	 0.016894	0.011293
6.519994	 0.017254	0.011454
6.533328	 0.017445	0.011749
6.546661	 0.017437	0.012036
6.559994	 0.017449	0.012254
6.573328	 0.017631	0.012452
6.586661	 0.017874	0.012563
6.599994	 0.017994	0.012496
6.613328	 0.017973	0.012338
6.626661	 0.017944	0.012195
6.639994	 0.018031	0.012108
6.653327	 0.018236	0.012133
6.666661	 0.018459	0.012264
6.679994	 0.018624	0.012433
6.693327	 0.018734	0.012619
6.706661	 0.018879	0.012824
6.719994	 0.019098	0.013013
6.733327	 0.019286	0.013131
6.746661	 0.019415	0.013202
6.759994	 0.019636	0.013307
6.773327	 0.020005	0.013425
6.786661	 0.020342	0.013481
6.799994	 0.020472	0.013483
6.813327	 0.020430	0.013494
6.826661	 0.020388	0.013559
6.839994	 0.020486	0.013681
6.853327	 0.020775	0.013812
6.866661	 0.021177	0.013935
6.879994	 0.021479	0.014078
6.893327	 0.021586	0.014214
6.906661	 0.021673	0.014341
6.919994	 0.021882	0.014540
6.933327	 0.022081	0.014806
6.946661	 0.022139	0.014993
6.959994	 0.022211	0.015055
6.973327	 0.022768	0.015203
6.986660	 0.024445	0.015739
6.999994	 0.027447	0.016772
7.013327	 0.030838	0.018015
7.026660	 0.032982	0.018893
7.039994	 0.032973	0.019003
7.053327	 0.031291	0.018456
7.066660	 0.029153	0.017671
7.079994	 0.027512	0.016999
7.093327	 0.026580	0.016534
7.106660	 0.026061	0.016195
7.119994	 0.025639	0.015958
7.133327	 0.025208	0.015880
7.146660	 0.024840	0.015964
7.159994	 0.024671	0.016118
7.173327	 0.024775	0.016207
7.186660	 0.025050	0.016184
7.199994	 0.025285	0.016123
7.213327	 0.025371	0.016064
7.226660	 0.025303	0.016027
7.239994	 0.025173	0.016079
7.253327	 0.025185	0.016192
7.266660	 0.025482	0.016317
7.279994	 0.026149	0.016575
7.293327	 0.027358	0.017082
7.306660	 0.029031	0.017703
7.319993	 0.030465	0.018148
7.333327	 0.030897	0.018204
7.346660	 0.030346	0.017871
7.359993	 0.029440	0.017394
7.373327	 0.028620	0.017038
7.386660	 0.027967	0.016838
7.399993	 0.027517	0.016752
7.413327	 0.027322	0.016828
7.426660	 0.027333	0.017052
7.439993	 0.027480	0.017301
7.453327	 0.027748	0.017491
7.466660	 0.028079	0.017603
7.479993	 0.028390	0.017639
7.493327	 0.028728	0.017663
7.506660	 0.029222	0.017740
7.519993	 0.029798	0.017836
7.533327	 0.030179	0.017878
7.546660	 0.030226	0.017854
7.559993	 0.030124	0.017832
7.573327	 0.030125	0.017921
7.586660	 0.030250	0.018178
7.599993	 0.030380	0.018454
7.613327	 0.030469	0.018530
7.626660	 0.030596	0.018461
7.639993	 0.030809	0.018465
7.653327	 0.031020	0.018588
7.666660	 0.031164	0.018729
7.679993	 0.031252	0.018848
7.693326	 0.031287	0.018947
7.706660	 0.031317	0.019028
7.719993	 0.031408	0.019094
7.733326	 0.031439	0.019104
7.746660	 0.031268	0.019070
7.759993	 0.031104	0.019083
7.773326	 0.031231	0.019167
7.786660	 0.031592	0.019251
7.799993	 0.031904	0.019316
7.813326	 0.031981	0.019434
7.826660	 0.031878	0.019611
7.839993	 0.031819	0.019726
7.853326	 0.031936	0.019729
7.866660	 0.032195	0.019709
7.879993	 0.032531	0.019758
7.893326	 0.032877	0.019882
7.906660	 0.033166	0.020004
7.919993	 0.033409	0.020067
7.933326	 0.033718	0.020136
7.946660	 0.034188	0.020291
7.959993	 0.034801	0.020499
7.973326	 0.035421	0.020719
7.986660	 0.035895	0.020959
7.999993	 0.036219	0.021187
8.013327	 0.036551	0.021297
8.026660	 0.036953	0.021276
8.039993	 0.037199	0.021256
8.053327	 0.037021	0.021269
8.066660	 0.036526	0.021210
8.079993	 0.036205	0.021095
8.093327	 0.036305	0.021067
8.106660	 0.036511	0.021155
8.119993	 0.036502	0.021259
8.133327	 0.036338	0.021342
8.146660	 0.036216	0.021486
8.159993	 0.036294	0.021702
8.173326	 0.036605	0.021859
8.186660	 0.036996	0.021889
8.199993	 0.037280	0.021840
8.213326	 0.037397	0.021752
8.226660	 0.037394	0.021690
8.239993	 0.037404	0.021729
8.253326	 0.037537	0.021822
8.266660	 0.037655	0.021931
8.279993	 0.037597	0.022108
8.293326	 0.037550	0.022258
8.306660	 0.037782	0.022246
8.319993	 0.038187	0.022228
8.333326	 0.038459	0.022362
8.346660	 0.038557	0.022504
8.359993	 0.038683	0.022497
8.373326	 0.038896	0.022425
8.386660	 0.039056	0.022449
8.399993	 0.039111	0.022605
8.413326	 0.039142	0.022794
8.426660	 0.039225	0.022943
8.439993	 0.039406	0.023081
8.453326	 0.039637	0.023222
8.466660	 0.039800	0.023324
8.479993	 0.039928	0.023379
8.493326	 0.040171	0.023400
8.506660	 0.040488	0.023361
8.519993	 0.040682	0.023289
8.533326	 0.040714	0.023301
8.546659	 0.040731	0.023457
8.559993	 0.040841	0.023694
8.573326	 0.040992	0.023903
8.586659	 0.041093	0.024023
8.599993	 0.041209	0.024054
8.613326	 0.041407	0.024014
8.626659	 0.041563	0.023921
8.639993	 0.041552	0.023802
8.653326	 0.041426	0.023691
8.666659	 0.041343	0.023633
8.679993	 0.041430	0.023639
8.693326	 0.041714	0.023710
8.706659	 0.042130	0.023885
8.719993	 0.042561	0.024142
8.733326	 0.042831	0.024381
8.746659	 0.042814	0.024518
8.759993	 0.042580	0.024477
8.773326	 0.042346	0.024235
8.786659	 0.042285	0.023966
8.799993	 0.042425	0.023878
8.813326	 0.042670	0.023905
8.826659	 0.042866	0.023868
8.839993	 0.042939	0.023816
8.853326	 0.043046	0.023908
8.866659	 0.043354	0.024069
8.879992	 0.043735	0.024114
8.893326	 0.043915	0.024058
8.906659	 0.043834	0.024046
8.919992	 0.043829	0.024214
8.933326	 0.044688	0.024758
8.946659	 0.047316	0.025919
8.959992	 0.051750	0.027646
8.973326	 0.056489	0.029333
8.986659	 0.059553	0.030251
8.999992	 0.060301	0.030318
9.013326	 0.059507	0.030037
9.026659	 0.057960	0.029670
9.039992	 0.055922	0.029046
9.053326	 0.053604	0.028190
9.066659	 0.051359	0.027437
9.079992	 0.049468	0.026938
9.093326	 0.048054	0.026580
9.106659	 0.047170	0.026252
9.119992	 0.046801	0.025946
9.133326	 0.046741	0.025711
9.146659	 0.046719	0.025603
9.159992	 0.046692	0.025661
9.173326	 0.046705	0.025871
9.186659	 0.046689	0.026117
9.199992	 0.046704	0.026257
9.213326	 0.046957	0.026276
9.226659	 0.047441	0.026300
9.239992	 0.047886	0.026448
9.253325	 0.048122	0.026696
9.266659	 0.048229	0.026914
9.279992	 0.048377	0.027057
9.293325	 0.048638	0.027189
9.306659	 0.048930	0.027318
9.319992	 0.049165	0.027429
9.333325	 0.049378	0.027582
9.346659	 0.049628	0.027777
9.359992	 0.049839	0.027933
9.373325	 0.049905	0.028059
9.386659	 0.049894	0.028205
9.399992	 0.049936	0.028276
9.413325	 0.049976	0.028134
9.426659	 0.049911	0.027858
9.439992	 0.049783	0.027649
9.453325	 0.049699	0.027586
9.466659	 0.049745	0.027680
9.479992	 0.049925	0.027891
9.493325	 0.050126	0.028044
9.506659	 0.050267	0.028027
9.519992	 0.050429	0.027970
9.533325	 0.050686	0.028047
9.546659	 0.050948	0.028247
9.559992	 0.051104	0.028451
9.573325	 0.051213	0.028610
9.586658	 0.051367	0.028713
9.599992	 0.051583	0.028739
9.613325	 0.051911	0.028759
9.626658	 0.052356	0.028907
9.639992	 0.052799	0.029170
9.653325	 0.053182	0.029408
9.666658	 0.053526	0.029558
9.679992	 0.053822	0.029641
9.693325	 0.054057	0.029712
9.706658	 0.054231	0.029837
9.719992	 0.054270	0.029918
9.733325	 0.054087	0.029795
9.746658	 0.053792	0.029534
9.759992	 0.053606	0.029310
9.773325	 0.053563	0.029151
9.786658	 0.053567	0.029035
9.799992	 0.053589	0.028985
9.813325	 0.053682	0.029001
9.826658	 0.053877	0.029068
9.839992	 0.054080	0.029182
9.853325	 0.054149	0.029334
9.866658	 0.054083	0.029483
9.879992	 0.053982	0.029538
9.893325	 0.053893	0.029444
9.906658	 0.053881	0.029314
9.919991	 0.054061	0.029321
9.933325	 0.054345	0.029452
9.946658	 0.054481	0.029541
9.959991	 0.054451	0.029551
9.973325	 0.054489	0.029613
9.986658	 0.054727	0.029793
9.999991	 0.055101	0.030011
10.013325	 0.055519	0.030130
10.026658	 0.055984	0.030121
10.039991	 0.056555	0.030136
10.053325	 0.057142	0.030293
10.066658	 0.057478	0.030479
10.079991	 0.057452	0.030538
10.093325	 0.057246	0.030524
10.106658	 0.057089	0.030583
10.119991	 0.057103	0.030697
10.133325	 0.057292	0.030744
10.146658	 0.057520	0.030767
10.159991	 0.057677	0.030935
10.173325	 0.057904	0.031282
10.186658	 0.058525	0.031740
10.199991	 0.059723	0.032285
10.213325	 0.061252	0.032848
10.226658	 0.062531	0.033242
10.239991	 0.063045	0.033294
10.253325	 0.062631	0.032953
10.266658	 0.061553	0.032346
10.279991	 0.060308	0.031739
10.293324	 0.059281	0.031306
10.306658	 0.058638	0.031060
10.319991	 0.058339	0.030956
10.333324	 0.058208	0.030896
10.346658	 0.058143	0.030795
10.359991	 0.058176	0.030680
10.373324	 0.058250	0.030615
10.386658	 0.058230	0.030634
10.399991	 0.058183	0.030722
10.413324	 0.058243	0.030839
10.426658	 0.058400	0.030949
10.439991	 0.058570	0.031015
10.453324	 0.058682	0.031012
10.466658	 0.058780	0.031012
10.479991	 0.058991	0.031105
10.493324	 0.059401	0.031245
10.506658	 0.060167	0.031405
10.519991	 0.061557	0.031803
10.533324	 0.063586	0.032669
10.546658	 0.065726	0.033799
10.559991	 0.067127	0.034611
10.573324	 0.067235	0.034684
10.586658	 0.066231	0.034161
10.599991	 0.064739	0.033475
10.613324	 0.063286	0.032845
10.626657	 0.062155	0.032254
10.639991	 0.061413	0.031722
10.653324	 0.060957	0.031338
10.666657	 0.060719	0.031131
10.679991	 0.060686	0.031070
10.693324	 0.060766	0.031091
10.706657	 0.060856	0.031040
10.719991	 0.060960	0.030861
10.733324	 0.061166	0.030743
10.746657	 0.061493	0.030817
10.759991	 0.061762	0.030968
10.773324	 0.061790	0.031072
10.786657	 0.061639	0.031109
10.799991	 0.061467	0.031043
10.813324	 0.061298	0.030936
10.826657	 0.061173	0.030996
10.839991	 0.061220	0.031267
10.853324	 0.061390	0.031485
10.866657	 0.061514	0.031419
10.879991	 0.061547	0.031146
10.893324	 0.061518	0.030900
10.906657	 0.061483	0.030806
10.919991	 0.061561	0.030852
10.933324	 0.061772	0.030948
10.946657	 0.061932	0.031019
10.959991	 0.061891	0.031021
10.973324	 0.061744	0.030907
10.986657	 0.061682	0.030662
10.999990	 0.061722	0.030376
11.013324	 0.061720	0.030190
11.026657	 0.061566	0.030083
11.039990	 0.061349	0.029899
11.053324	 0.061319	0.029671
11.066657	 0.061580	0.029603
11.079990	 0.061921	0.029696
11.093324	 0.062081	0.029756
11.106657	 0.062039	0.029721
11.119990	 0.061950	0.029696
11.133324	 0.061898	0.029765
11.146657	 0.061871	0.029877
11.159990	 0.061867	0.029885
11.173324	 0.061910	0.029750
11.186657	 0.061984	0.029635
11.199990	 0.062008	0.029688
11.213324	 0.061961	0.029845
11.226657	 0.061954	0.029931
11.239990	 0.062051	0.029871
11.253324	 0.062196	0.029691
11.266657	 0.062358	0.029458
11.279990	 0.062506	0.029312
11.293324	 0.062517	0.029351
11.306657	 0.062384	0.029484
11.319990	 0.062333	0.029521
11.333323	 0.062562	0.029407
11.346657	 0.063014	0.029353
11.359990	 0.063515	0.029622
11.373323	 0.063987	0.030205
11.386657	 0.064435	0.030826
11.399990	 0.064772	0.031218
11.413323	 0.064801	0.031270
11.426657	 0.064490	0.030999
11.439990	 0.064112	0.030527
11.453323	 0.063975	0.030057
11.466657	 0.064147	0.029737
11.479990	 0.064392	0.029561
11.493323	 0.064393	0.029400
11.506657	 0.064155	0.029164
11.519990	 0.063964	0.028926
11.533323	 0.063907	0.028789
11.546657	 0.063889	0.028722
11.559990	 0.063929	0.028620
11.573323	 0.064049	0.028478
11.586657	 0.064148	0.028369
11.599990	 0.064154	0.028285
11.613323	 0.064110	0.028206
11.626657	 0.064122	0.028198
11.639990	 0.064231	0.028274
11.653323	 0.064349	0.028314
11.666656	 0.064403	0.028237
11.679990	 0.064430	0.028103
11.693323	 0.064487	0.028014
11.706656	 0.064579	0.027992
11.719990	 0.064659	0.027989
11.733323	 0.064728	0.028006
11.746656	 0.064986	0.028125
11.759990	 0.065834	0.028410
11.773323	 0.067737	0.028909
11.786656	 0.070818	0.029689
11.799990	 0.074274	0.030653
11.813323	 0.076606	0.031417
11.826656	 0.076809	0.031592
11.839990	 0.075089	0.031126
11.853323	 0.072488	0.030252
11.866656	 0.070021	0.029264
11.879990	 0.068147	0.028424
11.893323	 0.066875	0.027835
11.906656	 0.066093	0.027409
11.919990	 0.065739	0.027071
11.933323	 0.065701	0.026885
11.946656	 0.065706	0.026893
11.959990	 0.065534	0.026958
11.973323	 0.065252	0.026874
11.986656	 0.065084	0.026642
11.999990	 0.065121	0.026473
12.013323	 0.065332	0.026497
12.026656	 0.065684	0.026604
12.039989	 0.066073	0.026647
12.053323	 0.066422	0.026667
12.066656	 0.066739	0.026715
12.079989	 0.066908	0.026715
12.093323	 0.066791	0.026625
12.106656	 0.066615	0.026481
12.119989	 0.066730	0.026303
12.133323	 0.067012	0.026107
12.146656	 0.067065	0.025966
12.159989	 0.066878	0.025974
12.173323	 0.066710	0.026086
12.186656	 0.066623	0.026110
12.199989	 0.066587	0.025966
12.213323	 0.066619	0.025757
12.226656	 0.066633	0.025566
12.239989	 0.066542	0.025406
12.253323	 0.066411	0.025283
12.266656	 0.066324	0.025159
12.279989	 0.066280	0.024998
12.293323	 0.066331	0.024930
12.306656	 0.066544	0.025054
12.319989	 0.066801	0.025204
12.333323	 0.066991	0.025221
12.346656	 0.067232	0.025252
12.359989	 0.067592	0.025452
12.373322	 0.067920	0.025638
12.386656	 0.068177	0.025627
12.399989	 0.068587	0.025518
12.413322	 0.069303	0.025474
12.426656	 0.070153	0.025550
12.439989	 0.070764	0.025655
12.453322	 0.070780	0.025615
12.466656	 0.070129	0.025391
12.479989	 0.069191	0.025078
12.493322	 0.068510	0.024772
12.506656	 0.068224	0.024564
12.519989	 0.068013	0.024489
12.533322	 0.067701	0.024424
12.546656	 0.067467	0.024269
12.559989	 0.067382	0.024113
12.573322	 0.067344	0.024095
12.586656	 0.067381	0.024224
12.599989	 0.067557	0.024376
12.613322	 0.067832	0.024381
12.626656	 0.068110	0.024224
12.639989	 0.068236	0.024082
12.653322	 0.068168	0.024049
12.666656	 0.068058	0.024063
12.679989	 0.067986	0.024091
12.693322	 0.067921	0.024140
12.706656	 0.067900	0.024170
12.719989	 0.067922	0.024133
12.733322	 0.067877	0.024046
12.746655	 0.067800	0.023996
12.759989	 0.067882	0.024020
12.773322	 0.068132	0.024052
12.786655	 0.068433	0.024009
12.799989	 0.068800	0.023928
12.813322	 0.069244	0.023960
12.826655	 0.069605	0.024121
12.839989	 0.069660	0.024227
12.853322	 0.069332	0.024126
12.866655	 0.068843	0.023848
12.879989	 0.068527	0.023575
12.893322	 0.068476	0.023515
12.906655	 0.068547	0.023709
12.919989	 0.068654	0.023973
12.933322	 0.068805	0.024099
12.946655	 0.068931	0.024071
12.959989	 0.068972	0.023992
12.973322	 0.068972	0.023941
12.986655	 0.068940	0.023969
12.999989	 0.068868	0.024034
13.013322	 0.068814	0.024000
13.026655	 0.068758	0.023833
13.039989	 0.068694	0.023648
13.053322	 0.068750	0.023525
13.066655	 0.068949	0.023458
13.079988	 0.069113	0.023455
13.093322	 0.069143	0.023459
13.106655	 0.069144	0.023371
13.119988	 0.069230	0.023239
13.133322	 0.069380	0.023197
13.146655	 0.069515	0.023219
13.159988	 0.069610	0.023226
13.173322	 0.069671	0.023276
13.186655	 0.069680	0.023392
13.199988	 0.069608	0.023479
13.213322	 0.069478	0.023521
13.226655	 0.069341	0.023584
13.239988	 0.069204	0.023636
13.253322	 0.069068	0.023580
13.266655	 0.069017	0.023442
13.279988	 0.069124	0.023314
13.293322	 0.069345	0.023220
13.306655	 0.069583	0.023192
13.319988	 0.069784	0.023283
13.333322	 0.069928	0.023428
13.346655	 0.069997	0.023503
13.359988	 0.070035	0.023498
13.373322	 0.070081	0.023491
13.386655	 0.070056	0.023502
13.399988	 0.069922	0.023512
13.413321	 0.069801	0.023503
13.426655	 0.069723	0.023402
13.439988	 0.069608	0.023186
13.453321	 0.069552	0.022994
13.466655	 0.069735	0.022949
13.479988	 0.070082	0.022975
13.493321	 0.070285	0.022958
13.506655	 0.070205	0.022909
13.519988	 0.069980	0.022865
13.533321	 0.069788	0.022780
13.546655	 0.069691	0.022641
13.559988	 0.069633	0.022545
13.573321	 0.069611	0.022551
13.586655	 0.069654	0.022606
13.599988	 0.069652	0.022631
13.613321	 0.069456	0.022581
13.626655	 0.069123	0.022487
13.639988	 0.068898	0.022438
13.653321	 0.068936	0.022462
13.666655	 0.069121	0.022488
13.679988	 0.069247	0.022432
13.693321	 0.069227	0.022264
13.706655	 0.069104	0.022030
13.719988	 0.069062	0.021855
13.733321	 0.069259	0.021845
13.746655	 0.069581	0.021984
13.759988	 0.069777	0.022206
13.773321	 0.069776	0.022443
13.786654	 0.069672	0.022572
13.799988	 0.069567	0.022527
13.813321	 0.069524	0.022400
13.826654	 0.069571	0.022303
13.839988	 0.069702	0.022220
13.853321	 0.069882	0.022095
13.866654	 0.070028	0.021953
13.879988	 0.070047	0.021912
13.893321	 0.069942	0.022036
13.906654	 0.069806	0.022188
13.919988	 0.069780	0.022214
13.933321	 0.069934	0.022188
13.946654	 0.070113	0.022244
13.959988	 0.070100	0.022335
13.973321	 0.069942	0.022342
13.986654	 0.069885	0.022270
13.999988	 0.069978	0.022225
14.013321	 0.069976	0.022238
14.026654	 0.069744	0.022208
14.039988	 0.069539	0.022065
14.053321	 0.069621	0.021926
14.066654	 0.069884	0.021953
14.079988	 0.070080	0.022130
14.093321	 0.070114	0.022275
14.106654	 0.070028	0.022244
14.119987	 0.069924	0.022085
14.133321	 0.069903	0.021950
14.146654	 0.069972	0.021929
14.159987	 0.070059	0.021981
14.173321	 0.070084	0.022017
14.186654	 0.070027	0.022043
14.199987	 0.069964	0.022117
14.213321	 0.069977	0.022211
14.226654	 0.070059	0.022275
14.239987	 0.070166	0.022291
14.253321	 0.070242	0.022197
14.266654	 0.070228	0.021972
14.279987	 0.070069	0.021736
14.293321	 0.069769	0.021577
14.306654	 0.069532	0.021498
14.319987	 0.069583	0.021507
14.333321	 0.069837	0.021579
14.346654	 0.070026	0.021623
14.359987	 0.070079	0.021574
14.373321	 0.070108	0.021499
14.386654	 0.070161	0.021508
14.399987	 0.070183	0.021610
14.413321	 0.070148	0.021721
14.426654	 0.070153	0.021745
14.439987	 0.070329	0.021682
14.453321	 0.070598	0.021615
14.466654	 0.070761	0.021569
14.479987	 0.070800	0.021507
14.493320	 0.070823	0.021459
14.506654	 0.070803	0.021520
14.519987	 0.070684	0.021680
14.533320	 0.070589	0.021767
14.546654	 0.070593	0.021683
14.559987	 0.070569	0.021541
14.573320	 0.070449	0.021479
14.586654	 0.070360	0.021542
14.599987	 0.070446	0.021737
14.613320	 0.070688	0.021989
14.626654	 0.070959	0.022132
14.639987	 0.071170	0.022090
14.653320	 0.071262	0.021946
14.666654	 0.071227	0.021852
14.679987	 0.071191	0.021930
14.693320	 0.071292	0.022134
14.706654	 0.071467	0.022275
14.719987	 0.071511	0.022249
14.733320	 0.071333	0.022131
14.746654	 0.071095	0.022000
14.759987	 0.071001	0.021886
14.773320	 0.071035	0.021836
14.786654	 0.071097	0.021863
14.799987	 0.071203	0.021942
14.813320	 0.071411	0.022051
14.826653	 0.071681	0.022146
14.839987	 0.071888	0.022181
14.853320	 0.072008	0.022149
14.866653	 0.072153	0.022070
14.879987	 0.072299	0.022013
14.893320	 0.072318	0.022069
14.906653	 0.072313	0.022228
14.919987	 0.072399	0.022345
14.933320	 0.072403	0.022318
14.946653	 0.072201	0.022189
14.959987	 0.071941	0.022041
14.973320	 0.071764	0.021950
14.986653	 0.071698	0.021938
14.999987	 0.071695	0.021900
15.013320	 0.071608	0.021740
15.026653	 0.071431	0.021485
15.039987	 0.071396	0.021207
15.053320	 0.071564	0.021015
15.066653	 0.071663	0.021021
15.079987	 0.071555	0.021177
15.093320	 0.071383	0.021280
15.106653	 0.071228	0.021213
15.119987	 0.071109	0.021007
15.133320	 0.071034	0.020705
15.146653	 0.070913	0.020363
15.159986	 0.070717	0.020039
15.173320	 0.070507	0.019706
15.186653	 0.070262	0.019348
15.199986	 0.069958	0.019064
15.213320	 0.069712	0.018900
15.226653	 0.069603	0.018778
15.239986	 0.069543	0.018667
15.253320	 0.069465	0.018601
15.266653	 0.069363	0.018546
15.279986	 0.069235	0.018398
15.293320	 0.069196	0.018102
15.306653	 0.069365	0.017793
15.319986	 0.069571	0.017695
15.333320	 0.069559	0.017826
15.346653	 0.069371	0.018039
15.359986	 0.069179	0.018222
15.373320	 0.069091	0.018333
15.386653	 0.069163	0.018379
15.399986	 0.069337	0.018399
15.413320	 0.069498	0.018445
15.426653	 0.069661	0.018561
15.439986	 0.069927	0.018729
15.453320	 0.070250	0.018909
15.466653	 0.070489	0.019128
15.479986	 0.070687	0.019350
15.493320	 0.070989	0.019480
15.506653	 0.071325	0.019561
15.519986	 0.071488	0.019687
15.533319	 0.071436	0.019834
15.546653	 0.071306	0.019934
15.559986	 0.071256	0.019972
15.573319	 0.071338	0.019980
15.586653	 0.071443	0.020035
15.599986	 0.071498	0.020152
15.613319	 0.071638	0.020234
15.626653	 0.071950	0.020237
15.639986	 0.072226	0.020220
15.653319	 0.072218	0.020212
15.666653	 0.071936	0.020193
15.679986	 0.071583	0.020167
15.693319	 0.071392	0.020131
15.706653	 0.071470	0.020086
15.719986	 0.071700	0.020091
15.733319	 0.071867	0.020171
15.746653	 0.071864	0.020222
15.759986	 0.071773	0.020151
15.773319	 0.071716	0.020066
15.786653	 0.071758	0.020062
15.799986	 0.071941	0.020056
15.813319	 0.072185	0.020032
15.826653	 0.072255	0.020051
15.839986	 0.072097	0.020089
15.853319	 0.071948	0.020097
15.866652	 0.071994	0.020080
15.879986	 0.072126	0.020068
15.893319	 0.072110	0.020088
15.906652	 0.071928	0.020134
15.919986	 0.071780	0.020185
15.933319	 0.071749	0.020188
15.946652	 0.071758	0.020091
15.959986	 0.071773	0.020004
15.973319	 0.071734	0.020044
15.986652	 0.071593	0.020078
15.999986	 0.071483	0.019972
16.013319	 0.071504	0.019805
16.026653	 0.071577	0.019710
16.039988	 0.071645	0.019739
16.053322	 0.071701	0.019801
16.066656	 0.071770	0.019747
16.079990	 0.071925	0.019585
16.093325	 0.072140	0.019456
16.106659	 0.072280	0.019413
16.119993	 0.072310	0.019422
16.133327	 0.072256	0.019487
16.146662	 0.072095	0.019608
16.159996	 0.071922	0.019714
16.173330	 0.071959	0.019799
16.186665	 0.072267	0.019984
16.199999	 0.072742	0.020271
16.213333	 0.073369	0.020473
16.226667	 0.074245	0.020594
16.240002	 0.075499	0.021040
16.253336	 0.077972	0.022939
16.266670	 0.084275	0.029106
16.280005	 0.096540	0.042043
16.293339	 0.110655	0.057846
16.306673	 0.116729	0.066400
16.320007	 0.109432	0.062234
16.333342	 0.093848	0.050549
16.346676	 0.078471	0.039745
16.360010	 0.067058	0.033282
16.373344	 0.058710	0.030035
16.386679	 0.051718	0.028076
16.400013	 0.045436	0.026510
16.413347	 0.040037	0.025227
16.426682	 0.035710	0.024209
16.440016	 0.032267	0.023375
16.453350	 0.029388	0.022703
16.466684	 0.026945	0.022172
16.480019	 0.024880	0.021671
16.493353	 0.023066	0.021087
16.506687	 0.021391	0.020427
16.520021	 0.019837	0.019778
16.533356	 0.018521	0.019199
16.546690	 0.017535	0.018689
16.560024	 0.016741	0.018239
16.573359	 0.015952	0.017852
16.586693	 0.015194	0.017510
16.600027	 0.014549	0.017125
16.613361	 0.013958	0.016596
16.626696	 0.013343	0.015912
16.640030	 0.012707	0.015144
16.653364	 0.012052	0.014375
16.666698	 0.011352	0.013709
16.680033	 0.010642	0.013148
16.693367	 0.009935	0.012561
16.706701	 0.009196	0.011882
16.720036	 0.008448	0.011202
16.733370	 0.007724	0.010562
16.746704	 0.007032	0.009887
16.760038	 0.006387	0.009140
16.773373	 0.005680	0.008381
16.786707	 0.004746	0.007661
16.800041	 0.003655	0.006966
16.813375	 0.002689	0.006220
16.826710	 0.002040	0.005398
16.840044	 0.001604	0.004605
16.853378	 0.001101	0.003949
16.866713	 0.000391	0.003366
16.880047	 -0.000445	0.002716
16.893381	 -0.001262	0.001982
16.906715	 -0.001939	0.001249
16.920050	 -0.002452	0.000562
16.933384	 -0.002889	-0.000080
16.946718	 -0.003364	-0.000671
16.960052	 -0.003909	-0.001211
16.973387	 -0.004432	-0.001710
16.986721	 -0.004818	-0.002152
17.000055	 -0.005081	-0.002539
17.013390	 -0.005329	-0.002923
17.026724	 -0.005544	-0.003317
17.040058	 -0.005629	-0.003654
17.053392	 -0.005605	-0.003867
17.066727	 -0.005538	-0.003935
17.080061	 -0.005417	-0.003865
17.093395	 -0.005212	-0.003732
17.106730	 -0.004927	-0.003651
17.120064	 -0.004559	-0.003614
17.133398	 -0.004148	-0.003496
17.146732	 -0.003849	-0.003261
17.160067	 -0.003731	-0.003037
17.173401	 -0.003599	-0.002902
17.186735	 -0.003264	-0.002771
17.200069	 -0.002842	-0.002545
17.213404	 -0.002551	-0.002231
17.226738	 -0.002402	-0.001906
17.240072	 -0.002273	-0.001647
17.253407	 -0.002092	-0.001410
17.266741	 -0.001798	-0.001061
17.280075	 -0.001355	-0.000646
17.293409	 -0.000888	-0.000336
17.306744	 -0.000619	-0.000093
17.320078	 -0.000596	0.000247
17.333412	 -0.000617	0.000576
17.346746	 -0.000510	0.000653
17.360081	 -0.000362	0.000542
17.373415	 -0.000299	0.000503
17.386749	 -0.000262	0.000574
17.400084	 -0.000200	0.000619
17.413418	 -0.000126	0.000623
17.426752	 0.000042	0.000713
17.440086	 0.000294	0.000925
17.453421	 0.000488	0.001118
17.466755	 0.000590	0.001169
17.480089	 0.000685	0.001118
17.493423	 0.000760	0.001042
17.506758	 0.000739	0.000953
17.520092	 0.000723	0.000906
17.533426	 0.000859	0.000994
17.546761	 0.001015	0.001192
17.560095	 0.000946	0.001369
17.573429	 0.000727	0.001467
17.586763	 0.000642	0.001514
17.600098	 0.000752	0.001542
17.613432	 0.000939	0.001598
17.626766	 0.001146	0.001662
17.640100	 0.001316	0.001667
17.653435	 0.001306	0.001612
17.666769	 0.001083	0.001565
17.680103	 0.000846	0.001579
17.693438	 0.000800	0.001643
17.706772	 0.000940	0.001706
17.720106	 0.001173	0.001727
17.733440	 0.001445	0.001692
17.746775	 0.001634	0.001609
17.760109	 0.001577	0.001497
17.773443	 0.001284	0.001388
17.786777	 0.000974	0.001329
17.800112	 0.000838	0.001353
17.813446	 0.000905	0.001428
17.826780	 0.001040	0.001454
17.840115	 0.001055	0.001375
17.853449	 0.000954	0.001265
17.866783	 0.000923	0.001201
17.880117	 0.001018	0.001197
17.893452	 0.001172	0.001265
17.906786	 0.001346	0.001367
17.920120	 0.001457	0.001432
17.933455	 0.001448	0.001435
17.946789	 0.001407	0.001404
17.960123	 0.001428	0.001407
17.973457	 0.001438	0.001472
17.986792	 0.001328	0.001510
18.000126	 0.001133	0.001459
18.013460	 0.001001	0.001397
18.026794	 0.001041	0.001396
18.040129	 0.001222	0.001424
18.053463	 0.001369	0.001439
18.066797	 0.001294	0.001389
18.080132	 0.000991	0.001241
18.093466	 0.000720	0.001089
18.106800	 0.000728	0.001054
18.120134	 0.000934	0.001129
18.133469	 0.001123	0.001258
18.146803	 0.001233	0.001418
18.160137	 0.001253	0.001543
18.173471	 0.001183	0.001586
18.186806	 0.001113	0.001588
18.200140	 0.001117	0.001553
18.213474	 0.001161	0.001476
18.226809	 0.001185	0.001439
18.240143	 0.001171	0.001466
18.253477	 0.001111	0.001478
18.266811	 0.001005	0.001455
18.280146	 0.000925	0.001398
18.293480	 0.000987	0.001278
18.306814	 0.001176	0.001162
18.320148	 0.001282	0.001148
18.333483	 0.001131	0.001179
18.346817	 0.000876	0.001177
18.360151	 0.000826	0.001199
18.373486	 0.000970	0.001272
18.386820	 0.001066	0.001307
18.400154	 0.001110	0.001243
18.413488	 0.001175	0.001129
18.426823	 0.001135	0.001049
18.440157	 0.000938	0.001073
18.453491	 0.000750	0.001238
18.466825	 0.000677	0.001450
18.480160	 0.000669	0.001523
18.493494	 0.000706	0.001423
18.506828	 0.000824	0.001323
18.520163	 0.000953	0.001320
18.533497	 0.000983	0.001336
18.546831	 0.000946	0.001298
18.560165	 0.000920	0.001240
18.573500	 0.000915	0.001230
18.586834	 0.000938	0.001251
18.600168	 0.000965	0.001202
18.613503	 0.000945	0.001071
18.626837	 0.000953	0.000960
18.640171	 0.001116	0.000930
18.653505	 0.001377	0.000969
18.666840	 0.001527	0.001009
18.680174	 0.001455	0.000975
18.693508	 0.001235	0.000916
18.706842	 0.001034	0.000967
18.720177	 0.000941	0.001130
18.733511	 0.000886	0.001252
18.746845	 0.000786	0.001239
18.760180	 0.000670	0.001152
18.773514	 0.000636	0.001079
18.786848	 0.000749	0.001001
18.800182	 0.000873	0.000878
18.813517	 0.000785	0.000767
18.826851	 0.000562	0.000746
18.840185	 0.000476	0.000818
18.853519	 0.000531	0.000914
18.866854	 0.000574	0.000961
18.880188	 0.000632	0.000937
18.893522	 0.000781	0.000911
18.906857	 0.000921	0.000970
18.920191	 0.000907	0.001073
18.933525	 0.000817	0.001131
18.946859	 0.000816	0.001129
18.960194	 0.000880	0.001069
18.973528	 0.000863	0.000959
18.986862	 0.000740	0.000858
19.000196	 0.000648	0.000824
19.013531	 0.000722	0.000881
19.026865	 0.000915	0.000980
19.040199	 0.001084	0.001026
19.053534	 0.001213	0.001008
19.066868	 0.001386	0.001032
19.080202	 0.001565	0.001149
19.093536	 0.001637	0.001247
19.106871	 0.001572	0.001217
19.120205	 0.001406	0.001106
19.133539	 0.001205	0.001028
19.146873	 0.001009	0.001005
19.160208	 0.000792	0.000979
19.173542	 0.000594	0.000911
19.186876	 0.000542	0.000830
19.200211	 0.000604	0.000804
19.213545	 0.000576	0.000886
19.226879	 0.000497	0.001034
19.240213	 0.000593	0.001121
19.253548	 0.000756	0.001059
19.266882	 0.000719	0.000862
19.280216	 0.000605	0.000677
19.293550	 0.000659	0.000680
19.306885	 0.000769	0.000853
19.320219	 0.000757	0.001042
19.333553	 0.000662	0.001197
19.346888	 0.000529	0.001302
19.360222	 0.000392	0.001298
19.373556	 0.000381	0.001217
19.386890	 0.000511	0.001130
19.400225	 0.000607	0.001000
19.413559	 0.000614	0.000842
19.426893	 0.000628	0.000779
19.440228	 0.000651	0.000818
19.453562	 0.000646	0.000851
19.466896	 0.000624	0.000848
19.480230	 0.000567	0.000867
19.493565	 0.000481	0.000984
19.506899	 0.000475	0.001193
19.520233	 0.000633	0.001358
19.533567	 0.000855	0.001406
19.546902	 0.000986	0.001410
19.560236	 0.000991	0.001423
19.573570	 0.000902	0.001406
19.586905	 0.000804	0.001326
19.600239	 0.000777	0.001188
19.613573	 0.000790	0.001043
19.626907	 0.000833	0.000951
19.640242	 0.000930	0.000854
19.653576	 0.000968	0.000680
19.666910	 0.000823	0.000548
19.680244	 0.000637	0.000602
19.693579	 0.000641	0.000750
19.706913	 0.000818	0.000815
19.720247	 0.000994	0.000741
19.733582	 0.001088	0.000572
19.746916	 0.001121	0.000451
19.760250	 0.001110	0.000537
19.773584	 0.001066	0.000785
19.786919	 0.000981	0.000961
19.800253	 0.000833	0.000982
19.813587	 0.000694	0.000985
19.826921	 0.000654	0.001049
19.840256	 0.000694	0.001074
19.853590	 0.000673	0.000961
19.866924	 0.000487	0.000764
19.880259	 0.000276	0.000624
19.893593	 0.000292	0.000598
19.906927	 0.000503	0.000630
19.920261	 0.000609	0.000662
19.933596	 0.000509	0.000669
19.946930	 0.000438	0.000633
19.960264	 0.000531	0.000589
19.973598	 0.000646	0.000599
19.986933	 0.000694	0.000685

*------------------------ End of raw data
Results for Channel	1	=	242.00	nm
Title:	Report Title
Run File:	C:\HPLC\PET 2025\2025.01.13\bm31_40c_np004.run
--------------
Injection Info
--------------
Method:	C:\METODOS EQUIPO 2 2023-2024\20241201 PET_Calibrado TPA MHET BHET DIMER.mth
Sample:	BM31_40C_np
Injection Date:	Mon Jan 13 17:34:24 2025
Manual injection
Operator:	Paloma
Instrument:	3
Notes:	
---------
Misc Info
---------
Workstation:	HPLC
Bus Address:	44
Run Time:	0.000	to	20.000	min.
-----------
Recalc Info
-----------
Recalc Method:	C:\METODOS EQUIPO 2 2023-2024\20241201 PET_Calibrado TPA MHET BHET DIMER.mth
Recalc Date:	Mon Jan 13 17:54:30 2025
Operator:	Paloma
Instrument:	3
Notes:	
Sample Rate:	5.000 Hz.
Measurement Type:	1 = Area
Calculation Type:	4 = ExtStd
Normalize Results:	No
------------------------
Peak Info for Channel 1
------------------------
3 Peaks (tR	Timeoffset	RRT	Sepcode	Width	Counts	Result	Name)
7.040	-0.019	0.0000	BB	9.84	470212	8.523299	MHET (uM)
7.340	-0.013	0.0000	BB	0.00	184146	2.179654	BHET (uM)
9.008	-0.102	0.0000	BB	8.26	915208	16.233189	DIMER (uM)

Results for Channel	2	=	260.00	nm
Title:	Report Title
Run File:	C:\HPLC\PET 2025\2025.01.13\bm31_40c_np004.run
--------------
Injection Info
--------------
Method:	C:\METODOS EQUIPO 2 2023-2024\20241201 PET_Calibrado TPA MHET BHET DIMER.mth
Sample:	BM31_40C_np
Injection Date:	Mon Jan 13 17:34:24 2025
Manual injection
Operator:	Paloma
Instrument:	3
Notes:	
---------
Misc Info
---------
Workstation:	HPLC
Bus Address:	44
Run Time:	0.000	to	20.000	min.
-----------
Recalc Info
-----------
Recalc Method:	C:\METODOS EQUIPO 2 2023-2024\20241201 PET_Calibrado TPA MHET BHET DIMER.mth
Recalc Date:	Mon Jan 13 17:54:30 2025
Operator:	Paloma
Instrument:	3
Notes:	
Sample Rate:	5.000 Hz.
Measurement Type:	1 = Area
Calculation Type:	4 = ExtStd
Normalize Results:	No
------------------------
Peak Info for Channel 2
------------------------
3 Peaks (tR	Timeoffset	RRT	Sepcode	Width	Counts	Result	Name)
1.443	0.000	0.0000	BP	4.48	3721678	0.000000	
1.646	0.000	0.0000	PP	0.00	563436	0.000000	
1.915	0.000	0.0000	PB	0.00	1749067	0.000000	
