# Supplementary material for: Engineering Escherichia coli for polyethylene terephthalate powder biodegradation via recoding of an outer membrane protein
Source: iScience. 2026 Jan 2;29(2):114621. doi: 10.1016/j.isci.2025.114621 (PMC12860643; doi:10.1016/j.isci.2025.114621)
Supplement: Data S2. Raw HPLC and UHPLC-MS data — (A) Unprocessed HPLC data files supporting Figures 4, S3, S5, Tables 1 and S4. Files are provided in.txt format corresponding to the data extracted with Varian ProStar software (Varian Inc., Palo Alto, California, USA). Each file contains absorbance values (in arbitrary units) recorded over time under the analytical conditions described in STAR Methods. (B) Raw UHPLC-MS files supporting Figure S4. The chromatograms and mass spectrometry data can be analyzed with the software MassLynx V4.1 (Waters) to obtain the mass spectra of the oligomers TET and TETE. Analytical conditions described in STAR Methods. (A and B) The unprocessed HPLC and UHPLC-MS files have been deposited at Zenodo under the identifier https://zenodo.org/records/17578239. [file mmc5.zip › Data S2/A. HPLC/Figure S3/FliDm nPET 60_1.TXT]

File	C:\HPLC\PET 2025\2025.01.13\bm31_60c_np.run	Filetype	63
WTOASCII Parameters:	C:\star\WTOASCII.TXT
 2 channels
   Channel	 1	242.00	nm	in AU
   Channel	 2	260.00	nm	in AU
Base rate 5.0000 Hz	Bunch 2	Effective rate 5.00000 Hz.	T = 0.003333 min.
6000 points	from	0.000	to	20.000	minutes
Sampling every 4 point(s)
Printing points from	0.000	to	20.000 min, point 0 to 5999
Channels	1	to	2
0.000000	 0.000000	0.000000
0.013333	 -0.000117	-0.000364
0.026667	 0.000010	-0.000293
0.040000	 0.000220	0.000039
0.053333	 0.000362	0.000331
0.066667	 0.000541	0.000548
0.080000	 0.000812	0.000778
0.093333	 0.000982	0.000998
0.106667	 0.000883	0.001125
0.120000	 0.000629	0.001131
0.133333	 0.000438	0.001025
0.146667	 0.000303	0.000799
0.160000	 0.000080	0.000487
0.173333	 -0.000187	0.000220
0.186667	 -0.000303	0.000118
0.200000	 -0.000235	0.000183
0.213333	 -0.000156	0.000281
0.226667	 -0.000159	0.000253
0.240000	 -0.000156	0.000120
0.253333	 -0.000102	0.000078
0.266667	 -0.000056	0.000227
0.280000	 -0.000010	0.000444
0.293333	 0.000124	0.000593
0.306667	 0.000338	0.000665
0.320000	 0.000491	0.000712
0.333333	 0.000526	0.000776
0.346667	 0.000569	0.000874
0.360000	 0.000656	0.000958
0.373333	 0.000671	0.000962
0.386667	 0.000636	0.000951
0.400000	 0.000643	0.001030
0.413333	 0.000633	0.001150
0.426667	 0.000572	0.001234
0.440000	 0.000604	0.001295
0.453333	 0.000828	0.001348
0.466666	 0.001072	0.001365
0.480000	 0.001105	0.001355
0.493333	 0.000969	0.001280
0.506666	 0.000899	0.001048
0.520000	 0.000975	0.000758
0.533333	 0.001054	0.000647
0.546666	 0.001004	0.000748
0.560000	 0.000886	0.000884
0.573333	 0.000871	0.000924
0.586666	 0.001045	0.000877
0.600000	 0.001329	0.000850
0.613333	 0.001529	0.000894
0.626666	 0.001460	0.000945
0.640000	 0.001169	0.000940
0.653333	 0.000868	0.000892
0.666666	 0.000679	0.000848
0.680000	 0.000626	0.000827
0.693333	 0.000702	0.000841
0.706666	 0.000846	0.000900
0.720000	 0.000938	0.000946
0.733333	 0.000945	0.000910
0.746666	 0.000964	0.000820
0.760000	 0.001006	0.000753
0.773333	 0.000980	0.000764
0.786666	 0.000937	0.000911
0.800000	 0.000963	0.001137
0.813333	 0.000964	0.001260
0.826666	 0.000857	0.001199
0.839999	 0.000718	0.001095
0.853333	 0.000653	0.001082
0.866666	 0.000717	0.001130
0.879999	 0.000877	0.001169
0.893333	 0.001006	0.001163
0.906666	 0.001054	0.001143
0.919999	 0.001074	0.001212
0.933333	 0.001080	0.001331
0.946666	 0.001044	0.001367
0.959999	 0.001006	0.001347
0.973333	 0.000999	0.001321
0.986666	 0.001003	0.001182
0.999999	 0.001009	0.000948
1.013333	 0.000979	0.000832
1.026666	 0.000859	0.000904
1.039999	 0.000706	0.001029
1.053333	 0.000692	0.001070
1.066666	 0.000880	0.000971
1.079999	 0.001097	0.000808
1.093333	 0.001147	0.000754
1.106666	 0.001042	0.000828
1.119999	 0.000893	0.000871
1.133333	 0.000741	0.000834
1.146666	 0.000630	0.000797
1.159999	 0.000619	0.000781
1.173333	 0.000665	0.000766
1.186666	 0.000723	0.000761
1.199999	 0.000830	0.000786
1.213333	 0.000946	0.000834
1.226666	 0.000946	0.000865
1.239999	 0.000845	0.000835
1.253332	 0.000786	0.000780
1.266666	 0.000799	0.000789
1.279999	 0.000836	0.000862
1.293332	 0.000882	0.000876
1.306666	 0.000901	0.000763
1.319999	 0.000865	0.000634
1.333332	 0.000835	0.000660
1.346666	 0.000853	0.000844
1.359999	 0.000916	0.001052
1.373332	 0.002622	0.002118
1.386666	 0.015235	0.008938
1.399999	 0.056584	0.029148
1.413332	 0.132471	0.060974
1.426666	 0.218218	0.088019
1.439999	 0.279614	0.096009
1.453332	 0.305627	0.086720
1.466666	 0.306758	0.069502
1.479999	 0.294917	0.049647
1.493332	 0.276625	0.028730
1.506666	 0.255886	0.008560
1.519999	 0.235911	-0.008156
1.533332	 0.218890	-0.019416
1.546666	 0.205192	-0.025307
1.559999	 0.193723	-0.027489
1.573332	 0.183264	-0.027780
1.586666	 0.173130	-0.027369
1.599999	 0.163076	-0.026738
1.613332	 0.153175	-0.025902
1.626665	 0.143630	-0.024829
1.639999	 0.134386	-0.023800
1.653332	 0.125025	-0.023334
1.666665	 0.115371	-0.023673
1.679999	 0.105800	-0.024574
1.693332	 0.096685	-0.025636
1.706665	 0.088139	-0.026564
1.719999	 0.080298	-0.027179
1.733332	 0.073199	-0.027352
1.746665	 0.066688	-0.026899
1.759999	 0.060718	-0.025636
1.773332	 0.055308	-0.023558
1.786665	 0.050363	-0.020798
1.799999	 0.045808	-0.017491
1.813332	 0.041656	-0.013803
1.826665	 0.037907	-0.009979
1.839999	 0.034517	-0.006274
1.853332	 0.031405	-0.002930
1.866665	 0.028534	-0.000136
1.879999	 0.025967	0.002085
1.893332	 0.023687	0.003818
1.906665	 0.021523	0.005151
1.919999	 0.019393	0.006128
1.933332	 0.017419	0.006727
1.946665	 0.015608	0.006888
1.959998	 0.013695	0.006612
1.973332	 0.011661	0.005991
1.986665	 0.009911	0.005177
1.999998	 0.008661	0.004331
2.013332	 0.007713	0.003604
2.026665	 0.006853	0.003057
2.039999	 0.006005	0.002606
2.053332	 0.005145	0.002122
2.066665	 0.004335	0.001618
2.079998	 0.003690	0.001278
2.093332	 0.003284	0.001178
2.106665	 0.003098	0.001157
2.119998	 0.003001	0.001086
2.133332	 0.002865	0.001041
2.146665	 0.002681	0.001114
2.159998	 0.002480	0.001257
2.173332	 0.002277	0.001355
2.186665	 0.002094	0.001345
2.199998	 0.001964	0.001205
2.213332	 0.001910	0.000980
2.226665	 0.001887	0.000799
2.239998	 0.001813	0.000723
2.253332	 0.001678	0.000731
2.266665	 0.001582	0.000841
2.279998	 0.001647	0.001001
2.293332	 0.001820	0.001058
2.306665	 0.001856	0.000965
2.319998	 0.001677	0.000817
2.333332	 0.001519	0.000718
2.346665	 0.001508	0.000741
2.359998	 0.001424	0.000909
2.373332	 0.001182	0.001140
2.386665	 0.001021	0.001276
2.399998	 0.001030	0.001232
2.413332	 0.001032	0.001045
2.426665	 0.000935	0.000801
2.439998	 0.000794	0.000607
2.453331	 0.000711	0.000522
2.466665	 0.000754	0.000526
2.479998	 0.000874	0.000591
2.493331	 0.000988	0.000694
2.506665	 0.001135	0.000843
2.519998	 0.001366	0.001056
2.533331	 0.001562	0.001270
2.546665	 0.001579	0.001370
2.559998	 0.001430	0.001345
2.573331	 0.001230	0.001286
2.586665	 0.001178	0.001222
2.599998	 0.001390	0.001094
2.613331	 0.001665	0.000949
2.626665	 0.001746	0.000951
2.639998	 0.001652	0.001121
2.653331	 0.001547	0.001283
2.666665	 0.001615	0.001271
2.679998	 0.001873	0.001129
2.693331	 0.002039	0.001021
2.706665	 0.001888	0.001022
2.719998	 0.001573	0.001099
2.733331	 0.001385	0.001187
2.746665	 0.001400	0.001222
2.759998	 0.001437	0.001200
2.773331	 0.001319	0.001181
2.786664	 0.001088	0.001156
2.799998	 0.000938	0.001067
2.813331	 0.000987	0.000957
2.826664	 0.001169	0.000934
2.839998	 0.001339	0.001017
2.853331	 0.001419	0.001110
2.866664	 0.001370	0.001104
2.879998	 0.001218	0.001002
2.893331	 0.001084	0.000914
2.906664	 0.001043	0.000933
2.919998	 0.001042	0.001048
2.933331	 0.001032	0.001135
2.946664	 0.001060	0.001053
2.959998	 0.001171	0.000827
2.973331	 0.001306	0.000640
2.986664	 0.001343	0.000613
2.999998	 0.001247	0.000730
3.013331	 0.001139	0.000902
3.026664	 0.001151	0.001014
3.039998	 0.001243	0.000987
3.053331	 0.001273	0.000895
3.066664	 0.001215	0.000875
3.079998	 0.001182	0.000934
3.093331	 0.001235	0.001014
3.106664	 0.001302	0.001121
3.119998	 0.001303	0.001239
3.133331	 0.001233	0.001282
3.146664	 0.001164	0.001230
3.159997	 0.001202	0.001169
3.173331	 0.001311	0.001168
3.186664	 0.001273	0.001218
3.199997	 0.001028	0.001236
3.213331	 0.000818	0.001156
3.226664	 0.000873	0.001088
3.239997	 0.001147	0.001148
3.253331	 0.001454	0.001237
3.266664	 0.001610	0.001224
3.279997	 0.001510	0.001143
3.293331	 0.001270	0.001075
3.306664	 0.001129	0.001012
3.319997	 0.001155	0.000940
3.333331	 0.001286	0.000923
3.346664	 0.001469	0.001007
3.359997	 0.001610	0.001125
3.373331	 0.001597	0.001180
3.386664	 0.001404	0.001123
3.399997	 0.001153	0.000954
3.413331	 0.001019	0.000778
3.426664	 0.001018	0.000746
3.439997	 0.001040	0.000839
3.453331	 0.001048	0.000911
3.466664	 0.001049	0.000935
3.479997	 0.001013	0.000997
3.493330	 0.000954	0.001089
3.506664	 0.000941	0.001121
3.519997	 0.000975	0.001076
3.533330	 0.001049	0.001013
3.546664	 0.001179	0.000975
3.559997	 0.001276	0.000986
3.573330	 0.001262	0.001041
3.586664	 0.001226	0.001085
3.599997	 0.001236	0.001100
3.613330	 0.001194	0.001126
3.626664	 0.001043	0.001163
3.639997	 0.000938	0.001147
3.653330	 0.001061	0.001050
3.666664	 0.001339	0.000921
3.679997	 0.001487	0.000816
3.693330	 0.001352	0.000768
3.706664	 0.001132	0.000788
3.719997	 0.001123	0.000853
3.733330	 0.001325	0.000956
3.746664	 0.001503	0.001105
3.759997	 0.001571	0.001236
3.773330	 0.001595	0.001270
3.786664	 0.001546	0.001246
3.799997	 0.001362	0.001247
3.813330	 0.001070	0.001234
3.826663	 0.000764	0.001142
3.839997	 0.000613	0.001013
3.853330	 0.000697	0.000869
3.866663	 0.000856	0.000695
3.879997	 0.000941	0.000584
3.893330	 0.001050	0.000661
3.906663	 0.001219	0.000892
3.919997	 0.001233	0.001130
3.933330	 0.001022	0.001249
3.946663	 0.000796	0.001198
3.959997	 0.000699	0.001032
3.973330	 0.000650	0.000867
3.986663	 0.000571	0.000752
3.999997	 0.000602	0.000672
4.013330	 0.000859	0.000674
4.026663	 0.001171	0.000791
4.039997	 0.001282	0.000912
4.053330	 0.001138	0.000916
4.066663	 0.000928	0.000856
4.079997	 0.000907	0.000867
4.093330	 0.001121	0.000980
4.106663	 0.001373	0.001134
4.119997	 0.001447	0.001215
4.133330	 0.001327	0.001169
4.146663	 0.001197	0.001148
4.159997	 0.001177	0.001254
4.173330	 0.001226	0.001308
4.186663	 0.001311	0.001198
4.199996	 0.001381	0.001114
4.213330	 0.001297	0.001160
4.226663	 0.001047	0.001191
4.239996	 0.000821	0.001123
4.253330	 0.000776	0.001033
4.266663	 0.000900	0.001011
4.279996	 0.001056	0.001078
4.293330	 0.001128	0.001168
4.306663	 0.001150	0.001242
4.319996	 0.001235	0.001326
4.333330	 0.001381	0.001408
4.346663	 0.001423	0.001443
4.359996	 0.001284	0.001400
4.373330	 0.001111	0.001281
4.386663	 0.001049	0.001159
4.399996	 0.001085	0.001110
4.413330	 0.001170	0.001138
4.426663	 0.001282	0.001204
4.439996	 0.001410	0.001299
4.453330	 0.001543	0.001368
4.466663	 0.001619	0.001290
4.479996	 0.001559	0.001058
4.493330	 0.001379	0.000842
4.506663	 0.001150	0.000743
4.519996	 0.000969	0.000674
4.533329	 0.000919	0.000561
4.546663	 0.000955	0.000465
4.559996	 0.000974	0.000483
4.573329	 0.000986	0.000620
4.586663	 0.001050	0.000798
4.599996	 0.001137	0.000937
4.613329	 0.001206	0.000961
4.626663	 0.001230	0.000826
4.639996	 0.001162	0.000602
4.653329	 0.001072	0.000466
4.666663	 0.001094	0.000562
4.679996	 0.001187	0.000856
4.693329	 0.001230	0.001167
4.706663	 0.001220	0.001357
4.719996	 0.001213	0.001400
4.733329	 0.001233	0.001320
4.746663	 0.001231	0.001201
4.759996	 0.001142	0.001118
4.773329	 0.001041	0.001025
4.786663	 0.001060	0.000887
4.799996	 0.001181	0.000820
4.813329	 0.001303	0.000881
4.826663	 0.001388	0.000926
4.839996	 0.001413	0.000850
4.853329	 0.001323	0.000757
4.866663	 0.001123	0.000761
4.879996	 0.000925	0.000861
4.893329	 0.000864	0.000992
4.906662	 0.000931	0.001068
4.919996	 0.001016	0.001044
4.933329	 0.001068	0.000973
4.946662	 0.001114	0.000937
4.959996	 0.001193	0.000959
4.973329	 0.001328	0.001019
4.986662	 0.001456	0.001088
4.999996	 0.001423	0.001147
5.013329	 0.001228	0.001188
5.026662	 0.001069	0.001196
5.039996	 0.001053	0.001172
5.053329	 0.001128	0.001160
5.066662	 0.001202	0.001199
5.079996	 0.001229	0.001243
5.093329	 0.001264	0.001230
5.106662	 0.001361	0.001200
5.119996	 0.001496	0.001234
5.133329	 0.001590	0.001269
5.146662	 0.001544	0.001174
5.159996	 0.001414	0.001019
5.173329	 0.001396	0.000986
5.186662	 0.001507	0.001047
5.199996	 0.001546	0.001060
5.213329	 0.001390	0.001033
5.226662	 0.001110	0.001031
5.239995	 0.000872	0.001030
5.253329	 0.000786	0.000990
5.266662	 0.000855	0.000923
5.279995	 0.000995	0.000893
5.293329	 0.001052	0.000943
5.306662	 0.000978	0.001043
5.319995	 0.000887	0.001154
5.333329	 0.000908	0.001260
5.346662	 0.001109	0.001322
5.359995	 0.001441	0.001303
5.373329	 0.001687	0.001249
5.386662	 0.001721	0.001231
5.399995	 0.001689	0.001228
5.413329	 0.001751	0.001144
5.426662	 0.001876	0.000996
5.439995	 0.001989	0.000971
5.453329	 0.002068	0.001166
5.466662	 0.002080	0.001432
5.479995	 0.001978	0.001572
5.493329	 0.001813	0.001522
5.506662	 0.001710	0.001359
5.519995	 0.001689	0.001223
5.533329	 0.001769	0.001218
5.546662	 0.002010	0.001329
5.559995	 0.002254	0.001447
5.573328	 0.002264	0.001516
5.586662	 0.002095	0.001550
5.599995	 0.001976	0.001551
5.613328	 0.002011	0.001513
5.626662	 0.002208	0.001491
5.639995	 0.002533	0.001516
5.653328	 0.002874	0.001549
5.666662	 0.003106	0.001595
5.679995	 0.003269	0.001748
5.693328	 0.003509	0.002021
5.706662	 0.003865	0.002279
5.719995	 0.004246	0.002423
5.733328	 0.004601	0.002504
5.746662	 0.005018	0.002617
5.759995	 0.005540	0.002809
5.773328	 0.006021	0.003031
5.786662	 0.006346	0.003219
5.799995	 0.006618	0.003464
5.813328	 0.007011	0.003913
5.826662	 0.007530	0.004518
5.839995	 0.008022	0.005072
5.853328	 0.008466	0.005437
5.866662	 0.009056	0.005667
5.879995	 0.009963	0.005977
5.893328	 0.011165	0.006553
5.906662	 0.012542	0.007352
5.919995	 0.014038	0.008209
5.933328	 0.015712	0.009089
5.946661	 0.017611	0.010045
5.959995	 0.019524	0.011012
5.973328	 0.021078	0.011836
5.986661	 0.022140	0.012468
5.999995	 0.022859	0.012942
6.013328	 0.023316	0.013215
6.026661	 0.023462	0.013248
6.039995	 0.023344	0.013170
6.053328	 0.023087	0.013105
6.066661	 0.022705	0.013022
6.079995	 0.022175	0.012909
6.093328	 0.021641	0.012841
6.106661	 0.021222	0.012872
6.119995	 0.020798	0.012936
6.133328	 0.020261	0.012899
6.146661	 0.019716	0.012711
6.159995	 0.019263	0.012489
6.173328	 0.018896	0.012386
6.186661	 0.018634	0.012421
6.199995	 0.018486	0.012501
6.213328	 0.018392	0.012517
6.226661	 0.018316	0.012404
6.239995	 0.018265	0.012224
6.253328	 0.018202	0.012133
6.266661	 0.018074	0.012180
6.279994	 0.017864	0.012311
6.293328	 0.017643	0.012491
6.306661	 0.017645	0.012658
6.319994	 0.018017	0.012757
6.333328	 0.018535	0.012879
6.346661	 0.018887	0.013094
6.359994	 0.019042	0.013292
6.373328	 0.019145	0.013415
6.386661	 0.019200	0.013530
6.399994	 0.019144	0.013617
6.413328	 0.019158	0.013627
6.426661	 0.019422	0.013667
6.439994	 0.019768	0.013820
6.453328	 0.019972	0.013987
6.466661	 0.020031	0.014098
6.479994	 0.020024	0.014208
6.493328	 0.020082	0.014331
6.506661	 0.020256	0.014402
6.519994	 0.020416	0.014418
6.533328	 0.020524	0.014476
6.546661	 0.020688	0.014631
6.559994	 0.020892	0.014776
6.573328	 0.021011	0.014811
6.586661	 0.021093	0.014843
6.599994	 0.021273	0.014998
6.613328	 0.021511	0.015130
6.626661	 0.021667	0.015060
6.639994	 0.021658	0.014914
6.653327	 0.021472	0.014899
6.666661	 0.021229	0.014993
6.679994	 0.021171	0.015083
6.693327	 0.021435	0.015118
6.706661	 0.021856	0.015106
6.719994	 0.022134	0.015142
6.733327	 0.022209	0.015331
6.746661	 0.022260	0.015640
6.759994	 0.022404	0.015941
6.773327	 0.022609	0.016134
6.786661	 0.022835	0.016198
6.799994	 0.023106	0.016201
6.813327	 0.023454	0.016228
6.826661	 0.023891	0.016327
6.839994	 0.024358	0.016554
6.853327	 0.024669	0.016875
6.866661	 0.024737	0.017096
6.879994	 0.024725	0.017113
6.893327	 0.024778	0.017061
6.906661	 0.024891	0.017110
6.919994	 0.025076	0.017280
6.933327	 0.025644	0.017640
6.946661	 0.028554	0.019025
6.959994	 0.039689	0.023905
6.973327	 0.066730	0.035378
6.986660	 0.108840	0.052983
6.999994	 0.149879	0.069990
7.013327	 0.169539	0.077969
7.026660	 0.161431	0.074346
7.039994	 0.135566	0.063453
7.053327	 0.105967	0.051189
7.066660	 0.080815	0.040820
7.079994	 0.062013	0.033067
7.093327	 0.048847	0.027677
7.106660	 0.040299	0.024153
7.119994	 0.035257	0.021992
7.133327	 0.032474	0.020844
7.146660	 0.031001	0.020382
7.159994	 0.030339	0.020184
7.173327	 0.030089	0.019951
7.186660	 0.029908	0.019709
7.199994	 0.029746	0.019649
7.213327	 0.029704	0.019780
7.226660	 0.029726	0.019892
7.239994	 0.029929	0.019967
7.253327	 0.031704	0.020713
7.266660	 0.038844	0.023944
7.279994	 0.055373	0.031487
7.293327	 0.078647	0.042056
7.306660	 0.097202	0.050388
7.319993	 0.100895	0.051889
7.333327	 0.090891	0.047151
7.346660	 0.075963	0.040269
7.359993	 0.062789	0.034306
7.373327	 0.052927	0.029856
7.386660	 0.045678	0.026569
7.399993	 0.040416	0.024301
7.413327	 0.036871	0.022968
7.426660	 0.034856	0.022308
7.439993	 0.034008	0.021986
7.453327	 0.033809	0.021809
7.466660	 0.034151	0.021895
7.479993	 0.035439	0.022526
7.493327	 0.037565	0.023643
7.506660	 0.039322	0.024600
7.519993	 0.039542	0.024770
7.533327	 0.038348	0.024263
7.546660	 0.036739	0.023667
7.559993	 0.035533	0.023271
7.573327	 0.034919	0.022958
7.586660	 0.034617	0.022659
7.599993	 0.034397	0.022498
7.613327	 0.034297	0.022502
7.626660	 0.034317	0.022508
7.639993	 0.034364	0.022458
7.653327	 0.034489	0.022492
7.666660	 0.034759	0.022614
7.679993	 0.035064	0.022674
7.693326	 0.035314	0.022693
7.706660	 0.035503	0.022758
7.719993	 0.035523	0.022793
7.733326	 0.035354	0.022712
7.746660	 0.035256	0.022551
7.759993	 0.035406	0.022434
7.773326	 0.035740	0.022527
7.786660	 0.036192	0.022828
7.799993	 0.036602	0.023129
7.813326	 0.036751	0.023331
7.826660	 0.036713	0.023498
7.839993	 0.036782	0.023617
7.853326	 0.037009	0.023645
7.866660	 0.037192	0.023626
7.879993	 0.037250	0.023654
7.893326	 0.037363	0.023776
7.906660	 0.037657	0.023947
7.919993	 0.037937	0.024081
7.933326	 0.037954	0.024166
7.946660	 0.037872	0.024247
7.959993	 0.038088	0.024298
7.973326	 0.038662	0.024297
7.986660	 0.039301	0.024292
7.999993	 0.039817	0.024285
8.013327	 0.040224	0.024262
8.026660	 0.040453	0.024285
8.039993	 0.040356	0.024367
8.053327	 0.040034	0.024454
8.066660	 0.039782	0.024535
8.079993	 0.039697	0.024580
8.093327	 0.039667	0.024542
8.106660	 0.039641	0.024459
8.119993	 0.039687	0.024411
8.133327	 0.039878	0.024452
8.146660	 0.040154	0.024604
8.159993	 0.040348	0.024799
8.173326	 0.040423	0.024964
8.186660	 0.040487	0.025139
8.199993	 0.040574	0.025318
8.213326	 0.040671	0.025424
8.226660	 0.040826	0.025496
8.239993	 0.041057	0.025585
8.253326	 0.041311	0.025607
8.266660	 0.041520	0.025537
8.279993	 0.041586	0.025496
8.293326	 0.041449	0.025547
8.306660	 0.041196	0.025619
8.319993	 0.041030	0.025663
8.333326	 0.041136	0.025693
8.346660	 0.041544	0.025697
8.359993	 0.042015	0.025664
8.373326	 0.042259	0.025628
8.386660	 0.042309	0.025644
8.399993	 0.042367	0.025735
8.413326	 0.042431	0.025818
8.426660	 0.042429	0.025796
8.439993	 0.042513	0.025777
8.453326	 0.042871	0.025975
8.466660	 0.043406	0.026371
8.479993	 0.043908	0.026675
8.493326	 0.044286	0.026723
8.506660	 0.044498	0.026688
8.519993	 0.044531	0.026779
8.533326	 0.044468	0.026997
8.546659	 0.044426	0.027207
8.559993	 0.044516	0.027296
8.573326	 0.044752	0.027276
8.586659	 0.044997	0.027254
8.599993	 0.045162	0.027293
8.613326	 0.045325	0.027352
8.626659	 0.045602	0.027375
8.639993	 0.046003	0.027398
8.653326	 0.046371	0.027524
8.666659	 0.046554	0.027770
8.679993	 0.046589	0.028021
8.693326	 0.046645	0.028140
8.706659	 0.046858	0.028153
8.719993	 0.047214	0.028213
8.733326	 0.047537	0.028369
8.746659	 0.047712	0.028522
8.759993	 0.047824	0.028605
8.773326	 0.047971	0.028672
8.786659	 0.048138	0.028792
8.799993	 0.048345	0.028944
8.813326	 0.048666	0.029047
8.826659	 0.049132	0.029123
8.839993	 0.049840	0.029357
8.853326	 0.050856	0.029881
8.866659	 0.051849	0.030500
8.879992	 0.052258	0.030825
8.893326	 0.052084	0.030763
8.906659	 0.052690	0.030873
8.919992	 0.058394	0.032863
8.933326	 0.077603	0.039894
8.946659	 0.116819	0.054385
8.959992	 0.168483	0.073608
8.973326	 0.211231	0.089712
8.986659	 0.229773	0.097017
8.999992	 0.227795	0.096806
9.013326	 0.215978	0.092912
9.026659	 0.197773	0.086489
9.039992	 0.172674	0.077264
9.053326	 0.143987	0.066471
9.066659	 0.117435	0.056347
9.079992	 0.096360	0.048225
9.093326	 0.081034	0.042216
9.106659	 0.070472	0.037947
9.119992	 0.063495	0.035013
9.133326	 0.058951	0.033057
9.146659	 0.056008	0.031808
9.159992	 0.054249	0.031130
9.173326	 0.053353	0.030893
9.186659	 0.052941	0.030867
9.199992	 0.052713	0.030837
9.213326	 0.052568	0.030721
9.226659	 0.052548	0.030553
9.239992	 0.052625	0.030412
9.253325	 0.052730	0.030369
9.266659	 0.052868	0.030423
9.279992	 0.052990	0.030493
9.293325	 0.052961	0.030570
9.306659	 0.052811	0.030715
9.319992	 0.052769	0.030926
9.333325	 0.052939	0.031134
9.346659	 0.053197	0.031225
9.359992	 0.053430	0.031144
9.373325	 0.053602	0.030992
9.386659	 0.053627	0.030876
9.399992	 0.053498	0.030801
9.413325	 0.053435	0.030785
9.426659	 0.053567	0.030853
9.439992	 0.053759	0.030946
9.453325	 0.053901	0.030999
9.466659	 0.054023	0.031011
9.479992	 0.054213	0.030968
9.493325	 0.054519	0.030882
9.506659	 0.054817	0.030896
9.519992	 0.054874	0.031143
9.533325	 0.054691	0.031559
9.546659	 0.054559	0.031918
9.559992	 0.054692	0.032066
9.573325	 0.055020	0.032050
9.586658	 0.055373	0.032035
9.599992	 0.055629	0.032121
9.613325	 0.055780	0.032250
9.626658	 0.055962	0.032356
9.639992	 0.056297	0.032505
9.653325	 0.056757	0.032751
9.666658	 0.057241	0.032967
9.679992	 0.057688	0.033028
9.693325	 0.058047	0.032989
9.706658	 0.058221	0.032889
9.719992	 0.058100	0.032643
9.733325	 0.057706	0.032254
9.746658	 0.057262	0.031875
9.759992	 0.056948	0.031639
9.773325	 0.056713	0.031571
9.786658	 0.056491	0.031629
9.799992	 0.056400	0.031751
9.813325	 0.056566	0.031917
9.826658	 0.056943	0.032115
9.839992	 0.057430	0.032296
9.853325	 0.057913	0.032405
9.866658	 0.058202	0.032439
9.879992	 0.058229	0.032415
9.893325	 0.058165	0.032365
9.906658	 0.058255	0.032389
9.919991	 0.058660	0.032585
9.933325	 0.059285	0.032885
9.946658	 0.059802	0.033101
9.959991	 0.059966	0.033115
9.973325	 0.059817	0.032969
9.986658	 0.059634	0.032843
9.999991	 0.059761	0.032897
10.013325	 0.060414	0.033174
10.026658	 0.061502	0.033614
10.039991	 0.062636	0.034040
10.053325	 0.063474	0.034308
10.066658	 0.064345	0.034617
10.079991	 0.066541	0.035518
10.093325	 0.071162	0.037359
10.106658	 0.077382	0.039743
10.119991	 0.083146	0.041995
10.133325	 0.087843	0.044064
10.146658	 0.092374	0.046295
10.159991	 0.096322	0.048300
10.173325	 0.097358	0.048954
10.186658	 0.094082	0.047711
10.199991	 0.087711	0.045221
10.213325	 0.080663	0.042503
10.226658	 0.074637	0.040085
10.239991	 0.070121	0.038099
10.253325	 0.066979	0.036670
10.266658	 0.064989	0.035815
10.279991	 0.063862	0.035284
10.293324	 0.063216	0.034837
10.306658	 0.062794	0.034446
10.319991	 0.062531	0.034151
10.333324	 0.062375	0.033994
10.346658	 0.062287	0.034040
10.359991	 0.062347	0.034273
10.373324	 0.062581	0.034518
10.386658	 0.062842	0.034627
10.399991	 0.063042	0.034644
10.413324	 0.063307	0.034647
10.426658	 0.063688	0.034588
10.439991	 0.064005	0.034480
10.453324	 0.064113	0.034470
10.466658	 0.064076	0.034602
10.479991	 0.064017	0.034765
10.493324	 0.064132	0.034915
10.506658	 0.064749	0.035130
10.519991	 0.066022	0.035487
10.533324	 0.067652	0.035973
10.546658	 0.069048	0.036464
10.559991	 0.069702	0.036761
10.573324	 0.069563	0.036717
10.586658	 0.069019	0.036358
10.599991	 0.068469	0.035871
10.613324	 0.068094	0.035502
10.626657	 0.067891	0.035407
10.639991	 0.067711	0.035531
10.653324	 0.067412	0.035652
10.666657	 0.067010	0.035608
10.679991	 0.066593	0.035403
10.693324	 0.066228	0.035145
10.706657	 0.066078	0.034999
10.719991	 0.066514	0.035136
10.733324	 0.068091	0.035723
10.746657	 0.071143	0.036893
10.759991	 0.075005	0.038431
10.773324	 0.078163	0.039717
10.786657	 0.079809	0.040403
10.799991	 0.081225	0.040991
10.813324	 0.085292	0.042563
10.826657	 0.093801	0.045782
10.839991	 0.104688	0.049879
10.853324	 0.112720	0.052850
10.866657	 0.114226	0.053322
10.879991	 0.110911	0.052025
10.893324	 0.107871	0.050910
10.906657	 0.107931	0.051013
10.919991	 0.109138	0.051509
10.933324	 0.107774	0.050853
10.946657	 0.102400	0.048472
10.959991	 0.094486	0.045120
10.973324	 0.086411	0.041890
10.986657	 0.079796	0.039345
10.999990	 0.075064	0.037527
11.013324	 0.071834	0.036299
11.026657	 0.069677	0.035518
11.039990	 0.068426	0.034988
11.053324	 0.067891	0.034581
11.066657	 0.067709	0.034325
11.079990	 0.067613	0.034181
11.093324	 0.067546	0.034035
11.106657	 0.067522	0.033915
11.119990	 0.067574	0.033890
11.133324	 0.067716	0.033925
11.146657	 0.067838	0.033998
11.159990	 0.067820	0.034107
11.173324	 0.067736	0.034160
11.186657	 0.067749	0.034053
11.199990	 0.067944	0.033862
11.213324	 0.068312	0.033803
11.226657	 0.068820	0.033994
11.239990	 0.069451	0.034316
11.253324	 0.070129	0.034574
11.266657	 0.070677	0.034702
11.279990	 0.071211	0.034841
11.293324	 0.072377	0.035299
11.306657	 0.074675	0.036263
11.319990	 0.077613	0.037461
11.333323	 0.080041	0.038339
11.346657	 0.081411	0.038675
11.359990	 0.082461	0.038866
11.373323	 0.084593	0.039589
11.386657	 0.088386	0.041084
11.399990	 0.092591	0.042756
11.413323	 0.094942	0.043647
11.426657	 0.094176	0.043313
11.439990	 0.091085	0.042116
11.453323	 0.087623	0.040781
11.466657	 0.085141	0.039789
11.479990	 0.083607	0.039080
11.493323	 0.082241	0.038360
11.506657	 0.080394	0.037494
11.519990	 0.077990	0.036526
11.533323	 0.075542	0.035565
11.546657	 0.073600	0.034679
11.559990	 0.072239	0.033887
11.573323	 0.071270	0.033255
11.586657	 0.070624	0.032889
11.599990	 0.070322	0.032767
11.613323	 0.070327	0.032722
11.626657	 0.070445	0.032645
11.639990	 0.070424	0.032538
11.653323	 0.070247	0.032446
11.666656	 0.070211	0.032432
11.679990	 0.070640	0.032523
11.693323	 0.071492	0.032698
11.706656	 0.072339	0.032934
11.719990	 0.072933	0.033136
11.733323	 0.073537	0.033167
11.746656	 0.074444	0.033144
11.759990	 0.075670	0.033426
11.773323	 0.077309	0.034157
11.786656	 0.079467	0.035025
11.799990	 0.081654	0.035582
11.813323	 0.082947	0.035685
11.826656	 0.082910	0.035499
11.839990	 0.081828	0.035142
11.853323	 0.080130	0.034606
11.866656	 0.078137	0.033947
11.879990	 0.076194	0.033269
11.893323	 0.074629	0.032627
11.906656	 0.073615	0.032073
11.919990	 0.073084	0.031659
11.933323	 0.072808	0.031359
11.946656	 0.072649	0.031139
11.959990	 0.072594	0.031037
11.973323	 0.072576	0.031042
11.986656	 0.072493	0.030995
11.999990	 0.072348	0.030802
12.013323	 0.072225	0.030591
12.026656	 0.072247	0.030512
12.039989	 0.072525	0.030554
12.053323	 0.072892	0.030650
12.066656	 0.073009	0.030789
12.079989	 0.072900	0.030936
12.093323	 0.072853	0.031001
12.106656	 0.072919	0.030992
12.119989	 0.073021	0.030946
12.133323	 0.073205	0.030860
12.146656	 0.073448	0.030826
12.159989	 0.073582	0.030899
12.173323	 0.073543	0.030930
12.186656	 0.073458	0.030759
12.199989	 0.073408	0.030436
12.213323	 0.073297	0.030140
12.226656	 0.073081	0.029962
12.239989	 0.072850	0.029812
12.253323	 0.072693	0.029565
12.266656	 0.072660	0.029255
12.279989	 0.072721	0.029017
12.293323	 0.072797	0.028935
12.306656	 0.072937	0.029041
12.319989	 0.073247	0.029304
12.333323	 0.073620	0.029601
12.346656	 0.073884	0.029792
12.359989	 0.074064	0.029811
12.373322	 0.074241	0.029693
12.386656	 0.074422	0.029548
12.399989	 0.074712	0.029470
12.413322	 0.075166	0.029455
12.426656	 0.075531	0.029458
12.439989	 0.075556	0.029466
12.453322	 0.075376	0.029415
12.466656	 0.075209	0.029239
12.479989	 0.074997	0.029004
12.493322	 0.074647	0.028844
12.506656	 0.074294	0.028758
12.519989	 0.074137	0.028634
12.533322	 0.074189	0.028468
12.546656	 0.074273	0.028392
12.559989	 0.074268	0.028412
12.573322	 0.074236	0.028393
12.586656	 0.074235	0.028328
12.599989	 0.074199	0.028321
12.613322	 0.074067	0.028376
12.626656	 0.073976	0.028443
12.639989	 0.074118	0.028490
12.653322	 0.074385	0.028460
12.666656	 0.074496	0.028333
12.679989	 0.074437	0.028223
12.693322	 0.074414	0.028224
12.706656	 0.074517	0.028263
12.719989	 0.074662	0.028242
12.733322	 0.074775	0.028165
12.746655	 0.074972	0.028120
12.759989	 0.075435	0.028199
12.773322	 0.076049	0.028386
12.786655	 0.076491	0.028605
12.799989	 0.076613	0.028793
12.813322	 0.076444	0.028861
12.826655	 0.076062	0.028739
12.839989	 0.075651	0.028509
12.853322	 0.075476	0.028336
12.866655	 0.075604	0.028286
12.879989	 0.075831	0.028332
12.893322	 0.075972	0.028422
12.906655	 0.075997	0.028449
12.919989	 0.075935	0.028328
12.933322	 0.075793	0.028153
12.946655	 0.075546	0.028093
12.959989	 0.075279	0.028139
12.973322	 0.075189	0.028158
12.986655	 0.075344	0.028121
12.999989	 0.075611	0.028105
13.013322	 0.075825	0.028137
13.026655	 0.075874	0.028203
13.039989	 0.075733	0.028284
13.053322	 0.075532	0.028298
13.066655	 0.075430	0.028170
13.079988	 0.075485	0.027966
13.093322	 0.075620	0.027839
13.106655	 0.075731	0.027870
13.119988	 0.075838	0.028032
13.133322	 0.075959	0.028259
13.146655	 0.076028	0.028429
13.159988	 0.076022	0.028418
13.173322	 0.076009	0.028258
13.186655	 0.076059	0.028083
13.199988	 0.076151	0.028011
13.213322	 0.076139	0.028054
13.226655	 0.075993	0.028070
13.239988	 0.075947	0.027977
13.253322	 0.076131	0.027907
13.266655	 0.076342	0.027970
13.279988	 0.076390	0.028085
13.293322	 0.076370	0.028130
13.306655	 0.076407	0.028086
13.319988	 0.076453	0.028022
13.333322	 0.076440	0.027993
13.346655	 0.076342	0.027949
13.359988	 0.076175	0.027829
13.373322	 0.076018	0.027734
13.386655	 0.075927	0.027776
13.399988	 0.075919	0.027848
13.413321	 0.076018	0.027812
13.426655	 0.076177	0.027723
13.439988	 0.076323	0.027703
13.453321	 0.076415	0.027759
13.466655	 0.076391	0.027837
13.479988	 0.076220	0.027883
13.493321	 0.076020	0.027833
13.506655	 0.075959	0.027688
13.519988	 0.076044	0.027539
13.533321	 0.076165	0.027433
13.546655	 0.076249	0.027353
13.559988	 0.076240	0.027329
13.573321	 0.076100	0.027397
13.586655	 0.075958	0.027508
13.599988	 0.076041	0.027588
13.613321	 0.076331	0.027642
13.626655	 0.076529	0.027697
13.639988	 0.076445	0.027739
13.653321	 0.076218	0.027772
13.666655	 0.076061	0.027753
13.679988	 0.076014	0.027619
13.693321	 0.076038	0.027447
13.706655	 0.076134	0.027352
13.719988	 0.076267	0.027325
13.733321	 0.076384	0.027322
13.746655	 0.076455	0.027334
13.759988	 0.076438	0.027316
13.773321	 0.076353	0.027253
13.786654	 0.076305	0.027217
13.799988	 0.076333	0.027246
13.813321	 0.076335	0.027270
13.826654	 0.076223	0.027226
13.839988	 0.076075	0.027140
13.853321	 0.076077	0.027091
13.866654	 0.076297	0.027097
13.879988	 0.076625	0.027128
13.893321	 0.076859	0.027185
13.906654	 0.076824	0.027231
13.919988	 0.076564	0.027167
13.933321	 0.076381	0.026985
13.946654	 0.076486	0.026800
13.959988	 0.076723	0.026726
13.973321	 0.076841	0.026765
13.986654	 0.076780	0.026810
13.999988	 0.076668	0.026802
14.013321	 0.076640	0.026826
14.026654	 0.076692	0.026950
14.039988	 0.076738	0.027091
14.053321	 0.076751	0.027156
14.066654	 0.076719	0.027141
14.079988	 0.076627	0.027066
14.093321	 0.076563	0.026969
14.106654	 0.076632	0.026897
14.119987	 0.076775	0.026861
14.133321	 0.076888	0.026882
14.146654	 0.076986	0.026961
14.159987	 0.077043	0.027022
14.173321	 0.076933	0.027014
14.186654	 0.076701	0.026951
14.199987	 0.076557	0.026846
14.213321	 0.076567	0.026737
14.226654	 0.076639	0.026686
14.239987	 0.076722	0.026707
14.253321	 0.076828	0.026772
14.266654	 0.076923	0.026833
14.279987	 0.076974	0.026825
14.293321	 0.077038	0.026725
14.306654	 0.077139	0.026578
14.319987	 0.077204	0.026450
14.333321	 0.077226	0.026400
14.346654	 0.077301	0.026464
14.359987	 0.077439	0.026568
14.373321	 0.077476	0.026582
14.386654	 0.077306	0.026522
14.399987	 0.077100	0.026499
14.413321	 0.077067	0.026507
14.426654	 0.077136	0.026488
14.439987	 0.077133	0.026468
14.453321	 0.077086	0.026460
14.466654	 0.077151	0.026410
14.479987	 0.077295	0.026336
14.493320	 0.077299	0.026310
14.506654	 0.077113	0.026302
14.519987	 0.076936	0.026241
14.533320	 0.076904	0.026184
14.546654	 0.076955	0.026236
14.559987	 0.077026	0.026363
14.573320	 0.077126	0.026404
14.586654	 0.077278	0.026313
14.599987	 0.077491	0.026234
14.613320	 0.077686	0.026226
14.626654	 0.077774	0.026195
14.639987	 0.077796	0.026146
14.653320	 0.077819	0.026139
14.666654	 0.077788	0.026105
14.679987	 0.077683	0.025999
14.693320	 0.077585	0.025923
14.706654	 0.077467	0.025946
14.719987	 0.077279	0.026035
14.733320	 0.077133	0.026140
14.746654	 0.077119	0.026236
14.759987	 0.077218	0.026301
14.773320	 0.077368	0.026305
14.786654	 0.077447	0.026280
14.799987	 0.077418	0.026243
14.813320	 0.077438	0.026145
14.826653	 0.077576	0.026026
14.839987	 0.077651	0.026031
14.853320	 0.077540	0.026191
14.866653	 0.077421	0.026364
14.879987	 0.077527	0.026417
14.893320	 0.077789	0.026356
14.906653	 0.077973	0.026263
14.919987	 0.077998	0.026162
14.933320	 0.077979	0.026058
14.946653	 0.078005	0.026016
14.959987	 0.077910	0.026036
14.973320	 0.077575	0.026018
14.986653	 0.077303	0.025907
14.999987	 0.077396	0.025777
15.013320	 0.077679	0.025714
15.026653	 0.077896	0.025719
15.039987	 0.078050	0.025788
15.053320	 0.078120	0.025939
15.066653	 0.078065	0.026129
15.079987	 0.078032	0.026258
15.093320	 0.078145	0.026258
15.106653	 0.078315	0.026141
15.119987	 0.078429	0.026007
15.133320	 0.078439	0.025980
15.146653	 0.078324	0.026107
15.159986	 0.078104	0.026237
15.173320	 0.077802	0.026128
15.186653	 0.077482	0.025755
15.199986	 0.077296	0.025328
15.213320	 0.077295	0.024955
15.226653	 0.077330	0.024597
15.239986	 0.077179	0.024238
15.253320	 0.076736	0.023810
15.266653	 0.076147	0.023245
15.279986	 0.075670	0.022682
15.293320	 0.075450	0.022324
15.306653	 0.075473	0.022185
15.319986	 0.075561	0.022151
15.333320	 0.075457	0.022117
15.346653	 0.075129	0.022019
15.359986	 0.074870	0.021897
15.373320	 0.074902	0.021855
15.386653	 0.075102	0.021922
15.399986	 0.075291	0.022050
15.413320	 0.075486	0.022187
15.426653	 0.075745	0.022316
15.439986	 0.075989	0.022448
15.453320	 0.076120	0.022604
15.466653	 0.076213	0.022774
15.479986	 0.076366	0.022883
15.493320	 0.076523	0.022913
15.506653	 0.076624	0.022956
15.519986	 0.076676	0.023087
15.533319	 0.076738	0.023269
15.546653	 0.076910	0.023442
15.559986	 0.077165	0.023614
15.573319	 0.077343	0.023783
15.586653	 0.077410	0.023867
15.599986	 0.077470	0.023843
15.613319	 0.077589	0.023828
15.626653	 0.077749	0.023925
15.639986	 0.077836	0.024100
15.653319	 0.077756	0.024255
15.666653	 0.077643	0.024327
15.679986	 0.077754	0.024332
15.693319	 0.078122	0.024334
15.706653	 0.078479	0.024389
15.719986	 0.078570	0.024498
15.733319	 0.078451	0.024578
15.746653	 0.078378	0.024548
15.759986	 0.078476	0.024418
15.773319	 0.078610	0.024248
15.786653	 0.078609	0.024097
15.799986	 0.078486	0.024014
15.813319	 0.078366	0.024015
15.826653	 0.078333	0.024082
15.839986	 0.078451	0.024175
15.853319	 0.078737	0.024244
15.866652	 0.079015	0.024232
15.879986	 0.079027	0.024120
15.893319	 0.078742	0.023979
15.906652	 0.078380	0.023920
15.919986	 0.078214	0.023979
15.933319	 0.078320	0.024114
15.946652	 0.078527	0.024306
15.959986	 0.078691	0.024504
15.973319	 0.078821	0.024568
15.986652	 0.078955	0.024436
15.999986	 0.079069	0.024219
16.013319	 0.079140	0.024071
16.026653	 0.079209	0.024086
16.039988	 0.079216	0.024241
16.053322	 0.079048	0.024421
16.066656	 0.078833	0.024509
16.079990	 0.078788	0.024445
16.093325	 0.078827	0.024287
16.106659	 0.078785	0.024205
16.119993	 0.078774	0.024295
16.133327	 0.078966	0.024496
16.146662	 0.079275	0.024679
16.159996	 0.079439	0.024789
16.173330	 0.079378	0.024848
16.186665	 0.079319	0.024813
16.199999	 0.079391	0.024616
16.213333	 0.079485	0.024380
16.226667	 0.079651	0.024329
16.240002	 0.080047	0.024507
16.253336	 0.080602	0.024799
16.266670	 0.081221	0.025175
16.280005	 0.082040	0.025722
16.293339	 0.083480	0.026737
16.306673	 0.087094	0.029818
16.320007	 0.095733	0.038205
16.333342	 0.109259	0.052325
16.346676	 0.120067	0.064865
16.360010	 0.118889	0.066577
16.373344	 0.105728	0.057452
16.386679	 0.089076	0.045691
16.400013	 0.075527	0.037309
16.413347	 0.065665	0.032472
16.426682	 0.057841	0.029461
16.440016	 0.051167	0.027473
16.453350	 0.045456	0.026239
16.466684	 0.040632	0.025387
16.480019	 0.036612	0.024634
16.493353	 0.033283	0.023959
16.506687	 0.030490	0.023393
16.520021	 0.028067	0.022832
16.533356	 0.025902	0.022142
16.546690	 0.023990	0.021379
16.560024	 0.022388	0.020692
16.573359	 0.021074	0.020137
16.586693	 0.019938	0.019707
16.600027	 0.018956	0.019357
16.613361	 0.018103	0.018990
16.626696	 0.017267	0.018537
16.640030	 0.016451	0.017977
16.653364	 0.015750	0.017348
16.666698	 0.015149	0.016722
16.680033	 0.014598	0.016102
16.693367	 0.014088	0.015439
16.706701	 0.013545	0.014757
16.720036	 0.012936	0.014114
16.733370	 0.012326	0.013486
16.746704	 0.011721	0.012798
16.760038	 0.011045	0.012032
16.773373	 0.010200	0.011203
16.786707	 0.009178	0.010331
16.800041	 0.008180	0.009499
16.813375	 0.007442	0.008827
16.826710	 0.006931	0.008333
16.840044	 0.006319	0.007889
16.853378	 0.005399	0.007339
16.866713	 0.004344	0.006640
16.880047	 0.003382	0.005862
16.893381	 0.002503	0.005050
16.906715	 0.001632	0.004171
16.920050	 0.000796	0.003255
16.933384	 0.000056	0.002412
16.946718	 -0.000612	0.001689
16.960052	 -0.001291	0.001065
16.973387	 -0.001992	0.000530
16.986721	 -0.002642	0.000041
17.000055	 -0.003227	-0.000480
17.013390	 -0.003776	-0.001044
17.026724	 -0.004234	-0.001572
17.040058	 -0.004524	-0.002044
17.053392	 -0.004725	-0.002516
17.066727	 -0.004987	-0.002999
17.080061	 -0.005340	-0.003426
17.093395	 -0.005686	-0.003744
17.106730	 -0.005894	-0.003957
17.120064	 -0.005972	-0.004100
17.133398	 -0.006039	-0.004222
17.146732	 -0.006104	-0.004341
17.160067	 -0.006072	-0.004430
17.173401	 -0.005902	-0.004464
17.186735	 -0.005565	-0.004404
17.200069	 -0.005053	-0.004212
17.213404	 -0.004530	-0.003962
17.226738	 -0.004182	-0.003776
17.240072	 -0.003934	-0.003572
17.253407	 -0.003591	-0.003224
17.266741	 -0.003155	-0.002830
17.280075	 -0.002753	-0.002492
17.293409	 -0.002383	-0.002162
17.306744	 -0.001982	-0.001823
17.320078	 -0.001557	-0.001523
17.333412	 -0.001128	-0.001266
17.346746	 -0.000762	-0.000994
17.360081	 -0.000517	-0.000648
17.373415	 -0.000301	-0.000250
17.386749	 -0.000025	0.000133
17.400084	 0.000229	0.000497
17.413418	 0.000425	0.000829
17.426752	 0.000678	0.001101
17.440086	 0.001020	0.001357
17.453421	 0.001398	0.001593
17.466755	 0.001771	0.001697
17.480089	 0.002057	0.001674
17.493423	 0.002186	0.001702
17.506758	 0.002200	0.001879
17.520092	 0.002196	0.002103
17.533426	 0.002221	0.002231
17.546761	 0.002293	0.002242
17.560095	 0.002393	0.002260
17.573429	 0.002458	0.002377
17.586763	 0.002465	0.002521
17.600098	 0.002504	0.002570
17.613432	 0.002660	0.002513
17.626766	 0.002838	0.002445
17.640100	 0.002901	0.002431
17.653435	 0.002881	0.002469
17.666769	 0.002893	0.002592
17.680103	 0.003001	0.002781
17.693438	 0.003186	0.002871
17.706772	 0.003335	0.002793
17.720106	 0.003359	0.002657
17.733440	 0.003271	0.002550
17.746775	 0.003111	0.002479
17.760109	 0.002948	0.002444
17.773443	 0.002913	0.002459
17.786777	 0.003068	0.002529
17.800112	 0.003288	0.002642
17.813446	 0.003374	0.002791
17.826780	 0.003295	0.002947
17.840115	 0.003181	0.003014
17.853449	 0.003097	0.002927
17.866783	 0.003052	0.002760
17.880117	 0.003066	0.002614
17.893452	 0.003101	0.002488
17.906786	 0.003083	0.002403
17.920120	 0.002984	0.002454
17.933455	 0.002859	0.002640
17.946789	 0.002835	0.002865
17.960123	 0.002983	0.003068
17.973457	 0.003209	0.003182
17.986792	 0.003348	0.003167
18.000126	 0.003312	0.003099
18.013460	 0.003177	0.003076
18.026794	 0.003140	0.003090
18.040129	 0.003305	0.003080
18.053463	 0.003519	0.003039
18.066797	 0.003597	0.003014
18.080132	 0.003583	0.003036
18.093466	 0.003587	0.003059
18.106800	 0.003557	0.003016
18.120134	 0.003433	0.002957
18.133469	 0.003313	0.002980
18.146803	 0.003295	0.003041
18.160137	 0.003323	0.003055
18.173471	 0.003331	0.003066
18.186806	 0.003301	0.003092
18.200140	 0.003195	0.003022
18.213474	 0.003056	0.002868
18.226809	 0.003003	0.002833
18.240143	 0.003052	0.003019
18.253477	 0.003147	0.003283
18.266811	 0.003301	0.003442
18.280146	 0.003465	0.003456
18.293480	 0.003522	0.003390
18.306814	 0.003523	0.003313
18.320148	 0.003595	0.003242
18.333483	 0.003664	0.003169
18.346817	 0.003649	0.003128
18.360151	 0.003674	0.003155
18.373486	 0.003779	0.003226
18.386820	 0.003824	0.003282
18.400154	 0.003794	0.003253
18.413488	 0.003774	0.003110
18.426823	 0.003742	0.002954
18.440157	 0.003631	0.002909
18.453491	 0.003462	0.002948
18.466825	 0.003390	0.002960
18.480160	 0.003531	0.002945
18.493494	 0.003797	0.002986
18.506828	 0.004034	0.003080
18.520163	 0.004165	0.003118
18.533497	 0.004175	0.003034
18.546831	 0.004083	0.002884
18.560165	 0.003959	0.002804
18.573500	 0.003870	0.002892
18.586834	 0.003804	0.003100
18.600168	 0.003749	0.003250
18.613503	 0.003760	0.003233
18.626837	 0.003854	0.003153
18.640171	 0.003947	0.003167
18.653505	 0.003937	0.003275
18.666840	 0.003794	0.003363
18.680174	 0.003585	0.003358
18.693508	 0.003442	0.003307
18.706842	 0.003453	0.003272
18.720177	 0.003560	0.003240
18.733511	 0.003646	0.003190
18.746845	 0.003694	0.003129
18.760180	 0.003754	0.003092
18.773514	 0.003797	0.003098
18.786848	 0.003780	0.003098
18.800182	 0.003734	0.003082
18.813517	 0.003703	0.003144
18.826851	 0.003733	0.003291
18.840185	 0.003830	0.003403
18.853519	 0.003896	0.003403
18.866854	 0.003852	0.003300
18.880188	 0.003734	0.003133
18.893522	 0.003630	0.002989
18.906857	 0.003648	0.002959
18.920191	 0.003819	0.003069
18.933525	 0.004001	0.003259
18.946859	 0.004044	0.003426
18.960194	 0.003989	0.003500
18.973528	 0.003989	0.003450
18.986862	 0.004073	0.003296
19.000196	 0.004089	0.003108
19.013531	 0.003949	0.002973
19.026865	 0.003811	0.002961
19.040199	 0.003805	0.003065
19.053534	 0.003811	0.003198
19.066868	 0.003744	0.003314
19.080202	 0.003738	0.003424
19.093536	 0.003868	0.003502
19.106871	 0.004032	0.003527
19.120205	 0.004151	0.003501
19.133539	 0.004237	0.003417
19.146873	 0.004285	0.003310
19.160208	 0.004244	0.003234
19.173542	 0.004108	0.003198
19.186876	 0.003916	0.003211
19.200211	 0.003756	0.003293
19.213545	 0.003780	0.003372
19.226879	 0.003984	0.003345
19.240213	 0.004097	0.003234
19.253548	 0.003924	0.003159
19.266882	 0.003609	0.003186
19.280216	 0.003360	0.003268
19.293550	 0.003295	0.003354
19.306885	 0.003482	0.003460
19.320219	 0.003754	0.003542
19.333553	 0.003822	0.003479
19.346888	 0.003677	0.003264
19.360222	 0.003553	0.003085
19.373556	 0.003569	0.003097
19.386890	 0.003680	0.003214
19.400225	 0.003835	0.003302
19.413559	 0.003965	0.003334
19.426893	 0.003985	0.003311
19.440228	 0.003900	0.003278
19.453562	 0.003774	0.003336
19.466896	 0.003619	0.003503
19.480230	 0.003470	0.003660
19.493565	 0.003425	0.003687
19.506899	 0.003533	0.003594
19.520233	 0.003746	0.003467
19.533567	 0.003948	0.003354
19.546902	 0.004030	0.003301
19.560236	 0.003985	0.003339
19.573570	 0.003902	0.003391
19.586905	 0.003843	0.003353
19.600239	 0.003803	0.003251
19.613573	 0.003774	0.003189
19.626907	 0.003805	0.003211
19.640242	 0.003877	0.003279
19.653576	 0.003838	0.003327
19.666910	 0.003631	0.003309
19.680244	 0.003411	0.003221
19.693579	 0.003306	0.003119
19.706913	 0.003316	0.003102
19.720247	 0.003439	0.003180
19.733582	 0.003680	0.003231
19.746916	 0.003974	0.003167
19.760250	 0.004173	0.003046
19.773584	 0.004143	0.002971
19.786919	 0.003954	0.002956
19.800253	 0.003799	0.002932
19.813587	 0.003747	0.002869
19.826921	 0.003792	0.002843
19.840256	 0.003895	0.002909
19.853590	 0.003937	0.002998
19.866924	 0.003915	0.003024
19.880259	 0.003958	0.002983
19.893593	 0.004023	0.002947
19.906927	 0.003933	0.002979
19.920261	 0.003693	0.003080
19.933596	 0.003534	0.003181
19.946930	 0.003573	0.003231
19.960264	 0.003677	0.003291
19.973598	 0.003735	0.003408
19.986933	 0.003792	0.003498

*------------------------ End of raw data
Results for Channel	1	=	242.00	nm
Title:	Report Title
Run File:	C:\HPLC\PET 2025\2025.01.13\bm31_60c_np.run
--------------
Injection Info
--------------
Method:	C:\METODOS EQUIPO 2 2023-2024\20241201 PET_Calibrado TPA MHET BHET DIMER.mth
Sample:	BM31_60C_np
Injection Date:	Tue Jan 14 01:33:20 2025
Manual injection
Operator:	Paloma
Instrument:	3
Notes:	
---------
Misc Info
---------
Workstation:	HPLC
Bus Address:	44
Run Time:	0.000	to	20.000	min.
-----------
Recalc Info
-----------
Recalc Method:	C:\METODOS EQUIPO 2 2023-2024\20241201 PET_Calibrado TPA MHET BHET DIMER.mth
Recalc Date:	Tue Jan 14 01:53:23 2025
Operator:	Paloma
Instrument:	3
Notes:	
Sample Rate:	5.000 Hz.
Measurement Type:	1 = Area
Calculation Type:	4 = ExtStd
Normalize Results:	No
------------------------
Peak Info for Channel 1
------------------------
4 Peaks (tR	Timeoffset	RRT	Sepcode	Width	Counts	Result	Name)
6.028	-0.002	0.0000	BB	17.20	1827842	18.130774	TPA (uM)
7.027	-0.032	0.0000	BB	4.98	6888290	132.556915	MHET (uM)
7.330	-0.023	0.0000	BB	5.16	3072775	37.277771	BHET (uM)
9.001	-0.109	0.0000	BB	6.34	11699401	230.937286	DIMER (uM)

Results for Channel	2	=	260.00	nm
Title:	Report Title
Run File:	C:\HPLC\PET 2025\2025.01.13\bm31_60c_np.run
--------------
Injection Info
--------------
Method:	C:\METODOS EQUIPO 2 2023-2024\20241201 PET_Calibrado TPA MHET BHET DIMER.mth
Sample:	BM31_60C_np
Injection Date:	Tue Jan 14 01:33:20 2025
Manual injection
Operator:	Paloma
Instrument:	3
Notes:	
---------
Misc Info
---------
Workstation:	HPLC
Bus Address:	44
Run Time:	0.000	to	20.000	min.
-----------
Recalc Info
-----------
Recalc Method:	C:\METODOS EQUIPO 2 2023-2024\20241201 PET_Calibrado TPA MHET BHET DIMER.mth
Recalc Date:	Tue Jan 14 01:53:23 2025
Operator:	Paloma
Instrument:	3
Notes:	
Sample Rate:	5.000 Hz.
Measurement Type:	1 = Area
Calculation Type:	4 = ExtStd
Normalize Results:	No
------------------------
Peak Info for Channel 2
------------------------
29 Peaks (tR	Timeoffset	RRT	Sepcode	Width	Counts	Result	Name)
0.116	0.000	0.0000	BB	6.54	71088	0.000000	
0.819	0.000	0.0000	BV	3.04	95692	0.000000	
0.953	0.000	0.0000	VV	12.30	636342	0.000000	
1.053	0.000	0.0000	VV	3.04	2613939	0.000000	
1.442	0.000	0.0000	VP	4.34	7089507	0.000000	
1.656	0.000	0.0000	PP	0.00	185272	0.000000	
1.947	0.000	0.0000	PV	0.00	3968069	0.000000	
2.180	0.000	0.0000	VV	0.00	762973	0.000000	
2.294	0.000	0.0000	VV	0.00	382757	0.000000	
2.392	0.000	0.0000	VB	0.00	216207	0.000000	
2.555	0.000	0.0000	BB	0.00	28891	0.000000	
2.662	0.000	0.0000	BB	0.00	7757	0.000000	
3.136	0.012	0.0000	BB	6.24	29659	0.605923	DHBA uM
3.267	0.000	0.0000	BB	19.12	16530	0.000000	
3.633	0.000	0.0000	BB	0.00	8271	0.000000	
3.781	0.000	0.0000	BB	6.98	38427	0.000000	
3.938	0.000	0.0000	BB	3.56	22290	0.000000	
4.172	0.000	0.0000	BB	0.00	17071	0.000000	
17.696	0.000	0.0000	BV	34.96	756988	0.000000	
17.841	0.000	0.0000	VV	0.00	281205	0.000000	
17.983	0.000	0.0000	VV	0.00	564656	0.000000	
18.279	0.000	0.0000	VV	0.00	211441	0.000000	
18.393	0.000	0.0000	VV	0.00	137884	0.000000	
18.520	0.000	0.0000	VV	0.00	140425	0.000000	
18.849	0.000	0.0000	VV	0.00	353370	0.000000	
18.963	0.000	0.0000	VV	0.00	88480	0.000000	
19.108	0.000	0.0000	VV	0.00	93732	0.000000	
19.327	0.000	0.0000	VV	0.00	71331	0.000000	
19.492	0.000	0.0000	VB	0.00	31721	0.000000	
