# Supplementary material for: Engineering Escherichia coli for polyethylene terephthalate powder biodegradation via recoding of an outer membrane protein
Source: iScience. 2026 Jan 2;29(2):114621. doi: 10.1016/j.isci.2025.114621 (PMC12860643; doi:10.1016/j.isci.2025.114621)
Supplement: Data S2. Raw HPLC and UHPLC-MS data — (A) Unprocessed HPLC data files supporting Figures 4, S3, S5, Tables 1 and S4. Files are provided in.txt format corresponding to the data extracted with Varian ProStar software (Varian Inc., Palo Alto, California, USA). Each file contains absorbance values (in arbitrary units) recorded over time under the analytical conditions described in STAR Methods. (B) Raw UHPLC-MS files supporting Figure S4. The chromatograms and mass spectrometry data can be analyzed with the software MassLynx V4.1 (Waters) to obtain the mass spectra of the oligomers TET and TETE. Analytical conditions described in STAR Methods. (A and B) The unprocessed HPLC and UHPLC-MS files have been deposited at Zenodo under the identifier https://zenodo.org/records/17578239. [file mmc5.zip › Data S2/A. HPLC/Figure S3/FliDm nPET 60_2.TXT]

File	C:\HPLC\PET 2025\2025.01.13\bm31_60c_np002.run	Filetype	63
WTOASCII Parameters:	C:\star\WTOASCII.TXT
 2 channels
   Channel	 1	242.00	nm	in AU
   Channel	 2	260.00	nm	in AU
Base rate 5.0000 Hz	Bunch 2	Effective rate 5.00000 Hz.	T = 0.003333 min.
6000 points	from	0.000	to	20.000	minutes
Sampling every 4 point(s)
Printing points from	0.000	to	20.000 min, point 0 to 5999
Channels	1	to	2
0.000000	 0.000000	0.000000
0.013333	 -0.000312	-0.000315
0.026667	 -0.000239	-0.000404
0.040000	 0.000079	-0.000208
0.053333	 0.000291	0.000120
0.066667	 0.000327	0.000438
0.080000	 0.000329	0.000672
0.093333	 0.000403	0.000783
0.106667	 0.000585	0.000813
0.120000	 0.000879	0.000877
0.133333	 0.001198	0.000982
0.146667	 0.001338	0.000995
0.160000	 0.001122	0.000827
0.173333	 0.000702	0.000574
0.186667	 0.000479	0.000419
0.200000	 0.000628	0.000416
0.213333	 0.000899	0.000476
0.226667	 0.001001	0.000524
0.240000	 0.000894	0.000569
0.253333	 0.000709	0.000671
0.266667	 0.000601	0.000822
0.280000	 0.000626	0.000925
0.293333	 0.000786	0.000983
0.306667	 0.001051	0.001104
0.320000	 0.001261	0.001282
0.333333	 0.001279	0.001381
0.346667	 0.001188	0.001372
0.360000	 0.001174	0.001385
0.373333	 0.001345	0.001479
0.386667	 0.001625	0.001575
0.400000	 0.001772	0.001605
0.413333	 0.001663	0.001564
0.426667	 0.001452	0.001457
0.440000	 0.001287	0.001332
0.453333	 0.001181	0.001295
0.466666	 0.001145	0.001362
0.480000	 0.001197	0.001378
0.493333	 0.001236	0.001277
0.506666	 0.001069	0.001213
0.520000	 0.000730	0.001251
0.533333	 0.000551	0.001253
0.546666	 0.000701	0.001123
0.560000	 0.000920	0.000964
0.573333	 0.000959	0.000921
0.586666	 0.000877	0.001013
0.600000	 0.000788	0.001153
0.613333	 0.000708	0.001227
0.626666	 0.000696	0.001240
0.640000	 0.000788	0.001296
0.653333	 0.000861	0.001357
0.666666	 0.000830	0.001289
0.680000	 0.000747	0.001143
0.693333	 0.000665	0.001107
0.706666	 0.000632	0.001202
0.720000	 0.000681	0.001275
0.733333	 0.000726	0.001241
0.746666	 0.000728	0.001195
0.760000	 0.000820	0.001234
0.773333	 0.001080	0.001302
0.786666	 0.001392	0.001323
0.800000	 0.001605	0.001287
0.813333	 0.001605	0.001186
0.826666	 0.001395	0.001042
0.839999	 0.001190	0.000957
0.853333	 0.001155	0.001015
0.866666	 0.001209	0.001152
0.879999	 0.001259	0.001248
0.893333	 0.001317	0.001290
0.906666	 0.001312	0.001297
0.919999	 0.001158	0.001266
0.933333	 0.000982	0.001254
0.946666	 0.000927	0.001307
0.959999	 0.000909	0.001332
0.973333	 0.000814	0.001274
0.986666	 0.000713	0.001226
0.999999	 0.000689	0.001229
1.013333	 0.000675	0.001223
1.026666	 0.000618	0.001203
1.039999	 0.000590	0.001202
1.053333	 0.000644	0.001215
1.066666	 0.000725	0.001216
1.079999	 0.000750	0.001172
1.093333	 0.000697	0.001122
1.106666	 0.000569	0.001147
1.119999	 0.000400	0.001238
1.133333	 0.000310	0.001286
1.146666	 0.000383	0.001221
1.159999	 0.000566	0.001119
1.173333	 0.000757	0.001109
1.186666	 0.000861	0.001213
1.199999	 0.000817	0.001322
1.213333	 0.000660	0.001362
1.226666	 0.000543	0.001398
1.239999	 0.000627	0.001476
1.253332	 0.000871	0.001495
1.266666	 0.001075	0.001440
1.279999	 0.001113	0.001452
1.293332	 0.000998	0.001478
1.306666	 0.000844	0.001329
1.319999	 0.000820	0.001102
1.333332	 0.000951	0.001075
1.346666	 0.001048	0.001265
1.359999	 0.001044	0.001464
1.373332	 0.002117	0.002130
1.386666	 0.011932	0.007337
1.399999	 0.047725	0.024973
1.413332	 0.119091	0.055765
1.426666	 0.206005	0.084952
1.439999	 0.273111	0.096278
1.453332	 0.304468	0.089135
1.466666	 0.308205	0.072859
1.479999	 0.297178	0.053442
1.493332	 0.279309	0.032578
1.506666	 0.259006	0.012062
1.519999	 0.239158	-0.005283
1.533332	 0.221674	-0.017309
1.546666	 0.207310	-0.023915
1.559999	 0.195561	-0.026620
1.573332	 0.185185	-0.027234
1.586666	 0.175156	-0.026996
1.599999	 0.165212	-0.026415
1.613332	 0.155558	-0.025530
1.626665	 0.146298	-0.024324
1.639999	 0.137167	-0.023046
1.653332	 0.127749	-0.022236
1.666665	 0.117987	-0.022357
1.679999	 0.108237	-0.023389
1.693332	 0.098820	-0.024846
1.706665	 0.089926	-0.026163
1.719999	 0.081801	-0.026968
1.733332	 0.074606	-0.027086
1.746665	 0.068220	-0.026513
1.759999	 0.062364	-0.025331
1.773332	 0.056866	-0.023476
1.786665	 0.051755	-0.020826
1.799999	 0.047063	-0.017548
1.813332	 0.042717	-0.014011
1.826665	 0.038721	-0.010425
1.839999	 0.035167	-0.006826
1.853332	 0.032022	-0.003305
1.866665	 0.029160	-0.000093
1.879999	 0.026482	0.002525
1.893332	 0.023936	0.004397
1.906665	 0.021561	0.005652
1.919999	 0.019430	0.006514
1.933332	 0.017490	0.007027
1.946665	 0.015586	0.007134
1.959998	 0.013696	0.006875
1.973332	 0.011970	0.006347
1.986665	 0.010502	0.005664
1.999998	 0.009183	0.004981
2.013332	 0.007894	0.004403
2.026665	 0.006724	0.003881
2.039999	 0.005810	0.003332
2.053332	 0.005085	0.002807
2.066665	 0.004398	0.002394
2.079998	 0.003770	0.002102
2.093332	 0.003319	0.001919
2.106665	 0.002970	0.001804
2.119998	 0.002565	0.001686
2.133332	 0.002209	0.001539
2.146665	 0.002088	0.001424
2.159998	 0.002136	0.001384
2.173332	 0.002151	0.001361
2.186665	 0.002069	0.001320
2.199998	 0.001980	0.001307
2.213332	 0.001971	0.001358
2.226665	 0.002014	0.001471
2.239998	 0.002067	0.001565
2.253332	 0.002160	0.001516
2.266665	 0.002266	0.001311
2.279998	 0.002311	0.001085
2.293332	 0.002330	0.000974
2.306665	 0.002325	0.000982
2.319998	 0.002142	0.001030
2.333332	 0.001772	0.001100
2.346665	 0.001453	0.001217
2.359998	 0.001345	0.001313
2.373332	 0.001393	0.001288
2.386665	 0.001514	0.001169
2.399998	 0.001633	0.001090
2.413332	 0.001605	0.001122
2.426665	 0.001352	0.001189
2.439998	 0.001072	0.001200
2.453331	 0.000994	0.001168
2.466665	 0.001025	0.001130
2.479998	 0.000925	0.001071
2.493331	 0.000736	0.000991
2.506665	 0.000711	0.000946
2.519998	 0.000854	0.000938
2.533331	 0.000923	0.000873
2.546665	 0.000878	0.000708
2.559998	 0.000894	0.000543
2.573331	 0.001003	0.000508
2.586665	 0.001118	0.000647
2.599998	 0.001225	0.000854
2.613331	 0.001314	0.000950
2.626665	 0.001364	0.000936
2.639998	 0.001418	0.000989
2.653331	 0.001517	0.001165
2.666665	 0.001563	0.001366
2.679998	 0.001436	0.001496
2.693331	 0.001228	0.001493
2.706665	 0.001123	0.001387
2.719998	 0.001135	0.001295
2.733331	 0.001135	0.001258
2.746665	 0.001036	0.001215
2.759998	 0.000905	0.001157
2.773331	 0.000936	0.001119
2.786664	 0.001196	0.001122
2.799998	 0.001474	0.001198
2.813331	 0.001542	0.001310
2.826664	 0.001461	0.001352
2.839998	 0.001438	0.001385
2.853331	 0.001513	0.001549
2.866664	 0.001552	0.001754
2.879998	 0.001466	0.001796
2.893331	 0.001314	0.001669
2.906664	 0.001204	0.001538
2.919998	 0.001192	0.001491
2.933331	 0.001250	0.001485
2.946664	 0.001301	0.001500
2.959998	 0.001284	0.001560
2.973331	 0.001239	0.001619
2.986664	 0.001270	0.001609
2.999998	 0.001387	0.001558
3.013331	 0.001491	0.001504
3.026664	 0.001493	0.001425
3.039998	 0.001432	0.001320
3.053331	 0.001431	0.001243
3.066664	 0.001502	0.001259
3.079998	 0.001505	0.001360
3.093331	 0.001389	0.001446
3.106664	 0.001286	0.001456
3.119998	 0.001278	0.001427
3.133331	 0.001264	0.001373
3.146664	 0.001126	0.001256
3.159997	 0.000934	0.001117
3.173331	 0.000883	0.001053
3.186664	 0.001024	0.001058
3.199997	 0.001208	0.001085
3.213331	 0.001303	0.001171
3.226664	 0.001289	0.001313
3.239997	 0.001215	0.001413
3.253331	 0.001182	0.001399
3.266664	 0.001238	0.001267
3.279997	 0.001321	0.001128
3.293331	 0.001368	0.001140
3.306664	 0.001406	0.001267
3.319997	 0.001467	0.001374
3.333331	 0.001507	0.001467
3.346664	 0.001493	0.001589
3.359997	 0.001456	0.001664
3.373331	 0.001385	0.001619
3.386664	 0.001258	0.001512
3.399997	 0.001174	0.001458
3.413331	 0.001184	0.001478
3.426664	 0.001243	0.001508
3.439997	 0.001310	0.001513
3.453331	 0.001316	0.001492
3.466664	 0.001227	0.001423
3.479997	 0.001168	0.001296
3.493330	 0.001240	0.001185
3.506664	 0.001343	0.001205
3.519997	 0.001365	0.001351
3.533330	 0.001370	0.001449
3.546664	 0.001454	0.001401
3.559997	 0.001551	0.001341
3.573330	 0.001543	0.001396
3.586664	 0.001485	0.001491
3.599997	 0.001520	0.001483
3.613330	 0.001609	0.001364
3.626664	 0.001576	0.001276
3.639997	 0.001413	0.001342
3.653330	 0.001277	0.001500
3.666664	 0.001223	0.001607
3.679997	 0.001200	0.001630
3.693330	 0.001208	0.001613
3.706664	 0.001245	0.001541
3.719997	 0.001295	0.001412
3.733330	 0.001382	0.001330
3.746664	 0.001536	0.001365
3.759997	 0.001691	0.001480
3.773330	 0.001708	0.001615
3.786664	 0.001567	0.001691
3.799997	 0.001374	0.001611
3.813330	 0.001190	0.001405
3.826663	 0.001042	0.001215
3.839997	 0.001027	0.001126
3.853330	 0.001141	0.001164
3.866663	 0.001187	0.001315
3.879997	 0.001125	0.001477
3.893330	 0.001196	0.001525
3.906663	 0.001460	0.001446
3.919997	 0.001646	0.001363
3.933330	 0.001655	0.001433
3.946663	 0.001636	0.001624
3.959997	 0.001616	0.001734
3.973330	 0.001500	0.001674
3.986663	 0.001330	0.001567
3.999997	 0.001217	0.001520
4.013330	 0.001164	0.001501
4.026663	 0.001137	0.001440
4.039997	 0.001141	0.001304
4.053330	 0.001179	0.001127
4.066663	 0.001254	0.001039
4.079997	 0.001345	0.001112
4.093330	 0.001425	0.001260
4.106663	 0.001488	0.001389
4.119997	 0.001497	0.001466
4.133330	 0.001450	0.001458
4.146663	 0.001463	0.001383
4.159997	 0.001565	0.001338
4.173330	 0.001612	0.001392
4.186663	 0.001553	0.001473
4.199996	 0.001511	0.001484
4.213330	 0.001533	0.001470
4.226663	 0.001506	0.001526
4.239996	 0.001365	0.001657
4.253330	 0.001217	0.001780
4.266663	 0.001245	0.001791
4.279996	 0.001458	0.001668
4.293330	 0.001634	0.001531
4.306663	 0.001680	0.001514
4.319996	 0.001720	0.001595
4.333330	 0.001764	0.001618
4.346663	 0.001696	0.001516
4.359996	 0.001516	0.001381
4.373330	 0.001360	0.001304
4.386663	 0.001341	0.001306
4.399996	 0.001406	0.001354
4.413330	 0.001386	0.001409
4.426663	 0.001260	0.001447
4.439996	 0.001193	0.001471
4.453330	 0.001243	0.001522
4.466663	 0.001288	0.001640
4.479996	 0.001299	0.001799
4.493330	 0.001406	0.001893
4.506663	 0.001589	0.001842
4.519996	 0.001639	0.001700
4.533329	 0.001533	0.001604
4.546663	 0.001413	0.001595
4.559996	 0.001288	0.001562
4.573329	 0.001130	0.001419
4.586663	 0.001049	0.001273
4.599996	 0.001136	0.001266
4.613329	 0.001322	0.001393
4.626663	 0.001480	0.001555
4.639996	 0.001545	0.001677
4.653329	 0.001529	0.001724
4.666663	 0.001508	0.001689
4.679996	 0.001561	0.001634
4.693329	 0.001624	0.001663
4.706663	 0.001591	0.001746
4.719996	 0.001516	0.001713
4.733329	 0.001450	0.001515
4.746663	 0.001338	0.001314
4.759996	 0.001222	0.001245
4.773329	 0.001220	0.001234
4.786663	 0.001332	0.001164
4.799996	 0.001454	0.001084
4.813329	 0.001461	0.001130
4.826663	 0.001336	0.001337
4.839996	 0.001255	0.001568
4.853329	 0.001351	0.001635
4.866663	 0.001495	0.001491
4.879996	 0.001496	0.001304
4.893329	 0.001359	0.001284
4.906662	 0.001229	0.001433
4.919996	 0.001194	0.001551
4.933329	 0.001178	0.001513
4.946662	 0.001122	0.001408
4.959996	 0.001165	0.001350
4.973329	 0.001411	0.001336
4.986662	 0.001686	0.001327
4.999996	 0.001761	0.001305
5.013329	 0.001600	0.001274
5.026662	 0.001291	0.001280
5.039996	 0.000952	0.001304
5.053329	 0.000719	0.001240
5.066662	 0.000718	0.001111
5.079996	 0.000934	0.001101
5.093329	 0.001167	0.001252
5.106662	 0.001261	0.001364
5.119996	 0.001285	0.001301
5.133329	 0.001361	0.001200
5.146662	 0.001467	0.001226
5.159996	 0.001543	0.001312
5.173329	 0.001545	0.001324
5.186662	 0.001413	0.001338
5.199996	 0.001239	0.001481
5.213329	 0.001197	0.001666
5.226662	 0.001304	0.001729
5.239995	 0.001501	0.001712
5.253329	 0.001662	0.001734
5.266662	 0.001566	0.001730
5.279995	 0.001238	0.001608
5.293329	 0.001001	0.001503
5.306662	 0.001045	0.001565
5.319995	 0.001290	0.001706
5.333329	 0.001524	0.001793
5.346662	 0.001538	0.001841
5.359995	 0.001333	0.001835
5.373329	 0.001143	0.001662
5.386662	 0.001127	0.001406
5.399995	 0.001266	0.001296
5.413329	 0.001525	0.001352
5.426662	 0.001788	0.001462
5.439995	 0.001835	0.001599
5.453329	 0.001651	0.001764
5.466662	 0.001510	0.001906
5.479995	 0.001526	0.001924
5.493329	 0.001575	0.001750
5.506662	 0.001585	0.001526
5.519995	 0.001526	0.001478
5.533329	 0.001428	0.001582
5.546662	 0.001476	0.001660
5.559995	 0.001758	0.001702
5.573328	 0.002100	0.001737
5.586662	 0.002313	0.001681
5.599995	 0.002421	0.001561
5.613328	 0.002556	0.001537
5.626662	 0.002781	0.001646
5.639995	 0.003023	0.001746
5.653328	 0.003187	0.001754
5.666662	 0.003335	0.001765
5.679995	 0.003584	0.001902
5.693328	 0.003872	0.002123
5.706662	 0.004061	0.002341
5.719995	 0.004197	0.002591
5.733328	 0.004456	0.002945
5.746662	 0.004960	0.003381
5.759995	 0.005660	0.003812
5.773328	 0.006359	0.004121
5.786662	 0.006925	0.004273
5.799995	 0.007362	0.004369
5.813328	 0.007677	0.004519
5.826662	 0.007897	0.004752
5.839995	 0.008219	0.005062
5.853328	 0.008870	0.005434
5.866662	 0.009821	0.005914
5.879995	 0.010892	0.006567
5.893328	 0.012071	0.007350
5.906662	 0.013487	0.008149
5.919995	 0.015205	0.008955
5.933328	 0.017099	0.009837
5.946661	 0.018880	0.010788
5.959995	 0.020355	0.011689
5.973328	 0.021538	0.012415
5.986661	 0.022432	0.012923
5.999995	 0.022994	0.013240
6.013328	 0.023285	0.013430
6.026661	 0.023427	0.013540
6.039995	 0.023413	0.013566
6.053328	 0.023120	0.013499
6.066661	 0.022523	0.013378
6.079995	 0.021870	0.013251
6.093328	 0.021464	0.013156
6.106661	 0.021248	0.013110
6.119995	 0.020886	0.013069
6.133328	 0.020272	0.012978
6.146661	 0.019647	0.012887
6.159995	 0.019184	0.012887
6.173328	 0.018844	0.012942
6.186661	 0.018598	0.012930
6.199995	 0.018489	0.012809
6.213328	 0.018478	0.012676
6.226661	 0.018421	0.012652
6.239995	 0.018257	0.012736
6.253328	 0.018077	0.012857
6.266661	 0.017975	0.012976
6.279994	 0.017913	0.013056
6.293328	 0.017832	0.013055
6.306661	 0.017796	0.013024
6.319994	 0.017895	0.013071
6.333328	 0.018126	0.013244
6.346661	 0.018381	0.013520
6.359994	 0.018508	0.013786
6.373328	 0.018504	0.013868
6.386661	 0.018569	0.013737
6.399994	 0.018849	0.013591
6.413328	 0.019218	0.013661
6.426661	 0.019406	0.013983
6.439994	 0.019388	0.014357
6.453328	 0.019450	0.014595
6.466661	 0.019743	0.014718
6.479994	 0.020078	0.014813
6.493328	 0.020271	0.014875
6.506661	 0.020325	0.014896
6.519994	 0.020364	0.014914
6.533328	 0.020501	0.014931
6.546661	 0.020715	0.014904
6.559994	 0.020908	0.014860
6.573328	 0.021036	0.014870
6.586661	 0.021107	0.014929
6.599994	 0.021179	0.015008
6.613328	 0.021263	0.015126
6.626661	 0.021289	0.015280
6.639994	 0.021335	0.015452
6.653327	 0.021559	0.015628
6.666661	 0.021866	0.015765
6.679994	 0.022010	0.015847
6.693327	 0.021936	0.015928
6.706661	 0.021853	0.016057
6.719994	 0.022022	0.016218
6.733327	 0.022442	0.016385
6.746661	 0.022848	0.016532
6.759994	 0.023076	0.016621
6.773327	 0.023220	0.016640
6.786661	 0.023475	0.016687
6.799994	 0.023927	0.016868
6.813327	 0.024390	0.017099
6.826661	 0.024576	0.017227
6.839994	 0.024493	0.017248
6.853327	 0.024443	0.017225
6.866661	 0.024613	0.017209
6.879994	 0.024941	0.017243
6.893327	 0.025256	0.017298
6.906661	 0.025413	0.017297
6.919994	 0.025443	0.017267
6.933327	 0.025916	0.017506
6.946661	 0.029368	0.019126
6.959994	 0.042186	0.024731
6.973327	 0.071476	0.037115
6.986660	 0.114556	0.055054
6.999994	 0.153921	0.071368
7.013327	 0.170172	0.078164
7.026660	 0.159301	0.073775
7.039994	 0.132642	0.062801
7.053327	 0.103634	0.050775
7.066660	 0.079428	0.040702
7.079994	 0.061511	0.033292
7.093327	 0.048952	0.028215
7.106660	 0.040566	0.024887
7.119994	 0.035470	0.022809
7.133327	 0.032775	0.021630
7.146660	 0.031521	0.021098
7.159994	 0.030984	0.020943
7.173327	 0.030748	0.020875
7.186660	 0.030581	0.020753
7.199994	 0.030376	0.020639
7.213327	 0.030216	0.020628
7.226660	 0.030270	0.020693
7.239994	 0.030663	0.020872
7.253327	 0.032434	0.021744
7.266660	 0.039171	0.024906
7.279994	 0.055058	0.032138
7.293327	 0.077843	0.042492
7.306660	 0.096392	0.051013
7.319993	 0.100517	0.052926
7.333327	 0.091012	0.048447
7.346660	 0.076271	0.041524
7.359993	 0.062909	0.035293
7.373327	 0.052784	0.030545
7.386660	 0.045454	0.027095
7.399993	 0.040270	0.024740
7.413327	 0.036846	0.023220
7.426660	 0.034816	0.022261
7.439993	 0.033710	0.021773
7.453327	 0.033277	0.021752
7.466660	 0.033666	0.022177
7.479993	 0.035082	0.023020
7.493327	 0.037210	0.024100
7.506660	 0.039005	0.024963
7.519993	 0.039474	0.025190
7.533327	 0.038674	0.024783
7.546660	 0.037419	0.024110
7.559993	 0.036284	0.023537
7.573327	 0.035397	0.023166
7.586660	 0.034750	0.022952
7.599993	 0.034247	0.022834
7.613327	 0.033837	0.022749
7.626660	 0.033722	0.022711
7.639993	 0.034059	0.022749
7.653327	 0.034626	0.022798
7.666660	 0.035121	0.022813
7.679993	 0.035472	0.022851
7.693326	 0.035662	0.022950
7.706660	 0.035657	0.023077
7.719993	 0.035601	0.023202
7.733326	 0.035706	0.023344
7.746660	 0.035994	0.023567
7.759993	 0.036343	0.023877
7.773326	 0.036631	0.024081
7.786660	 0.036810	0.024000
7.799993	 0.036888	0.023778
7.813326	 0.036925	0.023705
7.826660	 0.037093	0.023803
7.839993	 0.037433	0.023888
7.853326	 0.037695	0.023934
7.866660	 0.037758	0.024068
7.879993	 0.037792	0.024265
7.893326	 0.037907	0.024391
7.906660	 0.038034	0.024415
7.919993	 0.038150	0.024403
7.933326	 0.038393	0.024409
7.946660	 0.038834	0.024485
7.959993	 0.039243	0.024654
7.973326	 0.039456	0.024821
7.986660	 0.039690	0.024867
7.999993	 0.040165	0.024854
8.013327	 0.040815	0.024958
8.026660	 0.041386	0.025222
8.039993	 0.041584	0.025441
8.053327	 0.041373	0.025383
8.066660	 0.041094	0.025156
8.079993	 0.040983	0.025093
8.093327	 0.040906	0.025279
8.106660	 0.040774	0.025546
8.119993	 0.040741	0.025824
8.133327	 0.040893	0.026132
8.146660	 0.041106	0.026364
8.159993	 0.041293	0.026462
8.173326	 0.041485	0.026531
8.186660	 0.041628	0.026553
8.199993	 0.041544	0.026425
8.213326	 0.041251	0.026247
8.226660	 0.041128	0.026225
8.239993	 0.041458	0.026403
8.253326	 0.042001	0.026613
8.266660	 0.042329	0.026666
8.279993	 0.042360	0.026604
8.293326	 0.042329	0.026634
8.306660	 0.042478	0.026818
8.319993	 0.042837	0.027004
8.333326	 0.043167	0.027038
8.346660	 0.043262	0.026941
8.359993	 0.043259	0.026862
8.373326	 0.043417	0.026904
8.386660	 0.043710	0.027020
8.399993	 0.043871	0.027084
8.413326	 0.043799	0.027016
8.426660	 0.043649	0.026887
8.439993	 0.043615	0.026856
8.453326	 0.043753	0.026958
8.466660	 0.043918	0.027114
8.479993	 0.043977	0.027313
8.493326	 0.044003	0.027519
8.506660	 0.044077	0.027597
8.519993	 0.044191	0.027551
8.533326	 0.044381	0.027500
8.546659	 0.044632	0.027429
8.559993	 0.044843	0.027302
8.573326	 0.045002	0.027186
8.586659	 0.045172	0.027154
8.599993	 0.045416	0.027273
8.613326	 0.045784	0.027519
8.626659	 0.046154	0.027743
8.639993	 0.046300	0.027888
8.653326	 0.046313	0.028042
8.666659	 0.046506	0.028217
8.679993	 0.046870	0.028354
8.693326	 0.047171	0.028461
8.706659	 0.047430	0.028588
8.719993	 0.047790	0.028745
8.733326	 0.048131	0.028896
8.746659	 0.048287	0.028970
8.759993	 0.048390	0.028937
8.773326	 0.048559	0.028904
8.786659	 0.048691	0.029014
8.799993	 0.048737	0.029246
8.813326	 0.048738	0.029477
8.826659	 0.048770	0.029698
8.839993	 0.049109	0.029974
8.853326	 0.050033	0.030342
8.866659	 0.051289	0.030765
8.879992	 0.052206	0.031097
8.893326	 0.052514	0.031176
8.906659	 0.052762	0.031163
8.919992	 0.054835	0.031928
8.933326	 0.064202	0.035581
8.946659	 0.089856	0.045259
8.959992	 0.134739	0.061908
8.973326	 0.185141	0.080562
8.986659	 0.219362	0.093342
8.999992	 0.229178	0.097329
9.013326	 0.223197	0.095680
9.026659	 0.209965	0.091276
9.039992	 0.189839	0.084026
9.053326	 0.163003	0.074022
9.066659	 0.134560	0.063264
9.079992	 0.110064	0.053861
9.093326	 0.091505	0.046601
9.106659	 0.078244	0.041372
9.119992	 0.069089	0.037884
9.133326	 0.063028	0.035735
9.146659	 0.059209	0.034386
9.159992	 0.056891	0.033469
9.173326	 0.055490	0.032850
9.186659	 0.054658	0.032394
9.199992	 0.054246	0.031987
9.213326	 0.054158	0.031689
9.226659	 0.054252	0.031591
9.239992	 0.054323	0.031595
9.253325	 0.054228	0.031544
9.266659	 0.054114	0.031432
9.279992	 0.054261	0.031382
9.293325	 0.054637	0.031476
9.306659	 0.054897	0.031640
9.319992	 0.054887	0.031792
9.333325	 0.054828	0.031983
9.346659	 0.054903	0.032194
9.359992	 0.054999	0.032263
9.373325	 0.054956	0.032189
9.386659	 0.054810	0.032131
9.399992	 0.054730	0.032155
9.413325	 0.054882	0.032245
9.426659	 0.055235	0.032344
9.439992	 0.055560	0.032393
9.453325	 0.055734	0.032414
9.466659	 0.055858	0.032493
9.479992	 0.056051	0.032683
9.493325	 0.056272	0.032942
9.506659	 0.056397	0.033185
9.519992	 0.056454	0.033360
9.533325	 0.056601	0.033468
9.546659	 0.056844	0.033493
9.559992	 0.057059	0.033375
9.573325	 0.057205	0.033155
9.586658	 0.057367	0.033035
9.599992	 0.057619	0.033120
9.613325	 0.057876	0.033338
9.626658	 0.058079	0.033642
9.639992	 0.058345	0.034035
9.653325	 0.058709	0.034440
9.666658	 0.059055	0.034722
9.679992	 0.059327	0.034797
9.693325	 0.059511	0.034664
9.706658	 0.059588	0.034402
9.719992	 0.059574	0.034140
9.733325	 0.059445	0.033963
9.746658	 0.059166	0.033822
9.759992	 0.058816	0.033633
9.773325	 0.058579	0.033442
9.786658	 0.058568	0.033357
9.799992	 0.058666	0.033398
9.813325	 0.058705	0.033473
9.826658	 0.058760	0.033488
9.839992	 0.059011	0.033468
9.853325	 0.059424	0.033523
9.866658	 0.059808	0.033700
9.879992	 0.060071	0.033927
9.893325	 0.060323	0.034114
9.906658	 0.060724	0.034257
9.919991	 0.061254	0.034396
9.933325	 0.061757	0.034578
9.946658	 0.062092	0.034754
9.959991	 0.062134	0.034723
9.973325	 0.061844	0.034391
9.986658	 0.061418	0.033975
9.999991	 0.061245	0.033825
10.013325	 0.061647	0.034110
10.026658	 0.062625	0.034706
10.039991	 0.063759	0.035356
10.053325	 0.064608	0.035966
10.066658	 0.065645	0.036672
10.079991	 0.068328	0.037771
10.093325	 0.073416	0.039525
10.106658	 0.079625	0.041697
10.119991	 0.085035	0.043671
10.133325	 0.089476	0.045369
10.146658	 0.094006	0.047228
10.159991	 0.097991	0.049018
10.173325	 0.098804	0.049676
10.186658	 0.095004	0.048565
10.199991	 0.088137	0.046125
10.213325	 0.080954	0.043240
10.226658	 0.075068	0.040590
10.239991	 0.070667	0.038489
10.253325	 0.067495	0.036920
10.266658	 0.065400	0.035798
10.279991	 0.064213	0.035091
10.293324	 0.063576	0.034676
10.306658	 0.063113	0.034434
10.319991	 0.062723	0.034341
10.333324	 0.062540	0.034318
10.346658	 0.062615	0.034282
10.359991	 0.062818	0.034256
10.373324	 0.063057	0.034263
10.386658	 0.063326	0.034300
10.399991	 0.063600	0.034328
10.413324	 0.063832	0.034284
10.426658	 0.063962	0.034239
10.439991	 0.063935	0.034382
10.453324	 0.063770	0.034714
10.466658	 0.063622	0.034997
10.479991	 0.063717	0.035117
10.493324	 0.064284	0.035239
10.506658	 0.065460	0.035561
10.519991	 0.067071	0.036083
10.533324	 0.068619	0.036643
10.546658	 0.069631	0.037022
10.559991	 0.069941	0.037077
10.573324	 0.069700	0.036879
10.586658	 0.069312	0.036646
10.599991	 0.069128	0.036503
10.613324	 0.069084	0.036415
10.626657	 0.068868	0.036328
10.639991	 0.068298	0.036206
10.653324	 0.067484	0.036021
10.666657	 0.066803	0.035791
10.679991	 0.066545	0.035573
10.693324	 0.066657	0.035423
10.706657	 0.067037	0.035444
10.719991	 0.067909	0.035759
10.733324	 0.069824	0.036467
10.746657	 0.073011	0.037614
10.759991	 0.076644	0.038971
10.773324	 0.079281	0.040011
10.786657	 0.080557	0.040550
10.799991	 0.082348	0.041316
10.813324	 0.087623	0.043474
10.826657	 0.097242	0.047366
10.839991	 0.107914	0.051704
10.853324	 0.114490	0.054404
10.866657	 0.114744	0.054512
10.879991	 0.111438	0.053097
10.893324	 0.109254	0.052048
10.906657	 0.109895	0.052110
10.919991	 0.110766	0.052310
10.933324	 0.108341	0.051277
10.946657	 0.101877	0.048745
10.959991	 0.093483	0.045542
10.973324	 0.085689	0.042532
10.986657	 0.079784	0.040080
10.999990	 0.075764	0.038292
11.013324	 0.073069	0.037187
11.026657	 0.071254	0.036587
11.039990	 0.070049	0.036215
11.053324	 0.069208	0.035907
11.066657	 0.068580	0.035605
11.079990	 0.068180	0.035251
11.093324	 0.067999	0.034855
11.106657	 0.067885	0.034562
11.119990	 0.067818	0.034485
11.133324	 0.067921	0.034549
11.146657	 0.068130	0.034627
11.159990	 0.068257	0.034686
11.173324	 0.068298	0.034756
11.186657	 0.068398	0.034846
11.199990	 0.068662	0.034905
11.213324	 0.069121	0.034915
11.226657	 0.069753	0.034981
11.239990	 0.070422	0.035203
11.253324	 0.070926	0.035487
11.266657	 0.071301	0.035733
11.279990	 0.071990	0.036106
11.293324	 0.073502	0.036810
11.306657	 0.075868	0.037744
11.319990	 0.078419	0.038583
11.333323	 0.080253	0.039105
11.346657	 0.081153	0.039383
11.359990	 0.082084	0.039769
11.373323	 0.084401	0.040670
11.386657	 0.088334	0.042103
11.399990	 0.092469	0.043482
11.413323	 0.094731	0.044044
11.426657	 0.094038	0.043511
11.439990	 0.091146	0.042286
11.453323	 0.087839	0.041067
11.466657	 0.085389	0.040263
11.479990	 0.083867	0.039738
11.493323	 0.082522	0.039100
11.506657	 0.080673	0.038152
11.519990	 0.078356	0.037040
11.533323	 0.076133	0.036032
11.546657	 0.074409	0.035247
11.559990	 0.073161	0.034669
11.573323	 0.072231	0.034259
11.586657	 0.071600	0.033976
11.599990	 0.071279	0.033791
11.613323	 0.071160	0.033690
11.626657	 0.071100	0.033653
11.639990	 0.071105	0.033625
11.653323	 0.071286	0.033594
11.666656	 0.071658	0.033599
11.679990	 0.072182	0.033635
11.693323	 0.072879	0.033719
11.706656	 0.073672	0.033899
11.719990	 0.074353	0.034173
11.733323	 0.074874	0.034499
11.746656	 0.075487	0.034850
11.759990	 0.076577	0.035213
11.773323	 0.078351	0.035622
11.786656	 0.080506	0.036141
11.799990	 0.082404	0.036701
11.813323	 0.083553	0.037088
11.826656	 0.083640	0.037063
11.839990	 0.082604	0.036530
11.853323	 0.080830	0.035692
11.866656	 0.078877	0.034860
11.879990	 0.077139	0.034200
11.893323	 0.075817	0.033766
11.906656	 0.074880	0.033556
11.919990	 0.074188	0.033442
11.933323	 0.073707	0.033233
11.946656	 0.073387	0.032888
11.959990	 0.073120	0.032535
11.973323	 0.072951	0.032239
11.986656	 0.073001	0.031943
11.999990	 0.073216	0.031694
12.013323	 0.073451	0.031649
12.026656	 0.073680	0.031829
12.039989	 0.073941	0.032063
12.053323	 0.074263	0.032211
12.066656	 0.074669	0.032305
12.079989	 0.075062	0.032398
12.093323	 0.075276	0.032439
12.106656	 0.075284	0.032414
12.119989	 0.075201	0.032406
12.133323	 0.075145	0.032447
12.146656	 0.075234	0.032494
12.159989	 0.075482	0.032535
12.173323	 0.075672	0.032538
12.186656	 0.075599	0.032391
12.199989	 0.075252	0.032068
12.213323	 0.074754	0.031708
12.226656	 0.074306	0.031439
12.239989	 0.074084	0.031263
12.253323	 0.074115	0.031138
12.266656	 0.074247	0.031016
12.279989	 0.074280	0.030856
12.293323	 0.074191	0.030669
12.306656	 0.074203	0.030498
12.319989	 0.074447	0.030419
12.333323	 0.074736	0.030507
12.346656	 0.074902	0.030701
12.359989	 0.075053	0.030882
12.373322	 0.075318	0.031034
12.386656	 0.075680	0.031196
12.399989	 0.076044	0.031325
12.413322	 0.076340	0.031349
12.426656	 0.076624	0.031272
12.439989	 0.076865	0.031133
12.453322	 0.076738	0.030891
12.466656	 0.076085	0.030505
12.479989	 0.075292	0.030095
12.493322	 0.074812	0.029823
12.506656	 0.074687	0.029710
12.519989	 0.074770	0.029700
12.533322	 0.075002	0.029782
12.546656	 0.075301	0.029919
12.559989	 0.075453	0.029959
12.573322	 0.075352	0.029804
12.586656	 0.075156	0.029583
12.599989	 0.075017	0.029474
12.613322	 0.074943	0.029475
12.626656	 0.074990	0.029445
12.639989	 0.075112	0.029338
12.653322	 0.075056	0.029300
12.666656	 0.074829	0.029438
12.679989	 0.074766	0.029562
12.693322	 0.074993	0.029472
12.706656	 0.075299	0.029286
12.719989	 0.075521	0.029211
12.733322	 0.075742	0.029308
12.746655	 0.076154	0.029514
12.759989	 0.076748	0.029641
12.773322	 0.077208	0.029565
12.786655	 0.077293	0.029439
12.799989	 0.077099	0.029439
12.813322	 0.076779	0.029486
12.826655	 0.076437	0.029462
12.839989	 0.076267	0.029427
12.853322	 0.076345	0.029433
12.866655	 0.076491	0.029488
12.879989	 0.076531	0.029650
12.893322	 0.076513	0.029838
12.906655	 0.076550	0.029866
12.919989	 0.076654	0.029721
12.933322	 0.076756	0.029517
12.946655	 0.076768	0.029309
12.959989	 0.076654	0.029152
12.973322	 0.076463	0.029110
12.986655	 0.076319	0.029123
12.999989	 0.076373	0.029095
13.013322	 0.076634	0.029017
13.026655	 0.076901	0.028906
13.039989	 0.077013	0.028810
13.053322	 0.076965	0.028813
13.066655	 0.076774	0.028917
13.079988	 0.076503	0.029040
13.093322	 0.076286	0.029110
13.106655	 0.076196	0.029055
13.119988	 0.076186	0.028849
13.133322	 0.076180	0.028621
13.146655	 0.076164	0.028536
13.159988	 0.076127	0.028544
13.173322	 0.076054	0.028455
13.186655	 0.075967	0.028259
13.199988	 0.075866	0.028143
13.213322	 0.075711	0.028156
13.226655	 0.075480	0.028152
13.239988	 0.075206	0.028104
13.253322	 0.075060	0.028143
13.266655	 0.075287	0.028303
13.279988	 0.075827	0.028459
13.293322	 0.076243	0.028459
13.306655	 0.076221	0.028270
13.319988	 0.075903	0.028030
13.333322	 0.075561	0.027881
13.346655	 0.075307	0.027852
13.359988	 0.075201	0.027952
13.373322	 0.075240	0.028141
13.386655	 0.075300	0.028270
13.399988	 0.075350	0.028248
13.413321	 0.075482	0.028112
13.426655	 0.075693	0.027968
13.439988	 0.075868	0.027969
13.453321	 0.075958	0.028129
13.466655	 0.076006	0.028291
13.479988	 0.076038	0.028385
13.493321	 0.076019	0.028418
13.506655	 0.075959	0.028322
13.519988	 0.075969	0.028100
13.533321	 0.076109	0.027923
13.546655	 0.076313	0.027920
13.559988	 0.076503	0.028004
13.573321	 0.076625	0.028002
13.586655	 0.076580	0.027886
13.599988	 0.076353	0.027761
13.613321	 0.076093	0.027685
13.626655	 0.075941	0.027647
13.639988	 0.075910	0.027606
13.653321	 0.075968	0.027518
13.666655	 0.076067	0.027385
13.679988	 0.076153	0.027267
13.693321	 0.076247	0.027257
13.706655	 0.076387	0.027379
13.719988	 0.076528	0.027504
13.733321	 0.076565	0.027507
13.746655	 0.076451	0.027479
13.759988	 0.076295	0.027555
13.773321	 0.076216	0.027660
13.786654	 0.076226	0.027658
13.799988	 0.076316	0.027601
13.813321	 0.076442	0.027590
13.826654	 0.076504	0.027615
13.839988	 0.076501	0.027681
13.853321	 0.076573	0.027810
13.866654	 0.076791	0.027909
13.879988	 0.076986	0.027849
13.893321	 0.076940	0.027651
13.906654	 0.076701	0.027467
13.919988	 0.076504	0.027391
13.933321	 0.076472	0.027384
13.946654	 0.076527	0.027403
13.959988	 0.076596	0.027449
13.973321	 0.076650	0.027511
13.986654	 0.076601	0.027566
13.999988	 0.076402	0.027594
14.013321	 0.076194	0.027533
14.026654	 0.076212	0.027332
14.039988	 0.076533	0.027098
14.053321	 0.076956	0.027031
14.066654	 0.077210	0.027175
14.079988	 0.077226	0.027377
14.093321	 0.077162	0.027462
14.106654	 0.077183	0.027428
14.119987	 0.077237	0.027410
14.133321	 0.077186	0.027471
14.146654	 0.077068	0.027544
14.159987	 0.077016	0.027578
14.173321	 0.077062	0.027560
14.186654	 0.077183	0.027480
14.199987	 0.077360	0.027368
14.213321	 0.077543	0.027246
14.226654	 0.077685	0.027052
14.239987	 0.077701	0.026781
14.253321	 0.077512	0.026602
14.266654	 0.077241	0.026637
14.279987	 0.077156	0.026770
14.293321	 0.077269	0.026835
14.306654	 0.077312	0.026836
14.319987	 0.077220	0.026851
14.333321	 0.077248	0.026917
14.346654	 0.077452	0.026991
14.359987	 0.077566	0.026992
14.373321	 0.077501	0.026949
14.386654	 0.077403	0.026971
14.399987	 0.077276	0.027028
14.413321	 0.077056	0.027038
14.426654	 0.076891	0.027054
14.439987	 0.076975	0.027086
14.453321	 0.077195	0.027014
14.466654	 0.077298	0.026895
14.479987	 0.077277	0.026924
14.493320	 0.077275	0.027059
14.506654	 0.077289	0.027127
14.519987	 0.077258	0.027089
14.533320	 0.077279	0.026974
14.546654	 0.077398	0.026852
14.559987	 0.077476	0.026857
14.573320	 0.077481	0.026970
14.586654	 0.077544	0.027012
14.599987	 0.077680	0.026892
14.613320	 0.077788	0.026688
14.626654	 0.077836	0.026554
14.639987	 0.077821	0.026595
14.653320	 0.077700	0.026719
14.666654	 0.077560	0.026741
14.679987	 0.077617	0.026666
14.693320	 0.077890	0.026671
14.706654	 0.078112	0.026836
14.719987	 0.078129	0.027061
14.733320	 0.078043	0.027138
14.746654	 0.077953	0.026971
14.759987	 0.077886	0.026724
14.773320	 0.077880	0.026599
14.786654	 0.077934	0.026607
14.799987	 0.078000	0.026675
14.813320	 0.078063	0.026781
14.826653	 0.078079	0.026846
14.839987	 0.078006	0.026775
14.853320	 0.077955	0.026647
14.866653	 0.077984	0.026613
14.879987	 0.077901	0.026670
14.893320	 0.077684	0.026699
14.906653	 0.077620	0.026638
14.919987	 0.077784	0.026541
14.933320	 0.077991	0.026483
14.946653	 0.078152	0.026454
14.959987	 0.078231	0.026387
14.973320	 0.078176	0.026290
14.986653	 0.078050	0.026247
14.999987	 0.077940	0.026313
15.013320	 0.077836	0.026429
15.026653	 0.077770	0.026446
15.039987	 0.077792	0.026290
15.053320	 0.077803	0.026096
15.066653	 0.077694	0.026058
15.079987	 0.077552	0.026160
15.093320	 0.077574	0.026214
15.106653	 0.077814	0.026144
15.119987	 0.078093	0.026006
15.133320	 0.078210	0.025853
15.146653	 0.078135	0.025752
15.159986	 0.077931	0.025727
15.173320	 0.077655	0.025625
15.186653	 0.077360	0.025262
15.199986	 0.077124	0.024726
15.213320	 0.076952	0.024253
15.226653	 0.076695	0.023898
15.239986	 0.076283	0.023579
15.253320	 0.075894	0.023289
15.266653	 0.075700	0.023074
15.279986	 0.075678	0.022971
15.293320	 0.075749	0.022991
15.306653	 0.075823	0.023064
15.319986	 0.075807	0.023071
15.333320	 0.075757	0.022969
15.346653	 0.075810	0.022836
15.359986	 0.075944	0.022769
15.373320	 0.076086	0.022775
15.386653	 0.076252	0.022777
15.399986	 0.076391	0.022733
15.413320	 0.076423	0.022704
15.426653	 0.076387	0.022783
15.439986	 0.076342	0.022989
15.453320	 0.076354	0.023278
15.466653	 0.076562	0.023580
15.479986	 0.077006	0.023805
15.493320	 0.077471	0.023919
15.506653	 0.077680	0.024003
15.519986	 0.077623	0.024097
15.533319	 0.077482	0.024165
15.546653	 0.077429	0.024248
15.559986	 0.077553	0.024429
15.573319	 0.077734	0.024648
15.586653	 0.077727	0.024764
15.599986	 0.077532	0.024728
15.613319	 0.077409	0.024628
15.626653	 0.077508	0.024583
15.639986	 0.077700	0.024593
15.653319	 0.077752	0.024532
15.666653	 0.077633	0.024358
15.679986	 0.077546	0.024238
15.693319	 0.077628	0.024324
15.706653	 0.077841	0.024484
15.719986	 0.078032	0.024452
15.733319	 0.078043	0.024184
15.746653	 0.077954	0.023915
15.759986	 0.078009	0.023876
15.773319	 0.078182	0.024046
15.786653	 0.078229	0.024242
15.799986	 0.078058	0.024369
15.813319	 0.077793	0.024455
15.826653	 0.077626	0.024522
15.839986	 0.077709	0.024540
15.853319	 0.078015	0.024504
15.866652	 0.078327	0.024472
15.879986	 0.078491	0.024464
15.893319	 0.078552	0.024423
15.906652	 0.078569	0.024302
15.919986	 0.078516	0.024158
15.933319	 0.078402	0.024148
15.946652	 0.078266	0.024303
15.959986	 0.078111	0.024452
15.973319	 0.078015	0.024459
15.986652	 0.078067	0.024342
15.999986	 0.078212	0.024204
16.013319	 0.078337	0.024184
16.026653	 0.078383	0.024315
16.039988	 0.078321	0.024473
16.053322	 0.078194	0.024505
16.066656	 0.078177	0.024384
16.079990	 0.078368	0.024223
16.093325	 0.078617	0.024145
16.106659	 0.078687	0.024164
16.119993	 0.078551	0.024240
16.133327	 0.078413	0.024324
16.146662	 0.078427	0.024324
16.159996	 0.078551	0.024190
16.173330	 0.078717	0.024032
16.186665	 0.078966	0.024063
16.199999	 0.079336	0.024370
16.213333	 0.079774	0.024810
16.226667	 0.080257	0.025163
16.240002	 0.080838	0.025380
16.253336	 0.081637	0.025663
16.266670	 0.082831	0.026303
16.280005	 0.084952	0.027928
16.293339	 0.089929	0.032698
16.306673	 0.100259	0.043402
16.320007	 0.113589	0.057860
16.333342	 0.120645	0.067032
16.346676	 0.114477	0.064289
16.360010	 0.098913	0.053349
16.373344	 0.082889	0.042508
16.386679	 0.070797	0.035553
16.400013	 0.061949	0.031487
16.413347	 0.054826	0.028751
16.426682	 0.048860	0.026870
16.440016	 0.043897	0.025720
16.453350	 0.039646	0.025025
16.466684	 0.035809	0.024532
16.480019	 0.032350	0.024074
16.493353	 0.029406	0.023512
16.506687	 0.027064	0.022820
16.520021	 0.025171	0.022094
16.533356	 0.023384	0.021457
16.546690	 0.021597	0.020940
16.560024	 0.020080	0.020416
16.573359	 0.018972	0.019743
16.586693	 0.018067	0.018984
16.600027	 0.017217	0.018350
16.613361	 0.016444	0.017884
16.626696	 0.015724	0.017407
16.640030	 0.015011	0.016784
16.653364	 0.014313	0.016085
16.666698	 0.013658	0.015437
16.680033	 0.013033	0.014829
16.693367	 0.012376	0.014230
16.706701	 0.011701	0.013700
16.720036	 0.011078	0.013245
16.733370	 0.010485	0.012754
16.746704	 0.009863	0.012160
16.760038	 0.009205	0.011456
16.773373	 0.008500	0.010638
16.786707	 0.007738	0.009756
16.800041	 0.006947	0.008903
16.813375	 0.006123	0.008168
16.826710	 0.005256	0.007558
16.840044	 0.004394	0.006939
16.853378	 0.003622	0.006228
16.866713	 0.002908	0.005514
16.880047	 0.002097	0.004818
16.893381	 0.001170	0.004018
16.906715	 0.000288	0.003123
16.920050	 -0.000454	0.002306
16.933384	 -0.001127	0.001629
16.946718	 -0.001795	0.000977
16.960052	 -0.002389	0.000286
16.973387	 -0.002855	-0.000380
16.986721	 -0.003275	-0.000944
17.000055	 -0.003707	-0.001411
17.013390	 -0.004063	-0.001817
17.026724	 -0.004267	-0.002159
17.040058	 -0.004425	-0.002442
17.053392	 -0.004719	-0.002710
17.066727	 -0.005136	-0.002988
17.080061	 -0.005440	-0.003283
17.093395	 -0.005502	-0.003574
17.106730	 -0.005442	-0.003777
17.120064	 -0.005417	-0.003833
17.133398	 -0.005413	-0.003798
17.146732	 -0.005311	-0.003777
17.160067	 -0.005136	-0.003757
17.173401	 -0.005007	-0.003653
17.186735	 -0.004843	-0.003497
17.200069	 -0.004524	-0.003366
17.213404	 -0.004126	-0.003228
17.226738	 -0.003762	-0.003042
17.240072	 -0.003461	-0.002827
17.253407	 -0.003192	-0.002583
17.266741	 -0.002858	-0.002275
17.280075	 -0.002433	-0.001911
17.293409	 -0.002031	-0.001547
17.306744	 -0.001727	-0.001214
17.320078	 -0.001461	-0.000901
17.333412	 -0.001142	-0.000589
17.346746	 -0.000742	-0.000279
17.360081	 -0.000303	0.000028
17.373415	 0.000122	0.000353
17.386749	 0.000497	0.000680
17.400084	 0.000772	0.000936
17.413418	 0.000917	0.001117
17.426752	 0.001010	0.001314
17.440086	 0.001172	0.001543
17.453421	 0.001397	0.001727
17.466755	 0.001601	0.001811
17.480089	 0.001837	0.001860
17.493423	 0.002202	0.001985
17.506758	 0.002641	0.002180
17.520092	 0.003001	0.002347
17.533426	 0.003191	0.002474
17.546761	 0.003215	0.002603
17.560095	 0.003144	0.002727
17.573429	 0.003066	0.002850
17.586763	 0.003005	0.002994
17.600098	 0.002988	0.003130
17.613432	 0.003105	0.003222
17.626766	 0.003344	0.003268
17.640100	 0.003542	0.003305
17.653435	 0.003601	0.003405
17.666769	 0.003576	0.003558
17.680103	 0.003538	0.003669
17.693438	 0.003492	0.003703
17.706772	 0.003407	0.003701
17.720106	 0.003301	0.003650
17.733440	 0.003233	0.003512
17.746775	 0.003249	0.003331
17.760109	 0.003368	0.003185
17.773443	 0.003507	0.003102
17.786777	 0.003539	0.003117
17.800112	 0.003479	0.003261
17.813446	 0.003442	0.003474
17.826780	 0.003464	0.003615
17.840115	 0.003527	0.003630
17.853449	 0.003633	0.003549
17.866783	 0.003741	0.003396
17.880117	 0.003759	0.003240
17.893452	 0.003643	0.003163
17.906786	 0.003427	0.003150
17.920120	 0.003232	0.003144
17.933455	 0.003209	0.003181
17.946789	 0.003330	0.003275
17.960123	 0.003425	0.003335
17.973457	 0.003486	0.003314
17.986792	 0.003610	0.003275
18.000126	 0.003680	0.003257
18.013460	 0.003492	0.003243
18.026794	 0.003167	0.003258
18.040129	 0.003027	0.003292
18.053463	 0.003176	0.003227
18.066797	 0.003455	0.003066
18.080132	 0.003645	0.003028
18.093466	 0.003676	0.003199
18.106800	 0.003641	0.003389
18.120134	 0.003617	0.003456
18.133469	 0.003599	0.003468
18.146803	 0.003565	0.003489
18.160137	 0.003516	0.003474
18.173471	 0.003515	0.003435
18.186806	 0.003681	0.003467
18.200140	 0.004013	0.003590
18.213474	 0.004315	0.003732
18.226809	 0.004396	0.003803
18.240143	 0.004285	0.003757
18.253477	 0.004147	0.003645
18.266811	 0.004044	0.003598
18.280146	 0.003932	0.003669
18.293480	 0.003822	0.003789
18.306814	 0.003769	0.003888
18.320148	 0.003781	0.003957
18.333483	 0.003864	0.004004
18.346817	 0.004026	0.004012
18.360151	 0.004167	0.003946
18.373486	 0.004129	0.003838
18.386820	 0.003904	0.003745
18.400154	 0.003614	0.003650
18.413488	 0.003386	0.003535
18.426823	 0.003280	0.003443
18.440157	 0.003222	0.003378
18.453491	 0.003098	0.003278
18.466825	 0.002959	0.003120
18.480160	 0.002956	0.002985
18.493494	 0.003115	0.003031
18.506828	 0.003337	0.003280
18.520163	 0.003480	0.003514
18.533497	 0.003407	0.003519
18.546831	 0.003123	0.003328
18.560165	 0.002844	0.003161
18.573500	 0.002814	0.003168
18.586834	 0.003084	0.003288
18.600168	 0.003452	0.003387
18.613503	 0.003628	0.003402
18.626837	 0.003525	0.003345
18.640171	 0.003304	0.003271
18.653505	 0.003185	0.003228
18.666840	 0.003251	0.003210
18.680174	 0.003405	0.003204
18.693508	 0.003515	0.003216
18.706842	 0.003591	0.003241
18.720177	 0.003725	0.003279
18.733511	 0.003881	0.003308
18.746845	 0.003898	0.003251
18.760180	 0.003771	0.003111
18.773514	 0.003697	0.003068
18.786848	 0.003755	0.003224
18.800182	 0.003841	0.003393
18.813517	 0.003854	0.003360
18.826851	 0.003838	0.003197
18.840185	 0.003850	0.003127
18.853519	 0.003815	0.003188
18.866854	 0.003735	0.003237
18.880188	 0.003746	0.003204
18.893522	 0.003766	0.003160
18.906857	 0.003573	0.003182
18.920191	 0.003245	0.003263
18.933525	 0.003048	0.003370
18.946859	 0.003106	0.003464
18.960194	 0.003349	0.003491
18.973528	 0.003555	0.003418
18.986862	 0.003611	0.003296
19.000196	 0.003638	0.003266
19.013531	 0.003699	0.003389
19.026865	 0.003738	0.003497
19.040199	 0.003764	0.003405
19.053534	 0.003783	0.003207
19.066868	 0.003737	0.003108
19.080202	 0.003641	0.003124
19.093536	 0.003624	0.003192
19.106871	 0.003744	0.003318
19.120205	 0.003876	0.003458
19.133539	 0.003864	0.003537
19.146873	 0.003716	0.003566
19.160208	 0.003517	0.003536
19.173542	 0.003308	0.003438
19.186876	 0.003195	0.003377
19.200211	 0.003299	0.003377
19.213545	 0.003507	0.003310
19.226879	 0.003547	0.003165
19.240213	 0.003378	0.003053
19.253548	 0.003237	0.003026
19.266882	 0.003285	0.003086
19.280216	 0.003449	0.003210
19.293550	 0.003614	0.003301
19.306885	 0.003699	0.003258
19.320219	 0.003617	0.003085
19.333553	 0.003410	0.002913
19.346888	 0.003275	0.002883
19.360222	 0.003327	0.002977
19.373556	 0.003486	0.003059
19.386890	 0.003610	0.003110
19.400225	 0.003628	0.003226
19.413559	 0.003587	0.003387
19.426893	 0.003566	0.003464
19.440228	 0.003491	0.003431
19.453562	 0.003297	0.003385
19.466896	 0.003181	0.003384
19.480230	 0.003285	0.003420
19.493565	 0.003402	0.003480
19.506899	 0.003328	0.003503
19.520233	 0.003165	0.003370
19.533567	 0.003059	0.003142
19.546902	 0.002960	0.003067
19.560236	 0.002844	0.003211
19.573570	 0.002811	0.003366
19.586905	 0.002862	0.003383
19.600239	 0.002894	0.003327
19.613573	 0.002882	0.003244
19.626907	 0.002877	0.003110
19.640242	 0.002883	0.002999
19.653576	 0.002865	0.003020
19.666910	 0.002832	0.003107
19.680244	 0.002815	0.003124
19.693579	 0.002818	0.003064
19.706913	 0.002824	0.002989
19.720247	 0.002826	0.002949
19.733582	 0.002860	0.002970
19.746916	 0.002913	0.003060
19.760250	 0.002870	0.003209
19.773584	 0.002720	0.003303
19.786919	 0.002646	0.003198
19.800253	 0.002744	0.002991
19.813587	 0.002925	0.002935
19.826921	 0.003084	0.003076
19.840256	 0.003179	0.003229
19.853590	 0.003249	0.003273
19.866924	 0.003333	0.003261
19.880259	 0.003372	0.003286
19.893593	 0.003309	0.003364
19.906927	 0.003225	0.003428
19.920261	 0.003189	0.003403
19.933596	 0.003135	0.003328
19.946930	 0.003025	0.003283
19.960264	 0.002955	0.003284
19.973598	 0.003000	0.003322
19.986933	 0.003125	0.003419

*------------------------ End of raw data
Results for Channel	1	=	242.00	nm
Title:	Report Title
Run File:	C:\HPLC\PET 2025\2025.01.13\bm31_60c_np002.run
--------------
Injection Info
--------------
Method:	C:\METODOS EQUIPO 2 2023-2024\20241201 PET_Calibrado TPA MHET BHET DIMER.mth
Sample:	BM31_60C_np
Injection Date:	Tue Jan 14 01:55:06 2025
Manual injection
Operator:	Paloma
Instrument:	3
Notes:	
---------
Misc Info
---------
Workstation:	HPLC
Bus Address:	44
Run Time:	0.000	to	20.000	min.
-----------
Recalc Info
-----------
Recalc Method:	C:\METODOS EQUIPO 2 2023-2024\20241201 PET_Calibrado TPA MHET BHET DIMER.mth
Recalc Date:	Tue Jan 14 02:15:15 2025
Operator:	Paloma
Instrument:	3
Notes:	
Sample Rate:	5.000 Hz.
Measurement Type:	1 = Area
Calculation Type:	4 = ExtStd
Normalize Results:	No
------------------------
Peak Info for Channel 1
------------------------
4 Peaks (tR	Timeoffset	RRT	Sepcode	Width	Counts	Result	Name)
6.035	0.005	0.0000	BB	138.32	1954235	19.391790	TPA (uM)
7.020	-0.039	0.0000	BB	4.70	6940044	133.623703	MHET (uM)
7.323	-0.030	0.0000	BB	4.92	3161069	38.378933	BHET (uM)
9.005	-0.105	0.0000	BB	6.38	11659123	230.032852	DIMER (uM)

Results for Channel	2	=	260.00	nm
Title:	Report Title
Run File:	C:\HPLC\PET 2025\2025.01.13\bm31_60c_np002.run
--------------
Injection Info
--------------
Method:	C:\METODOS EQUIPO 2 2023-2024\20241201 PET_Calibrado TPA MHET BHET DIMER.mth
Sample:	BM31_60C_np
Injection Date:	Tue Jan 14 01:55:06 2025
Manual injection
Operator:	Paloma
Instrument:	3
Notes:	
---------
Misc Info
---------
Workstation:	HPLC
Bus Address:	44
Run Time:	0.000	to	20.000	min.
-----------
Recalc Info
-----------
Recalc Method:	C:\METODOS EQUIPO 2 2023-2024\20241201 PET_Calibrado TPA MHET BHET DIMER.mth
Recalc Date:	Tue Jan 14 02:15:15 2025
Operator:	Paloma
Instrument:	3
Notes:	
Sample Rate:	5.000 Hz.
Measurement Type:	1 = Area
Calculation Type:	4 = ExtStd
Normalize Results:	No
------------------------
Peak Info for Channel 2
------------------------
11 Peaks (tR	Timeoffset	RRT	Sepcode	Width	Counts	Result	Name)
0.143	0.000	0.0000	BB	0.00	56565	0.000000	
1.443	0.000	0.0000	BP	4.36	5592994	0.000000	
1.660	0.000	0.0000	PP	0.00	162544	0.000000	
1.946	0.000	0.0000	PV	0.00	3734686	0.000000	
2.245	0.000	0.0000	VB	0.00	180939	0.000000	
2.688	0.000	0.0000	BB	0.00	39804	0.000000	
2.878	0.000	0.0000	BB	0.00	15477	0.000000	
17.701	0.000	0.0000	BV	0.00	468431	0.000000	
17.837	0.000	0.0000	VB	0.00	57233	0.000000	
18.230	0.000	0.0000	BB	0.00	22583	0.000000	
18.529	0.000	0.0000	BB	2.70	11647	0.000000	
