# Supplementary material for: Engineering Escherichia coli for polyethylene terephthalate powder biodegradation via recoding of an outer membrane protein
Source: iScience. 2026 Jan 2;29(2):114621. doi: 10.1016/j.isci.2025.114621 (PMC12860643; doi:10.1016/j.isci.2025.114621)
Supplement: Data S2. Raw HPLC and UHPLC-MS data — (A) Unprocessed HPLC data files supporting Figures 4, S3, S5, Tables 1 and S4. Files are provided in.txt format corresponding to the data extracted with Varian ProStar software (Varian Inc., Palo Alto, California, USA). Each file contains absorbance values (in arbitrary units) recorded over time under the analytical conditions described in STAR Methods. (B) Raw UHPLC-MS files supporting Figure S4. The chromatograms and mass spectrometry data can be analyzed with the software MassLynx V4.1 (Waters) to obtain the mass spectra of the oligomers TET and TETE. Analytical conditions described in STAR Methods. (A and B) The unprocessed HPLC and UHPLC-MS files have been deposited at Zenodo under the identifier https://zenodo.org/records/17578239. [file mmc5.zip › Data S2/A. HPLC/Figure S3/FliDm nPET 60_3.TXT]

File	C:\HPLC\PET 2025\2025.01.13\bm31_60c_np004.run	Filetype	63
WTOASCII Parameters:	C:\star\WTOASCII.TXT
 2 channels
   Channel	 1	242.00	nm	in AU
   Channel	 2	260.00	nm	in AU
Base rate 5.0000 Hz	Bunch 2	Effective rate 5.00000 Hz.	T = 0.003333 min.
6000 points	from	0.000	to	20.000	minutes
Sampling every 4 point(s)
Printing points from	0.000	to	20.000 min, point 0 to 5999
Channels	1	to	2
0.000000	 0.000000	0.000000
0.013333	 -0.000109	0.000086
0.026667	 0.000121	0.000377
0.040000	 0.000483	0.000598
0.053333	 0.000756	0.000703
0.066667	 0.000885	0.000779
0.080000	 0.000896	0.000840
0.093333	 0.000822	0.000825
0.106667	 0.000728	0.000735
0.120000	 0.000635	0.000634
0.133333	 0.000492	0.000550
0.146667	 0.000299	0.000491
0.160000	 0.000151	0.000468
0.173333	 0.000109	0.000470
0.186667	 0.000129	0.000482
0.200000	 0.000170	0.000490
0.213333	 0.000289	0.000437
0.226667	 0.000487	0.000321
0.240000	 0.000617	0.000273
0.253333	 0.000613	0.000383
0.266667	 0.000587	0.000560
0.280000	 0.000613	0.000670
0.293333	 0.000600	0.000724
0.306667	 0.000555	0.000808
0.320000	 0.000644	0.000911
0.333333	 0.000869	0.000962
0.346667	 0.001021	0.000963
0.360000	 0.000968	0.000964
0.373333	 0.000784	0.000959
0.386667	 0.000621	0.000923
0.400000	 0.000542	0.000877
0.413333	 0.000532	0.000843
0.426667	 0.000610	0.000813
0.440000	 0.000779	0.000825
0.453333	 0.000966	0.000919
0.466666	 0.001049	0.001044
0.480000	 0.000961	0.001118
0.493333	 0.000791	0.001105
0.506666	 0.000661	0.001012
0.520000	 0.000583	0.000878
0.533333	 0.000515	0.000762
0.546666	 0.000426	0.000678
0.560000	 0.000352	0.000627
0.573333	 0.000404	0.000642
0.586666	 0.000558	0.000705
0.600000	 0.000605	0.000733
0.613333	 0.000510	0.000719
0.626666	 0.000485	0.000752
0.640000	 0.000587	0.000851
0.653333	 0.000658	0.000907
0.666666	 0.000645	0.000852
0.680000	 0.000629	0.000774
0.693333	 0.000633	0.000786
0.706666	 0.000654	0.000828
0.720000	 0.000747	0.000774
0.733333	 0.000905	0.000687
0.746666	 0.001001	0.000721
0.760000	 0.000983	0.000823
0.773333	 0.000963	0.000823
0.786666	 0.001035	0.000746
0.800000	 0.001101	0.000732
0.813333	 0.001007	0.000774
0.826666	 0.000779	0.000777
0.839999	 0.000588	0.000741
0.853333	 0.000537	0.000765
0.866666	 0.000608	0.000883
0.879999	 0.000718	0.000997
0.893333	 0.000749	0.000996
0.906666	 0.000688	0.000905
0.919999	 0.000671	0.000800
0.933333	 0.000753	0.000669
0.946666	 0.000833	0.000506
0.959999	 0.000853	0.000427
0.973333	 0.000840	0.000527
0.986666	 0.000829	0.000742
0.999999	 0.000840	0.000908
1.013333	 0.000822	0.000913
1.026666	 0.000744	0.000838
1.039999	 0.000679	0.000903
1.053333	 0.000705	0.001133
1.066666	 0.000795	0.001270
1.079999	 0.000907	0.001167
1.093333	 0.001045	0.000953
1.106666	 0.001174	0.000789
1.119999	 0.001221	0.000738
1.133333	 0.001154	0.000757
1.146666	 0.001005	0.000744
1.159999	 0.000815	0.000678
1.173333	 0.000641	0.000620
1.186666	 0.000539	0.000613
1.199999	 0.000539	0.000650
1.213333	 0.000698	0.000722
1.226666	 0.001003	0.000840
1.239999	 0.001249	0.000959
1.253332	 0.001259	0.001002
1.266666	 0.001108	0.001018
1.279999	 0.000988	0.001119
1.293332	 0.001008	0.001260
1.306666	 0.001136	0.001318
1.319999	 0.001250	0.001281
1.333332	 0.001252	0.001234
1.346666	 0.001315	0.001326
1.359999	 0.004545	0.003271
1.373332	 0.023329	0.013244
1.386666	 0.075098	0.037699
1.399999	 0.157676	0.070319
1.413332	 0.239678	0.092827
1.426666	 0.290850	0.095097
1.439999	 0.307961	0.082749
1.453332	 0.304082	0.064517
1.466666	 0.290031	0.044056
1.479999	 0.271129	0.022882
1.493332	 0.250703	0.003403
1.506666	 0.231579	-0.011698
1.519999	 0.215532	-0.021107
1.533332	 0.202626	-0.025536
1.546666	 0.191712	-0.026906
1.559999	 0.181481	-0.026994
1.573332	 0.171301	-0.026681
1.586666	 0.161304	-0.026161
1.599999	 0.151726	-0.025390
1.613332	 0.142464	-0.024341
1.626665	 0.133198	-0.023259
1.639999	 0.123592	-0.022682
1.653332	 0.113599	-0.022995
1.666665	 0.103672	-0.024080
1.679999	 0.094386	-0.025433
1.693332	 0.085962	-0.026536
1.706665	 0.078338	-0.027125
1.719999	 0.071395	-0.027112
1.733332	 0.065035	-0.026444
1.746665	 0.059264	-0.025084
1.759999	 0.054229	-0.022988
1.773332	 0.049911	-0.020138
1.786665	 0.045880	-0.016669
1.799999	 0.041814	-0.012875
1.813332	 0.037910	-0.009068
1.826665	 0.034441	-0.005438
1.839999	 0.031370	-0.002097
1.853332	 0.028582	0.000772
1.866665	 0.026052	0.003007
1.879999	 0.023704	0.004621
1.893332	 0.021420	0.005724
1.906665	 0.019159	0.006385
1.919999	 0.016969	0.006630
1.933332	 0.014959	0.006531
1.946665	 0.013179	0.006230
1.959998	 0.011598	0.005820
1.973332	 0.010203	0.005287
1.986665	 0.008967	0.004648
1.999998	 0.007883	0.004034
2.013332	 0.006988	0.003562
2.026665	 0.006196	0.003228
2.039999	 0.005402	0.002949
2.053332	 0.004725	0.002648
2.066665	 0.004321	0.002326
2.079998	 0.004088	0.002053
2.093332	 0.003798	0.001882
2.106665	 0.003424	0.001785
2.119998	 0.003115	0.001687
2.133332	 0.002858	0.001572
2.146665	 0.002531	0.001504
2.159998	 0.002192	0.001490
2.173332	 0.001985	0.001492
2.186665	 0.001969	0.001520
2.199998	 0.002131	0.001531
2.213332	 0.002376	0.001409
2.226665	 0.002546	0.001193
2.239998	 0.002535	0.001073
2.253332	 0.002397	0.001102
2.266665	 0.002268	0.001134
2.279998	 0.002215	0.001105
2.293332	 0.002205	0.001117
2.306665	 0.002138	0.001211
2.319998	 0.001967	0.001309
2.333332	 0.001839	0.001377
2.346665	 0.001952	0.001439
2.359998	 0.002158	0.001473
2.373332	 0.002141	0.001422
2.386665	 0.001933	0.001335
2.399998	 0.001790	0.001344
2.413332	 0.001770	0.001421
2.426665	 0.001784	0.001389
2.439998	 0.001814	0.001252
2.453331	 0.001872	0.001216
2.466665	 0.001914	0.001318
2.479998	 0.001913	0.001402
2.493331	 0.001909	0.001428
2.506665	 0.001972	0.001437
2.519998	 0.002047	0.001423
2.533331	 0.001984	0.001399
2.546665	 0.001839	0.001351
2.559998	 0.001823	0.001251
2.573331	 0.001922	0.001176
2.586665	 0.001959	0.001194
2.599998	 0.001914	0.001254
2.613331	 0.001876	0.001270
2.626665	 0.001862	0.001241
2.639998	 0.001840	0.001260
2.653331	 0.001820	0.001369
2.666665	 0.001851	0.001462
2.679998	 0.001957	0.001454
2.693331	 0.002068	0.001382
2.706665	 0.002066	0.001292
2.719998	 0.001961	0.001197
2.733331	 0.001878	0.001107
2.746665	 0.001836	0.001027
2.759998	 0.001725	0.000998
2.773331	 0.001527	0.001060
2.786664	 0.001351	0.001090
2.799998	 0.001263	0.000993
2.813331	 0.001257	0.000923
2.826664	 0.001322	0.001016
2.839998	 0.001419	0.001188
2.853331	 0.001468	0.001326
2.866664	 0.001415	0.001424
2.879998	 0.001315	0.001507
2.893331	 0.001260	0.001604
2.906664	 0.001286	0.001659
2.919998	 0.001372	0.001560
2.933331	 0.001461	0.001354
2.946664	 0.001521	0.001174
2.959998	 0.001579	0.001060
2.973331	 0.001669	0.001036
2.986664	 0.001758	0.001112
2.999998	 0.001754	0.001224
3.013331	 0.001603	0.001299
3.026664	 0.001403	0.001272
3.039998	 0.001339	0.001134
3.053331	 0.001470	0.001025
3.066664	 0.001650	0.001094
3.079998	 0.001740	0.001272
3.093331	 0.001718	0.001395
3.106664	 0.001559	0.001403
3.119998	 0.001310	0.001331
3.133331	 0.001179	0.001253
3.146664	 0.001291	0.001240
3.159997	 0.001464	0.001281
3.173331	 0.001458	0.001286
3.186664	 0.001299	0.001235
3.199997	 0.001150	0.001181
3.213331	 0.001090	0.001116
3.226664	 0.001118	0.001005
3.239997	 0.001208	0.000896
3.253331	 0.001347	0.000867
3.266664	 0.001491	0.000924
3.279997	 0.001558	0.001023
3.293331	 0.001526	0.001118
3.306664	 0.001429	0.001158
3.319997	 0.001304	0.001145
3.333331	 0.001240	0.001107
3.346664	 0.001317	0.001051
3.359997	 0.001483	0.001034
3.373331	 0.001616	0.001106
3.386664	 0.001649	0.001153
3.399997	 0.001572	0.001066
3.413331	 0.001429	0.000932
3.426664	 0.001310	0.000900
3.439997	 0.001282	0.001012
3.453331	 0.001390	0.001191
3.466664	 0.001613	0.001303
3.479997	 0.001809	0.001285
3.493330	 0.001870	0.001199
3.506664	 0.001808	0.001144
3.519997	 0.001660	0.001144
3.533330	 0.001555	0.001201
3.546664	 0.001641	0.001308
3.559997	 0.001850	0.001369
3.573330	 0.001977	0.001325
3.586664	 0.001978	0.001252
3.599997	 0.001934	0.001176
3.613330	 0.001838	0.001086
3.626664	 0.001693	0.001096
3.639997	 0.001621	0.001243
3.653330	 0.001631	0.001311
3.666664	 0.001596	0.001150
3.679997	 0.001508	0.000943
3.693330	 0.001478	0.000936
3.706664	 0.001516	0.001089
3.719997	 0.001485	0.001219
3.733330	 0.001339	0.001290
3.746664	 0.001229	0.001387
3.759997	 0.001237	0.001502
3.773330	 0.001300	0.001528
3.786664	 0.001399	0.001440
3.799997	 0.001542	0.001321
3.813330	 0.001683	0.001218
3.826663	 0.001757	0.001107
3.839997	 0.001704	0.001006
3.853330	 0.001558	0.000993
3.866663	 0.001452	0.001095
3.879997	 0.001412	0.001217
3.893330	 0.001413	0.001242
3.906663	 0.001550	0.001183
3.919997	 0.001812	0.001164
3.933330	 0.001973	0.001243
3.946663	 0.001935	0.001296
3.959997	 0.001831	0.001206
3.973330	 0.001739	0.001078
3.986663	 0.001606	0.001075
3.999997	 0.001443	0.001209
4.013330	 0.001310	0.001384
4.026663	 0.001215	0.001475
4.039997	 0.001194	0.001438
4.053330	 0.001314	0.001389
4.066663	 0.001502	0.001427
4.079997	 0.001594	0.001489
4.093330	 0.001523	0.001481
4.106663	 0.001365	0.001399
4.119997	 0.001192	0.001292
4.133330	 0.001032	0.001220
4.146663	 0.000984	0.001217
4.159997	 0.001153	0.001263
4.173330	 0.001452	0.001342
4.186663	 0.001721	0.001470
4.199996	 0.001890	0.001593
4.213330	 0.001884	0.001591
4.226663	 0.001714	0.001464
4.239996	 0.001597	0.001351
4.253330	 0.001681	0.001341
4.266663	 0.001854	0.001395
4.279996	 0.001956	0.001449
4.293330	 0.001953	0.001454
4.306663	 0.001888	0.001352
4.319996	 0.001820	0.001167
4.333330	 0.001799	0.001079
4.346663	 0.001838	0.001189
4.359996	 0.001925	0.001356
4.373330	 0.002014	0.001411
4.386663	 0.001998	0.001356
4.399996	 0.001825	0.001319
4.413330	 0.001582	0.001382
4.426663	 0.001408	0.001467
4.439996	 0.001366	0.001444
4.453330	 0.001407	0.001360
4.466663	 0.001454	0.001365
4.479996	 0.001470	0.001460
4.493330	 0.001455	0.001468
4.506663	 0.001395	0.001299
4.519996	 0.001282	0.001111
4.533329	 0.001194	0.001069
4.546663	 0.001193	0.001106
4.559996	 0.001186	0.001043
4.573329	 0.001092	0.000890
4.586663	 0.001001	0.000863
4.599996	 0.001006	0.001041
4.613329	 0.001114	0.001236
4.626663	 0.001261	0.001284
4.639996	 0.001338	0.001212
4.653329	 0.001339	0.001112
4.666663	 0.001389	0.001033
4.679996	 0.001496	0.000993
4.693329	 0.001562	0.000996
4.706663	 0.001590	0.001011
4.719996	 0.001559	0.001028
4.733329	 0.001360	0.001078
4.746663	 0.001076	0.001150
4.759996	 0.000959	0.001133
4.773329	 0.001093	0.000953
4.786663	 0.001319	0.000707
4.799996	 0.001427	0.000536
4.813329	 0.001305	0.000486
4.826663	 0.001040	0.000524
4.839996	 0.000891	0.000591
4.853329	 0.000983	0.000649
4.866663	 0.001193	0.000735
4.879996	 0.001378	0.000919
4.893329	 0.001504	0.001136
4.906662	 0.001613	0.001235
4.919996	 0.001756	0.001211
4.933329	 0.001911	0.001181
4.946662	 0.001950	0.001199
4.959996	 0.001776	0.001201
4.973329	 0.001445	0.001141
4.986662	 0.001133	0.001064
4.999996	 0.000994	0.001022
5.013329	 0.001007	0.000995
5.026662	 0.001032	0.000956
5.039996	 0.001045	0.000923
5.053329	 0.001139	0.000926
5.066662	 0.001252	0.000997
5.079996	 0.001256	0.001125
5.093329	 0.001205	0.001223
5.106662	 0.001176	0.001218
5.119996	 0.001102	0.001155
5.133329	 0.000989	0.001136
5.146662	 0.001028	0.001166
5.159996	 0.001275	0.001173
5.173329	 0.001485	0.001154
5.186662	 0.001465	0.001144
5.199996	 0.001336	0.001096
5.213329	 0.001257	0.000969
5.226662	 0.001201	0.000881
5.239995	 0.001134	0.000952
5.253329	 0.001111	0.001106
5.266662	 0.001136	0.001176
5.279995	 0.001139	0.001120
5.293329	 0.001026	0.001044
5.306662	 0.000819	0.001032
5.319995	 0.000713	0.001029
5.333329	 0.000818	0.000975
5.346662	 0.001015	0.000911
5.359995	 0.001140	0.000881
5.373329	 0.001151	0.000898
5.386662	 0.001106	0.000971
5.399995	 0.001069	0.001047
5.413329	 0.001031	0.001025
5.426662	 0.000983	0.000905
5.439995	 0.001025	0.000787
5.453329	 0.001222	0.000765
5.466662	 0.001413	0.000870
5.479995	 0.001420	0.001006
5.493329	 0.001364	0.001018
5.506662	 0.001464	0.000938
5.519995	 0.001676	0.000949
5.533329	 0.001806	0.001060
5.546662	 0.001787	0.001104
5.559995	 0.001728	0.001019
5.573328	 0.001794	0.000919
5.586662	 0.001993	0.000933
5.599995	 0.002162	0.001028
5.613328	 0.002284	0.001097
5.626662	 0.002513	0.001170
5.639995	 0.002849	0.001358
5.653328	 0.003136	0.001633
5.666662	 0.003298	0.001847
5.679995	 0.003404	0.001905
5.693328	 0.003589	0.001865
5.706662	 0.003914	0.001885
5.719995	 0.004342	0.002077
5.733328	 0.004792	0.002394
5.746662	 0.005138	0.002713
5.759995	 0.005337	0.002977
5.773328	 0.005563	0.003216
5.786662	 0.006000	0.003493
5.799995	 0.006666	0.003857
5.813328	 0.007474	0.004327
5.826662	 0.008285	0.004840
5.839995	 0.009057	0.005293
5.853328	 0.009916	0.005733
5.866662	 0.010997	0.006330
5.879995	 0.012370	0.007113
5.893328	 0.014016	0.007962
5.906662	 0.015771	0.008805
5.919995	 0.017435	0.009636
5.933328	 0.018923	0.010413
5.946661	 0.020245	0.011093
5.959995	 0.021393	0.011701
5.973328	 0.022264	0.012275
5.986661	 0.022752	0.012807
5.999995	 0.022893	0.013228
6.013328	 0.022811	0.013386
6.026661	 0.022593	0.013228
6.039995	 0.022250	0.012921
6.053328	 0.021772	0.012658
6.066661	 0.021190	0.012488
6.079995	 0.020589	0.012429
6.093328	 0.020135	0.012522
6.106661	 0.019898	0.012663
6.119995	 0.019690	0.012669
6.133328	 0.019372	0.012531
6.146661	 0.019049	0.012393
6.159995	 0.018747	0.012321
6.173328	 0.018414	0.012254
6.186661	 0.018149	0.012168
6.199995	 0.018041	0.012175
6.213328	 0.018003	0.012399
6.226661	 0.017903	0.012741
6.239995	 0.017742	0.012941
6.253328	 0.017687	0.012918
6.266661	 0.017850	0.012830
6.279994	 0.018094	0.012837
6.293328	 0.018277	0.012938
6.306661	 0.018402	0.013077
6.319994	 0.018453	0.013222
6.333328	 0.018464	0.013317
6.346661	 0.018559	0.013336
6.359994	 0.018755	0.013324
6.373328	 0.018987	0.013354
6.386661	 0.019215	0.013530
6.399994	 0.019363	0.013852
6.413328	 0.019403	0.014121
6.426661	 0.019433	0.014202
6.439994	 0.019513	0.014183
6.453328	 0.019596	0.014217
6.466661	 0.019707	0.014354
6.479994	 0.019913	0.014539
6.493328	 0.020126	0.014701
6.506661	 0.020221	0.014829
6.519994	 0.020239	0.014924
6.533328	 0.020342	0.014976
6.546661	 0.020637	0.015007
6.559994	 0.021038	0.015025
6.573328	 0.021319	0.014990
6.586661	 0.021375	0.014963
6.599994	 0.021316	0.015078
6.613328	 0.021328	0.015301
6.626661	 0.021508	0.015476
6.639994	 0.021794	0.015570
6.653327	 0.022029	0.015623
6.666661	 0.022116	0.015668
6.679994	 0.022104	0.015780
6.693327	 0.022148	0.015995
6.706661	 0.022392	0.016250
6.719994	 0.022857	0.016455
6.733327	 0.023361	0.016544
6.746661	 0.023636	0.016534
6.759994	 0.023592	0.016521
6.773327	 0.023441	0.016535
6.786661	 0.023451	0.016550
6.799994	 0.023617	0.016666
6.813327	 0.023748	0.016992
6.826661	 0.023811	0.017365
6.839994	 0.023969	0.017484
6.853327	 0.024306	0.017357
6.866661	 0.024672	0.017298
6.879994	 0.024863	0.017462
6.893327	 0.024913	0.017717
6.906661	 0.025060	0.017956
6.919994	 0.025793	0.018336
6.933327	 0.029397	0.019789
6.946661	 0.042125	0.024907
6.959994	 0.071136	0.036758
6.973327	 0.113947	0.054369
6.986660	 0.153292	0.070524
6.999994	 0.169783	0.077242
7.013327	 0.159145	0.072925
7.026660	 0.132544	0.062171
7.039994	 0.103509	0.050340
7.053327	 0.079220	0.040324
7.066660	 0.061155	0.032866
7.079994	 0.048574	0.027691
7.093327	 0.040355	0.024260
7.106660	 0.035340	0.022144
7.119994	 0.032413	0.020982
7.133327	 0.030748	0.020405
7.146660	 0.029955	0.020139
7.159994	 0.029846	0.020018
7.173327	 0.030092	0.020004
7.186660	 0.030298	0.020142
7.199994	 0.030333	0.020383
7.213327	 0.030310	0.020573
7.226660	 0.030500	0.020687
7.239994	 0.032169	0.021319
7.253327	 0.038969	0.024212
7.266660	 0.055050	0.031323
7.279994	 0.078126	0.041659
7.293327	 0.096973	0.050152
7.306660	 0.101269	0.052125
7.319993	 0.091788	0.047873
7.333327	 0.077035	0.041181
7.346660	 0.063629	0.035076
7.359993	 0.053319	0.030432
7.373327	 0.045693	0.027067
7.386660	 0.040275	0.024723
7.399993	 0.036759	0.023234
7.413327	 0.034791	0.022409
7.426660	 0.033865	0.022032
7.439993	 0.033574	0.021946
7.453327	 0.033988	0.022144
7.466660	 0.035405	0.022750
7.479993	 0.037485	0.023709
7.493327	 0.039091	0.024564
7.506660	 0.039364	0.024808
7.519993	 0.038505	0.024405
7.533327	 0.037265	0.023747
7.546660	 0.036164	0.023212
7.559993	 0.035378	0.022911
7.573327	 0.034924	0.022790
7.586660	 0.034763	0.022767
7.599993	 0.034824	0.022730
7.613327	 0.034981	0.022576
7.626660	 0.035166	0.022386
7.639993	 0.035392	0.022355
7.653327	 0.035533	0.022483
7.666660	 0.035425	0.022621
7.679993	 0.035201	0.022771
7.693326	 0.035118	0.023023
7.706660	 0.035192	0.023312
7.719993	 0.035336	0.023477
7.733326	 0.035558	0.023515
7.746660	 0.035837	0.023541
7.759993	 0.036087	0.023572
7.773326	 0.036232	0.023584
7.786660	 0.036265	0.023599
7.799993	 0.036286	0.023604
7.813326	 0.036445	0.023568
7.826660	 0.036762	0.023529
7.839993	 0.037145	0.023586
7.853326	 0.037506	0.023784
7.866660	 0.037691	0.023991
7.879993	 0.037635	0.024078
7.893326	 0.037556	0.024109
7.906660	 0.037695	0.024194
7.919993	 0.038028	0.024325
7.933326	 0.038414	0.024437
7.946660	 0.038843	0.024506
7.959993	 0.039388	0.024573
7.973326	 0.040029	0.024671
7.986660	 0.040620	0.024764
7.999993	 0.040990	0.024857
8.013327	 0.041070	0.025026
8.026660	 0.040934	0.025230
8.039993	 0.040707	0.025310
8.053327	 0.040457	0.025272
8.066660	 0.040283	0.025283
8.079993	 0.040345	0.025432
8.093327	 0.040616	0.025707
8.106660	 0.040877	0.026035
8.119993	 0.041036	0.026286
8.133327	 0.041160	0.026349
8.146660	 0.041274	0.026257
8.159993	 0.041389	0.026165
8.173326	 0.041544	0.026147
8.186660	 0.041727	0.026155
8.199993	 0.041882	0.026164
8.213326	 0.042010	0.026153
8.226660	 0.042193	0.026108
8.239993	 0.042431	0.026102
8.253326	 0.042581	0.026217
8.266660	 0.042579	0.026400
8.279993	 0.042531	0.026526
8.293326	 0.042617	0.026594
8.306660	 0.042922	0.026706
8.319993	 0.043297	0.026885
8.333326	 0.043522	0.027011
8.346660	 0.043623	0.026996
8.359993	 0.043756	0.026949
8.373326	 0.043923	0.027056
8.386660	 0.044087	0.027327
8.399993	 0.044278	0.027583
8.413326	 0.044440	0.027676
8.426660	 0.044521	0.027608
8.439993	 0.044684	0.027495
8.453326	 0.045000	0.027466
8.466660	 0.045201	0.027537
8.479993	 0.045076	0.027571
8.493326	 0.044793	0.027441
8.506660	 0.044630	0.027222
8.519993	 0.044687	0.027085
8.533326	 0.044934	0.027084
8.546659	 0.045258	0.027200
8.559993	 0.045471	0.027433
8.573326	 0.045543	0.027699
8.586659	 0.045684	0.027836
8.599993	 0.046014	0.027841
8.613326	 0.046387	0.027906
8.626659	 0.046661	0.028121
8.639993	 0.046842	0.028359
8.653326	 0.046966	0.028498
8.666659	 0.047093	0.028540
8.679993	 0.047291	0.028540
8.693326	 0.047498	0.028559
8.706659	 0.047634	0.028635
8.719993	 0.047766	0.028744
8.733326	 0.047901	0.028837
8.746659	 0.047957	0.028901
8.759993	 0.048027	0.028928
8.773326	 0.048292	0.028934
8.786659	 0.048730	0.028988
8.799993	 0.049151	0.029130
8.813326	 0.049518	0.029349
8.826659	 0.050066	0.029675
8.839993	 0.050932	0.030145
8.853326	 0.051822	0.030592
8.866659	 0.052265	0.030774
8.879992	 0.052278	0.030772
8.893326	 0.053459	0.031228
8.906659	 0.060983	0.033912
8.919992	 0.083615	0.042018
8.933326	 0.125544	0.057381
8.946659	 0.175535	0.076097
8.959992	 0.212383	0.090166
8.973326	 0.225552	0.095427
8.986659	 0.221816	0.094374
8.999992	 0.210013	0.090396
9.013326	 0.191134	0.083829
9.026659	 0.165129	0.074484
9.039992	 0.136753	0.063987
9.053326	 0.111707	0.054479
9.066659	 0.092383	0.046968
9.079992	 0.078492	0.041445
9.093326	 0.068986	0.037581
9.106659	 0.062763	0.034993
9.119992	 0.058842	0.033295
9.133326	 0.056453	0.032143
9.146659	 0.054995	0.031305
9.159992	 0.054083	0.030743
9.173326	 0.053594	0.030535
9.186659	 0.053450	0.030650
9.199992	 0.053465	0.030870
9.213326	 0.053515	0.031002
9.226659	 0.053604	0.031029
9.239992	 0.053661	0.031013
9.253325	 0.053599	0.031008
9.266659	 0.053533	0.031019
9.279992	 0.053562	0.031028
9.293325	 0.053571	0.031106
9.306659	 0.053486	0.031303
9.319992	 0.053433	0.031486
9.333325	 0.053570	0.031522
9.346659	 0.053914	0.031457
9.359992	 0.054264	0.031418
9.373325	 0.054387	0.031465
9.386659	 0.054344	0.031536
9.399992	 0.054346	0.031550
9.413325	 0.054386	0.031531
9.426659	 0.054398	0.031488
9.439992	 0.054494	0.031378
9.453325	 0.054766	0.031289
9.466659	 0.055107	0.031355
9.479992	 0.055384	0.031567
9.493325	 0.055619	0.031878
9.506659	 0.055878	0.032290
9.519992	 0.056163	0.032694
9.533325	 0.056476	0.032881
9.546659	 0.056825	0.032829
9.559992	 0.057119	0.032736
9.573325	 0.057266	0.032766
9.586658	 0.057327	0.032981
9.599992	 0.057455	0.033353
9.613325	 0.057751	0.033740
9.626658	 0.058186	0.034012
9.639992	 0.058598	0.034183
9.653325	 0.058828	0.034277
9.666658	 0.058901	0.034212
9.679992	 0.058979	0.033953
9.693325	 0.059072	0.033631
9.706658	 0.059033	0.033407
9.719992	 0.058839	0.033337
9.733325	 0.058615	0.033378
9.746658	 0.058466	0.033423
9.759992	 0.058417	0.033399
9.773325	 0.058491	0.033397
9.786658	 0.058748	0.033526
9.799992	 0.059177	0.033698
9.813325	 0.059597	0.033804
9.826658	 0.059788	0.033885
9.839992	 0.059755	0.033962
9.853325	 0.059704	0.033994
9.866658	 0.059767	0.033986
9.879992	 0.060003	0.033946
9.893325	 0.060468	0.033901
9.906658	 0.061070	0.033935
9.919991	 0.061545	0.034081
9.933325	 0.061734	0.034247
9.946658	 0.061652	0.034288
9.959991	 0.061393	0.034141
9.973325	 0.061191	0.033921
9.986658	 0.061419	0.033941
9.999991	 0.062309	0.034411
10.013325	 0.063567	0.035042
10.026658	 0.064520	0.035334
10.039991	 0.065162	0.035375
10.053325	 0.066840	0.035960
10.066658	 0.070971	0.037724
10.079991	 0.077018	0.040340
10.093325	 0.082920	0.042875
10.106658	 0.087781	0.044940
10.119991	 0.092443	0.046895
10.133325	 0.096824	0.048762
10.146658	 0.098736	0.049712
10.159991	 0.096404	0.049007
10.173325	 0.090627	0.046863
10.186658	 0.083754	0.044106
10.199991	 0.077641	0.041455
10.213325	 0.072923	0.039264
10.226658	 0.069461	0.037613
10.239991	 0.066978	0.036499
10.253325	 0.065321	0.035875
10.266658	 0.064370	0.035517
10.279991	 0.063940	0.035197
10.293324	 0.063850	0.034954
10.306658	 0.063909	0.034882
10.319991	 0.063872	0.034915
10.333324	 0.063662	0.035007
10.346658	 0.063501	0.035153
10.359991	 0.063570	0.035265
10.373324	 0.063784	0.035277
10.386658	 0.064059	0.035236
10.399991	 0.064369	0.035234
10.413324	 0.064574	0.035314
10.426658	 0.064558	0.035445
10.439991	 0.064440	0.035546
10.453324	 0.064436	0.035511
10.466658	 0.064655	0.035347
10.479991	 0.065159	0.035262
10.493324	 0.066118	0.035465
10.506658	 0.067552	0.035937
10.519991	 0.068997	0.036432
10.533324	 0.069860	0.036717
10.546658	 0.069969	0.036793
10.559991	 0.069613	0.036783
10.573324	 0.069255	0.036755
10.586658	 0.069174	0.036746
10.599991	 0.069186	0.036727
10.613324	 0.068928	0.036592
10.626657	 0.068456	0.036355
10.639991	 0.068115	0.036141
10.653324	 0.067885	0.035940
10.666657	 0.067537	0.035687
10.679991	 0.067257	0.035511
10.693324	 0.067531	0.035660
10.706657	 0.068734	0.036272
10.719991	 0.071047	0.037312
10.733324	 0.074252	0.038579
10.746657	 0.077513	0.039729
10.759991	 0.079876	0.040471
10.773324	 0.081442	0.040981
10.786657	 0.084221	0.042187
10.799991	 0.090904	0.045146
10.813324	 0.101418	0.049614
10.826657	 0.111426	0.053657
10.839991	 0.115924	0.055301
10.853324	 0.114291	0.054458
10.866657	 0.110673	0.052891
10.879991	 0.109298	0.052261
10.893324	 0.110267	0.052551
10.906657	 0.110289	0.052478
10.919991	 0.106674	0.050987
10.933324	 0.099717	0.048158
10.946657	 0.091653	0.044933
10.959991	 0.084522	0.042160
10.973324	 0.079183	0.040069
10.986657	 0.075541	0.038567
10.999990	 0.073106	0.037547
11.013324	 0.071421	0.036896
11.026657	 0.070321	0.036512
11.039990	 0.069754	0.036304
11.053324	 0.069484	0.036151
11.066657	 0.069292	0.035983
11.079990	 0.069155	0.035821
11.093324	 0.069084	0.035672
11.106657	 0.069062	0.035557
11.119990	 0.069046	0.035535
11.133324	 0.069052	0.035590
11.146657	 0.069204	0.035602
11.159990	 0.069485	0.035492
11.173324	 0.069631	0.035317
11.186657	 0.069566	0.035157
11.199990	 0.069614	0.035061
11.213324	 0.070065	0.035097
11.226657	 0.070798	0.035304
11.239990	 0.071499	0.035584
11.253324	 0.072085	0.035844
11.266657	 0.072916	0.036204
11.279990	 0.074564	0.036826
11.293324	 0.077060	0.037636
11.306657	 0.079566	0.038396
11.319990	 0.081215	0.038941
11.333323	 0.082102	0.039331
11.346657	 0.083404	0.039947
11.359990	 0.086356	0.041214
11.373323	 0.090691	0.042929
11.386657	 0.094354	0.044176
11.399990	 0.095290	0.044223
11.413323	 0.093304	0.043224
11.426657	 0.089965	0.041884
11.439990	 0.087036	0.040768
11.453323	 0.085233	0.040019
11.466657	 0.084055	0.039435
11.479990	 0.082539	0.038691
11.493323	 0.080258	0.037648
11.506657	 0.077640	0.036469
11.519990	 0.075374	0.035417
11.533323	 0.073764	0.034644
11.546657	 0.072684	0.034130
11.559990	 0.071909	0.033781
11.573323	 0.071374	0.033543
11.586657	 0.071110	0.033371
11.599990	 0.071029	0.033250
11.613323	 0.070996	0.033236
11.626657	 0.070989	0.033308
11.639990	 0.071138	0.033336
11.653323	 0.071578	0.033294
11.666656	 0.072214	0.033265
11.679990	 0.072829	0.033269
11.693323	 0.073402	0.033300
11.706656	 0.074017	0.033426
11.719990	 0.074691	0.033691
11.733323	 0.075532	0.034061
11.746656	 0.076842	0.034537
11.759990	 0.078829	0.035173
11.773323	 0.081107	0.035934
11.786656	 0.082787	0.036571
11.799990	 0.083273	0.036785
11.813323	 0.082676	0.036518
11.826656	 0.081376	0.035955
11.839990	 0.079654	0.035265
11.853323	 0.077800	0.034515
11.866656	 0.076148	0.033809
11.879990	 0.074953	0.033247
11.893323	 0.074207	0.032808
11.906656	 0.073653	0.032439
11.919990	 0.073176	0.032156
11.933323	 0.072964	0.031969
11.946656	 0.073072	0.031852
11.959990	 0.073236	0.031767
11.973323	 0.073214	0.031652
11.986656	 0.073022	0.031472
11.999990	 0.072938	0.031330
12.013323	 0.073245	0.031384
12.026656	 0.073814	0.031602
12.039989	 0.074170	0.031767
12.053323	 0.074151	0.031775
12.066656	 0.074093	0.031713
12.079989	 0.074264	0.031606
12.093323	 0.074538	0.031360
12.106656	 0.074753	0.031042
12.119989	 0.074971	0.030898
12.133323	 0.075228	0.031035
12.146656	 0.075395	0.031283
12.159989	 0.075326	0.031357
12.173323	 0.074974	0.031127
12.186656	 0.074469	0.030760
12.199989	 0.074025	0.030486
12.213323	 0.073693	0.030295
12.226656	 0.073366	0.030052
12.239989	 0.073069	0.029801
12.253323	 0.073026	0.029683
12.266656	 0.073364	0.029688
12.279989	 0.073905	0.029727
12.293323	 0.074311	0.029804
12.306656	 0.074412	0.029920
12.319989	 0.074354	0.030009
12.333323	 0.074419	0.030095
12.346656	 0.074730	0.030201
12.359989	 0.075162	0.030195
12.373322	 0.075540	0.030055
12.386656	 0.075836	0.029989
12.399989	 0.076068	0.030088
12.413322	 0.076218	0.030209
12.426656	 0.076330	0.030204
12.439989	 0.076331	0.030028
12.453322	 0.075950	0.029726
12.466656	 0.075221	0.029419
12.479989	 0.074642	0.029257
12.493322	 0.074524	0.029220
12.506656	 0.074659	0.029071
12.519989	 0.074717	0.028783
12.533322	 0.074605	0.028642
12.546656	 0.074437	0.028735
12.559989	 0.074344	0.028846
12.573322	 0.074310	0.028875
12.586656	 0.074287	0.028901
12.599989	 0.074402	0.028951
12.613322	 0.074731	0.028939
12.626656	 0.075057	0.028814
12.639989	 0.075170	0.028649
12.653322	 0.075104	0.028573
12.666656	 0.074967	0.028625
12.679989	 0.074811	0.028743
12.693322	 0.074750	0.028856
12.706656	 0.074895	0.028916
12.719989	 0.075121	0.028915
12.733322	 0.075308	0.028928
12.746655	 0.075589	0.029012
12.759989	 0.076041	0.029098
12.773322	 0.076497	0.029105
12.786655	 0.076754	0.029051
12.799989	 0.076760	0.028991
12.813322	 0.076611	0.028947
12.826655	 0.076440	0.028952
12.839989	 0.076341	0.029085
12.853322	 0.076347	0.029379
12.866655	 0.076423	0.029705
12.879989	 0.076546	0.029826
12.893322	 0.076670	0.029671
12.906655	 0.076716	0.029444
12.919989	 0.076645	0.029350
12.933322	 0.076437	0.029355
12.946655	 0.076182	0.029329
12.959989	 0.076089	0.029234
12.973322	 0.076227	0.029117
12.986655	 0.076412	0.029064
12.999989	 0.076457	0.029028
13.013322	 0.076369	0.028861
13.026655	 0.076229	0.028618
13.039989	 0.076078	0.028491
13.053322	 0.075951	0.028516
13.066655	 0.075917	0.028588
13.079988	 0.076034	0.028623
13.093322	 0.076273	0.028598
13.106655	 0.076509	0.028574
13.119988	 0.076615	0.028631
13.133322	 0.076547	0.028738
13.146655	 0.076294	0.028805
13.159988	 0.075950	0.028799
13.173322	 0.075799	0.028689
13.186655	 0.075966	0.028437
13.199988	 0.076242	0.028107
13.213322	 0.076459	0.027884
13.226655	 0.076587	0.027914
13.239988	 0.076578	0.028175
13.253322	 0.076474	0.028483
13.266655	 0.076416	0.028665
13.279988	 0.076401	0.028734
13.293322	 0.076349	0.028730
13.306655	 0.076351	0.028603
13.319988	 0.076451	0.028405
13.333322	 0.076461	0.028280
13.346655	 0.076305	0.028222
13.359988	 0.076164	0.028126
13.373322	 0.076222	0.028017
13.386655	 0.076456	0.028016
13.399988	 0.076677	0.028121
13.413321	 0.076768	0.028211
13.426655	 0.076779	0.028293
13.439988	 0.076735	0.028474
13.453321	 0.076580	0.028699
13.466655	 0.076365	0.028745
13.479988	 0.076283	0.028542
13.493321	 0.076428	0.028245
13.506655	 0.076585	0.028016
13.519988	 0.076522	0.027895
13.533321	 0.076384	0.027822
13.546655	 0.076449	0.027732
13.559988	 0.076650	0.027646
13.573321	 0.076697	0.027593
13.586655	 0.076551	0.027554
13.599988	 0.076427	0.027547
13.613321	 0.076456	0.027604
13.626655	 0.076644	0.027701
13.639988	 0.076905	0.027772
13.653321	 0.077056	0.027770
13.666655	 0.076986	0.027742
13.679988	 0.076723	0.027771
13.693321	 0.076390	0.027827
13.706655	 0.076243	0.027847
13.719988	 0.076425	0.027899
13.733321	 0.076711	0.028029
13.746655	 0.076820	0.028110
13.759988	 0.076814	0.028058
13.773321	 0.076892	0.027972
13.786654	 0.077036	0.027947
13.799988	 0.077084	0.027945
13.813321	 0.077034	0.027911
13.826654	 0.077005	0.027859
13.839988	 0.076960	0.027782
13.853321	 0.076784	0.027631
13.866654	 0.076624	0.027433
13.879988	 0.076706	0.027277
13.893321	 0.076934	0.027198
13.906654	 0.077108	0.027168
13.919988	 0.077211	0.027167
13.933321	 0.077240	0.027179
13.946654	 0.077140	0.027194
13.959988	 0.076971	0.027246
13.973321	 0.076891	0.027344
13.986654	 0.076907	0.027378
13.999988	 0.076934	0.027273
14.013321	 0.076974	0.027143
14.026654	 0.077037	0.027147
14.039988	 0.077082	0.027273
14.053321	 0.077130	0.027399
14.066654	 0.077229	0.027444
14.079988	 0.077303	0.027388
14.093321	 0.077222	0.027258
14.106654	 0.077051	0.027104
14.119987	 0.076973	0.026974
14.133321	 0.076991	0.026896
14.146654	 0.076961	0.026899
14.159987	 0.076858	0.027005
14.173321	 0.076799	0.027175
14.186654	 0.076878	0.027359
14.199987	 0.077090	0.027533
14.213321	 0.077307	0.027604
14.226654	 0.077362	0.027468
14.239987	 0.077253	0.027176
14.253321	 0.077101	0.026904
14.266654	 0.076942	0.026769
14.279987	 0.076838	0.026751
14.293321	 0.076926	0.026771
14.306654	 0.077131	0.026773
14.319987	 0.077254	0.026761
14.333321	 0.077265	0.026780
14.346654	 0.077243	0.026842
14.359987	 0.077264	0.026863
14.373321	 0.077328	0.026795
14.386654	 0.077274	0.026735
14.399987	 0.077026	0.026719
14.413321	 0.076794	0.026643
14.426654	 0.076796	0.026534
14.439987	 0.077026	0.026539
14.453321	 0.077304	0.026687
14.466654	 0.077415	0.026891
14.479987	 0.077312	0.027054
14.493320	 0.077208	0.027074
14.506654	 0.077287	0.026922
14.519987	 0.077446	0.026721
14.533320	 0.077502	0.026611
14.546654	 0.077445	0.026603
14.559987	 0.077415	0.026643
14.573320	 0.077546	0.026648
14.586654	 0.077772	0.026518
14.599987	 0.077838	0.026319
14.613320	 0.077670	0.026276
14.626654	 0.077486	0.026451
14.639987	 0.077472	0.026637
14.653320	 0.077589	0.026641
14.666654	 0.077668	0.026511
14.679987	 0.077637	0.026414
14.693320	 0.077585	0.026426
14.706654	 0.077576	0.026435
14.719987	 0.077564	0.026324
14.733320	 0.077573	0.026202
14.746654	 0.077692	0.026266
14.759987	 0.077894	0.026476
14.773320	 0.078025	0.026601
14.786654	 0.077974	0.026531
14.799987	 0.077761	0.026371
14.813320	 0.077491	0.026303
14.826653	 0.077306	0.026367
14.839987	 0.077294	0.026407
14.853320	 0.077390	0.026320
14.866653	 0.077526	0.026213
14.879987	 0.077764	0.026207
14.893320	 0.078115	0.026293
14.906653	 0.078457	0.026402
14.919987	 0.078712	0.026483
14.933320	 0.078847	0.026537
14.946653	 0.078768	0.026589
14.959987	 0.078475	0.026618
14.973320	 0.078158	0.026563
14.986653	 0.077978	0.026377
14.999987	 0.077916	0.026086
15.013320	 0.077860	0.025818
15.026653	 0.077786	0.025698
15.039987	 0.077754	0.025697
15.053320	 0.077783	0.025728
15.066653	 0.077862	0.025730
15.079987	 0.077946	0.025619
15.093320	 0.077946	0.025398
15.106653	 0.077835	0.025212
15.119987	 0.077692	0.025123
15.133320	 0.077626	0.025024
15.146653	 0.077625	0.024849
15.159986	 0.077515	0.024596
15.173320	 0.077188	0.024258
15.186653	 0.076798	0.023861
15.199986	 0.076589	0.023454
15.213320	 0.076509	0.023070
15.226653	 0.076291	0.022743
15.239986	 0.075925	0.022495
15.253320	 0.075637	0.022316
15.266653	 0.075455	0.022180
15.279986	 0.075232	0.022080
15.293320	 0.074986	0.022028
15.306653	 0.074879	0.022012
15.319986	 0.074944	0.021959
15.333320	 0.075075	0.021849
15.346653	 0.075244	0.021827
15.359986	 0.075530	0.022014
15.373320	 0.075890	0.022297
15.386653	 0.076056	0.022484
15.399986	 0.075920	0.022522
15.413320	 0.075749	0.022498
15.426653	 0.075776	0.022521
15.439986	 0.075976	0.022630
15.453320	 0.076263	0.022778
15.466653	 0.076548	0.022932
15.479986	 0.076744	0.023122
15.493320	 0.076854	0.023370
15.506653	 0.076915	0.023629
15.519986	 0.076930	0.023812
15.533319	 0.076931	0.023883
15.546653	 0.076959	0.023872
15.559986	 0.077006	0.023810
15.573319	 0.077058	0.023723
15.586653	 0.077133	0.023643
15.599986	 0.077244	0.023590
15.613319	 0.077402	0.023575
15.626653	 0.077625	0.023634
15.639986	 0.077869	0.023767
15.653319	 0.077989	0.023873
15.666653	 0.077920	0.023872
15.679986	 0.077783	0.023793
15.693319	 0.077696	0.023698
15.706653	 0.077654	0.023618
15.719986	 0.077615	0.023586
15.733319	 0.077613	0.023623
15.746653	 0.077713	0.023742
15.759986	 0.077841	0.023906
15.773319	 0.077848	0.023987
15.786653	 0.077745	0.023912
15.799986	 0.077709	0.023786
15.813319	 0.077812	0.023749
15.826653	 0.077862	0.023810
15.839986	 0.077677	0.023893
15.853319	 0.077410	0.023955
15.866652	 0.077365	0.024029
15.879986	 0.077617	0.024137
15.893319	 0.078049	0.024233
15.906652	 0.078526	0.024262
15.919986	 0.078867	0.024215
15.933319	 0.078940	0.024109
15.946652	 0.078845	0.024007
15.959986	 0.078756	0.023985
15.973319	 0.078679	0.024047
15.986652	 0.078603	0.024168
15.999986	 0.078693	0.024353
16.013319	 0.079017	0.024502
16.026653	 0.079322	0.024459
16.039988	 0.079388	0.024268
16.053322	 0.079297	0.024151
16.066656	 0.079214	0.024194
16.079990	 0.079200	0.024265
16.093325	 0.079204	0.024278
16.106659	 0.079109	0.024264
16.119993	 0.078921	0.024193
16.133327	 0.078893	0.024065
16.146662	 0.079177	0.024057
16.159996	 0.079541	0.024281
16.173330	 0.079752	0.024583
16.186665	 0.079888	0.024771
16.199999	 0.080137	0.024900
16.213333	 0.080596	0.025121
16.226667	 0.081289	0.025466
16.240002	 0.082304	0.025975
16.253336	 0.084143	0.027083
16.266670	 0.088566	0.030735
16.280005	 0.098162	0.040200
16.293339	 0.111690	0.054756
16.306673	 0.120745	0.065859
16.320007	 0.117103	0.065207
16.333342	 0.102661	0.054953
16.346676	 0.086279	0.043774
16.360010	 0.073454	0.036445
16.373344	 0.064032	0.032223
16.386679	 0.056504	0.029477
16.400013	 0.050275	0.027691
16.413347	 0.045209	0.026588
16.426682	 0.041034	0.025736
16.440016	 0.037339	0.024912
16.453350	 0.033869	0.024150
16.466684	 0.030680	0.023479
16.480019	 0.027975	0.022824
16.493353	 0.025813	0.022162
16.506687	 0.024063	0.021546
16.520021	 0.022570	0.020962
16.533356	 0.021208	0.020354
16.546690	 0.019897	0.019728
16.560024	 0.018679	0.019112
16.573359	 0.017581	0.018508
16.586693	 0.016572	0.017936
16.600027	 0.015693	0.017410
16.613361	 0.015026	0.016878
16.626696	 0.014559	0.016292
16.640030	 0.014140	0.015658
16.653364	 0.013591	0.015014
16.666698	 0.012881	0.014396
16.680033	 0.012102	0.013805
16.693367	 0.011304	0.013228
16.706701	 0.010535	0.012646
16.720036	 0.009861	0.011986
16.733370	 0.009217	0.011211
16.746704	 0.008496	0.010404
16.760038	 0.007717	0.009686
16.773373	 0.006934	0.009075
16.786707	 0.006184	0.008472
16.800041	 0.005505	0.007721
16.813375	 0.004829	0.006761
16.826710	 0.003993	0.005747
16.840044	 0.002974	0.004891
16.853378	 0.001940	0.004222
16.866713	 0.001097	0.003610
16.880047	 0.000527	0.002934
16.893381	 0.000117	0.002165
16.906715	 -0.000366	0.001373
16.920050	 -0.001037	0.000670
16.933384	 -0.001829	0.000099
16.946718	 -0.002637	-0.000378
16.960052	 -0.003335	-0.000827
16.973387	 -0.003832	-0.001333
16.986721	 -0.004247	-0.001932
17.000055	 -0.004737	-0.002532
17.013390	 -0.005193	-0.002966
17.026724	 -0.005409	-0.003213
17.040058	 -0.005380	-0.003449
17.053392	 -0.005263	-0.003759
17.066727	 -0.005268	-0.004011
17.080061	 -0.005482	-0.004102
17.093395	 -0.005717	-0.004081
17.106730	 -0.005744	-0.004016
17.120064	 -0.005539	-0.003952
17.133398	 -0.005241	-0.003902
17.146732	 -0.004977	-0.003822
17.160067	 -0.004750	-0.003696
17.173401	 -0.004510	-0.003569
17.186735	 -0.004221	-0.003445
17.200069	 -0.003824	-0.003287
17.213404	 -0.003324	-0.003112
17.226738	 -0.002861	-0.002939
17.240072	 -0.002481	-0.002666
17.253407	 -0.002038	-0.002201
17.266741	 -0.001496	-0.001669
17.280075	 -0.001016	-0.001253
17.293409	 -0.000630	-0.000963
17.306744	 -0.000231	-0.000721
17.320078	 0.000132	-0.000458
17.333412	 0.000321	-0.000126
17.346746	 0.000423	0.000233
17.360081	 0.000644	0.000513
17.373415	 0.000977	0.000700
17.386749	 0.001328	0.000868
17.400084	 0.001711	0.001101
17.413418	 0.002107	0.001444
17.426752	 0.002442	0.001826
17.440086	 0.002699	0.002102
17.453421	 0.002850	0.002228
17.466755	 0.002870	0.002266
17.480089	 0.002820	0.002267
17.493423	 0.002782	0.002282
17.506758	 0.002787	0.002373
17.520092	 0.002856	0.002516
17.533426	 0.003046	0.002619
17.546761	 0.003372	0.002614
17.560095	 0.003730	0.002552
17.573429	 0.004008	0.002570
17.586763	 0.004150	0.002710
17.600098	 0.004115	0.002903
17.613432	 0.003917	0.003059
17.626766	 0.003680	0.003116
17.640100	 0.003534	0.003155
17.653435	 0.003490	0.003334
17.666769	 0.003488	0.003617
17.680103	 0.003516	0.003792
17.693438	 0.003591	0.003763
17.706772	 0.003717	0.003646
17.720106	 0.003962	0.003568
17.733440	 0.004300	0.003550
17.746775	 0.004442	0.003595
17.760109	 0.004215	0.003688
17.773443	 0.003921	0.003768
17.786777	 0.003921	0.003783
17.800112	 0.004145	0.003717
17.813446	 0.004345	0.003623
17.826780	 0.004434	0.003589
17.840115	 0.004409	0.003596
17.853449	 0.004352	0.003579
17.866783	 0.004384	0.003605
17.880117	 0.004463	0.003753
17.893452	 0.004448	0.003867
17.906786	 0.004297	0.003761
17.920120	 0.004105	0.003533
17.933455	 0.004021	0.003416
17.946789	 0.004062	0.003453
17.960123	 0.004054	0.003532
17.973457	 0.003875	0.003587
17.986792	 0.003646	0.003607
18.000126	 0.003564	0.003566
18.013460	 0.003688	0.003475
18.026794	 0.003922	0.003415
18.040129	 0.004081	0.003435
18.053463	 0.004037	0.003505
18.066797	 0.003857	0.003545
18.080132	 0.003707	0.003490
18.093466	 0.003699	0.003358
18.106800	 0.003835	0.003269
18.120134	 0.004024	0.003341
18.133469	 0.004168	0.003564
18.146803	 0.004185	0.003787
18.160137	 0.004048	0.003904
18.173471	 0.003843	0.003909
18.186806	 0.003712	0.003803
18.200140	 0.003750	0.003658
18.213474	 0.003915	0.003585
18.226809	 0.004083	0.003583
18.240143	 0.004199	0.003579
18.253477	 0.004289	0.003539
18.266811	 0.004416	0.003499
18.280146	 0.004560	0.003539
18.293480	 0.004547	0.003639
18.306814	 0.004329	0.003687
18.320148	 0.004134	0.003678
18.333483	 0.004121	0.003704
18.346817	 0.004170	0.003727
18.360151	 0.004118	0.003624
18.373486	 0.003956	0.003452
18.386820	 0.003816	0.003393
18.400154	 0.003815	0.003444
18.413488	 0.003907	0.003447
18.426823	 0.004009	0.003418
18.440157	 0.004088	0.003527
18.453491	 0.004109	0.003750
18.466825	 0.004125	0.003857
18.480160	 0.004246	0.003769
18.493494	 0.004370	0.003671
18.506828	 0.004281	0.003702
18.520163	 0.003996	0.003753
18.533497	 0.003750	0.003686
18.546831	 0.003729	0.003554
18.560165	 0.003926	0.003454
18.573500	 0.004159	0.003411
18.586834	 0.004245	0.003436
18.600168	 0.004144	0.003502
18.613503	 0.003918	0.003480
18.626837	 0.003679	0.003298
18.640171	 0.003550	0.003121
18.653505	 0.003570	0.003124
18.666840	 0.003630	0.003227
18.680174	 0.003626	0.003303
18.693508	 0.003669	0.003364
18.706842	 0.003884	0.003436
18.720177	 0.004129	0.003498
18.733511	 0.004212	0.003559
18.746845	 0.004148	0.003624
18.760180	 0.004041	0.003661
18.773514	 0.003917	0.003645
18.786848	 0.003786	0.003585
18.800182	 0.003725	0.003556
18.813517	 0.003790	0.003593
18.826851	 0.003941	0.003641
18.840185	 0.004085	0.003663
18.853519	 0.004137	0.003665
18.866854	 0.004084	0.003609
18.880188	 0.003995	0.003474
18.893522	 0.003931	0.003372
18.906857	 0.003904	0.003482
18.920191	 0.003944	0.003806
18.933525	 0.004078	0.004068
18.946859	 0.004240	0.004023
18.960194	 0.004340	0.003745
18.973528	 0.004394	0.003508
18.986862	 0.004445	0.003484
19.000196	 0.004428	0.003608
19.013531	 0.004270	0.003715
19.026865	 0.004097	0.003761
19.040199	 0.004078	0.003765
19.053534	 0.004102	0.003709
19.066868	 0.004033	0.003671
19.080202	 0.004015	0.003747
19.093536	 0.004082	0.003838
19.106871	 0.004018	0.003778
19.120205	 0.003823	0.003583
19.133539	 0.003743	0.003408
19.146873	 0.003852	0.003337
19.160208	 0.004004	0.003351
19.173542	 0.004104	0.003416
19.186876	 0.004169	0.003518
19.200211	 0.004203	0.003633
19.213545	 0.004172	0.003721
19.226879	 0.004101	0.003753
19.240213	 0.004094	0.003716
19.253548	 0.004146	0.003628
19.266882	 0.004096	0.003555
19.280216	 0.003989	0.003541
19.293550	 0.004092	0.003580
19.306885	 0.004426	0.003655
19.320219	 0.004707	0.003720
19.333553	 0.004766	0.003719
19.346888	 0.004688	0.003657
19.360222	 0.004547	0.003557
19.373556	 0.004318	0.003443
19.386890	 0.004088	0.003378
19.400225	 0.004008	0.003409
19.413559	 0.004077	0.003481
19.426893	 0.004142	0.003497
19.440228	 0.004063	0.003437
19.453562	 0.003889	0.003354
19.466896	 0.003783	0.003274
19.480230	 0.003832	0.003192
19.493565	 0.003959	0.003150
19.506899	 0.003987	0.003190
19.520233	 0.003877	0.003283
19.533567	 0.003785	0.003358
19.546902	 0.003767	0.003339
19.560236	 0.003774	0.003233
19.573570	 0.003816	0.003139
19.586905	 0.003900	0.003104
19.600239	 0.004003	0.003104
19.613573	 0.004092	0.003104
19.626907	 0.004113	0.003092
19.640242	 0.004042	0.003099
19.653576	 0.003959	0.003141
19.666910	 0.003972	0.003186
19.680244	 0.004084	0.003219
19.693579	 0.004206	0.003244
19.706913	 0.004246	0.003219
19.720247	 0.004157	0.003122
19.733582	 0.003930	0.003048
19.746916	 0.003642	0.003079
19.760250	 0.003429	0.003139
19.773584	 0.003359	0.003129
19.786919	 0.003382	0.003060
19.800253	 0.003420	0.003001
19.813587	 0.003455	0.002999
19.826921	 0.003566	0.003056
19.840256	 0.003786	0.003131
19.853590	 0.003983	0.003179
19.866924	 0.003987	0.003207
19.880259	 0.003794	0.003232
19.893593	 0.003609	0.003248
19.906927	 0.003614	0.003264
19.920261	 0.003756	0.003287
19.933596	 0.003802	0.003286
19.946930	 0.003639	0.003256
19.960264	 0.003496	0.003252
19.973598	 0.003632	0.003263
19.986933	 0.003896	0.003228

*------------------------ End of raw data
Results for Channel	1	=	242.00	nm
Title:	Report Title
Run File:	C:\HPLC\PET 2025\2025.01.13\bm31_60c_np004.run
--------------
Injection Info
--------------
Method:	C:\METODOS EQUIPO 2 2023-2024\20241201 PET_Calibrado TPA MHET BHET DIMER.mth
Sample:	BM31_60C_np
Injection Date:	Tue Jan 14 02:16:53 2025
Manual injection
Operator:	Paloma
Instrument:	3
Notes:	
---------
Misc Info
---------
Workstation:	HPLC
Bus Address:	44
Run Time:	0.000	to	20.000	min.
-----------
Recalc Info
-----------
Recalc Method:	C:\METODOS EQUIPO 2 2023-2024\20241201 PET_Calibrado TPA MHET BHET DIMER.mth
Recalc Date:	Tue Jan 14 02:36:59 2025
Operator:	Paloma
Instrument:	3
Notes:	
Sample Rate:	5.000 Hz.
Measurement Type:	1 = Area
Calculation Type:	4 = ExtStd
Normalize Results:	No
------------------------
Peak Info for Channel 1
------------------------
4 Peaks (tR	Timeoffset	RRT	Sepcode	Width	Counts	Result	Name)
6.002	-0.028	0.0000	BB	-14.55	1964479	19.494032	TPA (uM)
7.007	-0.052	0.0000	BB	4.70	6923489	133.282333	MHET (uM)
7.310	-0.043	0.0000	BB	4.94	3177257	38.581020	BHET (uM)
8.981	-0.129	0.0000	BB	6.38	11305996	222.144943	DIMER (uM)

Results for Channel	2	=	260.00	nm
Title:	Report Title
Run File:	C:\HPLC\PET 2025\2025.01.13\bm31_60c_np004.run
--------------
Injection Info
--------------
Method:	C:\METODOS EQUIPO 2 2023-2024\20241201 PET_Calibrado TPA MHET BHET DIMER.mth
Sample:	BM31_60C_np
Injection Date:	Tue Jan 14 02:16:53 2025
Manual injection
Operator:	Paloma
Instrument:	3
Notes:	
---------
Misc Info
---------
Workstation:	HPLC
Bus Address:	44
Run Time:	0.000	to	20.000	min.
-----------
Recalc Info
-----------
Recalc Method:	C:\METODOS EQUIPO 2 2023-2024\20241201 PET_Calibrado TPA MHET BHET DIMER.mth
Recalc Date:	Tue Jan 14 02:36:59 2025
Operator:	Paloma
Instrument:	3
Notes:	
Sample Rate:	5.000 Hz.
Measurement Type:	1 = Area
Calculation Type:	4 = ExtStd
Normalize Results:	No
------------------------
Peak Info for Channel 2
------------------------
4 Peaks (tR	Timeoffset	RRT	Sepcode	Width	Counts	Result	Name)
1.424	0.000	0.0000	BP	4.34	5330105	0.000000	
1.644	0.000	0.0000	PP	0.00	143023	0.000000	
1.924	0.000	0.0000	PB	0.00	3536702	0.000000	
18.940	0.000	0.0000	BB	2.60	16741	0.000000	
