# Supplementary material for: Engineering Escherichia coli for polyethylene terephthalate powder biodegradation via recoding of an outer membrane protein
Source: iScience. 2026 Jan 2;29(2):114621. doi: 10.1016/j.isci.2025.114621 (PMC12860643; doi:10.1016/j.isci.2025.114621)
Supplement: Data S2. Raw HPLC and UHPLC-MS data — (A) Unprocessed HPLC data files supporting Figures 4, S3, S5, Tables 1 and S4. Files are provided in.txt format corresponding to the data extracted with Varian ProStar software (Varian Inc., Palo Alto, California, USA). Each file contains absorbance values (in arbitrary units) recorded over time under the analytical conditions described in STAR Methods. (B) Raw UHPLC-MS files supporting Figure S4. The chromatograms and mass spectrometry data can be analyzed with the software MassLynx V4.1 (Waters) to obtain the mass spectra of the oligomers TET and TETE. Analytical conditions described in STAR Methods. (A and B) The unprocessed HPLC and UHPLC-MS files have been deposited at Zenodo under the identifier https://zenodo.org/records/17578239. [file mmc5.zip › Data S2/A. HPLC/Figure S3/FliDm pPET 37_1.TXT]

File	C:\HPLC\PET 2025\2025.06.04\bm31_petp_37c_24h.run	Filetype	63
WTOASCII Parameters:	C:\star\WTOASCII.TXT
 1 channels
   Channel	 1	242.00	nm	in AU
Base rate 5.0000 Hz	Bunch 2	Effective rate 5.00000 Hz.	T = 0.003333 min.
6000 points	from	0.000	to	20.000	minutes
Sampling every 4 point(s)
Printing points from	0.000	to	20.000 min, point 0 to 5999
Channels	1	to	1
0.000000	 0.000000
0.013333	 -0.000067
0.026667	 -0.000506
0.040000	 -0.001060
0.053333	 -0.001160
0.066667	 -0.000698
0.080000	 -0.000090
0.093333	 0.000226
0.106667	 0.000090
0.120000	 -0.000277
0.133333	 -0.000549
0.146667	 -0.000643
0.160000	 -0.000648
0.173333	 -0.000672
0.186667	 -0.000796
0.200000	 -0.000943
0.213333	 -0.000926
0.226667	 -0.000785
0.240000	 -0.000792
0.253333	 -0.001000
0.266667	 -0.001135
0.280000	 -0.001040
0.293333	 -0.000836
0.306667	 -0.000593
0.320000	 -0.000296
0.333333	 -0.000095
0.346667	 -0.000124
0.360000	 -0.000232
0.373333	 -0.000210
0.386667	 -0.000019
0.400000	 0.000193
0.413333	 0.000252
0.426667	 0.000138
0.440000	 -0.000058
0.453333	 -0.000235
0.466666	 -0.000377
0.480000	 -0.000510
0.493333	 -0.000564
0.506666	 -0.000496
0.520000	 -0.000399
0.533333	 -0.000353
0.546666	 -0.000349
0.560000	 -0.000395
0.573333	 -0.000501
0.586666	 -0.000613
0.600000	 -0.000677
0.613333	 -0.000661
0.626666	 -0.000578
0.640000	 -0.000503
0.653333	 -0.000469
0.666666	 -0.000342
0.680000	 -0.000076
0.693333	 0.000106
0.706666	 0.000076
0.720000	 0.000021
0.733333	 0.000075
0.746666	 0.000161
0.760000	 0.000255
0.773333	 0.000363
0.786666	 0.000389
0.800000	 0.000276
0.813333	 0.000101
0.826666	 -0.000004
0.839999	 -0.000061
0.853333	 -0.000290
0.866666	 -0.000709
0.879999	 -0.000993
0.893333	 -0.000879
0.906666	 -0.000479
0.919999	 -0.000084
0.933333	 0.000161
0.946666	 0.000223
0.959999	 0.000073
0.973333	 -0.000212
0.986666	 -0.000428
0.999999	 -0.000459
1.013333	 -0.000370
1.026666	 -0.000297
1.039999	 -0.000344
1.053333	 -0.000509
1.066666	 -0.000680
1.079999	 -0.000753
1.093333	 -0.000679
1.106666	 -0.000490
1.119999	 -0.000317
1.133333	 -0.000208
1.146666	 -0.000108
1.159999	 -0.000024
1.173333	 0.000035
1.186666	 0.000127
1.199999	 0.000223
1.213333	 0.000214
1.226666	 0.000095
1.239999	 -0.000075
1.253332	 -0.000246
1.266666	 -0.000324
1.279999	 -0.000241
1.293332	 -0.000046
1.306666	 0.000141
1.319999	 0.000104
1.333332	 -0.000304
1.346666	 -0.000852
1.359999	 -0.001143
1.373332	 -0.001086
1.386666	 -0.000874
1.399999	 -0.000612
1.413332	 -0.000286
1.426666	 0.000180
1.439999	 0.003389
1.453332	 0.020373
1.466666	 0.067349
1.479999	 0.144369
1.493332	 0.225087
1.506666	 0.280682
1.519999	 0.303939
1.533332	 0.304245
1.546666	 0.292733
1.559999	 0.276743
1.573332	 0.260101
1.586666	 0.244524
1.599999	 0.230830
1.613332	 0.219016
1.626665	 0.208315
1.639999	 0.197946
1.653332	 0.187678
1.666665	 0.177622
1.679999	 0.167703
1.693332	 0.157611
1.706665	 0.147324
1.719999	 0.137157
1.733332	 0.127180
1.746665	 0.117094
1.759999	 0.106764
1.773332	 0.096496
1.786665	 0.086765
1.799999	 0.077880
1.813332	 0.069821
1.826665	 0.062389
1.839999	 0.055449
1.853332	 0.049007
1.866665	 0.043220
1.879999	 0.038294
1.893332	 0.034340
1.906665	 0.031429
1.919999	 0.029435
1.933332	 0.027970
1.946665	 0.026789
1.959998	 0.025816
1.973332	 0.024741
1.986665	 0.023265
1.999998	 0.021455
2.013332	 0.019549
2.026665	 0.017720
2.039999	 0.016010
2.053332	 0.014365
2.066665	 0.012738
2.079998	 0.011139
2.093332	 0.009610
2.106665	 0.008320
2.119998	 0.007492
2.133332	 0.007037
2.146665	 0.006639
2.159998	 0.006131
2.173332	 0.005523
2.186665	 0.004879
2.199998	 0.004283
2.213332	 0.003814
2.226665	 0.003501
2.239998	 0.003307
2.253332	 0.003155
2.266665	 0.002985
2.279998	 0.002838
2.293332	 0.002814
2.306665	 0.002899
2.319998	 0.002927
2.333332	 0.002795
2.346665	 0.002586
2.359998	 0.002409
2.373332	 0.002239
2.386665	 0.002052
2.399998	 0.001942
2.413332	 0.001951
2.426665	 0.001994
2.439998	 0.001975
2.453331	 0.001801
2.466665	 0.001442
2.479998	 0.001063
2.493331	 0.000866
2.506665	 0.000849
2.519998	 0.000816
2.533331	 0.000612
2.546665	 0.000333
2.559998	 0.000180
2.573331	 0.000112
2.586665	 -0.000035
2.599998	 -0.000154
2.613331	 -0.000035
2.626665	 0.000260
2.639998	 0.000504
2.653331	 0.000503
2.666665	 0.000197
2.679998	 -0.000184
2.693331	 -0.000329
2.706665	 -0.000276
2.719998	 -0.000315
2.733331	 -0.000544
2.746665	 -0.000762
2.759998	 -0.000781
2.773331	 -0.000618
2.786664	 -0.000441
2.799998	 -0.000385
2.813331	 -0.000455
2.826664	 -0.000518
2.839998	 -0.000399
2.853331	 -0.000133
2.866664	 -0.000007
2.879998	 -0.000189
2.893331	 -0.000481
2.906664	 -0.000600
2.919998	 -0.000559
2.933331	 -0.000583
2.946664	 -0.000761
2.959998	 -0.000982
2.973331	 -0.001106
2.986664	 -0.001139
2.999998	 -0.001224
3.013331	 -0.001343
3.026664	 -0.001321
3.039998	 -0.001133
3.053331	 -0.000942
3.066664	 -0.000936
3.079998	 -0.001177
3.093331	 -0.001464
3.106664	 -0.001509
3.119998	 -0.001299
3.133331	 -0.001081
3.146664	 -0.001104
3.159997	 -0.001488
3.173331	 -0.002044
3.186664	 -0.002322
3.199997	 -0.002103
3.213331	 -0.001606
3.226664	 -0.001210
3.239997	 -0.001168
3.253331	 -0.001441
3.266664	 -0.001776
3.279997	 -0.002037
3.293331	 -0.002229
3.306664	 -0.002276
3.319997	 -0.002156
3.333331	 -0.002059
3.346664	 -0.002111
3.359997	 -0.002212
3.373331	 -0.002284
3.386664	 -0.002357
3.399997	 -0.002385
3.413331	 -0.002335
3.426664	 -0.002382
3.439997	 -0.002641
3.453331	 -0.002919
3.466664	 -0.003009
3.479997	 -0.002921
3.493330	 -0.002742
3.506664	 -0.002508
3.519997	 -0.002264
3.533330	 -0.002111
3.546664	 -0.002117
3.559997	 -0.002213
3.573330	 -0.002302
3.586664	 -0.002307
3.599997	 -0.002155
3.613330	 -0.001926
3.626664	 -0.001861
3.639997	 -0.002088
3.653330	 -0.002486
3.666664	 -0.002826
3.679997	 -0.002993
3.693330	 -0.003070
3.706664	 -0.003161
3.719997	 -0.003295
3.733330	 -0.003493
3.746664	 -0.003613
3.759997	 -0.003320
3.773330	 -0.002663
3.786664	 -0.002240
3.799997	 -0.002418
3.813330	 -0.002904
3.826663	 -0.003207
3.839997	 -0.003194
3.853330	 -0.003163
3.866663	 -0.003344
3.879997	 -0.003562
3.893330	 -0.003552
3.906663	 -0.003336
3.919997	 -0.003082
3.933330	 -0.002914
3.946663	 -0.002942
3.959997	 -0.003140
3.973330	 -0.003342
3.986663	 -0.003450
3.999997	 -0.003414
4.013330	 -0.003275
4.026663	 -0.003170
4.039997	 -0.003130
4.053330	 -0.003066
4.066663	 -0.002913
4.079997	 -0.002752
4.093330	 -0.002823
4.106663	 -0.003209
4.119997	 -0.003640
4.133330	 -0.003853
4.146663	 -0.003902
4.159997	 -0.003937
4.173330	 -0.003906
4.186663	 -0.003619
4.199996	 -0.003072
4.213330	 -0.002587
4.226663	 -0.002489
4.239996	 -0.002706
4.253330	 -0.002977
4.266663	 -0.003236
4.279996	 -0.003406
4.293330	 -0.003269
4.306663	 -0.002925
4.319996	 -0.002828
4.333330	 -0.003177
4.346663	 -0.003653
4.359996	 -0.003768
4.373330	 -0.003413
4.386663	 -0.002967
4.399996	 -0.002784
4.413330	 -0.002861
4.426663	 -0.003003
4.439996	 -0.003090
4.453330	 -0.003166
4.466663	 -0.003281
4.479996	 -0.003334
4.493330	 -0.003200
4.506663	 -0.002981
4.519996	 -0.002977
4.533329	 -0.003266
4.546663	 -0.003511
4.559996	 -0.003453
4.573329	 -0.003270
4.586663	 -0.003211
4.599996	 -0.003228
4.613329	 -0.003201
4.626663	 -0.003219
4.639996	 -0.003344
4.653329	 -0.003436
4.666663	 -0.003476
4.679996	 -0.003659
4.693329	 -0.004012
4.706663	 -0.004305
4.719996	 -0.004451
4.733329	 -0.004636
4.746663	 -0.004948
4.759996	 -0.005160
4.773329	 -0.005014
4.786663	 -0.004591
4.799996	 -0.004188
4.813329	 -0.004016
4.826663	 -0.004154
4.839996	 -0.004448
4.853329	 -0.004543
4.866663	 -0.004363
4.879996	 -0.004229
4.893329	 -0.004293
4.906662	 -0.004387
4.919996	 -0.004420
4.933329	 -0.004375
4.946662	 -0.004237
4.959996	 -0.004146
4.973329	 -0.004176
4.986662	 -0.004173
4.999996	 -0.004139
5.013329	 -0.004238
5.026662	 -0.004373
5.039996	 -0.004363
5.053329	 -0.004352
5.066662	 -0.004480
5.079996	 -0.004606
5.093329	 -0.004615
5.106662	 -0.004534
5.119996	 -0.004411
5.133329	 -0.004337
5.146662	 -0.004342
5.159996	 -0.004251
5.173329	 -0.003909
5.186662	 -0.003489
5.199996	 -0.003382
5.213329	 -0.003693
5.226662	 -0.004055
5.239995	 -0.004186
5.253329	 -0.004187
5.266662	 -0.004176
5.279995	 -0.004186
5.293329	 -0.004266
5.306662	 -0.004358
5.319995	 -0.004392
5.333329	 -0.004378
5.346662	 -0.004287
5.359995	 -0.004182
5.373329	 -0.004211
5.386662	 -0.004304
5.399995	 -0.004277
5.413329	 -0.004187
5.426662	 -0.004277
5.439995	 -0.004598
5.453329	 -0.004932
5.466662	 -0.005044
5.479995	 -0.004959
5.493329	 -0.004943
5.506662	 -0.005127
5.519995	 -0.005300
5.533329	 -0.005225
5.546662	 -0.004982
5.559995	 -0.004807
5.573328	 -0.004750
5.586662	 -0.004693
5.599995	 -0.004557
5.613328	 -0.004374
5.626662	 -0.004212
5.639995	 -0.004128
5.653328	 -0.004122
5.666662	 -0.004087
5.679995	 -0.003952
5.693328	 -0.003859
5.706662	 -0.003943
5.719995	 -0.004081
5.733328	 -0.004140
5.746662	 -0.004108
5.759995	 -0.003912
5.773328	 -0.003500
5.786662	 -0.003048
5.799995	 -0.002773
5.813328	 -0.002670
5.826662	 -0.002541
5.839995	 -0.002198
5.853328	 -0.001666
5.866662	 -0.001173
5.879995	 -0.000837
5.893328	 -0.000594
5.906662	 -0.000301
5.919995	 0.000136
5.933328	 0.000535
5.946661	 0.000670
5.959995	 0.000723
5.973328	 0.001060
5.986661	 0.001720
5.999995	 0.002488
6.013328	 0.003195
6.026661	 0.003793
6.039995	 0.004344
6.053328	 0.004880
6.066661	 0.005309
6.079995	 0.005530
6.093328	 0.005633
6.106661	 0.005812
6.119995	 0.006092
6.133328	 0.006427
6.146661	 0.006830
6.159995	 0.007255
6.173328	 0.007619
6.186661	 0.007926
6.199995	 0.008265
6.213328	 0.008798
6.226661	 0.009540
6.239995	 0.010195
6.253328	 0.010530
6.266661	 0.010718
6.279994	 0.011018
6.293328	 0.011365
6.306661	 0.011595
6.319994	 0.011771
6.333328	 0.011992
6.346661	 0.012216
6.359994	 0.012372
6.373328	 0.012507
6.386661	 0.012701
6.399994	 0.012974
6.413328	 0.013330
6.426661	 0.013738
6.439994	 0.014102
6.453328	 0.014339
6.466661	 0.014469
6.479994	 0.014582
6.493328	 0.014750
6.506661	 0.015016
6.519994	 0.015342
6.533328	 0.015567
6.546661	 0.015588
6.559994	 0.015476
6.573328	 0.015355
6.586661	 0.015316
6.599994	 0.015390
6.613328	 0.015473
6.626661	 0.015476
6.639994	 0.015475
6.653327	 0.015531
6.666661	 0.015573
6.679994	 0.015595
6.693327	 0.015741
6.706661	 0.016059
6.719994	 0.016404
6.733327	 0.016682
6.746661	 0.016828
6.759994	 0.016750
6.773327	 0.016565
6.786661	 0.016516
6.799994	 0.016620
6.813327	 0.016771
6.826661	 0.016906
6.839994	 0.016914
6.853327	 0.016786
6.866661	 0.016702
6.879994	 0.016766
6.893327	 0.016929
6.906661	 0.017099
6.919994	 0.017182
6.933327	 0.017188
6.946661	 0.017228
6.959994	 0.017413
6.973327	 0.017722
6.986660	 0.017931
6.999994	 0.017881
7.013327	 0.017721
7.026660	 0.017640
7.039994	 0.017671
7.053327	 0.017844
7.066660	 0.018144
7.079994	 0.018488
7.093327	 0.018826
7.106660	 0.019136
7.119994	 0.019377
7.133327	 0.019494
7.146660	 0.019524
7.159994	 0.019716
7.173327	 0.020370
7.186660	 0.021404
7.199994	 0.022243
7.213327	 0.022360
7.226660	 0.021844
7.239994	 0.021312
7.253327	 0.021232
7.266660	 0.021453
7.279994	 0.021594
7.293327	 0.021602
7.306660	 0.021635
7.319993	 0.021742
7.333327	 0.021953
7.346660	 0.022243
7.359993	 0.022377
7.373327	 0.022248
7.386660	 0.022124
7.399993	 0.022219
7.413327	 0.022475
7.426660	 0.022815
7.439993	 0.023174
7.453327	 0.023475
7.466660	 0.023707
7.479993	 0.023865
7.493327	 0.023934
7.506660	 0.023947
7.519993	 0.023901
7.533327	 0.023741
7.546660	 0.023576
7.559993	 0.023653
7.573327	 0.023963
7.586660	 0.024271
7.599993	 0.024500
7.613327	 0.024713
7.626660	 0.024937
7.639993	 0.025208
7.653327	 0.025447
7.666660	 0.025413
7.679993	 0.025173
7.693326	 0.025157
7.706660	 0.025606
7.719993	 0.026273
7.733326	 0.026693
7.746660	 0.026659
7.759993	 0.026345
7.773326	 0.026037
7.786660	 0.025956
7.799993	 0.026263
7.813326	 0.026888
7.826660	 0.027510
7.839993	 0.027906
7.853326	 0.028063
7.866660	 0.028103
7.879993	 0.028254
7.893326	 0.028650
7.906660	 0.029141
7.919993	 0.029485
7.933326	 0.029628
7.946660	 0.029708
7.959993	 0.029784
7.973326	 0.029805
7.986660	 0.029811
7.999993	 0.029920
8.013327	 0.030200
8.026660	 0.030533
8.039993	 0.030700
8.053327	 0.030684
8.066660	 0.030737
8.079993	 0.030987
8.093327	 0.031199
8.106660	 0.031122
8.119993	 0.030975
8.133327	 0.031181
8.146660	 0.031678
8.159993	 0.032129
8.173326	 0.032584
8.186660	 0.033244
8.199993	 0.033870
8.213326	 0.034070
8.226660	 0.033870
8.239993	 0.033559
8.253326	 0.033275
8.266660	 0.033045
8.279993	 0.032981
8.293326	 0.033121
8.306660	 0.033283
8.319993	 0.033330
8.333326	 0.033387
8.346660	 0.033643
8.359993	 0.034047
8.373326	 0.034275
8.386660	 0.034098
8.399993	 0.033755
8.413326	 0.033686
8.426660	 0.033980
8.439993	 0.034390
8.453326	 0.034706
8.466660	 0.034847
8.479993	 0.034810
8.493326	 0.034691
8.506660	 0.034653
8.519993	 0.034798
8.533326	 0.035066
8.546659	 0.035297
8.559993	 0.035430
8.573326	 0.035585
8.586659	 0.035851
8.599993	 0.036072
8.613326	 0.036038
8.626659	 0.035880
8.639993	 0.035929
8.653326	 0.036237
8.666659	 0.036566
8.679993	 0.036776
8.693326	 0.036968
8.706659	 0.037281
8.719993	 0.037637
8.733326	 0.037847
8.746659	 0.037902
8.759993	 0.037957
8.773326	 0.038111
8.786659	 0.038326
8.799993	 0.038488
8.813326	 0.038561
8.826659	 0.038616
8.839993	 0.038773
8.853326	 0.039132
8.866659	 0.039601
8.879992	 0.039935
8.893326	 0.040137
8.906659	 0.040484
8.919992	 0.041022
8.933326	 0.041426
8.946659	 0.041421
8.959992	 0.041128
8.973326	 0.040888
8.986659	 0.040817
8.999992	 0.040765
9.013326	 0.040680
9.026659	 0.040682
9.039992	 0.040804
9.053326	 0.041057
9.066659	 0.041548
9.079992	 0.042216
9.093326	 0.042805
9.106659	 0.043203
9.119992	 0.043480
9.133326	 0.043631
9.146659	 0.043568
9.159992	 0.043278
9.173326	 0.042892
9.186659	 0.042710
9.199992	 0.042902
9.213326	 0.043175
9.226659	 0.043154
9.239992	 0.043011
9.253325	 0.043153
9.266659	 0.043537
9.279992	 0.043854
9.293325	 0.044043
9.306659	 0.044207
9.319992	 0.044352
9.333325	 0.044353
9.346659	 0.044212
9.359992	 0.044124
9.373325	 0.044177
9.386659	 0.044362
9.399992	 0.044710
9.413325	 0.045131
9.426659	 0.045392
9.439992	 0.045385
9.453325	 0.045181
9.466659	 0.044969
9.479992	 0.045032
9.493325	 0.045533
9.506659	 0.046227
9.519992	 0.046700
9.533325	 0.046899
9.546659	 0.046986
9.559992	 0.047077
9.573325	 0.047308
9.586658	 0.047569
9.599992	 0.047540
9.613325	 0.047276
9.626658	 0.047137
9.639992	 0.047144
9.653325	 0.047025
9.666658	 0.046814
9.679992	 0.046846
9.693325	 0.047218
9.706658	 0.047709
9.719992	 0.048054
9.733325	 0.048126
9.746658	 0.048046
9.759992	 0.047954
9.773325	 0.047833
9.786658	 0.047790
9.799992	 0.047988
9.813325	 0.048286
9.826658	 0.048508
9.839992	 0.048776
9.853325	 0.049153
9.866658	 0.049429
9.879992	 0.049547
9.893325	 0.049743
9.906658	 0.050094
9.919991	 0.050409
9.933325	 0.050573
9.946658	 0.050546
9.959991	 0.050307
9.973325	 0.049984
9.986658	 0.049723
9.999991	 0.049501
10.013325	 0.049259
10.026658	 0.049086
10.039991	 0.049115
10.053325	 0.049307
10.066658	 0.049490
10.079991	 0.049566
10.093325	 0.049568
10.106658	 0.049640
10.119991	 0.049909
10.133325	 0.050231
10.146658	 0.050412
10.159991	 0.050521
10.173325	 0.050542
10.186658	 0.050269
10.199991	 0.049867
10.213325	 0.049823
10.226658	 0.050311
10.239991	 0.051004
10.253325	 0.051442
10.266658	 0.051494
10.279991	 0.051387
10.293324	 0.051332
10.306658	 0.051329
10.319991	 0.051246
10.333324	 0.050984
10.346658	 0.050638
10.359991	 0.050490
10.373324	 0.050792
10.386658	 0.051574
10.399991	 0.052597
10.413324	 0.053397
10.426658	 0.053683
10.439991	 0.053682
10.453324	 0.053636
10.466658	 0.053333
10.479991	 0.052638
10.493324	 0.051926
10.506658	 0.051685
10.519991	 0.052026
10.533324	 0.052613
10.546658	 0.052965
10.559991	 0.052923
10.573324	 0.052681
10.586658	 0.052434
10.599991	 0.052301
10.613324	 0.052315
10.626657	 0.052432
10.639991	 0.052699
10.653324	 0.053124
10.666657	 0.053535
10.679991	 0.053839
10.693324	 0.054080
10.706657	 0.054233
10.719991	 0.054318
10.733324	 0.054514
10.746657	 0.054994
10.759991	 0.055757
10.773324	 0.056591
10.786657	 0.057173
10.799991	 0.057294
10.813324	 0.057053
10.826657	 0.056800
10.839991	 0.056793
10.853324	 0.056802
10.866657	 0.056404
10.879991	 0.055702
10.893324	 0.055225
10.906657	 0.055253
10.919991	 0.055695
10.933324	 0.056290
10.946657	 0.056634
10.959991	 0.056523
10.973324	 0.056192
10.986657	 0.055961
10.999990	 0.055975
11.013324	 0.056207
11.026657	 0.056543
11.039990	 0.056834
11.053324	 0.056922
11.066657	 0.056785
11.079990	 0.056530
11.093324	 0.056241
11.106657	 0.055976
11.119990	 0.055803
11.133324	 0.055749
11.146657	 0.055862
11.159990	 0.056124
11.173324	 0.056198
11.186657	 0.055892
11.199990	 0.055631
11.213324	 0.055821
11.226657	 0.056216
11.239990	 0.056421
11.253324	 0.056465
11.266657	 0.056490
11.279990	 0.056463
11.293324	 0.056471
11.306657	 0.056758
11.319990	 0.057248
11.333323	 0.057525
11.346657	 0.057444
11.359990	 0.057303
11.373323	 0.057381
11.386657	 0.057642
11.399990	 0.057863
11.413323	 0.057850
11.426657	 0.057669
11.439990	 0.057631
11.453323	 0.057848
11.466657	 0.058042
11.479990	 0.057949
11.493323	 0.057643
11.506657	 0.057377
11.519990	 0.057375
11.533323	 0.057694
11.546657	 0.058096
11.559990	 0.058347
11.573323	 0.058544
11.586657	 0.058781
11.599990	 0.058883
11.613323	 0.058725
11.626657	 0.058503
11.639990	 0.058473
11.653323	 0.058577
11.666656	 0.058590
11.679990	 0.058549
11.693323	 0.058644
11.706656	 0.058827
11.719990	 0.058943
11.733323	 0.059039
11.746656	 0.059197
11.759990	 0.059243
11.773323	 0.058938
11.786656	 0.058402
11.799990	 0.058033
11.813323	 0.058072
11.826656	 0.058379
11.839990	 0.058619
11.853323	 0.058674
11.866656	 0.058737
11.879990	 0.059128
11.893323	 0.060356
11.906656	 0.063156
11.919990	 0.067566
11.933323	 0.071918
11.946656	 0.073790
11.959990	 0.072249
11.973323	 0.068582
11.986656	 0.064820
11.999990	 0.062012
12.013323	 0.060104
12.026656	 0.058901
12.039989	 0.058384
12.053323	 0.058315
12.066656	 0.058320
12.079989	 0.058306
12.093323	 0.058390
12.106656	 0.058516
12.119989	 0.058517
12.133323	 0.058442
12.146656	 0.058426
12.159989	 0.058474
12.173323	 0.058547
12.186656	 0.058673
12.199989	 0.058898
12.213323	 0.059191
12.226656	 0.059396
12.239989	 0.059363
12.253323	 0.059194
12.266656	 0.059145
12.279989	 0.059338
12.293323	 0.059826
12.306656	 0.060716
12.319989	 0.061991
12.333323	 0.063312
12.346656	 0.064171
12.359989	 0.064309
12.373322	 0.063775
12.386656	 0.062842
12.399989	 0.061976
12.413322	 0.061460
12.426656	 0.061216
12.439989	 0.061171
12.453322	 0.061244
12.466656	 0.061149
12.479989	 0.060850
12.493322	 0.060789
12.506656	 0.061247
12.519989	 0.061922
12.533322	 0.062356
12.546656	 0.062461
12.559989	 0.062340
12.573322	 0.062012
12.586656	 0.061591
12.599989	 0.061348
12.613322	 0.061401
12.626656	 0.061620
12.639989	 0.061814
12.653322	 0.061788
12.666656	 0.061527
12.679989	 0.061247
12.693322	 0.061127
12.706656	 0.061209
12.719989	 0.061422
12.733322	 0.061586
12.746655	 0.061543
12.759989	 0.061393
12.773322	 0.061335
12.786655	 0.061413
12.799989	 0.061590
12.813322	 0.061835
12.826655	 0.062113
12.839989	 0.062333
12.853322	 0.062324
12.866655	 0.062117
12.879989	 0.061996
12.893322	 0.062102
12.906655	 0.062299
12.919989	 0.062400
12.933322	 0.062336
12.946655	 0.062159
12.959989	 0.061984
12.973322	 0.061879
12.986655	 0.061835
12.999989	 0.061828
13.013322	 0.061819
13.026655	 0.061839
13.039989	 0.061993
13.053322	 0.062154
13.066655	 0.062022
13.079988	 0.061644
13.093322	 0.061375
13.106655	 0.061327
13.119988	 0.061329
13.133322	 0.061312
13.146655	 0.061392
13.159988	 0.061695
13.173322	 0.062185
13.186655	 0.062606
13.199988	 0.062755
13.213322	 0.062747
13.226655	 0.062824
13.239988	 0.063063
13.253322	 0.063381
13.266655	 0.063736
13.279988	 0.064122
13.293322	 0.064404
13.306655	 0.064421
13.319988	 0.064252
13.333322	 0.064155
13.346655	 0.064204
13.359988	 0.064172
13.373322	 0.063928
13.386655	 0.063646
13.399988	 0.063381
13.413321	 0.063021
13.426655	 0.062761
13.439988	 0.062930
13.453321	 0.063342
13.466655	 0.063488
13.479988	 0.063240
13.493321	 0.062988
13.506655	 0.063113
13.519988	 0.063476
13.533321	 0.063575
13.546655	 0.063211
13.559988	 0.062741
13.573321	 0.062537
13.586655	 0.062531
13.599988	 0.062495
13.613321	 0.062451
13.626655	 0.062551
13.639988	 0.062646
13.653321	 0.062414
13.666655	 0.061993
13.679988	 0.061845
13.693321	 0.061959
13.706655	 0.062024
13.719988	 0.062104
13.733321	 0.062316
13.746655	 0.062420
13.759988	 0.062244
13.773321	 0.061984
13.786654	 0.061889
13.799988	 0.061967
13.813321	 0.062062
13.826654	 0.062109
13.839988	 0.062247
13.853321	 0.062567
13.866654	 0.062898
13.879988	 0.063072
13.893321	 0.063127
13.906654	 0.063086
13.919988	 0.062901
13.933321	 0.062730
13.946654	 0.062756
13.959988	 0.062903
13.973321	 0.063012
13.986654	 0.062994
13.999988	 0.062781
14.013321	 0.062354
14.026654	 0.061859
14.039988	 0.061575
14.053321	 0.061663
14.066654	 0.061952
14.079988	 0.062071
14.093321	 0.061924
14.106654	 0.061806
14.119987	 0.061885
14.133321	 0.062003
14.146654	 0.062026
14.159987	 0.062016
14.173321	 0.062036
14.186654	 0.062015
14.199987	 0.061871
14.213321	 0.061709
14.226654	 0.061747
14.239987	 0.062002
14.253321	 0.062274
14.266654	 0.062421
14.279987	 0.062473
14.293321	 0.062473
14.306654	 0.062413
14.319987	 0.062294
14.333321	 0.062081
14.346654	 0.061819
14.359987	 0.061748
14.373321	 0.061971
14.386654	 0.062306
14.399987	 0.062651
14.413321	 0.062936
14.426654	 0.062942
14.439987	 0.062723
14.453321	 0.062653
14.466654	 0.062832
14.479987	 0.063018
14.493320	 0.063045
14.506654	 0.062883
14.519987	 0.062588
14.533320	 0.062378
14.546654	 0.062455
14.559987	 0.062761
14.573320	 0.063053
14.586654	 0.063141
14.599987	 0.063070
14.613320	 0.062985
14.626654	 0.062935
14.639987	 0.063010
14.653320	 0.063334
14.666654	 0.063776
14.679987	 0.064051
14.693320	 0.064046
14.706654	 0.063874
14.719987	 0.063736
14.733320	 0.063691
14.746654	 0.063556
14.759987	 0.063230
14.773320	 0.062991
14.786654	 0.063078
14.799987	 0.063265
14.813320	 0.063279
14.826653	 0.063202
14.839987	 0.063206
14.853320	 0.063231
14.866653	 0.063169
14.879987	 0.063129
14.893320	 0.063216
14.906653	 0.063287
14.919987	 0.063222
14.933320	 0.063070
14.946653	 0.062906
14.959987	 0.062790
14.973320	 0.062813
14.986653	 0.062989
14.999987	 0.063074
15.013320	 0.062807
15.026653	 0.062369
15.039987	 0.062168
15.053320	 0.062230
15.066653	 0.062277
15.079987	 0.062244
15.093320	 0.062226
15.106653	 0.062219
15.119987	 0.062247
15.133320	 0.062382
15.146653	 0.062572
15.159986	 0.062664
15.173320	 0.062600
15.186653	 0.062381
15.199986	 0.061960
15.213320	 0.061436
15.226653	 0.061028
15.239986	 0.060783
15.253320	 0.060603
15.266653	 0.060457
15.279986	 0.060357
15.293320	 0.060274
15.306653	 0.060232
15.319986	 0.060282
15.333320	 0.060394
15.346653	 0.060515
15.359986	 0.060606
15.373320	 0.060622
15.386653	 0.060560
15.399986	 0.060508
15.413320	 0.060528
15.426653	 0.060541
15.439986	 0.060541
15.453320	 0.060666
15.466653	 0.060902
15.479986	 0.061123
15.493320	 0.061320
15.506653	 0.061520
15.519986	 0.061746
15.533319	 0.062074
15.546653	 0.062481
15.559986	 0.062722
15.573319	 0.062560
15.586653	 0.062142
15.599986	 0.061935
15.613319	 0.062096
15.626653	 0.062308
15.639986	 0.062349
15.653319	 0.062339
15.666653	 0.062465
15.679986	 0.062767
15.693319	 0.063116
15.706653	 0.063331
15.719986	 0.063369
15.733319	 0.063319
15.746653	 0.063221
15.759986	 0.063084
15.773319	 0.062979
15.786653	 0.062935
15.799986	 0.062876
15.813319	 0.062815
15.826653	 0.062849
15.839986	 0.062941
15.853319	 0.063010
15.866652	 0.063089
15.879986	 0.063195
15.893319	 0.063266
15.906652	 0.063353
15.919986	 0.063537
15.933319	 0.063624
15.946652	 0.063393
15.959986	 0.063073
15.973319	 0.063049
15.986652	 0.063199
15.999986	 0.063139
16.013319	 0.062922
16.026653	 0.062829
16.039988	 0.062805
16.053322	 0.062651
16.066656	 0.062448
16.079990	 0.062400
16.093325	 0.062538
16.106659	 0.062748
16.119993	 0.062933
16.133327	 0.063003
16.146662	 0.062905
16.159996	 0.062797
16.173330	 0.062944
16.186665	 0.063245
16.199999	 0.063330
16.213333	 0.063179
16.226667	 0.063048
16.240002	 0.063006
16.253336	 0.063039
16.266670	 0.063204
16.280005	 0.063437
16.293339	 0.063687
16.306673	 0.064062
16.320007	 0.064606
16.333342	 0.065306
16.346676	 0.066279
16.360010	 0.068274
16.373344	 0.073978
16.386679	 0.086876
16.400013	 0.104568
16.413347	 0.115534
16.426682	 0.110239
16.440016	 0.092846
16.453350	 0.074537
16.466684	 0.060562
16.480019	 0.049698
16.493353	 0.040352
16.506687	 0.032384
16.520021	 0.025910
16.533356	 0.020697
16.546690	 0.016342
16.560024	 0.012593
16.573359	 0.009418
16.586693	 0.006846
16.600027	 0.004773
16.613361	 0.002976
16.626696	 0.001361
16.640030	 -0.000029
16.653364	 -0.001287
16.666698	 -0.002551
16.680033	 -0.003710
16.693367	 -0.004613
16.706701	 -0.005344
16.720036	 -0.006056
16.733370	 -0.006797
16.746704	 -0.007501
16.760038	 -0.008079
16.773373	 -0.008516
16.786707	 -0.008825
16.800041	 -0.009054
16.813375	 -0.009416
16.826710	 -0.010044
16.840044	 -0.010693
16.853378	 -0.011146
16.866713	 -0.011506
16.880047	 -0.011912
16.893381	 -0.012429
16.906715	 -0.013083
16.920050	 -0.013805
16.933384	 -0.014506
16.946718	 -0.015197
16.960052	 -0.015859
16.973387	 -0.016373
16.986721	 -0.016767
17.000055	 -0.017271
17.013390	 -0.017946
17.026724	 -0.018566
17.040058	 -0.018989
17.053392	 -0.019345
17.066727	 -0.019837
17.080061	 -0.020476
17.093395	 -0.021109
17.106730	 -0.021680
17.120064	 -0.022250
17.133398	 -0.022808
17.146732	 -0.023228
17.160067	 -0.023400
17.173401	 -0.023374
17.186735	 -0.023293
17.200069	 -0.023204
17.213404	 -0.023093
17.226738	 -0.022940
17.240072	 -0.022721
17.253407	 -0.022549
17.266741	 -0.022565
17.280075	 -0.022644
17.293409	 -0.022464
17.306744	 -0.021950
17.320078	 -0.021455
17.333412	 -0.021258
17.346746	 -0.021148
17.360081	 -0.020888
17.373415	 -0.020629
17.386749	 -0.020528
17.400084	 -0.020430
17.413418	 -0.020175
17.426752	 -0.019882
17.440086	 -0.019711
17.453421	 -0.019590
17.466755	 -0.019362
17.480089	 -0.018990
17.493423	 -0.018600
17.506758	 -0.018390
17.520092	 -0.018425
17.533426	 -0.018474
17.546761	 -0.018233
17.560095	 -0.017772
17.573429	 -0.017455
17.586763	 -0.017311
17.600098	 -0.017044
17.613432	 -0.016653
17.626766	 -0.016437
17.640100	 -0.016477
17.653435	 -0.016524
17.666769	 -0.016340
17.680103	 -0.016005
17.693438	 -0.015774
17.706772	 -0.015715
17.720106	 -0.015684
17.733440	 -0.015603
17.746775	 -0.015445
17.760109	 -0.015149
17.773443	 -0.014846
17.786777	 -0.014784
17.800112	 -0.014908
17.813446	 -0.014977
17.826780	 -0.014933
17.840115	 -0.014866
17.853449	 -0.014863
17.866783	 -0.014884
17.880117	 -0.014792
17.893452	 -0.014606
17.906786	 -0.014471
17.920120	 -0.014444
17.933455	 -0.014505
17.946789	 -0.014591
17.960123	 -0.014565
17.973457	 -0.014393
17.986792	 -0.014284
18.000126	 -0.014371
18.013460	 -0.014472
18.026794	 -0.014348
18.040129	 -0.014029
18.053463	 -0.013783
18.066797	 -0.013710
18.080132	 -0.013639
18.093466	 -0.013507
18.106800	 -0.013476
18.120134	 -0.013575
18.133469	 -0.013610
18.146803	 -0.013489
18.160137	 -0.013345
18.173471	 -0.013293
18.186806	 -0.013356
18.200140	 -0.013495
18.213474	 -0.013538
18.226809	 -0.013314
18.240143	 -0.012917
18.253477	 -0.012607
18.266811	 -0.012517
18.280146	 -0.012627
18.293480	 -0.012826
18.306814	 -0.012885
18.320148	 -0.012751
18.333483	 -0.012653
18.346817	 -0.012686
18.360151	 -0.012756
18.373486	 -0.012852
18.386820	 -0.012996
18.400154	 -0.013111
18.413488	 -0.013090
18.426823	 -0.012916
18.440157	 -0.012727
18.453491	 -0.012706
18.466825	 -0.012810
18.480160	 -0.012834
18.493494	 -0.012768
18.506828	 -0.012768
18.520163	 -0.012896
18.533497	 -0.013109
18.546831	 -0.013316
18.560165	 -0.013446
18.573500	 -0.013566
18.586834	 -0.013696
18.600168	 -0.013723
18.613503	 -0.013635
18.626837	 -0.013484
18.640171	 -0.013277
18.653505	 -0.013100
18.666840	 -0.012967
18.680174	 -0.012804
18.693508	 -0.012715
18.706842	 -0.012854
18.720177	 -0.013149
18.733511	 -0.013372
18.746845	 -0.013395
18.760180	 -0.013291
18.773514	 -0.013180
18.786848	 -0.013063
18.800182	 -0.012913
18.813517	 -0.012776
18.826851	 -0.012669
18.840185	 -0.012587
18.853519	 -0.012572
18.866854	 -0.012596
18.880188	 -0.012611
18.893522	 -0.012638
18.906857	 -0.012542
18.920191	 -0.012198
18.933525	 -0.011858
18.946859	 -0.011757
18.960194	 -0.011664
18.973528	 -0.011399
18.986862	 -0.011232
19.000196	 -0.011346
19.013531	 -0.011519
19.026865	 -0.011603
19.040199	 -0.011679
19.053534	 -0.011684
19.066868	 -0.011527
19.080202	 -0.011436
19.093536	 -0.011654
19.106871	 -0.012031
19.120205	 -0.012297
19.133539	 -0.012396
19.146873	 -0.012433
19.160208	 -0.012486
19.173542	 -0.012482
19.186876	 -0.012366
19.200211	 -0.012293
19.213545	 -0.012418
19.226879	 -0.012628
19.240213	 -0.012717
19.253548	 -0.012692
19.266882	 -0.012707
19.280216	 -0.012789
19.293550	 -0.012857
19.306885	 -0.012950
19.320219	 -0.013107
19.333553	 -0.013132
19.346888	 -0.012873
19.360222	 -0.012518
19.373556	 -0.012262
19.386890	 -0.012071
19.400225	 -0.012018
19.413559	 -0.012279
19.426893	 -0.012646
19.440228	 -0.012728
19.453562	 -0.012555
19.466896	 -0.012518
19.480230	 -0.012823
19.493565	 -0.013196
19.506899	 -0.013311
19.520233	 -0.013272
19.533567	 -0.013325
19.546902	 -0.013403
19.560236	 -0.013355
19.573570	 -0.013268
19.586905	 -0.013301
19.600239	 -0.013429
19.613573	 -0.013489
19.626907	 -0.013392
19.640242	 -0.013209
19.653576	 -0.013099
19.666910	 -0.013095
19.680244	 -0.013098
19.693579	 -0.013124
19.706913	 -0.013326
19.720247	 -0.013686
19.733582	 -0.013954
19.746916	 -0.013949
19.760250	 -0.013781
19.773584	 -0.013647
19.786919	 -0.013584
19.800253	 -0.013600
19.813587	 -0.013750
19.826921	 -0.013979
19.840256	 -0.014093
19.853590	 -0.013970
19.866924	 -0.013808
19.880259	 -0.013890
19.893593	 -0.014125
19.906927	 -0.014285
19.920261	 -0.014334
19.933596	 -0.014288
19.946930	 -0.014232
19.960264	 -0.014295
19.973598	 -0.014410
19.986933	 -0.014442

*------------------------ End of raw data
Results for Channel	1	=	242.00	nm
Title:	Report Title
Run File:	C:\HPLC\PET 2025\2025.06.04\bm31_petp_37c_24h.run
--------------
Injection Info
--------------
Method:	C:\METODOS EQUIPO 2 2025\20250402 PET_Calibrado TPA MHET BHET DIMER.mth
Sample:	BM31_PEtp_37C_24h
Injection Date:	Thu Jun 05 12:50:34 2025
Manual injection
Operator:	Paloma
Instrument:	3
Notes:	
---------
Misc Info
---------
Workstation:	HPLC
Bus Address:	44
Run Time:	0.000	to	20.000	min.
-----------
Recalc Info
-----------
Recalc Method:	C:\METODOS EQUIPO 2 2025\20250402 PET_Calibrado TPA MHET BHET DIMER.mth
Recalc Date:	Thu Jun 05 13:10:41 2025
Operator:	Paloma
Instrument:	3
Notes:	
Sample Rate:	5.000 Hz.
Measurement Type:	1 = Area
Calculation Type:	4 = ExtStd
Normalize Results:	No
------------------------
Peak Info for Channel 1
------------------------
3 Peaks (tR	Timeoffset	RRT	Sepcode	Width	Counts	Result	Name)
6.542	0.194	0.0000	BB	312.93	352693	3.168708	TPA (uM)
7.575	0.067	0.0000	BB	6.13	30113	0.363198	BHET (uM)
9.138	-0.008	0.0000	BB	13.08	90854	1.623505	DIMER (uM)
