# Supplementary material for: Engineering Escherichia coli for polyethylene terephthalate powder biodegradation via recoding of an outer membrane protein
Source: iScience. 2026 Jan 2;29(2):114621. doi: 10.1016/j.isci.2025.114621 (PMC12860643; doi:10.1016/j.isci.2025.114621)
Supplement: Data S2. Raw HPLC and UHPLC-MS data — (A) Unprocessed HPLC data files supporting Figures 4, S3, S5, Tables 1 and S4. Files are provided in.txt format corresponding to the data extracted with Varian ProStar software (Varian Inc., Palo Alto, California, USA). Each file contains absorbance values (in arbitrary units) recorded over time under the analytical conditions described in STAR Methods. (B) Raw UHPLC-MS files supporting Figure S4. The chromatograms and mass spectrometry data can be analyzed with the software MassLynx V4.1 (Waters) to obtain the mass spectra of the oligomers TET and TETE. Analytical conditions described in STAR Methods. (A and B) The unprocessed HPLC and UHPLC-MS files have been deposited at Zenodo under the identifier https://zenodo.org/records/17578239. [file mmc5.zip › Data S2/A. HPLC/Figure S3/FliDm pPET 37_2.TXT]

File	C:\HPLC\PET 2025\2025.06.04\bm31_petp_37c_24h002.run	Filetype	63
WTOASCII Parameters:	C:\star\WTOASCII.TXT
 1 channels
   Channel	 1	242.00	nm	in AU
Base rate 5.0000 Hz	Bunch 2	Effective rate 5.00000 Hz.	T = 0.003333 min.
6000 points	from	0.000	to	20.000	minutes
Sampling every 4 point(s)
Printing points from	0.000	to	20.000 min, point 0 to 5999
Channels	1	to	1
0.000000	 0.000000
0.013333	 -0.000013
0.026667	 -0.000186
0.040000	 -0.000440
0.053333	 -0.000558
0.066667	 -0.000535
0.080000	 -0.000510
0.093333	 -0.000470
0.106667	 -0.000385
0.120000	 -0.000321
0.133333	 -0.000314
0.146667	 -0.000377
0.160000	 -0.000578
0.173333	 -0.000941
0.186667	 -0.001305
0.200000	 -0.001417
0.213333	 -0.001280
0.226667	 -0.001053
0.240000	 -0.000726
0.253333	 -0.000389
0.266667	 -0.000322
0.280000	 -0.000486
0.293333	 -0.000468
0.306667	 -0.000078
0.320000	 0.000417
0.333333	 0.000759
0.346667	 0.000917
0.360000	 0.000819
0.373333	 0.000457
0.386667	 0.000145
0.400000	 0.000165
0.413333	 0.000385
0.426667	 0.000497
0.440000	 0.000453
0.453333	 0.000441
0.466666	 0.000440
0.480000	 0.000232
0.493333	 -0.000080
0.506666	 -0.000180
0.520000	 -0.000129
0.533333	 -0.000229
0.546666	 -0.000451
0.560000	 -0.000552
0.573333	 -0.000605
0.586666	 -0.000804
0.600000	 -0.001001
0.613333	 -0.001021
0.626666	 -0.000957
0.640000	 -0.000884
0.653333	 -0.000761
0.666666	 -0.000598
0.680000	 -0.000457
0.693333	 -0.000328
0.706666	 -0.000168
0.720000	 -0.000103
0.733333	 -0.000294
0.746666	 -0.000591
0.760000	 -0.000752
0.773333	 -0.000728
0.786666	 -0.000553
0.800000	 -0.000346
0.813333	 -0.000290
0.826666	 -0.000391
0.839999	 -0.000478
0.853333	 -0.000488
0.866666	 -0.000514
0.879999	 -0.000586
0.893333	 -0.000633
0.906666	 -0.000608
0.919999	 -0.000576
0.933333	 -0.000592
0.946666	 -0.000555
0.959999	 -0.000400
0.973333	 -0.000247
0.986666	 -0.000179
0.999999	 -0.000180
1.013333	 -0.000310
1.026666	 -0.000520
1.039999	 -0.000522
1.053333	 -0.000314
1.066666	 -0.000293
1.079999	 -0.000553
1.093333	 -0.000686
1.106666	 -0.000444
1.119999	 -0.000084
1.133333	 0.000063
1.146666	 -0.000027
1.159999	 -0.000184
1.173333	 -0.000277
1.186666	 -0.000320
1.199999	 -0.000386
1.213333	 -0.000418
1.226666	 -0.000296
1.239999	 -0.000038
1.253332	 0.000168
1.266666	 0.000166
1.279999	 0.000145
1.293332	 0.000370
1.306666	 0.000689
1.319999	 0.000778
1.333332	 0.000682
1.346666	 0.000670
1.359999	 0.000717
1.373332	 0.000533
1.386666	 0.000103
1.399999	 -0.000167
1.413332	 0.000025
1.426666	 0.000481
1.439999	 0.002351
1.453332	 0.014647
1.466666	 0.055626
1.479999	 0.133293
1.493332	 0.225962
1.506666	 0.298803
1.519999	 0.335279
1.533332	 0.341327
1.546666	 0.330062
1.559999	 0.311823
1.573332	 0.292165
1.586666	 0.273507
1.599999	 0.257057
1.613332	 0.243070
1.626665	 0.230899
1.639999	 0.219599
1.653332	 0.208468
1.666665	 0.197227
1.679999	 0.185872
1.693332	 0.174553
1.706665	 0.163532
1.719999	 0.152746
1.733332	 0.141713
1.746665	 0.130332
1.759999	 0.119081
1.773332	 0.108360
1.786665	 0.098152
1.799999	 0.088323
1.813332	 0.078932
1.826665	 0.070138
1.839999	 0.062124
1.853332	 0.055029
1.866665	 0.048841
1.879999	 0.043550
1.893332	 0.039267
1.906665	 0.035973
1.919999	 0.033452
1.933332	 0.031531
1.946665	 0.030129
1.959998	 0.029043
1.973332	 0.027950
1.986665	 0.026554
1.999998	 0.024718
2.013332	 0.022681
2.026665	 0.020835
2.039999	 0.019162
2.053332	 0.017345
2.066665	 0.015314
2.079998	 0.013336
2.093332	 0.011721
2.106665	 0.010541
2.119998	 0.009590
2.133332	 0.008673
2.146665	 0.007774
2.159998	 0.006950
2.173332	 0.006227
2.186665	 0.005634
2.199998	 0.005279
2.213332	 0.005229
2.226665	 0.005349
2.239998	 0.005383
2.253332	 0.005120
2.266665	 0.004607
2.279998	 0.004102
2.293332	 0.003705
2.306665	 0.003269
2.319998	 0.002801
2.333332	 0.002604
2.346665	 0.002789
2.359998	 0.003008
2.373332	 0.002888
2.386665	 0.002479
2.399998	 0.002094
2.413332	 0.001881
2.426665	 0.001803
2.439998	 0.001846
2.453331	 0.001927
2.466665	 0.001762
2.479998	 0.001191
2.493331	 0.000544
2.506665	 0.000253
2.519998	 0.000330
2.533331	 0.000553
2.546665	 0.000800
2.559998	 0.000916
2.573331	 0.000736
2.586665	 0.000457
2.599998	 0.000467
2.613331	 0.000699
2.626665	 0.000706
2.639998	 0.000421
2.653331	 0.000173
2.666665	 0.000144
2.679998	 0.000268
2.693331	 0.000433
2.706665	 0.000552
2.719998	 0.000542
2.733331	 0.000385
2.746665	 0.000211
2.759998	 0.000142
2.773331	 0.000167
2.786664	 0.000223
2.799998	 0.000291
2.813331	 0.000413
2.826664	 0.000632
2.839998	 0.000865
2.853331	 0.000946
2.866664	 0.000794
2.879998	 0.000521
2.893331	 0.000356
2.906664	 0.000381
2.919998	 0.000476
2.933331	 0.000528
2.946664	 0.000510
2.959998	 0.000354
2.973331	 0.000005
2.986664	 -0.000359
2.999998	 -0.000404
3.013331	 -0.000111
3.026664	 0.000119
3.039998	 -0.000018
3.053331	 -0.000382
3.066664	 -0.000647
3.079998	 -0.000643
3.093331	 -0.000396
3.106664	 -0.000073
3.119998	 0.000133
3.133331	 0.000283
3.146664	 0.000647
3.159997	 0.001115
3.173331	 0.001231
3.186664	 0.000910
3.199997	 0.000451
3.213331	 0.000070
3.226664	 -0.000099
3.239997	 0.000004
3.253331	 0.000194
3.266664	 0.000304
3.279997	 0.000327
3.293331	 0.000176
3.306664	 -0.000193
3.319997	 -0.000532
3.333331	 -0.000618
3.346664	 -0.000580
3.359997	 -0.000622
3.373331	 -0.000694
3.386664	 -0.000640
3.399997	 -0.000447
3.413331	 -0.000267
3.426664	 -0.000308
3.439997	 -0.000563
3.453331	 -0.000758
3.466664	 -0.000710
3.479997	 -0.000566
3.493330	 -0.000551
3.506664	 -0.000644
3.519997	 -0.000614
3.533330	 -0.000338
3.546664	 -0.000081
3.559997	 -0.000191
3.573330	 -0.000517
3.586664	 -0.000671
3.599997	 -0.000665
3.613330	 -0.000777
3.626664	 -0.001062
3.639997	 -0.001304
3.653330	 -0.001309
3.666664	 -0.001159
3.679997	 -0.001079
3.693330	 -0.001155
3.706664	 -0.001307
3.719997	 -0.001415
3.733330	 -0.001409
3.746664	 -0.001312
3.759997	 -0.001181
3.773330	 -0.001062
3.786664	 -0.001000
3.799997	 -0.001058
3.813330	 -0.001270
3.826663	 -0.001517
3.839997	 -0.001615
3.853330	 -0.001522
3.866663	 -0.001262
3.879997	 -0.000872
3.893330	 -0.000568
3.906663	 -0.000548
3.919997	 -0.000744
3.933330	 -0.001022
3.946663	 -0.001324
3.959997	 -0.001531
3.973330	 -0.001534
3.986663	 -0.001485
3.999997	 -0.001678
4.013330	 -0.002086
4.026663	 -0.002324
4.039997	 -0.002220
4.053330	 -0.002026
4.066663	 -0.002001
4.079997	 -0.002152
4.093330	 -0.002302
4.106663	 -0.002245
4.119997	 -0.002034
4.133330	 -0.001962
4.146663	 -0.002120
4.159997	 -0.002274
4.173330	 -0.002254
4.186663	 -0.002145
4.199996	 -0.002079
4.213330	 -0.002116
4.226663	 -0.002303
4.239996	 -0.002591
4.253330	 -0.002729
4.266663	 -0.002521
4.279996	 -0.002172
4.293330	 -0.002002
4.306663	 -0.002012
4.319996	 -0.002086
4.333330	 -0.002221
4.346663	 -0.002293
4.359996	 -0.002138
4.373330	 -0.001917
4.386663	 -0.001934
4.399996	 -0.002163
4.413330	 -0.002336
4.426663	 -0.002306
4.439996	 -0.002201
4.453330	 -0.002227
4.466663	 -0.002364
4.479996	 -0.002429
4.493330	 -0.002385
4.506663	 -0.002292
4.519996	 -0.002115
4.533329	 -0.001836
4.546663	 -0.001540
4.559996	 -0.001352
4.573329	 -0.001383
4.586663	 -0.001609
4.599996	 -0.001858
4.613329	 -0.001975
4.626663	 -0.001924
4.639996	 -0.001728
4.653329	 -0.001540
4.666663	 -0.001553
4.679996	 -0.001706
4.693329	 -0.001829
4.706663	 -0.001920
4.719996	 -0.001987
4.733329	 -0.001944
4.746663	 -0.001860
4.759996	 -0.001927
4.773329	 -0.002134
4.786663	 -0.002309
4.799996	 -0.002374
4.813329	 -0.002389
4.826663	 -0.002423
4.839996	 -0.002421
4.853329	 -0.002295
4.866663	 -0.002049
4.879996	 -0.001803
4.893329	 -0.001707
4.906662	 -0.001809
4.919996	 -0.002048
4.933329	 -0.002296
4.946662	 -0.002390
4.959996	 -0.002308
4.973329	 -0.002256
4.986662	 -0.002422
4.999996	 -0.002741
5.013329	 -0.002981
5.026662	 -0.003049
5.039996	 -0.003058
5.053329	 -0.003100
5.066662	 -0.003127
5.079996	 -0.003091
5.093329	 -0.003027
5.106662	 -0.002973
5.119996	 -0.002893
5.133329	 -0.002719
5.146662	 -0.002462
5.159996	 -0.002240
5.173329	 -0.002224
5.186662	 -0.002496
5.199996	 -0.002877
5.213329	 -0.003073
5.226662	 -0.003042
5.239995	 -0.003016
5.253329	 -0.003048
5.266662	 -0.002971
5.279995	 -0.002881
5.293329	 -0.003081
5.306662	 -0.003476
5.319995	 -0.003577
5.333329	 -0.003128
5.346662	 -0.002441
5.359995	 -0.002035
5.373329	 -0.002063
5.386662	 -0.002301
5.399995	 -0.002518
5.413329	 -0.002614
5.426662	 -0.002629
5.439995	 -0.002694
5.453329	 -0.002828
5.466662	 -0.002936
5.479995	 -0.002939
5.493329	 -0.002835
5.506662	 -0.002767
5.519995	 -0.002883
5.533329	 -0.003125
5.546662	 -0.003315
5.559995	 -0.003294
5.573328	 -0.003052
5.586662	 -0.002845
5.599995	 -0.002928
5.613328	 -0.003245
5.626662	 -0.003543
5.639995	 -0.003646
5.653328	 -0.003534
5.666662	 -0.003294
5.679995	 -0.003059
5.693328	 -0.002851
5.706662	 -0.002559
5.719995	 -0.002183
5.733328	 -0.001895
5.746662	 -0.001752
5.759995	 -0.001673
5.773328	 -0.001627
5.786662	 -0.001550
5.799995	 -0.001412
5.813328	 -0.001280
5.826662	 -0.001005
5.839995	 -0.000377
5.853328	 0.000365
5.866662	 0.000761
5.879995	 0.000828
5.893328	 0.000985
5.906662	 0.001366
5.919995	 0.001743
5.933328	 0.002034
5.946661	 0.002395
5.959995	 0.002880
5.973328	 0.003330
5.986661	 0.003723
5.999995	 0.004251
6.013328	 0.004886
6.026661	 0.005443
6.039995	 0.005950
6.053328	 0.006489
6.066661	 0.006993
6.079995	 0.007435
6.093328	 0.007921
6.106661	 0.008475
6.119995	 0.008945
6.133328	 0.009292
6.146661	 0.009762
6.159995	 0.010508
6.173328	 0.011216
6.186661	 0.011487
6.199995	 0.011429
6.213328	 0.011534
6.226661	 0.012060
6.239995	 0.012793
6.253328	 0.013372
6.266661	 0.013690
6.279994	 0.013896
6.293328	 0.014044
6.306661	 0.014078
6.319994	 0.014198
6.333328	 0.014635
6.346661	 0.015198
6.359994	 0.015634
6.373328	 0.015999
6.386661	 0.016321
6.399994	 0.016468
6.413328	 0.016478
6.426661	 0.016544
6.439994	 0.016713
6.453328	 0.016899
6.466661	 0.017035
6.479994	 0.017061
6.493328	 0.016976
6.506661	 0.016978
6.519994	 0.017266
6.533328	 0.017654
6.546661	 0.017730
6.559994	 0.017493
6.573328	 0.017377
6.586661	 0.017609
6.599994	 0.017937
6.613328	 0.018053
6.626661	 0.018002
6.639994	 0.018027
6.653327	 0.018187
6.666661	 0.018355
6.679994	 0.018560
6.693327	 0.018947
6.706661	 0.019419
6.719994	 0.019701
6.733327	 0.019780
6.746661	 0.019931
6.759994	 0.020242
6.773327	 0.020414
6.786661	 0.020194
6.799994	 0.019813
6.813327	 0.019621
6.826661	 0.019594
6.839994	 0.019651
6.853327	 0.019924
6.866661	 0.020381
6.879994	 0.020732
6.893327	 0.020850
6.906661	 0.020856
6.919994	 0.020900
6.933327	 0.021029
6.946661	 0.021240
6.959994	 0.021590
6.973327	 0.022045
6.986660	 0.022363
6.999994	 0.022402
7.013327	 0.022322
7.026660	 0.022260
7.039994	 0.022111
7.053327	 0.021877
7.066660	 0.021899
7.079994	 0.022405
7.093327	 0.023079
7.106660	 0.023448
7.119994	 0.023415
7.133327	 0.023224
7.146660	 0.023214
7.159994	 0.023630
7.173327	 0.024489
7.186660	 0.025559
7.199994	 0.026424
7.213327	 0.026790
7.226660	 0.026810
7.239994	 0.026898
7.253327	 0.027282
7.266660	 0.027735
7.279994	 0.027795
7.293327	 0.027347
7.306660	 0.026752
7.319993	 0.026361
7.333327	 0.026213
7.346660	 0.026227
7.359993	 0.026324
7.373327	 0.026470
7.386660	 0.026730
7.399993	 0.027130
7.413327	 0.027474
7.426660	 0.027544
7.439993	 0.027511
7.453327	 0.027764
7.466660	 0.028291
7.479993	 0.028652
7.493327	 0.028653
7.506660	 0.028641
7.519993	 0.028964
7.533327	 0.029444
7.546660	 0.029646
7.559993	 0.029470
7.573327	 0.029155
7.586660	 0.028927
7.599993	 0.028906
7.613327	 0.029176
7.626660	 0.029692
7.639993	 0.030203
7.653327	 0.030536
7.666660	 0.030837
7.679993	 0.031204
7.693326	 0.031451
7.706660	 0.031566
7.719993	 0.031839
7.733326	 0.032301
7.746660	 0.032633
7.759993	 0.032750
7.773326	 0.032909
7.786660	 0.033169
7.799993	 0.033264
7.813326	 0.033106
7.826660	 0.032928
7.839993	 0.032948
7.853326	 0.033228
7.866660	 0.033630
7.879993	 0.033822
7.893326	 0.033733
7.906660	 0.033780
7.919993	 0.034134
7.933326	 0.034428
7.946660	 0.034495
7.959993	 0.034563
7.973326	 0.034813
7.986660	 0.035181
7.999993	 0.035437
8.013327	 0.035495
8.026660	 0.035571
8.039993	 0.035798
8.053327	 0.036042
8.066660	 0.036292
8.079993	 0.036694
8.093327	 0.037165
8.106660	 0.037526
8.119993	 0.037802
8.133327	 0.038040
8.146660	 0.038260
8.159993	 0.038525
8.173326	 0.038825
8.186660	 0.039156
8.199993	 0.039503
8.213326	 0.039720
8.226660	 0.039821
8.239993	 0.039979
8.253326	 0.040184
8.266660	 0.040375
8.279993	 0.040591
8.293326	 0.040783
8.306660	 0.040886
8.319993	 0.040966
8.333326	 0.041114
8.346660	 0.041335
8.359993	 0.041443
8.373326	 0.041278
8.386660	 0.041058
8.399993	 0.041092
8.413326	 0.041342
8.426660	 0.041588
8.439993	 0.041654
8.453326	 0.041572
8.466660	 0.041655
8.479993	 0.042088
8.493326	 0.042621
8.506660	 0.042931
8.519993	 0.043031
8.533326	 0.043154
8.546659	 0.043389
8.559993	 0.043673
8.573326	 0.043945
8.586659	 0.044101
8.599993	 0.044081
8.613326	 0.044000
8.626659	 0.043918
8.639993	 0.043723
8.653326	 0.043404
8.666659	 0.043203
8.679993	 0.043333
8.693326	 0.043687
8.706659	 0.043968
8.719993	 0.044017
8.733326	 0.043961
8.746659	 0.044071
8.759993	 0.044456
8.773326	 0.044833
8.786659	 0.044854
8.799993	 0.044674
8.813326	 0.044675
8.826659	 0.044949
8.839993	 0.045442
8.853326	 0.046038
8.866659	 0.046526
8.879992	 0.046882
8.893326	 0.047315
8.906659	 0.047886
8.919992	 0.048373
8.933326	 0.048564
8.946659	 0.048527
8.959992	 0.048525
8.973326	 0.048718
8.986659	 0.049033
8.999992	 0.049287
9.013326	 0.049349
9.026659	 0.049369
9.039992	 0.049633
9.053326	 0.050105
9.066659	 0.050626
9.079992	 0.051296
9.093326	 0.052053
9.106659	 0.052424
9.119992	 0.052149
9.133326	 0.051602
9.146659	 0.051257
9.159992	 0.051112
9.173326	 0.050958
9.186659	 0.050816
9.199992	 0.050825
9.213326	 0.050948
9.226659	 0.051038
9.239992	 0.051067
9.253325	 0.051124
9.266659	 0.051300
9.279992	 0.051606
9.293325	 0.051932
9.306659	 0.052170
9.319992	 0.052296
9.333325	 0.052384
9.346659	 0.052496
9.359992	 0.052567
9.373325	 0.052567
9.386659	 0.052626
9.399992	 0.052882
9.413325	 0.053292
9.426659	 0.053637
9.439992	 0.053775
9.453325	 0.053735
9.466659	 0.053523
9.479992	 0.053188
9.493325	 0.052970
9.506659	 0.052962
9.519992	 0.052941
9.533325	 0.052885
9.546659	 0.053129
9.559992	 0.053686
9.573325	 0.054136
9.586658	 0.054323
9.599992	 0.054474
9.613325	 0.054773
9.626658	 0.055268
9.639992	 0.055881
9.653325	 0.056345
9.666658	 0.056486
9.679992	 0.056369
9.693325	 0.056103
9.706658	 0.055908
9.719992	 0.055955
9.733325	 0.056086
9.746658	 0.056171
9.759992	 0.056267
9.773325	 0.056397
9.786658	 0.056567
9.799992	 0.056823
9.813325	 0.057129
9.826658	 0.057390
9.839992	 0.057581
9.853325	 0.057714
9.866658	 0.057796
9.879992	 0.057920
9.893325	 0.058267
9.906658	 0.058862
9.919991	 0.059442
9.933325	 0.059700
9.946658	 0.059561
9.959991	 0.059192
9.973325	 0.058800
9.986658	 0.058515
9.999991	 0.058337
10.013325	 0.058167
10.026658	 0.057941
10.039991	 0.057755
10.053325	 0.057765
10.066658	 0.058005
10.079991	 0.058417
10.093325	 0.058944
10.106658	 0.059453
10.119991	 0.059767
10.133325	 0.059879
10.146658	 0.059995
10.159991	 0.060195
10.173325	 0.060288
10.186658	 0.060208
10.199991	 0.060195
10.213325	 0.060404
10.226658	 0.060763
10.239991	 0.061274
10.253325	 0.061973
10.266658	 0.062657
10.279991	 0.063002
10.293324	 0.062873
10.306658	 0.062417
10.319991	 0.061907
10.333324	 0.061583
10.346658	 0.061606
10.359991	 0.062025
10.373324	 0.062654
10.386658	 0.063155
10.399991	 0.063483
10.413324	 0.063878
10.426658	 0.064319
10.439991	 0.064573
10.453324	 0.064616
10.466658	 0.064442
10.479991	 0.063916
10.493324	 0.063283
10.506658	 0.063056
10.519991	 0.063219
10.533324	 0.063326
10.546658	 0.063298
10.559991	 0.063402
10.573324	 0.063630
10.586658	 0.063737
10.599991	 0.063675
10.613324	 0.063623
10.626657	 0.063719
10.639991	 0.063922
10.653324	 0.064074
10.666657	 0.064057
10.679991	 0.063930
10.693324	 0.063831
10.706657	 0.063883
10.719991	 0.064168
10.733324	 0.064569
10.746657	 0.064984
10.759991	 0.065592
10.773324	 0.066410
10.786657	 0.066979
10.799991	 0.066870
10.813324	 0.066237
10.826657	 0.065693
10.839991	 0.065623
10.853324	 0.065868
10.866657	 0.066073
10.879991	 0.066040
10.893324	 0.065821
10.906657	 0.065575
10.919991	 0.065368
10.933324	 0.065245
10.946657	 0.065221
10.959991	 0.065156
10.973324	 0.064937
10.986657	 0.064673
10.999990	 0.064513
11.013324	 0.064472
11.026657	 0.064421
11.039990	 0.064273
11.053324	 0.064217
11.066657	 0.064457
11.079990	 0.064797
11.093324	 0.064914
11.106657	 0.064850
11.119990	 0.064859
11.133324	 0.064926
11.146657	 0.064803
11.159990	 0.064522
11.173324	 0.064434
11.186657	 0.064757
11.199990	 0.065350
11.213324	 0.065831
11.226657	 0.065993
11.239990	 0.066027
11.253324	 0.066033
11.266657	 0.065813
11.279990	 0.065409
11.293324	 0.065146
11.306657	 0.065152
11.319990	 0.065379
11.333323	 0.065755
11.346657	 0.066083
11.359990	 0.066262
11.373323	 0.066386
11.386657	 0.066417
11.399990	 0.066252
11.413323	 0.066114
11.426657	 0.066283
11.439990	 0.066676
11.453323	 0.067061
11.466657	 0.067278
11.479990	 0.067310
11.493323	 0.067292
11.506657	 0.067309
11.519990	 0.067361
11.533323	 0.067545
11.546657	 0.067845
11.559990	 0.068006
11.573323	 0.067965
11.586657	 0.067922
11.599990	 0.067917
11.613323	 0.067829
11.626657	 0.067631
11.639990	 0.067392
11.653323	 0.067245
11.666656	 0.067297
11.679990	 0.067462
11.693323	 0.067666
11.706656	 0.068047
11.719990	 0.068604
11.733323	 0.069010
11.746656	 0.069057
11.759990	 0.068936
11.773323	 0.068924
11.786656	 0.069048
11.799990	 0.069101
11.813323	 0.068903
11.826656	 0.068489
11.839990	 0.068012
11.853323	 0.067681
11.866656	 0.067752
11.879990	 0.068421
11.893323	 0.069931
11.906656	 0.072760
11.919990	 0.077059
11.933323	 0.081587
11.946656	 0.083986
11.959990	 0.082923
11.973323	 0.079472
11.986656	 0.075737
11.999990	 0.072870
12.013323	 0.071001
12.026656	 0.069973
12.039989	 0.069434
12.053323	 0.069112
12.066656	 0.069131
12.079989	 0.069516
12.093323	 0.069915
12.106656	 0.070026
12.119989	 0.069827
12.133323	 0.069512
12.146656	 0.069376
12.159989	 0.069437
12.173323	 0.069382
12.186656	 0.069230
12.199989	 0.069391
12.213323	 0.069926
12.226656	 0.070472
12.239989	 0.070766
12.253323	 0.070782
12.266656	 0.070572
12.279989	 0.070339
12.293323	 0.070498
12.306656	 0.071259
12.319989	 0.072460
12.333323	 0.073806
12.346656	 0.074795
12.359989	 0.074925
12.373322	 0.074291
12.386656	 0.073384
12.399989	 0.072511
12.413322	 0.071783
12.426656	 0.071259
12.439989	 0.070932
12.453322	 0.070824
12.466656	 0.070966
12.479989	 0.071287
12.493322	 0.071697
12.506656	 0.072181
12.519989	 0.072605
12.533322	 0.072718
12.546656	 0.072533
12.559989	 0.072279
12.573322	 0.072073
12.586656	 0.071961
12.599989	 0.072029
12.613322	 0.072213
12.626656	 0.072291
12.639989	 0.072177
12.653322	 0.072035
12.666656	 0.072047
12.679989	 0.072206
12.693322	 0.072415
12.706656	 0.072681
12.719989	 0.073012
12.733322	 0.073234
12.746655	 0.073231
12.759989	 0.073156
12.773322	 0.073209
12.786655	 0.073418
12.799989	 0.073627
12.813322	 0.073680
12.826655	 0.073670
12.839989	 0.073781
12.853322	 0.073977
12.866655	 0.074121
12.879989	 0.074115
12.893322	 0.073923
12.906655	 0.073649
12.919989	 0.073379
12.933322	 0.073116
12.946655	 0.072999
12.959989	 0.073133
12.973322	 0.073300
12.986655	 0.073273
12.999989	 0.073177
13.013322	 0.073168
13.026655	 0.073188
13.039989	 0.073207
13.053322	 0.073293
13.066655	 0.073406
13.079988	 0.073406
13.093322	 0.073269
13.106655	 0.073180
13.119988	 0.073323
13.133322	 0.073651
13.146655	 0.073961
13.159988	 0.074114
13.173322	 0.074032
13.186655	 0.073701
13.199988	 0.073317
13.213322	 0.073094
13.226655	 0.073121
13.239988	 0.073398
13.253322	 0.073731
13.266655	 0.073863
13.279988	 0.073759
13.293322	 0.073495
13.306655	 0.073199
13.319988	 0.073066
13.333322	 0.073166
13.346655	 0.073423
13.359988	 0.073699
13.373322	 0.073787
13.386655	 0.073665
13.399988	 0.073613
13.413321	 0.073889
13.426655	 0.074458
13.439988	 0.074935
13.453321	 0.074935
13.466655	 0.074582
13.479988	 0.074367
13.493321	 0.074560
13.506655	 0.075030
13.519988	 0.075417
13.533321	 0.075506
13.546655	 0.075455
13.559988	 0.075460
13.573321	 0.075440
13.586655	 0.075264
13.599988	 0.075019
13.613321	 0.074858
13.626655	 0.074796
13.639988	 0.074791
13.653321	 0.074893
13.666655	 0.075050
13.679988	 0.074863
13.693321	 0.074153
13.706655	 0.073480
13.719988	 0.073372
13.733321	 0.073692
13.746655	 0.074057
13.759988	 0.074259
13.773321	 0.074258
13.786654	 0.074119
13.799988	 0.074103
13.813321	 0.074441
13.826654	 0.074873
13.839988	 0.074903
13.853321	 0.074535
13.866654	 0.074211
13.879988	 0.074206
13.893321	 0.074518
13.906654	 0.074911
13.919988	 0.074957
13.933321	 0.074539
13.946654	 0.074050
13.959988	 0.073823
13.973321	 0.073795
13.986654	 0.073791
13.999988	 0.073784
14.013321	 0.073823
14.026654	 0.073836
14.039988	 0.073732
14.053321	 0.073604
14.066654	 0.073557
14.079988	 0.073562
14.093321	 0.073646
14.106654	 0.073862
14.119987	 0.074084
14.133321	 0.074178
14.146654	 0.074264
14.159987	 0.074505
14.173321	 0.074856
14.186654	 0.075120
14.199987	 0.075139
14.213321	 0.074944
14.226654	 0.074727
14.239987	 0.074640
14.253321	 0.074695
14.266654	 0.074801
14.279987	 0.074824
14.293321	 0.074738
14.306654	 0.074696
14.319987	 0.074864
14.333321	 0.075237
14.346654	 0.075553
14.359987	 0.075524
14.373321	 0.075228
14.386654	 0.074993
14.399987	 0.074840
14.413321	 0.074550
14.426654	 0.074202
14.439987	 0.074061
14.453321	 0.074229
14.466654	 0.074547
14.479987	 0.074709
14.493320	 0.074691
14.506654	 0.074832
14.519987	 0.075211
14.533320	 0.075478
14.546654	 0.075372
14.559987	 0.074964
14.573320	 0.074534
14.586654	 0.074373
14.599987	 0.074495
14.613320	 0.074646
14.626654	 0.074650
14.639987	 0.074594
14.653320	 0.074643
14.666654	 0.074820
14.679987	 0.075023
14.693320	 0.075094
14.706654	 0.074925
14.719987	 0.074635
14.733320	 0.074470
14.746654	 0.074544
14.759987	 0.074777
14.773320	 0.074989
14.786654	 0.075048
14.799987	 0.075007
14.813320	 0.075093
14.826653	 0.075431
14.839987	 0.075724
14.853320	 0.075627
14.866653	 0.075298
14.879987	 0.075061
14.893320	 0.074934
14.906653	 0.074882
14.919987	 0.075008
14.933320	 0.075230
14.946653	 0.075262
14.959987	 0.075071
14.973320	 0.074899
14.986653	 0.074865
14.999987	 0.074914
15.013320	 0.075030
15.026653	 0.075205
15.039987	 0.075335
15.053320	 0.075345
15.066653	 0.075346
15.079987	 0.075540
15.093320	 0.075910
15.106653	 0.076168
15.119987	 0.076072
15.133320	 0.075629
15.146653	 0.075071
15.159986	 0.074715
15.173320	 0.074717
15.186653	 0.074950
15.199986	 0.075249
15.213320	 0.075572
15.226653	 0.075702
15.239986	 0.075350
15.253320	 0.074765
15.266653	 0.074467
15.279986	 0.074328
15.293320	 0.073923
15.306653	 0.073451
15.319986	 0.073245
15.333320	 0.073169
15.346653	 0.073211
15.359986	 0.073479
15.373320	 0.073620
15.386653	 0.073334
15.399986	 0.072975
15.413320	 0.072937
15.426653	 0.073140
15.439986	 0.073311
15.453320	 0.073328
15.466653	 0.073382
15.479986	 0.073722
15.493320	 0.074143
15.506653	 0.074293
15.519986	 0.074353
15.533319	 0.074659
15.546653	 0.075057
15.559986	 0.075260
15.573319	 0.075282
15.586653	 0.075203
15.599986	 0.075021
15.613319	 0.074891
15.626653	 0.074977
15.639986	 0.075092
15.653319	 0.075038
15.666653	 0.075055
15.679986	 0.075424
15.693319	 0.075930
15.706653	 0.076070
15.719986	 0.075690
15.733319	 0.075204
15.746653	 0.075010
15.759986	 0.075007
15.773319	 0.074985
15.786653	 0.074998
15.799986	 0.075018
15.813319	 0.074820
15.826653	 0.074518
15.839986	 0.074496
15.853319	 0.074767
15.866652	 0.075062
15.879986	 0.075277
15.893319	 0.075392
15.906652	 0.075327
15.919986	 0.075170
15.933319	 0.075180
15.946652	 0.075361
15.959986	 0.075419
15.973319	 0.075191
15.986652	 0.074880
15.999986	 0.074733
16.013319	 0.074665
16.026653	 0.074474
16.039988	 0.074220
16.053322	 0.074170
16.066656	 0.074478
16.079990	 0.074959
16.093325	 0.075300
16.106659	 0.075417
16.119993	 0.075429
16.133327	 0.075449
16.146662	 0.075486
16.159996	 0.075509
16.173330	 0.075491
16.186665	 0.075381
16.199999	 0.075211
16.213333	 0.075147
16.226667	 0.075324
16.240002	 0.075650
16.253336	 0.075924
16.266670	 0.076041
16.280005	 0.076040
16.293339	 0.076095
16.306673	 0.076392
16.320007	 0.076899
16.333342	 0.077464
16.346676	 0.078236
16.360010	 0.079755
16.373344	 0.083270
16.386679	 0.091923
16.400013	 0.108489
16.413347	 0.127725
16.426682	 0.135975
16.440016	 0.125803
16.453350	 0.105123
16.466684	 0.085775
16.480019	 0.071438
16.493353	 0.060070
16.506687	 0.050076
16.520021	 0.041435
16.533356	 0.034377
16.546690	 0.028762
16.560024	 0.024251
16.573359	 0.020542
16.586693	 0.017442
16.600027	 0.014885
16.613361	 0.012733
16.626696	 0.010703
16.640030	 0.008729
16.653364	 0.007086
16.666698	 0.005963
16.680033	 0.005120
16.693367	 0.004164
16.706701	 0.003046
16.720036	 0.001998
16.733370	 0.001187
16.746704	 0.000678
16.760038	 0.000389
16.773373	 0.000006
16.786707	 -0.000658
16.800041	 -0.001473
16.813375	 -0.002313
16.826710	 -0.003101
16.840044	 -0.003672
16.853378	 -0.004002
16.866713	 -0.004279
16.880047	 -0.004636
16.893381	 -0.005149
16.906715	 -0.005996
16.920050	 -0.007205
16.933384	 -0.008430
16.946718	 -0.009282
16.960052	 -0.009804
16.973387	 -0.010359
16.986721	 -0.011098
17.000055	 -0.011887
17.013390	 -0.012644
17.026724	 -0.013429
17.040058	 -0.014248
17.053392	 -0.014916
17.066727	 -0.015196
17.080061	 -0.015140
17.093395	 -0.015237
17.106730	 -0.015847
17.120064	 -0.016661
17.133398	 -0.017165
17.146732	 -0.017307
17.160067	 -0.017295
17.173401	 -0.017226
17.186735	 -0.017221
17.200069	 -0.017361
17.213404	 -0.017465
17.226738	 -0.017390
17.240072	 -0.017262
17.253407	 -0.017153
17.266741	 -0.017004
17.280075	 -0.016868
17.293409	 -0.016825
17.306744	 -0.016825
17.320078	 -0.016755
17.333412	 -0.016494
17.346746	 -0.015996
17.360081	 -0.015431
17.373415	 -0.015069
17.386749	 -0.014901
17.400084	 -0.014678
17.413418	 -0.014327
17.426752	 -0.013984
17.440086	 -0.013699
17.453421	 -0.013455
17.466755	 -0.013266
17.480089	 -0.013089
17.493423	 -0.012941
17.506758	 -0.012890
17.520092	 -0.012771
17.533426	 -0.012419
17.546761	 -0.011980
17.560095	 -0.011617
17.573429	 -0.011344
17.586763	 -0.011147
17.600098	 -0.010925
17.613432	 -0.010573
17.626766	 -0.010203
17.640100	 -0.009990
17.653435	 -0.009905
17.666769	 -0.009836
17.680103	 -0.009793
17.693438	 -0.009781
17.706772	 -0.009681
17.720106	 -0.009420
17.733440	 -0.009090
17.746775	 -0.008842
17.760109	 -0.008715
17.773443	 -0.008647
17.786777	 -0.008701
17.800112	 -0.008976
17.813446	 -0.009318
17.826780	 -0.009460
17.840115	 -0.009321
17.853449	 -0.008980
17.866783	 -0.008575
17.880117	 -0.008314
17.893452	 -0.008274
17.906786	 -0.008247
17.920120	 -0.008107
17.933455	 -0.008007
17.946789	 -0.008009
17.960123	 -0.007926
17.973457	 -0.007644
17.986792	 -0.007298
18.000126	 -0.007091
18.013460	 -0.007010
18.026794	 -0.006888
18.040129	 -0.006722
18.053463	 -0.006670
18.066797	 -0.006764
18.080132	 -0.006764
18.093466	 -0.006523
18.106800	 -0.006296
18.120134	 -0.006305
18.133469	 -0.006435
18.146803	 -0.006503
18.160137	 -0.006424
18.173471	 -0.006221
18.186806	 -0.006073
18.200140	 -0.006148
18.213474	 -0.006320
18.226809	 -0.006361
18.240143	 -0.006354
18.253477	 -0.006487
18.266811	 -0.006596
18.280146	 -0.006465
18.293480	 -0.006326
18.306814	 -0.006492
18.320148	 -0.006843
18.333483	 -0.007091
18.346817	 -0.007170
18.360151	 -0.007112
18.373486	 -0.006945
18.386820	 -0.006783
18.400154	 -0.006704
18.413488	 -0.006690
18.426823	 -0.006719
18.440157	 -0.006751
18.453491	 -0.006719
18.466825	 -0.006536
18.480160	 -0.006207
18.493494	 -0.005963
18.506828	 -0.006073
18.520163	 -0.006504
18.533497	 -0.006876
18.546831	 -0.006854
18.560165	 -0.006498
18.573500	 -0.006184
18.586834	 -0.006179
18.600168	 -0.006353
18.613503	 -0.006470
18.626837	 -0.006538
18.640171	 -0.006596
18.653505	 -0.006474
18.666840	 -0.006122
18.680174	 -0.005755
18.693508	 -0.005440
18.706842	 -0.005110
18.720177	 -0.004945
18.733511	 -0.005073
18.746845	 -0.005183
18.760180	 -0.005029
18.773514	 -0.004856
18.786848	 -0.004892
18.800182	 -0.004969
18.813517	 -0.004966
18.826851	 -0.005019
18.840185	 -0.005101
18.853519	 -0.005019
18.866854	 -0.004825
18.880188	 -0.004776
18.893522	 -0.004947
18.906857	 -0.005171
18.920191	 -0.005334
18.933525	 -0.005466
18.946859	 -0.005593
18.960194	 -0.005649
18.973528	 -0.005607
18.986862	 -0.005532
19.000196	 -0.005487
19.013531	 -0.005450
19.026865	 -0.005426
19.040199	 -0.005488
19.053534	 -0.005523
19.066868	 -0.005304
19.080202	 -0.004925
19.093536	 -0.004724
19.106871	 -0.004829
19.120205	 -0.005061
19.133539	 -0.005185
19.146873	 -0.005094
19.160208	 -0.004773
19.173542	 -0.004339
19.186876	 -0.004036
19.200211	 -0.003994
19.213545	 -0.004128
19.226879	 -0.004340
19.240213	 -0.004604
19.253548	 -0.004828
19.266882	 -0.004843
19.280216	 -0.004715
19.293550	 -0.004703
19.306885	 -0.004822
19.320219	 -0.004969
19.333553	 -0.005160
19.346888	 -0.005306
19.360222	 -0.005314
19.373556	 -0.005340
19.386890	 -0.005556
19.400225	 -0.005834
19.413559	 -0.005849
19.426893	 -0.005475
19.440228	 -0.004999
19.453562	 -0.004813
19.466896	 -0.004949
19.480230	 -0.005093
19.493565	 -0.005067
19.506899	 -0.005102
19.520233	 -0.005411
19.533567	 -0.005756
19.546902	 -0.005811
19.560236	 -0.005654
19.573570	 -0.005592
19.586905	 -0.005732
19.600239	 -0.005942
19.613573	 -0.006070
19.626907	 -0.006071
19.640242	 -0.005983
19.653576	 -0.005900
19.666910	 -0.005877
19.680244	 -0.005900
19.693579	 -0.005958
19.706913	 -0.006017
19.720247	 -0.006044
19.733582	 -0.006030
19.746916	 -0.005853
19.760250	 -0.005435
19.773584	 -0.005062
19.786919	 -0.005044
19.800253	 -0.005213
19.813587	 -0.005209
19.826921	 -0.005034
19.840256	 -0.004944
19.853590	 -0.005020
19.866924	 -0.005170
19.880259	 -0.005349
19.893593	 -0.005483
19.906927	 -0.005461
19.920261	 -0.005337
19.933596	 -0.005286
19.946930	 -0.005385
19.960264	 -0.005615
19.973598	 -0.005970
19.986933	 -0.006342

*------------------------ End of raw data
Results for Channel	1	=	242.00	nm
Title:	Report Title
Run File:	C:\HPLC\PET 2025\2025.06.04\bm31_petp_37c_24h002.run
--------------
Injection Info
--------------
Method:	C:\METODOS EQUIPO 2 2025\20250402 PET_Calibrado TPA MHET BHET DIMER.mth
Sample:	BM31_PEtp_37C_24h
Injection Date:	Thu Jun 05 13:12:20 2025
Manual injection
Operator:	Paloma
Instrument:	3
Notes:	
---------
Misc Info
---------
Workstation:	HPLC
Bus Address:	44
Run Time:	0.000	to	20.000	min.
-----------
Recalc Info
-----------
Recalc Method:	C:\METODOS EQUIPO 2 2025\20250402 PET_Calibrado TPA MHET BHET DIMER.mth
Recalc Date:	Thu Jun 05 13:32:28 2025
Operator:	Paloma
Instrument:	3
Notes:	
Sample Rate:	5.000 Hz.
Measurement Type:	1 = Area
Calculation Type:	4 = ExtStd
Normalize Results:	No
------------------------
Peak Info for Channel 1
------------------------
4 Peaks (tR	Timeoffset	RRT	Sepcode	Width	Counts	Result	Name)
6.615	0.267	0.0000	BB	61.88	314656	2.826429	TPA (uM)
7.266	0.020	0.0000	GR	0.00	172809	3.236955	MHET (uM)
7.548	0.040	0.0000	BB	7.36	25365	0.305926	BHET (uM)
9.108	-0.038	0.0000	BB	5.84	99226	1.773284	DIMER (uM)
