# Supplementary material for: Engineering Escherichia coli for polyethylene terephthalate powder biodegradation via recoding of an outer membrane protein
Source: iScience. 2026 Jan 2;29(2):114621. doi: 10.1016/j.isci.2025.114621 (PMC12860643; doi:10.1016/j.isci.2025.114621)
Supplement: Data S2. Raw HPLC and UHPLC-MS data — (A) Unprocessed HPLC data files supporting Figures 4, S3, S5, Tables 1 and S4. Files are provided in.txt format corresponding to the data extracted with Varian ProStar software (Varian Inc., Palo Alto, California, USA). Each file contains absorbance values (in arbitrary units) recorded over time under the analytical conditions described in STAR Methods. (B) Raw UHPLC-MS files supporting Figure S4. The chromatograms and mass spectrometry data can be analyzed with the software MassLynx V4.1 (Waters) to obtain the mass spectra of the oligomers TET and TETE. Analytical conditions described in STAR Methods. (A and B) The unprocessed HPLC and UHPLC-MS files have been deposited at Zenodo under the identifier https://zenodo.org/records/17578239. [file mmc5.zip › Data S2/A. HPLC/Figure S3/FliDm pPET 37_3.TXT]

File	C:\HPLC\PET 2025\2025.06.04\bm31_petp_37c_24h004.run	Filetype	63
WTOASCII Parameters:	C:\star\WTOASCII.TXT
 1 channels
   Channel	 1	242.00	nm	in AU
Base rate 5.0000 Hz	Bunch 2	Effective rate 5.00000 Hz.	T = 0.003333 min.
6000 points	from	0.000	to	20.000	minutes
Sampling every 4 point(s)
Printing points from	0.000	to	20.000 min, point 0 to 5999
Channels	1	to	1
0.000000	 0.000000
0.013333	 -0.000035
0.026667	 -0.000299
0.040000	 -0.000667
0.053333	 -0.000728
0.066667	 -0.000446
0.080000	 -0.000143
0.093333	 0.000126
0.106667	 0.000469
0.120000	 0.000751
0.133333	 0.000789
0.146667	 0.000643
0.160000	 0.000548
0.173333	 0.000594
0.186667	 0.000507
0.200000	 -0.000014
0.213333	 -0.000721
0.226667	 -0.001043
0.240000	 -0.000864
0.253333	 -0.000574
0.266667	 -0.000399
0.280000	 -0.000149
0.293333	 0.000259
0.306667	 0.000524
0.320000	 0.000485
0.333333	 0.000409
0.346667	 0.000509
0.360000	 0.000671
0.373333	 0.000801
0.386667	 0.000941
0.400000	 0.001043
0.413333	 0.000993
0.426667	 0.000862
0.440000	 0.000841
0.453333	 0.000919
0.466666	 0.000940
0.480000	 0.000915
0.493333	 0.000972
0.506666	 0.001060
0.520000	 0.000986
0.533333	 0.000790
0.546666	 0.000643
0.560000	 0.000491
0.573333	 0.000303
0.586666	 0.000217
0.600000	 0.000233
0.613333	 0.000244
0.626666	 0.000216
0.640000	 0.000141
0.653333	 0.000051
0.666666	 -0.000034
0.680000	 -0.000189
0.693333	 -0.000381
0.706666	 -0.000383
0.720000	 -0.000177
0.733333	 -0.000029
0.746666	 0.000034
0.760000	 0.000289
0.773333	 0.000723
0.786666	 0.000921
0.800000	 0.000653
0.813333	 0.000144
0.826666	 -0.000327
0.839999	 -0.000618
0.853333	 -0.000650
0.866666	 -0.000545
0.879999	 -0.000568
0.893333	 -0.000797
0.906666	 -0.001044
0.919999	 -0.001035
0.933333	 -0.000699
0.946666	 -0.000325
0.959999	 -0.000201
0.973333	 -0.000184
0.986666	 0.000019
0.999999	 0.000376
1.013333	 0.000631
1.026666	 0.000717
1.039999	 0.000742
1.053333	 0.000701
1.066666	 0.000499
1.079999	 0.000220
1.093333	 0.000063
1.106666	 0.000059
1.119999	 0.000095
1.133333	 0.000072
1.146666	 -0.000111
1.159999	 -0.000402
1.173333	 -0.000500
1.186666	 -0.000300
1.199999	 -0.000058
1.213333	 0.000071
1.226666	 0.000105
1.239999	 0.000081
1.253332	 0.000118
1.266666	 0.000259
1.279999	 0.000326
1.293332	 0.000169
1.306666	 -0.000134
1.319999	 -0.000372
1.333332	 -0.000374
1.346666	 -0.000217
1.359999	 -0.000151
1.373332	 -0.000230
1.386666	 -0.000365
1.399999	 -0.000491
1.413332	 -0.000497
1.426666	 -0.000236
1.439999	 0.002793
1.453332	 0.020058
1.466666	 0.069769
1.479999	 0.153854
1.493332	 0.244453
1.506666	 0.308561
1.519999	 0.336154
1.533332	 0.336891
1.546666	 0.323814
1.559999	 0.305939
1.573332	 0.287632
1.586666	 0.270375
1.599999	 0.254912
1.613332	 0.241381
1.626665	 0.229020
1.639999	 0.217042
1.653332	 0.205251
1.666665	 0.193739
1.679999	 0.182513
1.693332	 0.171542
1.706665	 0.160992
1.719999	 0.150768
1.733332	 0.140156
1.746665	 0.128730
1.759999	 0.117039
1.773332	 0.105941
1.786665	 0.095713
1.799999	 0.086111
1.813332	 0.077033
1.826665	 0.068628
1.839999	 0.060966
1.853332	 0.054087
1.866665	 0.048157
1.879999	 0.043288
1.893332	 0.039412
1.906665	 0.036406
1.919999	 0.034167
1.933332	 0.032499
1.946665	 0.031095
1.959998	 0.029648
1.973332	 0.028009
1.986665	 0.026307
1.999998	 0.024629
2.013332	 0.022844
2.026665	 0.021006
2.039999	 0.019362
2.053332	 0.017906
2.066665	 0.016399
2.079998	 0.014702
2.093332	 0.012870
2.106665	 0.011164
2.119998	 0.009883
2.133332	 0.009018
2.146665	 0.008297
2.159998	 0.007582
2.173332	 0.006978
2.186665	 0.006552
2.199998	 0.006248
2.213332	 0.006004
2.226665	 0.005735
2.239998	 0.005457
2.253332	 0.005280
2.266665	 0.005077
2.279998	 0.004654
2.293332	 0.004186
2.306665	 0.003990
2.319998	 0.004085
2.333332	 0.004238
2.346665	 0.004250
2.359998	 0.004112
2.373332	 0.003892
2.386665	 0.003564
2.399998	 0.003129
2.413332	 0.002776
2.426665	 0.002707
2.439998	 0.002797
2.453331	 0.002750
2.466665	 0.002535
2.479998	 0.002325
2.493331	 0.002203
2.506665	 0.002110
2.519998	 0.002034
2.533331	 0.002089
2.546665	 0.002263
2.559998	 0.002327
2.573331	 0.002139
2.586665	 0.001804
2.599998	 0.001558
2.613331	 0.001545
2.626665	 0.001696
2.639998	 0.001838
2.653331	 0.001891
2.666665	 0.001903
2.679998	 0.001966
2.693331	 0.002065
2.706665	 0.002018
2.719998	 0.001786
2.733331	 0.001626
2.746665	 0.001671
2.759998	 0.001723
2.773331	 0.001614
2.786664	 0.001472
2.799998	 0.001455
2.813331	 0.001441
2.826664	 0.001216
2.839998	 0.000882
2.853331	 0.000772
2.866664	 0.000880
2.879998	 0.000820
2.893331	 0.000504
2.906664	 0.000303
2.919998	 0.000450
2.933331	 0.000741
2.946664	 0.000888
2.959998	 0.000820
2.973331	 0.000687
2.986664	 0.000651
2.999998	 0.000658
3.013331	 0.000597
3.026664	 0.000472
3.039998	 0.000307
3.053331	 0.000117
3.066664	 -0.000066
3.079998	 -0.000215
3.093331	 -0.000280
3.106664	 -0.000181
3.119998	 0.000042
3.133331	 0.000226
3.146664	 0.000287
3.159997	 0.000234
3.173331	 0.000138
3.186664	 0.000117
3.199997	 0.000194
3.213331	 0.000200
3.226664	 -0.000004
3.239997	 -0.000256
3.253331	 -0.000243
3.266664	 0.000062
3.279997	 0.000397
3.293331	 0.000529
3.306664	 0.000389
3.319997	 0.000103
3.333331	 -0.000133
3.346664	 -0.000296
3.359997	 -0.000399
3.373331	 -0.000333
3.386664	 -0.000089
3.399997	 0.000185
3.413331	 0.000385
3.426664	 0.000443
3.439997	 0.000347
3.453331	 0.000266
3.466664	 0.000355
3.479997	 0.000487
3.493330	 0.000532
3.506664	 0.000600
3.519997	 0.000724
3.533330	 0.000729
3.546664	 0.000537
3.559997	 0.000259
3.573330	 0.000027
3.586664	 -0.000145
3.599997	 -0.000319
3.613330	 -0.000500
3.626664	 -0.000599
3.639997	 -0.000615
3.653330	 -0.000678
3.666664	 -0.000828
3.679997	 -0.000965
3.693330	 -0.000969
3.706664	 -0.000814
3.719997	 -0.000703
3.733330	 -0.000794
3.746664	 -0.000910
3.759997	 -0.000863
3.773330	 -0.000774
3.786664	 -0.000837
3.799997	 -0.001058
3.813330	 -0.001319
3.826663	 -0.001416
3.839997	 -0.001144
3.853330	 -0.000614
3.866663	 -0.000264
3.879997	 -0.000396
3.893330	 -0.000840
3.906663	 -0.001195
3.919997	 -0.001242
3.933330	 -0.001062
3.946663	 -0.000837
3.959997	 -0.000675
3.973330	 -0.000617
3.986663	 -0.000632
3.999997	 -0.000606
4.013330	 -0.000440
4.026663	 -0.000159
4.039997	 0.000019
4.053330	 -0.000090
4.066663	 -0.000289
4.079997	 -0.000271
4.093330	 -0.000108
4.106663	 -0.000057
4.119997	 -0.000095
4.133330	 -0.000070
4.146663	 -0.000055
4.159997	 -0.000176
4.173330	 -0.000409
4.186663	 -0.000688
4.199996	 -0.000880
4.213330	 -0.000837
4.226663	 -0.000712
4.239996	 -0.000770
4.253330	 -0.000870
4.266663	 -0.000722
4.279996	 -0.000475
4.293330	 -0.000420
4.306663	 -0.000444
4.319996	 -0.000403
4.333330	 -0.000450
4.346663	 -0.000617
4.359996	 -0.000722
4.373330	 -0.000747
4.386663	 -0.000887
4.399996	 -0.001220
4.413330	 -0.001516
4.426663	 -0.001544
4.439996	 -0.001383
4.453330	 -0.001290
4.466663	 -0.001362
4.479996	 -0.001432
4.493330	 -0.001330
4.506663	 -0.001122
4.519996	 -0.000992
4.533329	 -0.001052
4.546663	 -0.001253
4.559996	 -0.001417
4.573329	 -0.001392
4.586663	 -0.001202
4.599996	 -0.001069
4.613329	 -0.001184
4.626663	 -0.001407
4.639996	 -0.001461
4.653329	 -0.001366
4.666663	 -0.001328
4.679996	 -0.001337
4.693329	 -0.001250
4.706663	 -0.001095
4.719996	 -0.001062
4.733329	 -0.001222
4.746663	 -0.001322
4.759996	 -0.001124
4.773329	 -0.000873
4.786663	 -0.000938
4.799996	 -0.001194
4.813329	 -0.001247
4.826663	 -0.001075
4.839996	 -0.000992
4.853329	 -0.001044
4.866663	 -0.000928
4.879996	 -0.000472
4.893329	 0.000103
4.906662	 0.000431
4.919996	 0.000295
4.933329	 -0.000252
4.946662	 -0.000815
4.959996	 -0.001007
4.973329	 -0.000928
4.986662	 -0.000898
4.999996	 -0.000877
5.013329	 -0.000690
5.026662	 -0.000502
5.039996	 -0.000536
5.053329	 -0.000646
5.066662	 -0.000628
5.079996	 -0.000634
5.093329	 -0.000837
5.106662	 -0.001100
5.119996	 -0.001247
5.133329	 -0.001260
5.146662	 -0.001178
5.159996	 -0.001107
5.173329	 -0.001077
5.186662	 -0.000965
5.199996	 -0.000798
5.213329	 -0.000707
5.226662	 -0.000693
5.239995	 -0.000823
5.253329	 -0.001158
5.266662	 -0.001450
5.279995	 -0.001437
5.293329	 -0.001234
5.306662	 -0.001072
5.319995	 -0.001000
5.333329	 -0.000944
5.346662	 -0.000885
5.359995	 -0.000810
5.373329	 -0.000682
5.386662	 -0.000570
5.399995	 -0.000601
5.413329	 -0.000731
5.426662	 -0.000742
5.439995	 -0.000477
5.453329	 -0.000101
5.466662	 -0.000027
5.479995	 -0.000360
5.493329	 -0.000673
5.506662	 -0.000616
5.519995	 -0.000317
5.533329	 -0.000073
5.546662	 -0.000020
5.559995	 -0.000096
5.573328	 -0.000147
5.586662	 -0.000165
5.599995	 -0.000274
5.613328	 -0.000460
5.626662	 -0.000669
5.639995	 -0.000880
5.653328	 -0.000933
5.666662	 -0.000683
5.679995	 -0.000189
5.693328	 0.000379
5.706662	 0.000775
5.719995	 0.000814
5.733328	 0.000664
5.746662	 0.000712
5.759995	 0.001065
5.773328	 0.001485
5.786662	 0.001773
5.799995	 0.001870
5.813328	 0.001770
5.826662	 0.001601
5.839995	 0.001545
5.853328	 0.001689
5.866662	 0.002079
5.879995	 0.002624
5.893328	 0.003104
5.906662	 0.003478
5.919995	 0.003851
5.933328	 0.004272
5.946661	 0.004772
5.959995	 0.005344
5.973328	 0.005898
5.986661	 0.006349
5.999995	 0.006702
6.013328	 0.007054
6.026661	 0.007482
6.039995	 0.007928
6.053328	 0.008317
6.066661	 0.008717
6.079995	 0.009212
6.093328	 0.009729
6.106661	 0.010129
6.119995	 0.010452
6.133328	 0.010938
6.146661	 0.011659
6.159995	 0.012373
6.173328	 0.012954
6.186661	 0.013534
6.199995	 0.014112
6.213328	 0.014527
6.226661	 0.014765
6.239995	 0.015005
6.253328	 0.015382
6.266661	 0.015830
6.279994	 0.016225
6.293328	 0.016620
6.306661	 0.017137
6.319994	 0.017728
6.333328	 0.018236
6.346661	 0.018633
6.359994	 0.018939
6.373328	 0.019046
6.386661	 0.019027
6.399994	 0.019206
6.413328	 0.019640
6.426661	 0.020047
6.439994	 0.020268
6.453328	 0.020274
6.466661	 0.020092
6.479994	 0.019999
6.493328	 0.020291
6.506661	 0.020889
6.519994	 0.021409
6.533328	 0.021546
6.546661	 0.021335
6.559994	 0.021132
6.573328	 0.021233
6.586661	 0.021503
6.599994	 0.021546
6.613328	 0.021268
6.626661	 0.021037
6.639994	 0.021168
6.653327	 0.021532
6.666661	 0.021819
6.679994	 0.021902
6.693327	 0.021902
6.706661	 0.022018
6.719994	 0.022237
6.733327	 0.022366
6.746661	 0.022360
6.759994	 0.022223
6.773327	 0.021959
6.786661	 0.021770
6.799994	 0.021808
6.813327	 0.022013
6.826661	 0.022354
6.839994	 0.022716
6.853327	 0.022874
6.866661	 0.022878
6.879994	 0.023016
6.893327	 0.023357
6.906661	 0.023701
6.919994	 0.023899
6.933327	 0.023949
6.946661	 0.023942
6.959994	 0.024029
6.973327	 0.024332
6.986660	 0.024731
6.999994	 0.024965
7.013327	 0.025042
7.026660	 0.025149
7.039994	 0.025300
7.053327	 0.025505
7.066660	 0.025895
7.079994	 0.026279
7.093327	 0.026255
7.106660	 0.025911
7.119994	 0.025776
7.133327	 0.026079
7.146660	 0.026551
7.159994	 0.026951
7.173327	 0.027444
7.186660	 0.028244
7.199994	 0.029100
7.213327	 0.029500
7.226660	 0.029288
7.239994	 0.028758
7.253327	 0.028286
7.266660	 0.028080
7.279994	 0.028148
7.293327	 0.028356
7.306660	 0.028560
7.319993	 0.028704
7.333327	 0.028841
7.346660	 0.029045
7.359993	 0.029273
7.373327	 0.029408
7.386660	 0.029485
7.399993	 0.029698
7.413327	 0.030059
7.426660	 0.030368
7.439993	 0.030602
7.453327	 0.030916
7.466660	 0.031335
7.479993	 0.031759
7.493327	 0.032133
7.506660	 0.032492
7.519993	 0.032851
7.533327	 0.033135
7.546660	 0.033257
7.559993	 0.033207
7.573327	 0.033138
7.586660	 0.033220
7.599993	 0.033392
7.613327	 0.033447
7.626660	 0.033356
7.639993	 0.033296
7.653327	 0.033363
7.666660	 0.033478
7.679993	 0.033581
7.693326	 0.033731
7.706660	 0.034067
7.719993	 0.034656
7.733326	 0.035283
7.746660	 0.035637
7.759993	 0.035669
7.773326	 0.035544
7.786660	 0.035441
7.799993	 0.035437
7.813326	 0.035450
7.826660	 0.035384
7.839993	 0.035317
7.853326	 0.035409
7.866660	 0.035779
7.879993	 0.036466
7.893326	 0.037280
7.906660	 0.037868
7.919993	 0.038125
7.933326	 0.038201
7.946660	 0.038107
7.959993	 0.037815
7.973326	 0.037623
7.986660	 0.037868
7.999993	 0.038455
8.013327	 0.039046
8.026660	 0.039443
8.039993	 0.039628
8.053327	 0.039705
8.066660	 0.039849
8.079993	 0.040061
8.093327	 0.040139
8.106660	 0.040033
8.119993	 0.039899
8.133327	 0.039861
8.146660	 0.039950
8.159993	 0.040175
8.173326	 0.040531
8.186660	 0.041001
8.199993	 0.041496
8.213326	 0.041840
8.226660	 0.041858
8.239993	 0.041525
8.253326	 0.041116
8.266660	 0.041031
8.279993	 0.041303
8.293326	 0.041644
8.306660	 0.041907
8.319993	 0.042091
8.333326	 0.042127
8.346660	 0.042006
8.359993	 0.041979
8.373326	 0.042239
8.386660	 0.042654
8.399993	 0.043033
8.413326	 0.043322
8.426660	 0.043482
8.439993	 0.043509
8.453326	 0.043546
8.466660	 0.043747
8.479993	 0.044161
8.493326	 0.044650
8.506660	 0.044896
8.519993	 0.044836
8.533326	 0.044837
8.546659	 0.045130
8.559993	 0.045497
8.573326	 0.045615
8.586659	 0.045486
8.599993	 0.045500
8.613326	 0.045859
8.626659	 0.046244
8.639993	 0.046355
8.653326	 0.046359
8.666659	 0.046509
8.679993	 0.046801
8.693326	 0.047161
8.706659	 0.047470
8.719993	 0.047579
8.733326	 0.047527
8.746659	 0.047416
8.759993	 0.047320
8.773326	 0.047436
8.786659	 0.047855
8.799993	 0.048327
8.813326	 0.048629
8.826659	 0.048919
8.839993	 0.049401
8.853326	 0.049846
8.866659	 0.049938
8.879992	 0.049933
8.893326	 0.050313
8.906659	 0.050900
8.919992	 0.051119
8.933326	 0.050914
8.946659	 0.050664
8.959992	 0.050558
8.973326	 0.050596
8.986659	 0.050757
8.999992	 0.050877
9.013326	 0.050840
9.026659	 0.050812
9.039992	 0.051011
9.053326	 0.051474
9.066659	 0.052139
9.079992	 0.052833
9.093326	 0.053297
9.106659	 0.053492
9.119992	 0.053597
9.133326	 0.053697
9.146659	 0.053716
9.159992	 0.053634
9.173326	 0.053565
9.186659	 0.053603
9.199992	 0.053793
9.213326	 0.054119
9.226659	 0.054448
9.239992	 0.054690
9.253325	 0.054872
9.266659	 0.054978
9.279992	 0.054976
9.293325	 0.054917
9.306659	 0.054837
9.319992	 0.054778
9.333325	 0.054847
9.346659	 0.055041
9.359992	 0.055202
9.373325	 0.055206
9.386659	 0.055226
9.399992	 0.055534
9.413325	 0.056020
9.426659	 0.056379
9.439992	 0.056531
9.453325	 0.056514
9.466659	 0.056288
9.479992	 0.055942
9.493325	 0.055783
9.506659	 0.056004
9.519992	 0.056491
9.533325	 0.057089
9.546659	 0.057703
9.559992	 0.058110
9.573325	 0.058116
9.586658	 0.057853
9.599992	 0.057585
9.613325	 0.057364
9.626658	 0.057194
9.639992	 0.057190
9.653325	 0.057398
9.666658	 0.057750
9.679992	 0.058101
9.693325	 0.058269
9.706658	 0.058294
9.719992	 0.058431
9.733325	 0.058746
9.746658	 0.059073
9.759992	 0.059363
9.773325	 0.059664
9.786658	 0.059897
9.799992	 0.059987
9.813325	 0.060023
9.826658	 0.060035
9.839992	 0.059968
9.853325	 0.059972
9.866658	 0.060341
9.879992	 0.061140
9.893325	 0.062141
9.906658	 0.063048
9.919991	 0.063659
9.933325	 0.063955
9.946658	 0.064062
9.959991	 0.064085
9.973325	 0.063987
9.986658	 0.063678
9.999991	 0.063235
10.013325	 0.062848
10.026658	 0.062516
10.039991	 0.062133
10.053325	 0.061843
10.066658	 0.061969
10.079991	 0.062555
10.093325	 0.063203
10.106658	 0.063476
10.119991	 0.063320
10.133325	 0.063006
10.146658	 0.062803
10.159991	 0.062778
10.173325	 0.062918
10.186658	 0.063265
10.199991	 0.063639
10.213325	 0.063677
10.226658	 0.063483
10.239991	 0.063553
10.253325	 0.064013
10.266658	 0.064483
10.279991	 0.064574
10.293324	 0.064273
10.306658	 0.063938
10.319991	 0.063945
10.333324	 0.064267
10.346658	 0.064545
10.359991	 0.064654
10.373324	 0.064940
10.386658	 0.065672
10.399991	 0.066639
10.413324	 0.067426
10.426658	 0.067744
10.439991	 0.067556
10.453324	 0.067118
10.466658	 0.066701
10.479991	 0.066393
10.493324	 0.066245
10.506658	 0.066226
10.519991	 0.066168
10.533324	 0.066061
10.546658	 0.066061
10.559991	 0.066223
10.573324	 0.066434
10.586658	 0.066507
10.599991	 0.066384
10.613324	 0.066277
10.626657	 0.066395
10.639991	 0.066695
10.653324	 0.067054
10.666657	 0.067404
10.679991	 0.067695
10.693324	 0.067969
10.706657	 0.068320
10.719991	 0.068629
10.733324	 0.068654
10.746657	 0.068511
10.759991	 0.068656
10.773324	 0.069277
10.786657	 0.069989
10.799991	 0.070278
10.813324	 0.070136
10.826657	 0.069989
10.839991	 0.070101
10.853324	 0.070294
10.866657	 0.070227
10.879991	 0.069882
10.893324	 0.069605
10.906657	 0.069599
10.919991	 0.069714
10.933324	 0.069778
10.946657	 0.069685
10.959991	 0.069349
10.973324	 0.068859
10.986657	 0.068447
10.999990	 0.068243
11.013324	 0.068218
11.026657	 0.068293
11.039990	 0.068406
11.053324	 0.068548
11.066657	 0.068695
11.079990	 0.068684
11.093324	 0.068455
11.106657	 0.068288
11.119990	 0.068340
11.133324	 0.068422
11.146657	 0.068493
11.159990	 0.068662
11.173324	 0.068796
11.186657	 0.068714
11.199990	 0.068556
11.213324	 0.068588
11.226657	 0.068769
11.239990	 0.068833
11.253324	 0.068782
11.266657	 0.068848
11.279990	 0.069035
11.293324	 0.069141
11.306657	 0.069057
11.319990	 0.068793
11.333323	 0.068537
11.346657	 0.068571
11.359990	 0.068916
11.373323	 0.069291
11.386657	 0.069445
11.399990	 0.069396
11.413323	 0.069291
11.426657	 0.069227
11.439990	 0.069236
11.453323	 0.069274
11.466657	 0.069270
11.479990	 0.069259
11.493323	 0.069263
11.506657	 0.069169
11.519990	 0.069007
11.533323	 0.069009
11.546657	 0.069265
11.559990	 0.069721
11.573323	 0.070292
11.586657	 0.070747
11.599990	 0.070896
11.613323	 0.070862
11.626657	 0.070812
11.639990	 0.070711
11.653323	 0.070532
11.666656	 0.070276
11.679990	 0.069986
11.693323	 0.069893
11.706656	 0.070132
11.719990	 0.070523
11.733323	 0.070840
11.746656	 0.070955
11.759990	 0.070843
11.773323	 0.070659
11.786656	 0.070627
11.799990	 0.070708
11.813323	 0.070701
11.826656	 0.070615
11.839990	 0.070626
11.853323	 0.070759
11.866656	 0.070915
11.879990	 0.071263
11.893323	 0.072257
11.906656	 0.074267
11.919990	 0.077547
11.933323	 0.081876
11.946656	 0.085792
11.959990	 0.087157
11.973323	 0.085150
11.986656	 0.081158
11.999990	 0.077289
12.013323	 0.074575
12.026656	 0.072959
12.039989	 0.072114
12.053323	 0.071703
12.066656	 0.071473
12.079989	 0.071437
12.093323	 0.071730
12.106656	 0.072245
12.119989	 0.072698
12.133323	 0.072933
12.146656	 0.072931
12.159989	 0.072751
12.173323	 0.072584
12.186656	 0.072499
12.199989	 0.072400
12.213323	 0.072377
12.226656	 0.072517
12.239989	 0.072672
12.253323	 0.072845
12.266656	 0.073152
12.279989	 0.073432
12.293323	 0.073635
12.306656	 0.074088
12.319989	 0.074949
12.333323	 0.076028
12.346656	 0.077063
12.359989	 0.077775
12.373322	 0.077920
12.386656	 0.077467
12.399989	 0.076604
12.413322	 0.075641
12.426656	 0.074906
12.439989	 0.074571
12.453322	 0.074547
12.466656	 0.074685
12.479989	 0.075011
12.493322	 0.075543
12.506656	 0.076216
12.519989	 0.076920
12.533322	 0.077361
12.546656	 0.077324
12.559989	 0.077017
12.573322	 0.076732
12.586656	 0.076412
12.599989	 0.075923
12.613322	 0.075439
12.626656	 0.075210
12.639989	 0.075180
12.653322	 0.075183
12.666656	 0.075271
12.679989	 0.075488
12.693322	 0.075610
12.706656	 0.075478
12.719989	 0.075321
12.733322	 0.075374
12.746655	 0.075505
12.759989	 0.075514
12.773322	 0.075415
12.786655	 0.075293
12.799989	 0.075276
12.813322	 0.075545
12.826655	 0.076054
12.839989	 0.076516
12.853322	 0.076758
12.866655	 0.076863
12.879989	 0.076926
12.893322	 0.076881
12.906655	 0.076719
12.919989	 0.076640
12.933322	 0.076776
12.946655	 0.076961
12.959989	 0.076976
12.973322	 0.076835
12.986655	 0.076690
12.999989	 0.076667
13.013322	 0.076764
13.026655	 0.076799
13.039989	 0.076641
13.053322	 0.076456
13.066655	 0.076402
13.079988	 0.076402
13.093322	 0.076519
13.106655	 0.076852
13.119988	 0.077123
13.133322	 0.077057
13.146655	 0.076768
13.159988	 0.076535
13.173322	 0.076586
13.186655	 0.076919
13.199988	 0.077146
13.213322	 0.076947
13.226655	 0.076526
13.239988	 0.076224
13.253322	 0.076055
13.266655	 0.075903
13.279988	 0.075801
13.293322	 0.075894
13.306655	 0.076274
13.319988	 0.076806
13.333322	 0.077144
13.346655	 0.077099
13.359988	 0.076937
13.373322	 0.077003
13.386655	 0.077227
13.399988	 0.077361
13.413321	 0.077485
13.426655	 0.077799
13.439988	 0.078083
13.453321	 0.077960
13.466655	 0.077599
13.479988	 0.077577
13.493321	 0.077999
13.506655	 0.078326
13.519988	 0.078205
13.533321	 0.077854
13.546655	 0.077514
13.559988	 0.077229
13.573321	 0.077167
13.586655	 0.077529
13.599988	 0.078069
13.613321	 0.078262
13.626655	 0.077978
13.639988	 0.077527
13.653321	 0.077296
13.666655	 0.077470
13.679988	 0.077831
13.693321	 0.078027
13.706655	 0.078062
13.719988	 0.078167
13.733321	 0.078382
13.746655	 0.078537
13.759988	 0.078519
13.773321	 0.078398
13.786654	 0.078241
13.799988	 0.078028
13.813321	 0.077849
13.826654	 0.077810
13.839988	 0.077784
13.853321	 0.077659
13.866654	 0.077595
13.879988	 0.077706
13.893321	 0.077892
13.906654	 0.077999
13.919988	 0.077890
13.933321	 0.077535
13.946654	 0.077106
13.959988	 0.076864
13.973321	 0.076877
13.986654	 0.077027
13.999988	 0.077195
14.013321	 0.077322
14.026654	 0.077400
14.039988	 0.077458
14.053321	 0.077502
14.066654	 0.077508
14.079988	 0.077524
14.093321	 0.077686
14.106654	 0.078084
14.119987	 0.078532
14.133321	 0.078630
14.146654	 0.078280
14.159987	 0.077880
14.173321	 0.077732
14.186654	 0.077663
14.199987	 0.077543
14.213321	 0.077503
14.226654	 0.077601
14.239987	 0.077744
14.253321	 0.077825
14.266654	 0.077919
14.279987	 0.078215
14.293321	 0.078662
14.306654	 0.078979
14.319987	 0.079103
14.333321	 0.079249
14.346654	 0.079479
14.359987	 0.079590
14.373321	 0.079453
14.386654	 0.079229
14.399987	 0.079165
14.413321	 0.079248
14.426654	 0.079289
14.439987	 0.079258
14.453321	 0.079243
14.466654	 0.079232
14.479987	 0.079171
14.493320	 0.079100
14.506654	 0.079158
14.519987	 0.079356
14.533320	 0.079481
14.546654	 0.079470
14.559987	 0.079514
14.573320	 0.079643
14.586654	 0.079718
14.599987	 0.079804
14.613320	 0.079934
14.626654	 0.079943
14.639987	 0.079872
14.653320	 0.079841
14.666654	 0.079749
14.679987	 0.079616
14.693320	 0.079666
14.706654	 0.079870
14.719987	 0.079939
14.733320	 0.079826
14.746654	 0.079748
14.759987	 0.079717
14.773320	 0.079568
14.786654	 0.079365
14.799987	 0.079263
14.813320	 0.079221
14.826653	 0.079191
14.839987	 0.079228
14.853320	 0.079259
14.866653	 0.079192
14.879987	 0.079098
14.893320	 0.078915
14.906653	 0.078585
14.919987	 0.078411
14.933320	 0.078681
14.946653	 0.079216
14.959987	 0.079594
14.973320	 0.079521
14.986653	 0.078979
14.999987	 0.078367
15.013320	 0.078186
15.026653	 0.078434
15.039987	 0.078816
15.053320	 0.079197
15.066653	 0.079343
15.079987	 0.078980
15.093320	 0.078417
15.106653	 0.078305
15.119987	 0.078683
15.133320	 0.079051
15.146653	 0.079190
15.159986	 0.079263
15.173320	 0.079380
15.186653	 0.079466
15.199986	 0.079497
15.213320	 0.079538
15.226653	 0.079531
15.239986	 0.079361
15.253320	 0.079036
15.266653	 0.078564
15.279986	 0.077970
15.293320	 0.077462
15.306653	 0.077190
15.319986	 0.077072
15.333320	 0.077053
15.346653	 0.077061
15.359986	 0.076951
15.373320	 0.076719
15.386653	 0.076552
15.399986	 0.076688
15.413320	 0.077165
15.426653	 0.077609
15.439986	 0.077624
15.453320	 0.077313
15.466653	 0.077000
15.479986	 0.076847
15.493320	 0.076977
15.506653	 0.077401
15.519986	 0.077808
15.533319	 0.077892
15.546653	 0.077815
15.559986	 0.077961
15.573319	 0.078277
15.586653	 0.078411
15.599986	 0.078325
15.613319	 0.078265
15.626653	 0.078327
15.639986	 0.078446
15.653319	 0.078555
15.666653	 0.078528
15.679986	 0.078360
15.693319	 0.078310
15.706653	 0.078524
15.719986	 0.078774
15.733319	 0.078862
15.746653	 0.078889
15.759986	 0.078988
15.773319	 0.079150
15.786653	 0.079288
15.799986	 0.079282
15.813319	 0.079063
15.826653	 0.078771
15.839986	 0.078707
15.853319	 0.078910
15.866652	 0.079025
15.879986	 0.078864
15.893319	 0.078584
15.906652	 0.078365
15.919986	 0.078361
15.933319	 0.078537
15.946652	 0.078680
15.959986	 0.078787
15.973319	 0.078871
15.986652	 0.078730
15.999986	 0.078415
16.013319	 0.078262
16.026653	 0.078389
16.039988	 0.078570
16.053322	 0.078592
16.066656	 0.078481
16.079990	 0.078346
16.093325	 0.078259
16.106659	 0.078281
16.119993	 0.078389
16.133327	 0.078523
16.146662	 0.078683
16.159996	 0.078862
16.173330	 0.078998
16.186665	 0.078976
16.199999	 0.078741
16.213333	 0.078442
16.226667	 0.078322
16.240002	 0.078444
16.253336	 0.078725
16.266670	 0.079083
16.280005	 0.079483
16.293339	 0.080017
16.306673	 0.080773
16.320007	 0.081679
16.333342	 0.082693
16.346676	 0.084052
16.360010	 0.086666
16.373344	 0.093367
16.386679	 0.107882
16.400013	 0.127521
16.413347	 0.139452
16.426682	 0.133220
16.440016	 0.113656
16.453350	 0.093140
16.466684	 0.077460
16.480019	 0.065512
16.493353	 0.055683
16.506687	 0.047440
16.520021	 0.040375
16.533356	 0.034261
16.546690	 0.029122
16.560024	 0.024953
16.573359	 0.021656
16.586693	 0.018997
16.600027	 0.016750
16.613361	 0.014916
16.626696	 0.013427
16.640030	 0.011915
16.653364	 0.010259
16.666698	 0.008826
16.680033	 0.007753
16.693367	 0.006753
16.706701	 0.005728
16.720036	 0.004902
16.733370	 0.004388
16.746704	 0.004074
16.760038	 0.003770
16.773373	 0.003347
16.786707	 0.002865
16.800041	 0.002374
16.813375	 0.001717
16.826710	 0.000856
16.840044	 -0.000004
16.853378	 -0.000786
16.866713	 -0.001636
16.880047	 -0.002645
16.893381	 -0.003673
16.906715	 -0.004475
16.920050	 -0.005038
16.933384	 -0.005593
16.946718	 -0.006210
16.960052	 -0.006790
16.973387	 -0.007353
16.986721	 -0.007978
17.000055	 -0.008684
17.013390	 -0.009490
17.026724	 -0.010372
17.040058	 -0.011149
17.053392	 -0.011674
17.066727	 -0.012073
17.080061	 -0.012576
17.093395	 -0.013176
17.106730	 -0.013674
17.120064	 -0.013958
17.133398	 -0.014050
17.146732	 -0.014009
17.160067	 -0.013979
17.173401	 -0.014062
17.186735	 -0.014064
17.200069	 -0.013780
17.213404	 -0.013376
17.226738	 -0.013093
17.240072	 -0.012890
17.253407	 -0.012650
17.266741	 -0.012486
17.280075	 -0.012499
17.293409	 -0.012501
17.306744	 -0.012270
17.320078	 -0.011831
17.333412	 -0.011342
17.346746	 -0.010993
17.360081	 -0.010862
17.373415	 -0.010784
17.386749	 -0.010575
17.400084	 -0.010214
17.413418	 -0.009772
17.426752	 -0.009374
17.440086	 -0.009112
17.453421	 -0.008947
17.466755	 -0.008836
17.480089	 -0.008752
17.493423	 -0.008670
17.506758	 -0.008624
17.520092	 -0.008609
17.533426	 -0.008538
17.546761	 -0.008427
17.560095	 -0.008363
17.573429	 -0.008264
17.586763	 -0.007881
17.600098	 -0.007237
17.613432	 -0.006779
17.626766	 -0.006806
17.640100	 -0.007060
17.653435	 -0.007099
17.666769	 -0.006756
17.680103	 -0.006276
17.693438	 -0.006048
17.706772	 -0.006116
17.720106	 -0.006184
17.733440	 -0.006070
17.746775	 -0.005837
17.760109	 -0.005549
17.773443	 -0.005216
17.786777	 -0.004945
17.800112	 -0.004839
17.813446	 -0.004827
17.826780	 -0.004795
17.840115	 -0.004749
17.853449	 -0.004784
17.866783	 -0.004962
17.880117	 -0.005108
17.893452	 -0.004988
17.906786	 -0.004647
17.920120	 -0.004255
17.933455	 -0.003893
17.946789	 -0.003668
17.960123	 -0.003687
17.973457	 -0.003856
17.986792	 -0.003929
18.000126	 -0.003789
18.013460	 -0.003563
18.026794	 -0.003389
18.040129	 -0.003296
18.053463	 -0.003301
18.066797	 -0.003356
18.080132	 -0.003301
18.093466	 -0.003119
18.106800	 -0.002972
18.120134	 -0.002885
18.133469	 -0.002671
18.146803	 -0.002304
18.160137	 -0.002098
18.173471	 -0.002327
18.186806	 -0.002875
18.200140	 -0.003288
18.213474	 -0.003177
18.226809	 -0.002682
18.240143	 -0.002297
18.253477	 -0.002279
18.266811	 -0.002529
18.280146	 -0.002865
18.293480	 -0.003110
18.306814	 -0.003091
18.320148	 -0.002803
18.333483	 -0.002503
18.346817	 -0.002478
18.360151	 -0.002744
18.373486	 -0.003094
18.386820	 -0.003388
18.400154	 -0.003615
18.413488	 -0.003698
18.426823	 -0.003558
18.440157	 -0.003306
18.453491	 -0.003058
18.466825	 -0.002782
18.480160	 -0.002501
18.493494	 -0.002323
18.506828	 -0.002288
18.520163	 -0.002326
18.533497	 -0.002354
18.546831	 -0.002366
18.560165	 -0.002451
18.573500	 -0.002620
18.586834	 -0.002737
18.600168	 -0.002733
18.613503	 -0.002646
18.626837	 -0.002528
18.640171	 -0.002476
18.653505	 -0.002547
18.666840	 -0.002672
18.680174	 -0.002829
18.693508	 -0.002990
18.706842	 -0.003001
18.720177	 -0.002829
18.733511	 -0.002598
18.746845	 -0.002332
18.760180	 -0.002041
18.773514	 -0.001873
18.786848	 -0.001918
18.800182	 -0.002077
18.813517	 -0.002211
18.826851	 -0.002249
18.840185	 -0.002203
18.853519	 -0.002174
18.866854	 -0.002209
18.880188	 -0.002212
18.893522	 -0.002085
18.906857	 -0.001827
18.920191	 -0.001503
18.933525	 -0.001261
18.946859	 -0.001233
18.960194	 -0.001375
18.973528	 -0.001556
18.986862	 -0.001716
19.000196	 -0.001834
19.013531	 -0.001912
19.026865	 -0.002076
19.040199	 -0.002459
19.053534	 -0.002905
19.066868	 -0.003044
19.080202	 -0.002814
19.093536	 -0.002584
19.106871	 -0.002676
19.120205	 -0.003120
19.133539	 -0.003705
19.146873	 -0.004047
19.160208	 -0.003884
19.173542	 -0.003354
19.186876	 -0.002846
19.200211	 -0.002623
19.213545	 -0.002644
19.226879	 -0.002732
19.240213	 -0.002887
19.253548	 -0.003146
19.266882	 -0.003345
19.280216	 -0.003421
19.293550	 -0.003492
19.306885	 -0.003526
19.320219	 -0.003427
19.333553	 -0.003218
19.346888	 -0.002941
19.360222	 -0.002685
19.373556	 -0.002567
19.386890	 -0.002549
19.400225	 -0.002478
19.413559	 -0.002266
19.426893	 -0.002000
19.440228	 -0.001905
19.453562	 -0.002065
19.466896	 -0.002309
19.480230	 -0.002488
19.493565	 -0.002598
19.506899	 -0.002673
19.520233	 -0.002713
19.533567	 -0.002719
19.546902	 -0.002731
19.560236	 -0.002760
19.573570	 -0.002754
19.586905	 -0.002719
19.600239	 -0.002764
19.613573	 -0.002956
19.626907	 -0.003195
19.640242	 -0.003261
19.653576	 -0.003037
19.666910	 -0.002673
19.680244	 -0.002439
19.693579	 -0.002417
19.706913	 -0.002459
19.720247	 -0.002485
19.733582	 -0.002618
19.746916	 -0.002889
19.760250	 -0.003112
19.773584	 -0.003136
19.786919	 -0.003013
19.800253	 -0.002912
19.813587	 -0.002857
19.826921	 -0.002788
19.840256	 -0.002757
19.853590	 -0.002723
19.866924	 -0.002616
19.880259	 -0.002600
19.893593	 -0.002821
19.906927	 -0.003177
19.920261	 -0.003470
19.933596	 -0.003548
19.946930	 -0.003419
19.960264	 -0.003218
19.973598	 -0.003026
19.986933	 -0.002865

*------------------------ End of raw data
Results for Channel	1	=	242.00	nm
Title:	Report Title
Run File:	C:\HPLC\PET 2025\2025.06.04\bm31_petp_37c_24h004.run
--------------
Injection Info
--------------
Method:	C:\METODOS EQUIPO 2 2025\20250402 PET_Calibrado TPA MHET BHET DIMER.mth
Sample:	BM31_PEtp_37C_24h
Injection Date:	Thu Jun 05 13:34:06 2025
Manual injection
Operator:	Paloma
Instrument:	3
Notes:	
---------
Misc Info
---------
Workstation:	HPLC
Bus Address:	44
Run Time:	0.000	to	20.000	min.
-----------
Recalc Info
-----------
Recalc Method:	C:\METODOS EQUIPO 2 2025\20250402 PET_Calibrado TPA MHET BHET DIMER.mth
Recalc Date:	Thu Jun 05 13:54:10 2025
Operator:	Paloma
Instrument:	3
Notes:	
Sample Rate:	5.000 Hz.
Measurement Type:	1 = Area
Calculation Type:	4 = ExtStd
Normalize Results:	No
------------------------
Peak Info for Channel 1
------------------------
3 Peaks (tR	Timeoffset	RRT	Sepcode	Width	Counts	Result	Name)
6.595	0.247	0.0000	BB	35.77	477187	4.289922	TPA (uM)
7.552	0.044	0.0000	BB	-52.46	33956	0.409569	BHET (uM)
9.232	0.086	0.0000	BB	3.34	60409	1.079101	DIMER (uM)
