# Supplementary material for: Engineering Escherichia coli for polyethylene terephthalate powder biodegradation via recoding of an outer membrane protein
Source: iScience. 2026 Jan 2;29(2):114621. doi: 10.1016/j.isci.2025.114621 (PMC12860643; doi:10.1016/j.isci.2025.114621)
Supplement: Data S2. Raw HPLC and UHPLC-MS data — (A) Unprocessed HPLC data files supporting Figures 4, S3, S5, Tables 1 and S4. Files are provided in.txt format corresponding to the data extracted with Varian ProStar software (Varian Inc., Palo Alto, California, USA). Each file contains absorbance values (in arbitrary units) recorded over time under the analytical conditions described in STAR Methods. (B) Raw UHPLC-MS files supporting Figure S4. The chromatograms and mass spectrometry data can be analyzed with the software MassLynx V4.1 (Waters) to obtain the mass spectra of the oligomers TET and TETE. Analytical conditions described in STAR Methods. (A and B) The unprocessed HPLC and UHPLC-MS files have been deposited at Zenodo under the identifier https://zenodo.org/records/17578239. [file mmc5.zip › Data S2/A. HPLC/Figure S3/FliDm pPET 40_1.TXT]

File	C:\HPLC\PET 2025\2025.01.13\bm31_40c_pw.run	Filetype	63
WTOASCII Parameters:	C:\star\WTOASCII.TXT
 2 channels
   Channel	 1	242.00	nm	in AU
   Channel	 2	260.00	nm	in AU
Base rate 5.0000 Hz	Bunch 2	Effective rate 5.00000 Hz.	T = 0.003333 min.
6000 points	from	0.000	to	20.000	minutes
Sampling every 4 point(s)
Printing points from	0.000	to	20.000 min, point 0 to 5999
Channels	1	to	2
0.000000	 0.000000	0.000000
0.013333	 -0.000312	-0.000446
0.026667	 -0.000471	-0.000834
0.040000	 -0.000328	-0.000908
0.053333	 -0.000023	-0.000662
0.066667	 0.000252	-0.000339
0.080000	 0.000397	-0.000167
0.093333	 0.000385	-0.000156
0.106667	 0.000246	-0.000156
0.120000	 0.000054	-0.000086
0.133333	 -0.000073	-0.000024
0.146667	 -0.000031	-0.000046
0.160000	 0.000090	-0.000142
0.173333	 0.000093	-0.000310
0.186667	 -0.000048	-0.000567
0.200000	 -0.000216	-0.000852
0.213333	 -0.000344	-0.001006
0.226667	 -0.000443	-0.000944
0.240000	 -0.000509	-0.000745
0.253333	 -0.000492	-0.000492
0.266667	 -0.000336	-0.000206
0.280000	 -0.000078	-0.000014
0.293333	 0.000108	-0.000041
0.306667	 0.000089	-0.000185
0.320000	 -0.000055	-0.000248
0.333333	 -0.000108	-0.000177
0.346667	 0.000041	-0.000050
0.360000	 0.000281	0.000049
0.373333	 0.000417	0.000091
0.386667	 0.000372	0.000074
0.400000	 0.000198	-0.000010
0.413333	 -0.000004	-0.000122
0.426667	 -0.000133	-0.000130
0.440000	 -0.000146	0.000028
0.453333	 -0.000064	0.000223
0.466666	 0.000106	0.000281
0.480000	 0.000344	0.000188
0.493333	 0.000540	0.000077
0.506666	 0.000572	0.000039
0.520000	 0.000426	0.000039
0.533333	 0.000214	-0.000008
0.546666	 0.000105	-0.000086
0.560000	 0.000183	-0.000091
0.573333	 0.000330	-0.000048
0.586666	 0.000395	-0.000115
0.600000	 0.000399	-0.000276
0.613333	 0.000384	-0.000354
0.626666	 0.000281	-0.000346
0.640000	 0.000105	-0.000383
0.653333	 0.000007	-0.000431
0.666666	 0.000060	-0.000364
0.680000	 0.000191	-0.000212
0.693333	 0.000278	-0.000086
0.706666	 0.000267	-0.000011
0.720000	 0.000242	0.000017
0.733333	 0.000259	-0.000012
0.746666	 0.000214	-0.000041
0.760000	 0.000050	-0.000048
0.773333	 -0.000144	-0.000135
0.786666	 -0.000319	-0.000334
0.800000	 -0.000468	-0.000533
0.813333	 -0.000495	-0.000653
0.826666	 -0.000365	-0.000714
0.839999	 -0.000207	-0.000739
0.853333	 -0.000145	-0.000738
0.866666	 -0.000180	-0.000743
0.879999	 -0.000281	-0.000751
0.893333	 -0.000380	-0.000718
0.906666	 -0.000373	-0.000642
0.919999	 -0.000313	-0.000551
0.933333	 -0.000363	-0.000450
0.946666	 -0.000517	-0.000378
0.959999	 -0.000630	-0.000416
0.973333	 -0.000666	-0.000559
0.986666	 -0.000711	-0.000681
0.999999	 -0.000803	-0.000705
1.013333	 -0.000882	-0.000738
1.026666	 -0.000896	-0.000864
1.039999	 -0.000852	-0.000993
1.053333	 -0.000794	-0.001051
1.066666	 -0.000816	-0.001092
1.079999	 -0.000990	-0.001156
1.093333	 -0.001175	-0.001185
1.106666	 -0.001137	-0.001124
1.119999	 -0.000937	-0.001019
1.133333	 -0.000815	-0.000978
1.146666	 -0.000815	-0.001044
1.159999	 -0.000792	-0.001141
1.173333	 -0.000670	-0.001137
1.186666	 -0.000513	-0.000971
1.199999	 -0.000411	-0.000748
1.213333	 -0.000368	-0.000648
1.226666	 -0.000354	-0.000716
1.239999	 -0.000357	-0.000793
1.253332	 -0.000334	-0.000718
1.266666	 -0.000327	-0.000564
1.279999	 -0.000449	-0.000531
1.293332	 -0.000622	-0.000660
1.306666	 -0.000675	-0.000812
1.319999	 -0.000648	-0.000885
1.333332	 -0.000650	-0.000916
1.346666	 -0.000655	-0.000966
1.359999	 -0.000587	-0.001018
1.373332	 -0.000374	-0.001004
1.386666	 0.001758	-0.000022
1.399999	 0.014938	0.005859
1.413332	 0.055755	0.022009
1.426666	 0.129510	0.046403
1.439999	 0.214271	0.067105
1.453332	 0.278468	0.074450
1.466666	 0.309057	0.069502
1.479999	 0.312710	0.057671
1.493332	 0.300181	0.041617
1.506666	 0.279118	0.022503
1.519999	 0.255152	0.002958
1.533332	 0.232694	-0.013356
1.546666	 0.214330	-0.023956
1.559999	 0.200453	-0.028704
1.573332	 0.189929	-0.029155
1.586666	 0.181117	-0.027337
1.599999	 0.172576	-0.024906
1.613332	 0.163612	-0.022685
1.626665	 0.154305	-0.020728
1.639999	 0.144870	-0.018920
1.653332	 0.135259	-0.017501
1.666665	 0.125427	-0.016913
1.679999	 0.115578	-0.017260
1.693332	 0.106043	-0.018218
1.706665	 0.097079	-0.019359
1.719999	 0.088757	-0.020335
1.733332	 0.080955	-0.020912
1.746665	 0.073520	-0.021016
1.759999	 0.066487	-0.020691
1.773332	 0.059993	-0.019997
1.786665	 0.053964	-0.018939
1.799999	 0.048215	-0.017433
1.813332	 0.042840	-0.015389
1.826665	 0.038091	-0.012900
1.839999	 0.034003	-0.010185
1.853332	 0.030472	-0.007341
1.866665	 0.027468	-0.004404
1.879999	 0.024977	-0.001605
1.893332	 0.022841	0.000726
1.906665	 0.020723	0.002445
1.919999	 0.018389	0.003544
1.933332	 0.015998	0.004024
1.946665	 0.013791	0.004008
1.959998	 0.011761	0.003732
1.973332	 0.009896	0.003336
1.986665	 0.008289	0.002811
1.999998	 0.006936	0.002159
2.013332	 0.005783	0.001507
2.026665	 0.004839	0.000963
2.039999	 0.004059	0.000495
2.053332	 0.003307	0.000077
2.066665	 0.002545	-0.000246
2.079998	 0.001911	-0.000474
2.093332	 0.001467	-0.000685
2.106665	 0.001121	-0.000916
2.119998	 0.000866	-0.001110
2.133332	 0.000772	-0.001195
2.146665	 0.000727	-0.001173
2.159998	 0.000601	-0.001126
2.173332	 0.000494	-0.001158
2.186665	 0.000443	-0.001241
2.199998	 0.000289	-0.001217
2.213332	 0.000050	-0.001034
2.226665	 -0.000078	-0.000832
2.239998	 -0.000079	-0.000771
2.253332	 -0.000083	-0.000852
2.266665	 -0.000107	-0.000961
2.279998	 -0.000057	-0.001044
2.293332	 0.000018	-0.001114
2.306665	 -0.000072	-0.001187
2.319998	 -0.000351	-0.001315
2.333332	 -0.000623	-0.001495
2.346665	 -0.000794	-0.001599
2.359998	 -0.000933	-0.001540
2.373332	 -0.001043	-0.001402
2.386665	 -0.001088	-0.001341
2.399998	 -0.001153	-0.001422
2.413332	 -0.001244	-0.001590
2.426665	 -0.001220	-0.001767
2.439998	 -0.001056	-0.001927
2.453331	 -0.000911	-0.002010
2.466665	 -0.000907	-0.001909
2.479998	 -0.001023	-0.001649
2.493331	 -0.001167	-0.001448
2.506665	 -0.001273	-0.001435
2.519998	 -0.001330	-0.001458
2.533331	 -0.001341	-0.001369
2.546665	 -0.001263	-0.001246
2.559998	 -0.001076	-0.001208
2.573331	 -0.000911	-0.001284
2.586665	 -0.000897	-0.001423
2.599998	 -0.000973	-0.001523
2.613331	 -0.001067	-0.001550
2.626665	 -0.001182	-0.001567
2.639998	 -0.001237	-0.001575
2.653331	 -0.001176	-0.001568
2.666665	 -0.001097	-0.001634
2.679998	 -0.001118	-0.001771
2.693331	 -0.001262	-0.001849
2.706665	 -0.001470	-0.001833
2.719998	 -0.001653	-0.001852
2.733331	 -0.001747	-0.002024
2.746665	 -0.001736	-0.002285
2.759998	 -0.001680	-0.002436
2.773331	 -0.001657	-0.002378
2.786664	 -0.001648	-0.002222
2.799998	 -0.001610	-0.002145
2.813331	 -0.001632	-0.002164
2.826664	 -0.001812	-0.002145
2.839998	 -0.002062	-0.002028
2.853331	 -0.002181	-0.001878
2.866664	 -0.002087	-0.001733
2.879998	 -0.001895	-0.001613
2.893331	 -0.001813	-0.001588
2.906664	 -0.001898	-0.001670
2.919998	 -0.001948	-0.001756
2.933331	 -0.001859	-0.001791
2.946664	 -0.001797	-0.001814
2.959998	 -0.001821	-0.001834
2.973331	 -0.001810	-0.001818
2.986664	 -0.001776	-0.001774
2.999998	 -0.001767	-0.001754
3.013331	 -0.001692	-0.001752
3.026664	 -0.001554	-0.001755
3.039998	 -0.001530	-0.001781
3.053331	 -0.001662	-0.001771
3.066664	 -0.001753	-0.001687
3.079998	 -0.001683	-0.001658
3.093331	 -0.001603	-0.001759
3.106664	 -0.001693	-0.001838
3.119998	 -0.001877	-0.001745
3.133331	 -0.001936	-0.001536
3.146664	 -0.001859	-0.001367
3.159997	 -0.001827	-0.001320
3.173331	 -0.001898	-0.001387
3.186664	 -0.001976	-0.001514
3.199997	 -0.001984	-0.001629
3.213331	 -0.001894	-0.001707
3.226664	 -0.001712	-0.001770
3.239997	 -0.001522	-0.001826
3.253331	 -0.001438	-0.001875
3.266664	 -0.001476	-0.001904
3.279997	 -0.001537	-0.001894
3.293331	 -0.001559	-0.001843
3.306664	 -0.001550	-0.001782
3.319997	 -0.001522	-0.001767
3.333331	 -0.001501	-0.001795
3.346664	 -0.001535	-0.001790
3.359997	 -0.001592	-0.001755
3.373331	 -0.001577	-0.001773
3.386664	 -0.001564	-0.001832
3.399997	 -0.001730	-0.001851
3.413331	 -0.002030	-0.001819
3.426664	 -0.002208	-0.001806
3.439997	 -0.002156	-0.001871
3.453331	 -0.002038	-0.001976
3.466664	 -0.002024	-0.002055
3.479997	 -0.002082	-0.002137
3.493330	 -0.002124	-0.002235
3.506664	 -0.002137	-0.002254
3.519997	 -0.002116	-0.002179
3.533330	 -0.002124	-0.002136
3.546664	 -0.002278	-0.002197
3.559997	 -0.002506	-0.002338
3.573330	 -0.002619	-0.002501
3.586664	 -0.002613	-0.002625
3.599997	 -0.002589	-0.002686
3.613330	 -0.002556	-0.002660
3.626664	 -0.002526	-0.002514
3.639997	 -0.002584	-0.002311
3.653330	 -0.002734	-0.002203
3.666664	 -0.002835	-0.002292
3.679997	 -0.002787	-0.002478
3.693330	 -0.002703	-0.002574
3.706664	 -0.002730	-0.002548
3.719997	 -0.002870	-0.002528
3.733330	 -0.003033	-0.002617
3.746664	 -0.003123	-0.002776
3.759997	 -0.003017	-0.002866
3.773330	 -0.002733	-0.002791
3.786664	 -0.002521	-0.002598
3.799997	 -0.002531	-0.002423
3.813330	 -0.002620	-0.002366
3.826663	 -0.002644	-0.002427
3.839997	 -0.002713	-0.002549
3.853330	 -0.002980	-0.002672
3.866663	 -0.003310	-0.002776
3.879997	 -0.003499	-0.002878
3.893330	 -0.003557	-0.002950
3.906663	 -0.003519	-0.002936
3.919997	 -0.003380	-0.002886
3.933330	 -0.003238	-0.002915
3.946663	 -0.003151	-0.003024
3.959997	 -0.003063	-0.003126
3.973330	 -0.002986	-0.003173
3.986663	 -0.002972	-0.003137
3.999997	 -0.002996	-0.003007
4.013330	 -0.003069	-0.002918
4.026663	 -0.003230	-0.003024
4.039997	 -0.003363	-0.003242
4.053330	 -0.003294	-0.003384
4.066663	 -0.003119	-0.003383
4.079997	 -0.003102	-0.003269
4.093330	 -0.003329	-0.003118
4.106663	 -0.003668	-0.003041
4.119997	 -0.003856	-0.003077
4.133330	 -0.003708	-0.003155
4.146663	 -0.003390	-0.003195
4.159997	 -0.003222	-0.003219
4.173330	 -0.003246	-0.003294
4.186663	 -0.003290	-0.003371
4.199996	 -0.003276	-0.003352
4.213330	 -0.003236	-0.003265
4.226663	 -0.003231	-0.003176
4.239996	 -0.003287	-0.003050
4.253330	 -0.003345	-0.002862
4.266663	 -0.003349	-0.002712
4.279996	 -0.003350	-0.002664
4.293330	 -0.003376	-0.002658
4.306663	 -0.003365	-0.002630
4.319996	 -0.003280	-0.002612
4.333330	 -0.003150	-0.002687
4.346663	 -0.003031	-0.002841
4.359996	 -0.002965	-0.002952
4.373330	 -0.002970	-0.002954
4.386663	 -0.003040	-0.002925
4.399996	 -0.003121	-0.002985
4.413330	 -0.003170	-0.003085
4.426663	 -0.003245	-0.003080
4.439996	 -0.003416	-0.003028
4.453330	 -0.003654	-0.003106
4.466663	 -0.003850	-0.003275
4.479996	 -0.003902	-0.003378
4.493330	 -0.003778	-0.003393
4.506663	 -0.003521	-0.003388
4.519996	 -0.003269	-0.003375
4.533329	 -0.003206	-0.003308
4.546663	 -0.003366	-0.003189
4.559996	 -0.003591	-0.003104
4.573329	 -0.003701	-0.003144
4.586663	 -0.003620	-0.003277
4.599996	 -0.003469	-0.003352
4.613329	 -0.003488	-0.003283
4.626663	 -0.003708	-0.003169
4.639996	 -0.003895	-0.003138
4.653329	 -0.003888	-0.003174
4.666663	 -0.003763	-0.003219
4.679996	 -0.003700	-0.003275
4.693329	 -0.003777	-0.003353
4.706663	 -0.003891	-0.003449
4.719996	 -0.003948	-0.003522
4.733329	 -0.004005	-0.003546
4.746663	 -0.004120	-0.003587
4.759996	 -0.004235	-0.003654
4.773329	 -0.004269	-0.003614
4.786663	 -0.004215	-0.003427
4.799996	 -0.004157	-0.003269
4.813329	 -0.004167	-0.003330
4.826663	 -0.004206	-0.003564
4.839996	 -0.004227	-0.003750
4.853329	 -0.004259	-0.003775
4.866663	 -0.004349	-0.003730
4.879996	 -0.004462	-0.003711
4.893329	 -0.004506	-0.003698
4.906662	 -0.004447	-0.003625
4.919996	 -0.004323	-0.003500
4.933329	 -0.004160	-0.003453
4.946662	 -0.003961	-0.003537
4.959996	 -0.003759	-0.003590
4.973329	 -0.003611	-0.003522
4.986662	 -0.003571	-0.003455
4.999996	 -0.003644	-0.003455
5.013329	 -0.003774	-0.003455
5.026662	 -0.003889	-0.003439
5.039996	 -0.003928	-0.003452
5.053329	 -0.003868	-0.003484
5.066662	 -0.003752	-0.003483
5.079996	 -0.003657	-0.003451
5.093329	 -0.003673	-0.003430
5.106662	 -0.003801	-0.003380
5.119996	 -0.003894	-0.003262
5.133329	 -0.003848	-0.003163
5.146662	 -0.003767	-0.003174
5.159996	 -0.003776	-0.003240
5.173329	 -0.003837	-0.003261
5.186662	 -0.003846	-0.003243
5.199996	 -0.003791	-0.003261
5.213329	 -0.003755	-0.003348
5.226662	 -0.003800	-0.003464
5.239995	 -0.003919	-0.003538
5.253329	 -0.004107	-0.003551
5.266662	 -0.004332	-0.003535
5.279995	 -0.004478	-0.003549
5.293329	 -0.004489	-0.003635
5.306662	 -0.004446	-0.003741
5.319995	 -0.004435	-0.003773
5.333329	 -0.004471	-0.003772
5.346662	 -0.004543	-0.003882
5.359995	 -0.004647	-0.004068
5.373329	 -0.004795	-0.004128
5.386662	 -0.004955	-0.004027
5.399995	 -0.005014	-0.003894
5.413329	 -0.004913	-0.003749
5.426662	 -0.004694	-0.003590
5.439995	 -0.004423	-0.003527
5.453329	 -0.004192	-0.003563
5.466662	 -0.004092	-0.003590
5.479995	 -0.004149	-0.003628
5.493329	 -0.004282	-0.003744
5.506662	 -0.004351	-0.003868
5.519995	 -0.004284	-0.003900
5.533329	 -0.004166	-0.003839
5.546662	 -0.004119	-0.003756
5.559995	 -0.004122	-0.003693
5.573328	 -0.004033	-0.003611
5.586662	 -0.003758	-0.003464
5.599995	 -0.003350	-0.003295
5.613328	 -0.002992	-0.003198
5.626662	 -0.002829	-0.003170
5.639995	 -0.002806	-0.003102
5.653328	 -0.002712	-0.002937
5.666662	 -0.002436	-0.002724
5.679995	 -0.002101	-0.002491
5.693328	 -0.001840	-0.002296
5.706662	 -0.001625	-0.002262
5.719995	 -0.001444	-0.002334
5.733328	 -0.001357	-0.002299
5.746662	 -0.001290	-0.002115
5.759995	 -0.001068	-0.001911
5.773328	 -0.000678	-0.001745
5.786662	 -0.000253	-0.001589
5.799995	 0.000128	-0.001404
5.813328	 0.000409	-0.001194
5.826662	 0.000571	-0.001055
5.839995	 0.000744	-0.000989
5.853328	 0.001116	-0.000830
5.866662	 0.001701	-0.000533
5.879995	 0.002278	-0.000252
5.893328	 0.002640	-0.000075
5.906662	 0.002852	0.000078
5.919995	 0.003091	0.000325
5.933328	 0.003349	0.000658
5.946661	 0.003584	0.000950
5.959995	 0.003850	0.001158
5.973328	 0.004124	0.001384
5.986661	 0.004341	0.001683
5.999995	 0.004592	0.001977
6.013328	 0.005006	0.002226
6.026661	 0.005515	0.002514
6.039995	 0.005945	0.002846
6.053328	 0.006208	0.003076
6.066661	 0.006352	0.003171
6.079995	 0.006433	0.003297
6.093328	 0.006437	0.003543
6.106661	 0.006430	0.003809
6.119995	 0.006569	0.003999
6.133328	 0.006851	0.004114
6.146661	 0.007119	0.004154
6.159995	 0.007298	0.004170
6.173328	 0.007400	0.004285
6.186661	 0.007459	0.004485
6.199995	 0.007556	0.004638
6.213328	 0.007744	0.004693
6.226661	 0.007980	0.004708
6.239995	 0.008208	0.004785
6.253328	 0.008425	0.004962
6.266661	 0.008578	0.005178
6.279994	 0.008613	0.005353
6.293328	 0.008602	0.005432
6.306661	 0.008626	0.005398
6.319994	 0.008691	0.005311
6.333328	 0.008829	0.005300
6.346661	 0.009103	0.005450
6.359994	 0.009438	0.005705
6.373328	 0.009636	0.005933
6.386661	 0.009649	0.006036
6.399994	 0.009658	0.006023
6.413328	 0.009793	0.005985
6.426661	 0.009990	0.006016
6.439994	 0.010187	0.006193
6.453328	 0.010434	0.006529
6.466661	 0.010771	0.006874
6.479994	 0.011167	0.007060
6.493328	 0.011577	0.007127
6.506661	 0.011953	0.007242
6.519994	 0.012204	0.007466
6.533328	 0.012254	0.007680
6.546661	 0.012190	0.007758
6.559994	 0.012200	0.007758
6.573328	 0.012347	0.007825
6.586661	 0.012562	0.007965
6.599994	 0.012757	0.008104
6.613328	 0.012893	0.008219
6.626661	 0.012992	0.008337
6.639994	 0.013051	0.008456
6.653327	 0.013055	0.008500
6.666661	 0.013064	0.008397
6.679994	 0.013143	0.008215
6.693327	 0.013274	0.008125
6.706661	 0.013440	0.008188
6.719994	 0.013673	0.008266
6.733327	 0.013936	0.008239
6.746661	 0.014120	0.008180
6.759994	 0.014150	0.008234
6.773327	 0.014097	0.008424
6.786661	 0.014148	0.008627
6.799994	 0.014401	0.008722
6.813327	 0.014710	0.008743
6.826661	 0.014850	0.008791
6.839994	 0.014803	0.008880
6.853327	 0.014759	0.008927
6.866661	 0.014854	0.008866
6.879994	 0.015007	0.008764
6.893327	 0.015071	0.008778
6.906661	 0.015066	0.008920
6.919994	 0.015118	0.009014
6.933327	 0.015235	0.008954
6.946661	 0.015382	0.008913
6.959994	 0.015661	0.009059
6.973327	 0.016110	0.009277
6.986660	 0.016592	0.009449
6.999994	 0.017039	0.009718
7.013327	 0.017476	0.010119
7.026660	 0.017835	0.010360
7.039994	 0.017969	0.010215
7.053327	 0.017832	0.009818
7.066660	 0.017503	0.009447
7.079994	 0.017125	0.009269
7.093327	 0.016860	0.009338
7.106660	 0.016828	0.009588
7.119994	 0.017069	0.009839
7.133327	 0.017487	0.009968
7.146660	 0.017807	0.009979
7.159994	 0.017817	0.009905
7.173327	 0.017660	0.009783
7.186660	 0.017591	0.009716
7.199994	 0.017633	0.009785
7.213327	 0.017724	0.009939
7.226660	 0.017889	0.010043
7.239994	 0.018125	0.010025
7.253327	 0.018322	0.009955
7.266660	 0.018388	0.009944
7.279994	 0.018405	0.010034
7.293327	 0.018592	0.010220
7.306660	 0.019037	0.010468
7.319993	 0.019533	0.010685
7.333327	 0.019794	0.010792
7.346660	 0.019777	0.010853
7.359993	 0.019705	0.010974
7.373327	 0.019777	0.011115
7.386660	 0.019939	0.011148
7.399993	 0.020034	0.011083
7.413327	 0.020094	0.011051
7.426660	 0.020269	0.011081
7.439993	 0.020515	0.011106
7.453327	 0.020653	0.011149
7.466660	 0.020723	0.011312
7.479993	 0.020880	0.011573
7.493327	 0.021067	0.011741
7.506660	 0.021206	0.011705
7.519993	 0.021384	0.011632
7.533327	 0.021594	0.011693
7.546660	 0.021699	0.011783
7.559993	 0.021722	0.011787
7.573327	 0.021828	0.011806
7.586660	 0.022047	0.011937
7.599993	 0.022231	0.012101
7.613327	 0.022300	0.012154
7.626660	 0.022317	0.012089
7.639993	 0.022384	0.012058
7.653327	 0.022583	0.012146
7.666660	 0.022884	0.012260
7.679993	 0.023131	0.012286
7.693326	 0.023268	0.012226
7.706660	 0.023378	0.012211
7.719993	 0.023485	0.012349
7.733326	 0.023546	0.012535
7.746660	 0.023545	0.012642
7.759993	 0.023508	0.012758
7.773326	 0.023601	0.012944
7.786660	 0.023967	0.013054
7.799993	 0.024421	0.013027
7.813326	 0.024701	0.013000
7.826660	 0.024882	0.013070
7.839993	 0.025135	0.013208
7.853326	 0.025333	0.013316
7.866660	 0.025330	0.013287
7.879993	 0.025226	0.013148
7.893326	 0.025165	0.013060
7.906660	 0.025227	0.013073
7.919993	 0.025438	0.013135
7.933326	 0.025698	0.013273
7.946660	 0.025888	0.013481
7.959993	 0.026021	0.013617
7.973326	 0.026154	0.013588
7.986660	 0.026334	0.013501
7.999993	 0.026665	0.013497
8.013327	 0.027197	0.013552
8.026660	 0.027782	0.013557
8.039993	 0.028139	0.013559
8.053327	 0.028114	0.013671
8.066660	 0.027834	0.013847
8.079993	 0.027537	0.013966
8.093327	 0.027349	0.013998
8.106660	 0.027272	0.014003
8.119993	 0.027288	0.014030
8.133327	 0.027386	0.014073
8.146660	 0.027539	0.014090
8.159993	 0.027718	0.014106
8.173326	 0.027898	0.014200
8.186660	 0.028058	0.014340
8.199993	 0.028246	0.014405
8.213326	 0.028446	0.014379
8.226660	 0.028529	0.014362
8.239993	 0.028570	0.014424
8.253326	 0.028775	0.014532
8.266660	 0.029092	0.014679
8.279993	 0.029335	0.014919
8.293326	 0.029464	0.015168
8.306660	 0.029532	0.015247
8.319993	 0.029515	0.015178
8.333326	 0.029386	0.015106
8.346660	 0.029262	0.015064
8.359993	 0.029311	0.015054
8.373326	 0.029538	0.015130
8.386660	 0.029825	0.015261
8.399993	 0.030140	0.015363
8.413326	 0.030499	0.015439
8.426660	 0.030822	0.015528
8.439993	 0.031038	0.015648
8.453326	 0.031192	0.015791
8.466660	 0.031335	0.015909
8.479993	 0.031404	0.015964
8.493326	 0.031370	0.015992
8.506660	 0.031405	0.016041
8.519993	 0.031599	0.016118
8.533326	 0.031758	0.016217
8.546659	 0.031733	0.016319
8.559993	 0.031624	0.016389
8.573326	 0.031568	0.016420
8.586659	 0.031631	0.016442
8.599993	 0.031823	0.016464
8.613326	 0.032126	0.016494
8.626659	 0.032530	0.016553
8.639993	 0.032935	0.016602
8.653326	 0.033118	0.016560
8.666659	 0.033017	0.016447
8.679993	 0.032871	0.016399
8.693326	 0.032881	0.016481
8.706659	 0.033024	0.016618
8.719993	 0.033255	0.016707
8.733326	 0.033500	0.016778
8.746659	 0.033619	0.016942
8.759993	 0.033664	0.017137
8.773326	 0.033841	0.017178
8.786659	 0.034175	0.017111
8.799993	 0.034516	0.017145
8.813326	 0.034758	0.017272
8.826659	 0.034885	0.017333
8.839993	 0.034934	0.017286
8.853326	 0.035004	0.017207
8.866659	 0.035178	0.017219
8.879992	 0.035450	0.017383
8.893326	 0.035718	0.017577
8.906659	 0.035827	0.017635
8.919992	 0.035710	0.017560
8.933326	 0.035531	0.017468
8.946659	 0.035589	0.017436
8.959992	 0.036037	0.017497
8.973326	 0.036744	0.017718
8.986659	 0.037402	0.018124
8.999992	 0.037741	0.018573
9.013326	 0.037764	0.018905
9.026659	 0.037727	0.019095
9.039992	 0.037865	0.019179
9.053326	 0.038177	0.019233
9.066659	 0.038442	0.019361
9.079992	 0.038468	0.019544
9.093326	 0.038361	0.019694
9.106659	 0.038372	0.019798
9.119992	 0.038485	0.019895
9.133326	 0.038510	0.019994
9.146659	 0.038467	0.020057
9.159992	 0.038547	0.020008
9.173326	 0.038824	0.019861
9.186659	 0.039075	0.019750
9.199992	 0.039039	0.019729
9.213326	 0.038870	0.019724
9.226659	 0.038927	0.019693
9.239992	 0.039214	0.019663
9.253325	 0.039449	0.019676
9.266659	 0.039503	0.019764
9.279992	 0.039532	0.019925
9.293325	 0.039726	0.020127
9.306659	 0.040079	0.020367
9.319992	 0.040403	0.020618
9.333325	 0.040533	0.020726
9.346659	 0.040516	0.020620
9.359992	 0.040522	0.020447
9.373325	 0.040579	0.020351
9.386659	 0.040607	0.020330
9.399992	 0.040630	0.020372
9.413325	 0.040764	0.020513
9.426659	 0.041028	0.020727
9.439992	 0.041266	0.020955
9.453325	 0.041378	0.021183
9.466659	 0.041471	0.021370
9.479992	 0.041659	0.021465
9.493325	 0.041943	0.021493
9.506659	 0.042269	0.021478
9.519992	 0.042489	0.021423
9.533325	 0.042485	0.021455
9.546659	 0.042352	0.021684
9.559992	 0.042245	0.021924
9.573325	 0.042237	0.021946
9.586658	 0.042337	0.021862
9.599992	 0.042491	0.021893
9.613325	 0.042717	0.022026
9.626658	 0.043120	0.022159
9.639992	 0.043606	0.022262
9.653325	 0.043968	0.022349
9.666658	 0.044211	0.022478
9.679992	 0.044451	0.022656
9.693325	 0.044693	0.022751
9.706658	 0.044876	0.022685
9.719992	 0.044962	0.022494
9.733325	 0.044940	0.022233
9.746658	 0.044833	0.021989
9.759992	 0.044661	0.021871
9.773325	 0.044379	0.021883
9.786658	 0.044008	0.021948
9.799992	 0.043803	0.022004
9.813325	 0.043932	0.022036
9.826658	 0.044167	0.022080
9.839992	 0.044294	0.022143
9.853325	 0.044387	0.022178
9.866658	 0.044492	0.022174
9.879992	 0.044566	0.022163
9.893325	 0.044671	0.022202
9.906658	 0.044870	0.022339
9.919991	 0.045034	0.022494
9.933325	 0.045027	0.022528
9.946658	 0.044961	0.022467
9.959991	 0.044982	0.022448
9.973325	 0.045084	0.022488
9.986658	 0.045251	0.022501
9.999991	 0.045429	0.022470
10.013325	 0.045513	0.022489
10.026658	 0.045534	0.022588
10.039991	 0.045588	0.022603
10.053325	 0.045699	0.022402
10.066658	 0.045913	0.022090
10.079991	 0.046220	0.021875
10.093325	 0.046488	0.021886
10.106658	 0.046658	0.022052
10.119991	 0.046791	0.022221
10.133325	 0.046900	0.022439
10.146658	 0.047004	0.022788
10.159991	 0.047184	0.023115
10.173325	 0.047422	0.023292
10.186658	 0.047651	0.023426
10.199991	 0.047863	0.023609
10.213325	 0.048042	0.023797
10.226658	 0.048136	0.023903
10.239991	 0.048133	0.023840
10.253325	 0.048101	0.023613
10.266658	 0.048063	0.023401
10.279991	 0.047933	0.023333
10.293324	 0.047718	0.023329
10.306658	 0.047612	0.023255
10.319991	 0.047741	0.023124
10.333324	 0.047994	0.023072
10.346658	 0.048147	0.023143
10.359991	 0.048136	0.023185
10.373324	 0.048159	0.023117
10.386658	 0.048424	0.023058
10.399991	 0.048811	0.023069
10.413324	 0.049003	0.023074
10.426658	 0.048924	0.023058
10.439991	 0.048858	0.023101
10.453324	 0.049081	0.023236
10.466658	 0.049482	0.023389
10.479991	 0.049706	0.023467
10.493324	 0.049679	0.023450
10.506658	 0.049667	0.023376
10.519991	 0.049809	0.023289
10.533324	 0.049952	0.023227
10.546658	 0.049952	0.023183
10.559991	 0.049832	0.023089
10.573324	 0.049703	0.022962
10.586658	 0.049722	0.022956
10.599991	 0.049955	0.023097
10.613324	 0.050265	0.023171
10.626657	 0.050448	0.023063
10.639991	 0.050435	0.022893
10.653324	 0.050256	0.022727
10.666657	 0.049962	0.022541
10.679991	 0.049693	0.022406
10.693324	 0.049564	0.022336
10.706657	 0.049547	0.022202
10.719991	 0.049572	0.021982
10.733324	 0.049561	0.021796
10.746657	 0.049449	0.021712
10.759991	 0.049313	0.021746
10.773324	 0.049355	0.021856
10.786657	 0.049610	0.021930
10.799991	 0.049845	0.021935
10.813324	 0.049906	0.021935
10.826657	 0.049920	0.021972
10.839991	 0.050004	0.022005
10.853324	 0.050124	0.021973
10.866657	 0.050249	0.021906
10.879991	 0.050344	0.021847
10.893324	 0.050357	0.021741
10.906657	 0.050301	0.021592
10.919991	 0.050253	0.021544
10.933324	 0.050254	0.021637
10.946657	 0.050243	0.021695
10.959991	 0.050139	0.021596
10.973324	 0.049987	0.021436
10.986657	 0.049975	0.021333
10.999990	 0.050209	0.021254
11.013324	 0.050527	0.021165
11.026657	 0.050705	0.021159
11.039990	 0.050759	0.021268
11.053324	 0.050836	0.021361
11.066657	 0.050923	0.021332
11.079990	 0.050856	0.021243
11.093324	 0.050576	0.021185
11.106657	 0.050287	0.021168
11.119990	 0.050265	0.021155
11.133324	 0.050559	0.021102
11.146657	 0.050938	0.021019
11.159990	 0.051153	0.020988
11.173324	 0.051194	0.021037
11.186657	 0.051210	0.021073
11.199990	 0.051259	0.021011
11.213324	 0.051287	0.020889
11.226657	 0.051307	0.020822
11.239990	 0.051366	0.020900
11.253324	 0.051411	0.021071
11.266657	 0.051355	0.021128
11.279990	 0.051252	0.020977
11.293324	 0.051279	0.020800
11.306657	 0.051498	0.020786
11.319990	 0.051760	0.020869
11.333323	 0.051899	0.020868
11.346657	 0.051908	0.020738
11.359990	 0.051981	0.020639
11.373323	 0.052292	0.020744
11.386657	 0.052705	0.020969
11.399990	 0.052948	0.021081
11.413323	 0.052954	0.021060
11.426657	 0.052873	0.021065
11.439990	 0.052860	0.021134
11.453323	 0.052895	0.021155
11.466657	 0.052848	0.021032
11.479990	 0.052731	0.020797
11.493323	 0.052641	0.020600
11.506657	 0.052603	0.020566
11.519990	 0.052602	0.020643
11.533323	 0.052641	0.020669
11.546657	 0.052757	0.020565
11.559990	 0.052903	0.020369
11.573323	 0.052962	0.020163
11.586657	 0.052957	0.020034
11.599990	 0.052996	0.019985
11.613323	 0.053066	0.019919
11.626657	 0.053104	0.019848
11.639990	 0.053125	0.019876
11.653323	 0.053165	0.019937
11.666656	 0.053207	0.019889
11.679990	 0.053205	0.019814
11.693323	 0.053165	0.019838
11.706656	 0.053115	0.019845
11.719990	 0.053084	0.019675
11.733323	 0.053167	0.019427
11.746656	 0.053401	0.019349
11.759990	 0.053687	0.019511
11.773323	 0.054085	0.019760
11.786656	 0.054947	0.020026
11.799990	 0.056459	0.020425
11.813323	 0.058265	0.020977
11.826656	 0.059599	0.021415
11.839990	 0.059788	0.021391
11.853323	 0.058792	0.020839
11.866656	 0.057224	0.020063
11.879990	 0.055844	0.019404
11.893323	 0.055039	0.018981
11.906656	 0.054670	0.018744
11.919990	 0.054407	0.018634
11.933323	 0.054155	0.018642
11.946656	 0.053999	0.018701
11.959990	 0.053965	0.018674
11.973323	 0.054024	0.018551
11.986656	 0.054164	0.018482
11.999990	 0.054299	0.018571
12.013323	 0.054368	0.018693
12.026656	 0.054447	0.018613
12.039989	 0.054591	0.018344
12.053323	 0.054749	0.018170
12.066656	 0.054905	0.018263
12.079989	 0.055116	0.018510
12.093323	 0.055397	0.018730
12.106656	 0.055678	0.018900
12.119989	 0.055882	0.019031
12.133323	 0.055998	0.019045
12.146656	 0.056124	0.018931
12.159989	 0.056391	0.018802
12.173323	 0.056710	0.018730
12.186656	 0.056824	0.018668
12.199989	 0.056685	0.018513
12.213323	 0.056428	0.018240
12.226656	 0.056136	0.017977
12.239989	 0.055894	0.017806
12.253323	 0.055830	0.017689
12.266656	 0.055892	0.017583
12.279989	 0.055843	0.017430
12.293323	 0.055601	0.017206
12.306656	 0.055355	0.017003
12.319989	 0.055270	0.016887
12.333323	 0.055376	0.016819
12.346656	 0.055679	0.016800
12.359989	 0.056103	0.016949
12.373322	 0.056509	0.017289
12.386656	 0.056849	0.017582
12.399989	 0.057137	0.017587
12.413322	 0.057336	0.017321
12.426656	 0.057390	0.016975
12.439989	 0.057286	0.016768
12.453322	 0.057079	0.016748
12.466656	 0.056871	0.016728
12.479989	 0.056715	0.016605
12.493322	 0.056591	0.016510
12.506656	 0.056519	0.016535
12.519989	 0.056503	0.016599
12.533322	 0.056455	0.016584
12.546656	 0.056352	0.016447
12.559989	 0.056336	0.016241
12.573322	 0.056505	0.016066
12.586656	 0.056705	0.015984
12.599989	 0.056795	0.016011
12.613322	 0.056865	0.016144
12.626656	 0.056938	0.016320
12.639989	 0.056912	0.016403
12.653322	 0.056887	0.016320
12.666656	 0.057012	0.016169
12.679989	 0.057200	0.016119
12.693322	 0.057325	0.016170
12.706656	 0.057380	0.016177
12.719989	 0.057365	0.016122
12.733322	 0.057249	0.016123
12.746655	 0.057063	0.016154
12.759989	 0.056958	0.016055
12.773322	 0.057041	0.015844
12.786655	 0.057185	0.015753
12.799989	 0.057290	0.015899
12.813322	 0.057480	0.016137
12.826655	 0.057739	0.016300
12.839989	 0.057834	0.016337
12.853322	 0.057716	0.016213
12.866655	 0.057542	0.015990
12.879989	 0.057447	0.015869
12.893322	 0.057454	0.015915
12.906655	 0.057489	0.015957
12.919989	 0.057495	0.015886
12.933322	 0.057547	0.015813
12.946655	 0.057710	0.015844
12.959989	 0.057859	0.015897
12.973322	 0.057791	0.015789
12.986655	 0.057552	0.015516
12.999989	 0.057436	0.015302
13.013322	 0.057560	0.015330
13.026655	 0.057712	0.015524
13.039989	 0.057733	0.015699
13.053322	 0.057748	0.015722
13.066655	 0.057893	0.015545
13.079988	 0.058065	0.015261
13.093322	 0.058072	0.015037
13.106655	 0.057853	0.014939
13.119988	 0.057532	0.014922
13.133322	 0.057295	0.014922
13.146655	 0.057196	0.014898
13.159988	 0.057190	0.014880
13.173322	 0.057268	0.014949
13.186655	 0.057406	0.015102
13.199988	 0.057510	0.015180
13.213322	 0.057502	0.015087
13.226655	 0.057352	0.014927
13.239988	 0.057110	0.014814
13.253322	 0.056941	0.014757
13.266655	 0.056992	0.014767
13.279988	 0.057254	0.014850
13.293322	 0.057606	0.014917
13.306655	 0.057877	0.014886
13.319988	 0.057875	0.014818
13.333322	 0.057628	0.014816
13.346655	 0.057463	0.014905
13.359988	 0.057590	0.015037
13.373322	 0.057890	0.015134
13.386655	 0.058156	0.015152
13.399988	 0.058284	0.015091
13.413321	 0.058262	0.014985
13.426655	 0.058094	0.014883
13.439988	 0.057815	0.014756
13.453321	 0.057565	0.014583
13.466655	 0.057495	0.014469
13.479988	 0.057527	0.014484
13.493321	 0.057459	0.014546
13.506655	 0.057311	0.014557
13.519988	 0.057265	0.014511
13.533321	 0.057353	0.014468
13.546655	 0.057507	0.014464
13.559988	 0.057714	0.014481
13.573321	 0.057955	0.014494
13.586655	 0.058168	0.014504
13.599988	 0.058328	0.014545
13.613321	 0.058458	0.014660
13.626655	 0.058536	0.014811
13.639988	 0.058480	0.014849
13.653321	 0.058289	0.014700
13.666655	 0.058094	0.014466
13.679988	 0.057987	0.014299
13.693321	 0.057935	0.014247
13.706655	 0.057873	0.014257
13.719988	 0.057806	0.014275
13.733321	 0.057751	0.014236
13.746655	 0.057657	0.014053
13.759988	 0.057546	0.013773
13.773321	 0.057542	0.013560
13.786654	 0.057668	0.013475
13.799988	 0.057792	0.013467
13.813321	 0.057789	0.013502
13.826654	 0.057676	0.013520
13.839988	 0.057537	0.013438
13.853321	 0.057434	0.013265
13.866654	 0.057385	0.013111
13.879988	 0.057384	0.013050
13.893321	 0.057461	0.013064
13.906654	 0.057596	0.013098
13.919988	 0.057643	0.013086
13.933321	 0.057508	0.013009
13.946654	 0.057295	0.012903
13.959988	 0.057153	0.012787
13.973321	 0.057093	0.012668
13.986654	 0.057020	0.012550
13.999988	 0.056859	0.012465
14.013321	 0.056650	0.012484
14.026654	 0.056507	0.012590
14.039988	 0.056532	0.012659
14.053321	 0.056699	0.012654
14.066654	 0.056875	0.012638
14.079988	 0.057023	0.012627
14.093321	 0.057142	0.012606
14.106654	 0.057151	0.012584
14.119987	 0.057090	0.012558
14.133321	 0.057096	0.012489
14.146654	 0.057151	0.012353
14.159987	 0.057142	0.012211
14.173321	 0.057073	0.012188
14.186654	 0.057072	0.012292
14.199987	 0.057213	0.012406
14.213321	 0.057365	0.012464
14.226654	 0.057288	0.012456
14.239987	 0.056985	0.012369
14.253321	 0.056768	0.012232
14.266654	 0.056801	0.012144
14.279987	 0.056882	0.012181
14.293321	 0.056868	0.012318
14.306654	 0.056871	0.012462
14.319987	 0.056964	0.012537
14.333321	 0.057100	0.012533
14.346654	 0.057274	0.012487
14.359987	 0.057483	0.012471
14.373321	 0.057647	0.012529
14.386654	 0.057664	0.012652
14.399987	 0.057523	0.012819
14.413321	 0.057336	0.012955
14.426654	 0.057244	0.012955
14.439987	 0.057281	0.012857
14.453321	 0.057358	0.012810
14.466654	 0.057373	0.012838
14.479987	 0.057312	0.012869
14.493320	 0.057303	0.012868
14.506654	 0.057429	0.012813
14.519987	 0.057584	0.012685
14.533320	 0.057699	0.012528
14.546654	 0.057852	0.012405
14.559987	 0.058045	0.012344
14.573320	 0.058211	0.012388
14.586654	 0.058375	0.012578
14.599987	 0.058501	0.012839
14.613320	 0.058439	0.013036
14.626654	 0.058249	0.013132
14.639987	 0.058237	0.013197
14.653320	 0.058539	0.013278
14.666654	 0.058965	0.013364
14.679987	 0.059227	0.013433
14.693320	 0.059159	0.013450
14.706654	 0.058845	0.013384
14.719987	 0.058525	0.013242
14.733320	 0.058387	0.013094
14.746654	 0.058483	0.013053
14.759987	 0.058735	0.013159
14.773320	 0.059010	0.013314
14.786654	 0.059229	0.013367
14.799987	 0.059371	0.013256
14.813320	 0.059400	0.013060
14.826653	 0.059334	0.012909
14.839987	 0.059304	0.012890
14.853320	 0.059367	0.012996
14.866653	 0.059434	0.013133
14.879987	 0.059470	0.013219
14.893320	 0.059563	0.013308
14.906653	 0.059765	0.013472
14.919987	 0.059962	0.013639
14.933320	 0.059964	0.013714
14.946653	 0.059753	0.013764
14.959987	 0.059481	0.013876
14.973320	 0.059239	0.013943
14.986653	 0.059081	0.013840
14.999987	 0.059102	0.013702
15.013320	 0.059232	0.013703
15.026653	 0.059288	0.013766
15.039987	 0.059292	0.013777
15.053320	 0.059398	0.013782
15.066653	 0.059656	0.013830
15.079987	 0.059933	0.013889
15.093320	 0.060038	0.013932
15.106653	 0.059983	0.013926
15.119987	 0.059910	0.013835
15.133320	 0.059804	0.013690
15.146653	 0.059560	0.013534
15.159986	 0.059181	0.013345
15.173320	 0.058827	0.013064
15.186653	 0.058679	0.012648
15.199986	 0.058676	0.012113
15.213320	 0.058556	0.011570
15.226653	 0.058240	0.011126
15.239986	 0.057890	0.010792
15.253320	 0.057614	0.010519
15.266653	 0.057366	0.010278
15.279986	 0.057136	0.010095
15.293320	 0.057020	0.009976
15.306653	 0.056989	0.009882
15.319986	 0.056904	0.009786
15.333320	 0.056828	0.009692
15.346653	 0.056924	0.009616
15.359986	 0.057048	0.009556
15.373320	 0.056868	0.009531
15.386653	 0.056414	0.009557
15.399986	 0.056117	0.009598
15.413320	 0.056193	0.009647
15.426653	 0.056398	0.009757
15.439986	 0.056507	0.009929
15.453320	 0.056561	0.010089
15.466653	 0.056617	0.010180
15.479986	 0.056709	0.010228
15.493320	 0.056935	0.010307
15.506653	 0.057291	0.010423
15.519986	 0.057644	0.010526
15.533319	 0.057893	0.010623
15.546653	 0.058032	0.010740
15.559986	 0.058104	0.010813
15.573319	 0.058120	0.010792
15.586653	 0.058079	0.010753
15.599986	 0.058079	0.010762
15.613319	 0.058199	0.010807
15.626653	 0.058384	0.010862
15.639986	 0.058553	0.010913
15.653319	 0.058669	0.010948
15.666653	 0.058705	0.010975
15.679986	 0.058683	0.011026
15.693319	 0.058691	0.011135
15.706653	 0.058736	0.011301
15.719986	 0.058730	0.011464
15.733319	 0.058719	0.011529
15.746653	 0.058837	0.011476
15.759986	 0.058994	0.011425
15.773319	 0.058973	0.011469
15.786653	 0.058812	0.011549
15.799986	 0.058745	0.011589
15.813319	 0.058819	0.011604
15.826653	 0.058852	0.011642
15.839986	 0.058698	0.011688
15.853319	 0.058463	0.011724
15.866652	 0.058384	0.011820
15.879986	 0.058475	0.011931
15.893319	 0.058529	0.011862
15.906652	 0.058509	0.011666
15.919986	 0.058623	0.011674
15.933319	 0.058939	0.011944
15.946652	 0.059222	0.012156
15.959986	 0.059271	0.012122
15.973319	 0.059151	0.011967
15.986652	 0.059058	0.011831
15.999986	 0.059126	0.011726
16.013319	 0.059296	0.011685
16.026653	 0.059353	0.011744
16.039988	 0.059226	0.011821
16.053322	 0.059059	0.011798
16.066656	 0.058964	0.011675
16.079990	 0.058916	0.011527
16.093325	 0.058906	0.011417
16.106659	 0.058989	0.011370
16.119993	 0.059122	0.011403
16.133327	 0.059226	0.011530
16.146662	 0.059331	0.011679
16.159996	 0.059437	0.011727
16.173330	 0.059517	0.011679
16.186665	 0.059652	0.011639
16.199999	 0.059891	0.011653
16.213333	 0.060154	0.011768
16.226667	 0.060406	0.012055
16.240002	 0.060737	0.012485
16.253336	 0.061315	0.012972
16.266670	 0.062451	0.013628
16.280005	 0.065216	0.015582
16.293339	 0.072161	0.021870
16.306673	 0.084613	0.034573
16.320007	 0.097332	0.048892
16.333342	 0.100638	0.054985
16.346676	 0.091074	0.049067
16.360010	 0.075133	0.037500
16.373344	 0.060821	0.028017
16.386679	 0.050620	0.022621
16.400013	 0.043125	0.019678
16.413347	 0.036887	0.017776
16.426682	 0.031501	0.016397
16.440016	 0.026932	0.015322
16.453350	 0.022987	0.014424
16.466684	 0.019507	0.013652
16.480019	 0.016546	0.012996
16.493353	 0.014116	0.012453
16.506687	 0.012020	0.011979
16.520021	 0.010124	0.011496
16.533356	 0.008475	0.010946
16.546690	 0.007117	0.010312
16.560024	 0.005964	0.009646
16.573359	 0.004875	0.009040
16.586693	 0.003821	0.008489
16.600027	 0.002925	0.007898
16.613361	 0.002234	0.007251
16.626696	 0.001593	0.006624
16.640030	 0.000880	0.006060
16.653364	 0.000156	0.005544
16.666698	 -0.000484	0.005040
16.680033	 -0.001018	0.004532
16.693367	 -0.001516	0.003990
16.706701	 -0.002107	0.003338
16.720036	 -0.002829	0.002574
16.733370	 -0.003566	0.001801
16.746704	 -0.004260	0.001075
16.760038	 -0.004984	0.000363
16.773373	 -0.005696	-0.000400
16.786707	 -0.006294	-0.001220
16.800041	 -0.006912	-0.002003
16.813375	 -0.007753	-0.002684
16.826710	 -0.008720	-0.003338
16.840044	 -0.009557	-0.004062
16.853378	 -0.010233	-0.004849
16.866713	 -0.010906	-0.005647
16.880047	 -0.011635	-0.006423
16.893381	 -0.012337	-0.007148
16.906715	 -0.012973	-0.007847
16.920050	 -0.013675	-0.008603
16.933384	 -0.014531	-0.009376
16.946718	 -0.015379	-0.010053
16.960052	 -0.016035	-0.010640
16.973387	 -0.016569	-0.011244
16.986721	 -0.017129	-0.011933
17.000055	 -0.017663	-0.012657
17.013390	 -0.018077	-0.013282
17.026724	 -0.018449	-0.013736
17.040058	 -0.018824	-0.014092
17.053392	 -0.019037	-0.014409
17.066727	 -0.018951	-0.014643
17.080061	 -0.018702	-0.014784
17.093395	 -0.018563	-0.014853
17.106730	 -0.018661	-0.014813
17.120064	 -0.018878	-0.014677
17.133398	 -0.018981	-0.014570
17.146732	 -0.018823	-0.014533
17.160067	 -0.018463	-0.014487
17.173401	 -0.018051	-0.014382
17.186735	 -0.017658	-0.014161
17.200069	 -0.017252	-0.013755
17.213404	 -0.016823	-0.013223
17.226738	 -0.016477	-0.012763
17.240072	 -0.016255	-0.012476
17.253407	 -0.016012	-0.012271
17.266741	 -0.015625	-0.012051
17.280075	 -0.015160	-0.011806
17.293409	 -0.014787	-0.011542
17.306744	 -0.014557	-0.011238
17.320078	 -0.014330	-0.010923
17.333412	 -0.014036	-0.010657
17.346746	 -0.013765	-0.010389
17.360081	 -0.013507	-0.010015
17.373415	 -0.013195	-0.009584
17.386749	 -0.012905	-0.009270
17.400084	 -0.012688	-0.009151
17.413418	 -0.012485	-0.009131
17.426752	 -0.012301	-0.009093
17.440086	 -0.012166	-0.009009
17.453421	 -0.012033	-0.008902
17.466755	 -0.011880	-0.008744
17.480089	 -0.011779	-0.008499
17.493423	 -0.011768	-0.008286
17.506758	 -0.011783	-0.008304
17.520092	 -0.011772	-0.008527
17.533426	 -0.011765	-0.008701
17.546761	 -0.011783	-0.008689
17.560095	 -0.011777	-0.008583
17.573429	 -0.011716	-0.008457
17.586763	 -0.011645	-0.008260
17.600098	 -0.011658	-0.008033
17.613432	 -0.011774	-0.007947
17.626766	 -0.011824	-0.008046
17.640100	 -0.011686	-0.008181
17.653435	 -0.011541	-0.008235
17.666769	 -0.011580	-0.008240
17.680103	 -0.011721	-0.008300
17.693438	 -0.011810	-0.008424
17.706772	 -0.011799	-0.008499
17.720106	 -0.011673	-0.008425
17.733440	 -0.011409	-0.008245
17.746775	 -0.011103	-0.008126
17.760109	 -0.010951	-0.008151
17.773443	 -0.011003	-0.008207
17.786777	 -0.011130	-0.008194
17.800112	 -0.011217	-0.008175
17.813446	 -0.011270	-0.008225
17.826780	 -0.011313	-0.008277
17.840115	 -0.011284	-0.008254
17.853449	 -0.011161	-0.008191
17.866783	 -0.011110	-0.008142
17.880117	 -0.011280	-0.008131
17.893452	 -0.011539	-0.008174
17.906786	 -0.011669	-0.008259
17.920120	 -0.011686	-0.008308
17.933455	 -0.011687	-0.008226
17.946789	 -0.011599	-0.008015
17.960123	 -0.011387	-0.007866
17.973457	 -0.011223	-0.007972
17.986792	 -0.011227	-0.008175
18.000126	 -0.011317	-0.008225
18.013460	 -0.011379	-0.008213
18.026794	 -0.011352	-0.008266
18.040129	 -0.011214	-0.008234
18.053463	 -0.011025	-0.008046
18.066797	 -0.010930	-0.007885
18.080132	 -0.010997	-0.007845
18.093466	 -0.011133	-0.007824
18.106800	 -0.011223	-0.007806
18.120134	 -0.011263	-0.007923
18.133469	 -0.011288	-0.008161
18.146803	 -0.011307	-0.008321
18.160137	 -0.011340	-0.008382
18.173471	 -0.011425	-0.008505
18.186806	 -0.011597	-0.008663
18.200140	 -0.011824	-0.008701
18.213474	 -0.011975	-0.008677
18.226809	 -0.011975	-0.008732
18.240143	 -0.011913	-0.008816
18.253477	 -0.011927	-0.008777
18.266811	 -0.012045	-0.008600
18.280146	 -0.012143	-0.008439
18.293480	 -0.012091	-0.008366
18.306814	 -0.011954	-0.008308
18.320148	 -0.011937	-0.008258
18.333483	 -0.012104	-0.008293
18.346817	 -0.012294	-0.008454
18.360151	 -0.012293	-0.008684
18.373486	 -0.012090	-0.008828
18.386820	 -0.011915	-0.008800
18.400154	 -0.011924	-0.008700
18.413488	 -0.012029	-0.008617
18.426823	 -0.012099	-0.008548
18.440157	 -0.012112	-0.008538
18.453491	 -0.012073	-0.008635
18.466825	 -0.011964	-0.008740
18.480160	 -0.011823	-0.008749
18.493494	 -0.011736	-0.008711
18.506828	 -0.011772	-0.008694
18.520163	 -0.011908	-0.008691
18.533497	 -0.011968	-0.008726
18.546831	 -0.011838	-0.008828
18.560165	 -0.011703	-0.008924
18.573500	 -0.011786	-0.008891
18.586834	 -0.012020	-0.008746
18.600168	 -0.012230	-0.008640
18.613503	 -0.012355	-0.008634
18.626837	 -0.012377	-0.008633
18.640171	 -0.012270	-0.008562
18.653505	 -0.012120	-0.008509
18.666840	 -0.012114	-0.008607
18.680174	 -0.012266	-0.008812
18.693508	 -0.012362	-0.008945
18.706842	 -0.012314	-0.008913
18.720177	 -0.012269	-0.008796
18.733511	 -0.012267	-0.008734
18.746845	 -0.012205	-0.008787
18.760180	 -0.012091	-0.008870
18.773514	 -0.012004	-0.008832
18.786848	 -0.011943	-0.008688
18.800182	 -0.011890	-0.008607
18.813517	 -0.011907	-0.008633
18.826851	 -0.011974	-0.008647
18.840185	 -0.011919	-0.008565
18.853519	 -0.011717	-0.008443
18.866854	 -0.011554	-0.008379
18.880188	 -0.011524	-0.008411
18.893522	 -0.011572	-0.008498
18.906857	 -0.011681	-0.008592
18.920191	 -0.011874	-0.008679
18.933525	 -0.012128	-0.008753
18.946859	 -0.012346	-0.008814
18.960194	 -0.012362	-0.008843
18.973528	 -0.012132	-0.008811
18.986862	 -0.011931	-0.008724
19.000196	 -0.011996	-0.008659
19.013531	 -0.012181	-0.008693
19.026865	 -0.012308	-0.008804
19.040199	 -0.012374	-0.008886
19.053534	 -0.012320	-0.008882
19.066868	 -0.012114	-0.008829
19.080202	 -0.011872	-0.008817
19.093536	 -0.011710	-0.008899
19.106871	 -0.011678	-0.009044
19.120205	 -0.011769	-0.009162
19.133539	 -0.011921	-0.009154
19.146873	 -0.012066	-0.009012
19.160208	 -0.012164	-0.008867
19.173542	 -0.012165	-0.008832
19.186876	 -0.012102	-0.008866
19.200211	 -0.012163	-0.008918
19.213545	 -0.012424	-0.008983
19.226879	 -0.012677	-0.009045
19.240213	 -0.012705	-0.009126
19.253548	 -0.012531	-0.009239
19.266882	 -0.012327	-0.009292
19.280216	 -0.012249	-0.009217
19.293550	 -0.012386	-0.009102
19.306885	 -0.012731	-0.009069
19.320219	 -0.013093	-0.009150
19.333553	 -0.013246	-0.009327
19.346888	 -0.013185	-0.009545
19.360222	 -0.013044	-0.009669
19.373556	 -0.012926	-0.009618
19.386890	 -0.012889	-0.009492
19.400225	 -0.012940	-0.009433
19.413559	 -0.013048	-0.009447
19.426893	 -0.013146	-0.009482
19.440228	 -0.013152	-0.009549
19.453562	 -0.013078	-0.009659
19.466896	 -0.013051	-0.009725
19.480230	 -0.013115	-0.009681
19.493565	 -0.013169	-0.009597
19.506899	 -0.013158	-0.009561
19.520233	 -0.013108	-0.009561
19.533567	 -0.013051	-0.009567
19.546902	 -0.012989	-0.009571
19.560236	 -0.012938	-0.009575
19.573570	 -0.013008	-0.009607
19.586905	 -0.013217	-0.009705
19.600239	 -0.013365	-0.009861
19.613573	 -0.013308	-0.010007
19.626907	 -0.013158	-0.010069
19.640242	 -0.013116	-0.010016
19.653576	 -0.013199	-0.009888
19.666910	 -0.013269	-0.009754
19.680244	 -0.013248	-0.009637
19.693579	 -0.013192	-0.009572
19.706913	 -0.013192	-0.009628
19.720247	 -0.013277	-0.009782
19.733582	 -0.013405	-0.009885
19.746916	 -0.013494	-0.009854
19.760250	 -0.013544	-0.009777
19.773584	 -0.013612	-0.009792
19.786919	 -0.013628	-0.009896
19.800253	 -0.013515	-0.009965
19.813587	 -0.013354	-0.009965
19.826921	 -0.013202	-0.009965
19.840256	 -0.013088	-0.009957
19.853590	 -0.013115	-0.009877
19.866924	 -0.013276	-0.009733
19.880259	 -0.013402	-0.009598
19.893593	 -0.013438	-0.009527
19.906927	 -0.013453	-0.009552
19.920261	 -0.013435	-0.009663
19.933596	 -0.013365	-0.009797
19.946930	 -0.013344	-0.009858
19.960264	 -0.013431	-0.009805
19.973598	 -0.013502	-0.009723
19.986933	 -0.013436	-0.009752

*------------------------ End of raw data
Results for Channel	1	=	242.00	nm
Title:	Report Title
Run File:	C:\HPLC\PET 2025\2025.01.13\bm31_40c_pw.run
--------------
Injection Info
--------------
Method:	C:\METODOS EQUIPO 2 2023-2024\20241201 PET_Calibrado TPA MHET BHET DIMER.mth
Sample:	BM31_40C_pw
Injection Date:	Tue Jan 14 10:15:46 2025
Manual injection
Operator:	Paloma
Instrument:	3
Notes:	
---------
Misc Info
---------
Workstation:	HPLC
Bus Address:	44
Run Time:	0.000	to	20.000	min.
-----------
Recalc Info
-----------
Recalc Method:	C:\METODOS EQUIPO 2 2023-2024\20241201 PET_Calibrado TPA MHET BHET DIMER.mth
Recalc Date:	Tue Jan 14 10:35:49 2025
Operator:	Paloma
Instrument:	3
Notes:	
Sample Rate:	5.000 Hz.
Measurement Type:	1 = Area
Calculation Type:	4 = ExtStd
Normalize Results:	No
------------------------
Peak Info for Channel 1
------------------------
0 Peaks (tR	Timeoffset	RRT	Sepcode	Width	Counts	Result	Name)

Results for Channel	2	=	260.00	nm
Title:	Report Title
Run File:	C:\HPLC\PET 2025\2025.01.13\bm31_40c_pw.run
--------------
Injection Info
--------------
Method:	C:\METODOS EQUIPO 2 2023-2024\20241201 PET_Calibrado TPA MHET BHET DIMER.mth
Sample:	BM31_40C_pw
Injection Date:	Tue Jan 14 10:15:46 2025
Manual injection
Operator:	Paloma
Instrument:	3
Notes:	
---------
Misc Info
---------
Workstation:	HPLC
Bus Address:	44
Run Time:	0.000	to	20.000	min.
-----------
Recalc Info
-----------
Recalc Method:	C:\METODOS EQUIPO 2 2023-2024\20241201 PET_Calibrado TPA MHET BHET DIMER.mth
Recalc Date:	Tue Jan 14 10:35:49 2025
Operator:	Paloma
Instrument:	3
Notes:	
Sample Rate:	5.000 Hz.
Measurement Type:	1 = Area
Calculation Type:	4 = ExtStd
Normalize Results:	No
------------------------
Peak Info for Channel 2
------------------------
3 Peaks (tR	Timeoffset	RRT	Sepcode	Width	Counts	Result	Name)
1.456	0.000	0.0000	BP	4.52	4585072	0.000000	
1.670	0.000	0.0000	PP	0.00	383415	0.000000	
1.942	0.000	0.0000	PB	0.00	1689543	0.000000	
