# Supplementary material for: Engineering Escherichia coli for polyethylene terephthalate powder biodegradation via recoding of an outer membrane protein
Source: iScience. 2026 Jan 2;29(2):114621. doi: 10.1016/j.isci.2025.114621 (PMC12860643; doi:10.1016/j.isci.2025.114621)
Supplement: Data S2. Raw HPLC and UHPLC-MS data — (A) Unprocessed HPLC data files supporting Figures 4, S3, S5, Tables 1 and S4. Files are provided in.txt format corresponding to the data extracted with Varian ProStar software (Varian Inc., Palo Alto, California, USA). Each file contains absorbance values (in arbitrary units) recorded over time under the analytical conditions described in STAR Methods. (B) Raw UHPLC-MS files supporting Figure S4. The chromatograms and mass spectrometry data can be analyzed with the software MassLynx V4.1 (Waters) to obtain the mass spectra of the oligomers TET and TETE. Analytical conditions described in STAR Methods. (A and B) The unprocessed HPLC and UHPLC-MS files have been deposited at Zenodo under the identifier https://zenodo.org/records/17578239. [file mmc5.zip › Data S2/A. HPLC/Figure S3/FliDm pPET 40_2.TXT]

File	C:\HPLC\PET 2025\2025.01.13\bm31_40c_pw002.run	Filetype	63
WTOASCII Parameters:	C:\star\WTOASCII.TXT
 2 channels
   Channel	 1	242.00	nm	in AU
   Channel	 2	260.00	nm	in AU
Base rate 5.0000 Hz	Bunch 2	Effective rate 5.00000 Hz.	T = 0.003333 min.
6000 points	from	0.000	to	20.000	minutes
Sampling every 4 point(s)
Printing points from	0.000	to	20.000 min, point 0 to 5999
Channels	1	to	2
0.000000	 0.000000	0.000000
0.013333	 -0.000160	-0.000276
0.026667	 -0.000146	-0.000301
0.040000	 0.000007	-0.000076
0.053333	 0.000212	0.000206
0.066667	 0.000393	0.000348
0.080000	 0.000484	0.000347
0.093333	 0.000444	0.000292
0.106667	 0.000359	0.000202
0.120000	 0.000392	0.000108
0.133333	 0.000487	0.000036
0.146667	 0.000432	-0.000077
0.160000	 0.000209	-0.000262
0.173333	 -0.000010	-0.000394
0.186667	 -0.000119	-0.000322
0.200000	 -0.000095	-0.000090
0.213333	 0.000024	0.000093
0.226667	 0.000153	0.000117
0.240000	 0.000265	0.000020
0.253333	 0.000397	-0.000140
0.266667	 0.000543	-0.000258
0.280000	 0.000641	-0.000162
0.293333	 0.000637	0.000158
0.306667	 0.000529	0.000505
0.320000	 0.000431	0.000761
0.333333	 0.000481	0.000957
0.346667	 0.000674	0.001071
0.360000	 0.000861	0.001055
0.373333	 0.000907	0.000989
0.386667	 0.000797	0.000988
0.400000	 0.000645	0.001067
0.413333	 0.000609	0.001174
0.426667	 0.000742	0.001272
0.440000	 0.000952	0.001326
0.453333	 0.001054	0.001293
0.466666	 0.000963	0.001187
0.480000	 0.000839	0.001075
0.493333	 0.000875	0.001022
0.506666	 0.001035	0.001109
0.520000	 0.001184	0.001318
0.533333	 0.001289	0.001463
0.546666	 0.001277	0.001420
0.560000	 0.001025	0.001284
0.573333	 0.000683	0.001187
0.586666	 0.000623	0.001115
0.600000	 0.000891	0.000975
0.613333	 0.001161	0.000774
0.626666	 0.001265	0.000638
0.640000	 0.001297	0.000608
0.653333	 0.001325	0.000595
0.666666	 0.001370	0.000574
0.680000	 0.001423	0.000639
0.693333	 0.001411	0.000839
0.706666	 0.001290	0.001091
0.720000	 0.001105	0.001285
0.733333	 0.000947	0.001356
0.746666	 0.000883	0.001254
0.760000	 0.000918	0.000999
0.773333	 0.000984	0.000807
0.786666	 0.001034	0.000873
0.800000	 0.001171	0.001067
0.813333	 0.001485	0.001173
0.826666	 0.001788	0.001214
0.839999	 0.001818	0.001271
0.853333	 0.001573	0.001310
0.866666	 0.001273	0.001296
0.879999	 0.001071	0.001257
0.893333	 0.000945	0.001231
0.906666	 0.000875	0.001288
0.919999	 0.000924	0.001457
0.933333	 0.001048	0.001611
0.946666	 0.001042	0.001609
0.959999	 0.000858	0.001477
0.973333	 0.000742	0.001341
0.986666	 0.000875	0.001266
0.999999	 0.001140	0.001229
1.013333	 0.001367	0.001180
1.026666	 0.001510	0.001110
1.039999	 0.001589	0.001072
1.053333	 0.001591	0.001102
1.066666	 0.001463	0.001136
1.079999	 0.001195	0.001051
1.093333	 0.000922	0.000880
1.106666	 0.000820	0.000828
1.119999	 0.000888	0.000966
1.133333	 0.000982	0.001140
1.146666	 0.000974	0.001236
1.159999	 0.000846	0.001283
1.173333	 0.000684	0.001281
1.186666	 0.000595	0.001177
1.199999	 0.000626	0.001012
1.213333	 0.000753	0.000968
1.226666	 0.000895	0.001124
1.239999	 0.000978	0.001342
1.253332	 0.001008	0.001459
1.266666	 0.001044	0.001435
1.279999	 0.001068	0.001318
1.293332	 0.001013	0.001200
1.306666	 0.000896	0.001128
1.319999	 0.000783	0.001040
1.333332	 0.000737	0.000884
1.346666	 0.000805	0.000750
1.359999	 0.000966	0.000780
1.373332	 0.001868	0.001325
1.386666	 0.009374	0.004975
1.399999	 0.038711	0.017442
1.413332	 0.102065	0.040403
1.426666	 0.186772	0.064349
1.439999	 0.260716	0.076824
1.453332	 0.302790	0.075374
1.466666	 0.314438	0.065260
1.479999	 0.306226	0.050235
1.493332	 0.287220	0.031660
1.506666	 0.263929	0.011714
1.519999	 0.241081	-0.006260
1.533332	 0.221539	-0.019377
1.546666	 0.206083	-0.026567
1.559999	 0.194004	-0.028756
1.573332	 0.184091	-0.027928
1.586666	 0.175153	-0.025952
1.599999	 0.166342	-0.023927
1.613332	 0.157389	-0.022133
1.626665	 0.148325	-0.020381
1.639999	 0.139109	-0.018605
1.653332	 0.129680	-0.017205
1.666665	 0.120067	-0.016720
1.679999	 0.110445	-0.017245
1.693332	 0.101093	-0.018349
1.706665	 0.092264	-0.019495
1.719999	 0.084113	-0.020356
1.733332	 0.076659	-0.020789
1.746665	 0.069782	-0.020697
1.759999	 0.063318	-0.020024
1.773332	 0.057162	-0.018772
1.786665	 0.051362	-0.016962
1.799999	 0.046067	-0.014679
1.813332	 0.041332	-0.012103
1.826665	 0.037074	-0.009365
1.839999	 0.033325	-0.006442
1.853332	 0.030285	-0.003337
1.866665	 0.027867	-0.000260
1.879999	 0.025640	0.002444
1.893332	 0.023361	0.004470
1.906665	 0.021087	0.005660
1.919999	 0.018865	0.006129
1.933332	 0.016678	0.006198
1.946665	 0.014548	0.006021
1.959998	 0.012540	0.005542
1.973332	 0.010783	0.004831
1.986665	 0.009360	0.004130
1.999998	 0.008190	0.003601
2.013332	 0.007127	0.003198
2.026665	 0.006081	0.002792
2.039999	 0.005073	0.002349
2.053332	 0.004268	0.001931
2.066665	 0.003822	0.001581
2.079998	 0.003612	0.001319
2.093332	 0.003373	0.001160
2.106665	 0.003052	0.001072
2.119998	 0.002764	0.001012
2.133332	 0.002581	0.000988
2.146665	 0.002491	0.000994
2.159998	 0.002448	0.000949
2.173332	 0.002400	0.000817
2.186665	 0.002232	0.000694
2.199998	 0.001872	0.000672
2.213332	 0.001468	0.000676
2.226665	 0.001220	0.000577
2.239998	 0.001097	0.000411
2.253332	 0.000959	0.000329
2.266665	 0.000827	0.000320
2.279998	 0.000823	0.000234
2.293332	 0.000936	0.000101
2.306665	 0.001083	0.000115
2.319998	 0.001305	0.000331
2.333332	 0.001611	0.000598
2.346665	 0.001779	0.000763
2.359998	 0.001628	0.000761
2.373332	 0.001335	0.000621
2.386665	 0.001178	0.000441
2.399998	 0.001187	0.000307
2.413332	 0.001246	0.000266
2.426665	 0.001310	0.000324
2.439998	 0.001374	0.000448
2.453331	 0.001386	0.000545
2.466665	 0.001330	0.000540
2.479998	 0.001310	0.000489
2.493331	 0.001380	0.000448
2.506665	 0.001398	0.000374
2.519998	 0.001261	0.000279
2.533331	 0.001069	0.000281
2.546665	 0.000953	0.000410
2.559998	 0.000976	0.000546
2.573331	 0.001115	0.000614
2.586665	 0.001249	0.000661
2.599998	 0.001326	0.000742
2.613331	 0.001397	0.000850
2.626665	 0.001434	0.000932
2.639998	 0.001386	0.000964
2.653331	 0.001277	0.000964
2.666665	 0.001107	0.000924
2.679998	 0.000871	0.000830
2.693331	 0.000643	0.000713
2.706665	 0.000556	0.000611
2.719998	 0.000697	0.000587
2.733331	 0.001005	0.000712
2.746665	 0.001288	0.000904
2.759998	 0.001379	0.000995
2.773331	 0.001301	0.000971
2.786664	 0.001229	0.000948
2.799998	 0.001195	0.000981
2.813331	 0.001071	0.001004
2.826664	 0.000842	0.000899
2.839998	 0.000630	0.000625
2.853331	 0.000501	0.000310
2.866664	 0.000420	0.000153
2.879998	 0.000316	0.000215
2.893331	 0.000183	0.000370
2.906664	 0.000098	0.000442
2.919998	 0.000087	0.000377
2.933331	 0.000136	0.000247
2.946664	 0.000230	0.000156
2.959998	 0.000261	0.000140
2.973331	 0.000167	0.000183
2.986664	 0.000072	0.000283
2.999998	 0.000105	0.000379
3.013331	 0.000225	0.000339
3.026664	 0.000381	0.000184
3.039998	 0.000604	0.000088
3.053331	 0.000828	0.000113
3.066664	 0.000866	0.000147
3.079998	 0.000687	0.000125
3.093331	 0.000448	0.000130
3.106664	 0.000237	0.000208
3.119998	 0.000063	0.000292
3.133331	 0.000038	0.000344
3.146664	 0.000180	0.000377
3.159997	 0.000272	0.000368
3.173331	 0.000229	0.000305
3.186664	 0.000239	0.000201
3.199997	 0.000404	0.000115
3.213331	 0.000561	0.000154
3.226664	 0.000503	0.000281
3.239997	 0.000278	0.000310
3.253331	 0.000122	0.000240
3.266664	 0.000111	0.000237
3.279997	 0.000128	0.000315
3.293331	 0.000111	0.000353
3.306664	 0.000098	0.000287
3.319997	 0.000081	0.000151
3.333331	 0.000008	0.000026
3.346664	 -0.000068	-0.000027
3.359997	 -0.000086	0.000012
3.373331	 -0.000168	0.000124
3.386664	 -0.000383	0.000275
3.399997	 -0.000536	0.000372
3.413331	 -0.000458	0.000324
3.426664	 -0.000240	0.000224
3.439997	 0.000010	0.000243
3.453331	 0.000257	0.000346
3.466664	 0.000396	0.000399
3.479997	 0.000402	0.000443
3.493330	 0.000411	0.000532
3.506664	 0.000455	0.000546
3.519997	 0.000462	0.000414
3.533330	 0.000460	0.000270
3.546664	 0.000416	0.000259
3.559997	 0.000214	0.000355
3.573330	 -0.000049	0.000400
3.586664	 -0.000156	0.000315
3.599997	 -0.000089	0.000223
3.613330	 0.000063	0.000286
3.626664	 0.000279	0.000427
3.639997	 0.000460	0.000404
3.653330	 0.000432	0.000166
3.666664	 0.000197	-0.000084
3.679997	 -0.000060	-0.000198
3.693330	 -0.000197	-0.000215
3.706664	 -0.000192	-0.000216
3.719997	 -0.000077	-0.000211
3.733330	 0.000087	-0.000154
3.746664	 0.000189	-0.000035
3.759997	 0.000103	0.000048
3.773330	 -0.000123	0.000008
3.786664	 -0.000268	-0.000111
3.799997	 -0.000237	-0.000217
3.813330	 -0.000192	-0.000264
3.826663	 -0.000300	-0.000248
3.839997	 -0.000524	-0.000208
3.853330	 -0.000716	-0.000195
3.866663	 -0.000747	-0.000198
3.879997	 -0.000598	-0.000165
3.893330	 -0.000395	-0.000081
3.906663	 -0.000229	0.000006
3.919997	 -0.000050	0.000011
3.933330	 0.000104	-0.000076
3.946663	 0.000085	-0.000181
3.959997	 -0.000078	-0.000269
3.973330	 -0.000168	-0.000339
3.986663	 -0.000044	-0.000321
3.999997	 0.000195	-0.000158
4.013330	 0.000288	0.000061
4.026663	 0.000114	0.000179
4.039997	 -0.000142	0.000168
4.053330	 -0.000250	0.000144
4.066663	 -0.000197	0.000171
4.079997	 -0.000097	0.000180
4.093330	 -0.000060	0.000105
4.106663	 -0.000144	-0.000004
4.119997	 -0.000308	-0.000065
4.133330	 -0.000437	-0.000077
4.146663	 -0.000492	-0.000083
4.159997	 -0.000499	-0.000106
4.173330	 -0.000453	-0.000135
4.186663	 -0.000332	-0.000152
4.199996	 -0.000141	-0.000155
4.213330	 0.000063	-0.000139
4.226663	 0.000218	-0.000095
4.239996	 0.000291	-0.000068
4.253330	 0.000238	-0.000108
4.266663	 0.000081	-0.000143
4.279996	 -0.000025	-0.000064
4.293330	 -0.000004	0.000078
4.306663	 -0.000025	0.000121
4.319996	 -0.000223	0.000086
4.333330	 -0.000432	0.000165
4.346663	 -0.000399	0.000367
4.359996	 -0.000137	0.000483
4.373330	 0.000080	0.000390
4.386663	 0.000090	0.000157
4.399996	 0.000002	-0.000069
4.413330	 -0.000095	-0.000179
4.426663	 -0.000237	-0.000186
4.439996	 -0.000430	-0.000181
4.453330	 -0.000620	-0.000209
4.466663	 -0.000751	-0.000255
4.479996	 -0.000765	-0.000267
4.493330	 -0.000656	-0.000202
4.506663	 -0.000452	-0.000094
4.519996	 -0.000203	-0.000062
4.533329	 -0.000023	-0.000154
4.546663	 0.000002	-0.000250
4.559996	 -0.000065	-0.000201
4.573329	 -0.000109	-0.000002
4.586663	 -0.000135	0.000206
4.599996	 -0.000203	0.000298
4.613329	 -0.000253	0.000254
4.626663	 -0.000202	0.000171
4.639996	 -0.000110	0.000189
4.653329	 -0.000079	0.000304
4.666663	 -0.000107	0.000399
4.679996	 -0.000194	0.000451
4.693329	 -0.000333	0.000513
4.706663	 -0.000401	0.000555
4.719996	 -0.000298	0.000484
4.733329	 -0.000137	0.000280
4.746663	 -0.000108	0.000086
4.759996	 -0.000228	0.000049
4.773329	 -0.000361	0.000125
4.786663	 -0.000395	0.000173
4.799996	 -0.000308	0.000126
4.813329	 -0.000163	-0.000002
4.826663	 -0.000096	-0.000137
4.839996	 -0.000140	-0.000208
4.853329	 -0.000185	-0.000217
4.866663	 -0.000165	-0.000189
4.879996	 -0.000091	-0.000130
4.893329	 -0.000011	-0.000074
4.906662	 0.000025	-0.000084
4.919996	 0.000065	-0.000185
4.933329	 0.000156	-0.000303
4.946662	 0.000175	-0.000305
4.959996	 0.000000	-0.000162
4.973329	 -0.000269	-0.000002
4.986662	 -0.000460	0.000045
4.999996	 -0.000532	-0.000030
5.013329	 -0.000538	-0.000154
5.026662	 -0.000523	-0.000227
5.039996	 -0.000517	-0.000199
5.053329	 -0.000526	-0.000095
5.066662	 -0.000509	0.000061
5.079996	 -0.000376	0.000213
5.093329	 -0.000134	0.000215
5.106662	 0.000040	0.000043
5.119996	 0.000029	-0.000095
5.133329	 -0.000114	-0.000050
5.146662	 -0.000273	0.000057
5.159996	 -0.000332	0.000067
5.173329	 -0.000275	-0.000022
5.186662	 -0.000245	-0.000116
5.199996	 -0.000308	-0.000134
5.213329	 -0.000311	-0.000087
5.226662	 -0.000179	-0.000076
5.239995	 -0.000053	-0.000115
5.253329	 -0.000022	-0.000100
5.266662	 -0.000013	-0.000002
5.279995	 0.000025	0.000071
5.293329	 0.000083	0.000079
5.306662	 0.000161	0.000099
5.319995	 0.000249	0.000128
5.333329	 0.000276	0.000062
5.346662	 0.000185	-0.000075
5.359995	 0.000055	-0.000149
5.373329	 0.000007	-0.000121
5.386662	 -0.000026	-0.000054
5.399995	 -0.000159	-0.000015
5.413329	 -0.000280	-0.000045
5.426662	 -0.000259	-0.000118
5.439995	 -0.000232	-0.000163
5.453329	 -0.000358	-0.000151
5.466662	 -0.000515	-0.000067
5.479995	 -0.000480	0.000087
5.493329	 -0.000277	0.000174
5.506662	 -0.000107	0.000047
5.519995	 -0.000025	-0.000192
5.533329	 0.000058	-0.000274
5.546662	 0.000121	-0.000134
5.559995	 0.000107	0.000025
5.573328	 0.000076	0.000046
5.586662	 0.000077	-0.000006
5.599995	 0.000074	-0.000044
5.613328	 0.000065	-0.000107
5.626662	 0.000157	-0.000205
5.639995	 0.000452	-0.000200
5.653328	 0.000885	0.000067
5.666662	 0.001321	0.000544
5.679995	 0.001710	0.000905
5.693328	 0.002041	0.000926
5.706662	 0.002298	0.000780
5.719995	 0.002493	0.000768
5.733328	 0.002676	0.000964
5.746662	 0.002986	0.001271
5.759995	 0.003533	0.001614
5.773328	 0.004135	0.001950
5.786662	 0.004491	0.002199
5.799995	 0.004633	0.002365
5.813328	 0.004819	0.002552
5.826662	 0.005134	0.002763
5.839995	 0.005443	0.002908
5.853328	 0.005667	0.002999
5.866662	 0.005950	0.003172
5.879995	 0.006449	0.003514
5.893328	 0.007067	0.003945
5.906662	 0.007589	0.004325
5.919995	 0.007957	0.004610
5.933328	 0.008243	0.004844
5.946661	 0.008495	0.005060
5.959995	 0.008707	0.005307
5.973328	 0.008913	0.005640
5.986661	 0.009179	0.006017
5.999995	 0.009470	0.006309
6.013328	 0.009702	0.006423
6.026661	 0.009869	0.006415
6.039995	 0.009987	0.006449
6.053328	 0.010119	0.006605
6.066661	 0.010365	0.006848
6.079995	 0.010690	0.007126
6.093328	 0.010949	0.007392
6.106661	 0.011087	0.007601
6.119995	 0.011130	0.007742
6.133328	 0.011076	0.007846
6.146661	 0.011028	0.007975
6.159995	 0.011214	0.008136
6.173328	 0.011662	0.008255
6.186661	 0.012106	0.008292
6.199995	 0.012313	0.008292
6.213328	 0.012351	0.008302
6.226661	 0.012425	0.008370
6.239995	 0.012607	0.008529
6.253328	 0.012778	0.008687
6.266661	 0.012810	0.008766
6.279994	 0.012769	0.008871
6.293328	 0.012819	0.009061
6.306661	 0.013000	0.009222
6.319994	 0.013177	0.009279
6.333328	 0.013238	0.009290
6.346661	 0.013267	0.009318
6.359994	 0.013463	0.009356
6.373328	 0.013860	0.009371
6.386661	 0.014230	0.009382
6.399994	 0.014367	0.009436
6.413328	 0.014362	0.009541
6.426661	 0.014475	0.009677
6.439994	 0.014796	0.009798
6.453328	 0.015147	0.009849
6.466661	 0.015306	0.009850
6.479994	 0.015289	0.009911
6.493328	 0.015349	0.010122
6.506661	 0.015601	0.010436
6.519994	 0.015835	0.010689
6.533328	 0.015870	0.010795
6.546661	 0.015798	0.010826
6.559994	 0.015817	0.010890
6.573328	 0.015985	0.010995
6.586661	 0.016162	0.011112
6.599994	 0.016249	0.011268
6.613328	 0.016402	0.011505
6.626661	 0.016740	0.011757
6.639994	 0.017078	0.011922
6.653327	 0.017251	0.011974
6.666661	 0.017339	0.011941
6.679994	 0.017375	0.011890
6.693327	 0.017322	0.011903
6.706661	 0.017298	0.011987
6.719994	 0.017439	0.012083
6.733327	 0.017707	0.012188
6.746661	 0.017986	0.012309
6.759994	 0.018173	0.012418
6.773327	 0.018238	0.012561
6.786661	 0.018334	0.012795
6.799994	 0.018619	0.013007
6.813327	 0.019001	0.013045
6.826661	 0.019298	0.012960
6.839994	 0.019470	0.012904
6.853327	 0.019575	0.012871
6.866661	 0.019657	0.012782
6.879994	 0.019725	0.012711
6.893327	 0.019796	0.012779
6.906661	 0.019876	0.012950
6.919994	 0.019956	0.013138
6.933327	 0.020031	0.013342
6.946661	 0.020149	0.013556
6.959994	 0.020446	0.013743
6.973327	 0.021045	0.013917
6.986660	 0.021915	0.014127
6.999994	 0.022854	0.014402
7.013327	 0.023536	0.014656
7.026660	 0.023685	0.014769
7.039994	 0.023365	0.014774
7.053327	 0.022897	0.014761
7.066660	 0.022536	0.014698
7.079994	 0.022429	0.014619
7.093327	 0.022575	0.014665
7.106660	 0.022771	0.014793
7.119994	 0.022914	0.014861
7.133327	 0.023149	0.014917
7.146660	 0.023501	0.015089
7.159994	 0.023745	0.015326
7.173327	 0.023729	0.015494
7.186660	 0.023614	0.015600
7.199994	 0.023693	0.015681
7.213327	 0.024001	0.015703
7.226660	 0.024378	0.015678
7.239994	 0.024706	0.015724
7.253327	 0.024872	0.015883
7.266660	 0.024841	0.016050
7.279994	 0.024854	0.016180
7.293327	 0.025108	0.016340
7.306660	 0.025406	0.016536
7.319993	 0.025566	0.016705
7.333327	 0.025694	0.016818
7.346660	 0.025782	0.016845
7.359993	 0.025646	0.016717
7.373327	 0.025413	0.016488
7.386660	 0.025517	0.016350
7.399993	 0.026029	0.016396
7.413327	 0.026489	0.016514
7.426660	 0.026634	0.016551
7.439993	 0.026723	0.016504
7.453327	 0.026999	0.016480
7.466660	 0.027339	0.016507
7.479993	 0.027563	0.016560
7.493327	 0.027658	0.016665
7.506660	 0.027680	0.016861
7.519993	 0.027706	0.017095
7.533327	 0.027834	0.017253
7.546660	 0.028046	0.017310
7.559993	 0.028203	0.017355
7.573327	 0.028273	0.017420
7.586660	 0.028354	0.017470
7.599993	 0.028494	0.017588
7.613327	 0.028692	0.017844
7.626660	 0.028971	0.018105
7.639993	 0.029253	0.018233
7.653327	 0.029398	0.018249
7.666660	 0.029482	0.018237
7.679993	 0.029701	0.018257
7.693326	 0.029990	0.018339
7.706660	 0.030136	0.018510
7.719993	 0.030152	0.018706
7.733326	 0.030230	0.018753
7.746660	 0.030397	0.018611
7.759993	 0.030503	0.018459
7.773326	 0.030523	0.018441
7.786660	 0.030621	0.018548
7.799993	 0.030864	0.018696
7.813326	 0.031105	0.018782
7.826660	 0.031171	0.018741
7.839993	 0.031060	0.018613
7.853326	 0.030955	0.018500
7.866660	 0.031033	0.018470
7.879993	 0.031303	0.018560
7.893326	 0.031629	0.018762
7.906660	 0.031864	0.018987
7.919993	 0.031979	0.019182
7.933326	 0.032129	0.019402
7.946660	 0.032476	0.019645
7.959993	 0.032963	0.019779
7.973326	 0.033411	0.019750
7.986660	 0.033769	0.019697
7.999993	 0.034121	0.019784
8.013327	 0.034530	0.020032
8.026660	 0.034971	0.020318
8.039993	 0.035345	0.020509
8.053327	 0.035491	0.020600
8.066660	 0.035349	0.020672
8.079993	 0.035136	0.020759
8.093327	 0.035116	0.020887
8.106660	 0.035276	0.021050
8.119993	 0.035381	0.021164
8.133327	 0.035256	0.021167
8.146660	 0.034979	0.021079
8.159993	 0.034813	0.020957
8.173326	 0.034933	0.020875
8.186660	 0.035312	0.020928
8.199993	 0.035777	0.021152
8.213326	 0.036131	0.021432
8.226660	 0.036329	0.021617
8.239993	 0.036469	0.021681
8.253326	 0.036627	0.021654
8.266660	 0.036779	0.021557
8.279993	 0.036804	0.021471
8.293326	 0.036667	0.021473
8.306660	 0.036595	0.021496
8.319993	 0.036754	0.021488
8.333326	 0.036986	0.021537
8.346660	 0.037109	0.021670
8.359993	 0.037127	0.021765
8.373326	 0.037123	0.021758
8.386660	 0.037228	0.021756
8.399993	 0.037534	0.021870
8.413326	 0.037886	0.022062
8.426660	 0.038035	0.022160
8.439993	 0.038000	0.022028
8.453326	 0.038027	0.021810
8.466660	 0.038260	0.021801
8.479993	 0.038614	0.022083
8.493326	 0.038937	0.022467
8.506660	 0.039174	0.022720
8.519993	 0.039361	0.022758
8.533326	 0.039529	0.022705
8.546659	 0.039671	0.022714
8.559993	 0.039772	0.022764
8.573326	 0.039813	0.022768
8.586659	 0.039760	0.022745
8.599993	 0.039618	0.022767
8.613326	 0.039462	0.022845
8.626659	 0.039395	0.022909
8.639993	 0.039542	0.022933
8.653326	 0.039929	0.022936
8.666659	 0.040356	0.022904
8.679993	 0.040605	0.022865
8.693326	 0.040706	0.022978
8.706659	 0.040853	0.023298
8.719993	 0.041099	0.023600
8.733326	 0.041306	0.023702
8.746659	 0.041411	0.023726
8.759993	 0.041511	0.023803
8.773326	 0.041686	0.023846
8.786659	 0.041905	0.023824
8.799993	 0.042081	0.023879
8.813326	 0.042140	0.024008
8.826659	 0.042128	0.024018
8.839993	 0.042219	0.023888
8.853326	 0.042444	0.023826
8.866659	 0.042627	0.023915
8.879992	 0.042677	0.024037
8.893326	 0.042657	0.024133
8.906659	 0.042592	0.024235
8.919992	 0.042497	0.024303
8.933326	 0.042497	0.024307
8.946659	 0.042751	0.024352
8.959992	 0.043314	0.024528
8.973326	 0.044096	0.024762
8.986659	 0.044912	0.024959
8.999992	 0.045563	0.025071
9.013326	 0.045931	0.025090
9.026659	 0.046022	0.025113
9.039992	 0.045916	0.025267
9.053326	 0.045737	0.025499
9.066659	 0.045624	0.025670
9.079992	 0.045599	0.025801
9.093326	 0.045598	0.025944
9.106659	 0.045678	0.026000
9.119992	 0.045888	0.025898
9.133326	 0.046036	0.025742
9.146659	 0.045951	0.025665
9.159992	 0.045800	0.025693
9.173326	 0.045847	0.025751
9.186659	 0.046116	0.025773
9.199992	 0.046381	0.025820
9.213326	 0.046435	0.025950
9.226659	 0.046362	0.026085
9.239992	 0.046390	0.026107
9.253325	 0.046585	0.026009
9.266659	 0.046857	0.025910
9.279992	 0.047124	0.025944
9.293325	 0.047370	0.026123
9.306659	 0.047597	0.026343
9.319992	 0.047726	0.026515
9.333325	 0.047651	0.026643
9.346659	 0.047473	0.026714
9.359992	 0.047458	0.026654
9.373325	 0.047663	0.026472
9.386659	 0.047902	0.026302
9.399992	 0.048081	0.026256
9.413325	 0.048223	0.026335
9.426659	 0.048318	0.026449
9.439992	 0.048372	0.026526
9.453325	 0.048435	0.026616
9.466659	 0.048562	0.026775
9.479992	 0.048762	0.026907
9.493325	 0.048953	0.026923
9.506659	 0.049057	0.026974
9.519992	 0.049134	0.027202
9.533325	 0.049252	0.027469
9.546659	 0.049386	0.027611
9.559992	 0.049559	0.027662
9.573325	 0.049810	0.027700
9.586658	 0.050077	0.027721
9.599992	 0.050294	0.027769
9.613325	 0.050495	0.027952
9.626658	 0.050735	0.028275
9.639992	 0.051025	0.028606
9.653325	 0.051390	0.028851
9.666658	 0.051872	0.029034
9.679992	 0.052421	0.029212
9.693325	 0.052872	0.029372
9.706658	 0.053083	0.029372
9.719992	 0.053034	0.029131
9.733325	 0.052812	0.028825
9.746658	 0.052545	0.028674
9.759992	 0.052298	0.028679
9.773325	 0.052118	0.028705
9.786658	 0.052103	0.028646
9.799992	 0.052239	0.028498
9.813325	 0.052349	0.028367
9.826658	 0.052350	0.028351
9.839992	 0.052338	0.028437
9.853325	 0.052378	0.028580
9.866658	 0.052404	0.028709
9.879992	 0.052380	0.028705
9.893325	 0.052364	0.028545
9.906658	 0.052362	0.028347
9.919991	 0.052341	0.028192
9.933325	 0.052345	0.028058
9.946658	 0.052401	0.027931
9.959991	 0.052488	0.027839
9.973325	 0.052655	0.027828
9.986658	 0.052870	0.027919
9.999991	 0.052977	0.028057
10.013325	 0.053005	0.028160
10.026658	 0.053164	0.028223
10.039991	 0.053450	0.028253
10.053325	 0.053600	0.028247
10.066658	 0.053516	0.028259
10.079991	 0.053490	0.028311
10.093325	 0.053780	0.028372
10.106658	 0.054228	0.028512
10.119991	 0.054534	0.028801
10.133325	 0.054599	0.029101
10.146658	 0.054523	0.029264
10.159991	 0.054545	0.029318
10.173325	 0.054813	0.029337
10.186658	 0.055232	0.029366
10.199991	 0.055634	0.029427
10.213325	 0.055906	0.029518
10.226658	 0.055969	0.029640
10.239991	 0.055783	0.029702
10.253325	 0.055447	0.029575
10.266658	 0.055178	0.029326
10.279991	 0.055093	0.029129
10.293324	 0.055081	0.029018
10.306658	 0.055014	0.028935
10.319991	 0.054992	0.028859
10.333324	 0.055203	0.028782
10.346658	 0.055553	0.028674
10.359991	 0.055671	0.028555
10.373324	 0.055452	0.028516
10.386658	 0.055303	0.028597
10.399991	 0.055606	0.028694
10.413324	 0.056214	0.028750
10.426658	 0.056698	0.028834
10.439991	 0.056914	0.028961
10.453324	 0.057070	0.029058
10.466658	 0.057279	0.029106
10.479991	 0.057377	0.029110
10.493324	 0.057284	0.029055
10.506658	 0.057199	0.028999
10.519991	 0.057250	0.029009
10.533324	 0.057340	0.029058
10.546658	 0.057399	0.029131
10.559991	 0.057427	0.029265
10.573324	 0.057441	0.029450
10.586658	 0.057549	0.029593
10.599991	 0.057819	0.029610
10.613324	 0.058151	0.029543
10.626657	 0.058459	0.029546
10.639991	 0.058746	0.029677
10.653324	 0.058908	0.029786
10.666657	 0.058779	0.029715
10.679991	 0.058396	0.029588
10.693324	 0.058057	0.029657
10.706657	 0.058038	0.029855
10.719991	 0.058310	0.029898
10.733324	 0.058637	0.029797
10.746657	 0.058876	0.029795
10.759991	 0.059048	0.029932
10.773324	 0.059198	0.030056
10.786657	 0.059324	0.030105
10.799991	 0.059420	0.030141
10.813324	 0.059604	0.030191
10.826657	 0.059984	0.030247
10.839991	 0.060341	0.030318
10.853324	 0.060392	0.030372
10.866657	 0.060186	0.030315
10.879991	 0.059969	0.030160
10.893324	 0.059882	0.030039
10.906657	 0.059852	0.029988
10.919991	 0.059810	0.029923
10.933324	 0.059799	0.029809
10.946657	 0.059790	0.029677
10.959991	 0.059699	0.029564
10.973324	 0.059583	0.029491
10.986657	 0.059561	0.029469
10.999990	 0.059643	0.029487
11.013324	 0.059760	0.029448
11.026657	 0.059884	0.029284
11.039990	 0.060033	0.029097
11.053324	 0.060171	0.028971
11.066657	 0.060174	0.028869
11.079990	 0.060001	0.028824
11.093324	 0.059821	0.028914
11.106657	 0.059847	0.029016
11.119990	 0.060057	0.028935
11.133324	 0.060259	0.028723
11.146657	 0.060370	0.028584
11.159990	 0.060401	0.028577
11.173324	 0.060382	0.028642
11.186657	 0.060391	0.028746
11.199990	 0.060454	0.028850
11.213324	 0.060533	0.028902
11.226657	 0.060682	0.028893
11.239990	 0.060970	0.028865
11.253324	 0.061276	0.028849
11.266657	 0.061421	0.028819
11.279990	 0.061460	0.028780
11.293324	 0.061582	0.028778
11.306657	 0.061774	0.028791
11.319990	 0.061910	0.028783
11.333323	 0.061973	0.028830
11.346657	 0.061938	0.028986
11.359990	 0.061793	0.029139
11.373323	 0.061669	0.029151
11.386657	 0.061670	0.029020
11.399990	 0.061765	0.028836
11.413323	 0.061901	0.028673
11.426657	 0.062001	0.028556
11.439990	 0.061958	0.028447
11.453323	 0.061808	0.028286
11.466657	 0.061749	0.028087
11.479990	 0.061870	0.027963
11.493323	 0.061993	0.027964
11.506657	 0.061979	0.027942
11.519990	 0.061967	0.027778
11.533323	 0.062023	0.027583
11.546657	 0.061974	0.027453
11.559990	 0.061781	0.027297
11.573323	 0.061561	0.027075
11.586657	 0.061379	0.026896
11.599990	 0.061288	0.026790
11.613323	 0.061288	0.026618
11.626657	 0.061279	0.026331
11.639990	 0.061252	0.026110
11.653323	 0.061317	0.026060
11.666656	 0.061514	0.026017
11.679990	 0.061737	0.025885
11.693323	 0.061811	0.025810
11.706656	 0.061658	0.025859
11.719990	 0.061398	0.025893
11.733323	 0.061219	0.025827
11.746656	 0.061244	0.025716
11.759990	 0.061591	0.025596
11.773323	 0.062440	0.025533
11.786656	 0.063839	0.025708
11.799990	 0.065493	0.026197
11.813323	 0.066860	0.026758
11.826656	 0.067380	0.027008
11.839990	 0.066853	0.026756
11.853323	 0.065704	0.026122
11.866656	 0.064534	0.025413
11.879990	 0.063543	0.024882
11.893323	 0.062743	0.024567
11.906656	 0.062289	0.024364
11.919990	 0.062226	0.024225
11.933323	 0.062315	0.024170
11.946656	 0.062342	0.024191
11.959990	 0.062349	0.024218
11.973323	 0.062366	0.024196
11.986656	 0.062297	0.024155
11.999990	 0.062207	0.024148
12.013323	 0.062334	0.024151
12.026656	 0.062739	0.024125
12.039989	 0.063217	0.024118
12.053323	 0.063521	0.024168
12.066656	 0.063638	0.024231
12.079989	 0.063721	0.024298
12.093323	 0.063777	0.024405
12.106656	 0.063763	0.024515
12.119989	 0.063791	0.024540
12.133323	 0.063877	0.024469
12.146656	 0.063893	0.024354
12.159989	 0.063854	0.024219
12.173323	 0.063849	0.024070
12.186656	 0.063854	0.023884
12.199989	 0.063812	0.023624
12.213323	 0.063701	0.023300
12.226656	 0.063513	0.022959
12.239989	 0.063294	0.022625
12.253323	 0.063182	0.022295
12.266656	 0.063210	0.022019
12.279989	 0.063217	0.021892
12.293323	 0.063160	0.021931
12.306656	 0.063217	0.022028
12.319989	 0.063471	0.022045
12.333323	 0.063753	0.021966
12.346656	 0.063886	0.021951
12.359989	 0.063898	0.022103
12.373322	 0.063951	0.022296
12.386656	 0.064148	0.022403
12.399989	 0.064418	0.022383
12.413322	 0.064590	0.022198
12.426656	 0.064583	0.021914
12.439989	 0.064437	0.021681
12.453322	 0.064173	0.021561
12.466656	 0.063813	0.021512
12.479989	 0.063505	0.021437
12.493322	 0.063418	0.021294
12.506656	 0.063578	0.021180
12.519989	 0.063878	0.021181
12.533322	 0.064157	0.021235
12.546656	 0.064295	0.021243
12.559989	 0.064304	0.021210
12.573322	 0.064296	0.021220
12.586656	 0.064307	0.021284
12.599989	 0.064284	0.021309
12.613322	 0.064219	0.021244
12.626656	 0.064154	0.021130
12.639989	 0.064122	0.021047
12.653322	 0.064181	0.021050
12.666656	 0.064372	0.021107
12.679989	 0.064599	0.021099
12.693322	 0.064711	0.020970
12.706656	 0.064712	0.020851
12.719989	 0.064717	0.020890
12.733322	 0.064752	0.021016
12.746655	 0.064763	0.021003
12.759989	 0.064774	0.020782
12.773322	 0.064847	0.020561
12.786655	 0.064895	0.020506
12.799989	 0.064831	0.020493
12.813322	 0.064756	0.020400
12.826655	 0.064763	0.020352
12.839989	 0.064752	0.020446
12.853322	 0.064628	0.020576
12.866655	 0.064453	0.020673
12.879989	 0.064342	0.020770
12.893322	 0.064347	0.020794
12.906655	 0.064441	0.020633
12.919989	 0.064596	0.020406
12.933322	 0.064790	0.020358
12.946655	 0.064959	0.020517
12.959989	 0.065058	0.020700
12.973322	 0.065105	0.020789
12.986655	 0.065105	0.020803
12.999989	 0.065082	0.020791
13.013322	 0.065150	0.020800
13.026655	 0.065316	0.020868
13.039989	 0.065407	0.020948
13.053322	 0.065328	0.020989
13.066655	 0.065177	0.020983
13.079988	 0.065100	0.020860
13.093322	 0.065175	0.020572
13.106655	 0.065333	0.020260
13.119988	 0.065428	0.020107
13.133322	 0.065431	0.020154
13.146655	 0.065430	0.020321
13.159988	 0.065429	0.020452
13.173322	 0.065339	0.020457
13.186655	 0.065211	0.020382
13.199988	 0.065201	0.020246
13.213322	 0.065350	0.020017
13.226655	 0.065579	0.019762
13.239988	 0.065772	0.019639
13.253322	 0.065836	0.019686
13.266655	 0.065816	0.019761
13.279988	 0.065802	0.019796
13.293322	 0.065721	0.019875
13.306655	 0.065472	0.019977
13.319988	 0.065230	0.019967
13.333322	 0.065324	0.019846
13.346655	 0.065761	0.019807
13.359988	 0.066195	0.020018
13.373322	 0.066404	0.020412
13.386655	 0.066420	0.020770
13.399988	 0.066312	0.020884
13.413321	 0.066176	0.020678
13.426655	 0.066121	0.020327
13.439988	 0.066137	0.020122
13.453321	 0.066155	0.020131
13.466655	 0.066125	0.020200
13.479988	 0.066026	0.020239
13.493321	 0.065912	0.020272
13.506655	 0.065874	0.020330
13.519988	 0.065935	0.020438
13.533321	 0.066024	0.020582
13.546655	 0.066024	0.020651
13.559988	 0.065934	0.020571
13.573321	 0.065907	0.020469
13.586655	 0.066025	0.020475
13.599988	 0.066195	0.020499
13.613321	 0.066293	0.020425
13.626655	 0.066241	0.020329
13.639988	 0.066071	0.020288
13.653321	 0.065944	0.020250
13.666655	 0.066028	0.020177
13.679988	 0.066321	0.020109
13.693321	 0.066604	0.020073
13.706655	 0.066646	0.020081
13.719988	 0.066482	0.020144
13.733321	 0.066325	0.020255
13.746655	 0.066271	0.020352
13.759988	 0.066305	0.020344
13.773321	 0.066467	0.020241
13.786654	 0.066766	0.020133
13.799988	 0.066948	0.020036
13.813321	 0.066766	0.019920
13.826654	 0.066402	0.019819
13.839988	 0.066199	0.019843
13.853321	 0.066238	0.019994
13.866654	 0.066400	0.020063
13.879988	 0.066539	0.019928
13.893321	 0.066594	0.019772
13.906654	 0.066613	0.019781
13.919988	 0.066597	0.019911
13.933321	 0.066523	0.020072
13.946654	 0.066473	0.020236
13.959988	 0.066524	0.020317
13.973321	 0.066656	0.020246
13.986654	 0.066835	0.020118
13.999988	 0.066973	0.020023
14.013321	 0.066916	0.019905
14.026654	 0.066692	0.019728
14.039988	 0.066509	0.019568
14.053321	 0.066452	0.019506
14.066654	 0.066497	0.019566
14.079988	 0.066677	0.019715
14.093321	 0.066938	0.019861
14.106654	 0.067097	0.019908
14.119987	 0.067093	0.019808
14.133321	 0.067048	0.019626
14.146654	 0.067059	0.019482
14.159987	 0.067121	0.019391
14.173321	 0.067164	0.019334
14.186654	 0.067095	0.019347
14.199987	 0.066968	0.019387
14.213321	 0.067004	0.019374
14.226654	 0.067206	0.019354
14.239987	 0.067225	0.019442
14.253321	 0.066993	0.019620
14.266654	 0.066902	0.019696
14.279987	 0.067059	0.019523
14.293321	 0.067148	0.019240
14.306654	 0.067041	0.019102
14.319987	 0.066855	0.019190
14.333321	 0.066712	0.019382
14.346654	 0.066735	0.019472
14.359987	 0.066910	0.019364
14.373321	 0.066973	0.019173
14.386654	 0.066760	0.019037
14.399987	 0.066473	0.019011
14.413321	 0.066406	0.019114
14.426654	 0.066575	0.019275
14.439987	 0.066787	0.019376
14.453321	 0.066908	0.019434
14.466654	 0.066971	0.019525
14.479987	 0.067065	0.019589
14.493320	 0.067221	0.019565
14.506654	 0.067410	0.019561
14.519987	 0.067536	0.019702
14.533320	 0.067508	0.019875
14.546654	 0.067392	0.019887
14.559987	 0.067368	0.019787
14.573320	 0.067476	0.019707
14.586654	 0.067615	0.019610
14.599987	 0.067788	0.019463
14.613320	 0.067996	0.019365
14.626654	 0.068062	0.019391
14.639987	 0.067912	0.019542
14.653320	 0.067751	0.019745
14.666654	 0.067784	0.019824
14.679987	 0.067982	0.019696
14.693320	 0.068198	0.019496
14.706654	 0.068331	0.019358
14.719987	 0.068396	0.019288
14.733320	 0.068440	0.019294
14.746654	 0.068444	0.019387
14.759987	 0.068385	0.019517
14.773320	 0.068266	0.019603
14.786654	 0.068105	0.019585
14.799987	 0.067950	0.019480
14.813320	 0.067819	0.019364
14.826653	 0.067693	0.019320
14.839987	 0.067626	0.019356
14.853320	 0.067689	0.019356
14.866653	 0.067789	0.019233
14.879987	 0.067741	0.019050
14.893320	 0.067564	0.018916
14.906653	 0.067431	0.018877
14.919987	 0.067347	0.018885
14.933320	 0.067225	0.018858
14.946653	 0.067168	0.018789
14.959987	 0.067320	0.018743
14.973320	 0.067592	0.018757
14.986653	 0.067787	0.018793
14.999987	 0.067919	0.018783
15.013320	 0.068116	0.018749
15.026653	 0.068299	0.018745
15.039987	 0.068239	0.018706
15.053320	 0.067965	0.018587
15.066653	 0.067775	0.018517
15.079987	 0.067769	0.018580
15.093320	 0.067777	0.018660
15.106653	 0.067675	0.018654
15.119987	 0.067514	0.018599
15.133320	 0.067410	0.018540
15.146653	 0.067400	0.018464
15.159986	 0.067400	0.018355
15.173320	 0.067315	0.018210
15.186653	 0.067152	0.017943
15.199986	 0.066913	0.017486
15.213320	 0.066583	0.016958
15.226653	 0.066252	0.016518
15.239986	 0.066018	0.016166
15.253320	 0.065839	0.015857
15.266653	 0.065655	0.015619
15.279986	 0.065513	0.015454
15.293320	 0.065454	0.015362
15.306653	 0.065415	0.015379
15.319986	 0.065360	0.015471
15.333320	 0.065363	0.015499
15.346653	 0.065422	0.015399
15.359986	 0.065452	0.015283
15.373320	 0.065467	0.015254
15.386653	 0.065528	0.015304
15.399986	 0.065591	0.015414
15.413320	 0.065557	0.015571
15.426653	 0.065444	0.015684
15.439986	 0.065423	0.015659
15.453320	 0.065665	0.015518
15.466653	 0.066155	0.015402
15.479986	 0.066646	0.015436
15.493320	 0.066868	0.015621
15.506653	 0.066763	0.015861
15.519986	 0.066528	0.016085
15.533319	 0.066459	0.016214
15.546653	 0.066629	0.016215
15.559986	 0.066807	0.016231
15.573319	 0.066835	0.016370
15.586653	 0.066833	0.016548
15.599986	 0.066945	0.016690
15.613319	 0.067189	0.016831
15.626653	 0.067498	0.016992
15.639986	 0.067696	0.017136
15.653319	 0.067608	0.017180
15.666653	 0.067295	0.017094
15.679986	 0.067049	0.016969
15.693319	 0.067078	0.016912
15.706653	 0.067278	0.016929
15.719986	 0.067391	0.016925
15.733319	 0.067343	0.016802
15.746653	 0.067255	0.016608
15.759986	 0.067229	0.016487
15.773319	 0.067263	0.016459
15.786653	 0.067249	0.016412
15.799986	 0.067166	0.016316
15.813319	 0.067214	0.016288
15.826653	 0.067491	0.016396
15.839986	 0.067751	0.016538
15.853319	 0.067790	0.016604
15.866652	 0.067748	0.016629
15.879986	 0.067798	0.016682
15.893319	 0.067866	0.016715
15.906652	 0.067857	0.016640
15.919986	 0.067908	0.016539
15.933319	 0.068063	0.016573
15.946652	 0.068116	0.016735
15.959986	 0.068002	0.016865
15.973319	 0.067877	0.016833
15.986652	 0.067802	0.016691
15.999986	 0.067691	0.016609
16.013319	 0.067555	0.016638
16.026653	 0.067554	0.016689
16.039988	 0.067744	0.016755
16.053322	 0.067959	0.016873
16.066656	 0.068044	0.016932
16.079990	 0.068041	0.016850
16.093325	 0.068071	0.016761
16.106659	 0.068122	0.016818
16.119993	 0.068107	0.016968
16.133327	 0.068020	0.017060
16.146662	 0.067906	0.017060
16.159996	 0.067828	0.017017
16.173330	 0.067894	0.016938
16.186665	 0.068172	0.016817
16.199999	 0.068624	0.016735
16.213333	 0.069132	0.016857
16.226667	 0.069559	0.017258
16.240002	 0.069961	0.017803
16.253336	 0.070649	0.018340
16.266670	 0.072006	0.019126
16.280005	 0.075184	0.021768
16.293339	 0.082936	0.029602
16.306673	 0.096159	0.043797
16.320007	 0.108425	0.057866
16.333342	 0.109841	0.061781
16.346676	 0.098418	0.053616
16.360010	 0.081855	0.041189
16.373344	 0.067752	0.031886
16.386679	 0.057714	0.026805
16.400013	 0.050188	0.024038
16.413347	 0.043923	0.022267
16.426682	 0.038434	0.020987
16.440016	 0.033606	0.019952
16.453350	 0.029473	0.019008
16.466684	 0.025964	0.018082
16.480019	 0.022917	0.017280
16.493353	 0.020256	0.016755
16.506687	 0.018009	0.016411
16.520021	 0.016189	0.016016
16.533356	 0.014719	0.015501
16.546690	 0.013519	0.014950
16.560024	 0.012563	0.014420
16.573359	 0.011760	0.013887
16.586693	 0.010951	0.013323
16.600027	 0.010065	0.012724
16.613361	 0.009182	0.012065
16.626696	 0.008420	0.011344
16.640030	 0.007779	0.010644
16.653364	 0.007149	0.009977
16.666698	 0.006497	0.009231
16.680033	 0.005897	0.008424
16.693367	 0.005342	0.007713
16.706701	 0.004707	0.007088
16.720036	 0.003938	0.006418
16.733370	 0.003115	0.005717
16.746704	 0.002271	0.005048
16.760038	 0.001333	0.004340
16.773373	 0.000387	0.003504
16.786707	 -0.000330	0.002607
16.800041	 -0.000849	0.001789
16.813375	 -0.001471	0.001072
16.826710	 -0.002296	0.000394
16.840044	 -0.003124	-0.000247
16.853378	 -0.003839	-0.000840
16.866713	 -0.004547	-0.001436
16.880047	 -0.005299	-0.002078
16.893381	 -0.005991	-0.002767
16.906715	 -0.006575	-0.003474
16.920050	 -0.007147	-0.004157
16.933384	 -0.007781	-0.004806
16.946718	 -0.008416	-0.005437
16.960052	 -0.008953	-0.006066
16.973387	 -0.009390	-0.006692
16.986721	 -0.009773	-0.007291
17.000055	 -0.010125	-0.007823
17.013390	 -0.010496	-0.008243
17.026724	 -0.010884	-0.008561
17.040058	 -0.011181	-0.008853
17.053392	 -0.011349	-0.009092
17.066727	 -0.011510	-0.009189
17.080061	 -0.011707	-0.009202
17.093395	 -0.011758	-0.009226
17.106730	 -0.011570	-0.009267
17.120064	 -0.011279	-0.009310
17.133398	 -0.011049	-0.009319
17.146732	 -0.010934	-0.009266
17.160067	 -0.010832	-0.009163
17.173401	 -0.010553	-0.008979
17.186735	 -0.010031	-0.008641
17.200069	 -0.009410	-0.008192
17.213404	 -0.008874	-0.007796
17.226738	 -0.008512	-0.007575
17.240072	 -0.008322	-0.007469
17.253407	 -0.008197	-0.007305
17.266741	 -0.007971	-0.006996
17.280075	 -0.007561	-0.006634
17.293409	 -0.007066	-0.006298
17.306744	 -0.006651	-0.005924
17.320078	 -0.006372	-0.005508
17.333412	 -0.006156	-0.005183
17.346746	 -0.005933	-0.005001
17.360081	 -0.005718	-0.004859
17.373415	 -0.005565	-0.004618
17.386749	 -0.005474	-0.004276
17.400084	 -0.005367	-0.003994
17.413418	 -0.005161	-0.003864
17.426752	 -0.004886	-0.003796
17.440086	 -0.004674	-0.003708
17.453421	 -0.004581	-0.003607
17.466755	 -0.004550	-0.003492
17.480089	 -0.004494	-0.003326
17.493423	 -0.004321	-0.003092
17.506758	 -0.004056	-0.002867
17.520092	 -0.003860	-0.002737
17.533426	 -0.003817	-0.002679
17.546761	 -0.003868	-0.002644
17.560095	 -0.003941	-0.002628
17.573429	 -0.003968	-0.002606
17.586763	 -0.003881	-0.002569
17.600098	 -0.003720	-0.002586
17.613432	 -0.003598	-0.002664
17.626766	 -0.003511	-0.002663
17.640100	 -0.003393	-0.002527
17.653435	 -0.003341	-0.002410
17.666769	 -0.003497	-0.002444
17.680103	 -0.003759	-0.002544
17.693438	 -0.003861	-0.002567
17.706772	 -0.003774	-0.002538
17.720106	 -0.003684	-0.002566
17.733440	 -0.003628	-0.002620
17.746775	 -0.003527	-0.002577
17.760109	 -0.003449	-0.002453
17.773443	 -0.003466	-0.002388
17.786777	 -0.003464	-0.002438
17.800112	 -0.003359	-0.002470
17.813446	 -0.003253	-0.002347
17.826780	 -0.003290	-0.002157
17.840115	 -0.003473	-0.002077
17.853449	 -0.003629	-0.002130
17.866783	 -0.003601	-0.002262
17.880117	 -0.003418	-0.002448
17.893452	 -0.003225	-0.002602
17.906786	 -0.003146	-0.002630
17.920120	 -0.003202	-0.002543
17.933455	 -0.003326	-0.002402
17.946789	 -0.003463	-0.002269
17.960123	 -0.003611	-0.002226
17.973457	 -0.003776	-0.002320
17.986792	 -0.003941	-0.002490
18.000126	 -0.004036	-0.002648
18.013460	 -0.003954	-0.002740
18.026794	 -0.003694	-0.002725
18.040129	 -0.003437	-0.002626
18.053463	 -0.003368	-0.002526
18.066797	 -0.003520	-0.002523
18.080132	 -0.003815	-0.002665
18.093466	 -0.004042	-0.002866
18.106800	 -0.003969	-0.002959
18.120134	 -0.003599	-0.002869
18.133469	 -0.003202	-0.002689
18.146803	 -0.003054	-0.002552
18.160137	 -0.003194	-0.002486
18.173471	 -0.003417	-0.002477
18.186806	 -0.003536	-0.002530
18.200140	 -0.003587	-0.002568
18.213474	 -0.003686	-0.002525
18.226809	 -0.003843	-0.002498
18.240143	 -0.003964	-0.002579
18.253477	 -0.003952	-0.002699
18.266811	 -0.003836	-0.002776
18.280146	 -0.003734	-0.002788
18.293480	 -0.003747	-0.002724
18.306814	 -0.003905	-0.002623
18.320148	 -0.004131	-0.002588
18.333483	 -0.004260	-0.002684
18.346817	 -0.004183	-0.002854
18.360151	 -0.003999	-0.002970
18.373486	 -0.003872	-0.003023
18.386820	 -0.003853	-0.003100
18.400154	 -0.003958	-0.003179
18.413488	 -0.004155	-0.003172
18.426823	 -0.004294	-0.003070
18.440157	 -0.004317	-0.002946
18.453491	 -0.004331	-0.002916
18.466825	 -0.004377	-0.003047
18.480160	 -0.004374	-0.003244
18.493494	 -0.004266	-0.003329
18.506828	 -0.004078	-0.003268
18.520163	 -0.003887	-0.003170
18.533497	 -0.003760	-0.003074
18.546831	 -0.003646	-0.002952
18.560165	 -0.003525	-0.002876
18.573500	 -0.003557	-0.002935
18.586834	 -0.003812	-0.003059
18.600168	 -0.004077	-0.003116
18.613503	 -0.004136	-0.003052
18.626837	 -0.004002	-0.002888
18.640171	 -0.003807	-0.002705
18.653505	 -0.003645	-0.002670
18.666840	 -0.003536	-0.002891
18.680174	 -0.003491	-0.003232
18.693508	 -0.003555	-0.003416
18.706842	 -0.003736	-0.003301
18.720177	 -0.003949	-0.002985
18.733511	 -0.004085	-0.002699
18.746845	 -0.004077	-0.002610
18.760180	 -0.003958	-0.002666
18.773514	 -0.003803	-0.002741
18.786848	 -0.003627	-0.002784
18.800182	 -0.003480	-0.002736
18.813517	 -0.003467	-0.002601
18.826851	 -0.003576	-0.002563
18.840185	 -0.003732	-0.002741
18.853519	 -0.003943	-0.003000
18.866854	 -0.004173	-0.003166
18.880188	 -0.004245	-0.003223
18.893522	 -0.004100	-0.003227
18.906857	 -0.003971	-0.003221
18.920191	 -0.004069	-0.003255
18.933525	 -0.004276	-0.003339
18.946859	 -0.004324	-0.003376
18.960194	 -0.004174	-0.003297
18.973528	 -0.004072	-0.003188
18.986862	 -0.004184	-0.003138
19.000196	 -0.004342	-0.003110
19.013531	 -0.004295	-0.003084
19.026865	 -0.004100	-0.003123
19.040199	 -0.004062	-0.003220
19.053534	 -0.004282	-0.003270
19.066868	 -0.004525	-0.003266
19.080202	 -0.004634	-0.003322
19.093536	 -0.004723	-0.003460
19.106871	 -0.004822	-0.003599
19.120205	 -0.004807	-0.003706
19.133539	 -0.004707	-0.003749
19.146873	 -0.004632	-0.003672
19.160208	 -0.004561	-0.003516
19.173542	 -0.004468	-0.003396
19.186876	 -0.004360	-0.003333
19.200211	 -0.004219	-0.003258
19.213545	 -0.004099	-0.003157
19.226879	 -0.004116	-0.003103
19.240213	 -0.004235	-0.003157
19.253548	 -0.004321	-0.003261
19.266882	 -0.004383	-0.003331
19.280216	 -0.004472	-0.003367
19.293550	 -0.004562	-0.003368
19.306885	 -0.004629	-0.003286
19.320219	 -0.004667	-0.003154
19.333553	 -0.004677	-0.003107
19.346888	 -0.004667	-0.003190
19.360222	 -0.004598	-0.003283
19.373556	 -0.004474	-0.003299
19.386890	 -0.004425	-0.003252
19.400225	 -0.004525	-0.003177
19.413559	 -0.004663	-0.003165
19.426893	 -0.004769	-0.003316
19.440228	 -0.004915	-0.003531
19.453562	 -0.005090	-0.003610
19.466896	 -0.005175	-0.003569
19.480230	 -0.005137	-0.003585
19.493565	 -0.005012	-0.003715
19.506899	 -0.004763	-0.003845
19.520233	 -0.004381	-0.003841
19.533567	 -0.004089	-0.003727
19.546902	 -0.004191	-0.003637
19.560236	 -0.004606	-0.003575
19.573570	 -0.004898	-0.003483
19.586905	 -0.004865	-0.003417
19.600239	 -0.004715	-0.003421
19.613573	 -0.004645	-0.003460
19.626907	 -0.004641	-0.003509
19.640242	 -0.004647	-0.003572
19.653576	 -0.004628	-0.003645
19.666910	 -0.004557	-0.003669
19.680244	 -0.004520	-0.003559
19.693579	 -0.004590	-0.003380
19.706913	 -0.004635	-0.003329
19.720247	 -0.004569	-0.003459
19.733582	 -0.004558	-0.003630
19.746916	 -0.004699	-0.003735
19.760250	 -0.004818	-0.003755
19.773584	 -0.004806	-0.003688
19.786919	 -0.004785	-0.003592
19.800253	 -0.004828	-0.003576
19.813587	 -0.004846	-0.003678
19.826921	 -0.004817	-0.003825
19.840256	 -0.004815	-0.003900
19.853590	 -0.004845	-0.003861
19.866924	 -0.004871	-0.003781
19.880259	 -0.004905	-0.003766
19.893593	 -0.004935	-0.003827
19.906927	 -0.004916	-0.003902
19.920261	 -0.004874	-0.003957
19.933596	 -0.004887	-0.003970
19.946930	 -0.004957	-0.003908
19.960264	 -0.005028	-0.003734
19.973598	 -0.005030	-0.003498
19.986933	 -0.004949	-0.003358

*------------------------ End of raw data
Results for Channel	1	=	242.00	nm
Title:	Report Title
Run File:	C:\HPLC\PET 2025\2025.01.13\bm31_40c_pw002.run
--------------
Injection Info
--------------
Method:	C:\METODOS EQUIPO 2 2023-2024\20241201 PET_Calibrado TPA MHET BHET DIMER.mth
Sample:	BM31_40C_pw
Injection Date:	Tue Jan 14 10:37:32 2025
Manual injection
Operator:	Paloma
Instrument:	3
Notes:	
---------
Misc Info
---------
Workstation:	HPLC
Bus Address:	44
Run Time:	0.000	to	20.000	min.
-----------
Recalc Info
-----------
Recalc Method:	C:\METODOS EQUIPO 2 2023-2024\20241201 PET_Calibrado TPA MHET BHET DIMER.mth
Recalc Date:	Tue Jan 14 10:57:39 2025
Operator:	Paloma
Instrument:	3
Notes:	
Sample Rate:	5.000 Hz.
Measurement Type:	1 = Area
Calculation Type:	4 = ExtStd
Normalize Results:	No
------------------------
Peak Info for Channel 1
------------------------
2 Peaks (tR	Timeoffset	RRT	Sepcode	Width	Counts	Result	Name)
7.032	0.069	0.0000	BB	23.20	65206	1.177899	MHET (uM)
9.039	-0.071	0.0000	BB	40.88	10026	0.176490	DIMER (uM)

Results for Channel	2	=	260.00	nm
Title:	Report Title
Run File:	C:\HPLC\PET 2025\2025.01.13\bm31_40c_pw002.run
--------------
Injection Info
--------------
Method:	C:\METODOS EQUIPO 2 2023-2024\20241201 PET_Calibrado TPA MHET BHET DIMER.mth
Sample:	BM31_40C_pw
Injection Date:	Tue Jan 14 10:37:32 2025
Manual injection
Operator:	Paloma
Instrument:	3
Notes:	
---------
Misc Info
---------
Workstation:	HPLC
Bus Address:	44
Run Time:	0.000	to	20.000	min.
-----------
Recalc Info
-----------
Recalc Method:	C:\METODOS EQUIPO 2 2023-2024\20241201 PET_Calibrado TPA MHET BHET DIMER.mth
Recalc Date:	Tue Jan 14 10:57:39 2025
Operator:	Paloma
Instrument:	3
Notes:	
Sample Rate:	5.000 Hz.
Measurement Type:	1 = Area
Calculation Type:	4 = ExtStd
Normalize Results:	No
------------------------
Peak Info for Channel 2
------------------------
35 Peaks (tR	Timeoffset	RRT	Sepcode	Width	Counts	Result	Name)
0.076	0.000	0.0000	BV	5.54	165194	0.000000	
0.224	0.000	0.0000	VV	3.04	224429	0.000000	
0.444	0.000	0.0000	VV	16.28	1056171	0.000000	
0.539	0.000	0.0000	VV	0.00	1205417	0.000000	
0.734	0.000	0.0000	VV	0.00	961255	0.000000	
0.942	0.000	0.0000	VV	0.00	2850646	0.000000	
1.068	0.000	0.0000	VV	0.00	781320	0.000000	
1.168	0.000	0.0000	VV	0.00	1426189	0.000000	
1.259	0.000	0.0000	VV	0.00	2103775	0.000000	
1.447	0.000	0.0000	VP	4.58	6355348	0.000000	
1.668	0.000	0.0000	PV	0.00	586297	0.000000	
1.932	0.000	0.0000	VV	0.00	4096089	0.000000	
2.145	0.000	0.0000	VV	0.00	1245581	0.000000	
2.355	0.000	0.0000	VV	0.00	612896	0.000000	
2.648	0.000	0.0000	VB	0.00	706435	0.000000	
2.765	0.000	0.0000	BB	0.00	37890	0.000000	
2.909	0.000	0.0000	BB	0.00	7532	0.000000	
3.008	-0.116	0.0000	BB	0.00	6507	0.132935	DHBA uM
3.404	0.000	0.0000	BB	2.96	5532	0.000000	
3.505	0.000	0.0000	BB	2.96	10797	0.000000	
3.764	0.000	0.0000	BB	2.32	6694	0.000000	
4.363	0.000	0.0000	BB	2.32	11269	0.000000	
17.592	0.000	0.0000	BV	0.00	364398	0.000000	
17.659	0.000	0.0000	VV	0.00	116363	0.000000	
17.843	0.000	0.0000	VV	0.00	331935	0.000000	
17.959	0.000	0.0000	VV	0.00	158195	0.000000	
18.065	0.000	0.0000	VV	0.00	100953	0.000000	
18.170	0.000	0.0000	VV	0.00	177492	0.000000	
18.322	0.000	0.0000	VV	0.00	99897	0.000000	
18.452	0.000	0.0000	VV	0.00	45615	0.000000	
18.650	0.000	0.0000	VV	0.00	83576	0.000000	
18.749	0.000	0.0000	VV	0.00	33680	0.000000	
18.825	0.000	0.0000	VB	0.00	27424	0.000000	
19.228	0.000	0.0000	BB	0.00	20234	0.000000	
19.705	0.000	0.0000	BB	2.32	9885	0.000000	
