# Supplementary material for: Engineering Escherichia coli for polyethylene terephthalate powder biodegradation via recoding of an outer membrane protein
Source: iScience. 2026 Jan 2;29(2):114621. doi: 10.1016/j.isci.2025.114621 (PMC12860643; doi:10.1016/j.isci.2025.114621)
Supplement: Data S2. Raw HPLC and UHPLC-MS data — (A) Unprocessed HPLC data files supporting Figures 4, S3, S5, Tables 1 and S4. Files are provided in.txt format corresponding to the data extracted with Varian ProStar software (Varian Inc., Palo Alto, California, USA). Each file contains absorbance values (in arbitrary units) recorded over time under the analytical conditions described in STAR Methods. (B) Raw UHPLC-MS files supporting Figure S4. The chromatograms and mass spectrometry data can be analyzed with the software MassLynx V4.1 (Waters) to obtain the mass spectra of the oligomers TET and TETE. Analytical conditions described in STAR Methods. (A and B) The unprocessed HPLC and UHPLC-MS files have been deposited at Zenodo under the identifier https://zenodo.org/records/17578239. [file mmc5.zip › Data S2/A. HPLC/Figure S3/FliDm pPET 40_3.TXT]

File	C:\HPLC\PET 2025\2025.01.13\bm31_40c_pw004.run	Filetype	63
WTOASCII Parameters:	C:\star\WTOASCII.TXT
 2 channels
   Channel	 1	242.00	nm	in AU
   Channel	 2	260.00	nm	in AU
Base rate 5.0000 Hz	Bunch 2	Effective rate 5.00000 Hz.	T = 0.003333 min.
6000 points	from	0.000	to	20.000	minutes
Sampling every 4 point(s)
Printing points from	0.000	to	20.000 min, point 0 to 5999
Channels	1	to	2
0.000000	 0.000000	0.000000
0.013333	 -0.000238	-0.000291
0.026667	 -0.000639	-0.000789
0.040000	 -0.000866	-0.001117
0.053333	 -0.000745	-0.001030
0.066667	 -0.000405	-0.000706
0.080000	 -0.000158	-0.000437
0.093333	 -0.000216	-0.000291
0.106667	 -0.000464	-0.000186
0.120000	 -0.000622	-0.000111
0.133333	 -0.000591	-0.000098
0.146667	 -0.000462	-0.000112
0.160000	 -0.000361	-0.000108
0.173333	 -0.000331	-0.000098
0.186667	 -0.000351	-0.000142
0.200000	 -0.000397	-0.000272
0.213333	 -0.000427	-0.000423
0.226667	 -0.000446	-0.000463
0.240000	 -0.000503	-0.000337
0.253333	 -0.000506	-0.000150
0.266667	 -0.000298	0.000004
0.280000	 0.000070	0.000173
0.293333	 0.000367	0.000384
0.306667	 0.000462	0.000550
0.320000	 0.000445	0.000627
0.333333	 0.000475	0.000699
0.346667	 0.000570	0.000834
0.360000	 0.000562	0.000962
0.373333	 0.000336	0.000998
0.386667	 0.000018	0.000955
0.400000	 -0.000125	0.000921
0.413333	 0.000053	0.000940
0.426667	 0.000398	0.000951
0.440000	 0.000673	0.000896
0.453333	 0.000840	0.000836
0.466666	 0.000890	0.000859
0.480000	 0.000740	0.000904
0.493333	 0.000465	0.000819
0.506666	 0.000264	0.000593
0.520000	 0.000183	0.000414
0.533333	 0.000111	0.000418
0.546666	 -0.000042	0.000486
0.560000	 -0.000218	0.000456
0.573333	 -0.000301	0.000367
0.586666	 -0.000284	0.000326
0.600000	 -0.000179	0.000335
0.613333	 0.000061	0.000342
0.626666	 0.000302	0.000350
0.640000	 0.000297	0.000410
0.653333	 0.000101	0.000533
0.666666	 0.000008	0.000654
0.680000	 0.000109	0.000661
0.693333	 0.000245	0.000540
0.706666	 0.000298	0.000424
0.720000	 0.000297	0.000362
0.733333	 0.000280	0.000249
0.746666	 0.000216	0.000095
0.760000	 0.000112	0.000048
0.773333	 0.000078	0.000128
0.786666	 0.000206	0.000210
0.800000	 0.000369	0.000221
0.813333	 0.000348	0.000189
0.826666	 0.000181	0.000197
0.839999	 0.000068	0.000255
0.853333	 0.000043	0.000264
0.866666	 0.000011	0.000215
0.879999	 -0.000066	0.000254
0.893333	 -0.000178	0.000452
0.906666	 -0.000299	0.000697
0.919999	 -0.000395	0.000810
0.933333	 -0.000433	0.000691
0.946666	 -0.000364	0.000413
0.959999	 -0.000197	0.000170
0.973333	 -0.000059	0.000090
0.986666	 -0.000048	0.000126
0.999999	 -0.000129	0.000153
1.013333	 -0.000218	0.000093
1.026666	 -0.000322	-0.000065
1.039999	 -0.000506	-0.000268
1.053333	 -0.000700	-0.000383
1.066666	 -0.000733	-0.000290
1.079999	 -0.000588	-0.000017
1.093333	 -0.000430	0.000262
1.106666	 -0.000371	0.000414
1.119999	 -0.000400	0.000426
1.133333	 -0.000493	0.000338
1.146666	 -0.000623	0.000229
1.159999	 -0.000712	0.000176
1.173333	 -0.000683	0.000168
1.186666	 -0.000563	0.000144
1.199999	 -0.000485	0.000075
1.213333	 -0.000546	-0.000030
1.226666	 -0.000687	-0.000091
1.239999	 -0.000737	-0.000049
1.253332	 -0.000599	0.000023
1.266666	 -0.000368	0.000061
1.279999	 -0.000199	0.000132
1.293332	 -0.000095	0.000258
1.306666	 0.000057	0.000322
1.319999	 0.000216	0.000292
1.333332	 0.000175	0.000248
1.346666	 -0.000088	0.000236
1.359999	 -0.000346	0.000265
1.373332	 -0.000465	0.000311
1.386666	 -0.000447	0.000361
1.399999	 0.001315	0.001267
1.413332	 0.013655	0.006965
1.426666	 0.053399	0.023041
1.439999	 0.126911	0.047673
1.453332	 0.212810	0.068691
1.466666	 0.278837	0.076219
1.479999	 0.311024	0.071546
1.493332	 0.315439	0.060079
1.506666	 0.302809	0.044147
1.519999	 0.281468	0.024895
1.533332	 0.257573	0.005083
1.546666	 0.235266	-0.011682
1.559999	 0.216601	-0.022837
1.573332	 0.202033	-0.027999
1.586666	 0.190887	-0.028710
1.599999	 0.181623	-0.027152
1.613332	 0.172715	-0.024915
1.626665	 0.163551	-0.022696
1.639999	 0.154319	-0.020706
1.653332	 0.145332	-0.019001
1.666665	 0.136514	-0.017630
1.679999	 0.127363	-0.016833
1.693332	 0.117536	-0.016933
1.706665	 0.107408	-0.017861
1.719999	 0.097681	-0.019063
1.733332	 0.088690	-0.020009
1.746665	 0.080477	-0.020577
1.759999	 0.073023	-0.020868
1.773332	 0.066136	-0.020787
1.786665	 0.059646	-0.020042
1.799999	 0.053689	-0.018574
1.813332	 0.048392	-0.016672
1.826665	 0.043586	-0.014515
1.839999	 0.039108	-0.011986
1.853332	 0.035053	-0.009047
1.866665	 0.031590	-0.005899
1.879999	 0.028683	-0.002799
1.893332	 0.026093	0.000029
1.906665	 0.023657	0.002423
1.919999	 0.021410	0.004259
1.933332	 0.019344	0.005429
1.946665	 0.017264	0.005932
1.959998	 0.015015	0.005914
1.973332	 0.012700	0.005572
1.986665	 0.010619	0.005058
1.999998	 0.008961	0.004425
2.013332	 0.007645	0.003697
2.026665	 0.006539	0.002981
2.039999	 0.005646	0.002426
2.053332	 0.004905	0.002084
2.066665	 0.004164	0.001862
2.079998	 0.003478	0.001614
2.093332	 0.002992	0.001263
2.106665	 0.002617	0.000879
2.119998	 0.002196	0.000610
2.133332	 0.001810	0.000481
2.146665	 0.001610	0.000360
2.159998	 0.001521	0.000163
2.173332	 0.001361	-0.000023
2.186665	 0.001128	-0.000049
2.199998	 0.000917	0.000106
2.213332	 0.000774	0.000292
2.226665	 0.000732	0.000354
2.239998	 0.000786	0.000275
2.253332	 0.000849	0.000146
2.266665	 0.000824	0.000024
2.279998	 0.000699	-0.000091
2.293332	 0.000515	-0.000188
2.306665	 0.000312	-0.000248
2.319998	 0.000177	-0.000257
2.333332	 0.000216	-0.000212
2.346665	 0.000391	-0.000140
2.359998	 0.000486	-0.000099
2.373332	 0.000333	-0.000112
2.386665	 0.000021	-0.000135
2.399998	 -0.000221	-0.000157
2.413332	 -0.000284	-0.000214
2.426665	 -0.000228	-0.000287
2.439998	 -0.000206	-0.000277
2.453331	 -0.000280	-0.000155
2.466665	 -0.000301	-0.000039
2.479998	 -0.000178	-0.000047
2.493331	 -0.000071	-0.000161
2.506665	 -0.000106	-0.000277
2.519998	 -0.000212	-0.000296
2.533331	 -0.000312	-0.000211
2.546665	 -0.000403	-0.000126
2.559998	 -0.000460	-0.000119
2.573331	 -0.000436	-0.000174
2.586665	 -0.000360	-0.000226
2.599998	 -0.000331	-0.000224
2.613331	 -0.000392	-0.000173
2.626665	 -0.000498	-0.000088
2.639998	 -0.000559	0.000010
2.653331	 -0.000515	0.000073
2.666665	 -0.000413	0.000077
2.679998	 -0.000354	0.000059
2.693331	 -0.000378	0.000051
2.706665	 -0.000465	0.000011
2.719998	 -0.000593	-0.000116
2.733331	 -0.000721	-0.000280
2.746665	 -0.000815	-0.000397
2.759998	 -0.000903	-0.000496
2.773331	 -0.001002	-0.000639
2.786664	 -0.001046	-0.000787
2.799998	 -0.001040	-0.000871
2.813331	 -0.001094	-0.000891
2.826664	 -0.001240	-0.000845
2.839998	 -0.001356	-0.000729
2.853331	 -0.001305	-0.000648
2.866664	 -0.001116	-0.000708
2.879998	 -0.000993	-0.000815
2.893331	 -0.001032	-0.000826
2.906664	 -0.001128	-0.000741
2.919998	 -0.001184	-0.000644
2.933331	 -0.001209	-0.000614
2.946664	 -0.001234	-0.000655
2.959998	 -0.001251	-0.000692
2.973331	 -0.001273	-0.000693
2.986664	 -0.001344	-0.000697
2.999998	 -0.001405	-0.000716
3.013331	 -0.001338	-0.000728
3.026664	 -0.001198	-0.000736
3.039998	 -0.001162	-0.000732
3.053331	 -0.001276	-0.000723
3.066664	 -0.001441	-0.000750
3.079998	 -0.001544	-0.000809
3.093331	 -0.001584	-0.000858
3.106664	 -0.001663	-0.000887
3.119998	 -0.001750	-0.000909
3.133331	 -0.001714	-0.000882
3.146664	 -0.001610	-0.000751
3.159997	 -0.001587	-0.000594
3.173331	 -0.001626	-0.000589
3.186664	 -0.001657	-0.000784
3.199997	 -0.001694	-0.001022
3.213331	 -0.001693	-0.001109
3.226664	 -0.001612	-0.001026
3.239997	 -0.001552	-0.000907
3.253331	 -0.001578	-0.000868
3.266664	 -0.001596	-0.000920
3.279997	 -0.001517	-0.000986
3.293331	 -0.001395	-0.000985
3.306664	 -0.001396	-0.000988
3.319997	 -0.001571	-0.001121
3.333331	 -0.001758	-0.001299
3.346664	 -0.001885	-0.001326
3.359997	 -0.002018	-0.001186
3.373331	 -0.002063	-0.000997
3.386664	 -0.001900	-0.000890
3.399997	 -0.001694	-0.000934
3.413331	 -0.001658	-0.001051
3.426664	 -0.001745	-0.001102
3.439997	 -0.001786	-0.001041
3.453331	 -0.001714	-0.000951
3.466664	 -0.001519	-0.000927
3.479997	 -0.001248	-0.000962
3.493330	 -0.001078	-0.000956
3.506664	 -0.001153	-0.000826
3.519997	 -0.001396	-0.000615
3.533330	 -0.001648	-0.000477
3.546664	 -0.001839	-0.000495
3.559997	 -0.001965	-0.000562
3.573330	 -0.001995	-0.000597
3.586664	 -0.001914	-0.000707
3.599997	 -0.001753	-0.000983
3.613330	 -0.001537	-0.001294
3.626664	 -0.001326	-0.001420
3.639997	 -0.001273	-0.001311
3.653330	 -0.001459	-0.001108
3.666664	 -0.001737	-0.000936
3.679997	 -0.001899	-0.000829
3.693330	 -0.001915	-0.000818
3.706664	 -0.001852	-0.000889
3.719997	 -0.001769	-0.000951
3.733330	 -0.001741	-0.000959
3.746664	 -0.001810	-0.000951
3.759997	 -0.001911	-0.000968
3.773330	 -0.001906	-0.001038
3.786664	 -0.001756	-0.001214
3.799997	 -0.001644	-0.001477
3.813330	 -0.001734	-0.001625
3.826663	 -0.001875	-0.001472
3.839997	 -0.001861	-0.001104
3.853330	 -0.001742	-0.000800
3.866663	 -0.001672	-0.000724
3.879997	 -0.001704	-0.000772
3.893330	 -0.001769	-0.000772
3.906663	 -0.001800	-0.000723
3.919997	 -0.001838	-0.000722
3.933330	 -0.001906	-0.000787
3.946663	 -0.001902	-0.000854
3.959997	 -0.001748	-0.000872
3.973330	 -0.001585	-0.000845
3.986663	 -0.001601	-0.000800
3.999997	 -0.001731	-0.000788
4.013330	 -0.001774	-0.000856
4.026663	 -0.001740	-0.000944
4.039997	 -0.001757	-0.000914
4.053330	 -0.001699	-0.000771
4.066663	 -0.001409	-0.000647
4.079997	 -0.001074	-0.000585
4.093330	 -0.001003	-0.000549
4.106663	 -0.001245	-0.000577
4.119997	 -0.001566	-0.000686
4.133330	 -0.001760	-0.000799
4.146663	 -0.001823	-0.000869
4.159997	 -0.001809	-0.000904
4.173330	 -0.001744	-0.000938
4.186663	 -0.001643	-0.001026
4.199996	 -0.001557	-0.001121
4.213330	 -0.001620	-0.001132
4.226663	 -0.001874	-0.001093
4.239996	 -0.002150	-0.001095
4.253330	 -0.002284	-0.001155
4.266663	 -0.002284	-0.001221
4.279996	 -0.002252	-0.001218
4.293330	 -0.002213	-0.001127
4.306663	 -0.002098	-0.001049
4.319996	 -0.001960	-0.001080
4.333330	 -0.001946	-0.001155
4.346663	 -0.002052	-0.001164
4.359996	 -0.002146	-0.001127
4.373330	 -0.002192	-0.001127
4.386663	 -0.002248	-0.001150
4.399996	 -0.002275	-0.001111
4.413330	 -0.002149	-0.000997
4.426663	 -0.001894	-0.000911
4.439996	 -0.001706	-0.000953
4.453330	 -0.001701	-0.001097
4.466663	 -0.001806	-0.001228
4.479996	 -0.001923	-0.001268
4.493330	 -0.002049	-0.001238
4.506663	 -0.002215	-0.001207
4.519996	 -0.002376	-0.001198
4.533329	 -0.002411	-0.001189
4.546663	 -0.002292	-0.001166
4.559996	 -0.002165	-0.001149
4.573329	 -0.002187	-0.001172
4.586663	 -0.002286	-0.001182
4.599996	 -0.002249	-0.001066
4.613329	 -0.002087	-0.000871
4.626663	 -0.001967	-0.000810
4.639996	 -0.001947	-0.000951
4.653329	 -0.002035	-0.001118
4.666663	 -0.002158	-0.001148
4.679996	 -0.002159	-0.001083
4.693329	 -0.002023	-0.001077
4.706663	 -0.001867	-0.001173
4.719996	 -0.001760	-0.001240
4.733329	 -0.001733	-0.001181
4.746663	 -0.001797	-0.001049
4.759996	 -0.001879	-0.000981
4.773329	 -0.001923	-0.001076
4.786663	 -0.001957	-0.001287
4.799996	 -0.002022	-0.001469
4.813329	 -0.002127	-0.001536
4.826663	 -0.002251	-0.001513
4.839996	 -0.002342	-0.001487
4.853329	 -0.002363	-0.001548
4.866663	 -0.002326	-0.001685
4.879996	 -0.002281	-0.001754
4.893329	 -0.002264	-0.001616
4.906662	 -0.002236	-0.001336
4.919996	 -0.002156	-0.001164
4.933329	 -0.002098	-0.001231
4.946662	 -0.002132	-0.001428
4.959996	 -0.002163	-0.001596
4.973329	 -0.002087	-0.001630
4.986662	 -0.001982	-0.001498
4.999996	 -0.001968	-0.001349
5.013329	 -0.002025	-0.001390
5.026662	 -0.002127	-0.001584
5.039996	 -0.002340	-0.001718
5.053329	 -0.002604	-0.001698
5.066662	 -0.002744	-0.001627
5.079996	 -0.002711	-0.001624
5.093329	 -0.002608	-0.001654
5.106662	 -0.002586	-0.001592
5.119996	 -0.002688	-0.001475
5.133329	 -0.002695	-0.001470
5.146662	 -0.002440	-0.001556
5.159996	 -0.002172	-0.001559
5.173329	 -0.002198	-0.001493
5.186662	 -0.002424	-0.001517
5.199996	 -0.002591	-0.001634
5.213329	 -0.002666	-0.001728
5.226662	 -0.002759	-0.001781
5.239995	 -0.002880	-0.001827
5.253329	 -0.002959	-0.001841
5.266662	 -0.002930	-0.001813
5.279995	 -0.002781	-0.001817
5.293329	 -0.002589	-0.001863
5.306662	 -0.002442	-0.001836
5.319995	 -0.002361	-0.001721
5.333329	 -0.002365	-0.001669
5.346662	 -0.002522	-0.001721
5.359995	 -0.002789	-0.001696
5.373329	 -0.002955	-0.001514
5.386662	 -0.002882	-0.001355
5.399995	 -0.002723	-0.001391
5.413329	 -0.002709	-0.001577
5.426662	 -0.002823	-0.001717
5.439995	 -0.002904	-0.001693
5.453329	 -0.002893	-0.001613
5.466662	 -0.002770	-0.001613
5.479995	 -0.002519	-0.001668
5.493329	 -0.002273	-0.001698
5.506662	 -0.002198	-0.001713
5.519995	 -0.002294	-0.001735
5.533329	 -0.002438	-0.001702
5.546662	 -0.002512	-0.001591
5.559995	 -0.002505	-0.001515
5.573328	 -0.002450	-0.001580
5.586662	 -0.002321	-0.001698
5.599995	 -0.002102	-0.001708
5.613328	 -0.001855	-0.001638
5.626662	 -0.001643	-0.001631
5.639995	 -0.001470	-0.001692
5.653328	 -0.001338	-0.001734
5.666662	 -0.001291	-0.001719
5.679995	 -0.001303	-0.001604
5.693328	 -0.001233	-0.001357
5.706662	 -0.000983	-0.001083
5.719995	 -0.000589	-0.000942
5.733328	 -0.000142	-0.000901
5.746662	 0.000289	-0.000772
5.759995	 0.000692	-0.000517
5.773328	 0.001025	-0.000257
5.786662	 0.001252	-0.000041
5.799995	 0.001468	0.000139
5.813328	 0.001752	0.000273
5.826662	 0.002041	0.000406
5.839995	 0.002306	0.000599
5.853328	 0.002616	0.000836
5.866662	 0.003058	0.001109
5.879995	 0.003615	0.001451
5.893328	 0.004105	0.001805
5.906662	 0.004424	0.002060
5.919995	 0.004677	0.002244
5.933328	 0.004926	0.002480
5.946661	 0.005157	0.002782
5.959995	 0.005465	0.003105
5.973328	 0.005914	0.003450
5.986661	 0.006371	0.003765
5.999995	 0.006705	0.003991
6.013328	 0.006947	0.004220
6.026661	 0.007196	0.004497
6.039995	 0.007461	0.004719
6.053328	 0.007664	0.004851
6.066661	 0.007841	0.004955
6.079995	 0.008082	0.005056
6.093328	 0.008257	0.005157
6.106661	 0.008254	0.005299
6.119995	 0.008260	0.005491
6.133328	 0.008478	0.005702
6.146661	 0.008861	0.005925
6.159995	 0.009214	0.006139
6.173328	 0.009404	0.006299
6.186661	 0.009449	0.006395
6.199995	 0.009489	0.006470
6.213328	 0.009575	0.006534
6.226661	 0.009621	0.006574
6.239995	 0.009683	0.006641
6.253328	 0.009924	0.006803
6.266661	 0.010247	0.007045
6.279994	 0.010392	0.007254
6.293328	 0.010373	0.007318
6.306661	 0.010476	0.007276
6.319994	 0.010812	0.007288
6.333328	 0.011188	0.007433
6.346661	 0.011421	0.007644
6.359994	 0.011510	0.007810
6.373328	 0.011529	0.007878
6.386661	 0.011590	0.007897
6.399994	 0.011804	0.007971
6.413328	 0.012146	0.008135
6.426661	 0.012448	0.008313
6.439994	 0.012538	0.008431
6.453328	 0.012414	0.008491
6.466661	 0.012271	0.008521
6.479994	 0.012269	0.008569
6.493328	 0.012382	0.008662
6.506661	 0.012560	0.008758
6.519994	 0.012805	0.008868
6.533328	 0.013094	0.009039
6.546661	 0.013361	0.009214
6.559994	 0.013522	0.009315
6.573328	 0.013565	0.009369
6.586661	 0.013618	0.009432
6.599994	 0.013776	0.009481
6.613328	 0.013957	0.009483
6.626661	 0.014059	0.009482
6.639994	 0.014131	0.009542
6.653327	 0.014243	0.009655
6.666661	 0.014426	0.009806
6.679994	 0.014725	0.010020
6.693327	 0.015047	0.010226
6.706661	 0.015240	0.010264
6.719994	 0.015366	0.010123
6.733327	 0.015588	0.009996
6.746661	 0.015865	0.010076
6.759994	 0.016010	0.010335
6.773327	 0.015999	0.010544
6.786661	 0.016006	0.010605
6.799994	 0.016094	0.010656
6.813327	 0.016178	0.010811
6.826661	 0.016248	0.011028
6.839994	 0.016360	0.011178
6.853327	 0.016529	0.011171
6.866661	 0.016719	0.011066
6.879994	 0.016915	0.010985
6.893327	 0.017152	0.010977
6.906661	 0.017402	0.011070
6.919994	 0.017576	0.011255
6.933327	 0.017642	0.011426
6.946661	 0.017595	0.011478
6.959994	 0.017481	0.011447
6.973327	 0.017453	0.011472
6.986660	 0.017678	0.011642
6.999994	 0.018238	0.011902
7.013327	 0.019023	0.012108
7.026660	 0.019735	0.012214
7.039994	 0.020167	0.012334
7.053327	 0.020336	0.012502
7.066660	 0.020306	0.012618
7.079994	 0.020147	0.012630
7.093327	 0.019971	0.012543
7.106660	 0.019765	0.012385
7.119994	 0.019434	0.012243
7.133327	 0.019095	0.012224
7.146660	 0.018990	0.012349
7.159994	 0.019146	0.012523
7.173327	 0.019429	0.012644
7.186660	 0.019732	0.012714
7.199994	 0.020003	0.012811
7.213327	 0.020282	0.012941
7.226660	 0.020586	0.013034
7.239994	 0.020817	0.013086
7.253327	 0.020957	0.013185
7.266660	 0.021059	0.013340
7.279994	 0.021096	0.013465
7.293327	 0.021102	0.013559
7.306660	 0.021232	0.013686
7.319993	 0.021541	0.013824
7.333327	 0.021937	0.013936
7.346660	 0.022324	0.014021
7.359993	 0.022606	0.014066
7.373327	 0.022721	0.014081
7.386660	 0.022738	0.014143
7.399993	 0.022779	0.014291
7.413327	 0.022942	0.014443
7.426660	 0.023291	0.014522
7.439993	 0.023722	0.014571
7.453327	 0.023983	0.014636
7.466660	 0.024034	0.014674
7.479993	 0.024024	0.014674
7.493327	 0.023964	0.014696
7.506660	 0.023848	0.014739
7.519993	 0.023881	0.014758
7.533327	 0.024185	0.014818
7.546660	 0.024529	0.014986
7.559993	 0.024676	0.015173
7.573327	 0.024750	0.015288
7.586660	 0.024964	0.015330
7.599993	 0.025244	0.015298
7.613327	 0.025432	0.015230
7.626660	 0.025548	0.015248
7.639993	 0.025671	0.015402
7.653327	 0.025830	0.015568
7.666660	 0.026050	0.015600
7.679993	 0.026301	0.015548
7.693326	 0.026485	0.015622
7.706660	 0.026535	0.015861
7.719993	 0.026455	0.016045
7.733326	 0.026316	0.016024
7.746660	 0.026273	0.015899
7.759993	 0.026405	0.015823
7.773326	 0.026604	0.015826
7.786660	 0.026759	0.015925
7.799993	 0.026921	0.016160
7.813326	 0.027204	0.016430
7.826660	 0.027625	0.016558
7.839993	 0.028049	0.016572
7.853326	 0.028332	0.016646
7.866660	 0.028480	0.016763
7.879993	 0.028507	0.016784
7.893326	 0.028392	0.016762
7.906660	 0.028292	0.016809
7.919993	 0.028373	0.016850
7.933326	 0.028548	0.016805
7.946660	 0.028702	0.016784
7.959993	 0.028868	0.016885
7.973326	 0.029110	0.017093
7.986660	 0.029477	0.017379
7.999993	 0.029965	0.017656
8.013327	 0.030500	0.017784
8.026660	 0.031016	0.017758
8.039993	 0.031463	0.017757
8.053327	 0.031797	0.017894
8.066660	 0.031977	0.018054
8.079993	 0.031940	0.018083
8.093327	 0.031689	0.018004
8.106660	 0.031378	0.017925
8.119993	 0.031178	0.017865
8.133327	 0.031113	0.017811
8.146660	 0.031141	0.017796
8.159993	 0.031254	0.017847
8.173326	 0.031456	0.017927
8.186660	 0.031680	0.018006
8.199993	 0.031772	0.018095
8.213326	 0.031692	0.018154
8.226660	 0.031595	0.018132
8.239993	 0.031648	0.018099
8.253326	 0.031889	0.018177
8.266660	 0.032273	0.018351
8.279993	 0.032666	0.018487
8.293326	 0.032880	0.018555
8.306660	 0.032895	0.018663
8.319993	 0.032939	0.018811
8.333326	 0.033153	0.018912
8.346660	 0.033329	0.018959
8.359993	 0.033311	0.018945
8.373326	 0.033337	0.018857
8.386660	 0.033637	0.018786
8.399993	 0.034051	0.018822
8.413326	 0.034297	0.018929
8.426660	 0.034318	0.018983
8.439993	 0.034217	0.018919
8.453326	 0.034147	0.018778
8.466660	 0.034199	0.018681
8.479993	 0.034285	0.018742
8.493326	 0.034305	0.018930
8.506660	 0.034300	0.019065
8.519993	 0.034356	0.019038
8.533326	 0.034499	0.018919
8.546659	 0.034679	0.018816
8.559993	 0.034810	0.018787
8.573326	 0.034854	0.018845
8.586659	 0.034894	0.018949
8.599993	 0.035087	0.019024
8.613326	 0.035416	0.019033
8.626659	 0.035692	0.019041
8.639993	 0.035818	0.019112
8.653326	 0.035832	0.019215
8.666659	 0.035768	0.019332
8.679993	 0.035665	0.019545
8.693326	 0.035657	0.019855
8.706659	 0.035879	0.020105
8.719993	 0.036274	0.020238
8.733326	 0.036699	0.020403
8.746659	 0.037158	0.020661
8.759993	 0.037637	0.020853
8.773326	 0.037939	0.020888
8.786659	 0.037984	0.020888
8.799993	 0.037982	0.020948
8.813326	 0.038126	0.020992
8.826659	 0.038372	0.020965
8.839993	 0.038580	0.020921
8.853326	 0.038661	0.020934
8.866659	 0.038665	0.021015
8.879992	 0.038727	0.021124
8.893326	 0.038832	0.021242
8.906659	 0.038837	0.021341
8.919992	 0.038757	0.021372
8.933326	 0.038750	0.021358
8.946659	 0.038934	0.021372
8.959992	 0.039339	0.021430
8.973326	 0.039867	0.021505
8.986659	 0.040334	0.021616
8.999992	 0.040618	0.021800
9.013326	 0.040729	0.021984
9.026659	 0.040828	0.022067
9.039992	 0.041036	0.022120
9.053326	 0.041256	0.022277
9.066659	 0.041428	0.022481
9.079992	 0.041611	0.022624
9.093326	 0.041698	0.022750
9.106659	 0.041611	0.022859
9.119992	 0.041606	0.022856
9.133326	 0.041769	0.022782
9.146659	 0.041801	0.022744
9.159992	 0.041614	0.022696
9.173326	 0.041484	0.022579
9.186659	 0.041529	0.022470
9.199992	 0.041629	0.022423
9.213326	 0.041746	0.022422
9.226659	 0.041934	0.022516
9.239992	 0.042175	0.022742
9.253325	 0.042472	0.022982
9.266659	 0.042848	0.023085
9.279992	 0.043140	0.023081
9.293325	 0.043161	0.023111
9.306659	 0.043015	0.023210
9.319992	 0.042907	0.023308
9.333325	 0.042883	0.023339
9.346659	 0.042918	0.023309
9.359992	 0.043029	0.023268
9.373325	 0.043169	0.023231
9.386659	 0.043208	0.023154
9.399992	 0.043139	0.023020
9.413325	 0.043136	0.022894
9.426659	 0.043340	0.022869
9.439992	 0.043657	0.022944
9.453325	 0.043804	0.023050
9.466659	 0.043667	0.023154
9.479992	 0.043509	0.023264
9.493325	 0.043607	0.023381
9.506659	 0.043886	0.023469
9.519992	 0.044155	0.023501
9.533325	 0.044369	0.023545
9.546659	 0.044500	0.023711
9.559992	 0.044555	0.023993
9.573325	 0.044659	0.024257
9.586658	 0.044914	0.024373
9.599992	 0.045265	0.024341
9.613325	 0.045563	0.024253
9.626658	 0.045701	0.024159
9.639992	 0.045706	0.024093
9.653325	 0.045738	0.024138
9.666658	 0.045959	0.024311
9.679992	 0.046384	0.024493
9.693325	 0.046821	0.024592
9.706658	 0.047090	0.024660
9.719992	 0.047232	0.024761
9.733325	 0.047336	0.024845
9.746658	 0.047405	0.024824
9.759992	 0.047447	0.024716
9.773325	 0.047410	0.024562
9.786658	 0.047215	0.024358
9.799992	 0.046966	0.024158
9.813325	 0.046896	0.024068
9.826658	 0.047037	0.024097
9.839992	 0.047167	0.024163
9.853325	 0.047150	0.024219
9.866658	 0.047112	0.024258
9.879992	 0.047171	0.024307
9.893325	 0.047268	0.024400
9.906658	 0.047314	0.024482
9.919991	 0.047319	0.024469
9.933325	 0.047326	0.024378
9.946658	 0.047359	0.024271
9.959991	 0.047418	0.024204
9.973325	 0.047511	0.024213
9.986658	 0.047653	0.024257
9.999991	 0.047774	0.024315
10.013325	 0.047821	0.024421
10.026658	 0.047897	0.024561
10.039991	 0.048052	0.024649
10.053325	 0.048148	0.024652
10.066658	 0.048096	0.024658
10.079991	 0.048082	0.024743
10.093325	 0.048362	0.024857
10.106658	 0.048911	0.024912
10.119991	 0.049471	0.024912
10.133325	 0.049821	0.024939
10.146658	 0.049836	0.025045
10.159991	 0.049606	0.025215
10.173325	 0.049472	0.025451
10.186658	 0.049659	0.025781
10.199991	 0.050014	0.026150
10.213325	 0.050287	0.026436
10.226658	 0.050476	0.026593
10.239991	 0.050684	0.026654
10.253325	 0.050840	0.026611
10.266658	 0.050791	0.026420
10.279991	 0.050536	0.026132
10.293324	 0.050279	0.025879
10.306658	 0.050277	0.025696
10.319991	 0.050579	0.025544
10.333324	 0.050926	0.025459
10.346658	 0.051069	0.025514
10.359991	 0.051063	0.025628
10.373324	 0.051043	0.025634
10.386658	 0.051016	0.025536
10.399991	 0.051059	0.025479
10.413324	 0.051296	0.025512
10.426658	 0.051650	0.025591
10.439991	 0.051933	0.025661
10.453324	 0.052018	0.025636
10.466658	 0.051873	0.025519
10.479991	 0.051612	0.025465
10.493324	 0.051425	0.025538
10.506658	 0.051459	0.025617
10.519991	 0.051779	0.025633
10.533324	 0.052296	0.025640
10.546658	 0.052727	0.025694
10.559991	 0.052919	0.025817
10.573324	 0.053041	0.025979
10.586658	 0.053204	0.026080
10.599991	 0.053329	0.026068
10.613324	 0.053443	0.026021
10.626657	 0.053646	0.026024
10.639991	 0.053957	0.026062
10.653324	 0.054296	0.026045
10.666657	 0.054476	0.025945
10.679991	 0.054376	0.025904
10.693324	 0.054164	0.026053
10.706657	 0.054083	0.026298
10.719991	 0.054020	0.026381
10.733324	 0.053750	0.026165
10.746657	 0.053446	0.025849
10.759991	 0.053437	0.025742
10.773324	 0.053653	0.025851
10.786657	 0.053791	0.025956
10.799991	 0.053845	0.025974
10.813324	 0.053977	0.025970
10.826657	 0.054118	0.025992
10.839991	 0.054163	0.026068
10.853324	 0.054233	0.026204
10.866657	 0.054346	0.026285
10.879991	 0.054307	0.026157
10.893324	 0.054072	0.025806
10.906657	 0.053845	0.025391
10.919991	 0.053831	0.025117
10.933324	 0.054012	0.025055
10.946657	 0.054121	0.025082
10.959991	 0.053964	0.025062
10.973324	 0.053741	0.025006
10.986657	 0.053743	0.024987
10.999990	 0.053938	0.024999
11.013324	 0.054171	0.024960
11.026657	 0.054434	0.024816
11.039990	 0.054709	0.024677
11.053324	 0.054902	0.024691
11.066657	 0.054970	0.024782
11.079990	 0.054910	0.024770
11.093324	 0.054746	0.024665
11.106657	 0.054609	0.024569
11.119990	 0.054629	0.024481
11.133324	 0.054764	0.024364
11.146657	 0.054896	0.024258
11.159990	 0.055012	0.024215
11.173324	 0.055136	0.024215
11.186657	 0.055232	0.024195
11.199990	 0.055298	0.024170
11.213324	 0.055381	0.024206
11.226657	 0.055465	0.024243
11.239990	 0.055482	0.024188
11.253324	 0.055361	0.024111
11.266657	 0.055155	0.024097
11.279990	 0.055040	0.024107
11.293324	 0.055046	0.024137
11.306657	 0.055079	0.024239
11.319990	 0.055212	0.024369
11.333323	 0.055519	0.024431
11.346657	 0.055868	0.024428
11.359990	 0.056181	0.024485
11.373323	 0.056463	0.024650
11.386657	 0.056589	0.024776
11.399990	 0.056469	0.024725
11.413323	 0.056285	0.024545
11.426657	 0.056253	0.024298
11.439990	 0.056328	0.023957
11.453323	 0.056376	0.023575
11.466657	 0.056408	0.023346
11.479990	 0.056472	0.023375
11.493323	 0.056516	0.023514
11.506657	 0.056500	0.023539
11.519990	 0.056465	0.023421
11.533323	 0.056464	0.023326
11.546657	 0.056510	0.023347
11.559990	 0.056567	0.023379
11.573323	 0.056619	0.023331
11.586657	 0.056666	0.023215
11.599990	 0.056630	0.023020
11.613323	 0.056471	0.022766
11.626657	 0.056376	0.022575
11.639990	 0.056551	0.022519
11.653323	 0.056874	0.022528
11.666656	 0.057087	0.022524
11.679990	 0.057153	0.022516
11.693323	 0.057164	0.022500
11.706656	 0.057122	0.022455
11.719990	 0.057007	0.022410
11.733323	 0.056887	0.022370
11.746656	 0.056858	0.022268
11.759990	 0.056921	0.022125
11.773323	 0.057004	0.022088
11.786656	 0.057179	0.022230
11.799990	 0.057798	0.022488
11.813323	 0.059152	0.022857
11.826656	 0.060959	0.023354
11.839990	 0.062439	0.023791
11.853323	 0.062935	0.023890
11.866656	 0.062355	0.023618
11.879990	 0.061122	0.023154
11.893323	 0.059835	0.022628
11.906656	 0.058905	0.022167
11.919990	 0.058431	0.021962
11.933323	 0.058272	0.021994
11.946656	 0.058222	0.022014
11.959990	 0.058177	0.021916
11.973323	 0.058097	0.021814
11.986656	 0.057975	0.021755
11.999990	 0.057921	0.021688
12.013323	 0.058061	0.021634
12.026656	 0.058353	0.021670
12.039989	 0.058685	0.021805
12.053323	 0.058954	0.021957
12.066656	 0.059118	0.022029
12.079989	 0.059305	0.021999
12.093323	 0.059646	0.021951
12.106656	 0.060011	0.021954
12.119989	 0.060164	0.021986
12.133323	 0.060125	0.022074
12.146656	 0.060137	0.022254
12.159989	 0.060287	0.022414
12.173323	 0.060402	0.022465
12.186656	 0.060419	0.022470
12.199989	 0.060511	0.022448
12.213323	 0.060651	0.022319
12.226656	 0.060585	0.022049
12.239989	 0.060323	0.021729
12.253323	 0.060124	0.021477
12.266656	 0.060086	0.021286
12.279989	 0.060122	0.021102
12.293323	 0.060190	0.020949
12.306656	 0.060312	0.020813
12.319989	 0.060429	0.020643
12.333323	 0.060432	0.020523
12.346656	 0.060322	0.020532
12.359989	 0.060252	0.020587
12.373322	 0.060374	0.020625
12.386656	 0.060664	0.020642
12.399989	 0.060956	0.020554
12.413322	 0.061128	0.020356
12.426656	 0.061181	0.020187
12.439989	 0.061164	0.020077
12.453322	 0.061089	0.019967
12.466656	 0.060953	0.019861
12.479989	 0.060768	0.019799
12.493322	 0.060517	0.019834
12.506656	 0.060230	0.019938
12.519989	 0.060076	0.019928
12.533322	 0.060162	0.019692
12.546656	 0.060368	0.019358
12.559989	 0.060535	0.019142
12.573322	 0.060622	0.019140
12.586656	 0.060668	0.019259
12.599989	 0.060715	0.019318
12.613322	 0.060792	0.019259
12.626656	 0.060940	0.019212
12.639989	 0.061171	0.019329
12.653322	 0.061419	0.019557
12.666656	 0.061595	0.019690
12.679989	 0.061666	0.019617
12.693322	 0.061684	0.019401
12.706656	 0.061742	0.019156
12.719989	 0.061810	0.018987
12.733322	 0.061725	0.018937
12.746655	 0.061462	0.018949
12.759989	 0.061218	0.018948
12.773322	 0.061155	0.018932
12.786655	 0.061218	0.018886
12.799989	 0.061213	0.018746
12.813322	 0.061034	0.018561
12.826655	 0.060823	0.018445
12.839989	 0.060745	0.018405
12.853322	 0.060708	0.018395
12.866655	 0.060638	0.018431
12.879989	 0.060709	0.018499
12.893322	 0.060943	0.018530
12.906655	 0.061094	0.018484
12.919989	 0.061078	0.018379
12.933322	 0.061024	0.018259
12.946655	 0.061015	0.018194
12.959989	 0.061059	0.018197
12.973322	 0.061134	0.018163
12.986655	 0.061114	0.018047
12.999989	 0.060934	0.017954
13.013322	 0.060772	0.017963
13.026655	 0.060767	0.018037
13.039989	 0.060800	0.018108
13.053322	 0.060798	0.018075
13.066655	 0.060874	0.017911
13.079988	 0.061021	0.017780
13.093322	 0.061055	0.017815
13.106655	 0.060917	0.017908
13.119988	 0.060763	0.017921
13.133322	 0.060774	0.017879
13.146655	 0.060937	0.017875
13.159988	 0.061081	0.017961
13.173322	 0.061130	0.018078
13.186655	 0.061148	0.018075
13.199988	 0.061209	0.017903
13.213322	 0.061352	0.017699
13.226655	 0.061509	0.017561
13.239988	 0.061545	0.017481
13.253322	 0.061490	0.017468
13.266655	 0.061481	0.017541
13.279988	 0.061533	0.017666
13.293322	 0.061561	0.017748
13.306655	 0.061558	0.017691
13.319988	 0.061577	0.017504
13.333322	 0.061567	0.017289
13.346655	 0.061444	0.017111
13.359988	 0.061304	0.016985
13.373322	 0.061276	0.016905
13.386655	 0.061285	0.016832
13.399988	 0.061192	0.016792
13.413321	 0.060996	0.016871
13.426655	 0.060793	0.017069
13.439988	 0.060733	0.017277
13.453321	 0.060905	0.017380
13.466655	 0.061185	0.017336
13.479988	 0.061347	0.017243
13.493321	 0.061363	0.017234
13.506655	 0.061385	0.017284
13.519988	 0.061450	0.017270
13.533321	 0.061463	0.017157
13.546655	 0.061367	0.017021
13.559988	 0.061207	0.016919
13.573321	 0.061052	0.016820
13.586655	 0.060913	0.016722
13.599988	 0.060879	0.016698
13.613321	 0.061061	0.016757
13.626655	 0.061279	0.016782
13.639988	 0.061312	0.016691
13.653321	 0.061348	0.016577
13.666655	 0.061602	0.016595
13.679988	 0.061849	0.016744
13.693321	 0.061811	0.016871
13.706655	 0.061539	0.016910
13.719988	 0.061260	0.016948
13.733321	 0.061208	0.017016
13.746655	 0.061452	0.017036
13.759988	 0.061764	0.016994
13.773321	 0.061863	0.016959
13.786654	 0.061746	0.016946
13.799988	 0.061620	0.016902
13.813321	 0.061623	0.016794
13.826654	 0.061737	0.016657
13.839988	 0.061813	0.016573
13.853321	 0.061711	0.016566
13.866654	 0.061475	0.016569
13.879988	 0.061258	0.016499
13.893321	 0.061143	0.016333
13.906654	 0.061168	0.016125
13.919988	 0.061348	0.015976
13.933321	 0.061583	0.015979
13.946654	 0.061711	0.016132
13.959988	 0.061701	0.016313
13.973321	 0.061653	0.016360
13.986654	 0.061678	0.016219
13.999988	 0.061795	0.016027
14.013321	 0.061903	0.016006
14.026654	 0.061921	0.016213
14.039988	 0.061865	0.016491
14.053321	 0.061865	0.016690
14.066654	 0.062059	0.016777
14.079988	 0.062359	0.016795
14.093321	 0.062515	0.016810
14.106654	 0.062381	0.016830
14.119987	 0.062066	0.016791
14.133321	 0.061849	0.016653
14.146654	 0.061906	0.016473
14.159987	 0.062121	0.016346
14.173321	 0.062220	0.016296
14.186654	 0.062145	0.016252
14.199987	 0.062106	0.016153
14.213321	 0.062169	0.016068
14.226654	 0.062192	0.016106
14.239987	 0.062148	0.016213
14.253321	 0.062158	0.016248
14.266654	 0.062256	0.016202
14.279987	 0.062357	0.016114
14.293321	 0.062359	0.015950
14.306654	 0.062202	0.015770
14.319987	 0.061976	0.015725
14.333321	 0.061968	0.015795
14.346654	 0.062371	0.015858
14.359987	 0.062966	0.015904
14.373321	 0.063322	0.015959
14.386654	 0.063272	0.015933
14.399987	 0.062921	0.015765
14.413321	 0.062370	0.015615
14.426654	 0.061830	0.015660
14.439987	 0.061641	0.015804
14.453321	 0.061875	0.015856
14.466654	 0.062231	0.015846
14.479987	 0.062447	0.015893
14.493320	 0.062535	0.015970
14.506654	 0.062622	0.015983
14.519987	 0.062713	0.015915
14.533320	 0.062694	0.015818
14.546654	 0.062499	0.015769
14.559987	 0.062183	0.015807
14.573320	 0.061909	0.015899
14.586654	 0.061820	0.015957
14.599987	 0.061898	0.015909
14.613320	 0.062034	0.015766
14.626654	 0.062220	0.015606
14.639987	 0.062470	0.015498
14.653320	 0.062603	0.015472
14.666654	 0.062449	0.015528
14.679987	 0.062193	0.015612
14.693320	 0.062160	0.015621
14.706654	 0.062356	0.015496
14.719987	 0.062521	0.015333
14.733320	 0.062575	0.015281
14.746654	 0.062651	0.015351
14.759987	 0.062784	0.015491
14.773320	 0.062904	0.015668
14.786654	 0.063010	0.015764
14.799987	 0.063065	0.015672
14.813320	 0.062997	0.015506
14.826653	 0.062917	0.015463
14.839987	 0.062926	0.015516
14.853320	 0.062860	0.015491
14.866653	 0.062584	0.015335
14.879987	 0.062306	0.015151
14.893320	 0.062280	0.015081
14.906653	 0.062391	0.015163
14.919987	 0.062365	0.015300
14.933320	 0.062204	0.015372
14.946653	 0.062143	0.015315
14.959987	 0.062263	0.015172
14.973320	 0.062341	0.015084
14.986653	 0.062247	0.015098
14.999987	 0.062186	0.015092
15.013320	 0.062286	0.014973
15.026653	 0.062422	0.014810
15.039987	 0.062489	0.014747
15.053320	 0.062491	0.014794
15.066653	 0.062449	0.014841
15.079987	 0.062432	0.014823
15.093320	 0.062511	0.014747
15.106653	 0.062668	0.014692
15.119987	 0.062808	0.014804
15.133320	 0.062864	0.015022
15.146653	 0.062827	0.015080
15.159986	 0.062670	0.014939
15.173320	 0.062418	0.014796
15.186653	 0.062163	0.014664
15.199986	 0.061943	0.014378
15.213320	 0.061708	0.013925
15.226653	 0.061444	0.013536
15.239986	 0.061187	0.013368
15.253320	 0.060926	0.013258
15.266653	 0.060624	0.013007
15.279986	 0.060339	0.012654
15.293320	 0.060209	0.012300
15.306653	 0.060246	0.011992
15.319986	 0.060304	0.011749
15.333320	 0.060269	0.011552
15.346653	 0.060170	0.011420
15.359986	 0.060059	0.011388
15.373320	 0.059945	0.011397
15.386653	 0.059847	0.011375
15.399986	 0.059852	0.011346
15.413320	 0.060023	0.011367
15.426653	 0.060275	0.011451
15.439986	 0.060454	0.011563
15.453320	 0.060539	0.011668
15.466653	 0.060654	0.011755
15.479986	 0.060867	0.011858
15.493320	 0.061070	0.012043
15.506653	 0.061217	0.012288
15.519986	 0.061390	0.012495
15.533319	 0.061487	0.012608
15.546653	 0.061330	0.012625
15.559986	 0.061081	0.012565
15.573319	 0.061012	0.012487
15.586653	 0.061068	0.012466
15.599986	 0.061099	0.012531
15.613319	 0.061192	0.012643
15.626653	 0.061502	0.012812
15.639986	 0.061973	0.013070
15.653319	 0.062350	0.013334
15.666653	 0.062421	0.013440
15.679986	 0.062219	0.013366
15.693319	 0.061961	0.013264
15.706653	 0.061777	0.013299
15.719986	 0.061656	0.013481
15.733319	 0.061600	0.013643
15.746653	 0.061630	0.013617
15.759986	 0.061704	0.013438
15.773319	 0.061792	0.013297
15.786653	 0.061929	0.013281
15.799986	 0.062084	0.013250
15.813319	 0.062133	0.013066
15.826653	 0.062036	0.012796
15.839986	 0.061902	0.012600
15.853319	 0.061832	0.012580
15.866652	 0.061798	0.012723
15.879986	 0.061745	0.012920
15.893319	 0.061720	0.013057
15.906652	 0.061815	0.013100
15.919986	 0.062001	0.013101
15.933319	 0.062167	0.013110
15.946652	 0.062255	0.013115
15.959986	 0.062289	0.013090
15.973319	 0.062309	0.013028
15.986652	 0.062362	0.012943
15.999986	 0.062452	0.012886
16.013319	 0.062498	0.012901
16.026653	 0.062421	0.012965
16.039988	 0.062212	0.012984
16.053322	 0.061921	0.012898
16.066656	 0.061671	0.012753
16.079990	 0.061586	0.012641
16.093325	 0.061639	0.012589
16.106659	 0.061734	0.012598
16.119993	 0.061852	0.012667
16.133327	 0.061962	0.012751
16.146662	 0.061983	0.012813
16.159996	 0.061973	0.012854
16.173330	 0.062119	0.012876
16.186665	 0.062370	0.012867
16.199999	 0.062522	0.012819
16.213333	 0.062623	0.012773
16.226667	 0.062845	0.012784
16.240002	 0.063126	0.012869
16.253336	 0.063391	0.013066
16.266670	 0.063780	0.013416
16.280005	 0.064445	0.013908
16.293339	 0.065469	0.014559
16.306673	 0.067463	0.015985
16.320007	 0.072715	0.020604
16.333342	 0.083866	0.031566
16.346676	 0.098228	0.046939
16.360010	 0.106176	0.057354
16.373344	 0.100610	0.055308
16.386679	 0.085284	0.044109
16.400013	 0.069311	0.032655
16.413347	 0.057458	0.025510
16.426682	 0.049013	0.021771
16.440016	 0.042098	0.019470
16.453350	 0.035946	0.017727
16.466684	 0.030591	0.016376
16.480019	 0.026161	0.015391
16.493353	 0.022475	0.014637
16.506687	 0.019210	0.013933
16.520021	 0.016345	0.013219
16.533356	 0.013986	0.012504
16.546690	 0.012002	0.011821
16.560024	 0.010291	0.011256
16.573359	 0.008907	0.010857
16.586693	 0.007817	0.010585
16.600027	 0.006965	0.010363
16.613361	 0.006326	0.010063
16.626696	 0.005764	0.009586
16.640030	 0.005116	0.009015
16.653364	 0.004353	0.008484
16.666698	 0.003567	0.007969
16.680033	 0.002894	0.007404
16.693367	 0.002403	0.006813
16.706701	 0.001971	0.006175
16.720036	 0.001392	0.005452
16.733370	 0.000636	0.004730
16.746704	 -0.000144	0.004106
16.760038	 -0.000794	0.003519
16.773373	 -0.001392	0.002845
16.786707	 -0.002114	0.002045
16.800041	 -0.002933	0.001204
16.813375	 -0.003749	0.000428
16.826710	 -0.004593	-0.000267
16.840044	 -0.005460	-0.000945
16.853378	 -0.006248	-0.001641
16.866713	 -0.006970	-0.002319
16.880047	 -0.007722	-0.002983
16.893381	 -0.008517	-0.003750
16.906715	 -0.009310	-0.004653
16.920050	 -0.010081	-0.005562
16.933384	 -0.010798	-0.006392
16.946718	 -0.011354	-0.007149
16.960052	 -0.011758	-0.007811
16.973387	 -0.012249	-0.008376
16.986721	 -0.012938	-0.008934
17.000055	 -0.013653	-0.009548
17.013390	 -0.014241	-0.010140
17.026724	 -0.014708	-0.010603
17.040058	 -0.015052	-0.010999
17.053392	 -0.015259	-0.011498
17.066727	 -0.015426	-0.012070
17.080061	 -0.015684	-0.012496
17.093395	 -0.016008	-0.012700
17.106730	 -0.016242	-0.012802
17.120064	 -0.016282	-0.012896
17.133398	 -0.016163	-0.012991
17.146732	 -0.015983	-0.013069
17.160067	 -0.015805	-0.013085
17.173401	 -0.015605	-0.012970
17.186735	 -0.015332	-0.012710
17.200069	 -0.015027	-0.012419
17.213404	 -0.014777	-0.012196
17.226738	 -0.014541	-0.012007
17.240072	 -0.014195	-0.011767
17.253407	 -0.013748	-0.011406
17.266741	 -0.013307	-0.010907
17.280075	 -0.012893	-0.010377
17.293409	 -0.012482	-0.009968
17.306744	 -0.012055	-0.009699
17.320078	 -0.011633	-0.009463
17.333412	 -0.011339	-0.009142
17.346746	 -0.011239	-0.008742
17.360081	 -0.011160	-0.008444
17.373415	 -0.010958	-0.008408
17.386749	 -0.010743	-0.008471
17.400084	 -0.010594	-0.008318
17.413418	 -0.010394	-0.007929
17.426752	 -0.010098	-0.007552
17.440086	 -0.009825	-0.007350
17.453421	 -0.009605	-0.007276
17.466755	 -0.009341	-0.007180
17.480089	 -0.009001	-0.006949
17.493423	 -0.008710	-0.006651
17.506758	 -0.008615	-0.006481
17.520092	 -0.008721	-0.006490
17.533426	 -0.008896	-0.006527
17.546761	 -0.009009	-0.006500
17.560095	 -0.009014	-0.006467
17.573429	 -0.008891	-0.006438
17.586763	 -0.008682	-0.006341
17.600098	 -0.008515	-0.006156
17.613432	 -0.008445	-0.005945
17.626766	 -0.008386	-0.005785
17.640100	 -0.008320	-0.005753
17.653435	 -0.008357	-0.005885
17.666769	 -0.008524	-0.006117
17.680103	 -0.008657	-0.006313
17.693438	 -0.008604	-0.006383
17.706772	 -0.008437	-0.006347
17.720106	 -0.008365	-0.006297
17.733440	 -0.008522	-0.006280
17.746775	 -0.008810	-0.006260
17.760109	 -0.008939	-0.006200
17.773443	 -0.008812	-0.006109
17.786777	 -0.008610	-0.006000
17.800112	 -0.008465	-0.005888
17.813446	 -0.008354	-0.005835
17.826780	 -0.008223	-0.005900
17.840115	 -0.008099	-0.006051
17.853449	 -0.008103	-0.006150
17.866783	 -0.008245	-0.006075
17.880117	 -0.008389	-0.005924
17.893452	 -0.008438	-0.005887
17.906786	 -0.008405	-0.005958
17.920120	 -0.008353	-0.006009
17.933455	 -0.008338	-0.006037
17.946789	 -0.008410	-0.006116
17.960123	 -0.008572	-0.006246
17.973457	 -0.008753	-0.006352
17.986792	 -0.008877	-0.006379
18.000126	 -0.008917	-0.006369
18.013460	 -0.008889	-0.006430
18.026794	 -0.008860	-0.006572
18.040129	 -0.008874	-0.006633
18.053463	 -0.008845	-0.006535
18.066797	 -0.008698	-0.006395
18.080132	 -0.008526	-0.006281
18.093466	 -0.008473	-0.006161
18.106800	 -0.008619	-0.006022
18.120134	 -0.008909	-0.005896
18.133469	 -0.009103	-0.005832
18.146803	 -0.008977	-0.005817
18.160137	 -0.008623	-0.005790
18.173471	 -0.008424	-0.005765
18.186806	 -0.008559	-0.005797
18.200140	 -0.008753	-0.005899
18.213474	 -0.008747	-0.006073
18.226809	 -0.008679	-0.006267
18.240143	 -0.008741	-0.006371
18.253477	 -0.008864	-0.006352
18.266811	 -0.008899	-0.006303
18.280146	 -0.008835	-0.006318
18.293480	 -0.008727	-0.006397
18.306814	 -0.008616	-0.006501
18.320148	 -0.008599	-0.006579
18.333483	 -0.008757	-0.006558
18.346817	 -0.008953	-0.006463
18.360151	 -0.008994	-0.006428
18.373486	 -0.008989	-0.006500
18.386820	 -0.009196	-0.006584
18.400154	 -0.009528	-0.006602
18.413488	 -0.009659	-0.006555
18.426823	 -0.009566	-0.006524
18.440157	 -0.009471	-0.006609
18.453491	 -0.009411	-0.006775
18.466825	 -0.009297	-0.006887
18.480160	 -0.009199	-0.006891
18.493494	 -0.009253	-0.006817
18.506828	 -0.009406	-0.006756
18.520163	 -0.009469	-0.006801
18.533497	 -0.009403	-0.006906
18.546831	 -0.009357	-0.006960
18.560165	 -0.009419	-0.006959
18.573500	 -0.009481	-0.006907
18.586834	 -0.009388	-0.006777
18.600168	 -0.009179	-0.006651
18.613503	 -0.009076	-0.006684
18.626837	 -0.009154	-0.006872
18.640171	 -0.009241	-0.007025
18.653505	 -0.009217	-0.007051
18.666840	 -0.009188	-0.007075
18.680174	 -0.009266	-0.007162
18.693508	 -0.009445	-0.007192
18.706842	 -0.009657	-0.007135
18.720177	 -0.009801	-0.007105
18.733511	 -0.009786	-0.007125
18.746845	 -0.009585	-0.007091
18.760180	 -0.009279	-0.006943
18.773514	 -0.009074	-0.006768
18.786848	 -0.009131	-0.006682
18.800182	 -0.009374	-0.006705
18.813517	 -0.009605	-0.006809
18.826851	 -0.009721	-0.006929
18.840185	 -0.009712	-0.006941
18.853519	 -0.009602	-0.006812
18.866854	 -0.009451	-0.006681
18.880188	 -0.009299	-0.006683
18.893522	 -0.009181	-0.006806
18.906857	 -0.009175	-0.006940
18.920191	 -0.009284	-0.006967
18.933525	 -0.009391	-0.006886
18.946859	 -0.009411	-0.006831
18.960194	 -0.009357	-0.006860
18.973528	 -0.009260	-0.006879
18.986862	 -0.009178	-0.006835
19.000196	 -0.009152	-0.006779
19.013531	 -0.009167	-0.006741
19.026865	 -0.009207	-0.006747
19.040199	 -0.009293	-0.006796
19.053534	 -0.009438	-0.006794
19.066868	 -0.009576	-0.006713
19.080202	 -0.009630	-0.006658
19.093536	 -0.009593	-0.006709
19.106871	 -0.009564	-0.006826
19.120205	 -0.009703	-0.006950
19.133539	 -0.009999	-0.007070
19.146873	 -0.010180	-0.007161
19.160208	 -0.010039	-0.007204
19.173542	 -0.009736	-0.007211
19.186876	 -0.009597	-0.007157
19.200211	 -0.009719	-0.007011
19.213545	 -0.009867	-0.006891
19.226879	 -0.009775	-0.006969
19.240213	 -0.009537	-0.007188
19.253548	 -0.009421	-0.007316
19.266882	 -0.009446	-0.007266
19.280216	 -0.009489	-0.007147
19.293550	 -0.009522	-0.007058
19.306885	 -0.009559	-0.007020
19.320219	 -0.009625	-0.007011
19.333553	 -0.009750	-0.006996
19.346888	 -0.009859	-0.006999
19.360222	 -0.009873	-0.007072
19.373556	 -0.009851	-0.007191
19.386890	 -0.009821	-0.007287
19.400225	 -0.009774	-0.007360
19.413559	 -0.009758	-0.007442
19.426893	 -0.009786	-0.007498
19.440228	 -0.009813	-0.007486
19.453562	 -0.009819	-0.007439
19.466896	 -0.009812	-0.007397
19.480230	 -0.009744	-0.007358
19.493565	 -0.009576	-0.007324
19.506899	 -0.009411	-0.007317
19.520233	 -0.009388	-0.007365
19.533567	 -0.009521	-0.007447
19.546902	 -0.009735	-0.007475
19.560236	 -0.009942	-0.007394
19.573570	 -0.010026	-0.007289
19.586905	 -0.009946	-0.007280
19.600239	 -0.009807	-0.007369
19.613573	 -0.009715	-0.007474
19.626907	 -0.009676	-0.007526
19.640242	 -0.009681	-0.007480
19.653576	 -0.009741	-0.007322
19.666910	 -0.009854	-0.007128
19.680244	 -0.009983	-0.007022
19.693579	 -0.010070	-0.007046
19.706913	 -0.010107	-0.007135
19.720247	 -0.010141	-0.007225
19.733582	 -0.010185	-0.007305
19.746916	 -0.010225	-0.007368
19.760250	 -0.010255	-0.007370
19.773584	 -0.010288	-0.007294
19.786919	 -0.010315	-0.007222
19.800253	 -0.010320	-0.007246
19.813587	 -0.010324	-0.007366
19.826921	 -0.010333	-0.007524
19.840256	 -0.010281	-0.007656
19.853590	 -0.010125	-0.007681
19.866924	 -0.009956	-0.007572
19.880259	 -0.009883	-0.007450
19.893593	 -0.009897	-0.007497
19.906927	 -0.009920	-0.007708
19.920261	 -0.009932	-0.007869
19.933596	 -0.009974	-0.007847
19.946930	 -0.010041	-0.007701
19.960264	 -0.010066	-0.007524
19.973598	 -0.010037	-0.007383
19.986933	 -0.010016	-0.007327

*------------------------ End of raw data
Results for Channel	1	=	242.00	nm
Title:	Report Title
Run File:	C:\HPLC\PET 2025\2025.01.13\bm31_40c_pw004.run
--------------
Injection Info
--------------
Method:	C:\METODOS EQUIPO 2 2023-2024\20241201 PET_Calibrado TPA MHET BHET DIMER.mth
Sample:	BM31_40C_pw
Injection Date:	Tue Jan 14 10:59:17 2025
Manual injection
Operator:	Paloma
Instrument:	3
Notes:	
---------
Misc Info
---------
Workstation:	HPLC
Bus Address:	44
Run Time:	0.000	to	20.000	min.
-----------
Recalc Info
-----------
Recalc Method:	C:\METODOS EQUIPO 2 2023-2024\20241201 PET_Calibrado TPA MHET BHET DIMER.mth
Recalc Date:	Tue Jan 14 11:19:27 2025
Operator:	Paloma
Instrument:	3
Notes:	
Sample Rate:	5.000 Hz.
Measurement Type:	1 = Area
Calculation Type:	4 = ExtStd
Normalize Results:	No
------------------------
Peak Info for Channel 1
------------------------
2 Peaks (tR	Timeoffset	RRT	Sepcode	Width	Counts	Result	Name)
6.895	-0.068	0.0000	BB	0.00	27102	0.489427	MHET (uM)
9.305	0.195	0.0000	BB	65.92	76313	1.344124	DIMER (uM)

Results for Channel	2	=	260.00	nm
Title:	Report Title
Run File:	C:\HPLC\PET 2025\2025.01.13\bm31_40c_pw004.run
--------------
Injection Info
--------------
Method:	C:\METODOS EQUIPO 2 2023-2024\20241201 PET_Calibrado TPA MHET BHET DIMER.mth
Sample:	BM31_40C_pw
Injection Date:	Tue Jan 14 10:59:17 2025
Manual injection
Operator:	Paloma
Instrument:	3
Notes:	
---------
Misc Info
---------
Workstation:	HPLC
Bus Address:	44
Run Time:	0.000	to	20.000	min.
-----------
Recalc Info
-----------
Recalc Method:	C:\METODOS EQUIPO 2 2023-2024\20241201 PET_Calibrado TPA MHET BHET DIMER.mth
Recalc Date:	Tue Jan 14 11:19:27 2025
Operator:	Paloma
Instrument:	3
Notes:	
Sample Rate:	5.000 Hz.
Measurement Type:	1 = Area
Calculation Type:	4 = ExtStd
Normalize Results:	No
------------------------
Peak Info for Channel 2
------------------------
35 Peaks (tR	Timeoffset	RRT	Sepcode	Width	Counts	Result	Name)
0.132	0.000	0.0000	BV	7.24	261218	0.000000	
0.374	0.000	0.0000	VV	13.44	984134	0.000000	
0.482	0.000	0.0000	VV	13.44	416689	0.000000	
0.676	0.000	0.0000	VV	0.00	1706156	0.000000	
0.922	0.000	0.0000	VV	0.00	2116576	0.000000	
1.002	0.000	0.0000	VV	18.00	887995	0.000000	
1.117	0.000	0.0000	VV	6.40	2189043	0.000000	
1.470	0.000	0.0000	VP	4.60	8363954	0.000000	
1.687	0.000	0.0000	PV	0.00	557299	0.000000	
1.955	0.000	0.0000	VV	0.00	3677234	0.000000	
2.227	0.000	0.0000	VV	0.00	681592	0.000000	
2.474	0.000	0.0000	VB	0.00	379728	0.000000	
2.857	0.000	0.0000	BB	2.28	4393	0.000000	
2.935	0.000	0.0000	BB	3.44	18210	0.000000	
3.168	0.044	0.0000	BB	2.12	11579	0.236556	DHBA uM
3.255	0.000	0.0000	VB	0.00	15521	0.000000	
3.392	0.000	0.0000	BB	0.00	8075	0.000000	
3.469	0.000	0.0000	BB	0.00	1591	0.000000	
3.543	0.000	0.0000	BB	3.08	34937	0.000000	
3.691	0.000	0.0000	BB	1.52	46789	0.000000	
3.875	0.000	0.0000	BB	5.04	48766	0.000000	
4.095	0.000	0.0000	BB	3.92	25552	0.000000	
17.371	0.000	0.0000	BV	3.84	29651	0.000000	
17.638	0.000	0.0000	VV	0.00	397971	0.000000	
17.815	0.000	0.0000	VV	0.00	182120	0.000000	
17.892	0.000	0.0000	VV	0.00	112700	0.000000	
17.998	0.000	0.0000	VV	0.00	22575	0.000000	
18.175	0.000	0.0000	VB	0.00	81199	0.000000	
18.606	0.000	0.0000	BB	2.28	9372	0.000000	
18.792	0.000	0.0000	BV	3.60	13334	0.000000	
18.875	0.000	0.0000	VB	3.32	9511	0.000000	
19.217	0.000	0.0000	BB	2.12	8973	0.000000	
19.686	0.000	0.0000	BV	4.26	27414	0.000000	
19.795	0.000	0.0000	VV	3.32	19598	0.000000	
19.885	0.000	0.0000	VB	1.04	9996	0.000000	
