# Supplementary material for: Engineering Escherichia coli for polyethylene terephthalate powder biodegradation via recoding of an outer membrane protein
Source: iScience. 2026 Jan 2;29(2):114621. doi: 10.1016/j.isci.2025.114621 (PMC12860643; doi:10.1016/j.isci.2025.114621)
Supplement: Data S2. Raw HPLC and UHPLC-MS data — (A) Unprocessed HPLC data files supporting Figures 4, S3, S5, Tables 1 and S4. Files are provided in.txt format corresponding to the data extracted with Varian ProStar software (Varian Inc., Palo Alto, California, USA). Each file contains absorbance values (in arbitrary units) recorded over time under the analytical conditions described in STAR Methods. (B) Raw UHPLC-MS files supporting Figure S4. The chromatograms and mass spectrometry data can be analyzed with the software MassLynx V4.1 (Waters) to obtain the mass spectra of the oligomers TET and TETE. Analytical conditions described in STAR Methods. (A and B) The unprocessed HPLC and UHPLC-MS files have been deposited at Zenodo under the identifier https://zenodo.org/records/17578239. [file mmc5.zip › Data S2/A. HPLC/Figure S3/FliDm pPET 60_1.TXT]

File	C:\HPLC\PET 2025\2025.01.13\bm31_60c_pw.run	Filetype	63
WTOASCII Parameters:	C:\star\WTOASCII.TXT
 2 channels
   Channel	 1	242.00	nm	in AU
   Channel	 2	260.00	nm	in AU
Base rate 5.0000 Hz	Bunch 2	Effective rate 5.00000 Hz.	T = 0.003333 min.
6000 points	from	0.000	to	20.000	minutes
Sampling every 4 point(s)
Printing points from	0.000	to	20.000 min, point 0 to 5999
Channels	1	to	2
0.000000	 0.000000	0.000000
0.013333	 -0.000242	-0.000194
0.026667	 -0.000429	-0.000599
0.040000	 -0.000543	-0.000953
0.053333	 -0.000485	-0.001017
0.066667	 -0.000241	-0.000883
0.080000	 0.000018	-0.000695
0.093333	 0.000125	-0.000443
0.106667	 0.000096	-0.000179
0.120000	 0.000014	-0.000075
0.133333	 -0.000098	-0.000173
0.146667	 -0.000207	-0.000357
0.160000	 -0.000267	-0.000537
0.173333	 -0.000306	-0.000690
0.186667	 -0.000351	-0.000801
0.200000	 -0.000399	-0.000875
0.213333	 -0.000464	-0.000941
0.226667	 -0.000548	-0.000983
0.240000	 -0.000580	-0.000900
0.253333	 -0.000483	-0.000660
0.266667	 -0.000308	-0.000386
0.280000	 -0.000176	-0.000183
0.293333	 -0.000047	-0.000032
0.306667	 0.000220	0.000090
0.320000	 0.000589	0.000157
0.333333	 0.000879	0.000171
0.346667	 0.001022	0.000173
0.360000	 0.001056	0.000198
0.373333	 0.000961	0.000251
0.386667	 0.000782	0.000307
0.400000	 0.000705	0.000296
0.413333	 0.000827	0.000190
0.426667	 0.001006	0.000060
0.440000	 0.001060	-0.000038
0.453333	 0.000959	-0.000130
0.466666	 0.000812	-0.000195
0.480000	 0.000694	-0.000175
0.493333	 0.000537	-0.000107
0.506666	 0.000277	-0.000051
0.520000	 0.000018	-0.000031
0.533333	 -0.000061	-0.000040
0.546666	 0.000075	-0.000036
0.560000	 0.000274	-0.000020
0.573333	 0.000393	-0.000053
0.586666	 0.000383	-0.000149
0.600000	 0.000248	-0.000223
0.613333	 0.000086	-0.000213
0.626666	 0.000024	-0.000175
0.640000	 0.000064	-0.000189
0.653333	 0.000178	-0.000244
0.666666	 0.000401	-0.000273
0.680000	 0.000630	-0.000216
0.693333	 0.000652	-0.000112
0.706666	 0.000465	-0.000049
0.720000	 0.000268	-0.000065
0.733333	 0.000150	-0.000158
0.746666	 0.000056	-0.000298
0.760000	 -0.000012	-0.000444
0.773333	 0.000023	-0.000562
0.786666	 0.000114	-0.000578
0.800000	 0.000092	-0.000477
0.813333	 -0.000072	-0.000392
0.826666	 -0.000230	-0.000428
0.839999	 -0.000244	-0.000530
0.853333	 -0.000108	-0.000586
0.866666	 0.000057	-0.000529
0.879999	 0.000174	-0.000382
0.893333	 0.000261	-0.000240
0.906666	 0.000276	-0.000198
0.919999	 0.000152	-0.000294
0.933333	 -0.000053	-0.000446
0.946666	 -0.000191	-0.000506
0.959999	 -0.000161	-0.000446
0.973333	 -0.000068	-0.000393
0.986666	 -0.000132	-0.000475
0.999999	 -0.000363	-0.000704
1.013333	 -0.000507	-0.000939
1.026666	 -0.000405	-0.001008
1.039999	 -0.000205	-0.000914
1.053333	 -0.000127	-0.000778
1.066666	 -0.000164	-0.000609
1.079999	 -0.000131	-0.000373
1.093333	 0.000020	-0.000190
1.106666	 0.000087	-0.000208
1.119999	 -0.000090	-0.000407
1.133333	 -0.000368	-0.000619
1.146666	 -0.000469	-0.000651
1.159999	 -0.000291	-0.000484
1.173333	 0.000043	-0.000325
1.186666	 0.000311	-0.000316
1.199999	 0.000377	-0.000357
1.213333	 0.000300	-0.000344
1.226666	 0.000193	-0.000329
1.239999	 0.000107	-0.000343
1.253332	 0.000039	-0.000340
1.266666	 -0.000057	-0.000328
1.279999	 -0.000173	-0.000350
1.293332	 -0.000195	-0.000422
1.306666	 -0.000080	-0.000541
1.319999	 0.000076	-0.000656
1.333332	 0.000172	-0.000714
1.346666	 0.000177	-0.000761
1.359999	 0.000138	-0.000807
1.373332	 0.000133	-0.000746
1.386666	 0.000184	-0.000541
1.399999	 0.001470	0.000219
1.413332	 0.011168	0.004001
1.426666	 0.044234	0.014707
1.439999	 0.109383	0.032061
1.453332	 0.192020	0.049119
1.466666	 0.262622	0.058508
1.479999	 0.302177	0.058184
1.493332	 0.311602	0.050050
1.506666	 0.301471	0.036488
1.519999	 0.281644	0.019646
1.533332	 0.258844	0.002331
1.546666	 0.237638	-0.012003
1.559999	 0.220627	-0.020854
1.573332	 0.208004	-0.024099
1.586666	 0.198152	-0.023546
1.599999	 0.189192	-0.021367
1.613332	 0.180119	-0.019039
1.626665	 0.170756	-0.017151
1.639999	 0.161225	-0.015686
1.653332	 0.151650	-0.014478
1.666665	 0.141897	-0.013574
1.679999	 0.131659	-0.013273
1.693332	 0.121037	-0.013829
1.706665	 0.110549	-0.015188
1.719999	 0.100549	-0.016960
1.733332	 0.091101	-0.018631
1.746665	 0.082324	-0.019855
1.759999	 0.074444	-0.020541
1.773332	 0.067451	-0.020745
1.786665	 0.061024	-0.020507
1.799999	 0.054952	-0.019716
1.813332	 0.049315	-0.018209
1.826665	 0.044205	-0.016003
1.839999	 0.039610	-0.013262
1.853332	 0.035542	-0.010180
1.866665	 0.032053	-0.006951
1.879999	 0.029186	-0.003728
1.893332	 0.026814	-0.000695
1.906665	 0.024552	0.001818
1.919999	 0.022058	0.003521
1.933332	 0.019404	0.004449
1.946665	 0.016902	0.004858
1.959998	 0.014661	0.004885
1.973332	 0.012558	0.004573
1.986665	 0.010555	0.004071
1.999998	 0.008805	0.003540
2.013332	 0.007429	0.003009
2.026665	 0.006377	0.002416
2.039999	 0.005512	0.001771
2.053332	 0.004775	0.001219
2.066665	 0.004201	0.000866
2.079998	 0.003767	0.000699
2.093332	 0.003367	0.000672
2.106665	 0.002976	0.000682
2.119998	 0.002633	0.000526
2.133332	 0.002321	0.000166
2.146665	 0.002008	-0.000126
2.159998	 0.001687	-0.000188
2.173332	 0.001332	-0.000158
2.186665	 0.001011	-0.000125
2.199998	 0.000902	-0.000084
2.213332	 0.001025	-0.000117
2.226665	 0.001168	-0.000230
2.239998	 0.001206	-0.000279
2.253332	 0.001244	-0.000206
2.266665	 0.001325	-0.000114
2.279998	 0.001300	-0.000066
2.293332	 0.001123	-0.000053
2.306665	 0.000926	-0.000088
2.319998	 0.000806	-0.000174
2.333332	 0.000813	-0.000270
2.346665	 0.000979	-0.000363
2.359998	 0.001145	-0.000448
2.373332	 0.001077	-0.000472
2.386665	 0.000844	-0.000436
2.399998	 0.000712	-0.000396
2.413332	 0.000758	-0.000345
2.426665	 0.000854	-0.000281
2.439998	 0.000865	-0.000238
2.453331	 0.000782	-0.000200
2.466665	 0.000744	-0.000133
2.479998	 0.000812	-0.000094
2.493331	 0.000830	-0.000149
2.506665	 0.000693	-0.000260
2.519998	 0.000527	-0.000360
2.533331	 0.000466	-0.000430
2.546665	 0.000469	-0.000484
2.559998	 0.000429	-0.000539
2.573331	 0.000304	-0.000616
2.586665	 0.000137	-0.000713
2.599998	 0.000011	-0.000786
2.613331	 -0.000014	-0.000835
2.626665	 0.000052	-0.000879
2.639998	 0.000180	-0.000873
2.653331	 0.000348	-0.000784
2.666665	 0.000502	-0.000689
2.679998	 0.000581	-0.000677
2.693331	 0.000509	-0.000740
2.706665	 0.000254	-0.000841
2.719998	 -0.000057	-0.000949
2.733331	 -0.000264	-0.000965
2.746665	 -0.000343	-0.000839
2.759998	 -0.000376	-0.000741
2.773331	 -0.000412	-0.000828
2.786664	 -0.000405	-0.000994
2.799998	 -0.000333	-0.001095
2.813331	 -0.000312	-0.001113
2.826664	 -0.000381	-0.001108
2.839998	 -0.000388	-0.001135
2.853331	 -0.000319	-0.001158
2.866664	 -0.000319	-0.001124
2.879998	 -0.000395	-0.001110
2.893331	 -0.000472	-0.001170
2.906664	 -0.000526	-0.001203
2.919998	 -0.000506	-0.001133
2.933331	 -0.000392	-0.001057
2.946664	 -0.000304	-0.001088
2.959998	 -0.000357	-0.001175
2.973331	 -0.000477	-0.001201
2.986664	 -0.000508	-0.001183
2.999998	 -0.000445	-0.001236
3.013331	 -0.000371	-0.001346
3.026664	 -0.000292	-0.001354
3.039998	 -0.000210	-0.001209
3.053331	 -0.000220	-0.001044
3.066664	 -0.000414	-0.000984
3.079998	 -0.000740	-0.001016
3.093331	 -0.000995	-0.001055
3.106664	 -0.001049	-0.001068
3.119998	 -0.001009	-0.001086
3.133331	 -0.001065	-0.001125
3.146664	 -0.001207	-0.001170
3.159997	 -0.001266	-0.001209
3.173331	 -0.001211	-0.001219
3.186664	 -0.001176	-0.001184
3.199997	 -0.001189	-0.001128
3.213331	 -0.001100	-0.001064
3.226664	 -0.000854	-0.000989
3.239997	 -0.000606	-0.000942
3.253331	 -0.000516	-0.000987
3.266664	 -0.000594	-0.001112
3.279997	 -0.000772	-0.001206
3.293331	 -0.000942	-0.001212
3.306664	 -0.001013	-0.001232
3.319997	 -0.001020	-0.001363
3.333331	 -0.001076	-0.001548
3.346664	 -0.001160	-0.001638
3.359997	 -0.001142	-0.001525
3.373331	 -0.001043	-0.001293
3.386664	 -0.001009	-0.001153
3.399997	 -0.001029	-0.001146
3.413331	 -0.000964	-0.001139
3.426664	 -0.000834	-0.001099
3.439997	 -0.000814	-0.001125
3.453331	 -0.000922	-0.001258
3.466664	 -0.000980	-0.001454
3.479997	 -0.000899	-0.001602
3.493330	 -0.000825	-0.001588
3.506664	 -0.000881	-0.001440
3.519997	 -0.000928	-0.001277
3.533330	 -0.000802	-0.001179
3.546664	 -0.000653	-0.001167
3.559997	 -0.000699	-0.001166
3.573330	 -0.000820	-0.001081
3.586664	 -0.000789	-0.000947
3.599997	 -0.000630	-0.000852
3.613330	 -0.000519	-0.000842
3.626664	 -0.000551	-0.000941
3.639997	 -0.000627	-0.001078
3.653330	 -0.000602	-0.001156
3.666664	 -0.000508	-0.001196
3.679997	 -0.000454	-0.001239
3.693330	 -0.000458	-0.001238
3.706664	 -0.000493	-0.001182
3.719997	 -0.000532	-0.001144
3.733330	 -0.000534	-0.001171
3.746664	 -0.000502	-0.001233
3.759997	 -0.000554	-0.001286
3.773330	 -0.000796	-0.001321
3.786664	 -0.001112	-0.001358
3.799997	 -0.001197	-0.001381
3.813330	 -0.000919	-0.001344
3.826663	 -0.000515	-0.001255
3.839997	 -0.000314	-0.001129
3.853330	 -0.000352	-0.000979
3.866663	 -0.000413	-0.000880
3.879997	 -0.000410	-0.000917
3.893330	 -0.000482	-0.001087
3.906663	 -0.000687	-0.001295
3.919997	 -0.000839	-0.001382
3.933330	 -0.000759	-0.001255
3.946663	 -0.000539	-0.001006
3.959997	 -0.000371	-0.000809
3.973330	 -0.000321	-0.000745
3.986663	 -0.000399	-0.000793
3.999997	 -0.000532	-0.000863
4.013330	 -0.000567	-0.000853
4.026663	 -0.000506	-0.000774
4.039997	 -0.000453	-0.000727
4.053330	 -0.000400	-0.000738
4.066663	 -0.000334	-0.000774
4.079997	 -0.000267	-0.000817
4.093330	 -0.000192	-0.000883
4.106663	 -0.000170	-0.000998
4.119997	 -0.000263	-0.001118
4.133330	 -0.000382	-0.001165
4.146663	 -0.000427	-0.001169
4.159997	 -0.000402	-0.001153
4.173330	 -0.000325	-0.001041
4.186663	 -0.000272	-0.000863
4.199996	 -0.000390	-0.000781
4.213330	 -0.000654	-0.000824
4.226663	 -0.000823	-0.000849
4.239996	 -0.000746	-0.000806
4.253330	 -0.000529	-0.000808
4.266663	 -0.000380	-0.000915
4.279996	 -0.000417	-0.001046
4.293330	 -0.000548	-0.001083
4.306663	 -0.000620	-0.001013
4.319996	 -0.000628	-0.000973
4.333330	 -0.000629	-0.001054
4.346663	 -0.000609	-0.001154
4.359996	 -0.000563	-0.001132
4.373330	 -0.000564	-0.000977
4.386663	 -0.000644	-0.000791
4.399996	 -0.000767	-0.000660
4.413330	 -0.000911	-0.000627
4.426663	 -0.001040	-0.000703
4.439996	 -0.001107	-0.000813
4.453330	 -0.001132	-0.000907
4.466663	 -0.001132	-0.001006
4.479996	 -0.001034	-0.001053
4.493330	 -0.000843	-0.000969
4.506663	 -0.000735	-0.000808
4.519996	 -0.000776	-0.000669
4.533329	 -0.000806	-0.000573
4.546663	 -0.000741	-0.000509
4.559996	 -0.000628	-0.000494
4.573329	 -0.000496	-0.000542
4.586663	 -0.000428	-0.000636
4.599996	 -0.000501	-0.000744
4.613329	 -0.000612	-0.000846
4.626663	 -0.000624	-0.000926
4.639996	 -0.000594	-0.000973
4.653329	 -0.000626	-0.001003
4.666663	 -0.000685	-0.001043
4.679996	 -0.000702	-0.001120
4.693329	 -0.000710	-0.001220
4.706663	 -0.000797	-0.001276
4.719996	 -0.000908	-0.001263
4.733329	 -0.000844	-0.001209
4.746663	 -0.000612	-0.001116
4.759996	 -0.000448	-0.000950
4.773329	 -0.000449	-0.000752
4.786663	 -0.000562	-0.000651
4.799996	 -0.000740	-0.000686
4.813329	 -0.000871	-0.000786
4.826663	 -0.000896	-0.000902
4.839996	 -0.000884	-0.000957
4.853329	 -0.000860	-0.000899
4.866663	 -0.000855	-0.000862
4.879996	 -0.000935	-0.001022
4.893329	 -0.001016	-0.001299
4.906662	 -0.000960	-0.001439
4.919996	 -0.000865	-0.001371
4.933329	 -0.000900	-0.001257
4.946662	 -0.001007	-0.001240
4.959996	 -0.001041	-0.001342
4.973329	 -0.000996	-0.001503
4.986662	 -0.000937	-0.001651
4.999996	 -0.000941	-0.001700
5.013329	 -0.001019	-0.001597
5.026662	 -0.001021	-0.001414
5.039996	 -0.000860	-0.001266
5.053329	 -0.000719	-0.001198
5.066662	 -0.000746	-0.001213
5.079996	 -0.000890	-0.001281
5.093329	 -0.001083	-0.001306
5.106662	 -0.001240	-0.001270
5.119996	 -0.001224	-0.001283
5.133329	 -0.001001	-0.001394
5.146662	 -0.000745	-0.001500
5.159996	 -0.000654	-0.001475
5.173329	 -0.000713	-0.001325
5.186662	 -0.000763	-0.001163
5.199996	 -0.000748	-0.001062
5.213329	 -0.000749	-0.001000
5.226662	 -0.000827	-0.000927
5.239995	 -0.000905	-0.000866
5.253329	 -0.000841	-0.000908
5.266662	 -0.000684	-0.001057
5.279995	 -0.000658	-0.001187
5.293329	 -0.000819	-0.001217
5.306662	 -0.001061	-0.001232
5.319995	 -0.001315	-0.001336
5.333329	 -0.001431	-0.001443
5.346662	 -0.001274	-0.001387
5.359995	 -0.001004	-0.001162
5.373329	 -0.000834	-0.000919
5.386662	 -0.000736	-0.000819
5.399995	 -0.000619	-0.000923
5.413329	 -0.000539	-0.001133
5.426662	 -0.000546	-0.001294
5.439995	 -0.000605	-0.001352
5.453329	 -0.000712	-0.001380
5.466662	 -0.000884	-0.001435
5.479995	 -0.001041	-0.001482
5.493329	 -0.001070	-0.001494
5.506662	 -0.001007	-0.001502
5.519995	 -0.001017	-0.001506
5.533329	 -0.001174	-0.001491
5.546662	 -0.001357	-0.001458
5.559995	 -0.001406	-0.001385
5.573328	 -0.001306	-0.001283
5.586662	 -0.001105	-0.001224
5.599995	 -0.000784	-0.001201
5.613328	 -0.000394	-0.001133
5.626662	 -0.000078	-0.001001
5.639995	 0.000079	-0.000882
5.653328	 0.000091	-0.000848
5.666662	 0.000055	-0.000880
5.679995	 0.000096	-0.000886
5.693328	 0.000299	-0.000813
5.706662	 0.000672	-0.000665
5.719995	 0.001124	-0.000445
5.733328	 0.001542	-0.000200
5.746662	 0.001915	-0.000022
5.759995	 0.002285	0.000074
5.773328	 0.002646	0.000170
5.786662	 0.002913	0.000329
5.799995	 0.003083	0.000522
5.813328	 0.003352	0.000696
5.826662	 0.003867	0.000918
5.839995	 0.004426	0.001272
5.853328	 0.004703	0.001645
5.866662	 0.004697	0.001886
5.879995	 0.004697	0.002052
5.893328	 0.004917	0.002289
5.906662	 0.005357	0.002601
5.919995	 0.005900	0.002889
5.933328	 0.006368	0.003131
5.946661	 0.006626	0.003390
5.959995	 0.006830	0.003660
5.973328	 0.007264	0.003883
5.986661	 0.007844	0.004073
5.999995	 0.008256	0.004272
6.013328	 0.008503	0.004495
6.026661	 0.008856	0.004777
6.039995	 0.009391	0.005092
6.053328	 0.009890	0.005311
6.066661	 0.010214	0.005415
6.079995	 0.010474	0.005507
6.093328	 0.010744	0.005631
6.106661	 0.010950	0.005788
6.119995	 0.011080	0.005999
6.133328	 0.011220	0.006240
6.146661	 0.011397	0.006469
6.159995	 0.011576	0.006690
6.173328	 0.011768	0.006919
6.186661	 0.011966	0.007146
6.199995	 0.012139	0.007340
6.213328	 0.012298	0.007484
6.226661	 0.012468	0.007617
6.239995	 0.012659	0.007800
6.253328	 0.012846	0.008046
6.266661	 0.012869	0.008209
6.279994	 0.012596	0.008127
6.293328	 0.012233	0.007927
6.306661	 0.012164	0.007899
6.319994	 0.012475	0.008079
6.333328	 0.012875	0.008280
6.346661	 0.013105	0.008448
6.359994	 0.013241	0.008647
6.373328	 0.013477	0.008844
6.386661	 0.013788	0.008964
6.399994	 0.013984	0.008979
6.413328	 0.014002	0.008900
6.426661	 0.014035	0.008828
6.439994	 0.014267	0.008929
6.453328	 0.014583	0.009188
6.466661	 0.014780	0.009406
6.479994	 0.014887	0.009528
6.493328	 0.015019	0.009651
6.506661	 0.015155	0.009744
6.519994	 0.015238	0.009734
6.533328	 0.015273	0.009719
6.546661	 0.015338	0.009797
6.559994	 0.015566	0.009914
6.573328	 0.015940	0.010020
6.586661	 0.016247	0.010148
6.599994	 0.016369	0.010279
6.613328	 0.016376	0.010335
6.626661	 0.016309	0.010348
6.639994	 0.016206	0.010462
6.653327	 0.016198	0.010735
6.666661	 0.016376	0.011046
6.679994	 0.016722	0.011195
6.693327	 0.017169	0.011133
6.706661	 0.017535	0.011009
6.719994	 0.017694	0.010974
6.733327	 0.017826	0.011066
6.746661	 0.018108	0.011255
6.759994	 0.018398	0.011452
6.773327	 0.018479	0.011569
6.786661	 0.018345	0.011641
6.799994	 0.018211	0.011738
6.813327	 0.018282	0.011828
6.826661	 0.018493	0.011877
6.839994	 0.018626	0.011940
6.853327	 0.018681	0.012053
6.866661	 0.018831	0.012187
6.879994	 0.019102	0.012295
6.893327	 0.019378	0.012337
6.906661	 0.019671	0.012313
6.919994	 0.020039	0.012257
6.933327	 0.020336	0.012197
6.946661	 0.020356	0.012207
6.959994	 0.020193	0.012407
6.973327	 0.020175	0.012804
6.986660	 0.020627	0.013305
6.999994	 0.022120	0.014022
7.013327	 0.025353	0.015260
7.026660	 0.029942	0.016968
7.039994	 0.033875	0.018448
7.053327	 0.035128	0.018916
7.066660	 0.033579	0.018284
7.079994	 0.030772	0.017130
7.093327	 0.028162	0.016005
7.106660	 0.026162	0.015087
7.119994	 0.024620	0.014382
7.133327	 0.023472	0.013925
7.146660	 0.022778	0.013780
7.159994	 0.022517	0.013913
7.173327	 0.022577	0.014159
7.186660	 0.022853	0.014326
7.199994	 0.023225	0.014328
7.213327	 0.023587	0.014249
7.226660	 0.023886	0.014217
7.239994	 0.024061	0.014245
7.253327	 0.024104	0.014280
7.266660	 0.024133	0.014356
7.279994	 0.024278	0.014540
7.293327	 0.024607	0.014819
7.306660	 0.025265	0.015191
7.319993	 0.026415	0.015727
7.333327	 0.027800	0.016383
7.346660	 0.028743	0.016894
7.359993	 0.028851	0.017018
7.373327	 0.028355	0.016790
7.386660	 0.027706	0.016436
7.399993	 0.027169	0.016146
7.413327	 0.026763	0.015993
7.426660	 0.026397	0.015951
7.439993	 0.026071	0.015964
7.453327	 0.025911	0.016022
7.466660	 0.026004	0.016104
7.479993	 0.026281	0.016149
7.493327	 0.026633	0.016156
7.506660	 0.027003	0.016167
7.519993	 0.027317	0.016185
7.533327	 0.027511	0.016241
7.546660	 0.027591	0.016365
7.559993	 0.027594	0.016462
7.573327	 0.027581	0.016487
7.586660	 0.027689	0.016564
7.599993	 0.027995	0.016736
7.613327	 0.028325	0.016875
7.626660	 0.028482	0.016936
7.639993	 0.028515	0.017004
7.653327	 0.028544	0.017085
7.666660	 0.028586	0.017142
7.679993	 0.028685	0.017230
7.693326	 0.028956	0.017370
7.706660	 0.029339	0.017471
7.719993	 0.029551	0.017452
7.733326	 0.029479	0.017325
7.746660	 0.029361	0.017195
7.759993	 0.029464	0.017169
7.773326	 0.029775	0.017211
7.786660	 0.030045	0.017258
7.799993	 0.030162	0.017399
7.813326	 0.030300	0.017658
7.826660	 0.030529	0.017837
7.839993	 0.030679	0.017829
7.853326	 0.030711	0.017741
7.866660	 0.030731	0.017671
7.879993	 0.030789	0.017708
7.893326	 0.030926	0.017909
7.906660	 0.031163	0.018132
7.919993	 0.031433	0.018200
7.933326	 0.031687	0.018196
7.946660	 0.031931	0.018294
7.959993	 0.032175	0.018454
7.973326	 0.032440	0.018557
7.986660	 0.032709	0.018623
7.999993	 0.032968	0.018693
8.013327	 0.033353	0.018738
8.026660	 0.033982	0.018794
8.039993	 0.034700	0.018970
8.053327	 0.035215	0.019274
8.066660	 0.035329	0.019575
8.079993	 0.035050	0.019744
8.093327	 0.034611	0.019747
8.106660	 0.034320	0.019644
8.119993	 0.034252	0.019534
8.133327	 0.034224	0.019477
8.146660	 0.034204	0.019483
8.159993	 0.034321	0.019515
8.173326	 0.034500	0.019514
8.186660	 0.034555	0.019469
8.199993	 0.034483	0.019455
8.213326	 0.034391	0.019536
8.226660	 0.034361	0.019677
8.239993	 0.034447	0.019810
8.253326	 0.034647	0.019888
8.266660	 0.034921	0.019868
8.279993	 0.035207	0.019770
8.293326	 0.035437	0.019703
8.306660	 0.035599	0.019741
8.319993	 0.035742	0.019893
8.333326	 0.035928	0.020112
8.346660	 0.036169	0.020272
8.359993	 0.036350	0.020253
8.373326	 0.036381	0.020089
8.386660	 0.036319	0.020001
8.399993	 0.036186	0.020140
8.413326	 0.036026	0.020350
8.426660	 0.036053	0.020425
8.439993	 0.036371	0.020411
8.453326	 0.036785	0.020433
8.466660	 0.037090	0.020527
8.479993	 0.037253	0.020670
8.493326	 0.037343	0.020801
8.506660	 0.037478	0.020865
8.519993	 0.037701	0.020903
8.533326	 0.037880	0.021009
8.546659	 0.037906	0.021156
8.559993	 0.037977	0.021227
8.573326	 0.038307	0.021219
8.586659	 0.038727	0.021241
8.599993	 0.038971	0.021311
8.613326	 0.039031	0.021379
8.626659	 0.039049	0.021484
8.639993	 0.039142	0.021697
8.653326	 0.039339	0.021958
8.666659	 0.039531	0.022121
8.679993	 0.039648	0.022157
8.693326	 0.039748	0.022179
8.706659	 0.039836	0.022252
8.719993	 0.039971	0.022327
8.733326	 0.040341	0.022407
8.746659	 0.040884	0.022571
8.759993	 0.041255	0.022819
8.773326	 0.041292	0.023061
8.786659	 0.041170	0.023225
8.799993	 0.041137	0.023266
8.813326	 0.041290	0.023217
8.826659	 0.041554	0.023187
8.839993	 0.041824	0.023196
8.853326	 0.042036	0.023180
8.866659	 0.042176	0.023153
8.879992	 0.042303	0.023194
8.893326	 0.042478	0.023314
8.906659	 0.042663	0.023418
8.919992	 0.042822	0.023415
8.933326	 0.043000	0.023343
8.946659	 0.043210	0.023338
8.959992	 0.043569	0.023536
8.973326	 0.044536	0.024046
8.986659	 0.046506	0.024915
8.999992	 0.049026	0.025955
9.013326	 0.050958	0.026735
9.026659	 0.051640	0.026951
9.039992	 0.051376	0.026751
9.053326	 0.050705	0.026493
9.066659	 0.049811	0.026296
9.079992	 0.048757	0.026076
9.093326	 0.047731	0.025802
9.106659	 0.046923	0.025488
9.119992	 0.046293	0.025163
9.133326	 0.045715	0.024872
9.146659	 0.045270	0.024639
9.159992	 0.045107	0.024512
9.173326	 0.045167	0.024508
9.186659	 0.045221	0.024525
9.199992	 0.045139	0.024504
9.213326	 0.045032	0.024537
9.226659	 0.045129	0.024649
9.239992	 0.045482	0.024761
9.253325	 0.045955	0.024869
9.266659	 0.046400	0.025014
9.279992	 0.046691	0.025190
9.293325	 0.046767	0.025373
9.306659	 0.046664	0.025526
9.319992	 0.046517	0.025604
9.333325	 0.046581	0.025595
9.346659	 0.047025	0.025547
9.359992	 0.047625	0.025546
9.373325	 0.048000	0.025618
9.386659	 0.048047	0.025736
9.399992	 0.047896	0.025873
9.413325	 0.047688	0.025933
9.426659	 0.047546	0.025811
9.439992	 0.047535	0.025611
9.453325	 0.047627	0.025534
9.466659	 0.047791	0.025598
9.479992	 0.048050	0.025707
9.493325	 0.048384	0.025826
9.506659	 0.048699	0.025935
9.519992	 0.048943	0.026025
9.533325	 0.049166	0.026193
9.546659	 0.049397	0.026518
9.559992	 0.049517	0.026861
9.573325	 0.049438	0.027026
9.586658	 0.049328	0.027005
9.599992	 0.049416	0.026912
9.613325	 0.049697	0.026838
9.626658	 0.049985	0.026807
9.639992	 0.050101	0.026767
9.653325	 0.050052	0.026749
9.666658	 0.050080	0.026955
9.679992	 0.050382	0.027427
9.693325	 0.050852	0.027891
9.706658	 0.051243	0.028142
9.719992	 0.051507	0.028220
9.733325	 0.051762	0.028171
9.746658	 0.051939	0.027996
9.759992	 0.051825	0.027783
9.773325	 0.051463	0.027604
9.786658	 0.051194	0.027418
9.799992	 0.051179	0.027235
9.813325	 0.051180	0.027185
9.826658	 0.051043	0.027310
9.839992	 0.050949	0.027474
9.853325	 0.050990	0.027572
9.866658	 0.051059	0.027624
9.879992	 0.051161	0.027660
9.893325	 0.051371	0.027693
9.906658	 0.051634	0.027762
9.919991	 0.051838	0.027861
9.933325	 0.051961	0.027921
9.946658	 0.052065	0.027864
9.959991	 0.052201	0.027683
9.973325	 0.052342	0.027507
9.986658	 0.052426	0.027472
9.999991	 0.052427	0.027593
10.013325	 0.052368	0.027777
10.026658	 0.052303	0.027904
10.039991	 0.052297	0.027958
10.053325	 0.052410	0.028015
10.066658	 0.052642	0.028054
10.079991	 0.052927	0.028006
10.093325	 0.053190	0.027938
10.106658	 0.053422	0.027940
10.119991	 0.053681	0.027992
10.133325	 0.053977	0.028059
10.146658	 0.054174	0.028154
10.159991	 0.054173	0.028261
10.173325	 0.054150	0.028385
10.186658	 0.054284	0.028611
10.199991	 0.054516	0.028915
10.213325	 0.054778	0.029139
10.226658	 0.055105	0.029268
10.239991	 0.055405	0.029401
10.253325	 0.055480	0.029514
10.266658	 0.055321	0.029514
10.279991	 0.055133	0.029384
10.293324	 0.055052	0.029167
10.306658	 0.055020	0.028937
10.319991	 0.055003	0.028766
10.333324	 0.055093	0.028662
10.346658	 0.055311	0.028564
10.359991	 0.055558	0.028477
10.373324	 0.055739	0.028486
10.386658	 0.055778	0.028600
10.399991	 0.055689	0.028692
10.413324	 0.055627	0.028664
10.426658	 0.055728	0.028544
10.439991	 0.055982	0.028426
10.453324	 0.056314	0.028376
10.466658	 0.056604	0.028398
10.479991	 0.056747	0.028452
10.493324	 0.056754	0.028485
10.506658	 0.056692	0.028465
10.519991	 0.056623	0.028411
10.533324	 0.056581	0.028402
10.546658	 0.056608	0.028501
10.559991	 0.056837	0.028635
10.573324	 0.057361	0.028660
10.586658	 0.057978	0.028593
10.599991	 0.058319	0.028558
10.613324	 0.058281	0.028547
10.626657	 0.058180	0.028496
10.639991	 0.058303	0.028399
10.653324	 0.058514	0.028272
10.666657	 0.058522	0.028181
10.679991	 0.058267	0.028206
10.693324	 0.057894	0.028304
10.706657	 0.057589	0.028320
10.719991	 0.057457	0.028184
10.733324	 0.057433	0.027981
10.746657	 0.057367	0.027845
10.759991	 0.057228	0.027829
10.773324	 0.057132	0.027909
10.786657	 0.057183	0.028025
10.799991	 0.057412	0.028109
10.813324	 0.057814	0.028117
10.826657	 0.058321	0.028121
10.839991	 0.058787	0.028236
10.853324	 0.059041	0.028440
10.866657	 0.059066	0.028585
10.879991	 0.058968	0.028561
10.893324	 0.058823	0.028403
10.906657	 0.058761	0.028250
10.919991	 0.058918	0.028178
10.933324	 0.059181	0.028162
10.946657	 0.059297	0.028198
10.959991	 0.059164	0.028230
10.973324	 0.058853	0.028120
10.986657	 0.058547	0.027901
10.999990	 0.058411	0.027724
11.013324	 0.058393	0.027586
11.026657	 0.058351	0.027449
11.039990	 0.058303	0.027361
11.053324	 0.058315	0.027341
11.066657	 0.058369	0.027376
11.079990	 0.058476	0.027430
11.093324	 0.058659	0.027437
11.106657	 0.058749	0.027403
11.119990	 0.058568	0.027350
11.133324	 0.058308	0.027225
11.146657	 0.058284	0.027032
11.159990	 0.058499	0.026911
11.173324	 0.058786	0.026930
11.186657	 0.059075	0.026995
11.199990	 0.059232	0.026977
11.213324	 0.059035	0.026851
11.226657	 0.058536	0.026676
11.239990	 0.058200	0.026481
11.253324	 0.058365	0.026303
11.266657	 0.058811	0.026266
11.279990	 0.059114	0.026413
11.293324	 0.059133	0.026600
11.306657	 0.059005	0.026658
11.319990	 0.058918	0.026603
11.333323	 0.058976	0.026566
11.346657	 0.059175	0.026578
11.359990	 0.059436	0.026564
11.373323	 0.059673	0.026517
11.386657	 0.059903	0.026564
11.399990	 0.060216	0.026800
11.413323	 0.060582	0.027128
11.426657	 0.060843	0.027350
11.439990	 0.060910	0.027341
11.453323	 0.060808	0.027073
11.466657	 0.060609	0.026661
11.479990	 0.060485	0.026332
11.493323	 0.060573	0.026240
11.506657	 0.060737	0.026341
11.519990	 0.060760	0.026482
11.533323	 0.060647	0.026539
11.546657	 0.060521	0.026427
11.559990	 0.060450	0.026148
11.573323	 0.060472	0.025926
11.586657	 0.060564	0.025948
11.599990	 0.060632	0.026017
11.613323	 0.060651	0.025890
11.626657	 0.060632	0.025663
11.639990	 0.060512	0.025529
11.653323	 0.060318	0.025463
11.666656	 0.060233	0.025378
11.679990	 0.060353	0.025324
11.693323	 0.060577	0.025337
11.706656	 0.060802	0.025301
11.719990	 0.061003	0.025150
11.733323	 0.061099	0.025000
11.746656	 0.061040	0.024916
11.759990	 0.060987	0.024877
11.773323	 0.061041	0.024924
11.786656	 0.061108	0.025073
11.799990	 0.061365	0.025264
11.813323	 0.062306	0.025526
11.826656	 0.064018	0.025928
11.839990	 0.065845	0.026309
11.853323	 0.066890	0.026396
11.866656	 0.066705	0.026156
11.879990	 0.065551	0.025766
11.893323	 0.064107	0.025358
11.906656	 0.062948	0.025022
11.919990	 0.062301	0.024814
11.933323	 0.062117	0.024678
11.946656	 0.062171	0.024589
11.959990	 0.062212	0.024583
11.973323	 0.062147	0.024598
11.986656	 0.062018	0.024534
11.999990	 0.061889	0.024402
12.013323	 0.061826	0.024261
12.026656	 0.061849	0.024115
12.039989	 0.061944	0.023964
12.053323	 0.062138	0.023868
12.066656	 0.062442	0.023896
12.079989	 0.062808	0.024030
12.093323	 0.063222	0.024160
12.106656	 0.063636	0.024171
12.119989	 0.063917	0.024036
12.133323	 0.063974	0.023849
12.146656	 0.063861	0.023709
12.159989	 0.063724	0.023608
12.173323	 0.063629	0.023557
12.186656	 0.063514	0.023603
12.199989	 0.063359	0.023666
12.213323	 0.063243	0.023621
12.226656	 0.063243	0.023509
12.239989	 0.063292	0.023355
12.253323	 0.063227	0.023068
12.266656	 0.063052	0.022689
12.279989	 0.062926	0.022370
12.293323	 0.062918	0.022176
12.306656	 0.062983	0.022120
12.319989	 0.063067	0.022175
12.333323	 0.063131	0.022259
12.346656	 0.063206	0.022361
12.359989	 0.063452	0.022500
12.373322	 0.063981	0.022626
12.386656	 0.064609	0.022727
12.399989	 0.065000	0.022885
12.413322	 0.065062	0.023073
12.426656	 0.064951	0.023112
12.439989	 0.064801	0.022933
12.453322	 0.064700	0.022705
12.466656	 0.064713	0.022565
12.479989	 0.064788	0.022445
12.493322	 0.064834	0.022321
12.506656	 0.064854	0.022269
12.519989	 0.064839	0.022271
12.533322	 0.064769	0.022256
12.546656	 0.064725	0.022204
12.559989	 0.064752	0.022131
12.573322	 0.064805	0.022128
12.586656	 0.064900	0.022242
12.599989	 0.065005	0.022320
12.613322	 0.065000	0.022231
12.626656	 0.064946	0.022111
12.639989	 0.065021	0.022135
12.653322	 0.065188	0.022266
12.666656	 0.065285	0.022362
12.679989	 0.065293	0.022351
12.693322	 0.065270	0.022264
12.706656	 0.065279	0.022227
12.719989	 0.065406	0.022271
12.733322	 0.065635	0.022213
12.746655	 0.065803	0.021948
12.759989	 0.065790	0.021694
12.773322	 0.065667	0.021661
12.786655	 0.065559	0.021741
12.799989	 0.065486	0.021749
12.813322	 0.065514	0.021696
12.826655	 0.065755	0.021687
12.839989	 0.066074	0.021748
12.853322	 0.066161	0.021805
12.866655	 0.065956	0.021798
12.879989	 0.065686	0.021765
12.893322	 0.065528	0.021736
12.906655	 0.065515	0.021640
12.919989	 0.065617	0.021477
12.933322	 0.065763	0.021373
12.946655	 0.065841	0.021345
12.959989	 0.065797	0.021291
12.973322	 0.065751	0.021220
12.986655	 0.065806	0.021205
12.999989	 0.065846	0.021231
13.013322	 0.065778	0.021251
13.026655	 0.065755	0.021257
13.039989	 0.065903	0.021286
13.053322	 0.066145	0.021360
13.066655	 0.066377	0.021417
13.079988	 0.066540	0.021378
13.093322	 0.066542	0.021289
13.106655	 0.066308	0.021253
13.119988	 0.065880	0.021260
13.133322	 0.065490	0.021236
13.146655	 0.065366	0.021213
13.159988	 0.065397	0.021286
13.173322	 0.065405	0.021416
13.186655	 0.065492	0.021445
13.199988	 0.065674	0.021327
13.213322	 0.065766	0.021196
13.226655	 0.065810	0.021180
13.239988	 0.065995	0.021274
13.253322	 0.066247	0.021389
13.266655	 0.066338	0.021413
13.279988	 0.066299	0.021292
13.293322	 0.066315	0.021111
13.306655	 0.066371	0.020989
13.319988	 0.066362	0.020972
13.333322	 0.066316	0.021050
13.346655	 0.066312	0.021156
13.359988	 0.066379	0.021194
13.373322	 0.066479	0.021175
13.386655	 0.066512	0.021218
13.399988	 0.066423	0.021293
13.413321	 0.066258	0.021222
13.426655	 0.066125	0.020994
13.439988	 0.066161	0.020815
13.453321	 0.066373	0.020813
13.466655	 0.066567	0.020900
13.479988	 0.066579	0.020931
13.493321	 0.066464	0.020866
13.506655	 0.066433	0.020757
13.519988	 0.066635	0.020733
13.533321	 0.066961	0.020913
13.546655	 0.067186	0.021172
13.559988	 0.067288	0.021268
13.573321	 0.067313	0.021153
13.586655	 0.067210	0.020951
13.599988	 0.067011	0.020772
13.613321	 0.066823	0.020691
13.626655	 0.066653	0.020726
13.639988	 0.066453	0.020766
13.653321	 0.066293	0.020700
13.666655	 0.066322	0.020627
13.679988	 0.066519	0.020702
13.693321	 0.066714	0.020846
13.706655	 0.066889	0.020820
13.719988	 0.067115	0.020584
13.733321	 0.067271	0.020362
13.746655	 0.067165	0.020317
13.759988	 0.066846	0.020335
13.773321	 0.066554	0.020295
13.786654	 0.066487	0.020249
13.799988	 0.066665	0.020249
13.813321	 0.066918	0.020305
13.826654	 0.067075	0.020416
13.839988	 0.067065	0.020487
13.853321	 0.066899	0.020399
13.866654	 0.066692	0.020201
13.879988	 0.066529	0.020043
13.893321	 0.066341	0.020013
13.906654	 0.066158	0.020091
13.919988	 0.066200	0.020157
13.933321	 0.066502	0.020092
13.946654	 0.066810	0.019897
13.959988	 0.066932	0.019659
13.973321	 0.066916	0.019523
13.986654	 0.066925	0.019615
13.999988	 0.067012	0.019885
14.013321	 0.067087	0.020129
14.026654	 0.067123	0.020184
14.039988	 0.067155	0.020046
14.053321	 0.067099	0.019864
14.066654	 0.066857	0.019795
14.079988	 0.066592	0.019885
14.093321	 0.066586	0.020061
14.106654	 0.066806	0.020183
14.119987	 0.066934	0.020160
14.133321	 0.066842	0.020015
14.146654	 0.066726	0.019824
14.159987	 0.066782	0.019699
14.173321	 0.066978	0.019707
14.186654	 0.067149	0.019802
14.199987	 0.067166	0.019905
14.213321	 0.067066	0.019982
14.226654	 0.067062	0.020081
14.239987	 0.067271	0.020270
14.253321	 0.067498	0.020443
14.266654	 0.067520	0.020369
14.279987	 0.067427	0.020047
14.293321	 0.067375	0.019769
14.306654	 0.067279	0.019730
14.319987	 0.067072	0.019843
14.333321	 0.066955	0.019946
14.346654	 0.067082	0.019971
14.359987	 0.067333	0.019908
14.373321	 0.067590	0.019778
14.386654	 0.067834	0.019682
14.399987	 0.067953	0.019697
14.413321	 0.067875	0.019784
14.426654	 0.067707	0.019837
14.439987	 0.067475	0.019787
14.453321	 0.067164	0.019666
14.466654	 0.066977	0.019562
14.479987	 0.067059	0.019499
14.493320	 0.067257	0.019446
14.506654	 0.067392	0.019422
14.519987	 0.067431	0.019440
14.533320	 0.067359	0.019398
14.546654	 0.067200	0.019274
14.559987	 0.067113	0.019248
14.573320	 0.067228	0.019374
14.586654	 0.067446	0.019474
14.599987	 0.067574	0.019501
14.613320	 0.067511	0.019565
14.626654	 0.067235	0.019641
14.639987	 0.066876	0.019624
14.653320	 0.066750	0.019526
14.666654	 0.067011	0.019453
14.679987	 0.067411	0.019502
14.693320	 0.067695	0.019639
14.706654	 0.067905	0.019706
14.719987	 0.068053	0.019644
14.733320	 0.068027	0.019571
14.746654	 0.067934	0.019601
14.759987	 0.067944	0.019712
14.773320	 0.067976	0.019769
14.786654	 0.067914	0.019712
14.799987	 0.067796	0.019608
14.813320	 0.067693	0.019457
14.826653	 0.067687	0.019231
14.839987	 0.067880	0.019064
14.853320	 0.068185	0.019074
14.866653	 0.068329	0.019152
14.879987	 0.068218	0.019164
14.893320	 0.068031	0.019124
14.906653	 0.067958	0.019087
14.919987	 0.068014	0.019078
14.933320	 0.068074	0.019130
14.946653	 0.068020	0.019224
14.959987	 0.067899	0.019237
14.973320	 0.067848	0.019123
14.986653	 0.067899	0.019032
14.999987	 0.068004	0.019080
15.013320	 0.068094	0.019139
15.026653	 0.068058	0.019067
15.039987	 0.067900	0.018941
15.053320	 0.067845	0.018854
15.066653	 0.068026	0.018766
15.079987	 0.068228	0.018606
15.093320	 0.068222	0.018415
15.106653	 0.068122	0.018356
15.119987	 0.068156	0.018498
15.133320	 0.068274	0.018670
15.146653	 0.068168	0.018686
15.159986	 0.067704	0.018499
15.173320	 0.067134	0.018161
15.186653	 0.066796	0.017817
15.199986	 0.066687	0.017573
15.213320	 0.066556	0.017329
15.226653	 0.066283	0.016989
15.239986	 0.065994	0.016655
15.253320	 0.065830	0.016402
15.266653	 0.065772	0.016145
15.279986	 0.065814	0.015840
15.293320	 0.065982	0.015585
15.306653	 0.066111	0.015469
15.319986	 0.066013	0.015430
15.333320	 0.065811	0.015433
15.346653	 0.065737	0.015561
15.359986	 0.065812	0.015764
15.373320	 0.065938	0.015827
15.386653	 0.066028	0.015698
15.399986	 0.066053	0.015563
15.413320	 0.066101	0.015560
15.426653	 0.066255	0.015675
15.439986	 0.066445	0.015841
15.453320	 0.066574	0.016001
15.466653	 0.066645	0.016158
15.479986	 0.066732	0.016387
15.493320	 0.066887	0.016700
15.506653	 0.067106	0.016987
15.519986	 0.067312	0.017153
15.533319	 0.067373	0.017233
15.546653	 0.067247	0.017300
15.559986	 0.067048	0.017359
15.573319	 0.066912	0.017398
15.586653	 0.066897	0.017404
15.599986	 0.067008	0.017352
15.613319	 0.067225	0.017262
15.626653	 0.067506	0.017210
15.639986	 0.067788	0.017250
15.653319	 0.068004	0.017340
15.666653	 0.068108	0.017355
15.679986	 0.068066	0.017234
15.693319	 0.067865	0.017068
15.706653	 0.067582	0.016959
15.719986	 0.067421	0.016940
15.733319	 0.067515	0.017046
15.746653	 0.067674	0.017200
15.759986	 0.067598	0.017176
15.773319	 0.067267	0.016970
15.786653	 0.066943	0.016867
15.799986	 0.066875	0.016982
15.813319	 0.067066	0.017145
15.826653	 0.067337	0.017231
15.839986	 0.067613	0.017317
15.853319	 0.067914	0.017447
15.866652	 0.068154	0.017498
15.879986	 0.068282	0.017399
15.893319	 0.068375	0.017242
15.906652	 0.068384	0.017116
15.919986	 0.068185	0.017031
15.933319	 0.067883	0.017012
15.946652	 0.067707	0.017085
15.959986	 0.067727	0.017215
15.973319	 0.067881	0.017318
15.986652	 0.068126	0.017312
15.999986	 0.068401	0.017250
16.013319	 0.068615	0.017283
16.026653	 0.068743	0.017378
16.039988	 0.068794	0.017366
16.053322	 0.068732	0.017295
16.066656	 0.068530	0.017325
16.079990	 0.068278	0.017411
16.093325	 0.068216	0.017412
16.106659	 0.068452	0.017316
16.119993	 0.068728	0.017237
16.133327	 0.068752	0.017274
16.146662	 0.068542	0.017364
16.159996	 0.068336	0.017360
16.173330	 0.068338	0.017265
16.186665	 0.068534	0.017216
16.199999	 0.068766	0.017266
16.213333	 0.068991	0.017357
16.226667	 0.069280	0.017445
16.240002	 0.069648	0.017535
16.253336	 0.070106	0.017682
16.266670	 0.070769	0.017995
16.280005	 0.071867	0.018570
16.293339	 0.073981	0.019899
16.306673	 0.078943	0.024198
16.320007	 0.089335	0.034840
16.333342	 0.103718	0.050728
16.346676	 0.113588	0.062926
16.360010	 0.110825	0.062998
16.373344	 0.097064	0.052864
16.386679	 0.080787	0.041240
16.400013	 0.067868	0.033607
16.413347	 0.058661	0.029634
16.426682	 0.051440	0.027168
16.440016	 0.045218	0.025176
16.453350	 0.039832	0.023612
16.466684	 0.035283	0.022483
16.480019	 0.031516	0.021634
16.493353	 0.028379	0.020940
16.506687	 0.025679	0.020327
16.520021	 0.023354	0.019715
16.533356	 0.021404	0.019078
16.546690	 0.019713	0.018479
16.560024	 0.018138	0.017950
16.573359	 0.016684	0.017402
16.586693	 0.015454	0.016773
16.600027	 0.014479	0.016141
16.613361	 0.013637	0.015580
16.626696	 0.012833	0.015025
16.640030	 0.012125	0.014400
16.653364	 0.011486	0.013728
16.666698	 0.010742	0.013037
16.680033	 0.009893	0.012348
16.693367	 0.009100	0.011745
16.706701	 0.008444	0.011252
16.720036	 0.007924	0.010735
16.733370	 0.007450	0.010136
16.746704	 0.006883	0.009545
16.760038	 0.006246	0.008953
16.773373	 0.005614	0.008294
16.786707	 0.004921	0.007624
16.800041	 0.004156	0.006950
16.813375	 0.003412	0.006176
16.826710	 0.002676	0.005315
16.840044	 0.001912	0.004511
16.853378	 0.001158	0.003811
16.866713	 0.000374	0.003119
16.880047	 -0.000524	0.002402
16.893381	 -0.001478	0.001767
16.906715	 -0.002330	0.001208
16.920050	 -0.003002	0.000550
16.933384	 -0.003586	-0.000279
16.946718	 -0.004193	-0.001141
16.960052	 -0.004791	-0.001899
16.973387	 -0.005326	-0.002555
16.986721	 -0.005845	-0.003191
17.000055	 -0.006374	-0.003830
17.013390	 -0.006890	-0.004409
17.026724	 -0.007409	-0.004854
17.040058	 -0.007913	-0.005188
17.053392	 -0.008295	-0.005514
17.066727	 -0.008467	-0.005884
17.080061	 -0.008450	-0.006240
17.093395	 -0.008394	-0.006554
17.106730	 -0.008451	-0.006866
17.120064	 -0.008599	-0.007107
17.133398	 -0.008732	-0.007190
17.146732	 -0.008817	-0.007200
17.160067	 -0.008847	-0.007213
17.173401	 -0.008739	-0.007127
17.186735	 -0.008366	-0.006850
17.200069	 -0.007779	-0.006462
17.213404	 -0.007223	-0.006131
17.226738	 -0.006865	-0.005928
17.240072	 -0.006667	-0.005761
17.253407	 -0.006496	-0.005498
17.266741	 -0.006272	-0.005178
17.280075	 -0.005979	-0.005008
17.293409	 -0.005608	-0.005031
17.306744	 -0.005159	-0.005002
17.320078	 -0.004696	-0.004703
17.333412	 -0.004359	-0.004209
17.346746	 -0.004247	-0.003742
17.360081	 -0.004229	-0.003410
17.373415	 -0.004079	-0.003207
17.386749	 -0.003808	-0.003124
17.400084	 -0.003644	-0.003105
17.413418	 -0.003674	-0.002994
17.426752	 -0.003705	-0.002747
17.440086	 -0.003504	-0.002493
17.453421	 -0.003094	-0.002291
17.466755	 -0.002725	-0.002112
17.480089	 -0.002545	-0.002013
17.493423	 -0.002507	-0.002011
17.506758	 -0.002486	-0.001955
17.520092	 -0.002361	-0.001725
17.533426	 -0.002127	-0.001413
17.546761	 -0.001919	-0.001186
17.560095	 -0.001822	-0.001097
17.573429	 -0.001769	-0.001111
17.586763	 -0.001664	-0.001165
17.600098	 -0.001536	-0.001202
17.613432	 -0.001507	-0.001226
17.626766	 -0.001580	-0.001258
17.640100	 -0.001612	-0.001274
17.653435	 -0.001588	-0.001227
17.666769	 -0.001651	-0.001087
17.680103	 -0.001814	-0.000897
17.693438	 -0.001975	-0.000781
17.706772	 -0.002065	-0.000841
17.720106	 -0.002027	-0.001040
17.733440	 -0.001869	-0.001229
17.746775	 -0.001735	-0.001281
17.760109	 -0.001762	-0.001215
17.773443	 -0.001866	-0.001144
17.786777	 -0.001863	-0.001118
17.800112	 -0.001763	-0.001138
17.813446	 -0.001683	-0.001191
17.826780	 -0.001644	-0.001215
17.840115	 -0.001637	-0.001171
17.853449	 -0.001708	-0.001093
17.866783	 -0.001807	-0.000973
17.880117	 -0.001742	-0.000804
17.893452	 -0.001473	-0.000705
17.906786	 -0.001195	-0.000754
17.920120	 -0.001039	-0.000845
17.933455	 -0.000999	-0.000880
17.946789	 -0.001106	-0.000921
17.960123	 -0.001356	-0.001037
17.973457	 -0.001587	-0.001157
17.986792	 -0.001677	-0.001191
18.000126	 -0.001703	-0.001182
18.013460	 -0.001737	-0.001190
18.026794	 -0.001729	-0.001181
18.040129	 -0.001657	-0.001129
18.053463	 -0.001577	-0.001070
18.066797	 -0.001514	-0.001029
18.080132	 -0.001487	-0.000993
18.093466	 -0.001547	-0.000943
18.106800	 -0.001673	-0.000883
18.120134	 -0.001756	-0.000875
18.133469	 -0.001760	-0.000994
18.146803	 -0.001738	-0.001191
18.160137	 -0.001773	-0.001318
18.173471	 -0.001920	-0.001340
18.186806	 -0.002082	-0.001386
18.200140	 -0.002128	-0.001553
18.213474	 -0.002111	-0.001754
18.226809	 -0.002095	-0.001858
18.240143	 -0.001987	-0.001877
18.253477	 -0.001805	-0.001880
18.266811	 -0.001760	-0.001889
18.280146	 -0.001935	-0.001896
18.293480	 -0.002192	-0.001867
18.306814	 -0.002372	-0.001785
18.320148	 -0.002420	-0.001695
18.333483	 -0.002385	-0.001655
18.346817	 -0.002275	-0.001640
18.360151	 -0.002004	-0.001559
18.373486	 -0.001633	-0.001355
18.386820	 -0.001466	-0.001089
18.400154	 -0.001648	-0.000938
18.413488	 -0.001956	-0.000998
18.426823	 -0.002135	-0.001163
18.440157	 -0.002158	-0.001305
18.453491	 -0.002105	-0.001398
18.466825	 -0.002049	-0.001425
18.480160	 -0.002107	-0.001377
18.493494	 -0.002323	-0.001327
18.506828	 -0.002500	-0.001371
18.520163	 -0.002433	-0.001455
18.533497	 -0.002246	-0.001486
18.546831	 -0.002211	-0.001546
18.560165	 -0.002356	-0.001695
18.573500	 -0.002511	-0.001786
18.586834	 -0.002581	-0.001733
18.600168	 -0.002602	-0.001643
18.613503	 -0.002613	-0.001617
18.626837	 -0.002598	-0.001685
18.640171	 -0.002583	-0.001831
18.653505	 -0.002597	-0.001975
18.666840	 -0.002572	-0.002050
18.680174	 -0.002453	-0.002060
18.693508	 -0.002319	-0.001992
18.706842	 -0.002257	-0.001837
18.720177	 -0.002239	-0.001669
18.733511	 -0.002264	-0.001631
18.746845	 -0.002409	-0.001817
18.760180	 -0.002605	-0.002119
18.773514	 -0.002633	-0.002282
18.786848	 -0.002479	-0.002187
18.800182	 -0.002345	-0.001950
18.813517	 -0.002334	-0.001771
18.826851	 -0.002349	-0.001754
18.840185	 -0.002253	-0.001827
18.853519	 -0.002071	-0.001848
18.866854	 -0.001964	-0.001824
18.880188	 -0.001991	-0.001871
18.893522	 -0.002039	-0.002003
18.906857	 -0.002060	-0.002128
18.920191	 -0.002123	-0.002191
18.933525	 -0.002186	-0.002156
18.946859	 -0.002176	-0.002019
18.960194	 -0.002144	-0.001914
18.973528	 -0.002140	-0.001974
18.986862	 -0.002156	-0.002106
19.000196	 -0.002201	-0.002161
19.013531	 -0.002261	-0.002143
19.026865	 -0.002288	-0.002088
19.040199	 -0.002313	-0.001980
19.053534	 -0.002407	-0.001874
19.066868	 -0.002519	-0.001882
19.080202	 -0.002574	-0.001998
19.093536	 -0.002597	-0.002101
19.106871	 -0.002587	-0.002100
19.120205	 -0.002494	-0.002012
19.133539	 -0.002388	-0.001920
19.146873	 -0.002392	-0.001856
19.160208	 -0.002473	-0.001820
19.173542	 -0.002528	-0.001840
19.186876	 -0.002536	-0.001876
19.200211	 -0.002534	-0.001873
19.213545	 -0.002538	-0.001894
19.226879	 -0.002526	-0.001984
19.240213	 -0.002464	-0.002035
19.253548	 -0.002359	-0.001959
19.266882	 -0.002232	-0.001869
19.280216	 -0.002112	-0.001898
19.293550	 -0.002116	-0.001954
19.306885	 -0.002362	-0.001916
19.320219	 -0.002728	-0.001845
19.333553	 -0.002907	-0.001833
19.346888	 -0.002747	-0.001882
19.360222	 -0.002402	-0.001975
19.373556	 -0.002112	-0.002044
19.386890	 -0.001988	-0.002008
19.400225	 -0.002013	-0.001907
19.413559	 -0.002095	-0.001879
19.426893	 -0.002124	-0.001964
19.440228	 -0.002110	-0.002047
19.453562	 -0.002163	-0.002062
19.466896	 -0.002297	-0.002083
19.480230	 -0.002428	-0.002188
19.493565	 -0.002516	-0.002325
19.506899	 -0.002523	-0.002319
19.520233	 -0.002405	-0.002089
19.533567	 -0.002221	-0.001833
19.546902	 -0.002107	-0.001802
19.560236	 -0.002170	-0.001989
19.573570	 -0.002369	-0.002199
19.586905	 -0.002548	-0.002283
19.600239	 -0.002652	-0.002253
19.613573	 -0.002747	-0.002247
19.626907	 -0.002818	-0.002339
19.640242	 -0.002773	-0.002424
19.653576	 -0.002665	-0.002403
19.666910	 -0.002669	-0.002322
19.680244	 -0.002814	-0.002250
19.693579	 -0.002894	-0.002215
19.706913	 -0.002759	-0.002233
19.720247	 -0.002550	-0.002276
19.733582	 -0.002498	-0.002307
19.746916	 -0.002681	-0.002339
19.760250	 -0.002969	-0.002365
19.773584	 -0.003109	-0.002381
19.786919	 -0.002988	-0.002466
19.800253	 -0.002771	-0.002647
19.813587	 -0.002685	-0.002817
19.826921	 -0.002767	-0.002906
19.840256	 -0.002843	-0.002924
19.853590	 -0.002782	-0.002839
19.866924	 -0.002704	-0.002697
19.880259	 -0.002796	-0.002655
19.893593	 -0.003003	-0.002726
19.906927	 -0.003118	-0.002715
19.920261	 -0.003086	-0.002519
19.933596	 -0.003019	-0.002317
19.946930	 -0.002988	-0.002348
19.960264	 -0.003010	-0.002584
19.973598	 -0.003119	-0.002781
19.986933	 -0.003211	-0.002815

*------------------------ End of raw data
Results for Channel	1	=	242.00	nm
Title:	Report Title
Run File:	C:\HPLC\PET 2025\2025.01.13\bm31_60c_pw.run
--------------
Injection Info
--------------
Method:	C:\METODOS EQUIPO 2 2023-2024\20241201 PET_Calibrado TPA MHET BHET DIMER.mth
Sample:	BM31_60C_pw
Injection Date:	Tue Jan 14 15:42:20 2025
Manual injection
Operator:	Paloma
Instrument:	3
Notes:	
---------
Misc Info
---------
Workstation:	HPLC
Bus Address:	44
Run Time:	0.000	to	20.000	min.
-----------
Recalc Info
-----------
Recalc Method:	C:\METODOS EQUIPO 2 2023-2024\20241201 PET_Calibrado TPA MHET BHET DIMER.mth
Recalc Date:	Tue Jan 14 16:02:25 2025
Operator:	Paloma
Instrument:	3
Notes:	
Sample Rate:	5.000 Hz.
Measurement Type:	1 = Area
Calculation Type:	4 = ExtStd
Normalize Results:	No
------------------------
Peak Info for Channel 1
------------------------
3 Peaks (tR	Timeoffset	RRT	Sepcode	Width	Counts	Result	Name)
7.059	0.016	0.0000	BB	6.58	645019	11.709401	MHET (uM)
7.364	0.021	0.0000	BB	0.00	238857	2.828516	BHET (uM)
9.033	-0.077	0.0000	BB	11.76	493020	8.713812	DIMER (uM)

Results for Channel	2	=	260.00	nm
Title:	Report Title
Run File:	C:\HPLC\PET 2025\2025.01.13\bm31_60c_pw.run
--------------
Injection Info
--------------
Method:	C:\METODOS EQUIPO 2 2023-2024\20241201 PET_Calibrado TPA MHET BHET DIMER.mth
Sample:	BM31_60C_pw
Injection Date:	Tue Jan 14 15:42:20 2025
Manual injection
Operator:	Paloma
Instrument:	3
Notes:	
---------
Misc Info
---------
Workstation:	HPLC
Bus Address:	44
Run Time:	0.000	to	20.000	min.
-----------
Recalc Info
-----------
Recalc Method:	C:\METODOS EQUIPO 2 2023-2024\20241201 PET_Calibrado TPA MHET BHET DIMER.mth
Recalc Date:	Tue Jan 14 16:02:25 2025
Operator:	Paloma
Instrument:	3
Notes:	
Sample Rate:	5.000 Hz.
Measurement Type:	1 = Area
Calculation Type:	4 = ExtStd
Normalize Results:	No
------------------------
Peak Info for Channel 2
------------------------
10 Peaks (tR	Timeoffset	RRT	Sepcode	Width	Counts	Result	Name)
0.122	0.000	0.0000	BP	4.40	43376	0.000000	
0.393	0.000	0.0000	PB	0.00	77472	0.000000	
1.475	0.000	0.0000	BP	4.48	3824121	0.000000	
1.680	0.000	0.0000	PP	0.00	540398	0.000000	
1.956	0.000	0.0000	PV	0.00	1723324	0.000000	
2.105	0.000	0.0000	VB	0.00	94155	0.000000	
3.975	0.000	0.0000	BB	0.00	48662	0.000000	
17.698	0.000	0.0000	BB	0.00	284215	0.000000	
18.405	0.000	0.0000	BB	0.00	24852	0.000000	
19.543	0.000	0.0000	BB	2.60	20193	0.000000	
