# Supplementary material for: Engineering Escherichia coli for polyethylene terephthalate powder biodegradation via recoding of an outer membrane protein
Source: iScience. 2026 Jan 2;29(2):114621. doi: 10.1016/j.isci.2025.114621 (PMC12860643; doi:10.1016/j.isci.2025.114621)
Supplement: Data S2. Raw HPLC and UHPLC-MS data — (A) Unprocessed HPLC data files supporting Figures 4, S3, S5, Tables 1 and S4. Files are provided in.txt format corresponding to the data extracted with Varian ProStar software (Varian Inc., Palo Alto, California, USA). Each file contains absorbance values (in arbitrary units) recorded over time under the analytical conditions described in STAR Methods. (B) Raw UHPLC-MS files supporting Figure S4. The chromatograms and mass spectrometry data can be analyzed with the software MassLynx V4.1 (Waters) to obtain the mass spectra of the oligomers TET and TETE. Analytical conditions described in STAR Methods. (A and B) The unprocessed HPLC and UHPLC-MS files have been deposited at Zenodo under the identifier https://zenodo.org/records/17578239. [file mmc5.zip › Data S2/A. HPLC/Figure S3/FliDm pPET 60_2.TXT]

File	C:\HPLC\PET 2025\2025.01.13\bm31_60c_pw002.run	Filetype	63
WTOASCII Parameters:	C:\star\WTOASCII.TXT
 2 channels
   Channel	 1	242.00	nm	in AU
   Channel	 2	260.00	nm	in AU
Base rate 5.0000 Hz	Bunch 2	Effective rate 5.00000 Hz.	T = 0.003333 min.
6000 points	from	0.000	to	20.000	minutes
Sampling every 4 point(s)
Printing points from	0.000	to	20.000 min, point 0 to 5999
Channels	1	to	2
0.000000	 0.000000	0.000000
0.013333	 -0.000439	-0.000298
0.026667	 -0.000526	-0.000378
0.040000	 -0.000163	-0.000298
0.053333	 0.000211	-0.000241
0.066667	 0.000272	-0.000226
0.080000	 0.000137	-0.000160
0.093333	 0.000020	-0.000027
0.106667	 -0.000029	0.000122
0.120000	 0.000007	0.000258
0.133333	 0.000143	0.000361
0.146667	 0.000293	0.000378
0.160000	 0.000361	0.000272
0.173333	 0.000290	0.000099
0.186667	 0.000072	-0.000066
0.200000	 -0.000157	-0.000194
0.213333	 -0.000236	-0.000219
0.226667	 -0.000169	-0.000067
0.240000	 -0.000064	0.000205
0.253333	 0.000024	0.000470
0.266667	 0.000136	0.000644
0.280000	 0.000327	0.000712
0.293333	 0.000537	0.000748
0.306667	 0.000618	0.000818
0.320000	 0.000527	0.000907
0.333333	 0.000377	0.000963
0.346667	 0.000271	0.000949
0.360000	 0.000201	0.000868
0.373333	 0.000168	0.000790
0.386667	 0.000253	0.000750
0.400000	 0.000435	0.000691
0.413333	 0.000526	0.000558
0.426667	 0.000432	0.000385
0.440000	 0.000283	0.000292
0.453333	 0.000222	0.000342
0.466666	 0.000250	0.000457
0.480000	 0.000319	0.000532
0.493333	 0.000401	0.000542
0.506666	 0.000425	0.000539
0.520000	 0.000360	0.000559
0.533333	 0.000278	0.000546
0.546666	 0.000231	0.000455
0.560000	 0.000222	0.000384
0.573333	 0.000274	0.000424
0.586666	 0.000395	0.000488
0.600000	 0.000557	0.000493
0.613333	 0.000713	0.000505
0.626666	 0.000764	0.000587
0.640000	 0.000677	0.000711
0.653333	 0.000604	0.000850
0.666666	 0.000679	0.000932
0.680000	 0.000817	0.000888
0.693333	 0.000900	0.000817
0.706666	 0.000949	0.000850
0.720000	 0.000954	0.000918
0.733333	 0.000868	0.000864
0.746666	 0.000751	0.000673
0.760000	 0.000681	0.000472
0.773333	 0.000632	0.000404
0.786666	 0.000540	0.000528
0.800000	 0.000443	0.000756
0.813333	 0.000483	0.000911
0.826666	 0.000703	0.000924
0.839999	 0.000892	0.000873
0.853333	 0.000809	0.000815
0.866666	 0.000509	0.000740
0.879999	 0.000245	0.000647
0.893333	 0.000167	0.000612
0.906666	 0.000208	0.000668
0.919999	 0.000227	0.000690
0.933333	 0.000162	0.000583
0.946666	 0.000069	0.000454
0.959999	 0.000053	0.000385
0.973333	 0.000146	0.000345
0.986666	 0.000292	0.000359
0.999999	 0.000389	0.000457
1.013333	 0.000324	0.000604
1.026666	 0.000105	0.000769
1.039999	 -0.000066	0.000841
1.053333	 0.000009	0.000704
1.066666	 0.000272	0.000492
1.079999	 0.000459	0.000418
1.093333	 0.000413	0.000452
1.106666	 0.000229	0.000478
1.119999	 0.000074	0.000500
1.133333	 0.000043	0.000527
1.146666	 0.000175	0.000515
1.159999	 0.000449	0.000460
1.173333	 0.000722	0.000406
1.186666	 0.000783	0.000384
1.199999	 0.000597	0.000374
1.213333	 0.000315	0.000371
1.226666	 0.000093	0.000424
1.239999	 0.000047	0.000532
1.253332	 0.000179	0.000606
1.266666	 0.000361	0.000625
1.279999	 0.000518	0.000658
1.293332	 0.000639	0.000739
1.306666	 0.000693	0.000852
1.319999	 0.000727	0.000951
1.333332	 0.000836	0.000955
1.346666	 0.000980	0.000839
1.359999	 0.001058	0.000697
1.373332	 0.001306	0.000690
1.386666	 0.004844	0.002067
1.399999	 0.022670	0.008464
1.413332	 0.069804	0.022868
1.426666	 0.146167	0.041792
1.439999	 0.227567	0.056765
1.453332	 0.285961	0.062266
1.466666	 0.311520	0.058302
1.479999	 0.311227	0.047214
1.493332	 0.296260	0.031456
1.506666	 0.275066	0.013548
1.519999	 0.253034	-0.003325
1.533332	 0.233526	-0.015844
1.546666	 0.218013	-0.022337
1.559999	 0.206149	-0.023662
1.573332	 0.196467	-0.022126
1.586666	 0.187351	-0.019785
1.599999	 0.177972	-0.017707
1.613332	 0.168342	-0.016104
1.626665	 0.158598	-0.014727
1.639999	 0.148676	-0.013424
1.653332	 0.138391	-0.012528
1.666665	 0.127676	-0.012536
1.679999	 0.116832	-0.013580
1.693332	 0.106369	-0.015302
1.706665	 0.096641	-0.017084
1.719999	 0.087692	-0.018499
1.733332	 0.079365	-0.019484
1.746665	 0.071620	-0.020032
1.759999	 0.064621	-0.019983
1.773332	 0.058403	-0.019212
1.786665	 0.052711	-0.017801
1.799999	 0.047331	-0.015910
1.813332	 0.042386	-0.013602
1.826665	 0.038143	-0.010904
1.839999	 0.034675	-0.007878
1.853332	 0.031760	-0.004622
1.866665	 0.029089	-0.001361
1.879999	 0.026456	0.001570
1.893332	 0.023793	0.003850
1.906665	 0.021125	0.005240
1.919999	 0.018528	0.005732
1.933332	 0.016060	0.005598
1.946665	 0.013773	0.005157
1.959998	 0.011767	0.004601
1.973332	 0.010105	0.004006
1.986665	 0.008726	0.003374
1.999998	 0.007493	0.002713
2.013332	 0.006275	0.002111
2.026665	 0.005109	0.001664
2.039999	 0.004188	0.001356
2.053332	 0.003589	0.001127
2.066665	 0.003252	0.000972
2.079998	 0.003061	0.000892
2.093332	 0.002805	0.000838
2.106665	 0.002398	0.000770
2.119998	 0.002017	0.000671
2.133332	 0.001796	0.000519
2.146665	 0.001658	0.000349
2.159998	 0.001472	0.000214
2.173332	 0.001232	0.000054
2.186665	 0.001057	-0.000174
2.199998	 0.000997	-0.000328
2.213332	 0.000961	-0.000266
2.226665	 0.000920	-0.000030
2.239998	 0.000921	0.000189
2.253332	 0.000991	0.000201
2.266665	 0.001099	0.000008
2.279998	 0.001142	-0.000176
2.293332	 0.001016	-0.000182
2.306665	 0.000805	-0.000047
2.319998	 0.000727	0.000090
2.333332	 0.000807	0.000169
2.346665	 0.000886	0.000229
2.359998	 0.000895	0.000305
2.373332	 0.000866	0.000366
2.386665	 0.000838	0.000355
2.399998	 0.000836	0.000245
2.413332	 0.000799	0.000081
2.426665	 0.000660	-0.000029
2.439998	 0.000513	-0.000019
2.453331	 0.000486	0.000066
2.466665	 0.000573	0.000163
2.479998	 0.000727	0.000232
2.493331	 0.000878	0.000212
2.506665	 0.000899	0.000089
2.519998	 0.000767	-0.000046
2.533331	 0.000638	-0.000083
2.546665	 0.000621	-0.000008
2.559998	 0.000664	0.000103
2.573331	 0.000711	0.000167
2.586665	 0.000761	0.000167
2.599998	 0.000822	0.000138
2.613331	 0.000869	0.000081
2.626665	 0.000873	0.000019
2.639998	 0.000876	0.000033
2.653331	 0.000943	0.000099
2.666665	 0.001064	0.000091
2.679998	 0.001165	0.000021
2.693331	 0.001165	0.000033
2.706665	 0.001005	0.000114
2.719998	 0.000718	0.000110
2.733331	 0.000460	0.000056
2.746665	 0.000365	0.000151
2.759998	 0.000416	0.000399
2.773331	 0.000512	0.000577
2.786664	 0.000583	0.000572
2.799998	 0.000609	0.000496
2.813331	 0.000575	0.000475
2.826664	 0.000468	0.000500
2.839998	 0.000330	0.000521
2.853331	 0.000203	0.000516
2.866664	 0.000072	0.000414
2.879998	 -0.000045	0.000183
2.893331	 -0.000075	-0.000007
2.906664	 0.000024	-0.000010
2.919998	 0.000198	0.000070
2.933331	 0.000321	0.000072
2.946664	 0.000324	-0.000010
2.959998	 0.000261	-0.000105
2.973331	 0.000214	-0.000159
2.986664	 0.000161	-0.000193
2.999998	 0.000062	-0.000253
3.013331	 -0.000014	-0.000284
3.026664	 0.000015	-0.000178
3.039998	 0.000125	0.000048
3.053331	 0.000257	0.000265
3.066664	 0.000373	0.000363
3.079998	 0.000451	0.000355
3.093331	 0.000551	0.000339
3.106664	 0.000736	0.000366
3.119998	 0.000904	0.000407
3.133331	 0.000850	0.000414
3.146664	 0.000554	0.000378
3.159997	 0.000247	0.000388
3.173331	 0.000126	0.000525
3.186664	 0.000193	0.000728
3.199997	 0.000425	0.000864
3.213331	 0.000757	0.000869
3.226664	 0.000975	0.000767
3.239997	 0.000940	0.000635
3.253331	 0.000762	0.000502
3.266664	 0.000622	0.000355
3.279997	 0.000566	0.000280
3.293331	 0.000539	0.000363
3.306664	 0.000483	0.000527
3.319997	 0.000391	0.000650
3.333331	 0.000377	0.000705
3.346664	 0.000590	0.000724
3.359997	 0.000924	0.000741
3.373331	 0.001083	0.000747
3.386664	 0.001042	0.000716
3.399997	 0.001053	0.000678
3.413331	 0.001191	0.000649
3.426664	 0.001243	0.000581
3.439997	 0.001031	0.000499
3.453331	 0.000689	0.000490
3.466664	 0.000500	0.000562
3.479997	 0.000538	0.000646
3.493330	 0.000670	0.000639
3.506664	 0.000821	0.000513
3.519997	 0.000970	0.000409
3.533330	 0.001046	0.000438
3.546664	 0.001030	0.000504
3.559997	 0.000983	0.000465
3.573330	 0.000912	0.000342
3.586664	 0.000789	0.000241
3.599997	 0.000643	0.000200
3.613330	 0.000529	0.000197
3.626664	 0.000495	0.000241
3.639997	 0.000505	0.000344
3.653330	 0.000419	0.000476
3.666664	 0.000235	0.000586
3.679997	 0.000188	0.000626
3.693330	 0.000414	0.000599
3.706664	 0.000717	0.000546
3.719997	 0.000815	0.000479
3.733330	 0.000669	0.000394
3.746664	 0.000520	0.000326
3.759997	 0.000588	0.000315
3.773330	 0.000749	0.000378
3.786664	 0.000755	0.000472
3.799997	 0.000622	0.000501
3.813330	 0.000492	0.000470
3.826663	 0.000371	0.000464
3.839997	 0.000260	0.000455
3.853330	 0.000231	0.000363
3.866663	 0.000278	0.000301
3.879997	 0.000363	0.000390
3.893330	 0.000474	0.000493
3.906663	 0.000558	0.000465
3.919997	 0.000565	0.000352
3.933330	 0.000541	0.000230
3.946663	 0.000500	0.000145
3.959997	 0.000337	0.000130
3.973330	 0.000077	0.000155
3.986663	 -0.000067	0.000157
3.999997	 -0.000030	0.000156
4.013330	 -0.000008	0.000215
4.026663	 -0.000111	0.000279
4.039997	 -0.000173	0.000262
4.053330	 -0.000063	0.000212
4.066663	 0.000088	0.000221
4.079997	 0.000110	0.000277
4.093330	 0.000050	0.000330
4.106663	 0.000074	0.000360
4.119997	 0.000194	0.000340
4.133330	 0.000265	0.000242
4.146663	 0.000202	0.000118
4.159997	 0.000131	0.000075
4.173330	 0.000214	0.000151
4.186663	 0.000360	0.000273
4.199996	 0.000361	0.000372
4.213330	 0.000266	0.000441
4.226663	 0.000275	0.000464
4.239996	 0.000403	0.000425
4.253330	 0.000528	0.000382
4.266663	 0.000534	0.000415
4.279996	 0.000346	0.000478
4.293330	 0.000083	0.000452
4.306663	 -0.000041	0.000355
4.319996	 -0.000003	0.000362
4.333330	 0.000094	0.000513
4.346663	 0.000229	0.000638
4.359996	 0.000378	0.000629
4.373330	 0.000470	0.000577
4.386663	 0.000477	0.000602
4.399996	 0.000452	0.000677
4.413330	 0.000484	0.000744
4.426663	 0.000599	0.000818
4.439996	 0.000689	0.000876
4.453330	 0.000651	0.000861
4.466663	 0.000484	0.000813
4.479996	 0.000259	0.000807
4.493330	 0.000112	0.000835
4.506663	 0.000138	0.000817
4.519996	 0.000263	0.000713
4.533329	 0.000350	0.000605
4.546663	 0.000395	0.000635
4.559996	 0.000500	0.000789
4.573329	 0.000647	0.000893
4.586663	 0.000718	0.000901
4.599996	 0.000724	0.000950
4.613329	 0.000791	0.001067
4.626663	 0.000939	0.001092
4.639996	 0.001050	0.000931
4.653329	 0.001025	0.000683
4.666663	 0.000899	0.000537
4.679996	 0.000796	0.000574
4.693329	 0.000802	0.000688
4.706663	 0.000897	0.000715
4.719996	 0.000988	0.000600
4.733329	 0.000982	0.000401
4.746663	 0.000857	0.000219
4.759996	 0.000676	0.000149
4.773329	 0.000542	0.000228
4.786663	 0.000498	0.000411
4.799996	 0.000483	0.000598
4.813329	 0.000480	0.000670
4.826663	 0.000525	0.000601
4.839996	 0.000587	0.000524
4.853329	 0.000624	0.000570
4.866663	 0.000635	0.000729
4.879996	 0.000628	0.000920
4.893329	 0.000588	0.001024
4.906662	 0.000498	0.000922
4.919996	 0.000417	0.000691
4.933329	 0.000442	0.000596
4.946662	 0.000528	0.000743
4.959996	 0.000515	0.000938
4.973329	 0.000379	0.000979
4.986662	 0.000247	0.000873
4.999996	 0.000144	0.000742
5.013329	 0.000012	0.000659
5.026662	 -0.000056	0.000609
5.039996	 0.000060	0.000573
5.053329	 0.000240	0.000549
5.066662	 0.000357	0.000536
5.079996	 0.000471	0.000559
5.093329	 0.000572	0.000599
5.106662	 0.000534	0.000579
5.119996	 0.000370	0.000514
5.133329	 0.000213	0.000509
5.146662	 0.000147	0.000608
5.159996	 0.000158	0.000736
5.173329	 0.000168	0.000787
5.186662	 0.000126	0.000747
5.199996	 0.000056	0.000714
5.213329	 0.000034	0.000742
5.226662	 0.000126	0.000767
5.239995	 0.000283	0.000705
5.253329	 0.000359	0.000556
5.266662	 0.000287	0.000405
5.279995	 0.000172	0.000373
5.293329	 0.000127	0.000502
5.306662	 0.000139	0.000655
5.319995	 0.000178	0.000677
5.333329	 0.000237	0.000573
5.346662	 0.000245	0.000446
5.359995	 0.000161	0.000399
5.373329	 0.000078	0.000491
5.386662	 0.000060	0.000645
5.399995	 0.000073	0.000653
5.413329	 0.000112	0.000428
5.426662	 0.000183	0.000166
5.439995	 0.000201	0.000125
5.453329	 0.000121	0.000275
5.466662	 0.000075	0.000360
5.479995	 0.000127	0.000289
5.493329	 0.000182	0.000220
5.506662	 0.000160	0.000276
5.519995	 0.000080	0.000403
5.533329	 0.000054	0.000493
5.546662	 0.000149	0.000510
5.559995	 0.000299	0.000475
5.573328	 0.000438	0.000400
5.586662	 0.000575	0.000260
5.599995	 0.000725	0.000085
5.613328	 0.000895	0.000003
5.626662	 0.001041	0.000078
5.639995	 0.001126	0.000185
5.653328	 0.001220	0.000194
5.666662	 0.001420	0.000185
5.679995	 0.001709	0.000311
5.693328	 0.001978	0.000563
5.706662	 0.002198	0.000818
5.719995	 0.002463	0.000992
5.733328	 0.002811	0.001090
5.746662	 0.003141	0.001163
5.759995	 0.003403	0.001247
5.773328	 0.003661	0.001405
5.786662	 0.003940	0.001670
5.799995	 0.004228	0.001951
5.813328	 0.004542	0.002197
5.826662	 0.004867	0.002446
5.839995	 0.005144	0.002695
5.853328	 0.005455	0.002924
5.866662	 0.005948	0.003145
5.879995	 0.006502	0.003374
5.893328	 0.006839	0.003611
5.906662	 0.006962	0.003837
5.919995	 0.007146	0.004049
5.933328	 0.007549	0.004328
5.946661	 0.008087	0.004732
5.959995	 0.008658	0.005166
5.973328	 0.009220	0.005510
5.986661	 0.009676	0.005783
5.999995	 0.009972	0.006087
6.013328	 0.010182	0.006457
6.026661	 0.010394	0.006776
6.039995	 0.010659	0.006914
6.053328	 0.010952	0.006932
6.066661	 0.011156	0.007017
6.079995	 0.011233	0.007205
6.093328	 0.011311	0.007346
6.106661	 0.011500	0.007355
6.119995	 0.011739	0.007319
6.133328	 0.011923	0.007372
6.146661	 0.012096	0.007581
6.159995	 0.012326	0.007927
6.173328	 0.012516	0.008324
6.186661	 0.012591	0.008602
6.199995	 0.012645	0.008657
6.213328	 0.012732	0.008581
6.226661	 0.012805	0.008514
6.239995	 0.012867	0.008510
6.253328	 0.012985	0.008631
6.266661	 0.013169	0.008904
6.279994	 0.013369	0.009254
6.293328	 0.013559	0.009583
6.306661	 0.013755	0.009821
6.319994	 0.013989	0.009925
6.333328	 0.014270	0.009931
6.346661	 0.014525	0.009937
6.359994	 0.014657	0.009967
6.373328	 0.014691	0.009982
6.386661	 0.014720	0.009977
6.399994	 0.014778	0.009975
6.413328	 0.014864	0.010018
6.426661	 0.014967	0.010138
6.439994	 0.015057	0.010299
6.453328	 0.015182	0.010464
6.466661	 0.015403	0.010659
6.479994	 0.015640	0.010875
6.493328	 0.015838	0.011030
6.506661	 0.016071	0.011070
6.519994	 0.016318	0.011046
6.533328	 0.016486	0.011069
6.546661	 0.016610	0.011184
6.559994	 0.016763	0.011367
6.573328	 0.016933	0.011594
6.586661	 0.017054	0.011799
6.599994	 0.017071	0.011882
6.613328	 0.017059	0.011864
6.626661	 0.017213	0.011867
6.639994	 0.017552	0.011912
6.653327	 0.017837	0.011977
6.666661	 0.017974	0.012119
6.679994	 0.018099	0.012346
6.693327	 0.018221	0.012554
6.706661	 0.018266	0.012662
6.719994	 0.018318	0.012675
6.733327	 0.018434	0.012650
6.746661	 0.018567	0.012671
6.759994	 0.018757	0.012723
6.773327	 0.019072	0.012711
6.786661	 0.019414	0.012651
6.799994	 0.019564	0.012643
6.813327	 0.019512	0.012727
6.826661	 0.019558	0.012897
6.839994	 0.019886	0.013116
6.853327	 0.020314	0.013281
6.866661	 0.020613	0.013342
6.879994	 0.020797	0.013394
6.893327	 0.020971	0.013540
6.906661	 0.021139	0.013741
6.919994	 0.021298	0.013910
6.933327	 0.021483	0.014030
6.946661	 0.021706	0.014133
6.959994	 0.022040	0.014310
6.973327	 0.022859	0.014747
6.986660	 0.024878	0.015694
6.999994	 0.028491	0.017274
7.013327	 0.032789	0.019092
7.026660	 0.035752	0.020295
7.039994	 0.035979	0.020367
7.053327	 0.033861	0.019556
7.066660	 0.030853	0.018404
7.079994	 0.028212	0.017299
7.093327	 0.026467	0.016465
7.106660	 0.025492	0.015970
7.119994	 0.024880	0.015770
7.133327	 0.024382	0.015766
7.146660	 0.024013	0.015793
7.159994	 0.023859	0.015750
7.173327	 0.023894	0.015722
7.186660	 0.023992	0.015820
7.199994	 0.024126	0.016004
7.213327	 0.024351	0.016137
7.226660	 0.024602	0.016143
7.239994	 0.024815	0.016093
7.253327	 0.025050	0.016096
7.266660	 0.025369	0.016185
7.279994	 0.025918	0.016425
7.293327	 0.026959	0.016961
7.306660	 0.028421	0.017730
7.319993	 0.029655	0.018337
7.333327	 0.030079	0.018445
7.346660	 0.029809	0.018161
7.359993	 0.029291	0.017827
7.373327	 0.028683	0.017564
7.386660	 0.027994	0.017320
7.399993	 0.027375	0.017156
7.413327	 0.026965	0.017163
7.426660	 0.026777	0.017256
7.439993	 0.026843	0.017296
7.453327	 0.027129	0.017276
7.466660	 0.027457	0.017235
7.479993	 0.027719	0.017210
7.493327	 0.027965	0.017250
7.506660	 0.028245	0.017313
7.519993	 0.028542	0.017321
7.533327	 0.028812	0.017316
7.546660	 0.028997	0.017355
7.559993	 0.029036	0.017403
7.573327	 0.028919	0.017424
7.586660	 0.028736	0.017480
7.599993	 0.028675	0.017680
7.613327	 0.028859	0.017979
7.626660	 0.029199	0.018174
7.639993	 0.029509	0.018176
7.653327	 0.029715	0.018107
7.666660	 0.029875	0.018120
7.679993	 0.030035	0.018257
7.693326	 0.030237	0.018441
7.706660	 0.030537	0.018553
7.719993	 0.030816	0.018597
7.733326	 0.030857	0.018733
7.746660	 0.030716	0.018997
7.759993	 0.030644	0.019185
7.773326	 0.030740	0.019189
7.786660	 0.030933	0.019121
7.799993	 0.031128	0.019060
7.813326	 0.031225	0.019019
7.826660	 0.031191	0.019055
7.839993	 0.031172	0.019189
7.853326	 0.031321	0.019387
7.866660	 0.031543	0.019571
7.879993	 0.031666	0.019641
7.893326	 0.031742	0.019582
7.906660	 0.031951	0.019500
7.919993	 0.032311	0.019464
7.933326	 0.032663	0.019514
7.946660	 0.032927	0.019722
7.959993	 0.033221	0.020005
7.973326	 0.033650	0.020139
7.986660	 0.034141	0.020085
7.999993	 0.034596	0.020040
8.013327	 0.035025	0.020156
8.026660	 0.035423	0.020370
8.039993	 0.035679	0.020499
8.053327	 0.035669	0.020468
8.066660	 0.035433	0.020379
8.079993	 0.035231	0.020370
8.093327	 0.035226	0.020461
8.106660	 0.035256	0.020562
8.119993	 0.035168	0.020589
8.133327	 0.035051	0.020539
8.146660	 0.034954	0.020477
8.159993	 0.034883	0.020483
8.173326	 0.034967	0.020576
8.186660	 0.035247	0.020678
8.199993	 0.035526	0.020751
8.213326	 0.035641	0.020853
8.226660	 0.035653	0.020986
8.239993	 0.035688	0.021090
8.253326	 0.035817	0.021159
8.266660	 0.036119	0.021231
8.279993	 0.036593	0.021347
8.293326	 0.037020	0.021479
8.306660	 0.037150	0.021541
8.319993	 0.036933	0.021525
8.333326	 0.036596	0.021457
8.346660	 0.036463	0.021362
8.359993	 0.036615	0.021303
8.373326	 0.036857	0.021296
8.386660	 0.037035	0.021286
8.399993	 0.037188	0.021275
8.413326	 0.037363	0.021325
8.426660	 0.037539	0.021425
8.439993	 0.037718	0.021514
8.453326	 0.037882	0.021621
8.466660	 0.037951	0.021780
8.479993	 0.037959	0.021915
8.493326	 0.038062	0.021967
8.506660	 0.038292	0.021980
8.519993	 0.038567	0.022056
8.533326	 0.038824	0.022268
8.546659	 0.038964	0.022563
8.559993	 0.038942	0.022784
8.573326	 0.038902	0.022842
8.586659	 0.039057	0.022781
8.599993	 0.039463	0.022705
8.613326	 0.039961	0.022693
8.626659	 0.040363	0.022722
8.639993	 0.040583	0.022727
8.653326	 0.040644	0.022777
8.666659	 0.040636	0.022950
8.679993	 0.040596	0.023143
8.693326	 0.040570	0.023292
8.706659	 0.040759	0.023458
8.719993	 0.041238	0.023616
8.733326	 0.041716	0.023746
8.746659	 0.041888	0.023921
8.759993	 0.041868	0.024138
8.773326	 0.041970	0.024283
8.786659	 0.042258	0.024297
8.799993	 0.042561	0.024214
8.813326	 0.042735	0.024090
8.826659	 0.042763	0.024032
8.839993	 0.042771	0.024118
8.853326	 0.042900	0.024290
8.866659	 0.043109	0.024395
8.879992	 0.043256	0.024346
8.893326	 0.043298	0.024228
8.906659	 0.043279	0.024141
8.919992	 0.043255	0.024060
8.933326	 0.043423	0.024029
8.946659	 0.044196	0.024306
8.959992	 0.045918	0.025073
8.973326	 0.048394	0.026129
8.986659	 0.050729	0.026986
8.999992	 0.051999	0.027324
9.013326	 0.052101	0.027271
9.026659	 0.051525	0.027120
9.039992	 0.050552	0.026941
9.053326	 0.049298	0.026667
9.066659	 0.048087	0.026378
9.079992	 0.047163	0.026189
9.093326	 0.046477	0.026055
9.106659	 0.045985	0.025878
9.119992	 0.045727	0.025645
9.133326	 0.045643	0.025397
9.146659	 0.045626	0.025168
9.159992	 0.045627	0.025016
9.173326	 0.045577	0.025006
9.186659	 0.045470	0.025136
9.199992	 0.045450	0.025329
9.213326	 0.045587	0.025485
9.226659	 0.045807	0.025555
9.239992	 0.046091	0.025600
9.253325	 0.046483	0.025689
9.266659	 0.046919	0.025757
9.279992	 0.047206	0.025744
9.293325	 0.047191	0.025676
9.306659	 0.046969	0.025547
9.319992	 0.046832	0.025426
9.333325	 0.046926	0.025509
9.346659	 0.047120	0.025835
9.359992	 0.047274	0.026183
9.373325	 0.047398	0.026360
9.386659	 0.047503	0.026394
9.399992	 0.047602	0.026386
9.413325	 0.047760	0.026345
9.426659	 0.047998	0.026283
9.439992	 0.048290	0.026287
9.453325	 0.048633	0.026362
9.466659	 0.048988	0.026438
9.479992	 0.049244	0.026535
9.493325	 0.049338	0.026692
9.506659	 0.049330	0.026890
9.519992	 0.049308	0.027122
9.533325	 0.049313	0.027374
9.546659	 0.049348	0.027602
9.559992	 0.049408	0.027807
9.573325	 0.049549	0.027967
9.586658	 0.049836	0.028007
9.599992	 0.050183	0.027941
9.613325	 0.050398	0.027871
9.626658	 0.050490	0.027876
9.639992	 0.050728	0.028032
9.653325	 0.051236	0.028378
9.666658	 0.051802	0.028787
9.679992	 0.052209	0.029107
9.693325	 0.052530	0.029295
9.706658	 0.052861	0.029303
9.719992	 0.053016	0.029116
9.733325	 0.052840	0.028871
9.746658	 0.052493	0.028736
9.759992	 0.052174	0.028729
9.773325	 0.051924	0.028730
9.786658	 0.051748	0.028645
9.799992	 0.051657	0.028537
9.813325	 0.051638	0.028500
9.826658	 0.051690	0.028494
9.839992	 0.051838	0.028464
9.853325	 0.052083	0.028433
9.866658	 0.052391	0.028336
9.879992	 0.052715	0.028096
9.893325	 0.052931	0.027867
9.906658	 0.052887	0.027882
9.919991	 0.052617	0.028121
9.933325	 0.052303	0.028338
9.946658	 0.052104	0.028369
9.959991	 0.052136	0.028288
9.973325	 0.052388	0.028276
9.986658	 0.052690	0.028434
9.999991	 0.052993	0.028713
10.013325	 0.053394	0.028986
10.026658	 0.053858	0.029122
10.039991	 0.054225	0.029100
10.053325	 0.054396	0.028992
10.066658	 0.054421	0.028864
10.079991	 0.054421	0.028779
10.093325	 0.054460	0.028786
10.106658	 0.054558	0.028840
10.119991	 0.054754	0.028893
10.133325	 0.054992	0.028951
10.146658	 0.055116	0.029033
10.159991	 0.055141	0.029177
10.173325	 0.055210	0.029398
10.186658	 0.055314	0.029662
10.199991	 0.055413	0.029917
10.213325	 0.055609	0.030137
10.226658	 0.055943	0.030322
10.239991	 0.056202	0.030428
10.253325	 0.056206	0.030374
10.266658	 0.056071	0.030155
10.279991	 0.055933	0.029875
10.293324	 0.055774	0.029647
10.306658	 0.055657	0.029512
10.319991	 0.055686	0.029468
10.333324	 0.055818	0.029507
10.346658	 0.055972	0.029530
10.359991	 0.056123	0.029429
10.373324	 0.056222	0.029310
10.386658	 0.056232	0.029380
10.399991	 0.056246	0.029601
10.413324	 0.056372	0.029751
10.426658	 0.056590	0.029776
10.439991	 0.056840	0.029798
10.453324	 0.057119	0.029871
10.466658	 0.057386	0.029960
10.479991	 0.057507	0.030076
10.493324	 0.057457	0.030221
10.506658	 0.057411	0.030309
10.519991	 0.057580	0.030330
10.533324	 0.058027	0.030355
10.546658	 0.058576	0.030353
10.559991	 0.058989	0.030309
10.573324	 0.059244	0.030350
10.586658	 0.059415	0.030523
10.599991	 0.059496	0.030687
10.613324	 0.059524	0.030739
10.626657	 0.059597	0.030704
10.639991	 0.059706	0.030647
10.653324	 0.059752	0.030647
10.666657	 0.059671	0.030686
10.679991	 0.059489	0.030605
10.693324	 0.059302	0.030350
10.706657	 0.059185	0.030092
10.719991	 0.059116	0.029967
10.733324	 0.059022	0.029881
10.746657	 0.058876	0.029717
10.759991	 0.058764	0.029534
10.773324	 0.058839	0.029442
10.786657	 0.059132	0.029434
10.799991	 0.059465	0.029472
10.813324	 0.059608	0.029568
10.826657	 0.059544	0.029702
10.839991	 0.059524	0.029857
10.853324	 0.059728	0.030015
10.866657	 0.060063	0.030126
10.879991	 0.060328	0.030162
10.893324	 0.060360	0.030113
10.906657	 0.060178	0.029958
10.919991	 0.059995	0.029729
10.933324	 0.059948	0.029556
10.946657	 0.059934	0.029525
10.959991	 0.059901	0.029568
10.973324	 0.059987	0.029543
10.986657	 0.060207	0.029432
10.999990	 0.060362	0.029366
11.013324	 0.060305	0.029373
11.026657	 0.060069	0.029298
11.039990	 0.059839	0.029113
11.053324	 0.059833	0.029025
11.066657	 0.060098	0.029131
11.079990	 0.060458	0.029264
11.093324	 0.060713	0.029277
11.106657	 0.060799	0.029217
11.119990	 0.060780	0.029159
11.133324	 0.060745	0.029091
11.146657	 0.060708	0.028986
11.159990	 0.060648	0.028914
11.173324	 0.060595	0.028979
11.186657	 0.060610	0.029137
11.199990	 0.060735	0.029226
11.213324	 0.060916	0.029186
11.226657	 0.061042	0.029074
11.239990	 0.061137	0.028911
11.253324	 0.061272	0.028711
11.266657	 0.061391	0.028559
11.279990	 0.061414	0.028514
11.293324	 0.061396	0.028500
11.306657	 0.061432	0.028422
11.319990	 0.061482	0.028307
11.333323	 0.061467	0.028259
11.346657	 0.061439	0.028334
11.359990	 0.061482	0.028488
11.373323	 0.061575	0.028642
11.386657	 0.061704	0.028764
11.399990	 0.061953	0.028834
11.413323	 0.062315	0.028811
11.426657	 0.062652	0.028690
11.439990	 0.062852	0.028560
11.453323	 0.062887	0.028503
11.466657	 0.062791	0.028451
11.479990	 0.062629	0.028333
11.493323	 0.062440	0.028184
11.506657	 0.062259	0.028036
11.519990	 0.062192	0.027933
11.533323	 0.062336	0.027881
11.546657	 0.062589	0.027803
11.559990	 0.062706	0.027689
11.573323	 0.062518	0.027564
11.586657	 0.062139	0.027383
11.599990	 0.061923	0.027165
11.613323	 0.062038	0.027006
11.626657	 0.062262	0.026907
11.639990	 0.062362	0.026835
11.653323	 0.062311	0.026826
11.666656	 0.062216	0.026846
11.679990	 0.062229	0.026793
11.693323	 0.062328	0.026693
11.706656	 0.062361	0.026642
11.719990	 0.062366	0.026607
11.733323	 0.062403	0.026474
11.746656	 0.062382	0.026267
11.759990	 0.062342	0.026154
11.773323	 0.062549	0.026241
11.786656	 0.063325	0.026507
11.799990	 0.064756	0.026924
11.813323	 0.066369	0.027453
11.826656	 0.067345	0.027859
11.839990	 0.067261	0.027848
11.853323	 0.066432	0.027446
11.866656	 0.065461	0.026949
11.879990	 0.064688	0.026492
11.893323	 0.064131	0.026060
11.906656	 0.063726	0.025727
11.919990	 0.063462	0.025541
11.933323	 0.063328	0.025435
11.946656	 0.063242	0.025355
11.959990	 0.063152	0.025319
11.973323	 0.063077	0.025348
11.986656	 0.063066	0.025352
11.999990	 0.063154	0.025247
12.013323	 0.063275	0.025120
12.026656	 0.063348	0.025078
12.039989	 0.063497	0.025114
12.053323	 0.063867	0.025154
12.066656	 0.064307	0.025179
12.079989	 0.064623	0.025268
12.093323	 0.064801	0.025402
12.106656	 0.064854	0.025390
12.119989	 0.064792	0.025166
12.133323	 0.064697	0.024910
12.146656	 0.064680	0.024772
12.159989	 0.064781	0.024724
12.173323	 0.064932	0.024695
12.186656	 0.065073	0.024655
12.199989	 0.065169	0.024573
12.213323	 0.065123	0.024452
12.226656	 0.064923	0.024302
12.239989	 0.064686	0.024064
12.253323	 0.064460	0.023717
12.266656	 0.064236	0.023410
12.279989	 0.064154	0.023258
12.293323	 0.064313	0.023192
12.306656	 0.064542	0.023114
12.319989	 0.064637	0.023044
12.333323	 0.064613	0.023022
12.346656	 0.064607	0.023039
12.359989	 0.064708	0.023067
12.373322	 0.064884	0.023096
12.386656	 0.065009	0.023157
12.399989	 0.065004	0.023302
12.413322	 0.064947	0.023467
12.426656	 0.064967	0.023445
12.439989	 0.065049	0.023176
12.453322	 0.065053	0.022878
12.466656	 0.064940	0.022723
12.479989	 0.064825	0.022632
12.493322	 0.064744	0.022532
12.506656	 0.064656	0.022471
12.519989	 0.064612	0.022427
12.533322	 0.064633	0.022339
12.546656	 0.064635	0.022265
12.559989	 0.064697	0.022288
12.573322	 0.064947	0.022389
12.586656	 0.065241	0.022472
12.599989	 0.065316	0.022459
12.613322	 0.065139	0.022361
12.626656	 0.064930	0.022277
12.639989	 0.064902	0.022291
12.653322	 0.065047	0.022348
12.666656	 0.065184	0.022303
12.679989	 0.065184	0.022170
12.693322	 0.065135	0.022146
12.706656	 0.065182	0.022280
12.719989	 0.065315	0.022402
12.733322	 0.065471	0.022384
12.746655	 0.065692	0.022242
12.759989	 0.065930	0.022107
12.773322	 0.066016	0.022167
12.786655	 0.065984	0.022436
12.799989	 0.065999	0.022690
12.813322	 0.066034	0.022746
12.826655	 0.066033	0.022656
12.839989	 0.066108	0.022579
12.853322	 0.066291	0.022557
12.866655	 0.066431	0.022532
12.879989	 0.066430	0.022478
12.893322	 0.066323	0.022412
12.906655	 0.066282	0.022412
12.919989	 0.066446	0.022543
12.933322	 0.066665	0.022710
12.946655	 0.066676	0.022730
12.959989	 0.066458	0.022526
12.973322	 0.066212	0.022200
12.986655	 0.066153	0.021963
12.999989	 0.066365	0.021931
13.013322	 0.066708	0.022003
13.026655	 0.066952	0.022048
13.039989	 0.067059	0.022100
13.053322	 0.067150	0.022209
13.066655	 0.067197	0.022288
13.079988	 0.067111	0.022244
13.093322	 0.067051	0.022096
13.106655	 0.067138	0.021937
13.119988	 0.067176	0.021843
13.133322	 0.066986	0.021782
13.146655	 0.066697	0.021713
13.159988	 0.066552	0.021681
13.173322	 0.066645	0.021701
13.186655	 0.066812	0.021703
13.199988	 0.066828	0.021680
13.213322	 0.066722	0.021663
13.226655	 0.066705	0.021622
13.239988	 0.066863	0.021547
13.253322	 0.067132	0.021537
13.266655	 0.067360	0.021615
13.279988	 0.067373	0.021645
13.293322	 0.067210	0.021578
13.306655	 0.067093	0.021531
13.319988	 0.067081	0.021606
13.333322	 0.067067	0.021793
13.346655	 0.067004	0.021931
13.359988	 0.066870	0.021845
13.373322	 0.066661	0.021609
13.386655	 0.066509	0.021451
13.399988	 0.066542	0.021456
13.413321	 0.066695	0.021519
13.426655	 0.066895	0.021523
13.439988	 0.067067	0.021449
13.453321	 0.067044	0.021382
13.466655	 0.066865	0.021388
13.479988	 0.066771	0.021436
13.493321	 0.066827	0.021463
13.506655	 0.066950	0.021482
13.519988	 0.067084	0.021558
13.533321	 0.067230	0.021647
13.546655	 0.067351	0.021590
13.559988	 0.067322	0.021351
13.573321	 0.067122	0.021055
13.586655	 0.066933	0.020835
13.599988	 0.066879	0.020744
13.613321	 0.066871	0.020786
13.626655	 0.066842	0.020966
13.639988	 0.066859	0.021245
13.653321	 0.066938	0.021440
13.666655	 0.067043	0.021382
13.679988	 0.067174	0.021171
13.693321	 0.067231	0.021042
13.706655	 0.067075	0.021072
13.719988	 0.066785	0.021152
13.733321	 0.066660	0.021144
13.746655	 0.066872	0.021040
13.759988	 0.067266	0.020978
13.773321	 0.067587	0.021068
13.786654	 0.067724	0.021261
13.799988	 0.067689	0.021447
13.813321	 0.067553	0.021531
13.826654	 0.067419	0.021415
13.839988	 0.067326	0.021141
13.853321	 0.067254	0.020942
13.866654	 0.067273	0.020942
13.879988	 0.067436	0.021020
13.893321	 0.067525	0.021027
13.906654	 0.067349	0.020953
13.919988	 0.067144	0.020870
13.933321	 0.067212	0.020803
13.946654	 0.067450	0.020750
13.959988	 0.067583	0.020776
13.973321	 0.067546	0.020906
13.986654	 0.067461	0.021002
13.999988	 0.067462	0.020922
14.013321	 0.067597	0.020740
14.026654	 0.067788	0.020629
14.039988	 0.067892	0.020612
14.053321	 0.067885	0.020652
14.066654	 0.067903	0.020786
14.079988	 0.067966	0.020980
14.093321	 0.067936	0.021086
14.106654	 0.067835	0.020997
14.119987	 0.067863	0.020727
14.133321	 0.068042	0.020408
14.146654	 0.068140	0.020264
14.159987	 0.068041	0.020387
14.173321	 0.067891	0.020597
14.186654	 0.067797	0.020707
14.199987	 0.067739	0.020722
14.213321	 0.067722	0.020705
14.226654	 0.067731	0.020666
14.239987	 0.067696	0.020617
14.253321	 0.067626	0.020588
14.266654	 0.067593	0.020589
14.279987	 0.067584	0.020584
14.293321	 0.067582	0.020515
14.306654	 0.067725	0.020405
14.319987	 0.068063	0.020356
14.333321	 0.068314	0.020442
14.346654	 0.068269	0.020608
14.359987	 0.068155	0.020703
14.373321	 0.068233	0.020640
14.386654	 0.068378	0.020485
14.399987	 0.068356	0.020339
14.413321	 0.068190	0.020258
14.426654	 0.068091	0.020277
14.439987	 0.068229	0.020405
14.453321	 0.068601	0.020582
14.466654	 0.068987	0.020714
14.479987	 0.069127	0.020755
14.493320	 0.068974	0.020707
14.506654	 0.068695	0.020577
14.519987	 0.068502	0.020404
14.533320	 0.068531	0.020283
14.546654	 0.068693	0.020255
14.559987	 0.068754	0.020280
14.573320	 0.068684	0.020323
14.586654	 0.068656	0.020369
14.599987	 0.068726	0.020382
14.613320	 0.068761	0.020354
14.626654	 0.068680	0.020340
14.639987	 0.068619	0.020410
14.653320	 0.068728	0.020599
14.666654	 0.068865	0.020831
14.679987	 0.068786	0.020932
14.693320	 0.068566	0.020840
14.706654	 0.068489	0.020681
14.719987	 0.068625	0.020574
14.733320	 0.068821	0.020520
14.746654	 0.068972	0.020521
14.759987	 0.069097	0.020602
14.773320	 0.069211	0.020709
14.786654	 0.069275	0.020757
14.799987	 0.069263	0.020740
14.813320	 0.069220	0.020703
14.826653	 0.069209	0.020705
14.839987	 0.069214	0.020777
14.853320	 0.069243	0.020840
14.866653	 0.069330	0.020801
14.879987	 0.069425	0.020700
14.893320	 0.069430	0.020580
14.906653	 0.069305	0.020410
14.919987	 0.069166	0.020255
14.933320	 0.069166	0.020231
14.946653	 0.069289	0.020298
14.959987	 0.069397	0.020334
14.973320	 0.069377	0.020283
14.986653	 0.069228	0.020168
14.999987	 0.069080	0.020046
15.013320	 0.069062	0.019982
15.026653	 0.069184	0.020012
15.039987	 0.069375	0.020109
15.053320	 0.069513	0.020199
15.066653	 0.069495	0.020263
15.079987	 0.069387	0.020330
15.093320	 0.069304	0.020342
15.106653	 0.069213	0.020226
15.119987	 0.069108	0.020031
15.133320	 0.069110	0.019834
15.146653	 0.069163	0.019664
15.159986	 0.069050	0.019483
15.173320	 0.068812	0.019215
15.186653	 0.068660	0.018915
15.199986	 0.068589	0.018747
15.213320	 0.068475	0.018667
15.226653	 0.068272	0.018460
15.239986	 0.068005	0.018067
15.253320	 0.067780	0.017639
15.266653	 0.067687	0.017315
15.279986	 0.067616	0.017159
15.293320	 0.067369	0.017167
15.306653	 0.066964	0.017214
15.319986	 0.066650	0.017158
15.333320	 0.066601	0.017066
15.346653	 0.066734	0.017114
15.359986	 0.066891	0.017263
15.373320	 0.067035	0.017340
15.386653	 0.067190	0.017337
15.399986	 0.067326	0.017344
15.413320	 0.067436	0.017355
15.426653	 0.067609	0.017370
15.439986	 0.067873	0.017482
15.453320	 0.068144	0.017699
15.466653	 0.068358	0.017897
15.479986	 0.068479	0.017990
15.493320	 0.068504	0.017992
15.506653	 0.068548	0.017982
15.519986	 0.068619	0.018090
15.533319	 0.068567	0.018356
15.546653	 0.068467	0.018631
15.559986	 0.068566	0.018743
15.573319	 0.068831	0.018724
15.586653	 0.069015	0.018768
15.599986	 0.069062	0.018929
15.613319	 0.069025	0.019042
15.626653	 0.068895	0.019011
15.639986	 0.068829	0.018951
15.653319	 0.069069	0.018967
15.666653	 0.069473	0.018982
15.679986	 0.069701	0.018896
15.693319	 0.069712	0.018772
15.706653	 0.069656	0.018738
15.719986	 0.069605	0.018814
15.733319	 0.069569	0.018919
15.746653	 0.069580	0.018980
15.759986	 0.069608	0.018983
15.773319	 0.069565	0.018957
15.786653	 0.069449	0.018922
15.799986	 0.069352	0.018882
15.813319	 0.069345	0.018900
15.826653	 0.069386	0.019035
15.839986	 0.069407	0.019215
15.853319	 0.069461	0.019296
15.866652	 0.069599	0.019265
15.879986	 0.069754	0.019238
15.893319	 0.069823	0.019229
15.906652	 0.069750	0.019160
15.919986	 0.069591	0.019018
15.933319	 0.069475	0.018866
15.946652	 0.069461	0.018801
15.959986	 0.069542	0.018856
15.973319	 0.069716	0.018926
15.986652	 0.069968	0.018938
15.999986	 0.070175	0.018940
16.013319	 0.070147	0.018910
16.026653	 0.069893	0.018759
16.039988	 0.069665	0.018561
16.053322	 0.069618	0.018533
16.066656	 0.069641	0.018737
16.079990	 0.069647	0.018992
16.093325	 0.069706	0.019117
16.106659	 0.069859	0.019123
16.119993	 0.070006	0.019117
16.133327	 0.070016	0.019166
16.146662	 0.069898	0.019228
16.159996	 0.069807	0.019217
16.173330	 0.069870	0.019122
16.186665	 0.070074	0.018983
16.199999	 0.070369	0.018859
16.213333	 0.070701	0.018835
16.226667	 0.071031	0.018967
16.240002	 0.071471	0.019267
16.253336	 0.072243	0.019770
16.266670	 0.073575	0.020615
16.280005	 0.076512	0.022925
16.293339	 0.083915	0.029937
16.306673	 0.097476	0.043896
16.320007	 0.111736	0.059586
16.333342	 0.116191	0.066452
16.346676	 0.106789	0.060496
16.360010	 0.090196	0.048333
16.373344	 0.075010	0.038130
16.386679	 0.064092	0.032304
16.400013	 0.055991	0.029183
16.413347	 0.049141	0.026996
16.426682	 0.043173	0.025162
16.440016	 0.038128	0.023685
16.453350	 0.033893	0.022598
16.466684	 0.030315	0.021861
16.480019	 0.027302	0.021352
16.493353	 0.024718	0.020928
16.506687	 0.022447	0.020466
16.520021	 0.020491	0.019860
16.533356	 0.018825	0.019112
16.546690	 0.017368	0.018346
16.560024	 0.016112	0.017673
16.573359	 0.015120	0.017153
16.586693	 0.014369	0.016767
16.600027	 0.013698	0.016398
16.613361	 0.012999	0.015979
16.626696	 0.012348	0.015566
16.640030	 0.011852	0.015193
16.653364	 0.011409	0.014782
16.666698	 0.010804	0.014250
16.680033	 0.010054	0.013617
16.693367	 0.009432	0.012988
16.706701	 0.009080	0.012401
16.720036	 0.008805	0.011763
16.733370	 0.008310	0.011035
16.746704	 0.007533	0.010302
16.760038	 0.006646	0.009620
16.773373	 0.005785	0.008985
16.786707	 0.004931	0.008365
16.800041	 0.004066	0.007664
16.813375	 0.003218	0.006841
16.826710	 0.002396	0.005987
16.840044	 0.001599	0.005155
16.853378	 0.000773	0.004306
16.866713	 -0.000129	0.003442
16.880047	 -0.001026	0.002648
16.893381	 -0.001843	0.001950
16.906715	 -0.002562	0.001247
16.920050	 -0.003124	0.000458
16.933384	 -0.003545	-0.000333
16.946718	 -0.003966	-0.001004
16.960052	 -0.004470	-0.001583
16.973387	 -0.005028	-0.002173
16.986721	 -0.005534	-0.002747
17.000055	 -0.005920	-0.003214
17.013390	 -0.006292	-0.003590
17.026724	 -0.006712	-0.003894
17.040058	 -0.007000	-0.004106
17.053392	 -0.007030	-0.004262
17.066727	 -0.006953	-0.004435
17.080061	 -0.006930	-0.004659
17.093395	 -0.006934	-0.004897
17.106730	 -0.006886	-0.005045
17.120064	 -0.006777	-0.005012
17.133398	 -0.006608	-0.004847
17.146732	 -0.006356	-0.004724
17.160067	 -0.006016	-0.004709
17.173401	 -0.005648	-0.004679
17.186735	 -0.005358	-0.004538
17.200069	 -0.005217	-0.004331
17.213404	 -0.005158	-0.004089
17.226738	 -0.005012	-0.003786
17.240072	 -0.004677	-0.003457
17.253407	 -0.004214	-0.003170
17.266741	 -0.003778	-0.002943
17.280075	 -0.003436	-0.002746
17.293409	 -0.003150	-0.002499
17.306744	 -0.002898	-0.002141
17.320078	 -0.002662	-0.001708
17.333412	 -0.002356	-0.001306
17.346746	 -0.001927	-0.001010
17.360081	 -0.001477	-0.000807
17.373415	 -0.001132	-0.000666
17.386749	 -0.000831	-0.000581
17.400084	 -0.000498	-0.000508
17.413418	 -0.000306	-0.000401
17.426752	 -0.000407	-0.000282
17.440086	 -0.000636	-0.000183
17.453421	 -0.000802	-0.000079
17.466755	 -0.000937	0.000064
17.480089	 -0.001015	0.000197
17.493423	 -0.000891	0.000260
17.506758	 -0.000573	0.000295
17.520092	 -0.000201	0.000368
17.533426	 0.000094	0.000446
17.546761	 0.000173	0.000467
17.560095	 0.000028	0.000434
17.573429	 -0.000064	0.000406
17.586763	 0.000104	0.000470
17.600098	 0.000344	0.000620
17.613432	 0.000373	0.000701
17.626766	 0.000215	0.000616
17.640100	 0.000106	0.000495
17.653435	 0.000161	0.000527
17.666769	 0.000272	0.000719
17.680103	 0.000265	0.000898
17.693438	 0.000135	0.000859
17.706772	 0.000018	0.000589
17.720106	 -0.000030	0.000348
17.733440	 -0.000051	0.000380
17.746775	 -0.000066	0.000595
17.760109	 -0.000069	0.000706
17.773443	 -0.000102	0.000602
17.786777	 -0.000224	0.000419
17.800112	 -0.000370	0.000307
17.813446	 -0.000365	0.000311
17.826780	 -0.000178	0.000408
17.840115	 0.000027	0.000487
17.853449	 0.000125	0.000457
17.866783	 0.000117	0.000414
17.880117	 0.000070	0.000479
17.893452	 0.000104	0.000599
17.906786	 0.000230	0.000661
17.920120	 0.000245	0.000668
17.933455	 0.000051	0.000696
17.946789	 -0.000107	0.000767
17.960123	 -0.000067	0.000873
17.973457	 0.000006	0.000976
17.986792	 -0.000013	0.000950
18.000126	 -0.000067	0.000733
18.013460	 -0.000130	0.000471
18.026794	 -0.000173	0.000361
18.040129	 -0.000108	0.000424
18.053463	 0.000034	0.000525
18.066797	 0.000129	0.000580
18.080132	 0.000097	0.000587
18.093466	 -0.000094	0.000504
18.106800	 -0.000345	0.000324
18.120134	 -0.000472	0.000226
18.133469	 -0.000474	0.000349
18.146803	 -0.000496	0.000537
18.160137	 -0.000513	0.000540
18.173471	 -0.000359	0.000342
18.186806	 -0.000068	0.000136
18.200140	 0.000187	0.000068
18.213474	 0.000357	0.000080
18.226809	 0.000432	0.000064
18.240143	 0.000291	0.000010
18.253477	 -0.000082	-0.000066
18.266811	 -0.000419	-0.000118
18.280146	 -0.000523	-0.000036
18.293480	 -0.000568	0.000149
18.306814	 -0.000731	0.000245
18.320148	 -0.000851	0.000215
18.333483	 -0.000781	0.000192
18.346817	 -0.000686	0.000227
18.360151	 -0.000725	0.000250
18.373486	 -0.000799	0.000217
18.386820	 -0.000733	0.000191
18.400154	 -0.000508	0.000271
18.413488	 -0.000270	0.000402
18.426823	 -0.000207	0.000436
18.440157	 -0.000359	0.000369
18.453491	 -0.000542	0.000322
18.466825	 -0.000583	0.000334
18.480160	 -0.000478	0.000332
18.493494	 -0.000306	0.000291
18.506828	 -0.000211	0.000284
18.520163	 -0.000310	0.000354
18.533497	 -0.000466	0.000414
18.546831	 -0.000463	0.000373
18.560165	 -0.000365	0.000292
18.573500	 -0.000348	0.000284
18.586834	 -0.000380	0.000377
18.600168	 -0.000352	0.000526
18.613503	 -0.000297	0.000652
18.626837	 -0.000221	0.000678
18.640171	 -0.000076	0.000611
18.653505	 0.000021	0.000489
18.666840	 -0.000084	0.000335
18.680174	 -0.000287	0.000239
18.693508	 -0.000361	0.000298
18.706842	 -0.000267	0.000438
18.720177	 -0.000124	0.000493
18.733511	 0.000002	0.000426
18.746845	 0.000053	0.000311
18.760180	 -0.000012	0.000227
18.773514	 -0.000098	0.000234
18.786848	 -0.000090	0.000285
18.800182	 0.000004	0.000235
18.813517	 0.000082	0.000083
18.826851	 0.000037	-0.000017
18.840185	 -0.000091	0.000003
18.853519	 -0.000135	0.000124
18.866854	 -0.000059	0.000337
18.880188	 0.000021	0.000580
18.893522	 0.000040	0.000731
18.906857	 0.000023	0.000774
18.920191	 -0.000028	0.000787
18.933525	 -0.000115	0.000836
18.946859	 -0.000139	0.000895
18.960194	 0.000003	0.000856
18.973528	 0.000253	0.000712
18.986862	 0.000449	0.000602
19.000196	 0.000465	0.000565
19.013531	 0.000257	0.000520
19.026865	 -0.000100	0.000456
19.040199	 -0.000361	0.000420
19.053534	 -0.000330	0.000418
19.066868	 -0.000124	0.000437
19.080202	 -0.000012	0.000465
19.093536	 -0.000116	0.000467
19.106871	 -0.000372	0.000401
19.120205	 -0.000597	0.000294
19.133539	 -0.000621	0.000227
19.146873	 -0.000468	0.000200
19.160208	 -0.000318	0.000170
19.173542	 -0.000291	0.000182
19.186876	 -0.000374	0.000259
19.200211	 -0.000504	0.000295
19.213545	 -0.000618	0.000222
19.226879	 -0.000665	0.000138
19.240213	 -0.000641	0.000119
19.253548	 -0.000597	0.000093
19.266882	 -0.000547	0.000035
19.280216	 -0.000428	0.000043
19.293550	 -0.000267	0.000140
19.306885	 -0.000219	0.000221
19.320219	 -0.000317	0.000178
19.333553	 -0.000460	0.000009
19.346888	 -0.000570	-0.000141
19.360222	 -0.000623	-0.000123
19.373556	 -0.000670	0.000013
19.386890	 -0.000772	0.000081
19.400225	 -0.000924	0.000017
19.413559	 -0.001096	-0.000094
19.426893	 -0.001217	-0.000163
19.440228	 -0.001187	-0.000146
19.453562	 -0.000988	-0.000041
19.466896	 -0.000691	0.000115
19.480230	 -0.000408	0.000250
19.493565	 -0.000278	0.000314
19.506899	 -0.000314	0.000331
19.520233	 -0.000369	0.000319
19.533567	 -0.000384	0.000262
19.546902	 -0.000422	0.000187
19.560236	 -0.000536	0.000121
19.573570	 -0.000694	0.000062
19.586905	 -0.000801	0.000035
19.600239	 -0.000846	0.000106
19.613573	 -0.000841	0.000235
19.626907	 -0.000689	0.000277
19.640242	 -0.000382	0.000216
19.653576	 -0.000123	0.000192
19.666910	 -0.000079	0.000254
19.680244	 -0.000213	0.000274
19.693579	 -0.000402	0.000201
19.706913	 -0.000543	0.000176
19.720247	 -0.000569	0.000252
19.733582	 -0.000455	0.000264
19.746916	 -0.000248	0.000128
19.760250	 -0.000065	-0.000001
19.773584	 0.000039	0.000002
19.786919	 0.000046	0.000084
19.800253	 -0.000060	0.000186
19.813587	 -0.000232	0.000317
19.826921	 -0.000405	0.000433
19.840256	 -0.000499	0.000459
19.853590	 -0.000375	0.000449
19.866924	 -0.000056	0.000519
19.880259	 0.000194	0.000640
19.893593	 0.000187	0.000674
19.906927	 -0.000060	0.000557
19.920261	 -0.000373	0.000346
19.933596	 -0.000532	0.000171
19.946930	 -0.000552	0.000137
19.960264	 -0.000591	0.000196
19.973598	 -0.000582	0.000218
19.986933	 -0.000408	0.000199

*------------------------ End of raw data
Results for Channel	1	=	242.00	nm
Title:	Report Title
Run File:	C:\HPLC\PET 2025\2025.01.13\bm31_60c_pw002.run
--------------
Injection Info
--------------
Method:	C:\METODOS EQUIPO 2 2023-2024\20241201 PET_Calibrado TPA MHET BHET DIMER.mth
Sample:	BM31_60C_pw
Injection Date:	Tue Jan 14 16:04:07 2025
Manual injection
Operator:	Paloma
Instrument:	3
Notes:	
---------
Misc Info
---------
Workstation:	HPLC
Bus Address:	44
Run Time:	0.000	to	20.000	min.
-----------
Recalc Info
-----------
Recalc Method:	C:\METODOS EQUIPO 2 2023-2024\20241201 PET_Calibrado TPA MHET BHET DIMER.mth
Recalc Date:	Tue Jan 14 16:24:11 2025
Operator:	Paloma
Instrument:	3
Notes:	
Sample Rate:	5.000 Hz.
Measurement Type:	1 = Area
Calculation Type:	4 = ExtStd
Normalize Results:	No
------------------------
Peak Info for Channel 1
------------------------
3 Peaks (tR	Timeoffset	RRT	Sepcode	Width	Counts	Result	Name)
7.040	-0.003	0.0000	BB	6.94	656380	11.916798	MHET (uM)
7.344	0.001	0.0000	BB	0.00	226415	2.680903	BHET (uM)
9.012	-0.098	0.0000	BB	8.48	484277	8.558668	DIMER (uM)

Results for Channel	2	=	260.00	nm
Title:	Report Title
Run File:	C:\HPLC\PET 2025\2025.01.13\bm31_60c_pw002.run
--------------
Injection Info
--------------
Method:	C:\METODOS EQUIPO 2 2023-2024\20241201 PET_Calibrado TPA MHET BHET DIMER.mth
Sample:	BM31_60C_pw
Injection Date:	Tue Jan 14 16:04:07 2025
Manual injection
Operator:	Paloma
Instrument:	3
Notes:	
---------
Misc Info
---------
Workstation:	HPLC
Bus Address:	44
Run Time:	0.000	to	20.000	min.
-----------
Recalc Info
-----------
Recalc Method:	C:\METODOS EQUIPO 2 2023-2024\20241201 PET_Calibrado TPA MHET BHET DIMER.mth
Recalc Date:	Tue Jan 14 16:24:11 2025
Operator:	Paloma
Instrument:	3
Notes:	
Sample Rate:	5.000 Hz.
Measurement Type:	1 = Area
Calculation Type:	4 = ExtStd
Normalize Results:	No
------------------------
Peak Info for Channel 2
------------------------
3 Peaks (tR	Timeoffset	RRT	Sepcode	Width	Counts	Result	Name)
1.456	0.000	0.0000	BP	4.44	3710831	0.000000	
1.662	0.000	0.0000	PP	0.00	534437	0.000000	
1.925	0.000	0.0000	PB	0.00	2291439	0.000000	
