# Supplementary material for: Engineering Escherichia coli for polyethylene terephthalate powder biodegradation via recoding of an outer membrane protein
Source: iScience. 2026 Jan 2;29(2):114621. doi: 10.1016/j.isci.2025.114621 (PMC12860643; doi:10.1016/j.isci.2025.114621)
Supplement: Data S2. Raw HPLC and UHPLC-MS data — (A) Unprocessed HPLC data files supporting Figures 4, S3, S5, Tables 1 and S4. Files are provided in.txt format corresponding to the data extracted with Varian ProStar software (Varian Inc., Palo Alto, California, USA). Each file contains absorbance values (in arbitrary units) recorded over time under the analytical conditions described in STAR Methods. (B) Raw UHPLC-MS files supporting Figure S4. The chromatograms and mass spectrometry data can be analyzed with the software MassLynx V4.1 (Waters) to obtain the mass spectra of the oligomers TET and TETE. Analytical conditions described in STAR Methods. (A and B) The unprocessed HPLC and UHPLC-MS files have been deposited at Zenodo under the identifier https://zenodo.org/records/17578239. [file mmc5.zip › Data S2/A. HPLC/Figure S3/FliDm pPET 60_3.TXT]

File	C:\HPLC\PET 2025\2025.01.13\bm31_60c_pw004.run	Filetype	63
WTOASCII Parameters:	C:\star\WTOASCII.TXT
 2 channels
   Channel	 1	242.00	nm	in AU
   Channel	 2	260.00	nm	in AU
Base rate 5.0000 Hz	Bunch 2	Effective rate 5.00000 Hz.	T = 0.003333 min.
6000 points	from	0.000	to	20.000	minutes
Sampling every 4 point(s)
Printing points from	0.000	to	20.000 min, point 0 to 5999
Channels	1	to	2
0.000000	 0.000000	0.000000
0.013333	 -0.000491	-0.000134
0.026667	 -0.000698	0.000044
0.040000	 -0.000502	0.000408
0.053333	 -0.000197	0.000640
0.066667	 -0.000005	0.000611
0.080000	 0.000078	0.000495
0.093333	 0.000145	0.000481
0.106667	 0.000301	0.000579
0.120000	 0.000498	0.000708
0.133333	 0.000510	0.000771
0.146667	 0.000296	0.000689
0.160000	 0.000006	0.000439
0.173333	 -0.000274	0.000116
0.186667	 -0.000442	-0.000123
0.200000	 -0.000414	-0.000223
0.213333	 -0.000220	-0.000198
0.226667	 0.000121	-0.000049
0.240000	 0.000486	0.000141
0.253333	 0.000592	0.000254
0.266667	 0.000404	0.000305
0.280000	 0.000241	0.000382
0.293333	 0.000304	0.000506
0.306667	 0.000488	0.000668
0.320000	 0.000605	0.000892
0.333333	 0.000585	0.001135
0.346667	 0.000513	0.001248
0.360000	 0.000477	0.001172
0.373333	 0.000438	0.001013
0.386667	 0.000370	0.000910
0.400000	 0.000343	0.000898
0.413333	 0.000366	0.000878
0.426667	 0.000387	0.000758
0.440000	 0.000418	0.000591
0.453333	 0.000463	0.000487
0.466666	 0.000489	0.000445
0.480000	 0.000503	0.000425
0.493333	 0.000543	0.000441
0.506666	 0.000586	0.000486
0.520000	 0.000535	0.000517
0.533333	 0.000325	0.000522
0.546666	 0.000036	0.000540
0.560000	 -0.000130	0.000592
0.573333	 -0.000081	0.000663
0.586666	 0.000060	0.000745
0.600000	 0.000154	0.000802
0.613333	 0.000150	0.000805
0.626666	 0.000054	0.000787
0.640000	 -0.000027	0.000768
0.653333	 0.000034	0.000744
0.666666	 0.000242	0.000749
0.680000	 0.000502	0.000799
0.693333	 0.000693	0.000829
0.706666	 0.000779	0.000805
0.720000	 0.000840	0.000745
0.733333	 0.000842	0.000667
0.746666	 0.000641	0.000639
0.760000	 0.000292	0.000700
0.773333	 0.000047	0.000750
0.786666	 0.000003	0.000736
0.800000	 0.000028	0.000733
0.813333	 0.000012	0.000779
0.826666	 -0.000013	0.000835
0.839999	 0.000006	0.000899
0.853333	 0.000058	0.000935
0.866666	 0.000125	0.000871
0.879999	 0.000168	0.000743
0.893333	 0.000146	0.000650
0.906666	 0.000070	0.000614
0.919999	 0.000023	0.000616
0.933333	 0.000105	0.000657
0.946666	 0.000270	0.000745
0.959999	 0.000359	0.000842
0.973333	 0.000362	0.000854
0.986666	 0.000393	0.000766
0.999999	 0.000445	0.000735
1.013333	 0.000468	0.000845
1.026666	 0.000518	0.000950
1.039999	 0.000597	0.000935
1.053333	 0.000575	0.000865
1.066666	 0.000402	0.000813
1.079999	 0.000231	0.000770
1.093333	 0.000226	0.000749
1.106666	 0.000329	0.000770
1.119999	 0.000379	0.000794
1.133333	 0.000359	0.000802
1.146666	 0.000371	0.000818
1.159999	 0.000478	0.000834
1.173333	 0.000666	0.000845
1.186666	 0.000857	0.000880
1.199999	 0.000935	0.000928
1.213333	 0.000861	0.000930
1.226666	 0.000737	0.000926
1.239999	 0.000654	0.001008
1.253332	 0.000644	0.001114
1.266666	 0.000719	0.001079
1.279999	 0.000823	0.000911
1.293332	 0.000893	0.000787
1.306666	 0.000942	0.000766
1.319999	 0.000969	0.000741
1.333332	 0.000901	0.000670
1.346666	 0.000725	0.000609
1.359999	 0.000577	0.000550
1.373332	 0.000847	0.000558
1.386666	 0.005099	0.002159
1.399999	 0.025312	0.009506
1.413332	 0.076268	0.025467
1.426666	 0.155206	0.045444
1.439999	 0.235537	0.059924
1.453332	 0.290115	0.063692
1.466666	 0.311886	0.058051
1.479999	 0.309217	0.046084
1.493332	 0.292846	0.030026
1.506666	 0.270723	0.012052
1.519999	 0.248315	-0.004710
1.533332	 0.228976	-0.017018
1.546666	 0.213848	-0.023406
1.559999	 0.202330	-0.024756
1.573332	 0.193017	-0.023181
1.586666	 0.184417	-0.020638
1.599999	 0.175485	-0.018247
1.613332	 0.165954	-0.016301
1.626665	 0.156184	-0.014748
1.639999	 0.146512	-0.013601
1.653332	 0.136756	-0.013050
1.666665	 0.126583	-0.013316
1.679999	 0.116166	-0.014371
1.693332	 0.106009	-0.015888
1.706665	 0.096388	-0.017461
1.719999	 0.087341	-0.018785
1.733332	 0.078982	-0.019681
1.746665	 0.071374	-0.020067
1.759999	 0.064382	-0.019889
1.773332	 0.057964	-0.019118
1.786665	 0.052228	-0.017752
1.799999	 0.047118	-0.015824
1.813332	 0.042491	-0.013383
1.826665	 0.038302	-0.010478
1.839999	 0.034561	-0.007240
1.853332	 0.031395	-0.003872
1.866665	 0.028931	-0.000579
1.879999	 0.026823	0.002376
1.893332	 0.024460	0.004610
1.906665	 0.021758	0.005876
1.919999	 0.019093	0.006310
1.933332	 0.016657	0.006243
1.946665	 0.014436	0.005888
1.959998	 0.012457	0.005338
1.973332	 0.010679	0.004722
1.986665	 0.009073	0.004137
1.999998	 0.007790	0.003585
2.013332	 0.006859	0.003038
2.026665	 0.006029	0.002515
2.039999	 0.005154	0.002069
2.053332	 0.004306	0.001694
2.066665	 0.003530	0.001325
2.079998	 0.002891	0.000960
2.093332	 0.002482	0.000674
2.106665	 0.002259	0.000560
2.119998	 0.002088	0.000643
2.133332	 0.001916	0.000775
2.146665	 0.001769	0.000732
2.159998	 0.001640	0.000518
2.173332	 0.001507	0.000384
2.186665	 0.001345	0.000468
2.199998	 0.001118	0.000627
2.213332	 0.000907	0.000668
2.226665	 0.000890	0.000582
2.239998	 0.001107	0.000466
2.253332	 0.001392	0.000341
2.266665	 0.001559	0.000188
2.279998	 0.001515	0.000019
2.293332	 0.001278	-0.000122
2.306665	 0.000961	-0.000145
2.319998	 0.000688	0.000002
2.333332	 0.000563	0.000187
2.346665	 0.000612	0.000217
2.359998	 0.000718	0.000129
2.373332	 0.000722	0.000154
2.386665	 0.000614	0.000354
2.399998	 0.000514	0.000509
2.413332	 0.000485	0.000446
2.426665	 0.000535	0.000268
2.439998	 0.000655	0.000142
2.453331	 0.000755	0.000105
2.466665	 0.000757	0.000113
2.479998	 0.000731	0.000114
2.493331	 0.000772	0.000125
2.506665	 0.000868	0.000220
2.519998	 0.000985	0.000417
2.533331	 0.001083	0.000650
2.546665	 0.001138	0.000841
2.559998	 0.001143	0.000917
2.573331	 0.001006	0.000849
2.586665	 0.000677	0.000725
2.599998	 0.000390	0.000651
2.613331	 0.000373	0.000600
2.626665	 0.000497	0.000525
2.639998	 0.000595	0.000503
2.653331	 0.000688	0.000572
2.666665	 0.000750	0.000656
2.679998	 0.000733	0.000735
2.693331	 0.000722	0.000853
2.706665	 0.000762	0.000934
2.719998	 0.000739	0.000831
2.733331	 0.000586	0.000605
2.746665	 0.000421	0.000521
2.759998	 0.000407	0.000669
2.773331	 0.000546	0.000865
2.786664	 0.000725	0.000973
2.799998	 0.000838	0.001021
2.813331	 0.000813	0.001025
2.826664	 0.000664	0.000951
2.839998	 0.000542	0.000828
2.853331	 0.000597	0.000720
2.866664	 0.000851	0.000651
2.879998	 0.001186	0.000589
2.893331	 0.001379	0.000486
2.906664	 0.001308	0.000351
2.919998	 0.001121	0.000260
2.933331	 0.000948	0.000222
2.946664	 0.000691	0.000199
2.959998	 0.000361	0.000221
2.973331	 0.000169	0.000329
2.986664	 0.000186	0.000499
2.999998	 0.000298	0.000649
3.013331	 0.000414	0.000726
3.026664	 0.000506	0.000771
3.039998	 0.000533	0.000812
3.053331	 0.000464	0.000820
3.066664	 0.000349	0.000810
3.079998	 0.000219	0.000792
3.093331	 0.000081	0.000720
3.106664	 0.000023	0.000623
3.119998	 0.000142	0.000584
3.133331	 0.000405	0.000582
3.146664	 0.000677	0.000574
3.159997	 0.000833	0.000591
3.173331	 0.000843	0.000676
3.186664	 0.000804	0.000824
3.199997	 0.000865	0.000973
3.213331	 0.001005	0.001074
3.226664	 0.001019	0.001154
3.239997	 0.000837	0.001238
3.253331	 0.000637	0.001284
3.266664	 0.000548	0.001258
3.279997	 0.000537	0.001169
3.293331	 0.000565	0.001059
3.306664	 0.000644	0.000947
3.319997	 0.000771	0.000800
3.333331	 0.000920	0.000667
3.346664	 0.001053	0.000697
3.359997	 0.001126	0.000901
3.373331	 0.001098	0.001076
3.386664	 0.000994	0.001099
3.399997	 0.000919	0.001085
3.413331	 0.000920	0.001126
3.426664	 0.000886	0.001125
3.439997	 0.000757	0.001040
3.453331	 0.000709	0.001004
3.466664	 0.000819	0.001036
3.479997	 0.000893	0.001002
3.493330	 0.000788	0.000883
3.506664	 0.000571	0.000793
3.519997	 0.000367	0.000755
3.533330	 0.000280	0.000724
3.546664	 0.000342	0.000720
3.559997	 0.000413	0.000772
3.573330	 0.000318	0.000810
3.586664	 0.000102	0.000780
3.599997	 -0.000041	0.000729
3.613330	 0.000002	0.000669
3.626664	 0.000176	0.000565
3.639997	 0.000333	0.000458
3.653330	 0.000386	0.000416
3.666664	 0.000345	0.000432
3.679997	 0.000265	0.000465
3.693330	 0.000199	0.000453
3.706664	 0.000174	0.000329
3.719997	 0.000223	0.000142
3.733330	 0.000325	0.000062
3.746664	 0.000370	0.000171
3.759997	 0.000348	0.000352
3.773330	 0.000334	0.000410
3.786664	 0.000304	0.000298
3.799997	 0.000195	0.000162
3.813330	 0.000038	0.000123
3.826663	 -0.000058	0.000092
3.839997	 -0.000010	-0.000037
3.853330	 0.000170	-0.000156
3.866663	 0.000366	-0.000115
3.879997	 0.000394	0.000031
3.893330	 0.000252	0.000135
3.906663	 0.000199	0.000195
3.919997	 0.000336	0.000313
3.933330	 0.000470	0.000462
3.946663	 0.000492	0.000544
3.959997	 0.000444	0.000600
3.973330	 0.000358	0.000692
3.986663	 0.000276	0.000720
3.999997	 0.000253	0.000596
4.013330	 0.000289	0.000401
4.026663	 0.000326	0.000276
4.039997	 0.000321	0.000305
4.053330	 0.000329	0.000467
4.066663	 0.000441	0.000633
4.079997	 0.000630	0.000690
4.093330	 0.000772	0.000630
4.106663	 0.000763	0.000547
4.119997	 0.000607	0.000546
4.133330	 0.000459	0.000653
4.146663	 0.000470	0.000788
4.159997	 0.000585	0.000831
4.173330	 0.000645	0.000725
4.186663	 0.000611	0.000568
4.199996	 0.000530	0.000515
4.213330	 0.000466	0.000536
4.226663	 0.000474	0.000462
4.239996	 0.000531	0.000295
4.253330	 0.000528	0.000182
4.266663	 0.000469	0.000153
4.279996	 0.000487	0.000153
4.293330	 0.000513	0.000181
4.306663	 0.000353	0.000208
4.319996	 0.000119	0.000184
4.333330	 0.000025	0.000177
4.346663	 0.000015	0.000263
4.359996	 0.000026	0.000371
4.373330	 0.000146	0.000444
4.386663	 0.000334	0.000523
4.399996	 0.000436	0.000610
4.413330	 0.000407	0.000657
4.426663	 0.000281	0.000630
4.439996	 0.000153	0.000532
4.453330	 0.000152	0.000462
4.466663	 0.000251	0.000537
4.479996	 0.000287	0.000710
4.493330	 0.000224	0.000835
4.506663	 0.000130	0.000858
4.519996	 0.000028	0.000754
4.533329	 -0.000045	0.000514
4.546663	 -0.000054	0.000298
4.559996	 -0.000031	0.000268
4.573329	 0.000007	0.000341
4.586663	 0.000097	0.000346
4.599996	 0.000224	0.000264
4.613329	 0.000286	0.000193
4.626663	 0.000237	0.000197
4.639996	 0.000140	0.000258
4.653329	 0.000051	0.000344
4.666663	 -0.000007	0.000445
4.679996	 -0.000001	0.000485
4.693329	 0.000025	0.000402
4.706663	 0.000009	0.000316
4.719996	 -0.000031	0.000340
4.733329	 -0.000073	0.000368
4.746663	 -0.000116	0.000310
4.759996	 -0.000100	0.000278
4.773329	 0.000049	0.000342
4.786663	 0.000298	0.000388
4.799996	 0.000498	0.000340
4.813329	 0.000524	0.000274
4.826663	 0.000395	0.000238
4.839996	 0.000228	0.000203
4.853329	 0.000139	0.000213
4.866663	 0.000121	0.000288
4.879996	 0.000063	0.000266
4.893329	 -0.000043	0.000092
4.906662	 -0.000080	-0.000014
4.919996	 0.000020	0.000030
4.933329	 0.000199	0.000042
4.946662	 0.000363	-0.000027
4.959996	 0.000450	-0.000077
4.973329	 0.000403	-0.000091
4.986662	 0.000214	-0.000094
4.999996	 -0.000022	-0.000058
5.013329	 -0.000184	0.000035
5.026662	 -0.000193	0.000140
5.039996	 -0.000047	0.000210
5.053329	 0.000135	0.000271
5.066662	 0.000138	0.000339
5.079996	 -0.000111	0.000368
5.093329	 -0.000381	0.000331
5.106662	 -0.000420	0.000283
5.119996	 -0.000263	0.000305
5.133329	 -0.000106	0.000388
5.146662	 -0.000076	0.000471
5.159996	 -0.000104	0.000531
5.173329	 0.000000	0.000569
5.186662	 0.000239	0.000574
5.199996	 0.000335	0.000522
5.213329	 0.000145	0.000389
5.226662	 -0.000110	0.000229
5.239995	 -0.000202	0.000156
5.253329	 -0.000152	0.000179
5.266662	 -0.000096	0.000210
5.279995	 -0.000084	0.000197
5.293329	 -0.000065	0.000153
5.306662	 -0.000071	0.000118
5.319995	 -0.000199	0.000148
5.333329	 -0.000335	0.000238
5.346662	 -0.000304	0.000278
5.359995	 -0.000192	0.000220
5.373329	 -0.000159	0.000138
5.386662	 -0.000211	0.000083
5.399995	 -0.000239	0.000058
5.413329	 -0.000103	0.000110
5.426662	 0.000208	0.000304
5.439995	 0.000487	0.000557
5.453329	 0.000513	0.000693
5.466662	 0.000339	0.000669
5.479995	 0.000255	0.000622
5.493329	 0.000427	0.000623
5.506662	 0.000722	0.000584
5.519995	 0.000900	0.000514
5.533329	 0.000872	0.000548
5.546662	 0.000759	0.000641
5.559995	 0.000754	0.000651
5.573328	 0.000869	0.000620
5.586662	 0.000950	0.000645
5.599995	 0.000960	0.000687
5.613328	 0.001012	0.000702
5.626662	 0.001161	0.000745
5.639995	 0.001367	0.000831
5.653328	 0.001604	0.000874
5.666662	 0.001863	0.000857
5.679995	 0.002144	0.000892
5.693328	 0.002442	0.001050
5.706662	 0.002715	0.001260
5.719995	 0.002937	0.001413
5.733328	 0.003190	0.001506
5.746662	 0.003562	0.001617
5.759995	 0.004031	0.001784
5.773328	 0.004494	0.002001
5.786662	 0.004877	0.002286
5.799995	 0.005179	0.002599
5.813328	 0.005422	0.002829
5.826662	 0.005622	0.002987
5.839995	 0.005779	0.003193
5.853328	 0.005938	0.003460
5.866662	 0.006195	0.003695
5.879995	 0.006564	0.003854
5.893328	 0.006971	0.004031
5.906662	 0.007382	0.004365
5.919995	 0.007794	0.004819
5.933328	 0.008205	0.005213
5.946661	 0.008680	0.005499
5.959995	 0.009243	0.005798
5.973328	 0.009780	0.006197
5.986661	 0.010195	0.006608
5.999995	 0.010577	0.006875
6.013328	 0.011028	0.006978
6.026661	 0.011471	0.007055
6.039995	 0.011783	0.007203
6.053328	 0.011915	0.007389
6.066661	 0.011926	0.007576
6.079995	 0.011945	0.007752
6.093328	 0.012022	0.007896
6.106661	 0.012161	0.008022
6.119995	 0.012378	0.008144
6.133328	 0.012581	0.008273
6.146661	 0.012619	0.008456
6.159995	 0.012518	0.008661
6.173328	 0.012465	0.008738
6.186661	 0.012619	0.008673
6.199995	 0.013043	0.008666
6.213328	 0.013634	0.008840
6.226661	 0.014079	0.009074
6.239995	 0.014108	0.009237
6.253328	 0.013843	0.009363
6.266661	 0.013669	0.009488
6.279994	 0.013768	0.009554
6.293328	 0.014008	0.009561
6.306661	 0.014202	0.009552
6.319994	 0.014286	0.009553
6.333328	 0.014287	0.009631
6.346661	 0.014281	0.009868
6.359994	 0.014398	0.010225
6.373328	 0.014716	0.010562
6.386661	 0.015136	0.010791
6.399994	 0.015473	0.010951
6.413328	 0.015639	0.011075
6.426661	 0.015707	0.011111
6.439994	 0.015819	0.011054
6.453328	 0.016016	0.010958
6.466661	 0.016184	0.010879
6.479994	 0.016237	0.010888
6.493328	 0.016224	0.011034
6.506661	 0.016217	0.011263
6.519994	 0.016262	0.011474
6.533328	 0.016378	0.011625
6.546661	 0.016572	0.011694
6.559994	 0.016839	0.011671
6.573328	 0.017129	0.011633
6.586661	 0.017336	0.011690
6.599994	 0.017359	0.011859
6.613328	 0.017247	0.012045
6.626661	 0.017273	0.012141
6.639994	 0.017630	0.012160
6.653327	 0.018094	0.012259
6.666661	 0.018346	0.012542
6.679994	 0.018502	0.012873
6.693327	 0.018802	0.013058
6.706661	 0.019117	0.013101
6.719994	 0.019242	0.013108
6.733327	 0.019288	0.013128
6.746661	 0.019471	0.013177
6.759994	 0.019703	0.013256
6.773327	 0.019748	0.013359
6.786661	 0.019651	0.013481
6.799994	 0.019631	0.013596
6.813327	 0.019806	0.013676
6.826661	 0.020180	0.013753
6.839994	 0.020682	0.013893
6.853327	 0.021228	0.014087
6.866661	 0.021687	0.014275
6.879994	 0.021876	0.014409
6.893327	 0.021787	0.014468
6.906661	 0.021688	0.014452
6.919994	 0.021755	0.014410
6.933327	 0.021881	0.014453
6.946661	 0.021926	0.014626
6.959994	 0.022039	0.014907
6.973327	 0.022868	0.015400
6.986660	 0.025293	0.016357
6.999994	 0.029346	0.017873
7.013327	 0.033485	0.019557
7.026660	 0.035689	0.020651
7.039994	 0.035211	0.020632
7.053327	 0.032867	0.019686
7.066660	 0.030006	0.018451
7.079994	 0.027636	0.017421
7.093327	 0.026111	0.016720
7.106660	 0.025286	0.016288
7.119994	 0.024883	0.016071
7.133327	 0.024713	0.016015
7.146660	 0.024617	0.016015
7.159994	 0.024439	0.015954
7.173327	 0.024191	0.015832
7.186660	 0.024074	0.015742
7.199994	 0.024188	0.015730
7.213327	 0.024432	0.015805
7.226660	 0.024688	0.015959
7.239994	 0.024905	0.016097
7.253327	 0.025074	0.016155
7.266660	 0.025288	0.016243
7.279994	 0.025831	0.016505
7.293327	 0.026980	0.017007
7.306660	 0.028468	0.017656
7.319993	 0.029500	0.018166
7.333327	 0.029605	0.018296
7.346660	 0.029097	0.018084
7.359993	 0.028529	0.017726
7.373327	 0.028136	0.017408
7.386660	 0.027934	0.017240
7.399993	 0.027893	0.017219
7.413327	 0.027881	0.017306
7.426660	 0.027739	0.017465
7.439993	 0.027468	0.017598
7.453327	 0.027295	0.017638
7.466660	 0.027448	0.017665
7.479993	 0.027855	0.017769
7.493327	 0.028222	0.017920
7.506660	 0.028383	0.017993
7.519993	 0.028411	0.017907
7.533327	 0.028481	0.017799
7.546660	 0.028746	0.017861
7.559993	 0.029171	0.018080
7.573327	 0.029476	0.018310
7.586660	 0.029512	0.018457
7.599993	 0.029492	0.018533
7.613327	 0.029594	0.018612
7.626660	 0.029734	0.018727
7.639993	 0.029826	0.018826
7.653327	 0.029889	0.018878
7.666660	 0.029957	0.018917
7.679993	 0.030042	0.019006
7.693326	 0.030176	0.019157
7.706660	 0.030432	0.019308
7.719993	 0.030792	0.019413
7.733326	 0.031111	0.019502
7.746660	 0.031333	0.019634
7.759993	 0.031511	0.019810
7.773326	 0.031649	0.019950
7.786660	 0.031758	0.019981
7.799993	 0.031956	0.019970
7.813326	 0.032306	0.020080
7.826660	 0.032714	0.020319
7.839993	 0.033052	0.020540
7.853326	 0.033231	0.020673
7.866660	 0.033238	0.020740
7.879993	 0.033172	0.020747
7.893326	 0.033147	0.020723
7.906660	 0.033241	0.020735
7.919993	 0.033497	0.020823
7.933326	 0.033888	0.020969
7.946660	 0.034336	0.021103
7.959993	 0.034721	0.021179
7.973326	 0.034955	0.021221
7.986660	 0.035088	0.021273
7.999993	 0.035281	0.021358
8.013327	 0.035688	0.021477
8.026660	 0.036343	0.021632
8.039993	 0.037035	0.021768
8.053327	 0.037366	0.021783
8.066660	 0.037203	0.021686
8.079993	 0.036862	0.021577
8.093327	 0.036630	0.021532
8.106660	 0.036443	0.021594
8.119993	 0.036162	0.021749
8.133327	 0.035905	0.021901
8.146660	 0.035915	0.022018
8.159993	 0.036182	0.022173
8.173326	 0.036452	0.022338
8.186660	 0.036621	0.022396
8.199993	 0.036784	0.022372
8.213326	 0.037009	0.022375
8.226660	 0.037242	0.022421
8.239993	 0.037371	0.022459
8.253326	 0.037425	0.022488
8.266660	 0.037553	0.022556
8.279993	 0.037761	0.022675
8.293326	 0.037976	0.022785
8.306660	 0.038197	0.022825
8.319993	 0.038371	0.022785
8.333326	 0.038369	0.022725
8.346660	 0.038215	0.022741
8.359993	 0.038117	0.022897
8.373326	 0.038195	0.023113
8.386660	 0.038375	0.023233
8.399993	 0.038525	0.023229
8.413326	 0.038626	0.023187
8.426660	 0.038743	0.023190
8.439993	 0.038841	0.023293
8.453326	 0.038880	0.023442
8.466660	 0.038966	0.023514
8.479993	 0.039155	0.023468
8.493326	 0.039328	0.023407
8.506660	 0.039409	0.023414
8.519993	 0.039514	0.023422
8.533326	 0.039755	0.023375
8.546659	 0.040044	0.023378
8.559993	 0.040259	0.023520
8.573326	 0.040422	0.023744
8.586659	 0.040605	0.023984
8.599993	 0.040883	0.024220
8.613326	 0.041250	0.024415
8.626659	 0.041573	0.024535
8.639993	 0.041765	0.024558
8.653326	 0.041892	0.024490
8.666659	 0.042005	0.024393
8.679993	 0.042054	0.024364
8.693326	 0.042060	0.024479
8.706659	 0.042193	0.024697
8.719993	 0.042512	0.024884
8.733326	 0.042832	0.024972
8.746659	 0.043001	0.025003
8.759993	 0.043044	0.025028
8.773326	 0.043044	0.025053
8.786659	 0.043087	0.025072
8.799993	 0.043233	0.025105
8.813326	 0.043484	0.025198
8.826659	 0.043762	0.025341
8.839993	 0.043907	0.025494
8.853326	 0.043870	0.025639
8.866659	 0.043826	0.025718
8.879992	 0.043934	0.025718
8.893326	 0.044141	0.025726
8.906659	 0.044348	0.025780
8.919992	 0.044596	0.025862
8.933326	 0.044972	0.026005
8.946659	 0.045764	0.026307
8.959992	 0.047518	0.026875
8.973326	 0.050151	0.027722
8.986659	 0.052507	0.028611
8.999992	 0.053599	0.029168
9.013326	 0.053584	0.029287
9.026659	 0.053099	0.029189
9.039992	 0.052374	0.028999
9.053326	 0.051305	0.028631
9.066659	 0.049999	0.028098
9.079992	 0.048848	0.027583
9.093326	 0.048127	0.027258
9.106659	 0.047762	0.027143
9.119992	 0.047527	0.027118
9.133326	 0.047326	0.027026
9.146659	 0.047199	0.026810
9.159992	 0.047160	0.026598
9.173326	 0.047151	0.026565
9.186659	 0.047135	0.026726
9.199992	 0.047128	0.026944
9.213326	 0.047154	0.027114
9.226659	 0.047289	0.027237
9.239992	 0.047595	0.027305
9.253325	 0.047944	0.027293
9.266659	 0.048156	0.027275
9.279992	 0.048237	0.027353
9.293325	 0.048308	0.027521
9.306659	 0.048425	0.027666
9.319992	 0.048582	0.027709
9.333325	 0.048757	0.027694
9.346659	 0.048895	0.027685
9.359992	 0.048945	0.027662
9.373325	 0.048919	0.027606
9.386659	 0.048857	0.027568
9.399992	 0.048785	0.027585
9.413325	 0.048739	0.027641
9.426659	 0.048806	0.027718
9.439992	 0.048980	0.027805
9.453325	 0.049127	0.027870
9.466659	 0.049234	0.027875
9.479992	 0.049410	0.027798
9.493325	 0.049608	0.027728
9.506659	 0.049740	0.027806
9.519992	 0.049898	0.028003
9.533325	 0.050176	0.028221
9.546659	 0.050435	0.028508
9.559992	 0.050511	0.028876
9.573325	 0.050480	0.029075
9.586658	 0.050501	0.028948
9.599992	 0.050640	0.028711
9.613325	 0.050918	0.028631
9.626658	 0.051259	0.028724
9.639992	 0.051597	0.028885
9.653325	 0.052056	0.029129
9.666658	 0.052705	0.029530
9.679992	 0.053394	0.030006
9.693325	 0.053976	0.030315
9.706658	 0.054379	0.030319
9.719992	 0.054489	0.030122
9.733325	 0.054245	0.029900
9.746658	 0.053836	0.029753
9.759992	 0.053550	0.029713
9.773325	 0.053471	0.029751
9.786658	 0.053483	0.029803
9.799992	 0.053432	0.029783
9.813325	 0.053284	0.029651
9.826658	 0.053175	0.029491
9.839992	 0.053194	0.029405
9.853325	 0.053260	0.029346
9.866658	 0.053257	0.029254
9.879992	 0.053157	0.029222
9.893325	 0.053038	0.029312
9.906658	 0.053036	0.029435
9.919991	 0.053182	0.029520
9.933325	 0.053360	0.029573
9.946658	 0.053444	0.029571
9.959991	 0.053430	0.029499
9.973325	 0.053479	0.029421
9.986658	 0.053697	0.029414
9.999991	 0.053951	0.029462
10.013325	 0.054155	0.029550
10.026658	 0.054396	0.029734
10.039991	 0.054681	0.030007
10.053325	 0.054935	0.030211
10.066658	 0.055118	0.030220
10.079991	 0.055188	0.030107
10.093325	 0.055213	0.030018
10.106658	 0.055363	0.030029
10.119991	 0.055654	0.030168
10.133325	 0.055951	0.030377
10.146658	 0.056210	0.030557
10.159991	 0.056468	0.030726
10.173325	 0.056689	0.030971
10.186658	 0.056814	0.031323
10.199991	 0.056910	0.031700
10.213325	 0.057104	0.031963
10.226658	 0.057342	0.032070
10.239991	 0.057466	0.032055
10.253325	 0.057483	0.031875
10.266658	 0.057419	0.031526
10.279991	 0.057238	0.031169
10.293324	 0.057128	0.031000
10.306658	 0.057248	0.031002
10.319991	 0.057333	0.030936
10.333324	 0.057122	0.030694
10.346658	 0.056861	0.030509
10.359991	 0.056953	0.030598
10.373324	 0.057350	0.030816
10.386658	 0.057618	0.030886
10.399991	 0.057556	0.030770
10.413324	 0.057393	0.030646
10.426658	 0.057416	0.030642
10.439991	 0.057650	0.030689
10.453324	 0.057911	0.030681
10.466658	 0.058043	0.030658
10.479991	 0.058068	0.030656
10.493324	 0.058095	0.030573
10.506658	 0.058126	0.030389
10.519991	 0.058140	0.030273
10.533324	 0.058289	0.030378
10.546658	 0.058700	0.030660
10.559991	 0.059236	0.030922
10.573324	 0.059684	0.031000
10.586658	 0.059904	0.030853
10.599991	 0.059826	0.030582
10.613324	 0.059564	0.030369
10.626657	 0.059386	0.030276
10.639991	 0.059388	0.030218
10.653324	 0.059391	0.030174
10.666657	 0.059264	0.030159
10.679991	 0.059155	0.030056
10.693324	 0.059192	0.029853
10.706657	 0.059264	0.029715
10.719991	 0.059265	0.029645
10.733324	 0.059203	0.029525
10.746657	 0.059108	0.029392
10.759991	 0.059094	0.029370
10.773324	 0.059236	0.029430
10.786657	 0.059417	0.029463
10.799991	 0.059556	0.029531
10.813324	 0.059700	0.029779
10.826657	 0.059869	0.030146
10.839991	 0.060087	0.030450
10.853324	 0.060379	0.030618
10.866657	 0.060587	0.030607
10.879991	 0.060501	0.030340
10.893324	 0.060172	0.029935
10.906657	 0.059914	0.029692
10.919991	 0.059991	0.029668
10.933324	 0.060244	0.029632
10.946657	 0.060257	0.029509
10.959991	 0.059966	0.029462
10.973324	 0.059672	0.029540
10.986657	 0.059633	0.029580
10.999990	 0.059875	0.029486
11.013324	 0.060191	0.029354
11.026657	 0.060364	0.029297
11.039990	 0.060375	0.029334
11.053324	 0.060324	0.029436
11.066657	 0.060303	0.029576
11.079990	 0.060342	0.029641
11.093324	 0.060421	0.029492
11.106657	 0.060531	0.029200
11.119990	 0.060636	0.028955
11.133324	 0.060697	0.028797
11.146657	 0.060767	0.028736
11.159990	 0.060873	0.028838
11.173324	 0.060854	0.028983
11.186657	 0.060596	0.028959
11.199990	 0.060314	0.028814
11.213324	 0.060267	0.028718
11.226657	 0.060428	0.028668
11.239990	 0.060650	0.028622
11.253324	 0.060853	0.028628
11.266657	 0.060991	0.028667
11.279990	 0.061024	0.028668
11.293324	 0.060945	0.028673
11.306657	 0.060866	0.028722
11.319990	 0.060971	0.028717
11.333323	 0.061257	0.028590
11.346657	 0.061558	0.028466
11.359990	 0.061816	0.028477
11.373323	 0.062078	0.028614
11.386657	 0.062355	0.028795
11.399990	 0.062578	0.028923
11.413323	 0.062615	0.028953
11.426657	 0.062431	0.028942
11.439990	 0.062177	0.028919
11.453323	 0.062033	0.028787
11.466657	 0.062082	0.028496
11.479990	 0.062272	0.028186
11.493323	 0.062419	0.028039
11.506657	 0.062367	0.028084
11.519990	 0.062169	0.028216
11.533323	 0.062043	0.028299
11.546657	 0.062139	0.028286
11.559990	 0.062383	0.028198
11.573323	 0.062626	0.028034
11.586657	 0.062828	0.027826
11.599990	 0.062966	0.027670
11.613323	 0.062947	0.027634
11.626657	 0.062773	0.027691
11.639990	 0.062620	0.027724
11.653323	 0.062646	0.027654
11.666656	 0.062816	0.027530
11.679990	 0.062988	0.027419
11.693323	 0.063132	0.027342
11.706656	 0.063287	0.027314
11.719990	 0.063390	0.027320
11.733323	 0.063417	0.027323
11.746656	 0.063437	0.027328
11.759990	 0.063528	0.027370
11.773323	 0.063975	0.027540
11.786656	 0.065078	0.027893
11.799990	 0.066586	0.028318
11.813323	 0.067864	0.028655
11.826656	 0.068506	0.028864
11.839990	 0.068467	0.028920
11.853323	 0.067879	0.028697
11.866656	 0.066927	0.028175
11.879990	 0.065880	0.027609
11.893323	 0.065118	0.027267
11.906656	 0.064887	0.027115
11.919990	 0.065024	0.026975
11.933323	 0.065168	0.026854
11.946656	 0.065170	0.026831
11.959990	 0.065040	0.026810
11.973323	 0.064784	0.026697
11.986656	 0.064495	0.026572
11.999990	 0.064393	0.026520
12.013323	 0.064589	0.026510
12.026656	 0.064893	0.026504
12.039989	 0.065053	0.026534
12.053323	 0.065101	0.026595
12.066656	 0.065271	0.026610
12.079989	 0.065618	0.026559
12.093323	 0.065925	0.026488
12.106656	 0.066060	0.026426
12.119989	 0.066119	0.026380
12.133323	 0.066178	0.026373
12.146656	 0.066229	0.026417
12.159989	 0.066287	0.026453
12.173323	 0.066352	0.026400
12.186656	 0.066381	0.026231
12.199989	 0.066337	0.025973
12.213323	 0.066184	0.025704
12.226656	 0.065886	0.025524
12.239989	 0.065533	0.025419
12.253323	 0.065355	0.025295
12.266656	 0.065420	0.025130
12.279989	 0.065519	0.024946
12.293323	 0.065513	0.024767
12.306656	 0.065513	0.024648
12.319989	 0.065581	0.024591
12.333323	 0.065628	0.024520
12.346656	 0.065620	0.024423
12.359989	 0.065630	0.024381
12.373322	 0.065764	0.024456
12.386656	 0.066053	0.024593
12.399989	 0.066365	0.024661
12.413322	 0.066541	0.024598
12.426656	 0.066584	0.024468
12.439989	 0.066597	0.024332
12.453322	 0.066610	0.024155
12.466656	 0.066589	0.023882
12.479989	 0.066544	0.023580
12.493322	 0.066525	0.023433
12.506656	 0.066547	0.023495
12.519989	 0.066627	0.023589
12.533322	 0.066787	0.023568
12.546656	 0.066924	0.023508
12.559989	 0.066931	0.023568
12.573322	 0.066889	0.023716
12.586656	 0.066889	0.023749
12.599989	 0.066867	0.023643
12.613322	 0.066790	0.023582
12.626656	 0.066800	0.023577
12.639989	 0.066967	0.023471
12.653322	 0.067085	0.023283
12.666656	 0.066997	0.023199
12.679989	 0.066862	0.023290
12.693322	 0.066870	0.023437
12.706656	 0.066958	0.023494
12.719989	 0.066971	0.023504
12.733322	 0.066887	0.023630
12.746655	 0.066805	0.023829
12.759989	 0.066813	0.023895
12.773322	 0.066921	0.023798
12.786655	 0.067074	0.023676
12.799989	 0.067163	0.023587
12.813322	 0.067202	0.023510
12.826655	 0.067393	0.023447
12.839989	 0.067742	0.023393
12.853322	 0.067948	0.023301
12.866655	 0.067926	0.023203
12.879989	 0.067840	0.023214
12.893322	 0.067738	0.023324
12.906655	 0.067592	0.023409
12.919989	 0.067421	0.023390
12.933322	 0.067254	0.023288
12.946655	 0.067163	0.023239
12.959989	 0.067303	0.023363
12.973322	 0.067702	0.023582
12.986655	 0.068151	0.023731
12.999989	 0.068447	0.023776
13.013322	 0.068602	0.023786
13.026655	 0.068692	0.023779
13.039989	 0.068695	0.023755
13.053322	 0.068565	0.023744
13.066655	 0.068335	0.023687
13.079988	 0.068154	0.023486
13.093322	 0.068139	0.023203
13.106655	 0.068192	0.022984
13.119988	 0.068174	0.022872
13.133322	 0.068066	0.022844
13.146655	 0.067915	0.022883
13.159988	 0.067845	0.022963
13.173322	 0.067938	0.023060
13.186655	 0.068086	0.023122
13.199988	 0.068146	0.023114
13.213322	 0.068054	0.023102
13.226655	 0.067794	0.023115
13.239988	 0.067456	0.023086
13.253322	 0.067261	0.022995
13.266655	 0.067389	0.022861
13.279988	 0.067753	0.022656
13.293322	 0.068027	0.022394
13.306655	 0.068015	0.022197
13.319988	 0.067801	0.022146
13.333322	 0.067496	0.022117
13.346655	 0.067145	0.021919
13.359988	 0.066839	0.021583
13.373322	 0.066696	0.021307
13.386655	 0.066741	0.021151
13.399988	 0.066904	0.021054
13.413321	 0.067097	0.021011
13.426655	 0.067236	0.021035
13.439988	 0.067315	0.021093
13.453321	 0.067391	0.021163
13.466655	 0.067407	0.021248
13.479988	 0.067244	0.021287
13.493321	 0.066969	0.021166
13.506655	 0.066761	0.020911
13.519988	 0.066704	0.020724
13.533321	 0.066794	0.020741
13.546655	 0.067024	0.020877
13.559988	 0.067331	0.020962
13.573321	 0.067526	0.020924
13.586655	 0.067452	0.020818
13.599988	 0.067216	0.020723
13.613321	 0.067086	0.020650
13.626655	 0.067201	0.020606
13.639988	 0.067470	0.020633
13.653321	 0.067733	0.020735
13.666655	 0.067915	0.020838
13.679988	 0.068015	0.020881
13.693321	 0.068045	0.020870
13.706655	 0.068041	0.020848
13.719988	 0.068075	0.020860
13.733321	 0.068140	0.020932
13.746655	 0.068106	0.021062
13.759988	 0.067937	0.021215
13.773321	 0.067821	0.021341
13.786654	 0.067893	0.021399
13.799988	 0.068010	0.021367
13.813321	 0.067992	0.021249
13.826654	 0.067863	0.021089
13.839988	 0.067798	0.020925
13.853321	 0.067959	0.020793
13.866654	 0.068303	0.020774
13.879988	 0.068609	0.020899
13.893321	 0.068696	0.021058
13.906654	 0.068591	0.021134
13.919988	 0.068494	0.021120
13.933321	 0.068529	0.021102
13.946654	 0.068628	0.021158
13.959988	 0.068701	0.021289
13.973321	 0.068723	0.021451
13.986654	 0.068712	0.021598
13.999988	 0.068695	0.021677
14.013321	 0.068663	0.021631
14.026654	 0.068680	0.021518
14.039988	 0.068858	0.021524
14.053321	 0.069087	0.021707
14.066654	 0.069134	0.021887
14.079988	 0.068965	0.021908
14.093321	 0.068735	0.021791
14.106654	 0.068602	0.021636
14.119987	 0.068595	0.021554
14.133321	 0.068567	0.021573
14.146654	 0.068421	0.021613
14.159987	 0.068331	0.021561
14.173321	 0.068470	0.021321
14.186654	 0.068706	0.020969
14.199987	 0.068819	0.020757
14.213321	 0.068846	0.020783
14.226654	 0.068948	0.020902
14.239987	 0.069065	0.020973
14.253321	 0.069058	0.020975
14.266654	 0.068989	0.020962
14.279987	 0.068952	0.021018
14.293321	 0.068886	0.021157
14.306654	 0.068714	0.021270
14.319987	 0.068492	0.021275
14.333321	 0.068356	0.021208
14.346654	 0.068393	0.021168
14.359987	 0.068557	0.021240
14.373321	 0.068763	0.021404
14.386654	 0.068978	0.021541
14.399987	 0.069170	0.021582
14.413321	 0.069275	0.021506
14.426654	 0.069258	0.021319
14.439987	 0.069180	0.021140
14.453321	 0.069124	0.021079
14.466654	 0.069063	0.021088
14.479987	 0.068945	0.021073
14.493320	 0.068826	0.020979
14.506654	 0.068781	0.020801
14.519987	 0.068796	0.020648
14.533320	 0.068808	0.020661
14.546654	 0.068776	0.020826
14.559987	 0.068732	0.020958
14.573320	 0.068746	0.020939
14.586654	 0.068801	0.020862
14.599987	 0.068844	0.020864
14.613320	 0.068901	0.020943
14.626654	 0.069002	0.020972
14.639987	 0.069098	0.020858
14.653320	 0.069155	0.020676
14.666654	 0.069198	0.020595
14.679987	 0.069235	0.020663
14.693320	 0.069247	0.020806
14.706654	 0.069288	0.020957
14.719987	 0.069452	0.021062
14.733320	 0.069649	0.021071
14.746654	 0.069685	0.020959
14.759987	 0.069523	0.020784
14.773320	 0.069297	0.020660
14.786654	 0.069193	0.020597
14.799987	 0.069306	0.020506
14.813320	 0.069528	0.020388
14.826653	 0.069684	0.020319
14.839987	 0.069719	0.020275
14.853320	 0.069660	0.020192
14.866653	 0.069554	0.020157
14.879987	 0.069462	0.020251
14.893320	 0.069428	0.020335
14.906653	 0.069507	0.020291
14.919987	 0.069714	0.020227
14.933320	 0.069902	0.020204
14.946653	 0.069922	0.020162
14.959987	 0.069858	0.020140
14.973320	 0.069883	0.020210
14.986653	 0.069995	0.020311
14.999987	 0.070002	0.020326
15.013320	 0.069830	0.020225
15.026653	 0.069693	0.020103
15.039987	 0.069769	0.020069
15.053320	 0.069970	0.020120
15.066653	 0.070161	0.020160
15.079987	 0.070289	0.020116
15.093320	 0.070316	0.020029
15.106653	 0.070180	0.019949
15.119987	 0.069878	0.019839
15.133320	 0.069553	0.019723
15.146653	 0.069377	0.019657
15.159986	 0.069334	0.019552
15.173320	 0.069266	0.019295
15.186653	 0.069094	0.018928
15.199986	 0.068852	0.018523
15.213320	 0.068590	0.018143
15.226653	 0.068289	0.017871
15.239986	 0.067880	0.017653
15.253320	 0.067422	0.017392
15.266653	 0.067132	0.017163
15.279986	 0.067074	0.017039
15.293320	 0.067038	0.016919
15.306653	 0.066928	0.016754
15.319986	 0.066924	0.016626
15.333320	 0.067079	0.016527
15.346653	 0.067174	0.016366
15.359986	 0.067076	0.016197
15.373320	 0.066942	0.016205
15.386653	 0.066982	0.016397
15.399986	 0.067173	0.016593
15.413320	 0.067342	0.016745
15.426653	 0.067486	0.016957
15.439986	 0.067733	0.017230
15.453320	 0.068037	0.017458
15.466653	 0.068212	0.017584
15.479986	 0.068203	0.017636
15.493320	 0.068142	0.017660
15.506653	 0.068189	0.017687
15.519986	 0.068393	0.017763
15.533319	 0.068657	0.017935
15.546653	 0.068860	0.018144
15.559986	 0.068923	0.018252
15.573319	 0.068904	0.018253
15.586653	 0.068987	0.018262
15.599986	 0.069212	0.018319
15.613319	 0.069437	0.018376
15.626653	 0.069605	0.018455
15.639986	 0.069803	0.018603
15.653319	 0.070039	0.018752
15.666653	 0.070161	0.018792
15.679986	 0.070080	0.018717
15.693319	 0.069960	0.018618
15.706653	 0.069964	0.018581
15.719986	 0.069970	0.018605
15.733319	 0.069853	0.018631
15.746653	 0.069736	0.018662
15.759986	 0.069755	0.018748
15.773319	 0.069862	0.018871
15.786653	 0.069962	0.018961
15.799986	 0.070012	0.019011
15.813319	 0.069972	0.019030
15.826653	 0.069830	0.018953
15.839986	 0.069721	0.018769
15.853319	 0.069797	0.018601
15.866652	 0.069947	0.018573
15.879986	 0.069965	0.018692
15.893319	 0.069929	0.018823
15.906652	 0.069992	0.018793
15.919986	 0.070056	0.018601
15.933319	 0.069952	0.018430
15.946652	 0.069782	0.018404
15.959986	 0.069810	0.018436
15.973319	 0.070011	0.018389
15.986652	 0.070097	0.018300
15.999986	 0.069992	0.018276
16.013319	 0.069935	0.018312
16.026653	 0.070105	0.018387
16.039988	 0.070367	0.018547
16.053322	 0.070446	0.018759
16.066656	 0.070367	0.018891
16.079990	 0.070441	0.018878
16.093325	 0.070703	0.018782
16.106659	 0.070808	0.018697
16.119993	 0.070620	0.018642
16.133327	 0.070424	0.018558
16.146662	 0.070435	0.018405
16.159996	 0.070534	0.018289
16.173330	 0.070561	0.018357
16.186665	 0.070490	0.018536
16.199999	 0.070390	0.018602
16.213333	 0.070466	0.018496
16.226667	 0.070886	0.018391
16.240002	 0.071509	0.018453
16.253336	 0.072127	0.018680
16.266670	 0.072784	0.019055
16.280005	 0.073707	0.019702
16.293339	 0.075653	0.021259
16.306673	 0.080992	0.026116
16.320007	 0.092408	0.037506
16.333342	 0.107363	0.053572
16.346676	 0.116326	0.064859
16.360010	 0.111741	0.063562
16.373344	 0.096548	0.052513
16.386679	 0.079736	0.040536
16.400013	 0.066877	0.032852
16.413347	 0.057941	0.029063
16.426682	 0.051010	0.026912
16.440016	 0.045076	0.025161
16.453350	 0.040009	0.023727
16.466684	 0.035716	0.022729
16.480019	 0.031950	0.022063
16.493353	 0.028645	0.021541
16.506687	 0.025967	0.021063
16.520021	 0.023855	0.020557
16.533356	 0.021994	0.019945
16.546690	 0.020273	0.019258
16.560024	 0.018805	0.018584
16.573359	 0.017648	0.017931
16.586693	 0.016714	0.017311
16.600027	 0.015840	0.016818
16.613361	 0.014932	0.016463
16.626696	 0.014044	0.016126
16.640030	 0.013286	0.015710
16.653364	 0.012705	0.015236
16.666698	 0.012227	0.014785
16.680033	 0.011722	0.014375
16.693367	 0.011149	0.013957
16.706701	 0.010580	0.013503
16.720036	 0.010084	0.013012
16.733370	 0.009628	0.012466
16.746704	 0.009128	0.011875
16.760038	 0.008518	0.011288
16.773373	 0.007791	0.010696
16.786707	 0.007032	0.010014
16.800041	 0.006308	0.009228
16.813375	 0.005543	0.008451
16.826710	 0.004699	0.007770
16.840044	 0.003893	0.007125
16.853378	 0.003175	0.006401
16.866713	 0.002440	0.005578
16.880047	 0.001634	0.004750
16.893381	 0.000801	0.003999
16.906715	 -0.000006	0.003309
16.920050	 -0.000784	0.002608
16.933384	 -0.001553	0.001871
16.946718	 -0.002270	0.001157
16.960052	 -0.002910	0.000506
16.973387	 -0.003562	-0.000137
16.986721	 -0.004236	-0.000816
17.000055	 -0.004784	-0.001482
17.013390	 -0.005140	-0.002052
17.026724	 -0.005455	-0.002497
17.040058	 -0.005835	-0.002888
17.053392	 -0.006176	-0.003288
17.066727	 -0.006374	-0.003657
17.080061	 -0.006437	-0.003957
17.093395	 -0.006414	-0.004194
17.106730	 -0.006396	-0.004357
17.120064	 -0.006462	-0.004431
17.133398	 -0.006559	-0.004438
17.146732	 -0.006509	-0.004450
17.160067	 -0.006212	-0.004520
17.173401	 -0.005759	-0.004589
17.186735	 -0.005273	-0.004542
17.200069	 -0.004831	-0.004356
17.213404	 -0.004566	-0.004068
17.226738	 -0.004496	-0.003716
17.240072	 -0.004405	-0.003394
17.253407	 -0.004134	-0.003115
17.266741	 -0.003710	-0.002741
17.280075	 -0.003240	-0.002293
17.293409	 -0.002889	-0.002001
17.306744	 -0.002707	-0.001888
17.320078	 -0.002545	-0.001742
17.333412	 -0.002320	-0.001448
17.346746	 -0.002072	-0.001094
17.360081	 -0.001770	-0.000829
17.373415	 -0.001410	-0.000662
17.386749	 -0.001072	-0.000478
17.400084	 -0.000811	-0.000253
17.413418	 -0.000645	-0.000073
17.426752	 -0.000543	0.000035
17.440086	 -0.000412	0.000153
17.453421	 -0.000217	0.000378
17.466755	 -0.000010	0.000712
17.480089	 0.000192	0.001013
17.493423	 0.000393	0.001135
17.506758	 0.000517	0.001094
17.520092	 0.000550	0.001034
17.533426	 0.000592	0.001066
17.546761	 0.000668	0.001185
17.560095	 0.000676	0.001288
17.573429	 0.000595	0.001326
17.586763	 0.000507	0.001363
17.600098	 0.000480	0.001470
17.613432	 0.000575	0.001633
17.626766	 0.000760	0.001753
17.640100	 0.000889	0.001754
17.653435	 0.000933	0.001667
17.666769	 0.001008	0.001573
17.680103	 0.001112	0.001525
17.693438	 0.001105	0.001518
17.706772	 0.000952	0.001506
17.720106	 0.000813	0.001518
17.733440	 0.000807	0.001590
17.746775	 0.000851	0.001635
17.760109	 0.000858	0.001592
17.773443	 0.000867	0.001538
17.786777	 0.000889	0.001494
17.800112	 0.000907	0.001397
17.813446	 0.000941	0.001274
17.826780	 0.000962	0.001202
17.840115	 0.000950	0.001209
17.853449	 0.000976	0.001315
17.866783	 0.001033	0.001460
17.880117	 0.001016	0.001466
17.893452	 0.000980	0.001298
17.906786	 0.001084	0.001141
17.920120	 0.001273	0.001122
17.933455	 0.001358	0.001146
17.946789	 0.001303	0.001091
17.960123	 0.001202	0.001016
17.973457	 0.001189	0.001069
17.986792	 0.001313	0.001296
18.000126	 0.001440	0.001575
18.013460	 0.001424	0.001748
18.026794	 0.001277	0.001773
18.040129	 0.001092	0.001735
18.053463	 0.000936	0.001730
18.066797	 0.000845	0.001722
18.080132	 0.000805	0.001589
18.093466	 0.000822	0.001366
18.106800	 0.000895	0.001202
18.120134	 0.000934	0.001170
18.133469	 0.000867	0.001259
18.146803	 0.000754	0.001397
18.160137	 0.000697	0.001438
18.173471	 0.000742	0.001366
18.186806	 0.000862	0.001316
18.200140	 0.000947	0.001305
18.213474	 0.000897	0.001256
18.226809	 0.000788	0.001174
18.240143	 0.000780	0.001087
18.253477	 0.000857	0.001005
18.266811	 0.000855	0.000987
18.280146	 0.000700	0.001085
18.293480	 0.000538	0.001216
18.306814	 0.000558	0.001260
18.320148	 0.000687	0.001226
18.333483	 0.000689	0.001196
18.346817	 0.000540	0.001184
18.360151	 0.000431	0.001184
18.373486	 0.000499	0.001195
18.386820	 0.000689	0.001177
18.400154	 0.000821	0.001143
18.413488	 0.000774	0.001175
18.426823	 0.000624	0.001252
18.440157	 0.000529	0.001235
18.453491	 0.000528	0.001035
18.466825	 0.000583	0.000730
18.480160	 0.000653	0.000540
18.493494	 0.000659	0.000605
18.506828	 0.000558	0.000780
18.520163	 0.000414	0.000861
18.533497	 0.000321	0.000873
18.546831	 0.000316	0.000909
18.560165	 0.000392	0.000928
18.573500	 0.000504	0.000900
18.586834	 0.000576	0.000881
18.600168	 0.000586	0.000955
18.613503	 0.000600	0.001162
18.626837	 0.000664	0.001376
18.640171	 0.000756	0.001391
18.653505	 0.000826	0.001216
18.666840	 0.000830	0.001064
18.680174	 0.000733	0.001058
18.693508	 0.000560	0.001128
18.706842	 0.000436	0.001147
18.720177	 0.000473	0.001109
18.733511	 0.000573	0.001054
18.746845	 0.000546	0.000969
18.760180	 0.000428	0.000928
18.773514	 0.000438	0.001031
18.786848	 0.000620	0.001194
18.800182	 0.000818	0.001280
18.813517	 0.000931	0.001256
18.826851	 0.000964	0.001152
18.840185	 0.000906	0.001027
18.853519	 0.000771	0.000952
18.866854	 0.000640	0.000952
18.880188	 0.000553	0.001029
18.893522	 0.000486	0.001179
18.906857	 0.000452	0.001306
18.920191	 0.000510	0.001282
18.933525	 0.000639	0.001119
18.946859	 0.000716	0.000959
18.960194	 0.000675	0.000906
18.973528	 0.000562	0.000957
18.986862	 0.000458	0.001028
19.000196	 0.000447	0.001032
19.013531	 0.000538	0.000958
19.026865	 0.000625	0.000901
19.040199	 0.000672	0.000900
19.053534	 0.000740	0.000886
19.066868	 0.000802	0.000818
19.080202	 0.000794	0.000740
19.093536	 0.000744	0.000755
19.106871	 0.000684	0.000921
19.120205	 0.000589	0.001140
19.133539	 0.000463	0.001237
19.146873	 0.000315	0.001149
19.160208	 0.000137	0.000967
19.173542	 0.000025	0.000802
19.186876	 0.000113	0.000688
19.200211	 0.000351	0.000632
19.213545	 0.000538	0.000662
19.226879	 0.000535	0.000751
19.240213	 0.000417	0.000764
19.253548	 0.000355	0.000615
19.266882	 0.000330	0.000396
19.280216	 0.000192	0.000266
19.293550	 0.000010	0.000284
19.306885	 0.000008	0.000383
19.320219	 0.000200	0.000473
19.333553	 0.000377	0.000514
19.346888	 0.000388	0.000503
19.360222	 0.000263	0.000497
19.373556	 0.000152	0.000559
19.386890	 0.000155	0.000588
19.400225	 0.000204	0.000456
19.413559	 0.000212	0.000272
19.426893	 0.000220	0.000239
19.440228	 0.000280	0.000329
19.453562	 0.000333	0.000359
19.466896	 0.000296	0.000257
19.480230	 0.000208	0.000121
19.493565	 0.000183	0.000083
19.506899	 0.000257	0.000187
19.520233	 0.000389	0.000366
19.533567	 0.000509	0.000512
19.546902	 0.000534	0.000538
19.560236	 0.000415	0.000453
19.573570	 0.000238	0.000364
19.586905	 0.000151	0.000322
19.600239	 0.000143	0.000267
19.613573	 0.000112	0.000194
19.626907	 0.000100	0.000170
19.640242	 0.000163	0.000196
19.653576	 0.000176	0.000238
19.666910	 0.000095	0.000288
19.680244	 0.000080	0.000341
19.693579	 0.000167	0.000403
19.706913	 0.000204	0.000461
19.720247	 0.000133	0.000457
19.733582	 0.000032	0.000345
19.746916	 -0.000066	0.000158
19.760250	 -0.000172	0.000032
19.773584	 -0.000227	0.000053
19.786919	 -0.000173	0.000121
19.800253	 -0.000093	0.000142
19.813587	 -0.000124	0.000162
19.826921	 -0.000257	0.000161
19.840256	 -0.000358	0.000039
19.853590	 -0.000391	-0.000123
19.866924	 -0.000476	-0.000156
19.880259	 -0.000602	-0.000088
19.893593	 -0.000603	-0.000072
19.906927	 -0.000487	-0.000146
19.920261	 -0.000408	-0.000220
19.933596	 -0.000417	-0.000273
19.946930	 -0.000480	-0.000314
19.960264	 -0.000550	-0.000277
19.973598	 -0.000548	-0.000160
19.986933	 -0.000499	-0.000074

*------------------------ End of raw data
Results for Channel	1	=	242.00	nm
Title:	Report Title
Run File:	C:\HPLC\PET 2025\2025.01.13\bm31_60c_pw004.run
--------------
Injection Info
--------------
Method:	C:\METODOS EQUIPO 2 2023-2024\20241201 PET_Calibrado TPA MHET BHET DIMER.mth
Sample:	BM31_60C_pw
Injection Date:	Tue Jan 14 16:25:53 2025
Manual injection
Operator:	Paloma
Instrument:	3
Notes:	
---------
Misc Info
---------
Workstation:	HPLC
Bus Address:	44
Run Time:	0.000	to	20.000	min.
-----------
Recalc Info
-----------
Recalc Method:	C:\METODOS EQUIPO 2 2023-2024\20241201 PET_Calibrado TPA MHET BHET DIMER.mth
Recalc Date:	Tue Jan 14 16:45:57 2025
Operator:	Paloma
Instrument:	3
Notes:	
Sample Rate:	5.000 Hz.
Measurement Type:	1 = Area
Calculation Type:	4 = ExtStd
Normalize Results:	No
------------------------
Peak Info for Channel 1
------------------------
3 Peaks (tR	Timeoffset	RRT	Sepcode	Width	Counts	Result	Name)
7.037	-0.006	0.0000	BB	6.54	592222	10.746100	MHET (uM)
7.340	-0.003	0.0000	BB	0.00	193491	2.290438	BHET (uM)
9.011	-0.099	0.0000	BB	8.72	507666	8.973765	DIMER (uM)

Results for Channel	2	=	260.00	nm
Title:	Report Title
Run File:	C:\HPLC\PET 2025\2025.01.13\bm31_60c_pw004.run
--------------
Injection Info
--------------
Method:	C:\METODOS EQUIPO 2 2023-2024\20241201 PET_Calibrado TPA MHET BHET DIMER.mth
Sample:	BM31_60C_pw
Injection Date:	Tue Jan 14 16:25:53 2025
Manual injection
Operator:	Paloma
Instrument:	3
Notes:	
---------
Misc Info
---------
Workstation:	HPLC
Bus Address:	44
Run Time:	0.000	to	20.000	min.
-----------
Recalc Info
-----------
Recalc Method:	C:\METODOS EQUIPO 2 2023-2024\20241201 PET_Calibrado TPA MHET BHET DIMER.mth
Recalc Date:	Tue Jan 14 16:45:57 2025
Operator:	Paloma
Instrument:	3
Notes:	
Sample Rate:	5.000 Hz.
Measurement Type:	1 = Area
Calculation Type:	4 = ExtStd
Normalize Results:	No
------------------------
Peak Info for Channel 2
------------------------
46 Peaks (tR	Timeoffset	RRT	Sepcode	Width	Counts	Result	Name)
0.060	0.000	0.0000	BV	2.88	24393	0.000000	
0.135	0.000	0.0000	VP	5.26	41290	0.000000	
0.350	0.000	0.0000	PB	8.72	84662	0.000000	
0.852	0.000	0.0000	BV	3.62	272146	0.000000	
0.970	0.000	0.0000	VV	2.48	343551	0.000000	
1.036	0.000	0.0000	VV	3.76	573597	0.000000	
1.258	0.000	0.0000	VV	5.80	2387150	0.000000	
1.454	0.000	0.0000	VP	4.44	5029978	0.000000	
1.657	0.000	0.0000	PP	0.00	569523	0.000000	
1.928	0.000	0.0000	PV	0.00	2818941	0.000000	
2.138	0.000	0.0000	VV	0.00	388356	0.000000	
2.213	0.000	0.0000	VV	0.00	503581	0.000000	
2.348	0.000	0.0000	VV	0.00	138078	0.000000	
2.405	0.000	0.0000	VB	0.00	105836	0.000000	
2.563	0.000	0.0000	BB	0.00	23411	0.000000	
2.706	0.000	0.0000	BB	0.00	12806	0.000000	
2.807	0.000	0.0000	BB	0.00	36488	0.000000	
3.056	-0.068	0.0000	BB	0.00	27726	0.566432	DHBA uM
3.257	0.000	0.0000	BB	0.00	40090	0.000000	
3.418	0.000	0.0000	BB	0.00	32168	0.000000	
3.577	0.000	0.0000	BB	0.00	6362	0.000000	
3.773	0.000	0.0000	BB	2.40	14501	0.000000	
3.982	0.000	0.0000	BB	5.20	29216	0.000000	
4.083	0.000	0.0000	BB	4.12	6581	0.000000	
4.158	0.000	0.0000	BB	9.50	17341	0.000000	
17.502	0.000	0.0000	BV	12.60	207357	0.000000	
17.636	0.000	0.0000	VV	0.00	338064	0.000000	
17.749	0.000	0.0000	VV	0.00	233525	0.000000	
17.875	0.000	0.0000	VV	0.00	208877	0.000000	
18.030	0.000	0.0000	VV	0.00	274418	0.000000	
18.161	0.000	0.0000	VV	0.00	220809	0.000000	
18.312	0.000	0.0000	VV	0.00	135148	0.000000	
18.430	0.000	0.0000	VV	0.00	176997	0.000000	
18.637	0.000	0.0000	VV	0.00	240472	0.000000	
18.710	0.000	0.0000	VV	0.00	98144	0.000000	
18.806	0.000	0.0000	VV	0.00	129480	0.000000	
18.913	0.000	0.0000	VV	0.00	121857	0.000000	
18.995	0.000	0.0000	VV	0.00	128049	0.000000	
19.136	0.000	0.0000	VV	0.00	121543	0.000000	
19.234	0.000	0.0000	VV	0.00	65641	0.000000	
19.381	0.000	0.0000	VV	0.00	91008	0.000000	
19.450	0.000	0.0000	VV	0.00	32680	0.000000	
19.546	0.000	0.0000	VV	0.00	71015	0.000000	
19.712	0.000	0.0000	VV	0.00	62316	0.000000	
19.815	0.000	0.0000	VV	0.00	26698	0.000000	
19.890	0.000	0.0000	VB	0.00	7922	0.000000	
