# Supplementary material for: Engineering Escherichia coli for polyethylene terephthalate powder biodegradation via recoding of an outer membrane protein
Source: iScience. 2026 Jan 2;29(2):114621. doi: 10.1016/j.isci.2025.114621 (PMC12860643; doi:10.1016/j.isci.2025.114621)
Supplement: Data S2. Raw HPLC and UHPLC-MS data — (A) Unprocessed HPLC data files supporting Figures 4, S3, S5, Tables 1 and S4. Files are provided in.txt format corresponding to the data extracted with Varian ProStar software (Varian Inc., Palo Alto, California, USA). Each file contains absorbance values (in arbitrary units) recorded over time under the analytical conditions described in STAR Methods. (B) Raw UHPLC-MS files supporting Figure S4. The chromatograms and mass spectrometry data can be analyzed with the software MassLynx V4.1 (Waters) to obtain the mass spectra of the oligomers TET and TETE. Analytical conditions described in STAR Methods. (A and B) The unprocessed HPLC and UHPLC-MS files have been deposited at Zenodo under the identifier https://zenodo.org/records/17578239. [file mmc5.zip › Data S2/A. HPLC/Figure S3/OmpAm nPET 37_1.TXT]

File	C:\HPLC\PET 2025\2025.06.04\bm26_npet_37c_24h.run	Filetype	63
WTOASCII Parameters:	C:\star\WTOASCII.TXT
 1 channels
   Channel	 1	242.00	nm	in AU
Base rate 5.0000 Hz	Bunch 2	Effective rate 5.00000 Hz.	T = 0.003333 min.
6000 points	from	0.000	to	20.000	minutes
Sampling every 4 point(s)
Printing points from	0.000	to	20.000 min, point 0 to 5999
Channels	1	to	1
0.000000	 0.000000
0.013333	 -0.000225
0.026667	 -0.000568
0.040000	 -0.000883
0.053333	 -0.001014
0.066667	 -0.000980
0.080000	 -0.000966
0.093333	 -0.001111
0.106667	 -0.001339
0.120000	 -0.001462
0.133333	 -0.001362
0.146667	 -0.001058
0.160000	 -0.000751
0.173333	 -0.000758
0.186667	 -0.001147
0.200000	 -0.001588
0.213333	 -0.001763
0.226667	 -0.001733
0.240000	 -0.001729
0.253333	 -0.001856
0.266667	 -0.002089
0.280000	 -0.002304
0.293333	 -0.002366
0.306667	 -0.002320
0.320000	 -0.002350
0.333333	 -0.002515
0.346667	 -0.002642
0.360000	 -0.002577
0.373333	 -0.002420
0.386667	 -0.002352
0.400000	 -0.002382
0.413333	 -0.002463
0.426667	 -0.002606
0.440000	 -0.002752
0.453333	 -0.002836
0.466666	 -0.002952
0.480000	 -0.003114
0.493333	 -0.003182
0.506666	 -0.003201
0.520000	 -0.003299
0.533333	 -0.003413
0.546666	 -0.003484
0.560000	 -0.003623
0.573333	 -0.003902
0.586666	 -0.004191
0.600000	 -0.004305
0.613333	 -0.004257
0.626666	 -0.004209
0.640000	 -0.004223
0.653333	 -0.004307
0.666666	 -0.004473
0.680000	 -0.004604
0.693333	 -0.004611
0.706666	 -0.004644
0.720000	 -0.004817
0.733333	 -0.005043
0.746666	 -0.005222
0.760000	 -0.005349
0.773333	 -0.005471
0.786666	 -0.005555
0.800000	 -0.005449
0.813333	 -0.005173
0.826666	 -0.004993
0.839999	 -0.005071
0.853333	 -0.005300
0.866666	 -0.005452
0.879999	 -0.005342
0.893333	 -0.005058
0.906666	 -0.004944
0.919999	 -0.005152
0.933333	 -0.005514
0.946666	 -0.005876
0.959999	 -0.006192
0.973333	 -0.006381
0.986666	 -0.006398
0.999999	 -0.006333
1.013333	 -0.006283
1.026666	 -0.006284
1.039999	 -0.006400
1.053333	 -0.006680
1.066666	 -0.007014
1.079999	 -0.007272
1.093333	 -0.007401
1.106666	 -0.007266
1.119999	 -0.006805
1.133333	 -0.006323
1.146666	 -0.006198
1.159999	 -0.006406
1.173333	 -0.006718
1.186666	 -0.007092
1.199999	 -0.007537
1.213333	 -0.007921
1.226666	 -0.008103
1.239999	 -0.008127
1.253332	 -0.008143
1.266666	 -0.008187
1.279999	 -0.008199
1.293332	 -0.008152
1.306666	 -0.008068
1.319999	 -0.008069
1.333332	 -0.008248
1.346666	 -0.008427
1.359999	 -0.008420
1.373332	 -0.008405
1.386666	 -0.008602
1.399999	 -0.008921
1.413332	 -0.009232
1.426666	 -0.009039
1.439999	 -0.003343
1.453332	 0.022676
1.466666	 0.083994
1.479999	 0.171903
1.493332	 0.253361
1.506666	 0.302021
1.519999	 0.316477
1.533332	 0.309149
1.546666	 0.291984
1.559999	 0.272325
1.573332	 0.253727
1.586666	 0.237477
1.599999	 0.223703
1.613332	 0.211834
1.626665	 0.201065
1.639999	 0.190877
1.653332	 0.180914
1.666665	 0.170716
1.679999	 0.160153
1.693332	 0.149657
1.706665	 0.139503
1.719999	 0.129449
1.733332	 0.119286
1.746665	 0.109023
1.759999	 0.098632
1.773332	 0.088169
1.786665	 0.078026
1.799999	 0.068628
1.813332	 0.060064
1.826665	 0.052305
1.839999	 0.045431
1.853332	 0.039438
1.866665	 0.034187
1.879999	 0.029618
1.893332	 0.025791
1.906665	 0.022806
1.919999	 0.020738
1.933332	 0.019445
1.946665	 0.018502
1.959998	 0.017498
1.973332	 0.016269
1.986665	 0.014737
1.999998	 0.012865
2.013332	 0.010783
2.026665	 0.008700
2.039999	 0.006756
2.053332	 0.004982
2.066665	 0.003318
2.079998	 0.001693
2.093332	 0.000082
2.106665	 -0.001450
2.119998	 -0.002690
2.133332	 -0.003456
2.146665	 -0.003882
2.159998	 -0.004318
2.173332	 -0.004881
2.186665	 -0.005408
2.199998	 -0.005784
2.213332	 -0.006066
2.226665	 -0.006322
2.239998	 -0.006556
2.253332	 -0.006825
2.266665	 -0.007250
2.279998	 -0.007823
2.293332	 -0.008342
2.306665	 -0.008659
2.319998	 -0.008808
2.333332	 -0.008868
2.346665	 -0.008875
2.359998	 -0.008868
2.373332	 -0.008956
2.386665	 -0.009198
2.399998	 -0.009483
2.413332	 -0.009652
2.426665	 -0.009708
2.439998	 -0.009802
2.453331	 -0.010064
2.466665	 -0.010494
2.479998	 -0.010893
2.493331	 -0.010992
2.506665	 -0.010756
2.519998	 -0.010507
2.533331	 -0.010595
2.546665	 -0.010942
2.559998	 -0.011216
2.573331	 -0.011378
2.586665	 -0.011624
2.599998	 -0.011915
2.613331	 -0.012043
2.626665	 -0.012031
2.639998	 -0.011975
2.653331	 -0.011734
2.666665	 -0.011358
2.679998	 -0.011310
2.693331	 -0.011768
2.706665	 -0.012296
2.719998	 -0.012520
2.733331	 -0.012597
2.746665	 -0.012760
2.759998	 -0.012930
2.773331	 -0.012948
2.786664	 -0.012855
2.799998	 -0.012805
2.813331	 -0.012878
2.826664	 -0.013007
2.839998	 -0.013051
2.853331	 -0.012999
2.866664	 -0.012973
2.879998	 -0.013012
2.893331	 -0.013095
2.906664	 -0.013216
2.919998	 -0.013298
2.933331	 -0.013322
2.946664	 -0.013490
2.959998	 -0.013904
2.973331	 -0.014313
2.986664	 -0.014540
2.999998	 -0.014701
3.013331	 -0.014823
3.026664	 -0.014735
3.039998	 -0.014449
3.053331	 -0.014270
3.066664	 -0.014431
3.079998	 -0.014879
3.093331	 -0.015419
3.106664	 -0.015898
3.119998	 -0.016247
3.133331	 -0.016450
3.146664	 -0.016491
3.159997	 -0.016326
3.173331	 -0.016068
3.186664	 -0.015982
3.199997	 -0.016114
3.213331	 -0.016284
3.226664	 -0.016420
3.239997	 -0.016578
3.253331	 -0.016818
3.266664	 -0.017154
3.279997	 -0.017503
3.293331	 -0.017726
3.306664	 -0.017804
3.319997	 -0.017830
3.333331	 -0.017834
3.346664	 -0.017800
3.359997	 -0.017781
3.373331	 -0.017853
3.386664	 -0.017986
3.399997	 -0.018046
3.413331	 -0.017916
3.426664	 -0.017666
3.439997	 -0.017509
3.453331	 -0.017553
3.466664	 -0.017744
3.479997	 -0.017965
3.493330	 -0.018107
3.506664	 -0.018146
3.519997	 -0.018099
3.533330	 -0.018005
3.546664	 -0.017919
3.559997	 -0.017833
3.573330	 -0.017792
3.586664	 -0.017915
3.599997	 -0.018161
3.613330	 -0.018352
3.626664	 -0.018399
3.639997	 -0.018316
3.653330	 -0.018175
3.666664	 -0.018160
3.679997	 -0.018428
3.693330	 -0.018862
3.706664	 -0.019203
3.719997	 -0.019355
3.733330	 -0.019330
3.746664	 -0.019197
3.759997	 -0.019193
3.773330	 -0.019511
3.786664	 -0.020061
3.799997	 -0.020548
3.813330	 -0.020705
3.826663	 -0.020499
3.839997	 -0.020107
3.853330	 -0.019715
3.866663	 -0.019471
3.879997	 -0.019495
3.893330	 -0.019769
3.906663	 -0.020094
3.919997	 -0.020258
3.933330	 -0.020234
3.946663	 -0.020161
3.959997	 -0.020170
3.973330	 -0.020317
3.986663	 -0.020468
3.999997	 -0.020400
4.013330	 -0.020194
4.026663	 -0.020129
4.039997	 -0.020244
4.053330	 -0.020435
4.066663	 -0.020658
4.079997	 -0.020888
4.093330	 -0.021130
4.106663	 -0.021338
4.119997	 -0.021434
4.133330	 -0.021494
4.146663	 -0.021611
4.159997	 -0.021725
4.173330	 -0.021864
4.186663	 -0.022137
4.199996	 -0.022359
4.213330	 -0.022331
4.226663	 -0.022244
4.239996	 -0.022319
4.253330	 -0.022488
4.266663	 -0.022636
4.279996	 -0.022782
4.293330	 -0.022953
4.306663	 -0.023043
4.319996	 -0.022934
4.333330	 -0.022744
4.346663	 -0.022670
4.359996	 -0.022678
4.373330	 -0.022607
4.386663	 -0.022503
4.399996	 -0.022606
4.413330	 -0.022918
4.426663	 -0.023162
4.439996	 -0.023260
4.453330	 -0.023384
4.466663	 -0.023590
4.479996	 -0.023809
4.493330	 -0.023971
4.506663	 -0.023989
4.519996	 -0.023856
4.533329	 -0.023757
4.546663	 -0.023822
4.559996	 -0.023966
4.573329	 -0.024153
4.586663	 -0.024458
4.599996	 -0.024748
4.613329	 -0.024756
4.626663	 -0.024480
4.639996	 -0.024174
4.653329	 -0.024047
4.666663	 -0.024121
4.679996	 -0.024284
4.693329	 -0.024379
4.706663	 -0.024433
4.719996	 -0.024648
4.733329	 -0.025011
4.746663	 -0.025322
4.759996	 -0.025566
4.773329	 -0.025821
4.786663	 -0.025997
4.799996	 -0.025987
4.813329	 -0.025825
4.826663	 -0.025598
4.839996	 -0.025406
4.853329	 -0.025308
4.866663	 -0.025274
4.879996	 -0.025281
4.893329	 -0.025332
4.906662	 -0.025441
4.919996	 -0.025638
4.933329	 -0.025861
4.946662	 -0.025978
4.959996	 -0.025989
4.973329	 -0.026051
4.986662	 -0.026193
4.999996	 -0.026225
5.013329	 -0.026118
5.026662	 -0.026157
5.039996	 -0.026478
5.053329	 -0.026860
5.066662	 -0.027023
5.079996	 -0.026912
5.093329	 -0.026714
5.106662	 -0.026622
5.119996	 -0.026694
5.133329	 -0.026928
5.146662	 -0.027248
5.159996	 -0.027508
5.173329	 -0.027647
5.186662	 -0.027711
5.199996	 -0.027768
5.213329	 -0.027876
5.226662	 -0.027932
5.239995	 -0.027751
5.253329	 -0.027437
5.266662	 -0.027252
5.279995	 -0.027268
5.293329	 -0.027434
5.306662	 -0.027647
5.319995	 -0.027756
5.333329	 -0.027749
5.346662	 -0.027771
5.359995	 -0.027807
5.373329	 -0.027738
5.386662	 -0.027707
5.399995	 -0.027926
5.413329	 -0.028251
5.426662	 -0.028380
5.439995	 -0.028315
5.453329	 -0.028278
5.466662	 -0.028355
5.479995	 -0.028492
5.493329	 -0.028585
5.506662	 -0.028493
5.519995	 -0.028286
5.533329	 -0.028225
5.546662	 -0.028411
5.559995	 -0.028662
5.573328	 -0.028747
5.586662	 -0.028647
5.599995	 -0.028510
5.613328	 -0.028468
5.626662	 -0.028563
5.639995	 -0.028715
5.653328	 -0.028749
5.666662	 -0.028616
5.679995	 -0.028512
5.693328	 -0.028582
5.706662	 -0.028707
5.719995	 -0.028738
5.733328	 -0.028621
5.746662	 -0.028382
5.759995	 -0.028163
5.773328	 -0.028037
5.786662	 -0.027908
5.799995	 -0.027710
5.813328	 -0.027434
5.826662	 -0.027100
5.839995	 -0.026876
5.853328	 -0.026850
5.866662	 -0.026865
5.879995	 -0.026742
5.893328	 -0.026443
5.906662	 -0.026022
5.919995	 -0.025510
5.933328	 -0.024954
5.946661	 -0.024480
5.959995	 -0.024150
5.973328	 -0.023850
5.986661	 -0.023475
5.999995	 -0.023100
6.013328	 -0.022795
6.026661	 -0.022465
6.039995	 -0.022008
6.053328	 -0.021432
6.066661	 -0.020823
6.079995	 -0.020326
6.093328	 -0.020017
6.106661	 -0.019787
6.119995	 -0.019522
6.133328	 -0.019151
6.146661	 -0.018634
6.159995	 -0.018081
6.173328	 -0.017614
6.186661	 -0.017263
6.199995	 -0.016956
6.213328	 -0.016521
6.226661	 -0.015930
6.239995	 -0.015362
6.253328	 -0.014852
6.266661	 -0.014238
6.279994	 -0.013434
6.293328	 -0.012503
6.306661	 -0.011575
6.319994	 -0.010790
6.333328	 -0.010269
6.346661	 -0.010054
6.359994	 -0.010020
6.373328	 -0.010019
6.386661	 -0.010078
6.399994	 -0.010328
6.413328	 -0.010728
6.426661	 -0.011032
6.439994	 -0.011152
6.453328	 -0.011262
6.466661	 -0.011488
6.479994	 -0.011704
6.493328	 -0.011712
6.506661	 -0.011499
6.519994	 -0.011276
6.533328	 -0.011262
6.546661	 -0.011448
6.559994	 -0.011695
6.573328	 -0.011956
6.586661	 -0.012243
6.599994	 -0.012501
6.613328	 -0.012597
6.626661	 -0.012442
6.639994	 -0.012147
6.653327	 -0.011926
6.666661	 -0.011841
6.679994	 -0.011813
6.693327	 -0.011822
6.706661	 -0.011856
6.719994	 -0.011845
6.733327	 -0.011793
6.746661	 -0.011739
6.759994	 -0.011651
6.773327	 -0.011619
6.786661	 -0.011798
6.799994	 -0.012052
6.813327	 -0.012149
6.826661	 -0.012140
6.839994	 -0.012174
6.853327	 -0.012180
6.866661	 -0.012020
6.879994	 -0.011770
6.893327	 -0.011576
6.906661	 -0.011427
6.919994	 -0.011371
6.933327	 -0.011485
6.946661	 -0.011552
6.959994	 -0.011343
6.973327	 -0.011043
6.986660	 -0.011001
6.999994	 -0.011270
7.013327	 -0.011553
7.026660	 -0.011593
7.039994	 -0.011412
7.053327	 -0.011105
7.066660	 -0.010757
7.079994	 -0.010521
7.093327	 -0.010541
7.106660	 -0.010774
7.119994	 -0.010935
7.133327	 -0.010552
7.146660	 -0.008818
7.159994	 -0.004728
7.173327	 0.001574
7.186660	 0.007608
7.199994	 0.010128
7.213327	 0.008197
7.226660	 0.003694
7.239994	 -0.000972
7.253327	 -0.004586
7.266660	 -0.006909
7.279994	 -0.008079
7.293327	 -0.008520
7.306660	 -0.008708
7.319993	 -0.008797
7.333327	 -0.008764
7.346660	 -0.008731
7.359993	 -0.008838
7.373327	 -0.009007
7.386660	 -0.009017
7.399993	 -0.008689
7.413327	 -0.007913
7.426660	 -0.006432
7.439993	 -0.003983
7.453327	 -0.001149
7.466660	 0.000574
7.479993	 0.000253
7.493327	 -0.001572
7.506660	 -0.003722
7.519993	 -0.005388
7.533327	 -0.006316
7.546660	 -0.006670
7.559993	 -0.006825
7.573327	 -0.007025
7.586660	 -0.007190
7.599993	 -0.007077
7.613327	 -0.006638
7.626660	 -0.006194
7.639993	 -0.006111
7.653327	 -0.006375
7.666660	 -0.006674
7.679993	 -0.006630
7.693326	 -0.006030
7.706660	 -0.005133
7.719993	 -0.004540
7.733326	 -0.004555
7.746660	 -0.004948
7.759993	 -0.005342
7.773326	 -0.005590
7.786660	 -0.005752
7.799993	 -0.005875
7.813326	 -0.005912
7.826660	 -0.005766
7.839993	 -0.005418
7.853326	 -0.005029
7.866660	 -0.004840
7.879993	 -0.004908
7.893326	 -0.005042
7.906660	 -0.005036
7.919993	 -0.004919
7.933326	 -0.004875
7.946660	 -0.004887
7.959993	 -0.004791
7.973326	 -0.004629
7.986660	 -0.004589
7.999993	 -0.004692
8.013327	 -0.004794
8.026660	 -0.004770
8.039993	 -0.004593
8.053327	 -0.004299
8.066660	 -0.003967
8.079993	 -0.003776
8.093327	 -0.003866
8.106660	 -0.004054
8.119993	 -0.004064
8.133327	 -0.003910
8.146660	 -0.003754
8.159993	 -0.003671
8.173326	 -0.003677
8.186660	 -0.003747
8.199993	 -0.003768
8.213326	 -0.003640
8.226660	 -0.003409
8.239993	 -0.003246
8.253326	 -0.003229
8.266660	 -0.003137
8.279993	 -0.002779
8.293326	 -0.002372
8.306660	 -0.002207
8.319993	 -0.002294
8.333326	 -0.002492
8.346660	 -0.002603
8.359993	 -0.002451
8.373326	 -0.002078
8.386660	 -0.001715
8.399993	 -0.001546
8.413326	 -0.001559
8.426660	 -0.001593
8.439993	 -0.001581
8.453326	 -0.001650
8.466660	 -0.001815
8.479993	 -0.001890
8.493326	 -0.001777
8.506660	 -0.001571
8.519993	 -0.001395
8.533326	 -0.001224
8.546659	 -0.000990
8.559993	 -0.000735
8.573326	 -0.000543
8.586659	 -0.000486
8.599993	 -0.000607
8.613326	 -0.000849
8.626659	 -0.001084
8.639993	 -0.001131
8.653326	 -0.000859
8.666659	 -0.000463
8.679993	 -0.000372
8.693326	 -0.000680
8.706659	 -0.000970
8.719993	 -0.000907
8.733326	 -0.000701
8.746659	 -0.000607
8.759993	 -0.000456
8.773326	 -0.000098
8.786659	 0.000294
8.799993	 0.000541
8.813326	 0.000669
8.826659	 0.000826
8.839993	 0.001026
8.853326	 0.001072
8.866659	 0.000914
8.879992	 0.000791
8.893326	 0.000872
8.906659	 0.001059
8.919992	 0.001241
8.933326	 0.001479
8.946659	 0.001839
8.959992	 0.002225
8.973326	 0.002552
8.986659	 0.002839
8.999992	 0.002969
9.013326	 0.002883
9.026659	 0.003227
9.039992	 0.005451
9.053326	 0.010838
9.066659	 0.018747
9.079992	 0.026007
9.093326	 0.029456
9.106659	 0.028954
9.119992	 0.026543
9.133326	 0.023508
9.146659	 0.019889
9.159992	 0.015844
9.173326	 0.012013
9.186659	 0.008968
9.199992	 0.006873
9.213326	 0.005591
9.226659	 0.004865
9.239992	 0.004412
9.253325	 0.004055
9.266659	 0.003767
9.279992	 0.003583
9.293325	 0.003530
9.306659	 0.003558
9.319992	 0.003585
9.333325	 0.003601
9.346659	 0.003622
9.359992	 0.003700
9.373325	 0.003873
9.386659	 0.004005
9.399992	 0.004009
9.413325	 0.004009
9.426659	 0.004001
9.439992	 0.003822
9.453325	 0.003501
9.466659	 0.003287
9.479992	 0.003304
9.493325	 0.003423
9.506659	 0.003475
9.519992	 0.003389
9.533325	 0.003167
9.546659	 0.002847
9.559992	 0.002600
9.573325	 0.002587
9.586658	 0.002664
9.599992	 0.002595
9.613325	 0.002518
9.626658	 0.002765
9.639992	 0.003317
9.653325	 0.003872
9.666658	 0.004293
9.679992	 0.004672
9.693325	 0.005099
9.706658	 0.005485
9.719992	 0.005584
9.733325	 0.005380
9.746658	 0.005259
9.759992	 0.005388
9.773325	 0.005469
9.786658	 0.005366
9.799992	 0.005285
9.813325	 0.005296
9.826658	 0.005273
9.839992	 0.005248
9.853325	 0.005400
9.866658	 0.005764
9.879992	 0.006281
9.893325	 0.006881
9.906658	 0.007294
9.919991	 0.007296
9.933325	 0.007096
9.946658	 0.006981
9.959991	 0.006912
9.973325	 0.006748
9.986658	 0.006515
9.999991	 0.006323
10.013325	 0.006176
10.026658	 0.006060
10.039991	 0.006098
10.053325	 0.006294
10.066658	 0.006383
10.079991	 0.006219
10.093325	 0.006134
10.106658	 0.006526
10.119991	 0.007241
10.133325	 0.007761
10.146658	 0.007819
10.159991	 0.007601
10.173325	 0.007507
10.186658	 0.007749
10.199991	 0.008169
10.213325	 0.008424
10.226658	 0.008314
10.239991	 0.007907
10.253325	 0.007396
10.266658	 0.006987
10.279991	 0.006761
10.293324	 0.006662
10.306658	 0.006664
10.319991	 0.006757
10.333324	 0.006890
10.346658	 0.007081
10.359991	 0.007326
10.373324	 0.007439
10.386658	 0.007331
10.399991	 0.007255
10.413324	 0.007467
10.426658	 0.007906
10.439991	 0.008326
10.453324	 0.008524
10.466658	 0.008464
10.479991	 0.008195
10.493324	 0.007810
10.506658	 0.007515
10.519991	 0.007510
10.533324	 0.007676
10.546658	 0.007703
10.559991	 0.007607
10.573324	 0.007640
10.586658	 0.007805
10.599991	 0.007939
10.613324	 0.008071
10.626657	 0.008329
10.639991	 0.008675
10.653324	 0.008887
10.666657	 0.008867
10.679991	 0.008779
10.693324	 0.008770
10.706657	 0.008811
10.719991	 0.008800
10.733324	 0.008635
10.746657	 0.008366
10.759991	 0.008203
10.773324	 0.008239
10.786657	 0.008385
10.799991	 0.008607
10.813324	 0.009018
10.826657	 0.009538
10.839991	 0.009727
10.853324	 0.009383
10.866657	 0.008936
10.879991	 0.008816
10.893324	 0.008978
10.906657	 0.009303
10.919991	 0.009794
10.933324	 0.010211
10.946657	 0.010186
10.959991	 0.009760
10.973324	 0.009331
10.986657	 0.009164
10.999990	 0.009174
11.013324	 0.009111
11.026657	 0.008960
11.039990	 0.008972
11.053324	 0.009179
11.066657	 0.009346
11.079990	 0.009348
11.093324	 0.009234
11.106657	 0.009094
11.119990	 0.008961
11.133324	 0.008758
11.146657	 0.008497
11.159990	 0.008434
11.173324	 0.008712
11.186657	 0.009038
11.199990	 0.009034
11.213324	 0.008719
11.226657	 0.008350
11.239990	 0.008078
11.253324	 0.007979
11.266657	 0.008073
11.279990	 0.008252
11.293324	 0.008399
11.306657	 0.008535
11.319990	 0.008775
11.333323	 0.009106
11.346657	 0.009352
11.359990	 0.009418
11.373323	 0.009424
11.386657	 0.009460
11.399990	 0.009434
11.413323	 0.009292
11.426657	 0.009140
11.439990	 0.009107
11.453323	 0.009202
11.466657	 0.009356
11.479990	 0.009545
11.493323	 0.009665
11.506657	 0.009539
11.519990	 0.009248
11.533323	 0.009181
11.546657	 0.009504
11.559990	 0.009921
11.573323	 0.010130
11.586657	 0.010095
11.599990	 0.009847
11.613323	 0.009451
11.626657	 0.009114
11.639990	 0.009014
11.653323	 0.009052
11.666656	 0.009066
11.679990	 0.009158
11.693323	 0.009380
11.706656	 0.009462
11.719990	 0.009300
11.733323	 0.009200
11.746656	 0.009358
11.759990	 0.009624
11.773323	 0.009818
11.786656	 0.009873
11.799990	 0.009810
11.813323	 0.009745
11.826656	 0.009753
11.839990	 0.009755
11.853323	 0.009746
11.866656	 0.009977
11.879990	 0.010656
11.893323	 0.011788
11.906656	 0.013346
11.919990	 0.015124
11.933323	 0.016398
11.946656	 0.016323
11.959990	 0.014821
11.973323	 0.012726
11.986656	 0.011015
11.999990	 0.010041
12.013323	 0.009554
12.026656	 0.009306
12.039989	 0.009215
12.053323	 0.009193
12.066656	 0.009229
12.079989	 0.009316
12.093323	 0.009336
12.106656	 0.009237
12.119989	 0.009055
12.133323	 0.008774
12.146656	 0.008453
12.159989	 0.008350
12.173323	 0.008602
12.186656	 0.008971
12.199989	 0.009193
12.213323	 0.009276
12.226656	 0.009284
12.239989	 0.009219
12.253323	 0.009122
12.266656	 0.009080
12.279989	 0.009212
12.293323	 0.009604
12.306656	 0.010226
12.319989	 0.011038
12.333323	 0.011959
12.346656	 0.012622
12.359989	 0.012628
12.373322	 0.012138
12.386656	 0.011615
12.399989	 0.011169
12.413322	 0.010663
12.426656	 0.010193
12.439989	 0.010019
12.453322	 0.010125
12.466656	 0.010270
12.479989	 0.010385
12.493322	 0.010619
12.506656	 0.011078
12.519989	 0.011601
12.533322	 0.011868
12.546656	 0.011760
12.559989	 0.011443
12.573322	 0.011130
12.586656	 0.010903
12.599989	 0.010685
12.613322	 0.010343
12.626656	 0.009926
12.639989	 0.009689
12.653322	 0.009726
12.666656	 0.009860
12.679989	 0.009958
12.693322	 0.010098
12.706656	 0.010373
12.719989	 0.010691
12.733322	 0.010933
12.746655	 0.011051
12.759989	 0.010966
12.773322	 0.010714
12.786655	 0.010517
12.799989	 0.010511
12.813322	 0.010628
12.826655	 0.010702
12.839989	 0.010610
12.853322	 0.010448
12.866655	 0.010461
12.879989	 0.010690
12.893322	 0.010879
12.906655	 0.010842
12.919989	 0.010670
12.933322	 0.010513
12.946655	 0.010417
12.959989	 0.010339
12.973322	 0.010192
12.986655	 0.009896
12.999989	 0.009508
13.013322	 0.009215
13.026655	 0.009126
13.039989	 0.009207
13.053322	 0.009364
13.066655	 0.009471
13.079988	 0.009437
13.093322	 0.009313
13.106655	 0.009249
13.119988	 0.009297
13.133322	 0.009487
13.146655	 0.009901
13.159988	 0.010326
13.173322	 0.010407
13.186655	 0.010278
13.199988	 0.010302
13.213322	 0.010370
13.226655	 0.010180
13.239988	 0.009862
13.253322	 0.009720
13.266655	 0.009655
13.279988	 0.009373
13.293322	 0.008940
13.306655	 0.008676
13.319988	 0.008660
13.333322	 0.008799
13.346655	 0.009029
13.359988	 0.009198
13.373322	 0.009167
13.386655	 0.008920
13.399988	 0.008606
13.413321	 0.008535
13.426655	 0.008836
13.439988	 0.009216
13.453321	 0.009365
13.466655	 0.009378
13.479988	 0.009545
13.493321	 0.009940
13.506655	 0.010406
13.519988	 0.010738
13.533321	 0.010731
13.546655	 0.010330
13.559988	 0.009778
13.573321	 0.009346
13.586655	 0.009085
13.599988	 0.008921
13.613321	 0.008812
13.626655	 0.008783
13.639988	 0.008890
13.653321	 0.009101
13.666655	 0.009219
13.679988	 0.009101
13.693321	 0.008863
13.706655	 0.008605
13.719988	 0.008298
13.733321	 0.007993
13.746655	 0.007771
13.759988	 0.007652
13.773321	 0.007680
13.786654	 0.007840
13.799988	 0.007998
13.813321	 0.008082
13.826654	 0.008133
13.839988	 0.008171
13.853321	 0.008239
13.866654	 0.008338
13.879988	 0.008333
13.893321	 0.008156
13.906654	 0.007917
13.919988	 0.007815
13.933321	 0.008038
13.946654	 0.008478
13.959988	 0.008708
13.973321	 0.008445
13.986654	 0.007895
13.999988	 0.007570
14.013321	 0.007713
14.026654	 0.008123
14.039988	 0.008416
14.053321	 0.008315
14.066654	 0.007898
14.079988	 0.007469
14.093321	 0.007150
14.106654	 0.006907
14.119987	 0.006828
14.133321	 0.007028
14.146654	 0.007334
14.159987	 0.007419
14.173321	 0.007256
14.186654	 0.007151
14.199987	 0.007332
14.213321	 0.007709
14.226654	 0.007973
14.239987	 0.007857
14.253321	 0.007425
14.266654	 0.006952
14.279987	 0.006585
14.293321	 0.006312
14.306654	 0.006163
14.319987	 0.006236
14.333321	 0.006490
14.346654	 0.006715
14.359987	 0.006718
14.373321	 0.006469
14.386654	 0.006150
14.399987	 0.006032
14.413321	 0.006163
14.426654	 0.006316
14.439987	 0.006337
14.453321	 0.006321
14.466654	 0.006359
14.479987	 0.006393
14.493320	 0.006350
14.506654	 0.006248
14.519987	 0.006159
14.533320	 0.006022
14.546654	 0.005689
14.559987	 0.005239
14.573320	 0.004898
14.586654	 0.004693
14.599987	 0.004553
14.613320	 0.004543
14.626654	 0.004659
14.639987	 0.004692
14.653320	 0.004558
14.666654	 0.004486
14.679987	 0.004607
14.693320	 0.004754
14.706654	 0.004754
14.719987	 0.004600
14.733320	 0.004398
14.746654	 0.004288
14.759987	 0.004346
14.773320	 0.004552
14.786654	 0.004706
14.799987	 0.004614
14.813320	 0.004473
14.826653	 0.004545
14.839987	 0.004663
14.853320	 0.004563
14.866653	 0.004256
14.879987	 0.003824
14.893320	 0.003367
14.906653	 0.003112
14.919987	 0.003136
14.933320	 0.003236
14.946653	 0.003251
14.959987	 0.003165
14.973320	 0.002959
14.986653	 0.002691
14.999987	 0.002618
15.013320	 0.002915
15.026653	 0.003292
15.039987	 0.003330
15.053320	 0.003113
15.066653	 0.003014
15.079987	 0.003085
15.093320	 0.003185
15.106653	 0.003251
15.119987	 0.003101
15.133320	 0.002660
15.146653	 0.002364
15.159986	 0.002550
15.173320	 0.002848
15.186653	 0.002769
15.199986	 0.002368
15.213320	 0.001988
15.226653	 0.001806
15.239986	 0.001770
15.253320	 0.001721
15.266653	 0.001513
15.279986	 0.001179
15.293320	 0.000923
15.306653	 0.000803
15.319986	 0.000700
15.333320	 0.000599
15.346653	 0.000569
15.359986	 0.000597
15.373320	 0.000621
15.386653	 0.000647
15.399986	 0.000729
15.413320	 0.000869
15.426653	 0.001021
15.439986	 0.001184
15.453320	 0.001380
15.466653	 0.001503
15.479986	 0.001380
15.493320	 0.000980
15.506653	 0.000524
15.519986	 0.000347
15.533319	 0.000605
15.546653	 0.001101
15.559986	 0.001449
15.573319	 0.001473
15.586653	 0.001380
15.599986	 0.001452
15.613319	 0.001662
15.626653	 0.001748
15.639986	 0.001566
15.653319	 0.001248
15.666653	 0.001004
15.679986	 0.000865
15.693319	 0.000848
15.706653	 0.000984
15.719986	 0.001089
15.733319	 0.001019
15.746653	 0.000939
15.759986	 0.001011
15.773319	 0.001149
15.786653	 0.001154
15.799986	 0.000981
15.813319	 0.000742
15.826653	 0.000473
15.839986	 0.000240
15.853319	 0.000239
15.866652	 0.000511
15.879986	 0.000833
15.893319	 0.001038
15.906652	 0.001148
15.919986	 0.001198
15.933319	 0.001120
15.946652	 0.000781
15.959986	 0.000199
15.973319	 -0.000329
15.986652	 -0.000513
15.999986	 -0.000343
16.013319	 -0.000033
16.026653	 0.000144
16.039988	 0.000097
16.053322	 -0.000032
16.066656	 -0.000102
16.079990	 -0.000096
16.093325	 -0.000093
16.106659	 -0.000226
16.119993	 -0.000490
16.133327	 -0.000691
16.146662	 -0.000691
16.159996	 -0.000520
16.173330	 -0.000292
16.186665	 -0.000202
16.199999	 -0.000359
16.213333	 -0.000610
16.226667	 -0.000729
16.240002	 -0.000625
16.253336	 -0.000344
16.266670	 0.000013
16.280005	 0.000311
16.293339	 0.000425
16.306673	 0.000377
16.320007	 0.000432
16.333342	 0.000894
16.346676	 0.001828
16.360010	 0.003633
16.373344	 0.008474
16.386679	 0.019473
16.400013	 0.035112
16.413347	 0.045895
16.426682	 0.042808
16.440016	 0.028003
16.453350	 0.010988
16.466684	 -0.002603
16.480019	 -0.013205
16.493353	 -0.022380
16.506687	 -0.030390
16.520021	 -0.037000
16.533356	 -0.042242
16.546690	 -0.046371
16.560024	 -0.049701
16.573359	 -0.052583
16.586693	 -0.055253
16.600027	 -0.057693
16.613361	 -0.059746
16.626696	 -0.061349
16.640030	 -0.062633
16.653364	 -0.063744
16.666698	 -0.064694
16.680033	 -0.065481
16.693367	 -0.066147
16.706701	 -0.066714
16.720036	 -0.067219
16.733370	 -0.067707
16.746704	 -0.068182
16.760038	 -0.068685
16.773373	 -0.069235
16.786707	 -0.069742
16.800041	 -0.070173
16.813375	 -0.070615
16.826710	 -0.071110
16.840044	 -0.071646
16.853378	 -0.072171
16.866713	 -0.072647
16.880047	 -0.073194
16.893381	 -0.073915
16.906715	 -0.074689
16.920050	 -0.075415
16.933384	 -0.076195
16.946718	 -0.077047
16.960052	 -0.077836
16.973387	 -0.078457
16.986721	 -0.078872
17.000055	 -0.079178
17.013390	 -0.079607
17.026724	 -0.080320
17.040058	 -0.081205
17.053392	 -0.081932
17.066727	 -0.082311
17.080061	 -0.082499
17.093395	 -0.082741
17.106730	 -0.083098
17.120064	 -0.083509
17.133398	 -0.083903
17.146732	 -0.084189
17.160067	 -0.084373
17.173401	 -0.084574
17.186735	 -0.084767
17.200069	 -0.084713
17.213404	 -0.084363
17.226738	 -0.084033
17.240072	 -0.083988
17.253407	 -0.084140
17.266741	 -0.084223
17.280075	 -0.084097
17.293409	 -0.083826
17.306744	 -0.083493
17.320078	 -0.083101
17.333412	 -0.082672
17.346746	 -0.082273
17.360081	 -0.082003
17.373415	 -0.081913
17.386749	 -0.081926
17.400084	 -0.081891
17.413418	 -0.081733
17.426752	 -0.081552
17.440086	 -0.081488
17.453421	 -0.081481
17.466755	 -0.081359
17.480089	 -0.081073
17.493423	 -0.080671
17.506758	 -0.080291
17.520092	 -0.080110
17.533426	 -0.080096
17.546761	 -0.080077
17.560095	 -0.080037
17.573429	 -0.080017
17.586763	 -0.079929
17.600098	 -0.079771
17.613432	 -0.079687
17.626766	 -0.079703
17.640100	 -0.079667
17.653435	 -0.079472
17.666769	 -0.079172
17.680103	 -0.078867
17.693438	 -0.078608
17.706772	 -0.078446
17.720106	 -0.078421
17.733440	 -0.078496
17.746775	 -0.078553
17.760109	 -0.078493
17.773443	 -0.078371
17.786777	 -0.078272
17.800112	 -0.078156
17.813446	 -0.077967
17.826780	 -0.077764
17.840115	 -0.077698
17.853449	 -0.077864
17.866783	 -0.078126
17.880117	 -0.078204
17.893452	 -0.078032
17.906786	 -0.077812
17.920120	 -0.077688
17.933455	 -0.077588
17.946789	 -0.077388
17.960123	 -0.077118
17.973457	 -0.076945
17.986792	 -0.077000
18.000126	 -0.077232
18.013460	 -0.077431
18.026794	 -0.077396
18.040129	 -0.077173
18.053463	 -0.077021
18.066797	 -0.077154
18.080132	 -0.077542
18.093466	 -0.077908
18.106800	 -0.077992
18.120134	 -0.077792
18.133469	 -0.077489
18.146803	 -0.077254
18.160137	 -0.077137
18.173471	 -0.077063
18.186806	 -0.076977
18.200140	 -0.076910
18.213474	 -0.076861
18.226809	 -0.076787
18.240143	 -0.076739
18.253477	 -0.076833
18.266811	 -0.077043
18.280146	 -0.077185
18.293480	 -0.077184
18.306814	 -0.077182
18.320148	 -0.077251
18.333483	 -0.077301
18.346817	 -0.077333
18.360151	 -0.077406
18.373486	 -0.077516
18.386820	 -0.077676
18.400154	 -0.077845
18.413488	 -0.077904
18.426823	 -0.077866
18.440157	 -0.077792
18.453491	 -0.077675
18.466825	 -0.077567
18.480160	 -0.077565
18.493494	 -0.077663
18.506828	 -0.077763
18.520163	 -0.077795
18.533497	 -0.077716
18.546831	 -0.077497
18.560165	 -0.077218
18.573500	 -0.077060
18.586834	 -0.077127
18.600168	 -0.077323
18.613503	 -0.077525
18.626837	 -0.077745
18.640171	 -0.077960
18.653505	 -0.078054
18.666840	 -0.078015
18.680174	 -0.077857
18.693508	 -0.077549
18.706842	 -0.077249
18.720177	 -0.077206
18.733511	 -0.077400
18.746845	 -0.077631
18.760180	 -0.077835
18.773514	 -0.078072
18.786848	 -0.078340
18.800182	 -0.078590
18.813517	 -0.078834
18.826851	 -0.079061
18.840185	 -0.079131
18.853519	 -0.078963
18.866854	 -0.078708
18.880188	 -0.078615
18.893522	 -0.078762
18.906857	 -0.078938
18.920191	 -0.078980
18.933525	 -0.079013
18.946859	 -0.079134
18.960194	 -0.079261
18.973528	 -0.079414
18.986862	 -0.079661
19.000196	 -0.079902
19.013531	 -0.080017
19.026865	 -0.080058
19.040199	 -0.080148
19.053534	 -0.080317
19.066868	 -0.080469
19.080202	 -0.080473
19.093536	 -0.080358
19.106871	 -0.080296
19.120205	 -0.080385
19.133539	 -0.080564
19.146873	 -0.080752
19.160208	 -0.080936
19.173542	 -0.081068
19.186876	 -0.081135
19.200211	 -0.081263
19.213545	 -0.081510
19.226879	 -0.081737
19.240213	 -0.081766
19.253548	 -0.081565
19.266882	 -0.081337
19.280216	 -0.081285
19.293550	 -0.081343
19.306885	 -0.081332
19.320219	 -0.081255
19.333553	 -0.081208
19.346888	 -0.081164
19.360222	 -0.081053
19.373556	 -0.080918
19.386890	 -0.080802
19.400225	 -0.080688
19.413559	 -0.080613
19.426893	 -0.080638
19.440228	 -0.080768
19.453562	 -0.080927
19.466896	 -0.081101
19.480230	 -0.081337
19.493565	 -0.081572
19.506899	 -0.081731
19.520233	 -0.081785
19.533567	 -0.081688
19.546902	 -0.081563
19.560236	 -0.081620
19.573570	 -0.081751
19.586905	 -0.081713
19.600239	 -0.081581
19.613573	 -0.081511
19.626907	 -0.081450
19.640242	 -0.081347
19.653576	 -0.081279
19.666910	 -0.081245
19.680244	 -0.081183
19.693579	 -0.081187
19.706913	 -0.081371
19.720247	 -0.081656
19.733582	 -0.081914
19.746916	 -0.082013
19.760250	 -0.081856
19.773584	 -0.081640
19.786919	 -0.081596
19.800253	 -0.081588
19.813587	 -0.081485
19.826921	 -0.081489
19.840256	 -0.081721
19.853590	 -0.081944
19.866924	 -0.081926
19.880259	 -0.081756
19.893593	 -0.081707
19.906927	 -0.081862
19.920261	 -0.082042
19.933596	 -0.082083
19.946930	 -0.082046
19.960264	 -0.082096
19.973598	 -0.082299
19.986933	 -0.082594

*------------------------ End of raw data
Results for Channel	1	=	242.00	nm
Title:	Report Title
Run File:	C:\HPLC\PET 2025\2025.06.04\bm26_npet_37c_24h.run
--------------
Injection Info
--------------
Method:	C:\METODOS EQUIPO 2 2025\20250402 PET_Calibrado TPA MHET BHET DIMER.mth
Sample:	BM26_nPET_37C_24h
Injection Date:	Wed Jun 04 10:13:40 2025
Manual injection
Operator:	Paloma
Instrument:	3
Notes:	
---------
Misc Info
---------
Workstation:	HPLC
Bus Address:	44
Run Time:	0.000	to	20.000	min.
-----------
Recalc Info
-----------
Recalc Method:	c:\metodos equipo 2 2025\20250402 pet_calibrado tpa mhet bhet dimer.mth
Recalc Date:	Thu Jun 05 12:11:00 2025
Operator:	Paloma
Instrument:	3
Notes:	
Sample Rate:	5.000 Hz.
Measurement Type:	1 = Area
Calculation Type:	4 = ExtStd
Normalize Results:	No
------------------------
Peak Info for Channel 1
------------------------
4 Peaks (tR	Timeoffset	RRT	Sepcode	Width	Counts	Result	Name)
6.375	0.027	0.0000	BB	14.24	780643	7.028874	TPA (uM)
7.266	0.020	0.0000	GR	0.00	874692	16.529030	MHET (uM)
7.472	-0.036	0.0000	BB	3.65	300003	3.628435	BHET (uM)
9.098	-0.048	0.0000	BB	5.50	1386281	25.148325	DIMER (uM)
