# Supplementary material for: Engineering Escherichia coli for polyethylene terephthalate powder biodegradation via recoding of an outer membrane protein
Source: iScience. 2026 Jan 2;29(2):114621. doi: 10.1016/j.isci.2025.114621 (PMC12860643; doi:10.1016/j.isci.2025.114621)
Supplement: Data S2. Raw HPLC and UHPLC-MS data — (A) Unprocessed HPLC data files supporting Figures 4, S3, S5, Tables 1 and S4. Files are provided in.txt format corresponding to the data extracted with Varian ProStar software (Varian Inc., Palo Alto, California, USA). Each file contains absorbance values (in arbitrary units) recorded over time under the analytical conditions described in STAR Methods. (B) Raw UHPLC-MS files supporting Figure S4. The chromatograms and mass spectrometry data can be analyzed with the software MassLynx V4.1 (Waters) to obtain the mass spectra of the oligomers TET and TETE. Analytical conditions described in STAR Methods. (A and B) The unprocessed HPLC and UHPLC-MS files have been deposited at Zenodo under the identifier https://zenodo.org/records/17578239. [file mmc5.zip › Data S2/A. HPLC/Figure S3/OmpAm nPET 37_2.TXT]

File	C:\HPLC\PET 2025\2025.06.04\bm26_npet_37c_24h002.run	Filetype	63
WTOASCII Parameters:	C:\star\WTOASCII.TXT
 1 channels
   Channel	 1	242.00	nm	in AU
Base rate 5.0000 Hz	Bunch 2	Effective rate 5.00000 Hz.	T = 0.003333 min.
6000 points	from	0.000	to	20.000	minutes
Sampling every 4 point(s)
Printing points from	0.000	to	20.000 min, point 0 to 5999
Channels	1	to	1
0.000000	 0.000000
0.013333	 -0.000140
0.026667	 -0.000210
0.040000	 -0.000229
0.053333	 -0.000266
0.066667	 -0.000380
0.080000	 -0.000575
0.093333	 -0.000724
0.106667	 -0.000708
0.120000	 -0.000573
0.133333	 -0.000468
0.146667	 -0.000462
0.160000	 -0.000531
0.173333	 -0.000657
0.186667	 -0.000820
0.200000	 -0.001047
0.213333	 -0.001375
0.226667	 -0.001622
0.240000	 -0.001510
0.253333	 -0.001090
0.266667	 -0.000699
0.280000	 -0.000591
0.293333	 -0.000799
0.306667	 -0.001172
0.320000	 -0.001396
0.333333	 -0.001236
0.346667	 -0.000854
0.360000	 -0.000571
0.373333	 -0.000412
0.386667	 -0.000243
0.400000	 -0.000142
0.413333	 -0.000233
0.426667	 -0.000287
0.440000	 -0.000081
0.453333	 0.000164
0.466666	 0.000152
0.480000	 -0.000095
0.493333	 -0.000407
0.506666	 -0.000675
0.520000	 -0.000892
0.533333	 -0.001065
0.546666	 -0.001071
0.560000	 -0.000823
0.573333	 -0.000546
0.586666	 -0.000494
0.600000	 -0.000525
0.613333	 -0.000422
0.626666	 -0.000311
0.640000	 -0.000341
0.653333	 -0.000416
0.666666	 -0.000492
0.680000	 -0.000643
0.693333	 -0.000781
0.706666	 -0.000674
0.720000	 -0.000334
0.733333	 -0.000060
0.746666	 -0.000030
0.760000	 -0.000107
0.773333	 -0.000218
0.786666	 -0.000536
0.800000	 -0.001050
0.813333	 -0.001378
0.826666	 -0.001276
0.839999	 -0.000900
0.853333	 -0.000486
0.866666	 -0.000194
0.879999	 -0.000065
0.893333	 -0.000057
0.906666	 -0.000197
0.919999	 -0.000463
0.933333	 -0.000598
0.946666	 -0.000395
0.959999	 -0.000029
0.973333	 0.000176
0.986666	 0.000182
0.999999	 0.000147
1.013333	 0.000071
1.026666	 -0.000106
1.039999	 -0.000258
1.053333	 -0.000280
1.066666	 -0.000324
1.079999	 -0.000570
1.093333	 -0.000914
1.106666	 -0.001073
1.119999	 -0.000976
1.133333	 -0.000851
1.146666	 -0.000897
1.159999	 -0.001046
1.173333	 -0.001177
1.186666	 -0.001408
1.199999	 -0.001791
1.213333	 -0.002021
1.226666	 -0.001959
1.239999	 -0.001947
1.253332	 -0.002184
1.266666	 -0.002470
1.279999	 -0.002687
1.293332	 -0.002803
1.306666	 -0.002741
1.319999	 -0.002627
1.333332	 -0.002671
1.346666	 -0.002864
1.359999	 -0.003084
1.373332	 -0.003208
1.386666	 -0.003147
1.399999	 -0.003014
1.413332	 -0.002989
1.426666	 -0.002989
1.439999	 -0.000868
1.453332	 0.013602
1.466666	 0.058551
1.479999	 0.139038
1.493332	 0.230141
1.506666	 0.297315
1.519999	 0.327037
1.533332	 0.327807
1.546666	 0.313572
1.559999	 0.294198
1.573332	 0.274553
1.586666	 0.256737
1.599999	 0.241619
1.613332	 0.228987
1.626665	 0.217924
1.639999	 0.207509
1.653332	 0.197165
1.666665	 0.186644
1.679999	 0.175899
1.693332	 0.165079
1.706665	 0.154559
1.719999	 0.144479
1.733332	 0.134289
1.746665	 0.123362
1.759999	 0.111914
1.773332	 0.100856
1.786665	 0.090819
1.799999	 0.081633
1.813332	 0.072829
1.826665	 0.064320
1.839999	 0.056400
1.853332	 0.049299
1.866665	 0.043060
1.879999	 0.037781
1.893332	 0.033625
1.906665	 0.030597
1.919999	 0.028523
1.933332	 0.027208
1.946665	 0.026379
1.959998	 0.025593
1.973332	 0.024433
1.986665	 0.022743
1.999998	 0.020654
2.013332	 0.018469
2.026665	 0.016427
2.039999	 0.014454
2.053332	 0.012437
2.066665	 0.010640
2.079998	 0.009301
2.093332	 0.008164
2.106665	 0.006861
2.119998	 0.005453
2.133332	 0.004243
2.146665	 0.003340
2.159998	 0.002666
2.173332	 0.002132
2.186665	 0.001700
2.199998	 0.001402
2.213332	 0.001264
2.226665	 0.001173
2.239998	 0.000988
2.253332	 0.000690
2.266665	 0.000388
2.279998	 0.000215
2.293332	 0.000178
2.306665	 0.000148
2.319998	 0.000039
2.333332	 -0.000083
2.346665	 -0.000151
2.359998	 -0.000222
2.373332	 -0.000377
2.386665	 -0.000657
2.399998	 -0.001112
2.413332	 -0.001754
2.426665	 -0.002383
2.439998	 -0.002727
2.453331	 -0.002773
2.466665	 -0.002660
2.479998	 -0.002490
2.493331	 -0.002397
2.506665	 -0.002501
2.519998	 -0.002760
2.533331	 -0.003087
2.546665	 -0.003535
2.559998	 -0.004040
2.573331	 -0.004304
2.586665	 -0.004251
2.599998	 -0.004205
2.613331	 -0.004375
2.626665	 -0.004525
2.639998	 -0.004385
2.653331	 -0.004045
2.666665	 -0.003818
2.679998	 -0.003907
2.693331	 -0.004229
2.706665	 -0.004538
2.719998	 -0.004697
2.733331	 -0.004782
2.746665	 -0.004886
2.759998	 -0.004977
2.773331	 -0.005106
2.786664	 -0.005448
2.799998	 -0.005916
2.813331	 -0.006187
2.826664	 -0.006197
2.839998	 -0.006097
2.853331	 -0.005966
2.866664	 -0.005894
2.879998	 -0.005937
2.893331	 -0.006023
2.906664	 -0.006085
2.919998	 -0.006126
2.933331	 -0.006175
2.946664	 -0.006288
2.959998	 -0.006514
2.973331	 -0.006760
2.986664	 -0.006921
2.999998	 -0.007115
3.013331	 -0.007424
3.026664	 -0.007652
3.039998	 -0.007628
3.053331	 -0.007468
3.066664	 -0.007345
3.079998	 -0.007271
3.093331	 -0.007225
3.106664	 -0.007178
3.119998	 -0.007110
3.133331	 -0.007188
3.146664	 -0.007488
3.159997	 -0.007709
3.173331	 -0.007689
3.186664	 -0.007656
3.199997	 -0.007718
3.213331	 -0.007716
3.226664	 -0.007578
3.239997	 -0.007478
3.253331	 -0.007582
3.266664	 -0.007783
3.279997	 -0.007892
3.293331	 -0.007969
3.306664	 -0.008137
3.319997	 -0.008321
3.333331	 -0.008444
3.346664	 -0.008535
3.359997	 -0.008587
3.373331	 -0.008570
3.386664	 -0.008545
3.399997	 -0.008663
3.413331	 -0.008939
3.426664	 -0.009125
3.439997	 -0.009020
3.453331	 -0.008803
3.466664	 -0.008789
3.479997	 -0.008952
3.493330	 -0.009061
3.506664	 -0.009093
3.519997	 -0.009157
3.533330	 -0.009292
3.546664	 -0.009477
3.559997	 -0.009654
3.573330	 -0.009704
3.586664	 -0.009602
3.599997	 -0.009613
3.613330	 -0.009969
3.626664	 -0.010435
3.639997	 -0.010566
3.653330	 -0.010242
3.666664	 -0.009735
3.679997	 -0.009405
3.693330	 -0.009415
3.706664	 -0.009687
3.719997	 -0.009994
3.733330	 -0.010145
3.746664	 -0.010094
3.759997	 -0.009931
3.773330	 -0.009812
3.786664	 -0.009764
3.799997	 -0.009661
3.813330	 -0.009528
3.826663	 -0.009557
3.839997	 -0.009733
3.853330	 -0.009858
3.866663	 -0.009955
3.879997	 -0.010226
3.893330	 -0.010640
3.906663	 -0.010913
3.919997	 -0.010924
3.933330	 -0.010897
3.946663	 -0.011037
3.959997	 -0.011213
3.973330	 -0.011289
3.986663	 -0.011433
3.999997	 -0.011702
4.013330	 -0.011807
4.026663	 -0.011650
4.039997	 -0.011518
4.053330	 -0.011567
4.066663	 -0.011695
4.079997	 -0.011770
4.093330	 -0.011698
4.106663	 -0.011580
4.119997	 -0.011620
4.133330	 -0.011769
4.146663	 -0.011894
4.159997	 -0.012119
4.173330	 -0.012573
4.186663	 -0.013021
4.199996	 -0.013151
4.213330	 -0.013018
4.226663	 -0.012916
4.239996	 -0.013024
4.253330	 -0.013299
4.266663	 -0.013516
4.279996	 -0.013472
4.293330	 -0.013154
4.306663	 -0.012748
4.319996	 -0.012488
4.333330	 -0.012495
4.346663	 -0.012798
4.359996	 -0.013296
4.373330	 -0.013640
4.386663	 -0.013559
4.399996	 -0.013275
4.413330	 -0.013180
4.426663	 -0.013251
4.439996	 -0.013195
4.453330	 -0.013032
4.466663	 -0.013042
4.479996	 -0.013274
4.493330	 -0.013524
4.506663	 -0.013617
4.519996	 -0.013548
4.533329	 -0.013410
4.546663	 -0.013254
4.559996	 -0.013147
4.573329	 -0.013162
4.586663	 -0.013310
4.599996	 -0.013534
4.613329	 -0.013649
4.626663	 -0.013517
4.639996	 -0.013311
4.653329	 -0.013292
4.666663	 -0.013474
4.679996	 -0.013744
4.693329	 -0.014022
4.706663	 -0.014278
4.719996	 -0.014469
4.733329	 -0.014521
4.746663	 -0.014453
4.759996	 -0.014373
4.773329	 -0.014408
4.786663	 -0.014588
4.799996	 -0.014784
4.813329	 -0.014884
4.826663	 -0.014848
4.839996	 -0.014630
4.853329	 -0.014353
4.866663	 -0.014307
4.879996	 -0.014561
4.893329	 -0.014935
4.906662	 -0.015209
4.919996	 -0.015210
4.933329	 -0.015009
4.946662	 -0.014907
4.959996	 -0.015011
4.973329	 -0.015118
4.986662	 -0.015123
4.999996	 -0.015123
5.013329	 -0.015157
5.026662	 -0.015221
5.039996	 -0.015340
5.053329	 -0.015462
5.066662	 -0.015555
5.079996	 -0.015591
5.093329	 -0.015449
5.106662	 -0.015195
5.119996	 -0.015157
5.133329	 -0.015481
5.146662	 -0.015871
5.159996	 -0.015926
5.173329	 -0.015689
5.186662	 -0.015590
5.199996	 -0.015791
5.213329	 -0.016043
5.226662	 -0.016162
5.239995	 -0.016212
5.253329	 -0.016260
5.266662	 -0.016223
5.279995	 -0.016089
5.293329	 -0.016040
5.306662	 -0.016192
5.319995	 -0.016498
5.333329	 -0.016886
5.346662	 -0.017215
5.359995	 -0.017274
5.373329	 -0.017015
5.386662	 -0.016599
5.399995	 -0.016225
5.413329	 -0.016072
5.426662	 -0.016199
5.439995	 -0.016441
5.453329	 -0.016563
5.466662	 -0.016520
5.479995	 -0.016460
5.493329	 -0.016570
5.506662	 -0.016861
5.519995	 -0.017156
5.533329	 -0.017346
5.546662	 -0.017440
5.559995	 -0.017404
5.573328	 -0.017205
5.586662	 -0.016918
5.599995	 -0.016681
5.613328	 -0.016651
5.626662	 -0.016972
5.639995	 -0.017578
5.653328	 -0.018084
5.666662	 -0.018171
5.679995	 -0.017974
5.693328	 -0.017821
5.706662	 -0.017865
5.719995	 -0.018050
5.733328	 -0.018166
5.746662	 -0.018022
5.759995	 -0.017634
5.773328	 -0.017232
5.786662	 -0.017078
5.799995	 -0.017162
5.813328	 -0.017154
5.826662	 -0.016839
5.839995	 -0.016368
5.853328	 -0.015961
5.866662	 -0.015611
5.879995	 -0.015184
5.893328	 -0.014650
5.906662	 -0.014059
5.919995	 -0.013430
5.933328	 -0.012833
5.946661	 -0.012402
5.959995	 -0.012149
5.973328	 -0.011940
5.986661	 -0.011689
5.999995	 -0.011415
6.013328	 -0.011101
6.026661	 -0.010690
6.039995	 -0.010241
6.053328	 -0.009899
6.066661	 -0.009682
6.079995	 -0.009440
6.093328	 -0.009023
6.106661	 -0.008439
6.119995	 -0.007823
6.133328	 -0.007293
6.146661	 -0.006795
6.159995	 -0.006215
6.173328	 -0.005640
6.186661	 -0.005243
6.199995	 -0.005011
6.213328	 -0.004817
6.226661	 -0.004577
6.239995	 -0.004287
6.253328	 -0.003947
6.266661	 -0.003418
6.279994	 -0.002668
6.293328	 -0.001961
6.306661	 -0.001445
6.319994	 -0.000920
6.333328	 -0.000213
6.346661	 0.000529
6.359994	 0.001114
6.373328	 0.001490
6.386661	 0.001566
6.399994	 0.001298
6.413328	 0.000900
6.426661	 0.000632
6.439994	 0.000502
6.453328	 0.000476
6.466661	 0.000546
6.479994	 0.000510
6.493328	 0.000284
6.506661	 0.000104
6.519994	 0.000111
6.533328	 0.000219
6.546661	 0.000327
6.559994	 0.000387
6.573328	 0.000437
6.586661	 0.000542
6.599994	 0.000607
6.613328	 0.000559
6.626661	 0.000529
6.639994	 0.000586
6.653327	 0.000625
6.666661	 0.000575
6.679994	 0.000453
6.693327	 0.000327
6.706661	 0.000291
6.719994	 0.000335
6.733327	 0.000399
6.746661	 0.000538
6.759994	 0.000754
6.773327	 0.000888
6.786661	 0.000917
6.799994	 0.001034
6.813327	 0.001264
6.826661	 0.001416
6.839994	 0.001420
6.853327	 0.001392
6.866661	 0.001448
6.879994	 0.001602
6.893327	 0.001741
6.906661	 0.001815
6.919994	 0.001916
6.933327	 0.002059
6.946661	 0.002126
6.959994	 0.002066
6.973327	 0.001975
6.986660	 0.002027
6.999994	 0.002264
7.013327	 0.002477
7.026660	 0.002467
7.039994	 0.002287
7.053327	 0.002106
7.066660	 0.002068
7.079994	 0.002242
7.093327	 0.002561
7.106660	 0.002819
7.119994	 0.002847
7.133327	 0.002832
7.146660	 0.003620
7.159994	 0.006538
7.173327	 0.012309
7.186660	 0.019432
7.199994	 0.024397
7.213327	 0.024658
7.226660	 0.020853
7.239994	 0.015639
7.253327	 0.011165
7.266660	 0.008108
7.279994	 0.006343
7.293327	 0.005555
7.306660	 0.005307
7.319993	 0.005137
7.333327	 0.004857
7.346660	 0.004625
7.359993	 0.004640
7.373327	 0.004866
7.386660	 0.005120
7.399993	 0.005312
7.413327	 0.005577
7.426660	 0.006299
7.439993	 0.007985
7.453327	 0.010711
7.466660	 0.013430
7.479993	 0.014561
7.493327	 0.013683
7.506660	 0.011741
7.519993	 0.009750
7.533327	 0.008240
7.546660	 0.007427
7.559993	 0.007243
7.573327	 0.007331
7.586660	 0.007297
7.599993	 0.007032
7.613327	 0.006706
7.626660	 0.006553
7.639993	 0.006681
7.653327	 0.006944
7.666660	 0.007053
7.679993	 0.006928
7.693326	 0.006917
7.706660	 0.007381
7.719993	 0.008146
7.733326	 0.008692
7.746660	 0.008761
7.759993	 0.008556
7.773326	 0.008450
7.786660	 0.008551
7.799993	 0.008583
7.813326	 0.008380
7.826660	 0.008161
7.839993	 0.008126
7.853326	 0.008302
7.866660	 0.008674
7.879993	 0.009072
7.893326	 0.009255
7.906660	 0.009250
7.919993	 0.009201
7.933326	 0.009139
7.946660	 0.009088
7.959993	 0.009067
7.973326	 0.009080
7.986660	 0.009193
7.999993	 0.009432
8.013327	 0.009656
8.026660	 0.009725
8.039993	 0.009712
8.053327	 0.009784
8.066660	 0.010008
8.079993	 0.010310
8.093327	 0.010562
8.106660	 0.010732
8.119993	 0.010918
8.133327	 0.011184
8.146660	 0.011412
8.159993	 0.011474
8.173326	 0.011436
8.186660	 0.011455
8.199993	 0.011577
8.213326	 0.011704
8.226660	 0.011811
8.239993	 0.012005
8.253326	 0.012247
8.266660	 0.012352
8.279993	 0.012347
8.293326	 0.012381
8.306660	 0.012427
8.319993	 0.012456
8.333326	 0.012582
8.346660	 0.012817
8.359993	 0.013045
8.373326	 0.013232
8.386660	 0.013296
8.399993	 0.013171
8.413326	 0.013090
8.426660	 0.013301
8.439993	 0.013604
8.453326	 0.013633
8.466660	 0.013420
8.479993	 0.013227
8.493326	 0.013154
8.506660	 0.013217
8.519993	 0.013450
8.533326	 0.013750
8.546659	 0.013905
8.559993	 0.013844
8.573326	 0.013715
8.586659	 0.013749
8.599993	 0.013999
8.613326	 0.014240
8.626659	 0.014373
8.639993	 0.014567
8.653326	 0.014808
8.666659	 0.014893
8.679993	 0.014891
8.693326	 0.015046
8.706659	 0.015360
8.719993	 0.015641
8.733326	 0.015747
8.746659	 0.015647
8.759993	 0.015415
8.773326	 0.015127
8.786659	 0.014784
8.799993	 0.014457
8.813326	 0.014280
8.826659	 0.014281
8.839993	 0.014376
8.853326	 0.014542
8.866659	 0.014898
8.879992	 0.015472
8.893326	 0.015995
8.906659	 0.016217
8.919992	 0.016228
8.933326	 0.016300
8.946659	 0.016594
8.959992	 0.017011
8.973326	 0.017291
8.986659	 0.017282
8.999992	 0.017125
9.013326	 0.017149
9.026659	 0.017589
9.039992	 0.018957
9.053326	 0.022622
9.066659	 0.029611
9.079992	 0.038273
9.093326	 0.044686
9.106659	 0.046419
9.119992	 0.044614
9.133326	 0.041601
9.146659	 0.038151
9.159992	 0.034064
9.173326	 0.029780
9.186659	 0.026166
9.199992	 0.023540
9.213326	 0.021656
9.226659	 0.020287
9.239992	 0.019431
9.253325	 0.019054
9.266659	 0.018991
9.279992	 0.019105
9.293325	 0.019287
9.306659	 0.019411
9.319992	 0.019460
9.333325	 0.019541
9.346659	 0.019690
9.359992	 0.019735
9.373325	 0.019530
9.386659	 0.019234
9.399992	 0.019156
9.413325	 0.019403
9.426659	 0.019757
9.439992	 0.019912
9.453325	 0.019767
9.466659	 0.019531
9.479992	 0.019531
9.493325	 0.019834
9.506659	 0.020190
9.519992	 0.020344
9.533325	 0.020299
9.546659	 0.020236
9.559992	 0.020253
9.573325	 0.020328
9.586658	 0.020405
9.599992	 0.020450
9.613325	 0.020436
9.626658	 0.020362
9.639992	 0.020329
9.653325	 0.020405
9.666658	 0.020500
9.679992	 0.020629
9.693325	 0.020926
9.706658	 0.021310
9.719992	 0.021585
9.733325	 0.021735
9.746658	 0.021858
9.759992	 0.022018
9.773325	 0.022224
9.786658	 0.022427
9.799992	 0.022499
9.813325	 0.022327
9.826658	 0.021986
9.839992	 0.021718
9.853325	 0.021724
9.866658	 0.021983
9.879992	 0.022371
9.893325	 0.022862
9.906658	 0.023450
9.919991	 0.024025
9.933325	 0.024409
9.946658	 0.024496
9.959991	 0.024341
9.973325	 0.024126
9.986658	 0.023986
9.999991	 0.023901
10.013325	 0.023825
10.026658	 0.023809
10.039991	 0.023892
10.053325	 0.023970
10.066658	 0.023934
10.079991	 0.023855
10.093325	 0.023929
10.106658	 0.024275
10.119991	 0.024833
10.133325	 0.025364
10.146658	 0.025582
10.159991	 0.025417
10.173325	 0.025126
10.186658	 0.025048
10.199991	 0.025234
10.213325	 0.025391
10.226658	 0.025218
10.239991	 0.024815
10.253325	 0.024553
10.266658	 0.024545
10.279991	 0.024586
10.293324	 0.024517
10.306658	 0.024283
10.319991	 0.023943
10.333324	 0.023736
10.346658	 0.023708
10.359991	 0.023641
10.373324	 0.023591
10.386658	 0.023885
10.399991	 0.024510
10.413324	 0.025127
10.426658	 0.025593
10.439991	 0.025946
10.453324	 0.026115
10.466658	 0.025974
10.479991	 0.025594
10.493324	 0.025189
10.506658	 0.024850
10.519991	 0.024509
10.533324	 0.024220
10.546658	 0.024189
10.559991	 0.024391
10.573324	 0.024576
10.586658	 0.024678
10.599991	 0.024880
10.613324	 0.025249
10.626657	 0.025550
10.639991	 0.025621
10.653324	 0.025604
10.666657	 0.025614
10.679991	 0.025638
10.693324	 0.025708
10.706657	 0.025774
10.719991	 0.025668
10.733324	 0.025414
10.746657	 0.025224
10.759991	 0.025128
10.773324	 0.025027
10.786657	 0.025057
10.799991	 0.025451
10.813324	 0.026198
10.826657	 0.027018
10.839991	 0.027532
10.853324	 0.027512
10.866657	 0.027023
10.879991	 0.026371
10.893324	 0.025979
10.906657	 0.026086
10.919991	 0.026526
10.933324	 0.026915
10.946657	 0.026957
10.959991	 0.026615
10.973324	 0.026070
10.986657	 0.025601
10.999990	 0.025447
11.013324	 0.025590
11.026657	 0.025841
11.039990	 0.026063
11.053324	 0.026107
11.066657	 0.025880
11.079990	 0.025577
11.093324	 0.025457
11.106657	 0.025491
11.119990	 0.025498
11.133324	 0.025522
11.146657	 0.025773
11.159990	 0.026130
11.173324	 0.026230
11.186657	 0.026061
11.199990	 0.025887
11.213324	 0.025769
11.226657	 0.025651
11.239990	 0.025608
11.253324	 0.025672
11.266657	 0.025702
11.279990	 0.025569
11.293324	 0.025266
11.306657	 0.024991
11.319990	 0.025049
11.333323	 0.025413
11.346657	 0.025787
11.359990	 0.026116
11.373323	 0.026494
11.386657	 0.026762
11.399990	 0.026702
11.413323	 0.026428
11.426657	 0.026233
11.439990	 0.026193
11.453323	 0.026177
11.466657	 0.026157
11.479990	 0.026244
11.493323	 0.026355
11.506657	 0.026247
11.519990	 0.025925
11.533323	 0.025695
11.546657	 0.025844
11.559990	 0.026324
11.573323	 0.026763
11.586657	 0.026888
11.599990	 0.026740
11.613323	 0.026423
11.626657	 0.026043
11.639990	 0.025743
11.653323	 0.025534
11.666656	 0.025340
11.679990	 0.025219
11.693323	 0.025272
11.706656	 0.025430
11.719990	 0.025561
11.733323	 0.025589
11.746656	 0.025476
11.759990	 0.025342
11.773323	 0.025382
11.786656	 0.025627
11.799990	 0.025970
11.813323	 0.026255
11.826656	 0.026326
11.839990	 0.026221
11.853323	 0.026187
11.866656	 0.026348
11.879990	 0.026714
11.893323	 0.027511
11.906656	 0.028959
11.919990	 0.030770
11.933323	 0.032243
11.946656	 0.032700
11.959990	 0.031927
11.973323	 0.030467
11.986656	 0.029154
11.999990	 0.028296
12.013323	 0.027696
12.026656	 0.027197
12.039989	 0.026815
12.053323	 0.026636
12.066656	 0.026674
12.079989	 0.026757
12.093323	 0.026749
12.106656	 0.026766
12.119989	 0.026956
12.133323	 0.027201
12.146656	 0.027289
12.159989	 0.027232
12.173323	 0.027192
12.186656	 0.027272
12.199989	 0.027433
12.213323	 0.027558
12.226656	 0.027600
12.239989	 0.027590
12.253323	 0.027613
12.266656	 0.027765
12.279989	 0.028010
12.293323	 0.028302
12.306656	 0.028775
12.319989	 0.029567
12.333323	 0.030547
12.346656	 0.031263
12.359989	 0.031217
12.373322	 0.030355
12.386656	 0.029094
12.399989	 0.027966
12.413322	 0.027338
12.426656	 0.027202
12.439989	 0.027265
12.453322	 0.027366
12.466656	 0.027630
12.479989	 0.028196
12.493322	 0.028931
12.506656	 0.029576
12.519989	 0.030082
12.533322	 0.030461
12.546656	 0.030547
12.559989	 0.030232
12.573322	 0.029641
12.586656	 0.028915
12.599989	 0.028204
12.613322	 0.027803
12.626656	 0.027862
12.639989	 0.028195
12.653322	 0.028545
12.666656	 0.028784
12.679989	 0.028857
12.693322	 0.028816
12.706656	 0.028851
12.719989	 0.029146
12.733322	 0.029542
12.746655	 0.029574
12.759989	 0.029192
12.773322	 0.028927
12.786655	 0.029039
12.799989	 0.029212
12.813322	 0.029216
12.826655	 0.029263
12.839989	 0.029576
12.853322	 0.030020
12.866655	 0.030283
12.879989	 0.030164
12.893322	 0.029778
12.906655	 0.029486
12.919989	 0.029416
12.933322	 0.029296
12.946655	 0.028955
12.959989	 0.028560
12.973322	 0.028287
12.986655	 0.028129
12.999989	 0.028047
13.013322	 0.028103
13.026655	 0.028350
13.039989	 0.028597
13.053322	 0.028549
13.066655	 0.028224
13.079988	 0.027936
13.093322	 0.027874
13.106655	 0.027929
13.119988	 0.028053
13.133322	 0.028363
13.146655	 0.028823
13.159988	 0.029190
13.173322	 0.029298
13.186655	 0.029253
13.199988	 0.029240
13.213322	 0.029230
13.226655	 0.029049
13.239988	 0.028696
13.253322	 0.028403
13.266655	 0.028340
13.279988	 0.028495
13.293322	 0.028797
13.306655	 0.029078
13.319988	 0.029200
13.333322	 0.029216
13.346655	 0.029227
13.359988	 0.029235
13.373322	 0.029205
13.386655	 0.029166
13.399988	 0.029187
13.413321	 0.029269
13.426655	 0.029352
13.439988	 0.029425
13.453321	 0.029493
13.466655	 0.029483
13.479988	 0.029356
13.493321	 0.029209
13.506655	 0.029127
13.519988	 0.029049
13.533321	 0.028908
13.546655	 0.028701
13.559988	 0.028454
13.573321	 0.028246
13.586655	 0.028178
13.599988	 0.028272
13.613321	 0.028372
13.626655	 0.028291
13.639988	 0.028010
13.653321	 0.027656
13.666655	 0.027388
13.679988	 0.027258
13.693321	 0.027160
13.706655	 0.027014
13.719988	 0.026864
13.733321	 0.026802
13.746655	 0.026882
13.759988	 0.027022
13.773321	 0.027056
13.786654	 0.026947
13.799988	 0.026836
13.813321	 0.026831
13.826654	 0.026920
13.839988	 0.027041
13.853321	 0.027174
13.866654	 0.027316
13.879988	 0.027439
13.893321	 0.027402
13.906654	 0.027081
13.919988	 0.026648
13.933321	 0.026318
13.946654	 0.025970
13.959988	 0.025521
13.973321	 0.025273
13.986654	 0.025468
13.999988	 0.025934
14.013321	 0.026362
14.026654	 0.026562
14.039988	 0.026470
14.053321	 0.026214
14.066654	 0.026092
14.079988	 0.026258
14.093321	 0.026499
14.106654	 0.026514
14.119987	 0.026322
14.133321	 0.026175
14.146654	 0.026189
14.159987	 0.026237
14.173321	 0.026261
14.186654	 0.026422
14.199987	 0.026703
14.213321	 0.026818
14.226654	 0.026711
14.239987	 0.026586
14.253321	 0.026514
14.266654	 0.026441
14.279987	 0.026393
14.293321	 0.026475
14.306654	 0.026689
14.319987	 0.026865
14.333321	 0.026876
14.346654	 0.026804
14.359987	 0.026743
14.373321	 0.026628
14.386654	 0.026441
14.399987	 0.026289
14.413321	 0.026228
14.426654	 0.026205
14.439987	 0.026174
14.453321	 0.026193
14.466654	 0.026317
14.479987	 0.026450
14.493320	 0.026453
14.506654	 0.026360
14.519987	 0.026278
14.533320	 0.026208
14.546654	 0.026133
14.559987	 0.026154
14.573320	 0.026296
14.586654	 0.026345
14.599987	 0.026115
14.613320	 0.025727
14.626654	 0.025459
14.639987	 0.025435
14.653320	 0.025542
14.666654	 0.025564
14.679987	 0.025435
14.693320	 0.025239
14.706654	 0.025098
14.719987	 0.025150
14.733320	 0.025344
14.746654	 0.025402
14.759987	 0.025240
14.773320	 0.025132
14.786654	 0.025256
14.799987	 0.025450
14.813320	 0.025581
14.826653	 0.025641
14.839987	 0.025539
14.853320	 0.025257
14.866653	 0.024987
14.879987	 0.024896
14.893320	 0.024948
14.906653	 0.024960
14.919987	 0.024842
14.933320	 0.024720
14.946653	 0.024634
14.959987	 0.024442
14.973320	 0.024155
14.986653	 0.023965
14.999987	 0.023926
15.013320	 0.023961
15.026653	 0.024074
15.039987	 0.024277
15.053320	 0.024429
15.066653	 0.024414
15.079987	 0.024347
15.093320	 0.024325
15.106653	 0.024178
15.119987	 0.023790
15.133320	 0.023412
15.146653	 0.023353
15.159986	 0.023602
15.173320	 0.023874
15.186653	 0.023935
15.199986	 0.023797
15.213320	 0.023498
15.226653	 0.023089
15.239986	 0.022837
15.253320	 0.022829
15.266653	 0.022687
15.279986	 0.022165
15.293320	 0.021566
15.306653	 0.021283
15.319986	 0.021330
15.333320	 0.021431
15.346653	 0.021346
15.359986	 0.021101
15.373320	 0.020848
15.386653	 0.020676
15.399986	 0.020612
15.413320	 0.020647
15.426653	 0.020833
15.439986	 0.021214
15.453320	 0.021634
15.466653	 0.021890
15.479986	 0.021959
15.493320	 0.021922
15.506653	 0.021837
15.519986	 0.021688
15.533319	 0.021478
15.546653	 0.021368
15.559986	 0.021461
15.573319	 0.021614
15.586653	 0.021650
15.599986	 0.021524
15.613319	 0.021352
15.626653	 0.021397
15.639986	 0.021743
15.653319	 0.022109
15.666653	 0.022265
15.679986	 0.022260
15.693319	 0.022148
15.706653	 0.021887
15.719986	 0.021571
15.733319	 0.021457
15.746653	 0.021583
15.759986	 0.021633
15.773319	 0.021438
15.786653	 0.021194
15.799986	 0.021196
15.813319	 0.021615
15.826653	 0.022229
15.839986	 0.022508
15.853319	 0.022280
15.866652	 0.021903
15.879986	 0.021667
15.893319	 0.021560
15.906652	 0.021537
15.919986	 0.021622
15.933319	 0.021779
15.946652	 0.021891
15.959986	 0.021871
15.973319	 0.021776
15.986652	 0.021760
15.999986	 0.021888
16.013319	 0.022097
16.026653	 0.022288
16.039988	 0.022297
16.053322	 0.021994
16.066656	 0.021522
16.079990	 0.021220
16.093325	 0.021272
16.106659	 0.021507
16.119993	 0.021565
16.133327	 0.021308
16.146662	 0.020956
16.159996	 0.020730
16.173330	 0.020638
16.186665	 0.020628
16.199999	 0.020657
16.213333	 0.020682
16.226667	 0.020747
16.240002	 0.020833
16.253336	 0.020713
16.266670	 0.020341
16.280005	 0.020056
16.293339	 0.020143
16.306673	 0.020579
16.320007	 0.021236
16.333342	 0.021961
16.346676	 0.022699
16.360010	 0.023816
16.373344	 0.026555
16.386679	 0.033843
16.400013	 0.047994
16.413347	 0.064157
16.426682	 0.070698
16.440016	 0.061753
16.453350	 0.044074
16.466684	 0.027360
16.480019	 0.014786
16.493353	 0.004923
16.506687	 -0.003613
16.520021	 -0.011097
16.533356	 -0.017384
16.546690	 -0.022465
16.560024	 -0.026529
16.573359	 -0.029824
16.586693	 -0.032600
16.600027	 -0.035037
16.613361	 -0.037188
16.626696	 -0.039010
16.640030	 -0.040422
16.653364	 -0.041458
16.666698	 -0.042357
16.680033	 -0.043313
16.693367	 -0.044316
16.706701	 -0.045298
16.720036	 -0.046124
16.733370	 -0.046647
16.746704	 -0.046955
16.760038	 -0.047310
16.773373	 -0.047821
16.786707	 -0.048431
16.800041	 -0.049101
16.813375	 -0.049797
16.826710	 -0.050445
16.840044	 -0.051040
16.853378	 -0.051633
16.866713	 -0.052176
16.880047	 -0.052638
16.893381	 -0.053167
16.906715	 -0.053902
16.920050	 -0.054762
16.933384	 -0.055558
16.946718	 -0.056224
16.960052	 -0.056812
16.973387	 -0.057394
16.986721	 -0.058008
17.000055	 -0.058629
17.013390	 -0.059252
17.026724	 -0.059939
17.040058	 -0.060682
17.053392	 -0.061333
17.066727	 -0.061813
17.080061	 -0.062213
17.093395	 -0.062581
17.106730	 -0.062878
17.120064	 -0.063130
17.133398	 -0.063345
17.146732	 -0.063469
17.160067	 -0.063488
17.173401	 -0.063483
17.186735	 -0.063569
17.200069	 -0.063796
17.213404	 -0.064098
17.226738	 -0.064338
17.240072	 -0.064378
17.253407	 -0.064147
17.266741	 -0.063724
17.280075	 -0.063341
17.293409	 -0.063203
17.306744	 -0.063220
17.320078	 -0.063104
17.333412	 -0.062786
17.346746	 -0.062467
17.360081	 -0.062234
17.373415	 -0.061978
17.386749	 -0.061687
17.400084	 -0.061476
17.413418	 -0.061358
17.426752	 -0.061200
17.440086	 -0.060854
17.453421	 -0.060344
17.466755	 -0.059900
17.480089	 -0.059726
17.493423	 -0.059792
17.506758	 -0.059925
17.520092	 -0.060001
17.533426	 -0.059959
17.546761	 -0.059798
17.560095	 -0.059622
17.573429	 -0.059493
17.586763	 -0.059305
17.600098	 -0.059032
17.613432	 -0.058890
17.626766	 -0.058982
17.640100	 -0.059067
17.653435	 -0.058915
17.666769	 -0.058580
17.680103	 -0.058215
17.693438	 -0.057920
17.706772	 -0.057807
17.720106	 -0.057880
17.733440	 -0.057888
17.746775	 -0.057632
17.760109	 -0.057303
17.773443	 -0.057215
17.786777	 -0.057383
17.800112	 -0.057527
17.813446	 -0.057384
17.826780	 -0.056981
17.840115	 -0.056622
17.853449	 -0.056512
17.866783	 -0.056543
17.880117	 -0.056553
17.893452	 -0.056529
17.906786	 -0.056523
17.920120	 -0.056529
17.933455	 -0.056511
17.946789	 -0.056427
17.960123	 -0.056269
17.973457	 -0.056128
17.986792	 -0.056093
18.000126	 -0.056161
18.013460	 -0.056226
18.026794	 -0.056155
18.040129	 -0.055968
18.053463	 -0.055852
18.066797	 -0.055892
18.080132	 -0.055942
18.093466	 -0.055863
18.106800	 -0.055748
18.120134	 -0.055716
18.133469	 -0.055678
18.146803	 -0.055502
18.160137	 -0.055240
18.173471	 -0.055096
18.186806	 -0.055248
18.200140	 -0.055621
18.213474	 -0.055844
18.226809	 -0.055666
18.240143	 -0.055325
18.253477	 -0.055217
18.266811	 -0.055368
18.280146	 -0.055560
18.293480	 -0.055708
18.306814	 -0.055859
18.320148	 -0.056027
18.333483	 -0.056104
18.346817	 -0.056016
18.360151	 -0.055892
18.373486	 -0.055906
18.386820	 -0.056009
18.400154	 -0.055998
18.413488	 -0.055852
18.426823	 -0.055730
18.440157	 -0.055792
18.453491	 -0.056086
18.466825	 -0.056385
18.480160	 -0.056366
18.493494	 -0.056086
18.506828	 -0.055920
18.520163	 -0.056028
18.533497	 -0.056216
18.546831	 -0.056283
18.560165	 -0.056227
18.573500	 -0.056087
18.586834	 -0.055884
18.600168	 -0.055679
18.613503	 -0.055522
18.626837	 -0.055435
18.640171	 -0.055490
18.653505	 -0.055733
18.666840	 -0.056050
18.680174	 -0.056283
18.693508	 -0.056441
18.706842	 -0.056616
18.720177	 -0.056757
18.733511	 -0.056780
18.746845	 -0.056718
18.760180	 -0.056596
18.773514	 -0.056453
18.786848	 -0.056403
18.800182	 -0.056454
18.813517	 -0.056521
18.826851	 -0.056621
18.840185	 -0.056752
18.853519	 -0.056816
18.866854	 -0.056798
18.880188	 -0.056732
18.893522	 -0.056644
18.906857	 -0.056654
18.920191	 -0.056797
18.933525	 -0.056884
18.946859	 -0.056809
18.960194	 -0.056699
18.973528	 -0.056691
18.986862	 -0.056833
19.000196	 -0.057112
19.013531	 -0.057394
19.026865	 -0.057501
19.040199	 -0.057481
19.053534	 -0.057523
19.066868	 -0.057597
19.080202	 -0.057537
19.093536	 -0.057383
19.106871	 -0.057277
19.120205	 -0.057236
19.133539	 -0.057273
19.146873	 -0.057411
19.160208	 -0.057530
19.173542	 -0.057460
19.186876	 -0.057224
19.200211	 -0.057058
19.213545	 -0.057074
19.226879	 -0.057096
19.240213	 -0.057041
19.253548	 -0.057093
19.266882	 -0.057344
19.280216	 -0.057605
19.293550	 -0.057665
19.306885	 -0.057594
19.320219	 -0.057599
19.333553	 -0.057695
19.346888	 -0.057721
19.360222	 -0.057617
19.373556	 -0.057548
19.386890	 -0.057696
19.400225	 -0.057950
19.413559	 -0.058002
19.426893	 -0.057790
19.440228	 -0.057645
19.453562	 -0.057778
19.466896	 -0.058010
19.480230	 -0.058173
19.493565	 -0.058317
19.506899	 -0.058503
19.520233	 -0.058649
19.533567	 -0.058647
19.546902	 -0.058559
19.560236	 -0.058522
19.573570	 -0.058542
19.586905	 -0.058568
19.600239	 -0.058649
19.613573	 -0.058844
19.626907	 -0.058999
19.640242	 -0.058988
19.653576	 -0.059001
19.666910	 -0.059187
19.680244	 -0.059392
19.693579	 -0.059469
19.706913	 -0.059433
19.720247	 -0.059302
19.733582	 -0.059127
19.746916	 -0.059026
19.760250	 -0.059082
19.773584	 -0.059312
19.786919	 -0.059637
19.800253	 -0.059902
19.813587	 -0.059965
19.826921	 -0.059820
19.840256	 -0.059586
19.853590	 -0.059427
19.866924	 -0.059481
19.880259	 -0.059738
19.893593	 -0.059975
19.906927	 -0.060012
19.920261	 -0.059900
19.933596	 -0.059809
19.946930	 -0.059892
19.960264	 -0.060125
19.973598	 -0.060251
19.986933	 -0.060140

*------------------------ End of raw data
Results for Channel	1	=	242.00	nm
Title:	Report Title
Run File:	C:\HPLC\PET 2025\2025.06.04\bm26_npet_37c_24h002.run
--------------
Injection Info
--------------
Method:	C:\METODOS EQUIPO 2 2025\20250402 PET_Calibrado TPA MHET BHET DIMER.mth
Sample:	BM26_nPET_37C_24h
Injection Date:	Wed Jun 04 10:35:26 2025
Manual injection
Operator:	Paloma
Instrument:	3
Notes:	
---------
Misc Info
---------
Workstation:	HPLC
Bus Address:	44
Run Time:	0.000	to	20.000	min.
-----------
Recalc Info
-----------
Recalc Method:	c:\metodos equipo 2 2025\20250402 pet_calibrado tpa mhet bhet dimer.mth
Recalc Date:	Wed Jun 04 11:16:35 2025
Operator:	Paloma
Instrument:	3
Notes:	
Sample Rate:	5.000 Hz.
Measurement Type:	1 = Area
Calculation Type:	4 = ExtStd
Normalize Results:	No
------------------------
Peak Info for Channel 1
------------------------
4 Peaks (tR	Timeoffset	RRT	Sepcode	Width	Counts	Result	Name)
6.385	0.037	0.0000	BB	101.81	807562	7.272249	TPA (uM)
7.230	-0.016	0.0000	GR	0.00	952920	18.025246	MHET (uM)
7.495	-0.013	0.0000	BB	6.10	394680	4.778174	BHET (uM)
9.108	-0.038	0.0000	BB	5.79	1648283	29.995138	DIMER (uM)
