# Supplementary material for: Engineering Escherichia coli for polyethylene terephthalate powder biodegradation via recoding of an outer membrane protein
Source: iScience. 2026 Jan 2;29(2):114621. doi: 10.1016/j.isci.2025.114621 (PMC12860643; doi:10.1016/j.isci.2025.114621)
Supplement: Data S2. Raw HPLC and UHPLC-MS data — (A) Unprocessed HPLC data files supporting Figures 4, S3, S5, Tables 1 and S4. Files are provided in.txt format corresponding to the data extracted with Varian ProStar software (Varian Inc., Palo Alto, California, USA). Each file contains absorbance values (in arbitrary units) recorded over time under the analytical conditions described in STAR Methods. (B) Raw UHPLC-MS files supporting Figure S4. The chromatograms and mass spectrometry data can be analyzed with the software MassLynx V4.1 (Waters) to obtain the mass spectra of the oligomers TET and TETE. Analytical conditions described in STAR Methods. (A and B) The unprocessed HPLC and UHPLC-MS files have been deposited at Zenodo under the identifier https://zenodo.org/records/17578239. [file mmc5.zip › Data S2/A. HPLC/Figure S3/OmpAm nPET 37_3.TXT]

File	C:\HPLC\PET 2025\2025.06.04\bm26_npet_37c_24h005.run	Filetype	63
WTOASCII Parameters:	C:\star\WTOASCII.TXT
 1 channels
   Channel	 1	242.00	nm	in AU
Base rate 5.0000 Hz	Bunch 2	Effective rate 5.00000 Hz.	T = 0.003333 min.
6000 points	from	0.000	to	20.000	minutes
Sampling every 4 point(s)
Printing points from	0.000	to	20.000 min, point 0 to 5999
Channels	1	to	1
0.000000	 0.000000
0.013333	 -0.000105
0.026667	 -0.000215
0.040000	 -0.000179
0.053333	 -0.000100
0.066667	 -0.000098
0.080000	 -0.000089
0.093333	 0.000012
0.106667	 0.000144
0.120000	 0.000192
0.133333	 0.000133
0.146667	 0.000040
0.160000	 -0.000044
0.173333	 -0.000094
0.186667	 -0.000103
0.200000	 -0.000130
0.213333	 -0.000180
0.226667	 -0.000102
0.240000	 0.000199
0.253333	 0.000612
0.266667	 0.000967
0.280000	 0.001200
0.293333	 0.001283
0.306667	 0.001160
0.320000	 0.000902
0.333333	 0.000719
0.346667	 0.000740
0.360000	 0.000917
0.373333	 0.001027
0.386667	 0.000886
0.400000	 0.000626
0.413333	 0.000486
0.426667	 0.000455
0.440000	 0.000412
0.453333	 0.000352
0.466666	 0.000283
0.480000	 0.000183
0.493333	 0.000175
0.506666	 0.000388
0.520000	 0.000659
0.533333	 0.000679
0.546666	 0.000428
0.560000	 0.000246
0.573333	 0.000393
0.586666	 0.000670
0.600000	 0.000729
0.613333	 0.000553
0.626666	 0.000339
0.640000	 0.000199
0.653333	 0.000090
0.666666	 -0.000052
0.680000	 -0.000219
0.693333	 -0.000366
0.706666	 -0.000401
0.720000	 -0.000246
0.733333	 0.000040
0.746666	 0.000330
0.760000	 0.000507
0.773333	 0.000474
0.786666	 0.000265
0.800000	 0.000073
0.813333	 -0.000007
0.826666	 -0.000074
0.839999	 -0.000175
0.853333	 -0.000190
0.866666	 -0.000016
0.879999	 0.000250
0.893333	 0.000410
0.906666	 0.000377
0.919999	 0.000301
0.933333	 0.000377
0.946666	 0.000559
0.959999	 0.000700
0.973333	 0.000743
0.986666	 0.000696
0.999999	 0.000636
1.013333	 0.000619
1.026666	 0.000637
1.039999	 0.000758
1.053333	 0.000977
1.066666	 0.001107
1.079999	 0.001073
1.093333	 0.001036
1.106666	 0.001128
1.119999	 0.001188
1.133333	 0.000959
1.146666	 0.000522
1.159999	 0.000167
1.173333	 -0.000029
1.186666	 -0.000081
1.199999	 0.000032
1.213333	 0.000158
1.226666	 0.000063
1.239999	 -0.000276
1.253332	 -0.000588
1.266666	 -0.000572
1.279999	 -0.000293
1.293332	 -0.000065
1.306666	 0.000053
1.319999	 0.000194
1.333332	 0.000279
1.346666	 0.000216
1.359999	 0.000215
1.373332	 0.000419
1.386666	 0.000596
1.399999	 0.000704
1.413332	 0.003588
1.426666	 0.021194
1.439999	 0.072464
1.453332	 0.159873
1.466666	 0.253797
1.479999	 0.317946
1.493332	 0.342079
1.506666	 0.339136
1.519999	 0.324251
1.533332	 0.305584
1.546666	 0.286316
1.559999	 0.268135
1.573332	 0.252337
1.586666	 0.239001
1.599999	 0.227069
1.613332	 0.215590
1.626665	 0.204239
1.639999	 0.193026
1.653332	 0.182055
1.666665	 0.171240
1.679999	 0.160347
1.693332	 0.149343
1.706665	 0.138255
1.719999	 0.126987
1.733332	 0.115596
1.746665	 0.104462
1.759999	 0.093979
1.773332	 0.084260
1.786665	 0.075238
1.799999	 0.066951
1.813332	 0.059620
1.826665	 0.053347
1.839999	 0.047887
1.853332	 0.042979
1.866665	 0.038828
1.879999	 0.035877
1.893332	 0.034117
1.906665	 0.033053
1.919999	 0.032252
1.933332	 0.031450
1.946665	 0.030426
1.959998	 0.029106
1.973332	 0.027524
1.986665	 0.025604
1.999998	 0.023320
2.013332	 0.020897
2.026665	 0.018564
2.039999	 0.016415
2.053332	 0.014577
2.066665	 0.013106
2.079998	 0.011955
2.093332	 0.011091
2.106665	 0.010379
2.119998	 0.009613
2.133332	 0.008717
2.146665	 0.007761
2.159998	 0.006968
2.173332	 0.006589
2.186665	 0.006560
2.199998	 0.006528
2.213332	 0.006320
2.226665	 0.006085
2.239998	 0.005879
2.253332	 0.005519
2.266665	 0.004991
2.279998	 0.004620
2.293332	 0.004645
2.306665	 0.004836
2.319998	 0.004796
2.333332	 0.004496
2.346665	 0.004095
2.359998	 0.003625
2.373332	 0.003208
2.386665	 0.002988
2.399998	 0.002838
2.413332	 0.002600
2.426665	 0.002388
2.439998	 0.002330
2.453331	 0.002337
2.466665	 0.002249
2.479998	 0.002048
2.493331	 0.001900
2.506665	 0.001944
2.519998	 0.002062
2.533331	 0.002041
2.546665	 0.001864
2.559998	 0.001686
2.573331	 0.001583
2.586665	 0.001526
2.599998	 0.001479
2.613331	 0.001422
2.626665	 0.001452
2.639998	 0.001718
2.653331	 0.002080
2.666665	 0.002203
2.679998	 0.002010
2.693331	 0.001771
2.706665	 0.001751
2.719998	 0.001877
2.733331	 0.001904
2.746665	 0.001827
2.759998	 0.001794
2.773331	 0.001809
2.786664	 0.001819
2.799998	 0.001795
2.813331	 0.001659
2.826664	 0.001564
2.839998	 0.001751
2.853331	 0.001927
2.866664	 0.001714
2.879998	 0.001412
2.893331	 0.001480
2.906664	 0.001743
2.919998	 0.001755
2.933331	 0.001554
2.946664	 0.001491
2.959998	 0.001659
2.973331	 0.001867
2.986664	 0.001902
2.999998	 0.001698
3.013331	 0.001443
3.026664	 0.001359
3.039998	 0.001397
3.053331	 0.001437
3.066664	 0.001517
3.079998	 0.001658
3.093331	 0.001792
3.106664	 0.001818
3.119998	 0.001668
3.133331	 0.001385
3.146664	 0.001120
3.159997	 0.001006
3.173331	 0.001109
3.186664	 0.001390
3.199997	 0.001648
3.213331	 0.001757
3.226664	 0.001771
3.239997	 0.001736
3.253331	 0.001656
3.266664	 0.001574
3.279997	 0.001570
3.293331	 0.001616
3.306664	 0.001582
3.319997	 0.001409
3.333331	 0.001113
3.346664	 0.000732
3.359997	 0.000460
3.373331	 0.000579
3.386664	 0.000981
3.399997	 0.001171
3.413331	 0.000968
3.426664	 0.000665
3.439997	 0.000505
3.453331	 0.000542
3.466664	 0.000700
3.479997	 0.000781
3.493330	 0.000735
3.506664	 0.000720
3.519997	 0.000799
3.533330	 0.000878
3.546664	 0.000905
3.559997	 0.000897
3.573330	 0.000867
3.586664	 0.000843
3.599997	 0.000838
3.613330	 0.000812
3.626664	 0.000753
3.639997	 0.000737
3.653330	 0.000893
3.666664	 0.001225
3.679997	 0.001477
3.693330	 0.001410
3.706664	 0.001158
3.719997	 0.001048
3.733330	 0.001191
3.746664	 0.001462
3.759997	 0.001660
3.773330	 0.001601
3.786664	 0.001318
3.799997	 0.001098
3.813330	 0.001123
3.826663	 0.001272
3.839997	 0.001390
3.853330	 0.001436
3.866663	 0.001400
3.879997	 0.001283
3.893330	 0.001050
3.906663	 0.000735
3.919997	 0.000497
3.933330	 0.000464
3.946663	 0.000746
3.959997	 0.001369
3.973330	 0.001976
3.986663	 0.002063
3.999997	 0.001688
4.013330	 0.001339
4.026663	 0.001228
4.039997	 0.001311
4.053330	 0.001492
4.066663	 0.001535
4.079997	 0.001329
4.093330	 0.001069
4.106663	 0.000959
4.119997	 0.000975
4.133330	 0.000916
4.146663	 0.000740
4.159997	 0.000658
4.173330	 0.000737
4.186663	 0.000872
4.199996	 0.001076
4.213330	 0.001320
4.226663	 0.001379
4.239996	 0.001161
4.253330	 0.000897
4.266663	 0.000788
4.279996	 0.000772
4.293330	 0.000746
4.306663	 0.000738
4.319996	 0.000886
4.333330	 0.001270
4.346663	 0.001640
4.359996	 0.001602
4.373330	 0.001216
4.386663	 0.000951
4.399996	 0.001039
4.413330	 0.001316
4.426663	 0.001568
4.439996	 0.001691
4.453330	 0.001691
4.466663	 0.001681
4.479996	 0.001701
4.493330	 0.001541
4.506663	 0.001147
4.519996	 0.000909
4.533329	 0.001047
4.546663	 0.001259
4.559996	 0.001306
4.573329	 0.001323
4.586663	 0.001472
4.599996	 0.001751
4.613329	 0.002120
4.626663	 0.002522
4.639996	 0.002781
4.653329	 0.002733
4.666663	 0.002492
4.679996	 0.002338
4.693329	 0.002359
4.706663	 0.002385
4.719996	 0.002184
4.733329	 0.001742
4.746663	 0.001377
4.759996	 0.001415
4.773329	 0.001792
4.786663	 0.002123
4.799996	 0.002146
4.813329	 0.002010
4.826663	 0.002005
4.839996	 0.002191
4.853329	 0.002402
4.866663	 0.002497
4.879996	 0.002529
4.893329	 0.002574
4.906662	 0.002468
4.919996	 0.002123
4.933329	 0.001877
4.946662	 0.001984
4.959996	 0.002195
4.973329	 0.002238
4.986662	 0.002185
4.999996	 0.002203
5.013329	 0.002331
5.026662	 0.002516
5.039996	 0.002667
5.053329	 0.002660
5.066662	 0.002377
5.079996	 0.001984
5.093329	 0.001878
5.106662	 0.002140
5.119996	 0.002441
5.133329	 0.002522
5.146662	 0.002445
5.159996	 0.002367
5.173329	 0.002359
5.186662	 0.002451
5.199996	 0.002596
5.213329	 0.002647
5.226662	 0.002612
5.239995	 0.002701
5.253329	 0.002951
5.266662	 0.003192
5.279995	 0.003339
5.293329	 0.003426
5.306662	 0.003460
5.319995	 0.003449
5.333329	 0.003446
5.346662	 0.003427
5.359995	 0.003237
5.373329	 0.002892
5.386662	 0.002684
5.399995	 0.002705
5.413329	 0.002782
5.426662	 0.002870
5.439995	 0.002964
5.453329	 0.002978
5.466662	 0.002878
5.479995	 0.002658
5.493329	 0.002362
5.506662	 0.002123
5.519995	 0.002044
5.533329	 0.002152
5.546662	 0.002335
5.559995	 0.002379
5.573328	 0.002271
5.586662	 0.002223
5.599995	 0.002279
5.613328	 0.002261
5.626662	 0.002140
5.639995	 0.002112
5.653328	 0.002352
5.666662	 0.002824
5.679995	 0.003255
5.693328	 0.003379
5.706662	 0.003228
5.719995	 0.003071
5.733328	 0.003124
5.746662	 0.003318
5.759995	 0.003506
5.773328	 0.003745
5.786662	 0.004065
5.799995	 0.004341
5.813328	 0.004593
5.826662	 0.004983
5.839995	 0.005484
5.853328	 0.005945
5.866662	 0.006386
5.879995	 0.006898
5.893328	 0.007436
5.906662	 0.007867
5.919995	 0.008111
5.933328	 0.008267
5.946661	 0.008567
5.959995	 0.009185
5.973328	 0.010049
5.986661	 0.010844
5.999995	 0.011284
6.013328	 0.011394
6.026661	 0.011479
6.039995	 0.011844
6.053328	 0.012493
6.066661	 0.013226
6.079995	 0.013970
6.093328	 0.014721
6.106661	 0.015389
6.119995	 0.015921
6.133328	 0.016296
6.146661	 0.016497
6.159995	 0.016647
6.173328	 0.016914
6.186661	 0.017364
6.199995	 0.017985
6.213328	 0.018674
6.226661	 0.019290
6.239995	 0.019812
6.253328	 0.020339
6.266661	 0.021156
6.279994	 0.022507
6.293328	 0.023978
6.306661	 0.024833
6.319994	 0.025003
6.333328	 0.025057
6.346661	 0.025393
6.359994	 0.025811
6.373328	 0.025880
6.386661	 0.025526
6.399994	 0.025056
6.413328	 0.024748
6.426661	 0.024686
6.439994	 0.024814
6.453328	 0.024967
6.466661	 0.025045
6.479994	 0.025119
6.493328	 0.025142
6.506661	 0.024847
6.519994	 0.024274
6.533328	 0.023925
6.546661	 0.024104
6.559994	 0.024510
6.573328	 0.024710
6.586661	 0.024705
6.599994	 0.024748
6.613328	 0.024920
6.626661	 0.025132
6.639994	 0.025335
6.653327	 0.025533
6.666661	 0.025738
6.679994	 0.025942
6.693327	 0.026067
6.706661	 0.026110
6.719994	 0.026186
6.733327	 0.026277
6.746661	 0.026337
6.759994	 0.026481
6.773327	 0.026712
6.786661	 0.026853
6.799994	 0.026845
6.813327	 0.026827
6.826661	 0.026970
6.839994	 0.027205
6.853327	 0.027332
6.866661	 0.027403
6.879994	 0.027556
6.893327	 0.027729
6.906661	 0.027890
6.919994	 0.028106
6.933327	 0.028265
6.946661	 0.028180
6.959994	 0.027896
6.973327	 0.027623
6.986660	 0.027572
6.999994	 0.027786
7.013327	 0.028054
7.026660	 0.028251
7.039994	 0.028555
7.053327	 0.029053
7.066660	 0.029478
7.079994	 0.029528
7.093327	 0.029339
7.106660	 0.029535
7.119994	 0.030982
7.133327	 0.034673
7.146660	 0.041093
7.159994	 0.048674
7.173327	 0.053695
7.186660	 0.053446
7.199994	 0.048961
7.213327	 0.043374
7.226660	 0.038733
7.239994	 0.035515
7.253327	 0.033751
7.266660	 0.033204
7.279994	 0.033241
7.293327	 0.033309
7.306660	 0.033212
7.319993	 0.033064
7.333327	 0.033008
7.346660	 0.032861
7.359993	 0.032459
7.373327	 0.032113
7.386660	 0.032310
7.399993	 0.033414
7.413327	 0.035704
7.426660	 0.039003
7.439993	 0.042086
7.453327	 0.043310
7.466660	 0.042215
7.479993	 0.039880
7.493327	 0.037706
7.506660	 0.036375
7.519993	 0.035759
7.533327	 0.035430
7.546660	 0.035223
7.559993	 0.035347
7.573327	 0.035946
7.586660	 0.036700
7.599993	 0.037117
7.613327	 0.037076
7.626660	 0.036829
7.639993	 0.036640
7.653327	 0.036610
7.666660	 0.036788
7.679993	 0.037204
7.693326	 0.037741
7.706660	 0.038239
7.719993	 0.038634
7.733326	 0.038780
7.746660	 0.038571
7.759993	 0.038267
7.773326	 0.038211
7.786660	 0.038416
7.799993	 0.038737
7.813326	 0.039099
7.826660	 0.039450
7.839993	 0.039756
7.853326	 0.040097
7.866660	 0.040555
7.879993	 0.041005
7.893326	 0.041273
7.906660	 0.041399
7.919993	 0.041518
7.933326	 0.041604
7.946660	 0.041562
7.959993	 0.041447
7.973326	 0.041404
7.986660	 0.041495
7.999993	 0.041668
8.013327	 0.041893
8.026660	 0.042130
8.039993	 0.042231
8.053327	 0.042236
8.066660	 0.042465
8.079993	 0.042979
8.093327	 0.043467
8.106660	 0.043746
8.119993	 0.043894
8.133327	 0.044024
8.146660	 0.044268
8.159993	 0.044686
8.173326	 0.045107
8.186660	 0.045376
8.199993	 0.045527
8.213326	 0.045573
8.226660	 0.045579
8.239993	 0.045673
8.253326	 0.045744
8.266660	 0.045697
8.279993	 0.045745
8.293326	 0.045951
8.306660	 0.046083
8.319993	 0.046193
8.333326	 0.046516
8.346660	 0.046944
8.359993	 0.047193
8.373326	 0.047207
8.386660	 0.047138
8.399993	 0.047131
8.413326	 0.047212
8.426660	 0.047329
8.439993	 0.047472
8.453326	 0.047737
8.466660	 0.048223
8.479993	 0.048784
8.493326	 0.049077
8.506660	 0.048992
8.519993	 0.048816
8.533326	 0.048792
8.546659	 0.048812
8.559993	 0.048727
8.573326	 0.048630
8.586659	 0.048739
8.599993	 0.049140
8.613326	 0.049627
8.626659	 0.049883
8.639993	 0.049854
8.653326	 0.049723
8.666659	 0.049637
8.679993	 0.049631
8.693326	 0.049702
8.706659	 0.049863
8.719993	 0.050140
8.733326	 0.050582
8.746659	 0.051203
8.759993	 0.051765
8.773326	 0.051878
8.786659	 0.051629
8.799993	 0.051539
8.813326	 0.051719
8.826659	 0.051826
8.839993	 0.051728
8.853326	 0.051745
8.866659	 0.052124
8.879992	 0.052628
8.893326	 0.052892
8.906659	 0.052871
8.919992	 0.052889
8.933326	 0.053304
8.946659	 0.054006
8.959992	 0.054577
8.973326	 0.054809
8.986659	 0.054789
8.999992	 0.054850
9.013326	 0.055650
9.026659	 0.058203
9.039992	 0.063678
9.053326	 0.072181
9.066659	 0.081202
9.079992	 0.086964
9.093326	 0.088007
9.106659	 0.085873
9.119992	 0.082390
9.133326	 0.078096
9.146659	 0.073185
9.159992	 0.068389
9.173326	 0.064557
9.186659	 0.062000
9.199992	 0.060430
9.213326	 0.059406
9.226659	 0.058672
9.239992	 0.058166
9.253325	 0.057998
9.266659	 0.058278
9.279992	 0.058803
9.293325	 0.059170
9.306659	 0.059167
9.319992	 0.058868
9.333325	 0.058540
9.346659	 0.058551
9.359992	 0.059019
9.373325	 0.059623
9.386659	 0.060043
9.399992	 0.060268
9.413325	 0.060287
9.426659	 0.060026
9.439992	 0.059715
9.453325	 0.059656
9.466659	 0.059734
9.479992	 0.059646
9.493325	 0.059372
9.506659	 0.059176
9.519992	 0.059276
9.533325	 0.059670
9.546659	 0.060282
9.559992	 0.061018
9.573325	 0.061675
9.586658	 0.062024
9.599992	 0.061919
9.613325	 0.061429
9.626658	 0.060966
9.639992	 0.060903
9.653325	 0.061120
9.666658	 0.061375
9.679992	 0.061783
9.693325	 0.062351
9.706658	 0.062612
9.719992	 0.062389
9.733325	 0.062222
9.746658	 0.062444
9.759992	 0.062701
9.773325	 0.062748
9.786658	 0.062788
9.799992	 0.062950
9.813325	 0.063201
9.826658	 0.063562
9.839992	 0.064018
9.853325	 0.064478
9.866658	 0.064902
9.879992	 0.065316
9.893325	 0.065789
9.906658	 0.066337
9.919991	 0.066764
9.933325	 0.066809
9.946658	 0.066470
9.959991	 0.065965
9.973325	 0.065463
9.986658	 0.065040
9.999991	 0.064833
10.013325	 0.064952
10.026658	 0.065175
10.039991	 0.065110
10.053325	 0.064736
10.066658	 0.064533
10.079991	 0.064979
10.093325	 0.065930
10.106658	 0.066827
10.119991	 0.067358
10.133325	 0.067469
10.146658	 0.067208
10.159991	 0.066903
10.173325	 0.067002
10.186658	 0.067502
10.199991	 0.067975
10.213325	 0.068209
10.226658	 0.068376
10.239991	 0.068573
10.253325	 0.068681
10.266658	 0.068549
10.279991	 0.068123
10.293324	 0.067573
10.306658	 0.067115
10.319991	 0.066794
10.333324	 0.066645
10.346658	 0.066837
10.359991	 0.067402
10.373324	 0.067971
10.386658	 0.068171
10.399991	 0.068179
10.413324	 0.068394
10.426658	 0.068718
10.439991	 0.068693
10.453324	 0.068168
10.466658	 0.067530
10.479991	 0.067270
10.493324	 0.067463
10.506658	 0.067817
10.519991	 0.068057
10.533324	 0.068138
10.546658	 0.068200
10.559991	 0.068279
10.573324	 0.068360
10.586658	 0.068721
10.599991	 0.069582
10.613324	 0.070502
10.626657	 0.070845
10.639991	 0.070621
10.653324	 0.070353
10.666657	 0.070356
10.679991	 0.070478
10.693324	 0.070503
10.706657	 0.070550
10.719991	 0.070776
10.733324	 0.070972
10.746657	 0.070821
10.759991	 0.070369
10.773324	 0.070100
10.786657	 0.070513
10.799991	 0.071493
10.813324	 0.072334
10.826657	 0.072550
10.839991	 0.072309
10.853324	 0.071968
10.866657	 0.071630
10.879991	 0.071408
10.893324	 0.071588
10.906657	 0.072173
10.919991	 0.072801
10.933324	 0.073200
10.946657	 0.073354
10.959991	 0.073268
10.973324	 0.072984
10.986657	 0.072731
10.999990	 0.072728
11.013324	 0.072910
11.026657	 0.073000
11.039990	 0.072806
11.053324	 0.072367
11.066657	 0.071893
11.079990	 0.071636
11.093324	 0.071602
11.106657	 0.071536
11.119990	 0.071345
11.133324	 0.071190
11.146657	 0.071183
11.159990	 0.071236
11.173324	 0.071196
11.186657	 0.071158
11.199990	 0.071348
11.213324	 0.071687
11.226657	 0.071945
11.239990	 0.072094
11.253324	 0.072108
11.266657	 0.071932
11.279990	 0.071765
11.293324	 0.071838
11.306657	 0.072005
11.319990	 0.072014
11.333323	 0.072024
11.346657	 0.072322
11.359990	 0.072784
11.373323	 0.073071
11.386657	 0.073098
11.399990	 0.073037
11.413323	 0.073097
11.426657	 0.073354
11.439990	 0.073716
11.453323	 0.073993
11.466657	 0.073967
11.479990	 0.073590
11.493323	 0.073188
11.506657	 0.073087
11.519990	 0.073157
11.533323	 0.073178
11.546657	 0.073282
11.559990	 0.073507
11.573323	 0.073520
11.586657	 0.073251
11.599990	 0.073055
11.613323	 0.073097
11.626657	 0.073225
11.639990	 0.073341
11.653323	 0.073437
11.666656	 0.073480
11.679990	 0.073534
11.693323	 0.073627
11.706656	 0.073612
11.719990	 0.073485
11.733323	 0.073473
11.746656	 0.073662
11.759990	 0.073856
11.773323	 0.073873
11.786656	 0.073801
11.799990	 0.073847
11.813323	 0.074008
11.826656	 0.074236
11.839990	 0.074650
11.853323	 0.075250
11.866656	 0.075950
11.879990	 0.077018
11.893323	 0.078815
11.906656	 0.081051
11.919990	 0.082746
11.933323	 0.083047
11.946656	 0.081977
11.959990	 0.080244
11.973323	 0.078565
11.986656	 0.077381
11.999990	 0.076854
12.013323	 0.076794
12.026656	 0.076749
12.039989	 0.076417
12.053323	 0.076067
12.066656	 0.076285
12.079989	 0.077048
12.093323	 0.077668
12.106656	 0.077792
12.119989	 0.077652
12.133323	 0.077539
12.146656	 0.077554
12.159989	 0.077638
12.173323	 0.077725
12.186656	 0.077905
12.199989	 0.078213
12.213323	 0.078535
12.226656	 0.078828
12.239989	 0.079013
12.253323	 0.078898
12.266656	 0.078608
12.279989	 0.078592
12.293323	 0.079055
12.306656	 0.079872
12.319989	 0.080825
12.333323	 0.081506
12.346656	 0.081521
12.359989	 0.080896
12.373322	 0.080065
12.386656	 0.079484
12.399989	 0.079252
12.413322	 0.079144
12.426656	 0.078997
12.439989	 0.078915
12.453322	 0.079103
12.466656	 0.079540
12.479989	 0.080007
12.493322	 0.080385
12.506656	 0.080704
12.519989	 0.080983
12.533322	 0.081137
12.546656	 0.081081
12.559989	 0.080827
12.573322	 0.080461
12.586656	 0.080130
12.599989	 0.079932
12.613322	 0.079860
12.626656	 0.079932
12.639989	 0.080226
12.653322	 0.080679
12.666656	 0.081012
12.679989	 0.081007
12.693322	 0.080755
12.706656	 0.080532
12.719989	 0.080525
12.733322	 0.080741
12.746655	 0.081052
12.759989	 0.081258
12.773322	 0.081248
12.786655	 0.081119
12.799989	 0.081120
12.813322	 0.081405
12.826655	 0.081823
12.839989	 0.082155
12.853322	 0.082408
12.866655	 0.082649
12.879989	 0.082801
12.893322	 0.082690
12.906655	 0.082267
12.919989	 0.081759
12.933322	 0.081392
12.946655	 0.081122
12.959989	 0.080946
12.973322	 0.081038
12.986655	 0.081322
12.999989	 0.081439
13.013322	 0.081273
13.026655	 0.081038
13.039989	 0.080863
13.053322	 0.080715
13.066655	 0.080610
13.079988	 0.080680
13.093322	 0.081007
13.106655	 0.081504
13.119988	 0.081955
13.133322	 0.082194
13.146655	 0.082263
13.159988	 0.082217
13.173322	 0.082000
13.186655	 0.081721
13.199988	 0.081645
13.213322	 0.081761
13.226655	 0.081893
13.239988	 0.082148
13.253322	 0.082635
13.266655	 0.083057
13.279988	 0.083143
13.293322	 0.083050
13.306655	 0.083093
13.319988	 0.083324
13.333322	 0.083519
13.346655	 0.083519
13.359988	 0.083412
13.373322	 0.083323
13.386655	 0.083232
13.399988	 0.083159
13.413321	 0.083190
13.426655	 0.083281
13.439988	 0.083300
13.453321	 0.083220
13.466655	 0.083156
13.479988	 0.083201
13.493321	 0.083279
13.506655	 0.083340
13.519988	 0.083370
13.533321	 0.083115
13.546655	 0.082460
13.559988	 0.081858
13.573321	 0.081713
13.586655	 0.081820
13.599988	 0.081885
13.613321	 0.081969
13.626655	 0.082178
13.639988	 0.082468
13.653321	 0.082757
13.666655	 0.082869
13.679988	 0.082683
13.693321	 0.082454
13.706655	 0.082497
13.719988	 0.082690
13.733321	 0.082767
13.746655	 0.082740
13.759988	 0.082669
13.773321	 0.082470
13.786654	 0.082216
13.799988	 0.082209
13.813321	 0.082524
13.826654	 0.082809
13.839988	 0.082830
13.853321	 0.082847
13.866654	 0.083071
13.879988	 0.083319
13.893321	 0.083364
13.906654	 0.083147
13.919988	 0.082849
13.933321	 0.082800
13.946654	 0.082964
13.959988	 0.083036
13.973321	 0.083128
13.986654	 0.083454
13.999988	 0.083730
14.013321	 0.083647
14.026654	 0.083353
14.039988	 0.083089
14.053321	 0.082870
14.066654	 0.082722
14.079988	 0.082727
14.093321	 0.082814
14.106654	 0.082808
14.119987	 0.082789
14.133321	 0.083030
14.146654	 0.083396
14.159987	 0.083422
14.173321	 0.083040
14.186654	 0.082672
14.199987	 0.082670
14.213321	 0.082934
14.226654	 0.083107
14.239987	 0.083036
14.253321	 0.082842
14.266654	 0.082656
14.279987	 0.082615
14.293321	 0.082865
14.306654	 0.083315
14.319987	 0.083658
14.333321	 0.083721
14.346654	 0.083604
14.359987	 0.083514
14.373321	 0.083561
14.386654	 0.083708
14.399987	 0.083870
14.413321	 0.083990
14.426654	 0.084002
14.439987	 0.083858
14.453321	 0.083624
14.466654	 0.083407
14.479987	 0.083232
14.493320	 0.083078
14.506654	 0.082893
14.519987	 0.082651
14.533320	 0.082549
14.546654	 0.082767
14.559987	 0.083036
14.573320	 0.083065
14.586654	 0.083089
14.599987	 0.083330
14.613320	 0.083522
14.626654	 0.083394
14.639987	 0.083095
14.653320	 0.082942
14.666654	 0.083060
14.679987	 0.083350
14.693320	 0.083725
14.706654	 0.084093
14.719987	 0.084235
14.733320	 0.084017
14.746654	 0.083711
14.759987	 0.083726
14.773320	 0.083976
14.786654	 0.084058
14.799987	 0.083917
14.813320	 0.083709
14.826653	 0.083466
14.839987	 0.083309
14.853320	 0.083394
14.866653	 0.083627
14.879987	 0.083858
14.893320	 0.084051
14.906653	 0.084160
14.919987	 0.084119
14.933320	 0.083952
14.946653	 0.083733
14.959987	 0.083536
14.973320	 0.083507
14.986653	 0.083743
14.999987	 0.084088
15.013320	 0.084252
15.026653	 0.084095
15.039987	 0.083793
15.053320	 0.083708
15.066653	 0.084026
15.079987	 0.084587
15.093320	 0.085033
15.106653	 0.085131
15.119987	 0.084959
15.133320	 0.084688
15.146653	 0.084380
15.159986	 0.084099
15.173320	 0.083876
15.186653	 0.083594
15.199986	 0.083244
15.213320	 0.082912
15.226653	 0.082451
15.239986	 0.081856
15.253320	 0.081499
15.266653	 0.081460
15.279986	 0.081414
15.293320	 0.081265
15.306653	 0.081231
15.319986	 0.081436
15.333320	 0.081827
15.346653	 0.082237
15.359986	 0.082459
15.373320	 0.082472
15.386653	 0.082389
15.399986	 0.082255
15.413320	 0.082070
15.426653	 0.081878
15.439986	 0.081722
15.453320	 0.081605
15.466653	 0.081575
15.479986	 0.081749
15.493320	 0.082121
15.506653	 0.082471
15.519986	 0.082601
15.533319	 0.082632
15.546653	 0.082795
15.559986	 0.082999
15.573319	 0.083032
15.586653	 0.082981
15.599986	 0.083000
15.613319	 0.083022
15.626653	 0.083083
15.639986	 0.083366
15.653319	 0.083740
15.666653	 0.083889
15.679986	 0.083766
15.693319	 0.083535
15.706653	 0.083285
15.719986	 0.083007
15.733319	 0.082747
15.746653	 0.082620
15.759986	 0.082717
15.773319	 0.083046
15.786653	 0.083421
15.799986	 0.083571
15.813319	 0.083512
15.826653	 0.083472
15.839986	 0.083448
15.853319	 0.083323
15.866652	 0.083202
15.879986	 0.083259
15.893319	 0.083511
15.906652	 0.083772
15.919986	 0.083780
15.933319	 0.083465
15.946652	 0.083104
15.959986	 0.083080
15.973319	 0.083447
15.986652	 0.083848
15.999986	 0.083954
16.013319	 0.083833
16.026653	 0.083652
16.039988	 0.083367
16.053322	 0.083074
16.066656	 0.083013
16.079990	 0.083163
16.093325	 0.083314
16.106659	 0.083276
16.119993	 0.083036
16.133327	 0.082840
16.146662	 0.082847
16.159996	 0.082981
16.173330	 0.083284
16.186665	 0.083723
16.199999	 0.083946
16.213333	 0.083833
16.226667	 0.083736
16.240002	 0.083915
16.253336	 0.084261
16.266670	 0.084629
16.280005	 0.085100
16.293339	 0.085798
16.306673	 0.086640
16.320007	 0.087628
16.333342	 0.089795
16.346676	 0.096240
16.360010	 0.110738
16.373344	 0.130978
16.386679	 0.144414
16.400013	 0.139535
16.413347	 0.119894
16.426682	 0.098417
16.440016	 0.082356
16.453350	 0.070747
16.466684	 0.061110
16.480019	 0.052674
16.493353	 0.045483
16.506687	 0.039586
16.520021	 0.034877
16.533356	 0.031017
16.546690	 0.027591
16.560024	 0.024448
16.573359	 0.021751
16.586693	 0.019583
16.600027	 0.017699
16.613361	 0.015870
16.626696	 0.014222
16.640030	 0.012941
16.653364	 0.011933
16.666698	 0.011002
16.680033	 0.010153
16.693367	 0.009516
16.706701	 0.009047
16.720036	 0.008541
16.733370	 0.007911
16.746704	 0.007263
16.760038	 0.006712
16.773373	 0.006182
16.786707	 0.005532
16.800041	 0.004785
16.813375	 0.004084
16.826710	 0.003449
16.840044	 0.002791
16.853378	 0.002115
16.866713	 0.001522
16.880047	 0.001010
16.893381	 0.000369
16.906715	 -0.000583
16.920050	 -0.001705
16.933384	 -0.002634
16.946718	 -0.003174
16.960052	 -0.003483
16.973387	 -0.003820
16.986721	 -0.004288
17.000055	 -0.004848
17.013390	 -0.005432
17.026724	 -0.006074
17.040058	 -0.006890
17.053392	 -0.007789
17.066727	 -0.008466
17.080061	 -0.008758
17.093395	 -0.008751
17.106730	 -0.008671
17.120064	 -0.008736
17.133398	 -0.008982
17.146732	 -0.009299
17.160067	 -0.009567
17.173401	 -0.009650
17.186735	 -0.009492
17.200069	 -0.009238
17.213404	 -0.009023
17.226738	 -0.008867
17.240072	 -0.008818
17.253407	 -0.008889
17.266741	 -0.008904
17.280075	 -0.008631
17.293409	 -0.008057
17.306744	 -0.007456
17.320078	 -0.007111
17.333412	 -0.007055
17.346746	 -0.007093
17.360081	 -0.007003
17.373415	 -0.006717
17.386749	 -0.006371
17.400084	 -0.006155
17.413418	 -0.006046
17.426752	 -0.005872
17.440086	 -0.005618
17.453421	 -0.005434
17.466755	 -0.005319
17.480089	 -0.005082
17.493423	 -0.004713
17.506758	 -0.004386
17.520092	 -0.004112
17.533426	 -0.003849
17.546761	 -0.003732
17.560095	 -0.003776
17.573429	 -0.003782
17.586763	 -0.003642
17.600098	 -0.003383
17.613432	 -0.003089
17.626766	 -0.002942
17.640100	 -0.003016
17.653435	 -0.003151
17.666769	 -0.003182
17.680103	 -0.003082
17.693438	 -0.002888
17.706772	 -0.002648
17.720106	 -0.002451
17.733440	 -0.002291
17.746775	 -0.002041
17.760109	 -0.001759
17.773443	 -0.001607
17.786777	 -0.001497
17.800112	 -0.001284
17.813446	 -0.001036
17.826780	 -0.000798
17.840115	 -0.000527
17.853449	 -0.000269
17.866783	 -0.000054
17.880117	 0.000151
17.893452	 0.000387
17.906786	 0.000678
17.920120	 0.000886
17.933455	 0.000788
17.946789	 0.000445
17.960123	 0.000231
17.973457	 0.000337
17.986792	 0.000529
18.000126	 0.000602
18.013460	 0.000724
18.026794	 0.001018
18.040129	 0.001268
18.053463	 0.001326
18.066797	 0.001335
18.080132	 0.001441
18.093466	 0.001624
18.106800	 0.001741
18.120134	 0.001644
18.133469	 0.001343
18.146803	 0.001062
18.160137	 0.001047
18.173471	 0.001289
18.186806	 0.001541
18.200140	 0.001632
18.213474	 0.001637
18.226809	 0.001630
18.240143	 0.001528
18.253477	 0.001405
18.266811	 0.001452
18.280146	 0.001490
18.293480	 0.001160
18.306814	 0.000615
18.320148	 0.000373
18.333483	 0.000632
18.346817	 0.001029
18.360151	 0.001099
18.373486	 0.000928
18.386820	 0.000947
18.400154	 0.001197
18.413488	 0.001403
18.426823	 0.001449
18.440157	 0.001369
18.453491	 0.001194
18.466825	 0.000994
18.480160	 0.000909
18.493494	 0.001019
18.506828	 0.001276
18.520163	 0.001536
18.533497	 0.001599
18.546831	 0.001451
18.560165	 0.001419
18.573500	 0.001645
18.586834	 0.001782
18.600168	 0.001638
18.613503	 0.001419
18.626837	 0.001303
18.640171	 0.001374
18.653505	 0.001672
18.666840	 0.002070
18.680174	 0.002345
18.693508	 0.002342
18.706842	 0.002105
18.720177	 0.001866
18.733511	 0.001733
18.746845	 0.001668
18.760180	 0.001720
18.773514	 0.001918
18.786848	 0.002116
18.800182	 0.002162
18.813517	 0.002096
18.826851	 0.002040
18.840185	 0.001986
18.853519	 0.001842
18.866854	 0.001664
18.880188	 0.001670
18.893522	 0.001934
18.906857	 0.002241
18.920191	 0.002416
18.933525	 0.002484
18.946859	 0.002470
18.960194	 0.002410
18.973528	 0.002444
18.986862	 0.002552
19.000196	 0.002548
19.013531	 0.002455
19.026865	 0.002455
19.040199	 0.002553
19.053534	 0.002533
19.066868	 0.002258
19.080202	 0.001927
19.093536	 0.001844
19.106871	 0.002064
19.120205	 0.002388
19.133539	 0.002590
19.146873	 0.002598
19.160208	 0.002505
19.173542	 0.002469
19.186876	 0.002512
19.200211	 0.002520
19.213545	 0.002455
19.226879	 0.002373
19.240213	 0.002352
19.253548	 0.002361
19.266882	 0.002244
19.280216	 0.001959
19.293550	 0.001725
19.306885	 0.001813
19.320219	 0.002210
19.333553	 0.002613
19.346888	 0.002743
19.360222	 0.002620
19.373556	 0.002472
19.386890	 0.002376
19.400225	 0.002238
19.413559	 0.002069
19.426893	 0.001953
19.440228	 0.001894
19.453562	 0.001882
19.466896	 0.001917
19.480230	 0.001941
19.493565	 0.001960
19.506899	 0.002129
19.520233	 0.002413
19.533567	 0.002459
19.546902	 0.002079
19.560236	 0.001582
19.573570	 0.001337
19.586905	 0.001363
19.600239	 0.001536
19.613573	 0.001725
19.626907	 0.001710
19.640242	 0.001397
19.653576	 0.000997
19.666910	 0.000772
19.680244	 0.000793
19.693579	 0.001003
19.706913	 0.001271
19.720247	 0.001440
19.733582	 0.001475
19.746916	 0.001432
19.760250	 0.001315
19.773584	 0.001078
19.786919	 0.000739
19.800253	 0.000501
19.813587	 0.000559
19.826921	 0.000813
19.840256	 0.001061
19.853590	 0.001295
19.866924	 0.001578
19.880259	 0.001807
19.893593	 0.001827
19.906927	 0.001684
19.920261	 0.001525
19.933596	 0.001416
19.946930	 0.001377
19.960264	 0.001385
19.973598	 0.001340
19.986933	 0.001130

*------------------------ End of raw data
Results for Channel	1	=	242.00	nm
Title:	Report Title
Run File:	C:\HPLC\PET 2025\2025.06.04\bm26_npet_37c_24h005.run
--------------
Injection Info
--------------
Method:	C:\METODOS EQUIPO 2 2025\20250402 PET_Calibrado TPA MHET BHET DIMER.mth
Sample:	BM26_nPET_37C_24h
Injection Date:	Wed Jun 04 15:40:17 2025
Manual injection
Operator:	Paloma
Instrument:	3
Notes:	
---------
Misc Info
---------
Workstation:	HPLC
Bus Address:	44
Run Time:	0.000	to	20.000	min.
-----------
Recalc Info
-----------
Recalc Method:	c:\metodos equipo 2 2025\20250402 pet_calibrado tpa mhet bhet dimer.mth
Recalc Date:	Thu Jun 05 08:33:08 2025
Operator:	Paloma
Instrument:	3
Notes:	
Sample Rate:	5.000 Hz.
Measurement Type:	1 = Area
Calculation Type:	4 = ExtStd
Normalize Results:	No
------------------------
Peak Info for Channel 1
------------------------
4 Peaks (tR	Timeoffset	RRT	Sepcode	Width	Counts	Result	Name)
6.372	0.024	0.0000	BB	-2.36	1284468	11.595248	TPA (uM)
7.266	0.020	0.0000	GR	0.00	758943	14.320686	MHET (uM)
7.473	-0.035	0.0000	BB	8.16	374088	4.527920	BHET (uM)
9.092	-0.054	0.0000	BB	5.94	1860074	33.935894	DIMER (uM)
