# Supplementary material for: Engineering Escherichia coli for polyethylene terephthalate powder biodegradation via recoding of an outer membrane protein
Source: iScience. 2026 Jan 2;29(2):114621. doi: 10.1016/j.isci.2025.114621 (PMC12860643; doi:10.1016/j.isci.2025.114621)
Supplement: Data S2. Raw HPLC and UHPLC-MS data — (A) Unprocessed HPLC data files supporting Figures 4, S3, S5, Tables 1 and S4. Files are provided in.txt format corresponding to the data extracted with Varian ProStar software (Varian Inc., Palo Alto, California, USA). Each file contains absorbance values (in arbitrary units) recorded over time under the analytical conditions described in STAR Methods. (B) Raw UHPLC-MS files supporting Figure S4. The chromatograms and mass spectrometry data can be analyzed with the software MassLynx V4.1 (Waters) to obtain the mass spectra of the oligomers TET and TETE. Analytical conditions described in STAR Methods. (A and B) The unprocessed HPLC and UHPLC-MS files have been deposited at Zenodo under the identifier https://zenodo.org/records/17578239. [file mmc5.zip › Data S2/A. HPLC/Figure S3/OmpAm nPET 40_1.TXT]

File	C:\HPLC\PET 2025\2025.01.13\bm26_40c_np.run	Filetype	63
WTOASCII Parameters:	C:\star\WTOASCII.TXT
 2 channels
   Channel	 1	242.00	nm	in AU
   Channel	 2	260.00	nm	in AU
Base rate 5.0000 Hz	Bunch 2	Effective rate 5.00000 Hz.	T = 0.003333 min.
6000 points	from	0.000	to	20.000	minutes
Sampling every 4 point(s)
Printing points from	0.000	to	20.000 min, point 0 to 5999
Channels	1	to	2
0.000000	 0.000000	0.000000
0.013333	 -0.000135	-0.000253
0.026667	 -0.000035	-0.000369
0.040000	 0.000231	-0.000253
0.053333	 0.000382	-0.000030
0.066667	 0.000298	0.000092
0.080000	 0.000169	0.000021
0.093333	 0.000184	-0.000138
0.106667	 0.000313	-0.000225
0.120000	 0.000401	-0.000202
0.133333	 0.000311	-0.000153
0.146667	 0.000102	-0.000143
0.160000	 -0.000037	-0.000165
0.173333	 -0.000061	-0.000205
0.186667	 -0.000032	-0.000270
0.200000	 0.000032	-0.000273
0.213333	 0.000064	-0.000155
0.226667	 0.000046	-0.000078
0.240000	 0.000095	-0.000185
0.253333	 0.000266	-0.000312
0.266667	 0.000469	-0.000287
0.280000	 0.000577	-0.000168
0.293333	 0.000539	-0.000014
0.306667	 0.000420	0.000166
0.320000	 0.000349	0.000287
0.333333	 0.000389	0.000326
0.346667	 0.000429	0.000375
0.360000	 0.000329	0.000487
0.373333	 0.000178	0.000570
0.386667	 0.000192	0.000506
0.400000	 0.000390	0.000371
0.413333	 0.000602	0.000341
0.426667	 0.000762	0.000422
0.440000	 0.000945	0.000447
0.453333	 0.001087	0.000334
0.466666	 0.000977	0.000194
0.480000	 0.000648	0.000182
0.493333	 0.000403	0.000348
0.506666	 0.000350	0.000568
0.520000	 0.000359	0.000637
0.533333	 0.000330	0.000501
0.546666	 0.000256	0.000302
0.560000	 0.000180	0.000183
0.573333	 0.000179	0.000128
0.586666	 0.000280	0.000014
0.600000	 0.000371	-0.000178
0.613333	 0.000332	-0.000338
0.626666	 0.000222	-0.000418
0.640000	 0.000152	-0.000450
0.653333	 0.000131	-0.000443
0.666666	 0.000110	-0.000399
0.680000	 0.000026	-0.000326
0.693333	 -0.000110	-0.000264
0.706666	 -0.000190	-0.000256
0.720000	 -0.000232	-0.000256
0.733333	 -0.000370	-0.000201
0.746666	 -0.000520	-0.000173
0.760000	 -0.000469	-0.000251
0.773333	 -0.000261	-0.000340
0.786666	 -0.000137	-0.000383
0.800000	 -0.000228	-0.000434
0.813333	 -0.000465	-0.000439
0.826666	 -0.000662	-0.000315
0.839999	 -0.000679	-0.000186
0.853333	 -0.000562	-0.000214
0.866666	 -0.000456	-0.000382
0.879999	 -0.000426	-0.000544
0.893333	 -0.000437	-0.000614
0.906666	 -0.000447	-0.000615
0.919999	 -0.000415	-0.000591
0.933333	 -0.000344	-0.000544
0.946666	 -0.000323	-0.000476
0.959999	 -0.000376	-0.000424
0.973333	 -0.000407	-0.000386
0.986666	 -0.000383	-0.000317
0.999999	 -0.000359	-0.000226
1.013333	 -0.000323	-0.000209
1.026666	 -0.000229	-0.000306
1.039999	 -0.000091	-0.000402
1.053333	 0.000047	-0.000381
1.066666	 0.000116	-0.000297
1.079999	 0.000051	-0.000270
1.093333	 -0.000106	-0.000338
1.106666	 -0.000223	-0.000458
1.119999	 -0.000252	-0.000512
1.133333	 -0.000278	-0.000415
1.146666	 -0.000376	-0.000255
1.159999	 -0.000498	-0.000171
1.173333	 -0.000546	-0.000190
1.186666	 -0.000462	-0.000257
1.199999	 -0.000286	-0.000383
1.213333	 -0.000133	-0.000615
1.226666	 -0.000075	-0.000827
1.239999	 -0.000130	-0.000824
1.253332	 -0.000291	-0.000635
1.266666	 -0.000477	-0.000451
1.279999	 -0.000537	-0.000341
1.293332	 -0.000389	-0.000277
1.306666	 -0.000124	-0.000264
1.319999	 0.000050	-0.000297
1.333332	 -0.000009	-0.000359
1.346666	 -0.000216	-0.000416
1.359999	 -0.000331	-0.000390
1.373332	 -0.000023	-0.000149
1.386666	 0.003743	0.001677
1.399999	 0.022537	0.009515
1.413332	 0.072427	0.027357
1.426666	 0.152382	0.050509
1.439999	 0.234993	0.067090
1.453332	 0.291262	0.070562
1.466666	 0.314320	0.063810
1.479999	 0.313318	0.051461
1.493332	 0.298357	0.035367
1.506666	 0.276545	0.016825
1.519999	 0.253387	-0.001282
1.533332	 0.232631	-0.015439
1.546666	 0.215884	-0.023650
1.559999	 0.203011	-0.026367
1.573332	 0.192763	-0.025642
1.586666	 0.183614	-0.023640
1.599999	 0.174528	-0.021667
1.613332	 0.165215	-0.019985
1.626665	 0.155871	-0.018299
1.639999	 0.146595	-0.016568
1.653332	 0.137054	-0.015325
1.666665	 0.126911	-0.015109
1.679999	 0.116366	-0.015881
1.693332	 0.106031	-0.017187
1.706665	 0.096496	-0.018567
1.719999	 0.087953	-0.019708
1.733332	 0.080159	-0.020471
1.746665	 0.072839	-0.020820
1.759999	 0.065908	-0.020684
1.773332	 0.059352	-0.020004
1.786665	 0.053257	-0.018800
1.799999	 0.047775	-0.017095
1.813332	 0.042837	-0.014910
1.826665	 0.038275	-0.012298
1.839999	 0.034185	-0.009304
1.853332	 0.030744	-0.006035
1.866665	 0.027912	-0.002777
1.879999	 0.025499	0.000069
1.893332	 0.023294	0.002212
1.906665	 0.021088	0.003615
1.919999	 0.018696	0.004359
1.933332	 0.016064	0.004499
1.946665	 0.013446	0.004200
1.959998	 0.011246	0.003783
1.973332	 0.009587	0.003411
1.986665	 0.008300	0.002954
1.999998	 0.007198	0.002286
2.013332	 0.006143	0.001533
2.026665	 0.005037	0.000922
2.039999	 0.003922	0.000547
2.053332	 0.002951	0.000342
2.066665	 0.002287	0.000172
2.079998	 0.001975	-0.000067
2.093332	 0.001863	-0.000366
2.106665	 0.001786	-0.000600
2.119998	 0.001675	-0.000664
2.133332	 0.001431	-0.000617
2.146665	 0.001078	-0.000583
2.159998	 0.000854	-0.000568
2.173332	 0.000872	-0.000559
2.186665	 0.000965	-0.000609
2.199998	 0.000978	-0.000705
2.213332	 0.000937	-0.000746
2.226665	 0.000879	-0.000718
2.239998	 0.000730	-0.000693
2.253332	 0.000477	-0.000715
2.266665	 0.000271	-0.000776
2.279998	 0.000172	-0.000825
2.293332	 0.000108	-0.000818
2.306665	 0.000084	-0.000801
2.319998	 0.000092	-0.000833
2.333332	 0.000048	-0.000859
2.346665	 -0.000008	-0.000811
2.359998	 -0.000004	-0.000764
2.373332	 -0.000046	-0.000846
2.386665	 -0.000240	-0.001040
2.399998	 -0.000435	-0.001169
2.413332	 -0.000452	-0.001159
2.426665	 -0.000376	-0.001129
2.439998	 -0.000393	-0.001141
2.453331	 -0.000498	-0.001143
2.466665	 -0.000594	-0.001140
2.479998	 -0.000654	-0.001187
2.493331	 -0.000628	-0.001281
2.506665	 -0.000472	-0.001357
2.519998	 -0.000317	-0.001346
2.533331	 -0.000364	-0.001233
2.546665	 -0.000583	-0.001055
2.559998	 -0.000746	-0.000899
2.573331	 -0.000728	-0.000861
2.586665	 -0.000604	-0.000971
2.599998	 -0.000529	-0.001195
2.613331	 -0.000550	-0.001472
2.626665	 -0.000593	-0.001687
2.639998	 -0.000601	-0.001720
2.653331	 -0.000591	-0.001650
2.666665	 -0.000631	-0.001626
2.679998	 -0.000765	-0.001595
2.693331	 -0.000913	-0.001451
2.706665	 -0.000904	-0.001242
2.719998	 -0.000728	-0.001069
2.733331	 -0.000607	-0.001005
2.746665	 -0.000698	-0.001090
2.759998	 -0.000881	-0.001252
2.773331	 -0.000963	-0.001307
2.786664	 -0.000947	-0.001161
2.799998	 -0.000923	-0.000948
2.813331	 -0.000898	-0.000824
2.826664	 -0.000882	-0.000813
2.839998	 -0.000949	-0.000871
2.853331	 -0.001132	-0.000933
2.866664	 -0.001328	-0.000980
2.879998	 -0.001392	-0.001037
2.893331	 -0.001348	-0.001103
2.906664	 -0.001316	-0.001176
2.919998	 -0.001275	-0.001256
2.933331	 -0.001132	-0.001267
2.946664	 -0.000978	-0.001168
2.959998	 -0.001018	-0.001063
2.973331	 -0.001269	-0.001085
2.986664	 -0.001522	-0.001240
2.999998	 -0.001565	-0.001423
3.013331	 -0.001379	-0.001538
3.026664	 -0.001152	-0.001572
3.039998	 -0.001120	-0.001577
3.053331	 -0.001295	-0.001602
3.066664	 -0.001435	-0.001633
3.079998	 -0.001411	-0.001612
3.093331	 -0.001354	-0.001503
3.106664	 -0.001412	-0.001339
3.119998	 -0.001546	-0.001209
3.133331	 -0.001569	-0.001221
3.146664	 -0.001359	-0.001362
3.159997	 -0.001034	-0.001451
3.173331	 -0.000832	-0.001380
3.186664	 -0.000846	-0.001254
3.199997	 -0.000983	-0.001217
3.213331	 -0.001146	-0.001274
3.226664	 -0.001308	-0.001346
3.239997	 -0.001406	-0.001394
3.253331	 -0.001366	-0.001441
3.266664	 -0.001251	-0.001473
3.279997	 -0.001205	-0.001432
3.293331	 -0.001274	-0.001359
3.306664	 -0.001432	-0.001390
3.319997	 -0.001588	-0.001538
3.333331	 -0.001557	-0.001663
3.346664	 -0.001324	-0.001686
3.359997	 -0.001171	-0.001671
3.373331	 -0.001339	-0.001668
3.386664	 -0.001737	-0.001647
3.399997	 -0.002063	-0.001621
3.413331	 -0.002118	-0.001650
3.426664	 -0.001962	-0.001679
3.439997	 -0.001787	-0.001621
3.453331	 -0.001749	-0.001558
3.466664	 -0.001865	-0.001605
3.479997	 -0.001986	-0.001711
3.493330	 -0.001941	-0.001758
3.506664	 -0.001766	-0.001755
3.519997	 -0.001736	-0.001794
3.533330	 -0.002031	-0.001891
3.546664	 -0.002373	-0.001971
3.559997	 -0.002386	-0.001970
3.573330	 -0.002163	-0.001891
3.586664	 -0.001988	-0.001818
3.599997	 -0.001887	-0.001842
3.613330	 -0.001799	-0.001958
3.626664	 -0.001781	-0.002073
3.639997	 -0.001870	-0.002087
3.653330	 -0.001998	-0.001983
3.666664	 -0.002047	-0.001815
3.679997	 -0.001954	-0.001678
3.693330	 -0.001804	-0.001653
3.706664	 -0.001777	-0.001726
3.719997	 -0.001915	-0.001812
3.733330	 -0.002077	-0.001901
3.746664	 -0.002136	-0.002008
3.759997	 -0.002089	-0.002052
3.773330	 -0.002007	-0.001978
3.786664	 -0.001989	-0.001889
3.799997	 -0.002079	-0.001870
3.813330	 -0.002234	-0.001836
3.826663	 -0.002372	-0.001741
3.839997	 -0.002452	-0.001742
3.853330	 -0.002505	-0.001990
3.866663	 -0.002597	-0.002367
3.879997	 -0.002757	-0.002621
3.893330	 -0.002891	-0.002626
3.906663	 -0.002872	-0.002438
3.919997	 -0.002788	-0.002228
3.933330	 -0.002773	-0.002126
3.946663	 -0.002732	-0.002126
3.959997	 -0.002611	-0.002220
3.973330	 -0.002539	-0.002400
3.986663	 -0.002523	-0.002547
3.999997	 -0.002508	-0.002578
4.013330	 -0.002595	-0.002539
4.026663	 -0.002790	-0.002476
4.039997	 -0.002893	-0.002396
4.053330	 -0.002830	-0.002348
4.066663	 -0.002765	-0.002354
4.079997	 -0.002797	-0.002358
4.093330	 -0.002811	-0.002311
4.106663	 -0.002760	-0.002216
4.119997	 -0.002730	-0.002116
4.133330	 -0.002681	-0.002068
4.146663	 -0.002549	-0.002114
4.159997	 -0.002477	-0.002225
4.173330	 -0.002569	-0.002317
4.186663	 -0.002660	-0.002334
4.199996	 -0.002575	-0.002292
4.213330	 -0.002395	-0.002256
4.226663	 -0.002267	-0.002231
4.239996	 -0.002235	-0.002163
4.253330	 -0.002349	-0.002078
4.266663	 -0.002623	-0.002071
4.279996	 -0.002916	-0.002182
4.293330	 -0.003111	-0.002365
4.306663	 -0.003253	-0.002543
4.319996	 -0.003312	-0.002622
4.333330	 -0.003136	-0.002538
4.346663	 -0.002783	-0.002355
4.359996	 -0.002560	-0.002240
4.373330	 -0.002599	-0.002256
4.386663	 -0.002768	-0.002294
4.399996	 -0.002925	-0.002323
4.413330	 -0.003001	-0.002416
4.426663	 -0.002978	-0.002532
4.439996	 -0.002910	-0.002568
4.453330	 -0.002895	-0.002550
4.466663	 -0.002973	-0.002573
4.479996	 -0.003090	-0.002651
4.493330	 -0.003139	-0.002712
4.506663	 -0.003058	-0.002668
4.519996	 -0.002925	-0.002517
4.533329	 -0.002807	-0.002379
4.546663	 -0.002709	-0.002361
4.559996	 -0.002732	-0.002478
4.573329	 -0.002949	-0.002674
4.586663	 -0.003178	-0.002840
4.599996	 -0.003229	-0.002834
4.613329	 -0.003197	-0.002667
4.626663	 -0.003216	-0.002554
4.639996	 -0.003195	-0.002626
4.653329	 -0.003072	-0.002764
4.666663	 -0.003003	-0.002812
4.679996	 -0.003099	-0.002766
4.693329	 -0.003289	-0.002673
4.706663	 -0.003437	-0.002554
4.719996	 -0.003452	-0.002447
4.733329	 -0.003325	-0.002392
4.746663	 -0.003119	-0.002391
4.759996	 -0.002922	-0.002475
4.773329	 -0.002814	-0.002654
4.786663	 -0.002880	-0.002805
4.799996	 -0.003105	-0.002822
4.813329	 -0.003284	-0.002785
4.826663	 -0.003273	-0.002822
4.839996	 -0.003177	-0.002928
4.853329	 -0.003125	-0.002981
4.866663	 -0.003141	-0.002907
4.879996	 -0.003221	-0.002801
4.893329	 -0.003336	-0.002803
4.906662	 -0.003446	-0.002894
4.919996	 -0.003547	-0.002955
4.933329	 -0.003631	-0.002950
4.946662	 -0.003644	-0.002945
4.959996	 -0.003561	-0.002977
4.973329	 -0.003419	-0.003021
4.986662	 -0.003282	-0.003102
4.999996	 -0.003219	-0.003279
5.013329	 -0.003255	-0.003472
5.026662	 -0.003365	-0.003494
5.039996	 -0.003547	-0.003290
5.053329	 -0.003793	-0.002991
5.066662	 -0.003997	-0.002763
5.079996	 -0.004042	-0.002708
5.093329	 -0.003951	-0.002785
5.106662	 -0.003818	-0.002829
5.119996	 -0.003677	-0.002786
5.133329	 -0.003519	-0.002760
5.146662	 -0.003377	-0.002809
5.159996	 -0.003350	-0.002895
5.173329	 -0.003467	-0.002979
5.186662	 -0.003617	-0.003034
5.199996	 -0.003698	-0.003033
5.213329	 -0.003726	-0.002973
5.226662	 -0.003723	-0.002896
5.239995	 -0.003691	-0.002904
5.253329	 -0.003719	-0.003053
5.266662	 -0.003837	-0.003254
5.279995	 -0.003922	-0.003406
5.293329	 -0.003898	-0.003519
5.306662	 -0.003850	-0.003595
5.319995	 -0.003851	-0.003566
5.333329	 -0.003872	-0.003442
5.346662	 -0.003854	-0.003356
5.359995	 -0.003809	-0.003401
5.373329	 -0.003788	-0.003489
5.386662	 -0.003789	-0.003473
5.399995	 -0.003781	-0.003342
5.413329	 -0.003768	-0.003171
5.426662	 -0.003772	-0.003000
5.439995	 -0.003784	-0.002817
5.453329	 -0.003753	-0.002639
5.466662	 -0.003671	-0.002528
5.479995	 -0.003615	-0.002513
5.493329	 -0.003603	-0.002583
5.506662	 -0.003571	-0.002687
5.519995	 -0.003540	-0.002742
5.533329	 -0.003560	-0.002737
5.546662	 -0.003548	-0.002708
5.559995	 -0.003376	-0.002643
5.573328	 -0.003125	-0.002620
5.586662	 -0.003003	-0.002753
5.599995	 -0.003021	-0.002913
5.613328	 -0.003015	-0.002889
5.626662	 -0.002924	-0.002743
5.639995	 -0.002793	-0.002654
5.653328	 -0.002622	-0.002599
5.666662	 -0.002423	-0.002463
5.679995	 -0.002247	-0.002258
5.693328	 -0.002062	-0.002087
5.706662	 -0.001764	-0.002001
5.719995	 -0.001401	-0.001991
5.733328	 -0.001102	-0.002033
5.746662	 -0.000850	-0.002056
5.759995	 -0.000598	-0.002004
5.773328	 -0.000330	-0.001899
5.786662	 0.000072	-0.001739
5.799995	 0.000667	-0.001483
5.813328	 0.001226	-0.001176
5.826662	 0.001500	-0.000877
5.839995	 0.001585	-0.000560
5.853328	 0.001783	-0.000229
5.866662	 0.002230	0.000029
5.879995	 0.002780	0.000202
5.893328	 0.003237	0.000378
5.906662	 0.003600	0.000604
5.919995	 0.003989	0.000835
5.933328	 0.004439	0.000996
5.946661	 0.004880	0.001111
5.959995	 0.005220	0.001309
5.973328	 0.005480	0.001635
5.986661	 0.005819	0.002017
5.999995	 0.006288	0.002386
6.013328	 0.006770	0.002726
6.026661	 0.007283	0.003014
6.039995	 0.007891	0.003222
6.053328	 0.008442	0.003365
6.066661	 0.008820	0.003515
6.079995	 0.009108	0.003731
6.093328	 0.009325	0.004015
6.106661	 0.009393	0.004306
6.119995	 0.009394	0.004536
6.133328	 0.009482	0.004709
6.146661	 0.009638	0.004875
6.159995	 0.009679	0.005012
6.173328	 0.009462	0.005063
6.186661	 0.009059	0.005023
6.199995	 0.008796	0.004968
6.213328	 0.008928	0.004990
6.226661	 0.009294	0.005052
6.239995	 0.009555	0.005027
6.253328	 0.009628	0.004931
6.266661	 0.009649	0.004896
6.279994	 0.009718	0.004977
6.293328	 0.009853	0.005168
6.306661	 0.010042	0.005411
6.319994	 0.010264	0.005594
6.333328	 0.010471	0.005680
6.346661	 0.010657	0.005740
6.359994	 0.010862	0.005827
6.373328	 0.011025	0.005985
6.386661	 0.011089	0.006252
6.399994	 0.011194	0.006524
6.413328	 0.011387	0.006630
6.426661	 0.011452	0.006579
6.439994	 0.011326	0.006516
6.453328	 0.011276	0.006546
6.466661	 0.011501	0.006691
6.479994	 0.011853	0.006840
6.493328	 0.012068	0.006820
6.506661	 0.012122	0.006656
6.519994	 0.012180	0.006578
6.533328	 0.012280	0.006731
6.546661	 0.012356	0.007025
6.559994	 0.012454	0.007280
6.573328	 0.012674	0.007416
6.586661	 0.012971	0.007424
6.599994	 0.013177	0.007330
6.613328	 0.013290	0.007296
6.626661	 0.013507	0.007495
6.639994	 0.013853	0.007786
6.653327	 0.014153	0.007922
6.666661	 0.014335	0.007952
6.679994	 0.014421	0.008064
6.693327	 0.014427	0.008233
6.706661	 0.014419	0.008344
6.719994	 0.014459	0.008396
6.733327	 0.014536	0.008393
6.746661	 0.014685	0.008333
6.759994	 0.014997	0.008309
6.773327	 0.015486	0.008403
6.786661	 0.015990	0.008583
6.799994	 0.016283	0.008801
6.813327	 0.016328	0.009058
6.826661	 0.016270	0.009319
6.839994	 0.016266	0.009478
6.853327	 0.016427	0.009497
6.866661	 0.016731	0.009466
6.879994	 0.017024	0.009499
6.893327	 0.017242	0.009635
6.906661	 0.017416	0.009842
6.919994	 0.017514	0.010073
6.933327	 0.017543	0.010300
6.946661	 0.017689	0.010485
6.959994	 0.018144	0.010546
6.973327	 0.018996	0.010584
6.986660	 0.020617	0.011095
6.999994	 0.023969	0.012603
7.013327	 0.029367	0.014977
7.026660	 0.034909	0.017279
7.039994	 0.037641	0.018410
7.053327	 0.036487	0.018000
7.066660	 0.032906	0.016589
7.079994	 0.028963	0.014969
7.093327	 0.025789	0.013577
7.106660	 0.023624	0.012514
7.119994	 0.022276	0.011766
7.133327	 0.021466	0.011262
7.146660	 0.021034	0.010890
7.159994	 0.020851	0.010631
7.173327	 0.020752	0.010560
7.186660	 0.020667	0.010667
7.199994	 0.020595	0.010849
7.213327	 0.020560	0.011028
7.226660	 0.020670	0.011115
7.239994	 0.020942	0.011036
7.253327	 0.021171	0.010871
7.266660	 0.021386	0.010854
7.279994	 0.022143	0.011261
7.293327	 0.024059	0.012308
7.306660	 0.027053	0.013901
7.319993	 0.030030	0.015425
7.333327	 0.031524	0.016165
7.346660	 0.030920	0.015889
7.359993	 0.028952	0.014951
7.373327	 0.026924	0.013980
7.386660	 0.025558	0.013358
7.399993	 0.024753	0.012999
7.413327	 0.024190	0.012736
7.426660	 0.023759	0.012579
7.439993	 0.023517	0.012525
7.453327	 0.023546	0.012490
7.466660	 0.023790	0.012460
7.479993	 0.024076	0.012499
7.493327	 0.024334	0.012689
7.506660	 0.024634	0.013019
7.519993	 0.024984	0.013336
7.533327	 0.025268	0.013514
7.546660	 0.025357	0.013576
7.559993	 0.025215	0.013583
7.573327	 0.024993	0.013503
7.586660	 0.024948	0.013314
7.599993	 0.025145	0.013158
7.613327	 0.025401	0.013157
7.626660	 0.025549	0.013211
7.639993	 0.025625	0.013201
7.653327	 0.025768	0.013165
7.666660	 0.026031	0.013224
7.679993	 0.026346	0.013414
7.693326	 0.026570	0.013611
7.706660	 0.026626	0.013702
7.719993	 0.026625	0.013749
7.733326	 0.026732	0.013849
7.746660	 0.026984	0.013972
7.759993	 0.027261	0.014064
7.773326	 0.027455	0.014140
7.786660	 0.027585	0.014249
7.799993	 0.027737	0.014388
7.813326	 0.027944	0.014490
7.826660	 0.028168	0.014575
7.839993	 0.028365	0.014754
7.853326	 0.028551	0.014993
7.866660	 0.028814	0.015130
7.879993	 0.029118	0.015089
7.893326	 0.029307	0.014914
7.906660	 0.029402	0.014752
7.919993	 0.029548	0.014760
7.933326	 0.029767	0.014892
7.946660	 0.030068	0.014973
7.959993	 0.030578	0.014988
7.973326	 0.031281	0.015056
7.986660	 0.031861	0.015198
7.999993	 0.032089	0.015366
8.013327	 0.032151	0.015572
8.026660	 0.032342	0.015786
8.039993	 0.032582	0.015844
8.053327	 0.032541	0.015674
8.066660	 0.032197	0.015431
8.079993	 0.031849	0.015286
8.093327	 0.031647	0.015246
8.106660	 0.031519	0.015304
8.119993	 0.031441	0.015506
8.133327	 0.031500	0.015749
8.146660	 0.031721	0.015862
8.159993	 0.032002	0.015866
8.173326	 0.032271	0.015892
8.186660	 0.032511	0.015954
8.199993	 0.032689	0.016024
8.213326	 0.032766	0.016109
8.226660	 0.032723	0.016208
8.239993	 0.032679	0.016335
8.253326	 0.032836	0.016473
8.266660	 0.033237	0.016554
8.279993	 0.033720	0.016589
8.293326	 0.034043	0.016672
8.306660	 0.034081	0.016800
8.319993	 0.033952	0.016899
8.333326	 0.033851	0.016956
8.346660	 0.033852	0.016951
8.359993	 0.033911	0.016846
8.373326	 0.033960	0.016695
8.386660	 0.034000	0.016588
8.399993	 0.034090	0.016525
8.413326	 0.034218	0.016501
8.426660	 0.034312	0.016586
8.439993	 0.034376	0.016787
8.453326	 0.034440	0.016979
8.466660	 0.034555	0.017063
8.479993	 0.034852	0.017085
8.493326	 0.035355	0.017128
8.506660	 0.035825	0.017209
8.519993	 0.036023	0.017324
8.533326	 0.036036	0.017489
8.546659	 0.036131	0.017702
8.559993	 0.036399	0.017868
8.573326	 0.036733	0.017854
8.586659	 0.037018	0.017702
8.599993	 0.037190	0.017579
8.613326	 0.037221	0.017566
8.626659	 0.037190	0.017644
8.639993	 0.037213	0.017768
8.653326	 0.037330	0.017879
8.666659	 0.037541	0.017969
8.679993	 0.037805	0.018089
8.693326	 0.038019	0.018293
8.706659	 0.038198	0.018604
8.719993	 0.038477	0.018965
8.733326	 0.038796	0.019206
8.746659	 0.038951	0.019150
8.759993	 0.038947	0.018872
8.773326	 0.038954	0.018695
8.786659	 0.039050	0.018780
8.799993	 0.039244	0.018951
8.813326	 0.039513	0.019043
8.826659	 0.039743	0.019090
8.839993	 0.039861	0.019101
8.853326	 0.039886	0.019018
8.866659	 0.039835	0.018912
8.879992	 0.039792	0.018926
8.893326	 0.039901	0.019095
8.906659	 0.040182	0.019333
8.919992	 0.040575	0.019525
8.933326	 0.041535	0.019829
8.946659	 0.044572	0.020954
8.959992	 0.051361	0.023643
8.973326	 0.061251	0.027522
8.986659	 0.070437	0.030988
8.999992	 0.075229	0.032725
9.013326	 0.075407	0.032792
9.026659	 0.072968	0.031925
9.039992	 0.069148	0.030578
9.053326	 0.064247	0.028926
9.066659	 0.058888	0.027131
9.079992	 0.053996	0.025343
9.093326	 0.050104	0.023714
9.106659	 0.047285	0.022427
9.119992	 0.045417	0.021541
9.133326	 0.044297	0.020930
9.146659	 0.043607	0.020470
9.159992	 0.043053	0.020145
9.173326	 0.042624	0.019956
9.186659	 0.042452	0.019889
9.199992	 0.042537	0.019920
9.213326	 0.042817	0.019996
9.226659	 0.043236	0.020030
9.239992	 0.043641	0.020001
9.253325	 0.043883	0.020051
9.266659	 0.043968	0.020311
9.279992	 0.043991	0.020684
9.293325	 0.044034	0.020962
9.306659	 0.044107	0.021047
9.319992	 0.044181	0.020968
9.333325	 0.044310	0.020828
9.346659	 0.044572	0.020731
9.359992	 0.044849	0.020728
9.373325	 0.044916	0.020819
9.386659	 0.044770	0.020892
9.399992	 0.044623	0.020840
9.413325	 0.044610	0.020730
9.426659	 0.044726	0.020673
9.439992	 0.044927	0.020691
9.453325	 0.045138	0.020757
9.466659	 0.045283	0.020808
9.479992	 0.045329	0.020834
9.493325	 0.045353	0.020952
9.506659	 0.045506	0.021179
9.519992	 0.045771	0.021335
9.533325	 0.045940	0.021371
9.546659	 0.045970	0.021462
9.559992	 0.046031	0.021626
9.573325	 0.046166	0.021686
9.586658	 0.046292	0.021618
9.599992	 0.046416	0.021556
9.613325	 0.046580	0.021596
9.626658	 0.046771	0.021753
9.639992	 0.047029	0.021972
9.653325	 0.047450	0.022156
9.666658	 0.047995	0.022276
9.679992	 0.048475	0.022375
9.693325	 0.048764	0.022460
9.706658	 0.048909	0.022513
9.719992	 0.048990	0.022520
9.733325	 0.048979	0.022442
9.746658	 0.048810	0.022291
9.759992	 0.048541	0.022118
9.773325	 0.048295	0.021942
9.786658	 0.048105	0.021841
9.799992	 0.047928	0.021933
9.813325	 0.047769	0.022130
9.826658	 0.047654	0.022204
9.839992	 0.047668	0.022132
9.853325	 0.047954	0.022033
9.866658	 0.048463	0.021976
9.879992	 0.048929	0.022002
9.893325	 0.049195	0.022069
9.906658	 0.049343	0.022073
9.919991	 0.049456	0.022035
9.933325	 0.049539	0.022066
9.946658	 0.049668	0.022186
9.959991	 0.049919	0.022307
9.973325	 0.050191	0.022339
9.986658	 0.050321	0.022273
9.999991	 0.050268	0.022196
10.013325	 0.050222	0.022266
10.026658	 0.050566	0.022573
10.039991	 0.051457	0.022944
10.053325	 0.052583	0.023106
10.066658	 0.053424	0.023048
10.079991	 0.053629	0.022992
10.093325	 0.053294	0.023037
10.106658	 0.052908	0.023066
10.119991	 0.052795	0.023015
10.133325	 0.052829	0.022993
10.146658	 0.052829	0.023077
10.159991	 0.052852	0.023219
10.173325	 0.053058	0.023381
10.186658	 0.053514	0.023620
10.199991	 0.054142	0.023977
10.213325	 0.054851	0.024416
10.226658	 0.055583	0.024807
10.239991	 0.056115	0.024982
10.253325	 0.056113	0.024923
10.266658	 0.055522	0.024731
10.279991	 0.054669	0.024404
10.293324	 0.053928	0.023923
10.306658	 0.053421	0.023438
10.319991	 0.053098	0.023128
10.333324	 0.052947	0.022988
10.346658	 0.052934	0.022872
10.359991	 0.052963	0.022711
10.373324	 0.053047	0.022635
10.386658	 0.053290	0.022765
10.399991	 0.053649	0.023045
10.413324	 0.053955	0.023322
10.426658	 0.054141	0.023490
10.439991	 0.054242	0.023551
10.453324	 0.054285	0.023570
10.466658	 0.054335	0.023626
10.479991	 0.054489	0.023720
10.493324	 0.054785	0.023812
10.506658	 0.055350	0.024018
10.519991	 0.056636	0.024571
10.533324	 0.059092	0.025653
10.546658	 0.062482	0.027267
10.559991	 0.065767	0.028982
10.573324	 0.067663	0.030002
10.586658	 0.067412	0.029851
10.599991	 0.065336	0.028737
10.613324	 0.062590	0.027193
10.626657	 0.060224	0.025732
10.639991	 0.058574	0.024705
10.653324	 0.057415	0.024157
10.666657	 0.056481	0.023853
10.679991	 0.055759	0.023546
10.693324	 0.055323	0.023238
10.706657	 0.055135	0.023087
10.719991	 0.055200	0.023123
10.733324	 0.055633	0.023215
10.746657	 0.056400	0.023311
10.759991	 0.057185	0.023475
10.773324	 0.057658	0.023709
10.786657	 0.057730	0.023892
10.799991	 0.057573	0.023932
10.813324	 0.057502	0.023897
10.826657	 0.057695	0.023941
10.839991	 0.058053	0.024111
10.853324	 0.058408	0.024266
10.866657	 0.058587	0.024240
10.879991	 0.058418	0.024052
10.893324	 0.058041	0.023864
10.906657	 0.057824	0.023769
10.919991	 0.057779	0.023680
10.933324	 0.057667	0.023517
10.946657	 0.057524	0.023351
10.959991	 0.057493	0.023225
10.973324	 0.057545	0.023092
10.986657	 0.057643	0.022955
10.999990	 0.057755	0.022812
11.013324	 0.057778	0.022656
11.026657	 0.057726	0.022602
11.039990	 0.057725	0.022690
11.053324	 0.057757	0.022740
11.066657	 0.057745	0.022664
11.079990	 0.057773	0.022595
11.093324	 0.057878	0.022620
11.106657	 0.057880	0.022651
11.119990	 0.057739	0.022570
11.133324	 0.057683	0.022400
11.146657	 0.057782	0.022287
11.159990	 0.057889	0.022304
11.173324	 0.057928	0.022353
11.186657	 0.057928	0.022307
11.199990	 0.057878	0.022180
11.213324	 0.057767	0.022092
11.226657	 0.057692	0.022098
11.239990	 0.057778	0.022112
11.253324	 0.058005	0.022033
11.266657	 0.058258	0.021911
11.279990	 0.058459	0.021863
11.293324	 0.058607	0.021908
11.306657	 0.058734	0.021992
11.319990	 0.058798	0.022054
11.333323	 0.058783	0.022053
11.346657	 0.058841	0.022056
11.359990	 0.059135	0.022266
11.373323	 0.059727	0.022881
11.386657	 0.060619	0.023902
11.399990	 0.061637	0.025036
11.413323	 0.062358	0.025829
11.426657	 0.062468	0.025924
11.439990	 0.062024	0.025313
11.453323	 0.061314	0.024343
11.466657	 0.060654	0.023398
11.479990	 0.060185	0.022688
11.493323	 0.059872	0.022264
11.506657	 0.059763	0.022057
11.519990	 0.059970	0.021921
11.533323	 0.060354	0.021785
11.546657	 0.060573	0.021684
11.559990	 0.060521	0.021646
11.573323	 0.060359	0.021606
11.586657	 0.060206	0.021469
11.599990	 0.060135	0.021270
11.613323	 0.060185	0.021128
11.626657	 0.060257	0.021032
11.639990	 0.060241	0.020909
11.653323	 0.060207	0.020814
11.666656	 0.060301	0.020817
11.679990	 0.060547	0.020877
11.693323	 0.060841	0.020925
11.706656	 0.061058	0.020909
11.719990	 0.061136	0.020828
11.733323	 0.061087	0.020724
11.746656	 0.061017	0.020631
11.759990	 0.061126	0.020609
11.773323	 0.061685	0.020761
11.786656	 0.063126	0.021214
11.799990	 0.065841	0.022048
11.813323	 0.069450	0.023147
11.826656	 0.072525	0.024114
11.839990	 0.073601	0.024476
11.853323	 0.072389	0.024070
11.866656	 0.069808	0.023124
11.879990	 0.067064	0.022004
11.893323	 0.064840	0.021048
11.906656	 0.063266	0.020467
11.919990	 0.062366	0.020208
11.933323	 0.062145	0.020061
11.946656	 0.062324	0.019870
11.959990	 0.062490	0.019613
11.973323	 0.062472	0.019402
11.986656	 0.062307	0.019328
11.999990	 0.062122	0.019323
12.013323	 0.062079	0.019297
12.026656	 0.062139	0.019256
12.039989	 0.062134	0.019227
12.053323	 0.062175	0.019227
12.066656	 0.062456	0.019251
12.079989	 0.062876	0.019224
12.093323	 0.063243	0.019096
12.106656	 0.063432	0.018985
12.119989	 0.063416	0.018993
12.133323	 0.063369	0.019009
12.146656	 0.063463	0.018911
12.159989	 0.063609	0.018792
12.173323	 0.063659	0.018798
12.186656	 0.063645	0.018906
12.199989	 0.063671	0.018953
12.213323	 0.063806	0.018843
12.226656	 0.064034	0.018680
12.239989	 0.064227	0.018575
12.253323	 0.064257	0.018505
12.266656	 0.064092	0.018416
12.279989	 0.063767	0.018281
12.293323	 0.063444	0.018064
12.306656	 0.063344	0.017755
12.319989	 0.063536	0.017467
12.333323	 0.063892	0.017380
12.346656	 0.064229	0.017522
12.359989	 0.064493	0.017764
12.373322	 0.064774	0.017998
12.386656	 0.065163	0.018195
12.399989	 0.065631	0.018327
12.413322	 0.066087	0.018372
12.426656	 0.066556	0.018332
12.439989	 0.067052	0.018259
12.453322	 0.067436	0.018251
12.466656	 0.067553	0.018297
12.479989	 0.067359	0.018226
12.493322	 0.066912	0.017925
12.506656	 0.066356	0.017520
12.519989	 0.065857	0.017259
12.533322	 0.065492	0.017233
12.546656	 0.065314	0.017306
12.559989	 0.065354	0.017363
12.573322	 0.065498	0.017460
12.586656	 0.065584	0.017623
12.599989	 0.065621	0.017710
12.613322	 0.065698	0.017640
12.626656	 0.065766	0.017513
12.639989	 0.065743	0.017429
12.653322	 0.065732	0.017387
12.666656	 0.065849	0.017358
12.679989	 0.066001	0.017348
12.693322	 0.066036	0.017374
12.706656	 0.065908	0.017416
12.719989	 0.065707	0.017415
12.733322	 0.065611	0.017358
12.746655	 0.065738	0.017308
12.759989	 0.066031	0.017287
12.773322	 0.066292	0.017213
12.786655	 0.066437	0.017110
12.799989	 0.066604	0.017138
12.813322	 0.066900	0.017284
12.826655	 0.067225	0.017389
12.839989	 0.067389	0.017427
12.853322	 0.067283	0.017428
12.866655	 0.066947	0.017354
12.879989	 0.066507	0.017232
12.893322	 0.066123	0.017116
12.906655	 0.065914	0.016980
12.919989	 0.065899	0.016827
12.933322	 0.065999	0.016724
12.946655	 0.066103	0.016663
12.959989	 0.066176	0.016571
12.973322	 0.066240	0.016449
12.986655	 0.066266	0.016375
12.999989	 0.066226	0.016384
13.013322	 0.066142	0.016387
13.026655	 0.066000	0.016285
13.039989	 0.065842	0.016152
13.053322	 0.065843	0.016166
13.066655	 0.065981	0.016308
13.079988	 0.066037	0.016382
13.093322	 0.066031	0.016331
13.106655	 0.066145	0.016232
13.119988	 0.066330	0.016120
13.133322	 0.066408	0.016056
13.146655	 0.066381	0.016135
13.159988	 0.066378	0.016288
13.173322	 0.066471	0.016366
13.186655	 0.066589	0.016319
13.199988	 0.066554	0.016147
13.213322	 0.066308	0.015917
13.226655	 0.065969	0.015777
13.239988	 0.065650	0.015768
13.253322	 0.065488	0.015772
13.266655	 0.065633	0.015707
13.279988	 0.066013	0.015619
13.293322	 0.066330	0.015556
13.306655	 0.066386	0.015485
13.319988	 0.066236	0.015384
13.333322	 0.066050	0.015324
13.346655	 0.065977	0.015357
13.359988	 0.066010	0.015438
13.373322	 0.066030	0.015517
13.386655	 0.066025	0.015604
13.399988	 0.066090	0.015730
13.413321	 0.066229	0.015883
13.426655	 0.066334	0.016030
13.439988	 0.066365	0.016162
13.453321	 0.066387	0.016225
13.466655	 0.066448	0.016119
13.479988	 0.066558	0.015879
13.493321	 0.066713	0.015701
13.506655	 0.066854	0.015727
13.519988	 0.066901	0.015858
13.533321	 0.066877	0.015846
13.546655	 0.066844	0.015630
13.559988	 0.066788	0.015443
13.573321	 0.066668	0.015487
13.586655	 0.066470	0.015653
13.599988	 0.066194	0.015710
13.613321	 0.065937	0.015633
13.626655	 0.065878	0.015568
13.639988	 0.066007	0.015574
13.653321	 0.066120	0.015601
13.666655	 0.066197	0.015625
13.679988	 0.066377	0.015680
13.693321	 0.066631	0.015797
13.706655	 0.066769	0.015918
13.719988	 0.066695	0.015913
13.733321	 0.066540	0.015744
13.746655	 0.066550	0.015540
13.759988	 0.066760	0.015442
13.773321	 0.066972	0.015451
13.786654	 0.067083	0.015487
13.799988	 0.067137	0.015504
13.813321	 0.067176	0.015447
13.826654	 0.067274	0.015279
13.839988	 0.067465	0.015116
13.853321	 0.067598	0.015141
13.866654	 0.067580	0.015327
13.879988	 0.067556	0.015439
13.893321	 0.067586	0.015349
13.906654	 0.067564	0.015172
13.919988	 0.067511	0.015064
13.933321	 0.067491	0.015050
13.946654	 0.067433	0.015104
13.959988	 0.067314	0.015187
13.973321	 0.067207	0.015218
13.986654	 0.067102	0.015135
13.999988	 0.066967	0.014976
14.013321	 0.066912	0.014853
14.026654	 0.067049	0.014833
14.039988	 0.067286	0.014886
14.053321	 0.067383	0.014945
14.066654	 0.067231	0.014922
14.079988	 0.066949	0.014744
14.093321	 0.066675	0.014454
14.106654	 0.066537	0.014227
14.119987	 0.066698	0.014214
14.133321	 0.067078	0.014396
14.146654	 0.067357	0.014608
14.159987	 0.067376	0.014722
14.173321	 0.067257	0.014790
14.186654	 0.067201	0.014876
14.199987	 0.067303	0.014910
14.213321	 0.067487	0.014845
14.226654	 0.067628	0.014691
14.239987	 0.067603	0.014477
14.253321	 0.067330	0.014325
14.266654	 0.066990	0.014305
14.279987	 0.066901	0.014283
14.293321	 0.067095	0.014126
14.306654	 0.067334	0.013929
14.319987	 0.067393	0.013869
14.333321	 0.067180	0.013946
14.346654	 0.066815	0.013998
14.359987	 0.066548	0.013991
14.373321	 0.066508	0.014009
14.386654	 0.066622	0.014066
14.399987	 0.066763	0.014139
14.413321	 0.066859	0.014214
14.426654	 0.066893	0.014230
14.439987	 0.066895	0.014126
14.453321	 0.066873	0.013932
14.466654	 0.066801	0.013753
14.479987	 0.066701	0.013692
14.493320	 0.066628	0.013796
14.506654	 0.066590	0.014022
14.519987	 0.066619	0.014227
14.533320	 0.066831	0.014252
14.546654	 0.067187	0.014092
14.559987	 0.067383	0.013918
14.573320	 0.067246	0.013858
14.586654	 0.067032	0.013853
14.599987	 0.067081	0.013820
14.613320	 0.067349	0.013800
14.626654	 0.067581	0.013845
14.639987	 0.067704	0.013904
14.653320	 0.067725	0.013917
14.666654	 0.067585	0.013933
14.679987	 0.067417	0.014055
14.693320	 0.067521	0.014276
14.706654	 0.067892	0.014439
14.719987	 0.068174	0.014376
14.733320	 0.068173	0.014105
14.746654	 0.068055	0.013809
14.759987	 0.067971	0.013630
14.773320	 0.067864	0.013562
14.786654	 0.067683	0.013573
14.799987	 0.067522	0.013694
14.813320	 0.067478	0.013890
14.826653	 0.067489	0.013982
14.839987	 0.067409	0.013840
14.853320	 0.067289	0.013605
14.866653	 0.067294	0.013511
14.879987	 0.067405	0.013544
14.893320	 0.067523	0.013532
14.906653	 0.067707	0.013482
14.919987	 0.067992	0.013516
14.933320	 0.068169	0.013615
14.946653	 0.068111	0.013663
14.959987	 0.067989	0.013566
14.973320	 0.067937	0.013305
14.986653	 0.067935	0.013006
14.999987	 0.067951	0.012852
15.013320	 0.067964	0.012864
15.026653	 0.067971	0.012947
15.039987	 0.067942	0.013096
15.053320	 0.067811	0.013284
15.066653	 0.067573	0.013336
15.079987	 0.067300	0.013195
15.093320	 0.067107	0.013032
15.106653	 0.067101	0.012931
15.119987	 0.067252	0.012792
15.133320	 0.067420	0.012613
15.146653	 0.067516	0.012511
15.159986	 0.067446	0.012475
15.173320	 0.067086	0.012324
15.186653	 0.066533	0.011943
15.199986	 0.066111	0.011445
15.213320	 0.065955	0.011033
15.226653	 0.065876	0.010813
15.239986	 0.065742	0.010701
15.253320	 0.065583	0.010498
15.266653	 0.065399	0.010121
15.279986	 0.065210	0.009735
15.293320	 0.065126	0.009527
15.306653	 0.065174	0.009454
15.319986	 0.065212	0.009391
15.333320	 0.065137	0.009360
15.346653	 0.065052	0.009421
15.359986	 0.065075	0.009547
15.373320	 0.065144	0.009715
15.386653	 0.065139	0.009919
15.399986	 0.065069	0.010085
15.413320	 0.065038	0.010184
15.426653	 0.065117	0.010295
15.439986	 0.065286	0.010463
15.453320	 0.065518	0.010635
15.466653	 0.065754	0.010771
15.479986	 0.065896	0.010905
15.493320	 0.066031	0.011050
15.506653	 0.066325	0.011175
15.519986	 0.066666	0.011218
15.533319	 0.066817	0.011105
15.546653	 0.066732	0.010883
15.559986	 0.066546	0.010748
15.573319	 0.066353	0.010786
15.586653	 0.066126	0.010899
15.599986	 0.065937	0.010962
15.613319	 0.066057	0.010923
15.626653	 0.066536	0.010826
15.639986	 0.066968	0.010778
15.653319	 0.067034	0.010866
15.666653	 0.066901	0.011099
15.679986	 0.066872	0.011346
15.693319	 0.066984	0.011431
15.706653	 0.067093	0.011382
15.719986	 0.067091	0.011330
15.733319	 0.066988	0.011265
15.746653	 0.066882	0.011179
15.759986	 0.066811	0.011174
15.773319	 0.066682	0.011267
15.786653	 0.066468	0.011338
15.799986	 0.066388	0.011324
15.813319	 0.066614	0.011269
15.826653	 0.066983	0.011225
15.839986	 0.067237	0.011234
15.853319	 0.067290	0.011305
15.866652	 0.067215	0.011344
15.879986	 0.067146	0.011269
15.893319	 0.067149	0.011141
15.906652	 0.067119	0.011052
15.919986	 0.067004	0.011013
15.933319	 0.066959	0.011016
15.946652	 0.067049	0.011066
15.959986	 0.067171	0.011144
15.973319	 0.067287	0.011204
15.986652	 0.067340	0.011210
15.999986	 0.067194	0.011142
16.013319	 0.066892	0.011026
16.026653	 0.066677	0.010967
16.039988	 0.066663	0.011025
16.053322	 0.066792	0.011071
16.066656	 0.067055	0.010955
16.079990	 0.067403	0.010744
16.093325	 0.067569	0.010645
16.106659	 0.067405	0.010744
16.119993	 0.067154	0.010922
16.133327	 0.067095	0.011036
16.146662	 0.067233	0.011084
16.159996	 0.067362	0.011097
16.173330	 0.067368	0.011084
16.186665	 0.067376	0.011106
16.199999	 0.067558	0.011216
16.213333	 0.067953	0.011393
16.226667	 0.068482	0.011547
16.240002	 0.069074	0.011643
16.253336	 0.069796	0.011837
16.266670	 0.071040	0.012572
16.280005	 0.074334	0.015476
16.293339	 0.082387	0.023813
16.306673	 0.095080	0.038137
16.320007	 0.105184	0.051172
16.333342	 0.103744	0.053446
16.346676	 0.090613	0.044615
16.360010	 0.074112	0.032925
16.373344	 0.060929	0.024708
16.386679	 0.051571	0.020178
16.400013	 0.044117	0.017353
16.413347	 0.037586	0.015237
16.426682	 0.031873	0.013717
16.440016	 0.026955	0.012734
16.453350	 0.022713	0.012050
16.466684	 0.019025	0.011440
16.480019	 0.015801	0.010819
16.493353	 0.013003	0.010184
16.506687	 0.010624	0.009529
16.520021	 0.008649	0.008848
16.533356	 0.007018	0.008192
16.546690	 0.005677	0.007676
16.560024	 0.004624	0.007297
16.573359	 0.003811	0.006891
16.586693	 0.003090	0.006370
16.600027	 0.002311	0.005853
16.613361	 0.001423	0.005463
16.626696	 0.000503	0.005138
16.640030	 -0.000332	0.004712
16.653364	 -0.001038	0.004100
16.666698	 -0.001671	0.003343
16.680033	 -0.002359	0.002558
16.693367	 -0.003162	0.001839
16.706701	 -0.003977	0.001163
16.720036	 -0.004697	0.000432
16.733370	 -0.005380	-0.000358
16.746704	 -0.006137	-0.001120
16.760038	 -0.006950	-0.001838
16.773373	 -0.007730	-0.002553
16.786707	 -0.008451	-0.003259
16.800041	 -0.009167	-0.003957
16.813375	 -0.009952	-0.004710
16.826710	 -0.010807	-0.005554
16.840044	 -0.011625	-0.006420
16.853378	 -0.012298	-0.007170
16.866713	 -0.012837	-0.007732
16.880047	 -0.013384	-0.008237
16.893381	 -0.014028	-0.008862
16.906715	 -0.014717	-0.009569
16.920050	 -0.015412	-0.010232
16.933384	 -0.016129	-0.010873
16.946718	 -0.016792	-0.011547
16.960052	 -0.017326	-0.012189
16.973387	 -0.017745	-0.012703
16.986721	 -0.018060	-0.013107
17.000055	 -0.018314	-0.013556
17.013390	 -0.018597	-0.014104
17.026724	 -0.018930	-0.014584
17.040058	 -0.019255	-0.014854
17.053392	 -0.019547	-0.015018
17.066727	 -0.019776	-0.015248
17.080061	 -0.019810	-0.015548
17.093395	 -0.019607	-0.015785
17.106730	 -0.019346	-0.015838
17.120064	 -0.019186	-0.015679
17.133398	 -0.019112	-0.015394
17.146732	 -0.019054	-0.015101
17.160067	 -0.018943	-0.014863
17.173401	 -0.018695	-0.014720
17.186735	 -0.018299	-0.014651
17.200069	 -0.017856	-0.014529
17.213404	 -0.017505	-0.014278
17.226738	 -0.017236	-0.013990
17.240072	 -0.016859	-0.013815
17.253407	 -0.016322	-0.013761
17.266741	 -0.015828	-0.013648
17.280075	 -0.015551	-0.013325
17.293409	 -0.015452	-0.012873
17.306744	 -0.015355	-0.012457
17.320078	 -0.015143	-0.012112
17.333412	 -0.014852	-0.011800
17.346746	 -0.014546	-0.011553
17.360081	 -0.014195	-0.011396
17.373415	 -0.013817	-0.011236
17.386749	 -0.013576	-0.010992
17.400084	 -0.013548	-0.010753
17.413418	 -0.013574	-0.010650
17.426752	 -0.013542	-0.010630
17.440086	 -0.013476	-0.010540
17.453421	 -0.013355	-0.010380
17.466755	 -0.013205	-0.010272
17.480089	 -0.013147	-0.010226
17.493423	 -0.013167	-0.010161
17.506758	 -0.013128	-0.010030
17.520092	 -0.013038	-0.009831
17.533426	 -0.013033	-0.009653
17.546761	 -0.013106	-0.009611
17.560095	 -0.013104	-0.009669
17.573429	 -0.012996	-0.009717
17.586763	 -0.012971	-0.009734
17.600098	 -0.013168	-0.009712
17.613432	 -0.013446	-0.009635
17.626766	 -0.013585	-0.009551
17.640100	 -0.013533	-0.009492
17.653435	 -0.013348	-0.009444
17.666769	 -0.013111	-0.009440
17.680103	 -0.012901	-0.009501
17.693438	 -0.012748	-0.009575
17.706772	 -0.012649	-0.009622
17.720106	 -0.012637	-0.009644
17.733440	 -0.012700	-0.009664
17.746775	 -0.012733	-0.009713
17.760109	 -0.012754	-0.009801
17.773443	 -0.012889	-0.009881
17.786777	 -0.013090	-0.009922
17.800112	 -0.013194	-0.009930
17.813446	 -0.013169	-0.009920
17.826780	 -0.013079	-0.009906
17.840115	 -0.012993	-0.009870
17.853449	 -0.012959	-0.009791
17.866783	 -0.012971	-0.009712
17.880117	 -0.012967	-0.009681
17.893452	 -0.012931	-0.009712
17.906786	 -0.012906	-0.009815
17.920120	 -0.012902	-0.009924
17.933455	 -0.012855	-0.009901
17.946789	 -0.012714	-0.009708
17.960123	 -0.012542	-0.009457
17.973457	 -0.012435	-0.009285
17.986792	 -0.012447	-0.009228
18.000126	 -0.012592	-0.009234
18.013460	 -0.012764	-0.009270
18.026794	 -0.012758	-0.009312
18.040129	 -0.012509	-0.009331
18.053463	 -0.012173	-0.009352
18.066797	 -0.012004	-0.009414
18.080132	 -0.012196	-0.009473
18.093466	 -0.012641	-0.009480
18.106800	 -0.012953	-0.009493
18.120134	 -0.012970	-0.009580
18.133469	 -0.012931	-0.009721
18.146803	 -0.013036	-0.009842
18.160137	 -0.013190	-0.009913
18.173471	 -0.013262	-0.009964
18.186806	 -0.013269	-0.009996
18.200140	 -0.013225	-0.009989
18.213474	 -0.013114	-0.009987
18.226809	 -0.013038	-0.010046
18.240143	 -0.013143	-0.010118
18.253477	 -0.013373	-0.010135
18.266811	 -0.013530	-0.010129
18.280146	 -0.013549	-0.010151
18.293480	 -0.013492	-0.010171
18.306814	 -0.013431	-0.010179
18.320148	 -0.013447	-0.010221
18.333483	 -0.013558	-0.010326
18.346817	 -0.013695	-0.010456
18.360151	 -0.013809	-0.010492
18.373486	 -0.013838	-0.010319
18.386820	 -0.013703	-0.010004
18.400154	 -0.013489	-0.009798
18.413488	 -0.013371	-0.009845
18.426823	 -0.013323	-0.009971
18.440157	 -0.013206	-0.009970
18.453491	 -0.013084	-0.009930
18.466825	 -0.013127	-0.010021
18.480160	 -0.013337	-0.010187
18.493494	 -0.013584	-0.010288
18.506828	 -0.013750	-0.010327
18.520163	 -0.013768	-0.010338
18.533497	 -0.013633	-0.010261
18.546831	 -0.013450	-0.010125
18.560165	 -0.013408	-0.010119
18.573500	 -0.013557	-0.010308
18.586834	 -0.013689	-0.010513
18.600168	 -0.013650	-0.010559
18.613503	 -0.013584	-0.010456
18.626837	 -0.013651	-0.010317
18.640171	 -0.013801	-0.010241
18.653505	 -0.013935	-0.010259
18.666840	 -0.014013	-0.010340
18.680174	 -0.014019	-0.010440
18.693508	 -0.014001	-0.010497
18.706842	 -0.014009	-0.010454
18.720177	 -0.013997	-0.010367
18.733511	 -0.013908	-0.010338
18.746845	 -0.013775	-0.010356
18.760180	 -0.013632	-0.010377
18.773514	 -0.013456	-0.010407
18.786848	 -0.013265	-0.010395
18.800182	 -0.013212	-0.010280
18.813517	 -0.013389	-0.010131
18.826851	 -0.013604	-0.010050
18.840185	 -0.013631	-0.010072
18.853519	 -0.013538	-0.010177
18.866854	 -0.013427	-0.010305
18.880188	 -0.013293	-0.010392
18.893522	 -0.013245	-0.010416
18.906857	 -0.013333	-0.010403
18.920191	 -0.013364	-0.010414
18.933525	 -0.013244	-0.010429
18.946859	 -0.013128	-0.010384
18.960194	 -0.013146	-0.010339
18.973528	 -0.013237	-0.010377
18.986862	 -0.013272	-0.010423
19.000196	 -0.013250	-0.010353
19.013531	 -0.013268	-0.010179
19.026865	 -0.013304	-0.010005
19.040199	 -0.013246	-0.009899
19.053534	 -0.013155	-0.009903
19.066868	 -0.013176	-0.010011
19.080202	 -0.013262	-0.010121
19.093536	 -0.013323	-0.010163
19.106871	 -0.013377	-0.010193
19.120205	 -0.013416	-0.010288
19.133539	 -0.013410	-0.010417
19.146873	 -0.013354	-0.010482
19.160208	 -0.013297	-0.010457
19.173542	 -0.013354	-0.010408
19.186876	 -0.013506	-0.010381
19.200211	 -0.013572	-0.010381
19.213545	 -0.013536	-0.010419
19.226879	 -0.013550	-0.010463
19.240213	 -0.013615	-0.010445
19.253548	 -0.013641	-0.010390
19.266882	 -0.013646	-0.010412
19.280216	 -0.013681	-0.010527
19.293550	 -0.013757	-0.010671
19.306885	 -0.013860	-0.010823
19.320219	 -0.013932	-0.010909
19.333553	 -0.013943	-0.010830
19.346888	 -0.013930	-0.010638
19.360222	 -0.013899	-0.010506
19.373556	 -0.013824	-0.010520
19.386890	 -0.013753	-0.010613
19.400225	 -0.013778	-0.010651
19.413559	 -0.013872	-0.010597
19.426893	 -0.013911	-0.010559
19.440228	 -0.013891	-0.010622
19.453562	 -0.013976	-0.010700
19.466896	 -0.014184	-0.010698
19.480230	 -0.014322	-0.010658
19.493565	 -0.014315	-0.010688
19.506899	 -0.014302	-0.010816
19.520233	 -0.014355	-0.010948
19.533567	 -0.014368	-0.010955
19.546902	 -0.014281	-0.010873
19.560236	 -0.014179	-0.010847
19.573570	 -0.014135	-0.010881
19.586905	 -0.014170	-0.010914
19.600239	 -0.014291	-0.010978
19.613573	 -0.014427	-0.011054
19.626907	 -0.014461	-0.011027
19.640242	 -0.014371	-0.010907
19.653576	 -0.014290	-0.010898
19.666910	 -0.014369	-0.011103
19.680244	 -0.014553	-0.011333
19.693579	 -0.014652	-0.011372
19.706913	 -0.014614	-0.011235
19.720247	 -0.014531	-0.011069
19.733582	 -0.014416	-0.010957
19.746916	 -0.014216	-0.010904
19.760250	 -0.013978	-0.010880
19.773584	 -0.013859	-0.010847
19.786919	 -0.013918	-0.010838
19.800253	 -0.014047	-0.010919
19.813587	 -0.014122	-0.011030
19.826921	 -0.014126	-0.011042
19.840256	 -0.014119	-0.010969
19.853590	 -0.014127	-0.010988
19.866924	 -0.014095	-0.011159
19.880259	 -0.014034	-0.011277
19.893593	 -0.014049	-0.011181
19.906927	 -0.014177	-0.010981
19.920261	 -0.014321	-0.010872
19.933596	 -0.014372	-0.010894
19.946930	 -0.014343	-0.010948
19.960264	 -0.014306	-0.010963
19.973598	 -0.014277	-0.010943
19.986933	 -0.014273	-0.010905

*------------------------ End of raw data
Results for Channel	1	=	242.00	nm
Title:	Report Title
Run File:	C:\HPLC\PET 2025\2025.01.13\bm26_40c_np.run
--------------
Injection Info
--------------
Method:	C:\METODOS EQUIPO 2 2023-2024\20241201 PET_Calibrado TPA MHET BHET DIMER.mth
Sample:	BM26_40C_np
Injection Date:	Mon Jan 13 12:29:35 2025
Manual injection
Operator:	Paloma
Instrument:	3
Notes:	
---------
Misc Info
---------
Workstation:	HPLC
Bus Address:	44
Run Time:	0.000	to	20.000	min.
-----------
Recalc Info
-----------
Recalc Method:	C:\METODOS EQUIPO 2 2023-2024\20241201 PET_Calibrado TPA MHET BHET DIMER.mth
Recalc Date:	Mon Jan 13 12:49:40 2025
Operator:	Paloma
Instrument:	3
Notes:	
Sample Rate:	5.000 Hz.
Measurement Type:	1 = Area
Calculation Type:	4 = ExtStd
Normalize Results:	No
------------------------
Peak Info for Channel 1
------------------------
3 Peaks (tR	Timeoffset	RRT	Sepcode	Width	Counts	Result	Name)
7.056	-0.003	0.0000	BB	6.42	899974	16.373537	MHET (uM)
7.354	0.001	0.0000	BB	12.04	418532	4.963543	BHET (uM)
9.016	-0.094	0.0000	BB	7.00	2135233	38.271381	DIMER (uM)

Results for Channel	2	=	260.00	nm
Title:	Report Title
Run File:	C:\HPLC\PET 2025\2025.01.13\bm26_40c_np.run
--------------
Injection Info
--------------
Method:	C:\METODOS EQUIPO 2 2023-2024\20241201 PET_Calibrado TPA MHET BHET DIMER.mth
Sample:	BM26_40C_np
Injection Date:	Mon Jan 13 12:29:35 2025
Manual injection
Operator:	Paloma
Instrument:	3
Notes:	
---------
Misc Info
---------
Workstation:	HPLC
Bus Address:	44
Run Time:	0.000	to	20.000	min.
-----------
Recalc Info
-----------
Recalc Method:	C:\METODOS EQUIPO 2 2023-2024\20241201 PET_Calibrado TPA MHET BHET DIMER.mth
Recalc Date:	Mon Jan 13 12:49:40 2025
Operator:	Paloma
Instrument:	3
Notes:	
Sample Rate:	5.000 Hz.
Measurement Type:	1 = Area
Calculation Type:	4 = ExtStd
Normalize Results:	No
------------------------
Peak Info for Channel 2
------------------------
3 Peaks (tR	Timeoffset	RRT	Sepcode	Width	Counts	Result	Name)
1.453	0.000	0.0000	BP	4.52	4417124	0.000000	
1.665	0.000	0.0000	PP	0.00	454871	0.000000	
1.932	0.000	0.0000	PB	0.00	1637592	0.000000	
