# Supplementary material for: Engineering Escherichia coli for polyethylene terephthalate powder biodegradation via recoding of an outer membrane protein
Source: iScience. 2026 Jan 2;29(2):114621. doi: 10.1016/j.isci.2025.114621 (PMC12860643; doi:10.1016/j.isci.2025.114621)
Supplement: Data S2. Raw HPLC and UHPLC-MS data — (A) Unprocessed HPLC data files supporting Figures 4, S3, S5, Tables 1 and S4. Files are provided in.txt format corresponding to the data extracted with Varian ProStar software (Varian Inc., Palo Alto, California, USA). Each file contains absorbance values (in arbitrary units) recorded over time under the analytical conditions described in STAR Methods. (B) Raw UHPLC-MS files supporting Figure S4. The chromatograms and mass spectrometry data can be analyzed with the software MassLynx V4.1 (Waters) to obtain the mass spectra of the oligomers TET and TETE. Analytical conditions described in STAR Methods. (A and B) The unprocessed HPLC and UHPLC-MS files have been deposited at Zenodo under the identifier https://zenodo.org/records/17578239. [file mmc5.zip › Data S2/A. HPLC/Figure S3/OmpAm nPET 40_2.TXT]

File	C:\HPLC\PET 2025\2025.01.13\bm26_40c_np002.run	Filetype	63
WTOASCII Parameters:	C:\star\WTOASCII.TXT
 2 channels
   Channel	 1	242.00	nm	in AU
   Channel	 2	260.00	nm	in AU
Base rate 5.0000 Hz	Bunch 2	Effective rate 5.00000 Hz.	T = 0.003333 min.
6000 points	from	0.000	to	20.000	minutes
Sampling every 4 point(s)
Printing points from	0.000	to	20.000 min, point 0 to 5999
Channels	1	to	2
0.000000	 0.000000	0.000000
0.013333	 0.000014	-0.000197
0.026667	 -0.000060	-0.000604
0.040000	 -0.000305	-0.000907
0.053333	 -0.000508	-0.000927
0.066667	 -0.000498	-0.000795
0.080000	 -0.000337	-0.000698
0.093333	 -0.000152	-0.000638
0.106667	 0.000055	-0.000553
0.120000	 0.000314	-0.000487
0.133333	 0.000480	-0.000500
0.146667	 0.000423	-0.000573
0.160000	 0.000284	-0.000683
0.173333	 0.000171	-0.000833
0.186667	 -0.000037	-0.000973
0.200000	 -0.000341	-0.001049
0.213333	 -0.000553	-0.001032
0.226667	 -0.000612	-0.000921
0.240000	 -0.000540	-0.000797
0.253333	 -0.000353	-0.000773
0.266667	 -0.000133	-0.000858
0.280000	 0.000035	-0.000940
0.293333	 0.000113	-0.000910
0.306667	 0.000070	-0.000757
0.320000	 -0.000054	-0.000568
0.333333	 -0.000093	-0.000469
0.346667	 0.000063	-0.000539
0.360000	 0.000291	-0.000680
0.373333	 0.000379	-0.000692
0.386667	 0.000307	-0.000567
0.400000	 0.000214	-0.000489
0.413333	 0.000145	-0.000538
0.426667	 0.000099	-0.000620
0.440000	 0.000140	-0.000664
0.453333	 0.000229	-0.000675
0.466666	 0.000240	-0.000633
0.480000	 0.000169	-0.000547
0.493333	 0.000055	-0.000519
0.506666	 -0.000109	-0.000578
0.520000	 -0.000277	-0.000615
0.533333	 -0.000340	-0.000552
0.546666	 -0.000265	-0.000431
0.560000	 -0.000133	-0.000335
0.573333	 -0.000067	-0.000271
0.586666	 -0.000113	-0.000216
0.600000	 -0.000216	-0.000225
0.613333	 -0.000310	-0.000362
0.626666	 -0.000397	-0.000545
0.640000	 -0.000474	-0.000663
0.653333	 -0.000513	-0.000740
0.666666	 -0.000486	-0.000796
0.680000	 -0.000414	-0.000746
0.693333	 -0.000393	-0.000579
0.706666	 -0.000449	-0.000476
0.720000	 -0.000451	-0.000582
0.733333	 -0.000339	-0.000763
0.746666	 -0.000261	-0.000824
0.760000	 -0.000330	-0.000840
0.773333	 -0.000465	-0.000948
0.786666	 -0.000508	-0.001026
0.800000	 -0.000415	-0.000901
0.813333	 -0.000304	-0.000697
0.826666	 -0.000287	-0.000679
0.839999	 -0.000371	-0.000852
0.853333	 -0.000513	-0.000997
0.866666	 -0.000628	-0.000997
0.879999	 -0.000591	-0.000918
0.893333	 -0.000440	-0.000882
0.906666	 -0.000391	-0.000926
0.919999	 -0.000504	-0.000993
0.933333	 -0.000627	-0.001009
0.946666	 -0.000633	-0.000972
0.959999	 -0.000498	-0.000957
0.973333	 -0.000340	-0.000978
0.986666	 -0.000342	-0.000958
0.999999	 -0.000507	-0.000897
1.013333	 -0.000687	-0.000896
1.026666	 -0.000797	-0.001011
1.039999	 -0.000838	-0.001204
1.053333	 -0.000813	-0.001358
1.066666	 -0.000784	-0.001398
1.079999	 -0.000795	-0.001391
1.093333	 -0.000779	-0.001387
1.106666	 -0.000667	-0.001327
1.119999	 -0.000487	-0.001198
1.133333	 -0.000319	-0.001089
1.146666	 -0.000293	-0.001054
1.159999	 -0.000458	-0.001065
1.173333	 -0.000679	-0.001106
1.186666	 -0.000805	-0.001185
1.199999	 -0.000850	-0.001293
1.213333	 -0.000868	-0.001389
1.226666	 -0.000790	-0.001426
1.239999	 -0.000583	-0.001396
1.253332	 -0.000410	-0.001329
1.266666	 -0.000394	-0.001273
1.279999	 -0.000443	-0.001255
1.293332	 -0.000420	-0.001267
1.306666	 -0.000313	-0.001255
1.319999	 -0.000213	-0.001180
1.333332	 -0.000233	-0.001084
1.346666	 -0.000409	-0.000997
1.359999	 -0.000647	-0.000924
1.373332	 -0.000823	-0.000935
1.386666	 -0.000867	-0.001091
1.399999	 -0.000595	-0.001203
1.413332	 0.002835	0.000209
1.426666	 0.020537	0.007400
1.439999	 0.068556	0.024254
1.453332	 0.147152	0.046605
1.466666	 0.230265	0.063236
1.479999	 0.288133	0.067449
1.493332	 0.312000	0.061324
1.506666	 0.310745	0.049167
1.519999	 0.295582	0.033250
1.533332	 0.273979	0.015170
1.546666	 0.250971	-0.002464
1.559999	 0.230271	-0.016442
1.573332	 0.213846	-0.024634
1.586666	 0.201473	-0.027271
1.599999	 0.191594	-0.026463
1.613332	 0.182722	-0.024428
1.626665	 0.173915	-0.022330
1.639999	 0.164643	-0.020457
1.653332	 0.154958	-0.018759
1.666665	 0.145338	-0.017182
1.679999	 0.135833	-0.015931
1.693332	 0.125946	-0.015424
1.706665	 0.115616	-0.015894
1.719999	 0.105443	-0.017092
1.733332	 0.095920	-0.018503
1.746665	 0.087102	-0.019806
1.759999	 0.078880	-0.020905
1.773332	 0.071246	-0.021641
1.786665	 0.064291	-0.021764
1.799999	 0.058049	-0.021151
1.813332	 0.052403	-0.019882
1.826665	 0.047136	-0.018080
1.839999	 0.042111	-0.015799
1.853332	 0.037394	-0.013074
1.866665	 0.033244	-0.009987
1.879999	 0.029909	-0.006705
1.893332	 0.027303	-0.003486
1.906665	 0.025041	-0.000617
1.919999	 0.022796	0.001647
1.933332	 0.020424	0.003098
1.946665	 0.017909	0.003732
1.959998	 0.015407	0.003813
1.973332	 0.013149	0.003614
1.986665	 0.011168	0.003220
1.999998	 0.009350	0.002641
2.013332	 0.007669	0.001914
2.026665	 0.006160	0.001136
2.039999	 0.004847	0.000471
2.053332	 0.003787	-0.000007
2.066665	 0.003029	-0.000397
2.079998	 0.002546	-0.000740
2.093332	 0.002241	-0.000937
2.106665	 0.001991	-0.000984
2.119998	 0.001682	-0.001045
2.133332	 0.001270	-0.001230
2.146665	 0.000826	-0.001456
2.159998	 0.000511	-0.001554
2.173332	 0.000488	-0.001517
2.186665	 0.000661	-0.001485
2.199998	 0.000688	-0.001538
2.213332	 0.000472	-0.001675
2.226665	 0.000219	-0.001832
2.239998	 0.000033	-0.001887
2.253332	 -0.000085	-0.001861
2.266665	 -0.000126	-0.001926
2.279998	 -0.000153	-0.002054
2.293332	 -0.000186	-0.002010
2.306665	 -0.000203	-0.001741
2.319998	 -0.000275	-0.001447
2.333332	 -0.000452	-0.001337
2.346665	 -0.000664	-0.001453
2.359998	 -0.000784	-0.001653
2.373332	 -0.000754	-0.001790
2.386665	 -0.000698	-0.001854
2.399998	 -0.000715	-0.001886
2.413332	 -0.000733	-0.001914
2.426665	 -0.000780	-0.001965
2.439998	 -0.000938	-0.002012
2.453331	 -0.001106	-0.001977
2.466665	 -0.001206	-0.001865
2.479998	 -0.001293	-0.001799
2.493331	 -0.001302	-0.001840
2.506665	 -0.001146	-0.001923
2.519998	 -0.001000	-0.001991
2.533331	 -0.001068	-0.002068
2.546665	 -0.001307	-0.002164
2.559998	 -0.001535	-0.002181
2.573331	 -0.001598	-0.002069
2.586665	 -0.001466	-0.001971
2.599998	 -0.001254	-0.002014
2.613331	 -0.001109	-0.002103
2.626665	 -0.001131	-0.002102
2.639998	 -0.001336	-0.002057
2.653331	 -0.001580	-0.002076
2.666665	 -0.001633	-0.002115
2.679998	 -0.001450	-0.002063
2.693331	 -0.001248	-0.001950
2.706665	 -0.001190	-0.001895
2.719998	 -0.001193	-0.001936
2.733331	 -0.001198	-0.002061
2.746665	 -0.001238	-0.002223
2.759998	 -0.001247	-0.002294
2.773331	 -0.001162	-0.002201
2.786664	 -0.001106	-0.002065
2.799998	 -0.001250	-0.001998
2.813331	 -0.001596	-0.001925
2.826664	 -0.001979	-0.001830
2.839998	 -0.002196	-0.001814
2.853331	 -0.002114	-0.001819
2.866664	 -0.001831	-0.001714
2.879998	 -0.001636	-0.001557
2.893331	 -0.001641	-0.001502
2.906664	 -0.001683	-0.001621
2.919998	 -0.001669	-0.001846
2.933331	 -0.001673	-0.001989
2.946664	 -0.001742	-0.001951
2.959998	 -0.001829	-0.001879
2.973331	 -0.001875	-0.001952
2.986664	 -0.001874	-0.002111
2.999998	 -0.001819	-0.002203
3.013331	 -0.001693	-0.002194
3.026664	 -0.001543	-0.002121
3.039998	 -0.001437	-0.002037
3.053331	 -0.001370	-0.001989
3.066664	 -0.001347	-0.001989
3.079998	 -0.001422	-0.002038
3.093331	 -0.001556	-0.002142
3.106664	 -0.001645	-0.002256
3.119998	 -0.001676	-0.002301
3.133331	 -0.001684	-0.002249
3.146664	 -0.001669	-0.002188
3.159997	 -0.001615	-0.002181
3.173331	 -0.001526	-0.002130
3.186664	 -0.001426	-0.001936
3.199997	 -0.001375	-0.001705
3.213331	 -0.001466	-0.001622
3.226664	 -0.001693	-0.001734
3.239997	 -0.001922	-0.001913
3.253331	 -0.002062	-0.002005
3.266664	 -0.002123	-0.002013
3.279997	 -0.002132	-0.002035
3.293331	 -0.002133	-0.002059
3.306664	 -0.002162	-0.002001
3.319997	 -0.002199	-0.001870
3.333331	 -0.002173	-0.001748
3.346664	 -0.002038	-0.001694
3.359997	 -0.001834	-0.001723
3.373331	 -0.001684	-0.001795
3.386664	 -0.001659	-0.001893
3.399997	 -0.001723	-0.002037
3.413331	 -0.001819	-0.002150
3.426664	 -0.001888	-0.002116
3.439997	 -0.001835	-0.001996
3.453331	 -0.001653	-0.001951
3.466664	 -0.001497	-0.002023
3.479997	 -0.001495	-0.002130
3.493330	 -0.001646	-0.002219
3.506664	 -0.001918	-0.002302
3.519997	 -0.002283	-0.002368
3.533330	 -0.002609	-0.002381
3.546664	 -0.002669	-0.002366
3.559997	 -0.002419	-0.002375
3.573330	 -0.002141	-0.002440
3.586664	 -0.002109	-0.002530
3.599997	 -0.002230	-0.002604
3.613330	 -0.002256	-0.002712
3.626664	 -0.002153	-0.002845
3.639997	 -0.002046	-0.002844
3.653330	 -0.002005	-0.002663
3.666664	 -0.002052	-0.002467
3.679997	 -0.002153	-0.002418
3.693330	 -0.002232	-0.002542
3.706664	 -0.002246	-0.002733
3.719997	 -0.002207	-0.002823
3.733330	 -0.002172	-0.002767
3.746664	 -0.002201	-0.002718
3.759997	 -0.002290	-0.002790
3.773330	 -0.002427	-0.002902
3.786664	 -0.002612	-0.002906
3.799997	 -0.002771	-0.002777
3.813330	 -0.002821	-0.002618
3.826663	 -0.002775	-0.002542
3.839997	 -0.002692	-0.002554
3.853330	 -0.002612	-0.002554
3.866663	 -0.002529	-0.002503
3.879997	 -0.002453	-0.002522
3.893330	 -0.002426	-0.002675
3.906663	 -0.002396	-0.002825
3.919997	 -0.002311	-0.002855
3.933330	 -0.002258	-0.002851
3.946663	 -0.002355	-0.002871
3.959997	 -0.002588	-0.002829
3.973330	 -0.002775	-0.002758
3.986663	 -0.002782	-0.002789
3.999997	 -0.002718	-0.002909
4.013330	 -0.002753	-0.003032
4.026663	 -0.002909	-0.003111
4.039997	 -0.003074	-0.003090
4.053330	 -0.003134	-0.003018
4.066663	 -0.003067	-0.003027
4.079997	 -0.002903	-0.003067
4.093330	 -0.002694	-0.002987
4.106663	 -0.002557	-0.002843
4.119997	 -0.002573	-0.002825
4.133330	 -0.002680	-0.002957
4.146663	 -0.002775	-0.003088
4.159997	 -0.002828	-0.003157
4.173330	 -0.002883	-0.003239
4.186663	 -0.002992	-0.003321
4.199996	 -0.003066	-0.003310
4.213330	 -0.002996	-0.003232
4.226663	 -0.002920	-0.003159
4.239996	 -0.003056	-0.003084
4.253330	 -0.003301	-0.003028
4.266663	 -0.003400	-0.003056
4.279996	 -0.003344	-0.003157
4.293330	 -0.003273	-0.003231
4.306663	 -0.003213	-0.003197
4.319996	 -0.003134	-0.003094
4.333330	 -0.003023	-0.003069
4.346663	 -0.002866	-0.003199
4.359996	 -0.002695	-0.003366
4.373330	 -0.002618	-0.003433
4.386663	 -0.002713	-0.003396
4.399996	 -0.002900	-0.003322
4.413330	 -0.003012	-0.003242
4.426663	 -0.002999	-0.003135
4.439996	 -0.002898	-0.003032
4.453330	 -0.002770	-0.002995
4.466663	 -0.002699	-0.003010
4.479996	 -0.002740	-0.003025
4.493330	 -0.002880	-0.003059
4.506663	 -0.003032	-0.003120
4.519996	 -0.003088	-0.003176
4.533329	 -0.003055	-0.003251
4.546663	 -0.003030	-0.003374
4.559996	 -0.003064	-0.003470
4.573329	 -0.003150	-0.003484
4.586663	 -0.003231	-0.003448
4.599996	 -0.003283	-0.003371
4.613329	 -0.003390	-0.003291
4.626663	 -0.003573	-0.003310
4.639996	 -0.003617	-0.003393
4.653329	 -0.003357	-0.003371
4.666663	 -0.003026	-0.003220
4.679996	 -0.002961	-0.003044
4.693329	 -0.003134	-0.002908
4.706663	 -0.003305	-0.002856
4.719996	 -0.003374	-0.002869
4.733329	 -0.003325	-0.002868
4.746663	 -0.003188	-0.002873
4.759996	 -0.003091	-0.002971
4.773329	 -0.003074	-0.003145
4.786663	 -0.003006	-0.003291
4.799996	 -0.002876	-0.003347
4.813329	 -0.002891	-0.003328
4.826663	 -0.003138	-0.003280
4.839996	 -0.003396	-0.003206
4.853329	 -0.003457	-0.003071
4.866663	 -0.003397	-0.002935
4.879996	 -0.003386	-0.002945
4.893329	 -0.003462	-0.003116
4.906662	 -0.003555	-0.003308
4.919996	 -0.003636	-0.003442
4.933329	 -0.003699	-0.003560
4.946662	 -0.003621	-0.003660
4.959996	 -0.003321	-0.003642
4.973329	 -0.002961	-0.003470
4.986662	 -0.002853	-0.003273
4.999996	 -0.003090	-0.003208
5.013329	 -0.003405	-0.003273
5.026662	 -0.003489	-0.003361
5.039996	 -0.003313	-0.003404
5.053329	 -0.003103	-0.003380
5.066662	 -0.003094	-0.003287
5.079996	 -0.003284	-0.003192
5.093329	 -0.003442	-0.003226
5.106662	 -0.003427	-0.003410
5.119996	 -0.003360	-0.003567
5.133329	 -0.003407	-0.003542
5.146662	 -0.003547	-0.003419
5.159996	 -0.003583	-0.003368
5.173329	 -0.003373	-0.003363
5.186662	 -0.003032	-0.003284
5.199996	 -0.002841	-0.003192
5.213329	 -0.002936	-0.003191
5.226662	 -0.003175	-0.003227
5.239995	 -0.003360	-0.003257
5.253329	 -0.003432	-0.003342
5.266662	 -0.003432	-0.003480
5.279995	 -0.003425	-0.003571
5.293329	 -0.003460	-0.003555
5.306662	 -0.003557	-0.003459
5.319995	 -0.003677	-0.003353
5.333329	 -0.003746	-0.003289
5.346662	 -0.003691	-0.003281
5.359995	 -0.003504	-0.003309
5.373329	 -0.003294	-0.003333
5.386662	 -0.003196	-0.003307
5.399995	 -0.003210	-0.003237
5.413329	 -0.003245	-0.003209
5.426662	 -0.003282	-0.003313
5.439995	 -0.003350	-0.003489
5.453329	 -0.003421	-0.003554
5.466662	 -0.003503	-0.003498
5.479995	 -0.003592	-0.003475
5.493329	 -0.003617	-0.003487
5.506662	 -0.003620	-0.003486
5.519995	 -0.003711	-0.003536
5.533329	 -0.003803	-0.003661
5.546662	 -0.003721	-0.003782
5.559995	 -0.003459	-0.003844
5.573328	 -0.003194	-0.003821
5.586662	 -0.003120	-0.003706
5.599995	 -0.003298	-0.003572
5.613328	 -0.003617	-0.003488
5.626662	 -0.003823	-0.003454
5.639995	 -0.003699	-0.003444
5.653328	 -0.003287	-0.003438
5.666662	 -0.002823	-0.003408
5.679995	 -0.002528	-0.003354
5.693328	 -0.002427	-0.003307
5.706662	 -0.002339	-0.003266
5.719995	 -0.002136	-0.003182
5.733328	 -0.001858	-0.003027
5.746662	 -0.001536	-0.002844
5.759995	 -0.001177	-0.002665
5.773328	 -0.000825	-0.002498
5.786662	 -0.000489	-0.002387
5.799995	 -0.000123	-0.002295
5.813328	 0.000246	-0.002093
5.826662	 0.000542	-0.001781
5.839995	 0.000794	-0.001532
5.853328	 0.001078	-0.001404
5.866662	 0.001400	-0.001252
5.879995	 0.001730	-0.000973
5.893328	 0.002038	-0.000671
5.906662	 0.002315	-0.000472
5.919995	 0.002605	-0.000291
5.933328	 0.002918	0.000049
5.946661	 0.003202	0.000522
5.959995	 0.003521	0.000925
5.973328	 0.004056	0.001184
5.986661	 0.004752	0.001393
5.999995	 0.005344	0.001600
6.013328	 0.005858	0.001814
6.026661	 0.006513	0.002125
6.039995	 0.007209	0.002567
6.053328	 0.007716	0.002953
6.066661	 0.008139	0.003142
6.079995	 0.008683	0.003279
6.093328	 0.009269	0.003575
6.106661	 0.009718	0.003980
6.119995	 0.010001	0.004323
6.133328	 0.010169	0.004603
6.146661	 0.010285	0.004857
6.159995	 0.010428	0.004991
6.173328	 0.010623	0.004988
6.186661	 0.010774	0.004995
6.199995	 0.010782	0.005093
6.213328	 0.010659	0.005208
6.226661	 0.010492	0.005237
6.239995	 0.010373	0.005141
6.253328	 0.010349	0.004975
6.266661	 0.010434	0.004836
6.279994	 0.010558	0.004817
6.293328	 0.010546	0.004977
6.306661	 0.010353	0.005247
6.319994	 0.010209	0.005420
6.333328	 0.010332	0.005379
6.346661	 0.010641	0.005250
6.359994	 0.010893	0.005230
6.373328	 0.010969	0.005402
6.386661	 0.010918	0.005714
6.399994	 0.010892	0.006019
6.413328	 0.011000	0.006206
6.426661	 0.011155	0.006272
6.439994	 0.011317	0.006301
6.453328	 0.011619	0.006419
6.466661	 0.012001	0.006633
6.479994	 0.012258	0.006781
6.493328	 0.012416	0.006796
6.506661	 0.012578	0.006841
6.519994	 0.012748	0.007024
6.533328	 0.012898	0.007223
6.546661	 0.012925	0.007271
6.559994	 0.012794	0.007158
6.573328	 0.012693	0.007064
6.586661	 0.012818	0.007156
6.599994	 0.013177	0.007347
6.613328	 0.013574	0.007433
6.626661	 0.013774	0.007390
6.639994	 0.013787	0.007319
6.653327	 0.013838	0.007269
6.666661	 0.014056	0.007291
6.679994	 0.014350	0.007477
6.693327	 0.014574	0.007788
6.706661	 0.014692	0.008056
6.719994	 0.014787	0.008189
6.733327	 0.014949	0.008278
6.746661	 0.015169	0.008413
6.759994	 0.015366	0.008525
6.773327	 0.015478	0.008530
6.786661	 0.015590	0.008522
6.799994	 0.015880	0.008637
6.813327	 0.016306	0.008839
6.826661	 0.016587	0.009005
6.839994	 0.016623	0.009081
6.853327	 0.016598	0.009101
6.866661	 0.016623	0.009124
6.879994	 0.016632	0.009164
6.893327	 0.016686	0.009194
6.906661	 0.016944	0.009191
6.919994	 0.017396	0.009183
6.933327	 0.017867	0.009252
6.946661	 0.018161	0.009436
6.959994	 0.018214	0.009655
6.973327	 0.018151	0.009808
6.986660	 0.018147	0.009909
6.999994	 0.018415	0.010053
7.013327	 0.019504	0.010463
7.026660	 0.022382	0.011576
7.039994	 0.027457	0.013634
7.053327	 0.033275	0.016093
7.066660	 0.037028	0.017836
7.079994	 0.037018	0.018089
7.093327	 0.034066	0.016961
7.106660	 0.030186	0.015202
7.119994	 0.026760	0.013569
7.133327	 0.024258	0.012389
7.146660	 0.022707	0.011635
7.159994	 0.021915	0.011217
7.173327	 0.021559	0.011050
7.186660	 0.021388	0.011038
7.199994	 0.021314	0.011103
7.213327	 0.021282	0.011171
7.226660	 0.021237	0.011207
7.239994	 0.021215	0.011269
7.253327	 0.021307	0.011417
7.266660	 0.021505	0.011584
7.279994	 0.021728	0.011685
7.293327	 0.021981	0.011784
7.306660	 0.022536	0.012059
7.319993	 0.023986	0.012716
7.333327	 0.026676	0.013905
7.346660	 0.029787	0.015330
7.359993	 0.031643	0.016226
7.373327	 0.031379	0.016126
7.386660	 0.029709	0.015341
7.399993	 0.027833	0.014464
7.413327	 0.026360	0.013775
7.426660	 0.025383	0.013256
7.439993	 0.024824	0.012852
7.453327	 0.024535	0.012577
7.466660	 0.024397	0.012470
7.479993	 0.024385	0.012505
7.493327	 0.024487	0.012555
7.506660	 0.024630	0.012561
7.519993	 0.024751	0.012593
7.533327	 0.024906	0.012709
7.546660	 0.025172	0.012880
7.559993	 0.025453	0.012976
7.573327	 0.025526	0.012906
7.586660	 0.025376	0.012782
7.599993	 0.025259	0.012765
7.613327	 0.025326	0.012835
7.626660	 0.025515	0.012893
7.639993	 0.025749	0.012943
7.653327	 0.025928	0.013027
7.666660	 0.025964	0.013140
7.679993	 0.026007	0.013299
7.693326	 0.026303	0.013531
7.706660	 0.026770	0.013752
7.719993	 0.027066	0.013852
7.733326	 0.027089	0.013812
7.746660	 0.027026	0.013709
7.759993	 0.026994	0.013649
7.773326	 0.026994	0.013677
7.786660	 0.027118	0.013758
7.799993	 0.027466	0.013897
7.813326	 0.027929	0.014106
7.826660	 0.028287	0.014306
7.839993	 0.028494	0.014444
7.853326	 0.028663	0.014609
7.866660	 0.028851	0.014824
7.879993	 0.028996	0.014948
7.893326	 0.029021	0.014910
7.906660	 0.028950	0.014843
7.919993	 0.028936	0.014878
7.933326	 0.029121	0.014989
7.946660	 0.029472	0.015071
7.959993	 0.029826	0.015073
7.973326	 0.030142	0.015089
7.986660	 0.030618	0.015277
7.999993	 0.031383	0.015598
8.013327	 0.032240	0.015830
8.026660	 0.032911	0.015908
8.039993	 0.033272	0.015964
8.053327	 0.033380	0.016091
8.066660	 0.033410	0.016263
8.079993	 0.033415	0.016357
8.093327	 0.033278	0.016269
8.106660	 0.032983	0.016109
8.119993	 0.032587	0.016056
8.133327	 0.032167	0.016049
8.146660	 0.031897	0.015967
8.159993	 0.031852	0.015903
8.173326	 0.031934	0.015964
8.186660	 0.032099	0.016063
8.199993	 0.032326	0.016092
8.213326	 0.032557	0.016080
8.226660	 0.032769	0.016092
8.239993	 0.032958	0.016205
8.253326	 0.033133	0.016443
8.266660	 0.033338	0.016643
8.279993	 0.033591	0.016661
8.293326	 0.033855	0.016591
8.306660	 0.034042	0.016520
8.319993	 0.034090	0.016411
8.333326	 0.034080	0.016315
8.346660	 0.034143	0.016304
8.359993	 0.034238	0.016316
8.373326	 0.034250	0.016327
8.386660	 0.034226	0.016417
8.399993	 0.034331	0.016580
8.413326	 0.034591	0.016740
8.426660	 0.034839	0.016859
8.439993	 0.034970	0.016927
8.453326	 0.035057	0.016915
8.466660	 0.035152	0.016814
8.479993	 0.035224	0.016680
8.493326	 0.035298	0.016605
8.506660	 0.035452	0.016643
8.519993	 0.035656	0.016769
8.533326	 0.035799	0.016885
8.546659	 0.035857	0.016912
8.559993	 0.035943	0.016891
8.573326	 0.036174	0.016936
8.586659	 0.036493	0.017077
8.599993	 0.036723	0.017245
8.613326	 0.036834	0.017373
8.626659	 0.036941	0.017436
8.639993	 0.037098	0.017443
8.653326	 0.037287	0.017411
8.666659	 0.037492	0.017325
8.679993	 0.037717	0.017207
8.693326	 0.037912	0.017168
8.706659	 0.037947	0.017309
8.719993	 0.037909	0.017620
8.733326	 0.038105	0.017972
8.746659	 0.038568	0.018219
8.759993	 0.038998	0.018420
8.773326	 0.039201	0.018709
8.786659	 0.039265	0.018990
8.799993	 0.039348	0.019108
8.813326	 0.039502	0.019127
8.826659	 0.039683	0.019180
8.839993	 0.039793	0.019274
8.853326	 0.039787	0.019314
8.866659	 0.039772	0.019216
8.879992	 0.039897	0.019065
8.893326	 0.040222	0.019045
8.906659	 0.040666	0.019178
8.919992	 0.041031	0.019350
8.933326	 0.041204	0.019500
8.946659	 0.041336	0.019590
8.959992	 0.041934	0.019734
8.973326	 0.044289	0.020530
8.986659	 0.050231	0.022789
8.999992	 0.059811	0.026469
9.013326	 0.069525	0.030182
9.026659	 0.075113	0.032400
9.039992	 0.075840	0.032859
9.053326	 0.073907	0.032260
9.066659	 0.070744	0.031133
9.079992	 0.066306	0.029593
9.093326	 0.060975	0.027762
9.106659	 0.055937	0.025916
9.119992	 0.051982	0.024298
9.133326	 0.049102	0.023031
9.146659	 0.047081	0.022160
9.159992	 0.045810	0.021637
9.173326	 0.045119	0.021313
9.186659	 0.044749	0.021072
9.199992	 0.044527	0.020917
9.213326	 0.044359	0.020825
9.226659	 0.044170	0.020711
9.239992	 0.044045	0.020618
9.253325	 0.044166	0.020660
9.266659	 0.044497	0.020821
9.279992	 0.044791	0.020984
9.293325	 0.044872	0.021075
9.306659	 0.044765	0.021121
9.319992	 0.044592	0.021156
9.333325	 0.044530	0.021134
9.346659	 0.044710	0.021064
9.359992	 0.045072	0.021098
9.373325	 0.045505	0.021290
9.386659	 0.045977	0.021530
9.399992	 0.046341	0.021700
9.413325	 0.046359	0.021687
9.426659	 0.046061	0.021493
9.439992	 0.045790	0.021323
9.453325	 0.045827	0.021321
9.466659	 0.046053	0.021421
9.479992	 0.046142	0.021495
9.493325	 0.046094	0.021464
9.506659	 0.046123	0.021332
9.519992	 0.046173	0.021197
9.533325	 0.046123	0.021131
9.546659	 0.046109	0.021148
9.559992	 0.046286	0.021303
9.573325	 0.046606	0.021605
9.586658	 0.046898	0.021886
9.599992	 0.047068	0.022001
9.613325	 0.047203	0.022015
9.626658	 0.047422	0.022033
9.639992	 0.047708	0.022087
9.653325	 0.047994	0.022161
9.666658	 0.048335	0.022239
9.679992	 0.048776	0.022354
9.693325	 0.049203	0.022591
9.706658	 0.049518	0.022952
9.719992	 0.049778	0.023276
9.733325	 0.050062	0.023409
9.746658	 0.050327	0.023345
9.759992	 0.050434	0.023147
9.773325	 0.050307	0.022934
9.786658	 0.050048	0.022842
9.799992	 0.049822	0.022860
9.813325	 0.049701	0.022885
9.826658	 0.049657	0.022899
9.839992	 0.049629	0.022857
9.853325	 0.049583	0.022692
9.866658	 0.049610	0.022531
9.879992	 0.049809	0.022542
9.893325	 0.050079	0.022688
9.906658	 0.050248	0.022828
9.919991	 0.050295	0.022848
9.933325	 0.050313	0.022742
9.946658	 0.050409	0.022645
9.959991	 0.050583	0.022678
9.973325	 0.050706	0.022799
9.986658	 0.050719	0.022894
9.999991	 0.050699	0.022941
10.013325	 0.050752	0.023006
10.026658	 0.050952	0.023074
10.039991	 0.051375	0.023042
10.053325	 0.052064	0.022997
10.066658	 0.052892	0.023216
10.079991	 0.053604	0.023715
10.093325	 0.054098	0.024161
10.106658	 0.054405	0.024326
10.119991	 0.054503	0.024286
10.133325	 0.054440	0.024212
10.146658	 0.054376	0.024156
10.159991	 0.054401	0.024063
10.173325	 0.054484	0.023975
10.186658	 0.054577	0.024011
10.199991	 0.054623	0.024128
10.213325	 0.054621	0.024267
10.226658	 0.054738	0.024566
10.239991	 0.055242	0.025076
10.253325	 0.056143	0.025549
10.266658	 0.056911	0.025748
10.279991	 0.056935	0.025665
10.293324	 0.056263	0.025400
10.306658	 0.055427	0.025002
10.319991	 0.054754	0.024556
10.333324	 0.054279	0.024217
10.346658	 0.054003	0.024006
10.359991	 0.053932	0.023782
10.373324	 0.053985	0.023528
10.386658	 0.054016	0.023403
10.399991	 0.054010	0.023460
10.413324	 0.054119	0.023548
10.426658	 0.054394	0.023541
10.439991	 0.054692	0.023464
10.453324	 0.054878	0.023400
10.466658	 0.054917	0.023436
10.479991	 0.054891	0.023630
10.493324	 0.055034	0.023960
10.506658	 0.055451	0.024329
10.519991	 0.055919	0.024589
10.533324	 0.056338	0.024684
10.546658	 0.057112	0.024875
10.559991	 0.058860	0.025615
10.573324	 0.061740	0.027047
10.586658	 0.064973	0.028718
10.599991	 0.067182	0.029833
10.613324	 0.067449	0.029843
10.626657	 0.065991	0.028886
10.639991	 0.063707	0.027591
10.653324	 0.061439	0.026420
10.666657	 0.059716	0.025462
10.679991	 0.058672	0.024723
10.693324	 0.058089	0.024228
10.706657	 0.057684	0.023960
10.719991	 0.057397	0.023836
10.733324	 0.057327	0.023692
10.746657	 0.057478	0.023498
10.759991	 0.057727	0.023493
10.773324	 0.057973	0.023794
10.786657	 0.058183	0.024179
10.799991	 0.058323	0.024417
10.813324	 0.058323	0.024437
10.826657	 0.058200	0.024268
10.839991	 0.058079	0.024049
10.853324	 0.058068	0.023971
10.866657	 0.058264	0.024125
10.879991	 0.058680	0.024419
10.893324	 0.059042	0.024639
10.906657	 0.059024	0.024588
10.919991	 0.058703	0.024291
10.933324	 0.058448	0.023986
10.946657	 0.058469	0.023816
10.959991	 0.058669	0.023725
10.973324	 0.058786	0.023623
10.986657	 0.058630	0.023505
10.999990	 0.058245	0.023445
11.013324	 0.057867	0.023478
11.026657	 0.057780	0.023500
11.039990	 0.058076	0.023419
11.053324	 0.058470	0.023302
11.066657	 0.058609	0.023217
11.079990	 0.058481	0.023104
11.093324	 0.058292	0.022959
11.106657	 0.058162	0.022893
11.119990	 0.058098	0.022927
11.133324	 0.058093	0.022968
11.146657	 0.058148	0.022988
11.159990	 0.058220	0.023001
11.173324	 0.058285	0.022933
11.186657	 0.058384	0.022759
11.199990	 0.058539	0.022613
11.213324	 0.058691	0.022595
11.226657	 0.058788	0.022668
11.239990	 0.058897	0.022710
11.253324	 0.059016	0.022593
11.266657	 0.059012	0.022365
11.279990	 0.058962	0.022219
11.293324	 0.059077	0.022196
11.306657	 0.059265	0.022204
11.319990	 0.059356	0.022236
11.333323	 0.059440	0.022276
11.346657	 0.059569	0.022235
11.359990	 0.059697	0.022164
11.373323	 0.059902	0.022230
11.386657	 0.060257	0.022543
11.399990	 0.060780	0.023197
11.413323	 0.061556	0.024218
11.426657	 0.062501	0.025326
11.439990	 0.063196	0.026034
11.453323	 0.063307	0.026056
11.466657	 0.062991	0.025479
11.479990	 0.062629	0.024605
11.493323	 0.062318	0.023760
11.506657	 0.061960	0.023143
11.519990	 0.061598	0.022743
11.533323	 0.061333	0.022475
11.546657	 0.061145	0.022309
11.559990	 0.060993	0.022224
11.573323	 0.060916	0.022191
11.586657	 0.060930	0.022200
11.599990	 0.060982	0.022161
11.613323	 0.061042	0.021948
11.626657	 0.061043	0.021626
11.639990	 0.060912	0.021431
11.653323	 0.060793	0.021483
11.666656	 0.060882	0.021624
11.679990	 0.061101	0.021619
11.693323	 0.061301	0.021457
11.706656	 0.061553	0.021283
11.719990	 0.061858	0.021181
11.733323	 0.061998	0.021139
11.746656	 0.061939	0.021095
11.759990	 0.061928	0.021049
11.773323	 0.062116	0.021065
11.786656	 0.062448	0.021111
11.799990	 0.062991	0.021185
11.813323	 0.064231	0.021514
11.826656	 0.066689	0.022320
11.839990	 0.069966	0.023438
11.853323	 0.072671	0.024300
11.866656	 0.073613	0.024443
11.879990	 0.072717	0.023936
11.893323	 0.070753	0.023176
11.906656	 0.068518	0.022414
11.919990	 0.066456	0.021696
11.933323	 0.064864	0.021096
11.946656	 0.063923	0.020707
11.959990	 0.063464	0.020471
11.973323	 0.063150	0.020298
11.986656	 0.062919	0.020203
11.999990	 0.062880	0.020191
12.013323	 0.062988	0.020164
12.026656	 0.063030	0.020033
12.039989	 0.062944	0.019831
12.053323	 0.062920	0.019659
12.066656	 0.063017	0.019584
12.079989	 0.063092	0.019593
12.093323	 0.063159	0.019603
12.106656	 0.063388	0.019580
12.119989	 0.063750	0.019625
12.133323	 0.064048	0.019788
12.146656	 0.064214	0.019906
12.159989	 0.064271	0.019822
12.173323	 0.064238	0.019597
12.186656	 0.064210	0.019394
12.199989	 0.064272	0.019284
12.213323	 0.064424	0.019213
12.226656	 0.064622	0.019135
12.239989	 0.064740	0.019046
12.253323	 0.064699	0.018917
12.266656	 0.064613	0.018740
12.279989	 0.064568	0.018591
12.293323	 0.064518	0.018519
12.306656	 0.064476	0.018480
12.319989	 0.064449	0.018456
12.333323	 0.064362	0.018449
12.346656	 0.064252	0.018383
12.359989	 0.064254	0.018223
12.373322	 0.064403	0.018086
12.386656	 0.064687	0.018106
12.399989	 0.065172	0.018278
12.413322	 0.065872	0.018480
12.426656	 0.066607	0.018601
12.439989	 0.067224	0.018648
12.453322	 0.067795	0.018710
12.466656	 0.068361	0.018801
12.479989	 0.068696	0.018824
12.493322	 0.068543	0.018720
12.506656	 0.068025	0.018558
12.519989	 0.067460	0.018388
12.533322	 0.066957	0.018161
12.546656	 0.066533	0.017882
12.559989	 0.066260	0.017689
12.573322	 0.066092	0.017657
12.586656	 0.065962	0.017656
12.599989	 0.066024	0.017561
12.613322	 0.066316	0.017448
12.626656	 0.066534	0.017403
12.639989	 0.066516	0.017386
12.653322	 0.066480	0.017376
12.666656	 0.066654	0.017435
12.679989	 0.066943	0.017542
12.693322	 0.067056	0.017554
12.706656	 0.066911	0.017399
12.719989	 0.066719	0.017202
12.733322	 0.066662	0.017115
12.746655	 0.066746	0.017133
12.759989	 0.066831	0.017142
12.773322	 0.066821	0.017110
12.786655	 0.066856	0.017109
12.799989	 0.067086	0.017194
12.813322	 0.067354	0.017352
12.826655	 0.067416	0.017516
12.839989	 0.067322	0.017583
12.853322	 0.067306	0.017483
12.866655	 0.067432	0.017298
12.879989	 0.067563	0.017206
12.893322	 0.067572	0.017262
12.906655	 0.067415	0.017338
12.919989	 0.067121	0.017335
12.933322	 0.066868	0.017313
12.946655	 0.066829	0.017324
12.959989	 0.066940	0.017318
12.973322	 0.067054	0.017263
12.986655	 0.067164	0.017185
12.999989	 0.067262	0.017124
13.013322	 0.067252	0.017124
13.026655	 0.067133	0.017191
13.039989	 0.067017	0.017222
13.053322	 0.066997	0.017110
13.066655	 0.067114	0.016920
13.079988	 0.067323	0.016809
13.093322	 0.067431	0.016812
13.106655	 0.067272	0.016862
13.119988	 0.066990	0.016900
13.133322	 0.066909	0.016898
13.146655	 0.067139	0.016870
13.159988	 0.067485	0.016846
13.173322	 0.067702	0.016803
13.186655	 0.067763	0.016703
13.199988	 0.067786	0.016569
13.213322	 0.067819	0.016474
13.226655	 0.067843	0.016429
13.239988	 0.067779	0.016365
13.253322	 0.067552	0.016232
13.266655	 0.067292	0.016096
13.279988	 0.067212	0.016076
13.293322	 0.067293	0.016169
13.306655	 0.067395	0.016280
13.319988	 0.067534	0.016357
13.333322	 0.067727	0.016359
13.346655	 0.067869	0.016255
13.359988	 0.067910	0.016122
13.373322	 0.067880	0.016063
13.386655	 0.067815	0.016079
13.399988	 0.067778	0.016073
13.413321	 0.067751	0.015983
13.426655	 0.067640	0.015851
13.439988	 0.067486	0.015737
13.453321	 0.067418	0.015678
13.466655	 0.067444	0.015695
13.479988	 0.067529	0.015754
13.493321	 0.067691	0.015813
13.506655	 0.067936	0.015891
13.519988	 0.068260	0.016002
13.533321	 0.068561	0.016094
13.546655	 0.068570	0.016154
13.559988	 0.068254	0.016240
13.573321	 0.068022	0.016362
13.586655	 0.068153	0.016473
13.599988	 0.068452	0.016531
13.613321	 0.068669	0.016499
13.626655	 0.068776	0.016433
13.639988	 0.068787	0.016456
13.653321	 0.068673	0.016515
13.666655	 0.068461	0.016447
13.679988	 0.068239	0.016318
13.693321	 0.068099	0.016342
13.706655	 0.068118	0.016501
13.719988	 0.068267	0.016590
13.733321	 0.068439	0.016526
13.746655	 0.068608	0.016393
13.759988	 0.068797	0.016303
13.773321	 0.068972	0.016325
13.786654	 0.069105	0.016430
13.799988	 0.069188	0.016515
13.813321	 0.069146	0.016522
13.826654	 0.068984	0.016474
13.839988	 0.068914	0.016380
13.853321	 0.069047	0.016289
13.866654	 0.069202	0.016323
13.879988	 0.069202	0.016465
13.893321	 0.069122	0.016551
13.906654	 0.069168	0.016551
13.919988	 0.069397	0.016581
13.933321	 0.069553	0.016656
13.946654	 0.069361	0.016645
13.959988	 0.068961	0.016492
13.973321	 0.068674	0.016298
13.986654	 0.068523	0.016150
13.999988	 0.068369	0.016029
14.013321	 0.068254	0.015926
14.026654	 0.068310	0.015920
14.039988	 0.068507	0.016030
14.053321	 0.068681	0.016119
14.066654	 0.068764	0.016073
14.079988	 0.068829	0.015928
14.093321	 0.068960	0.015797
14.106654	 0.069106	0.015728
14.119987	 0.069078	0.015682
14.133321	 0.068812	0.015632
14.146654	 0.068537	0.015571
14.159987	 0.068494	0.015483
14.173321	 0.068644	0.015402
14.186654	 0.068785	0.015399
14.199987	 0.068786	0.015443
14.213321	 0.068613	0.015425
14.226654	 0.068351	0.015307
14.239987	 0.068201	0.015162
14.253321	 0.068242	0.015039
14.266654	 0.068270	0.014930
14.279987	 0.068112	0.014850
14.293321	 0.067860	0.014784
14.306654	 0.067644	0.014673
14.319987	 0.067508	0.014498
14.333321	 0.067522	0.014305
14.346654	 0.067730	0.014209
14.359987	 0.068066	0.014308
14.373321	 0.068399	0.014509
14.386654	 0.068588	0.014621
14.399987	 0.068632	0.014654
14.413321	 0.068732	0.014741
14.426654	 0.068936	0.014817
14.439987	 0.069007	0.014743
14.453321	 0.068882	0.014601
14.466654	 0.068824	0.014574
14.479987	 0.068917	0.014684
14.493320	 0.068938	0.014797
14.506654	 0.068842	0.014790
14.519987	 0.068802	0.014643
14.533320	 0.068811	0.014424
14.546654	 0.068743	0.014261
14.559987	 0.068662	0.014279
14.573320	 0.068678	0.014438
14.586654	 0.068748	0.014590
14.599987	 0.068799	0.014665
14.613320	 0.068825	0.014650
14.626654	 0.068813	0.014565
14.639987	 0.068736	0.014529
14.653320	 0.068660	0.014604
14.666654	 0.068686	0.014655
14.679987	 0.068773	0.014567
14.693320	 0.068821	0.014429
14.706654	 0.068806	0.014361
14.719987	 0.068755	0.014350
14.733320	 0.068726	0.014310
14.746654	 0.068756	0.014184
14.759987	 0.068770	0.014036
14.773320	 0.068678	0.013965
14.786654	 0.068494	0.013922
14.799987	 0.068307	0.013803
14.813320	 0.068182	0.013634
14.826653	 0.068094	0.013515
14.839987	 0.068018	0.013534
14.853320	 0.068033	0.013694
14.866653	 0.068184	0.013854
14.879987	 0.068349	0.013906
14.893320	 0.068411	0.013901
14.906653	 0.068384	0.013896
14.919987	 0.068341	0.013881
14.933320	 0.068410	0.013846
14.946653	 0.068654	0.013750
14.959987	 0.068932	0.013589
14.973320	 0.069091	0.013492
14.986653	 0.069138	0.013524
14.999987	 0.069110	0.013559
15.013320	 0.068970	0.013543
15.026653	 0.068759	0.013580
15.039987	 0.068637	0.013668
15.053320	 0.068648	0.013672
15.066653	 0.068668	0.013540
15.079987	 0.068605	0.013370
15.093320	 0.068525	0.013271
15.106653	 0.068561	0.013242
15.119987	 0.068713	0.013241
15.133320	 0.068822	0.013269
15.146653	 0.068798	0.013288
15.159986	 0.068773	0.013221
15.173320	 0.068859	0.013094
15.186653	 0.068889	0.012989
15.199986	 0.068684	0.012865
15.213320	 0.068364	0.012671
15.226653	 0.068108	0.012478
15.239986	 0.067833	0.012306
15.253320	 0.067409	0.012056
15.266653	 0.066940	0.011725
15.279986	 0.066643	0.011422
15.293320	 0.066617	0.011202
15.306653	 0.066768	0.011045
15.319986	 0.066883	0.010947
15.333320	 0.066825	0.010907
15.346653	 0.066683	0.010872
15.359986	 0.066656	0.010803
15.373320	 0.066804	0.010741
15.386653	 0.067007	0.010743
15.399986	 0.067209	0.010825
15.413320	 0.067473	0.011012
15.426653	 0.067735	0.011303
15.439986	 0.067833	0.011599
15.453320	 0.067783	0.011785
15.466653	 0.067720	0.011831
15.479986	 0.067692	0.011748
15.493320	 0.067765	0.011589
15.506653	 0.068022	0.011501
15.519986	 0.068364	0.011593
15.533319	 0.068556	0.011809
15.546653	 0.068500	0.011992
15.559986	 0.068335	0.012052
15.573319	 0.068275	0.012063
15.586653	 0.068397	0.012149
15.599986	 0.068604	0.012279
15.613319	 0.068762	0.012317
15.626653	 0.068814	0.012247
15.639986	 0.068798	0.012126
15.653319	 0.068761	0.011977
15.666653	 0.068660	0.011863
15.679986	 0.068502	0.011894
15.693319	 0.068444	0.012072
15.706653	 0.068578	0.012236
15.719986	 0.068759	0.012220
15.733319	 0.068767	0.012049
15.746653	 0.068544	0.011908
15.759986	 0.068301	0.011885
15.773319	 0.068290	0.011897
15.786653	 0.068427	0.011876
15.799986	 0.068474	0.011817
15.813319	 0.068443	0.011697
15.826653	 0.068466	0.011532
15.839986	 0.068484	0.011417
15.853319	 0.068363	0.011398
15.866652	 0.068157	0.011459
15.879986	 0.068080	0.011589
15.893319	 0.068254	0.011729
15.906652	 0.068567	0.011757
15.919986	 0.068738	0.011601
15.933319	 0.068587	0.011386
15.946652	 0.068275	0.011332
15.959986	 0.068150	0.011462
15.973319	 0.068368	0.011567
15.986652	 0.068756	0.011537
15.999986	 0.069007	0.011505
16.013319	 0.069028	0.011608
16.026653	 0.068992	0.011767
16.039988	 0.068976	0.011856
16.053322	 0.068846	0.011909
16.066656	 0.068621	0.011982
16.079990	 0.068556	0.012063
16.093325	 0.068730	0.012174
16.106659	 0.068890	0.012269
16.119993	 0.068897	0.012196
16.133327	 0.068939	0.011967
16.146662	 0.069130	0.011776
16.159996	 0.069269	0.011725
16.173330	 0.069173	0.011779
16.186665	 0.068957	0.011869
16.199999	 0.068888	0.011920
16.213333	 0.069110	0.011915
16.226667	 0.069535	0.011931
16.240002	 0.069974	0.012056
16.253336	 0.070324	0.012286
16.266670	 0.070645	0.012524
16.280005	 0.071191	0.012759
16.293339	 0.072297	0.013232
16.306673	 0.074674	0.014866
16.320007	 0.080376	0.020234
16.333342	 0.091329	0.032038
16.346676	 0.104133	0.047260
16.360010	 0.109588	0.056103
16.373344	 0.102081	0.052347
16.386679	 0.086226	0.040834
16.400013	 0.070593	0.030277
16.413347	 0.058998	0.023977
16.426682	 0.050381	0.020461
16.440016	 0.043102	0.018100
16.453350	 0.036720	0.016385
16.466684	 0.031272	0.015113
16.480019	 0.026647	0.014076
16.493353	 0.022659	0.013186
16.506687	 0.019254	0.012432
16.520021	 0.016462	0.011745
16.533356	 0.014152	0.011063
16.546690	 0.012086	0.010447
16.560024	 0.010188	0.009942
16.573359	 0.008560	0.009473
16.586693	 0.007279	0.008991
16.600027	 0.006247	0.008541
16.613361	 0.005317	0.008138
16.626696	 0.004476	0.007710
16.640030	 0.003746	0.007168
16.653364	 0.003059	0.006484
16.666698	 0.002354	0.005753
16.680033	 0.001639	0.005137
16.693367	 0.001016	0.004639
16.706701	 0.000593	0.004114
16.720036	 0.000288	0.003555
16.733370	 -0.000170	0.003041
16.746704	 -0.000910	0.002497
16.760038	 -0.001769	0.001867
16.773373	 -0.002568	0.001239
16.786707	 -0.003262	0.000638
16.800041	 -0.003883	0.000031
16.813375	 -0.004538	-0.000552
16.826710	 -0.005335	-0.001148
16.840044	 -0.006282	-0.001857
16.853378	 -0.007257	-0.002669
16.866713	 -0.008115	-0.003489
16.880047	 -0.008839	-0.004266
16.893381	 -0.009499	-0.004975
16.906715	 -0.010151	-0.005588
16.920050	 -0.010863	-0.006172
16.933384	 -0.011660	-0.006861
16.946718	 -0.012415	-0.007633
16.960052	 -0.013011	-0.008341
16.973387	 -0.013505	-0.008938
16.986721	 -0.013983	-0.009494
17.000055	 -0.014489	-0.010112
17.013390	 -0.015070	-0.010807
17.026724	 -0.015637	-0.011448
17.040058	 -0.016016	-0.011937
17.053392	 -0.016246	-0.012330
17.066727	 -0.016479	-0.012672
17.080061	 -0.016697	-0.012965
17.093395	 -0.016858	-0.013234
17.106730	 -0.016994	-0.013441
17.120064	 -0.017059	-0.013525
17.133398	 -0.017015	-0.013538
17.146732	 -0.016918	-0.013579
17.160067	 -0.016770	-0.013661
17.173401	 -0.016527	-0.013717
17.186735	 -0.016264	-0.013687
17.200069	 -0.016073	-0.013600
17.213404	 -0.015921	-0.013487
17.226738	 -0.015773	-0.013291
17.240072	 -0.015607	-0.013025
17.253407	 -0.015370	-0.012792
17.266741	 -0.015054	-0.012562
17.280075	 -0.014706	-0.012211
17.293409	 -0.014325	-0.011798
17.306744	 -0.013870	-0.011498
17.320078	 -0.013411	-0.011334
17.333412	 -0.013082	-0.011176
17.346746	 -0.012871	-0.010933
17.360081	 -0.012658	-0.010618
17.373415	 -0.012392	-0.010291
17.386749	 -0.012115	-0.010020
17.400084	 -0.011906	-0.009856
17.413418	 -0.011823	-0.009786
17.426752	 -0.011775	-0.009702
17.440086	 -0.011622	-0.009514
17.453421	 -0.011392	-0.009262
17.466755	 -0.011232	-0.009051
17.480089	 -0.011182	-0.008914
17.493423	 -0.011162	-0.008851
17.506758	 -0.011135	-0.008843
17.520092	 -0.011100	-0.008792
17.533426	 -0.010991	-0.008700
17.546761	 -0.010803	-0.008702
17.560095	 -0.010664	-0.008787
17.573429	 -0.010600	-0.008779
17.586763	 -0.010538	-0.008670
17.600098	 -0.010560	-0.008635
17.613432	 -0.010748	-0.008699
17.626766	 -0.010950	-0.008687
17.640100	 -0.010984	-0.008609
17.653435	 -0.010858	-0.008657
17.666769	 -0.010706	-0.008748
17.680103	 -0.010685	-0.008628
17.693438	 -0.010838	-0.008347
17.706772	 -0.011010	-0.008160
17.720106	 -0.011030	-0.008135
17.733440	 -0.010928	-0.008171
17.746775	 -0.010838	-0.008179
17.760109	 -0.010813	-0.008175
17.773443	 -0.010819	-0.008222
17.786777	 -0.010790	-0.008321
17.800112	 -0.010679	-0.008396
17.813446	 -0.010534	-0.008380
17.826780	 -0.010456	-0.008318
17.840115	 -0.010470	-0.008286
17.853449	 -0.010505	-0.008271
17.866783	 -0.010526	-0.008218
17.880117	 -0.010536	-0.008143
17.893452	 -0.010515	-0.008111
17.906786	 -0.010479	-0.008153
17.920120	 -0.010521	-0.008251
17.933455	 -0.010699	-0.008326
17.946789	 -0.010914	-0.008281
17.960123	 -0.010992	-0.008144
17.973457	 -0.010881	-0.008067
17.986792	 -0.010649	-0.008149
18.000126	 -0.010415	-0.008327
18.013460	 -0.010320	-0.008450
18.026794	 -0.010407	-0.008465
18.040129	 -0.010524	-0.008472
18.053463	 -0.010513	-0.008525
18.066797	 -0.010453	-0.008570
18.080132	 -0.010528	-0.008583
18.093466	 -0.010693	-0.008563
18.106800	 -0.010743	-0.008497
18.120134	 -0.010646	-0.008427
18.133469	 -0.010528	-0.008406
18.146803	 -0.010472	-0.008386
18.160137	 -0.010503	-0.008334
18.173471	 -0.010575	-0.008314
18.186806	 -0.010575	-0.008358
18.200140	 -0.010496	-0.008423
18.213474	 -0.010455	-0.008495
18.226809	 -0.010490	-0.008558
18.240143	 -0.010539	-0.008552
18.253477	 -0.010595	-0.008500
18.266811	 -0.010690	-0.008519
18.280146	 -0.010790	-0.008629
18.293480	 -0.010826	-0.008751
18.306814	 -0.010809	-0.008863
18.320148	 -0.010827	-0.008937
18.333483	 -0.010904	-0.008895
18.346817	 -0.010990	-0.008762
18.360151	 -0.011001	-0.008665
18.373486	 -0.010851	-0.008669
18.386820	 -0.010561	-0.008742
18.400154	 -0.010324	-0.008838
18.413488	 -0.010357	-0.008915
18.426823	 -0.010599	-0.008919
18.440157	 -0.010738	-0.008858
18.453491	 -0.010694	-0.008825
18.466825	 -0.010731	-0.008885
18.480160	 -0.010957	-0.009007
18.493494	 -0.011154	-0.009083
18.506828	 -0.011158	-0.009012
18.520163	 -0.011057	-0.008813
18.533497	 -0.010996	-0.008626
18.546831	 -0.011038	-0.008586
18.560165	 -0.011140	-0.008720
18.573500	 -0.011166	-0.008889
18.586834	 -0.011095	-0.008913
18.600168	 -0.011099	-0.008797
18.613503	 -0.011255	-0.008699
18.626837	 -0.011415	-0.008691
18.640171	 -0.011392	-0.008743
18.653505	 -0.011176	-0.008834
18.666840	 -0.010989	-0.008886
18.680174	 -0.011054	-0.008817
18.693508	 -0.011299	-0.008732
18.706842	 -0.011482	-0.008750
18.720177	 -0.011560	-0.008823
18.733511	 -0.011644	-0.008896
18.746845	 -0.011724	-0.008991
18.760180	 -0.011704	-0.009080
18.773514	 -0.011594	-0.009102
18.786848	 -0.011500	-0.009063
18.800182	 -0.011437	-0.009013
18.813517	 -0.011313	-0.008995
18.826851	 -0.011142	-0.009007
18.840185	 -0.011062	-0.009009
18.853519	 -0.011114	-0.009019
18.866854	 -0.011173	-0.009084
18.880188	 -0.011163	-0.009175
18.893522	 -0.011168	-0.009227
18.906857	 -0.011292	-0.009235
18.920191	 -0.011535	-0.009218
18.933525	 -0.011765	-0.009168
18.946859	 -0.011822	-0.009140
18.960194	 -0.011762	-0.009229
18.973528	 -0.011772	-0.009363
18.986862	 -0.011883	-0.009341
19.000196	 -0.012007	-0.009189
19.013531	 -0.012085	-0.009172
19.026865	 -0.012041	-0.009392
19.040199	 -0.011827	-0.009631
19.053534	 -0.011614	-0.009675
19.066868	 -0.011646	-0.009619
19.080202	 -0.011887	-0.009655
19.093536	 -0.012110	-0.009758
19.106871	 -0.012185	-0.009794
19.120205	 -0.012071	-0.009742
19.133539	 -0.011827	-0.009634
19.146873	 -0.011642	-0.009469
19.160208	 -0.011659	-0.009310
19.173542	 -0.011811	-0.009277
19.186876	 -0.011910	-0.009418
19.200211	 -0.011894	-0.009659
19.213545	 -0.011888	-0.009831
19.226879	 -0.011989	-0.009816
19.240213	 -0.012130	-0.009674
19.253548	 -0.012190	-0.009559
19.266882	 -0.012082	-0.009530
19.280216	 -0.011854	-0.009546
19.293550	 -0.011776	-0.009562
19.306885	 -0.012021	-0.009574
19.320219	 -0.012322	-0.009606
19.333553	 -0.012345	-0.009648
19.346888	 -0.012151	-0.009680
19.360222	 -0.012023	-0.009724
19.373556	 -0.012104	-0.009774
19.386890	 -0.012309	-0.009789
19.400225	 -0.012475	-0.009815
19.413559	 -0.012543	-0.009935
19.426893	 -0.012567	-0.010098
19.440228	 -0.012567	-0.010153
19.453562	 -0.012511	-0.010058
19.466896	 -0.012444	-0.009925
19.480230	 -0.012396	-0.009887
19.493565	 -0.012297	-0.009944
19.506899	 -0.012230	-0.009975
19.520233	 -0.012337	-0.009926
19.533567	 -0.012503	-0.009860
19.546902	 -0.012562	-0.009849
19.560236	 -0.012551	-0.009910
19.573570	 -0.012500	-0.010014
19.586905	 -0.012309	-0.010119
19.600239	 -0.012022	-0.010199
19.613573	 -0.011898	-0.010243
19.626907	 -0.012070	-0.010202
19.640242	 -0.012370	-0.010046
19.653576	 -0.012532	-0.009859
19.666910	 -0.012437	-0.009728
19.680244	 -0.012209	-0.009627
19.693579	 -0.012094	-0.009526
19.706913	 -0.012203	-0.009471
19.720247	 -0.012409	-0.009509
19.733582	 -0.012454	-0.009606
19.746916	 -0.012258	-0.009707
19.760250	 -0.012042	-0.009824
19.773584	 -0.011969	-0.009944
19.786919	 -0.011988	-0.009976
19.800253	 -0.012053	-0.009917
19.813587	 -0.012132	-0.009884
19.826921	 -0.012155	-0.009925
19.840256	 -0.012157	-0.009975
19.853590	 -0.012203	-0.010000
19.866924	 -0.012289	-0.010052
19.880259	 -0.012414	-0.010182
19.893593	 -0.012582	-0.010333
19.906927	 -0.012750	-0.010385
19.920261	 -0.012830	-0.010318
19.933596	 -0.012764	-0.010245
19.946930	 -0.012612	-0.010244
19.960264	 -0.012508	-0.010260
19.973598	 -0.012498	-0.010238
19.986933	 -0.012496	-0.010244

*------------------------ End of raw data
Results for Channel	1	=	242.00	nm
Title:	Report Title
Run File:	C:\HPLC\PET 2025\2025.01.13\bm26_40c_np002.run
--------------
Injection Info
--------------
Method:	C:\METODOS EQUIPO 2 2023-2024\20241201 PET_Calibrado TPA MHET BHET DIMER.mth
Sample:	BM26_40C_np
Injection Date:	Mon Jan 13 12:51:19 2025
Manual injection
Operator:	Paloma
Instrument:	3
Notes:	
---------
Misc Info
---------
Workstation:	HPLC
Bus Address:	44
Run Time:	0.000	to	20.000	min.
-----------
Recalc Info
-----------
Recalc Method:	C:\METODOS EQUIPO 2 2023-2024\20241201 PET_Calibrado TPA MHET BHET DIMER.mth
Recalc Date:	Mon Jan 13 13:11:23 2025
Operator:	Paloma
Instrument:	3
Notes:	
Sample Rate:	5.000 Hz.
Measurement Type:	1 = Area
Calculation Type:	4 = ExtStd
Normalize Results:	No
------------------------
Peak Info for Channel 1
------------------------
3 Peaks (tR	Timeoffset	RRT	Sepcode	Width	Counts	Result	Name)
7.076	0.017	0.0000	BB	5.94	893000	16.245680	MHET (uM)
7.368	0.015	0.0000	BB	10.68	372729	4.418683	BHET (uM)
9.041	-0.069	0.0000	BB	7.22	2153562	38.606079	DIMER (uM)

Results for Channel	2	=	260.00	nm
Title:	Report Title
Run File:	C:\HPLC\PET 2025\2025.01.13\bm26_40c_np002.run
--------------
Injection Info
--------------
Method:	C:\METODOS EQUIPO 2 2023-2024\20241201 PET_Calibrado TPA MHET BHET DIMER.mth
Sample:	BM26_40C_np
Injection Date:	Mon Jan 13 12:51:19 2025
Manual injection
Operator:	Paloma
Instrument:	3
Notes:	
---------
Misc Info
---------
Workstation:	HPLC
Bus Address:	44
Run Time:	0.000	to	20.000	min.
-----------
Recalc Info
-----------
Recalc Method:	C:\METODOS EQUIPO 2 2023-2024\20241201 PET_Calibrado TPA MHET BHET DIMER.mth
Recalc Date:	Mon Jan 13 13:11:23 2025
Operator:	Paloma
Instrument:	3
Notes:	
Sample Rate:	5.000 Hz.
Measurement Type:	1 = Area
Calculation Type:	4 = ExtStd
Normalize Results:	No
------------------------
Peak Info for Channel 2
------------------------
3 Peaks (tR	Timeoffset	RRT	Sepcode	Width	Counts	Result	Name)
1.480	0.000	0.0000	BP	4.48	4114717	0.000000	
1.695	0.000	0.0000	PP	0.00	489403	0.000000	
1.958	0.000	0.0000	PB	0.00	1800345	0.000000	
