# Supplementary material for: Engineering Escherichia coli for polyethylene terephthalate powder biodegradation via recoding of an outer membrane protein
Source: iScience. 2026 Jan 2;29(2):114621. doi: 10.1016/j.isci.2025.114621 (PMC12860643; doi:10.1016/j.isci.2025.114621)
Supplement: Data S2. Raw HPLC and UHPLC-MS data — (A) Unprocessed HPLC data files supporting Figures 4, S3, S5, Tables 1 and S4. Files are provided in.txt format corresponding to the data extracted with Varian ProStar software (Varian Inc., Palo Alto, California, USA). Each file contains absorbance values (in arbitrary units) recorded over time under the analytical conditions described in STAR Methods. (B) Raw UHPLC-MS files supporting Figure S4. The chromatograms and mass spectrometry data can be analyzed with the software MassLynx V4.1 (Waters) to obtain the mass spectra of the oligomers TET and TETE. Analytical conditions described in STAR Methods. (A and B) The unprocessed HPLC and UHPLC-MS files have been deposited at Zenodo under the identifier https://zenodo.org/records/17578239. [file mmc5.zip › Data S2/A. HPLC/Figure S3/OmpAm nPET 40_3.TXT]

File	C:\HPLC\PET 2025\2025.01.13\bm26_40c_np004.run	Filetype	63
WTOASCII Parameters:	C:\star\WTOASCII.TXT
 2 channels
   Channel	 1	242.00	nm	in AU
   Channel	 2	260.00	nm	in AU
Base rate 5.0000 Hz	Bunch 2	Effective rate 5.00000 Hz.	T = 0.003333 min.
6000 points	from	0.000	to	20.000	minutes
Sampling every 4 point(s)
Printing points from	0.000	to	20.000 min, point 0 to 5999
Channels	1	to	2
0.000000	 0.000000	0.000000
0.013333	 -0.000348	-0.000294
0.026667	 -0.000548	-0.000481
0.040000	 -0.000461	-0.000400
0.053333	 -0.000269	-0.000203
0.066667	 -0.000180	-0.000064
0.080000	 -0.000197	-0.000008
0.093333	 -0.000219	0.000017
0.106667	 -0.000222	0.000070
0.120000	 -0.000233	0.000144
0.133333	 -0.000234	0.000120
0.146667	 -0.000250	-0.000064
0.160000	 -0.000346	-0.000296
0.173333	 -0.000497	-0.000460
0.186667	 -0.000629	-0.000581
0.200000	 -0.000738	-0.000699
0.213333	 -0.000844	-0.000755
0.226667	 -0.000896	-0.000668
0.240000	 -0.000821	-0.000498
0.253333	 -0.000609	-0.000393
0.266667	 -0.000392	-0.000387
0.280000	 -0.000363	-0.000392
0.293333	 -0.000524	-0.000363
0.306667	 -0.000713	-0.000345
0.320000	 -0.000799	-0.000388
0.333333	 -0.000713	-0.000459
0.346667	 -0.000521	-0.000416
0.360000	 -0.000434	-0.000218
0.373333	 -0.000547	-0.000051
0.386667	 -0.000706	-0.000082
0.400000	 -0.000695	-0.000239
0.413333	 -0.000524	-0.000362
0.426667	 -0.000411	-0.000424
0.440000	 -0.000460	-0.000502
0.453333	 -0.000553	-0.000565
0.466666	 -0.000560	-0.000549
0.480000	 -0.000527	-0.000541
0.493333	 -0.000585	-0.000603
0.506666	 -0.000742	-0.000616
0.520000	 -0.000860	-0.000524
0.533333	 -0.000852	-0.000496
0.546666	 -0.000835	-0.000625
0.560000	 -0.000939	-0.000759
0.573333	 -0.001081	-0.000800
0.586666	 -0.001147	-0.000857
0.600000	 -0.001168	-0.000963
0.613333	 -0.001176	-0.001016
0.626666	 -0.001132	-0.001006
0.640000	 -0.001022	-0.000986
0.653333	 -0.000920	-0.000958
0.666666	 -0.000907	-0.000922
0.680000	 -0.000940	-0.000896
0.693333	 -0.000917	-0.000879
0.706666	 -0.000831	-0.000859
0.720000	 -0.000772	-0.000881
0.733333	 -0.000820	-0.000974
0.746666	 -0.000970	-0.001059
0.760000	 -0.001147	-0.001025
0.773333	 -0.001264	-0.000894
0.786666	 -0.001298	-0.000786
0.800000	 -0.001276	-0.000763
0.813333	 -0.001209	-0.000776
0.826666	 -0.001138	-0.000751
0.839999	 -0.001150	-0.000691
0.853333	 -0.001264	-0.000685
0.866666	 -0.001336	-0.000765
0.879999	 -0.001241	-0.000827
0.893333	 -0.001076	-0.000793
0.906666	 -0.001018	-0.000719
0.919999	 -0.001125	-0.000663
0.933333	 -0.001309	-0.000631
0.946666	 -0.001412	-0.000615
0.959999	 -0.001316	-0.000600
0.973333	 -0.001079	-0.000600
0.986666	 -0.000908	-0.000668
0.999999	 -0.000916	-0.000782
1.013333	 -0.001013	-0.000854
1.026666	 -0.001056	-0.000825
1.039999	 -0.000998	-0.000733
1.053333	 -0.000984	-0.000674
1.066666	 -0.001197	-0.000674
1.079999	 -0.001545	-0.000711
1.093333	 -0.001722	-0.000820
1.106666	 -0.001628	-0.000969
1.119999	 -0.001458	-0.000989
1.133333	 -0.001363	-0.000833
1.146666	 -0.001297	-0.000677
1.159999	 -0.001231	-0.000623
1.173333	 -0.001229	-0.000590
1.186666	 -0.001287	-0.000529
1.199999	 -0.001309	-0.000542
1.213333	 -0.001233	-0.000716
1.226666	 -0.001118	-0.000958
1.239999	 -0.001086	-0.001117
1.253332	 -0.001159	-0.001168
1.266666	 -0.001256	-0.001182
1.279999	 -0.001319	-0.001240
1.293332	 -0.001313	-0.001373
1.306666	 -0.001226	-0.001486
1.319999	 -0.001165	-0.001451
1.333332	 -0.001212	-0.001306
1.346666	 -0.001220	-0.001210
1.359999	 -0.001032	-0.001194
1.373332	 -0.000704	-0.001109
1.386666	 0.001419	-0.000055
1.399999	 0.014574	0.005464
1.413332	 0.055491	0.020136
1.426666	 0.129532	0.042063
1.439999	 0.214890	0.060722
1.453332	 0.279929	0.067549
1.466666	 0.311046	0.063068
1.479999	 0.314496	0.051818
1.493332	 0.301432	0.036554
1.506666	 0.280155	0.018728
1.519999	 0.256481	0.000736
1.533332	 0.234720	-0.014064
1.546666	 0.217336	-0.023174
1.559999	 0.204456	-0.026520
1.573332	 0.194492	-0.026050
1.586666	 0.185483	-0.024035
1.599999	 0.176176	-0.021879
1.613332	 0.166419	-0.020073
1.626665	 0.156686	-0.018636
1.639999	 0.147302	-0.017421
1.653332	 0.138114	-0.016378
1.666665	 0.128649	-0.015775
1.679999	 0.118585	-0.015973
1.693332	 0.108188	-0.016962
1.706665	 0.098164	-0.018356
1.719999	 0.089016	-0.019742
1.733332	 0.080716	-0.020837
1.746665	 0.073012	-0.021491
1.759999	 0.065823	-0.021624
1.773332	 0.059228	-0.021125
1.786665	 0.053273	-0.019949
1.799999	 0.047892	-0.018220
1.813332	 0.042956	-0.016055
1.826665	 0.038410	-0.013459
1.839999	 0.034350	-0.010479
1.853332	 0.030907	-0.007289
1.866665	 0.028016	-0.004123
1.879999	 0.025455	-0.001233
1.893332	 0.023049	0.001174
1.906665	 0.020657	0.002945
1.919999	 0.018183	0.003959
1.933332	 0.015698	0.004266
1.946665	 0.013332	0.004092
1.959998	 0.011149	0.003659
1.973332	 0.009180	0.003099
1.986665	 0.007439	0.002456
1.999998	 0.005886	0.001739
2.013332	 0.004506	0.001000
2.026665	 0.003408	0.000337
2.039999	 0.002677	-0.000183
2.053332	 0.002156	-0.000528
2.066665	 0.001651	-0.000701
2.079998	 0.001198	-0.000821
2.093332	 0.000873	-0.001019
2.106665	 0.000607	-0.001229
2.119998	 0.000352	-0.001341
2.133332	 0.000154	-0.001389
2.146665	 0.000022	-0.001403
2.159998	 -0.000105	-0.001364
2.173332	 -0.000234	-0.001317
2.186665	 -0.000291	-0.001311
2.199998	 -0.000227	-0.001335
2.213332	 -0.000104	-0.001351
2.226665	 -0.000040	-0.001338
2.239998	 -0.000073	-0.001301
2.253332	 -0.000109	-0.001253
2.266665	 -0.000099	-0.001210
2.279998	 -0.000154	-0.001227
2.293332	 -0.000358	-0.001325
2.306665	 -0.000591	-0.001418
2.319998	 -0.000709	-0.001449
2.333332	 -0.000740	-0.001495
2.346665	 -0.000778	-0.001598
2.359998	 -0.000846	-0.001684
2.373332	 -0.000926	-0.001708
2.386665	 -0.001020	-0.001710
2.399998	 -0.001130	-0.001695
2.413332	 -0.001206	-0.001630
2.426665	 -0.001191	-0.001562
2.439998	 -0.001167	-0.001580
2.453331	 -0.001308	-0.001662
2.466665	 -0.001572	-0.001737
2.479998	 -0.001708	-0.001791
2.493331	 -0.001626	-0.001833
2.506665	 -0.001465	-0.001860
2.519998	 -0.001340	-0.001847
2.533331	 -0.001243	-0.001771
2.546665	 -0.001158	-0.001687
2.559998	 -0.001116	-0.001663
2.573331	 -0.001139	-0.001677
2.586665	 -0.001241	-0.001668
2.599998	 -0.001371	-0.001597
2.613331	 -0.001383	-0.001455
2.626665	 -0.001218	-0.001327
2.639998	 -0.001061	-0.001289
2.653331	 -0.001136	-0.001272
2.666665	 -0.001372	-0.001217
2.679998	 -0.001504	-0.001190
2.693331	 -0.001432	-0.001243
2.706665	 -0.001255	-0.001316
2.719998	 -0.001092	-0.001334
2.733331	 -0.001009	-0.001312
2.746665	 -0.000991	-0.001288
2.759998	 -0.000982	-0.001233
2.773331	 -0.001001	-0.001173
2.786664	 -0.001153	-0.001174
2.799998	 -0.001407	-0.001184
2.813331	 -0.001579	-0.001161
2.826664	 -0.001616	-0.001216
2.839998	 -0.001645	-0.001424
2.853331	 -0.001713	-0.001687
2.866664	 -0.001769	-0.001883
2.879998	 -0.001871	-0.002002
2.893331	 -0.002065	-0.002038
2.906664	 -0.002192	-0.001946
2.919998	 -0.002138	-0.001775
2.933331	 -0.002019	-0.001640
2.946664	 -0.001959	-0.001560
2.959998	 -0.001935	-0.001545
2.973331	 -0.001923	-0.001650
2.986664	 -0.001985	-0.001812
2.999998	 -0.002158	-0.001873
3.013331	 -0.002323	-0.001798
3.026664	 -0.002333	-0.001685
3.039998	 -0.002244	-0.001635
3.053331	 -0.002226	-0.001678
3.066664	 -0.002351	-0.001782
3.079998	 -0.002563	-0.001909
3.093331	 -0.002691	-0.002037
3.106664	 -0.002579	-0.002148
3.119998	 -0.002292	-0.002223
3.133331	 -0.002090	-0.002242
3.146664	 -0.002166	-0.002186
3.159997	 -0.002460	-0.002058
3.173331	 -0.002718	-0.001936
3.186664	 -0.002789	-0.001907
3.199997	 -0.002724	-0.001930
3.213331	 -0.002609	-0.001914
3.226664	 -0.002531	-0.001894
3.239997	 -0.002583	-0.001967
3.253331	 -0.002730	-0.002122
3.266664	 -0.002795	-0.002234
3.279997	 -0.002652	-0.002233
3.293331	 -0.002357	-0.002191
3.306664	 -0.002098	-0.002173
3.319997	 -0.002040	-0.002142
3.333331	 -0.002132	-0.002083
3.346664	 -0.002214	-0.002067
3.359997	 -0.002282	-0.002126
3.373331	 -0.002407	-0.002231
3.386664	 -0.002558	-0.002338
3.399997	 -0.002701	-0.002383
3.413331	 -0.002795	-0.002367
3.426664	 -0.002796	-0.002376
3.439997	 -0.002796	-0.002400
3.453331	 -0.002862	-0.002314
3.466664	 -0.002866	-0.002124
3.479997	 -0.002719	-0.002001
3.493330	 -0.002541	-0.002060
3.506664	 -0.002460	-0.002244
3.519997	 -0.002475	-0.002361
3.533330	 -0.002535	-0.002260
3.546664	 -0.002623	-0.002043
3.559997	 -0.002714	-0.001934
3.573330	 -0.002750	-0.001975
3.586664	 -0.002724	-0.002062
3.599997	 -0.002664	-0.002146
3.613330	 -0.002597	-0.002238
3.626664	 -0.002550	-0.002344
3.639997	 -0.002518	-0.002452
3.653330	 -0.002518	-0.002525
3.666664	 -0.002586	-0.002525
3.679997	 -0.002719	-0.002446
3.693330	 -0.002844	-0.002302
3.706664	 -0.002846	-0.002151
3.719997	 -0.002725	-0.002079
3.733330	 -0.002663	-0.002144
3.746664	 -0.002749	-0.002272
3.759997	 -0.002852	-0.002277
3.773330	 -0.002868	-0.002113
3.786664	 -0.002798	-0.001943
3.799997	 -0.002671	-0.001879
3.813330	 -0.002576	-0.001908
3.826663	 -0.002591	-0.001994
3.839997	 -0.002702	-0.002125
3.853330	 -0.002831	-0.002286
3.866663	 -0.002825	-0.002383
3.879997	 -0.002654	-0.002350
3.893330	 -0.002569	-0.002289
3.906663	 -0.002706	-0.002286
3.919997	 -0.002776	-0.002244
3.933330	 -0.002549	-0.002111
3.946663	 -0.002240	-0.002076
3.959997	 -0.002084	-0.002234
3.973330	 -0.002021	-0.002363
3.986663	 -0.002028	-0.002320
3.999997	 -0.002230	-0.002274
4.013330	 -0.002595	-0.002341
4.026663	 -0.002887	-0.002416
4.039997	 -0.002961	-0.002412
4.053330	 -0.002923	-0.002387
4.066663	 -0.002911	-0.002394
4.079997	 -0.002928	-0.002402
4.093330	 -0.002937	-0.002379
4.106663	 -0.002922	-0.002344
4.119997	 -0.002852	-0.002350
4.133330	 -0.002715	-0.002431
4.146663	 -0.002595	-0.002535
4.159997	 -0.002607	-0.002601
4.173330	 -0.002732	-0.002655
4.186663	 -0.002833	-0.002733
4.199996	 -0.002820	-0.002773
4.213330	 -0.002718	-0.002709
4.226663	 -0.002630	-0.002585
4.239996	 -0.002606	-0.002495
4.253330	 -0.002608	-0.002491
4.266663	 -0.002674	-0.002561
4.279996	 -0.002870	-0.002647
4.293330	 -0.003110	-0.002703
4.306663	 -0.003260	-0.002700
4.319996	 -0.003316	-0.002608
4.333330	 -0.003327	-0.002461
4.346663	 -0.003280	-0.002345
4.359996	 -0.003175	-0.002304
4.373330	 -0.003136	-0.002332
4.386663	 -0.003243	-0.002424
4.399996	 -0.003340	-0.002547
4.413330	 -0.003243	-0.002603
4.426663	 -0.003009	-0.002529
4.439996	 -0.002836	-0.002421
4.453330	 -0.002864	-0.002380
4.466663	 -0.003107	-0.002386
4.479996	 -0.003416	-0.002429
4.493330	 -0.003536	-0.002492
4.506663	 -0.003358	-0.002487
4.519996	 -0.003073	-0.002424
4.533329	 -0.002972	-0.002422
4.546663	 -0.003093	-0.002520
4.559996	 -0.003225	-0.002667
4.573329	 -0.003226	-0.002770
4.586663	 -0.003163	-0.002751
4.599996	 -0.003139	-0.002657
4.613329	 -0.003126	-0.002619
4.626663	 -0.003085	-0.002667
4.639996	 -0.003101	-0.002717
4.653329	 -0.003211	-0.002711
4.666663	 -0.003272	-0.002676
4.679996	 -0.003211	-0.002643
4.693329	 -0.003157	-0.002596
4.706663	 -0.003235	-0.002524
4.719996	 -0.003412	-0.002449
4.733329	 -0.003564	-0.002414
4.746663	 -0.003547	-0.002468
4.759996	 -0.003341	-0.002624
4.773329	 -0.003150	-0.002799
4.786663	 -0.003168	-0.002900
4.799996	 -0.003311	-0.002931
4.813329	 -0.003337	-0.002933
4.826663	 -0.003148	-0.002893
4.839996	 -0.002878	-0.002785
4.853329	 -0.002720	-0.002621
4.866663	 -0.002760	-0.002497
4.879996	 -0.002937	-0.002512
4.893329	 -0.003129	-0.002598
4.906662	 -0.003256	-0.002623
4.919996	 -0.003337	-0.002592
4.933329	 -0.003418	-0.002614
4.946662	 -0.003433	-0.002695
4.959996	 -0.003280	-0.002731
4.973329	 -0.003077	-0.002694
4.986662	 -0.003032	-0.002660
4.999996	 -0.003058	-0.002654
5.013329	 -0.002970	-0.002607
5.026662	 -0.002901	-0.002512
5.039996	 -0.003025	-0.002445
5.053329	 -0.003181	-0.002439
5.066662	 -0.003235	-0.002466
5.079996	 -0.003305	-0.002492
5.093329	 -0.003421	-0.002535
5.106662	 -0.003424	-0.002602
5.119996	 -0.003220	-0.002598
5.133329	 -0.002910	-0.002460
5.146662	 -0.002723	-0.002313
5.159996	 -0.002779	-0.002274
5.173329	 -0.002962	-0.002246
5.186662	 -0.003046	-0.002107
5.199996	 -0.002928	-0.001898
5.213329	 -0.002739	-0.001769
5.226662	 -0.002688	-0.001864
5.239995	 -0.002814	-0.002163
5.253329	 -0.002951	-0.002458
5.266662	 -0.002996	-0.002612
5.279995	 -0.003039	-0.002653
5.293329	 -0.003136	-0.002625
5.306662	 -0.003195	-0.002552
5.319995	 -0.003166	-0.002461
5.333329	 -0.003078	-0.002380
5.346662	 -0.002968	-0.002354
5.359995	 -0.002907	-0.002411
5.373329	 -0.002949	-0.002508
5.386662	 -0.003037	-0.002561
5.399995	 -0.003128	-0.002579
5.413329	 -0.003250	-0.002641
5.426662	 -0.003331	-0.002726
5.439995	 -0.003232	-0.002736
5.453329	 -0.003002	-0.002693
5.466662	 -0.002855	-0.002701
5.479995	 -0.002926	-0.002779
5.493329	 -0.003159	-0.002863
5.506662	 -0.003345	-0.002882
5.519995	 -0.003302	-0.002818
5.533329	 -0.003122	-0.002754
5.546662	 -0.003054	-0.002766
5.559995	 -0.003129	-0.002769
5.573328	 -0.003163	-0.002653
5.586662	 -0.003035	-0.002486
5.599995	 -0.002824	-0.002362
5.613328	 -0.002650	-0.002288
5.626662	 -0.002525	-0.002279
5.639995	 -0.002446	-0.002321
5.653328	 -0.002384	-0.002350
5.666662	 -0.002194	-0.002345
5.679995	 -0.001834	-0.002341
5.693328	 -0.001475	-0.002355
5.706662	 -0.001194	-0.002355
5.719995	 -0.000929	-0.002290
5.733328	 -0.000730	-0.002161
5.746662	 -0.000657	-0.001988
5.759995	 -0.000565	-0.001778
5.773328	 -0.000228	-0.001536
5.786662	 0.000394	-0.001297
5.799995	 0.001093	-0.001096
5.813328	 0.001600	-0.000912
5.826662	 0.001813	-0.000708
5.839995	 0.001899	-0.000466
5.853328	 0.002098	-0.000185
5.866662	 0.002439	0.000086
5.879995	 0.002854	0.000277
5.893328	 0.003358	0.000424
5.906662	 0.003909	0.000631
5.919995	 0.004343	0.000894
5.933328	 0.004657	0.001147
5.946661	 0.005061	0.001430
5.959995	 0.005579	0.001817
5.973328	 0.006000	0.002258
5.986661	 0.006301	0.002633
5.999995	 0.006660	0.002906
6.013328	 0.007125	0.003134
6.026661	 0.007666	0.003386
6.039995	 0.008288	0.003664
6.053328	 0.008918	0.003932
6.066661	 0.009448	0.004218
6.079995	 0.009849	0.004545
6.093328	 0.010107	0.004819
6.106661	 0.010187	0.004981
6.119995	 0.010185	0.005121
6.133328	 0.010298	0.005295
6.146661	 0.010544	0.005413
6.159995	 0.010735	0.005479
6.173328	 0.010761	0.005625
6.186661	 0.010687	0.005826
6.199995	 0.010594	0.005888
6.213328	 0.010541	0.005816
6.226661	 0.010581	0.005857
6.239995	 0.010679	0.006063
6.253328	 0.010750	0.006176
6.266661	 0.010735	0.006090
6.279994	 0.010681	0.005982
6.293328	 0.010693	0.005960
6.306661	 0.010760	0.005998
6.319994	 0.010818	0.006097
6.333328	 0.010926	0.006277
6.346661	 0.011134	0.006486
6.359994	 0.011363	0.006638
6.373328	 0.011575	0.006731
6.386661	 0.011844	0.006853
6.399994	 0.012131	0.007058
6.413328	 0.012267	0.007311
6.426661	 0.012246	0.007537
6.439994	 0.012264	0.007682
6.453328	 0.012448	0.007758
6.466661	 0.012719	0.007812
6.479994	 0.012909	0.007853
6.493328	 0.012917	0.007899
6.506661	 0.012815	0.007952
6.519994	 0.012828	0.007925
6.533328	 0.013080	0.007770
6.546661	 0.013420	0.007633
6.559994	 0.013656	0.007693
6.573328	 0.013831	0.007906
6.586661	 0.014040	0.008104
6.599994	 0.014240	0.008185
6.613328	 0.014404	0.008152
6.626661	 0.014524	0.008118
6.639994	 0.014554	0.008215
6.653327	 0.014610	0.008428
6.666661	 0.014875	0.008650
6.679994	 0.015258	0.008814
6.693327	 0.015523	0.008896
6.706661	 0.015657	0.008933
6.719994	 0.015759	0.009017
6.733327	 0.015846	0.009216
6.746661	 0.015951	0.009483
6.759994	 0.016156	0.009677
6.773327	 0.016438	0.009730
6.786661	 0.016657	0.009708
6.799994	 0.016737	0.009691
6.813327	 0.016697	0.009739
6.826661	 0.016606	0.009905
6.839994	 0.016668	0.010173
6.853327	 0.017078	0.010425
6.866661	 0.017707	0.010571
6.879994	 0.018264	0.010625
6.893327	 0.018596	0.010607
6.906661	 0.018703	0.010540
6.919994	 0.018699	0.010507
6.933327	 0.018690	0.010577
6.946661	 0.018676	0.010717
6.959994	 0.018632	0.010824
6.973327	 0.018668	0.010886
6.986660	 0.019365	0.011185
6.999994	 0.021892	0.012237
7.013327	 0.026925	0.014332
7.026660	 0.033019	0.016896
7.039994	 0.037095	0.018609
7.053327	 0.037305	0.018639
7.066660	 0.034522	0.017385
7.079994	 0.030808	0.015764
7.093327	 0.027559	0.014363
7.106660	 0.025160	0.013357
7.119994	 0.023478	0.012698
7.133327	 0.022364	0.012301
7.146660	 0.021742	0.012149
7.159994	 0.021446	0.012147
7.173327	 0.021327	0.012112
7.186660	 0.021382	0.012008
7.199994	 0.021588	0.011940
7.213327	 0.021797	0.011931
7.226660	 0.021875	0.011953
7.239994	 0.021818	0.012049
7.253327	 0.021782	0.012232
7.266660	 0.021973	0.012446
7.279994	 0.022528	0.012741
7.293327	 0.023786	0.013341
7.306660	 0.026215	0.014430
7.319993	 0.029417	0.015804
7.333327	 0.031868	0.016857
7.346660	 0.032352	0.017093
7.359993	 0.031125	0.016585
7.373327	 0.029280	0.015772
7.386660	 0.027620	0.015010
7.399993	 0.026452	0.014459
7.413327	 0.025836	0.014151
7.426660	 0.025638	0.014022
7.439993	 0.025620	0.014024
7.453327	 0.025656	0.014121
7.466660	 0.025722	0.014157
7.479993	 0.025789	0.014030
7.493327	 0.025877	0.013950
7.506660	 0.026058	0.014152
7.519993	 0.026357	0.014492
7.533327	 0.026730	0.014694
7.546660	 0.027057	0.014692
7.559993	 0.027151	0.014583
7.573327	 0.026986	0.014517
7.586660	 0.026832	0.014593
7.599993	 0.026958	0.014713
7.613327	 0.027319	0.014734
7.626660	 0.027683	0.014709
7.639993	 0.027859	0.014784
7.653327	 0.027789	0.014942
7.666660	 0.027614	0.015044
7.679993	 0.027511	0.015059
7.693326	 0.027502	0.015105
7.706660	 0.027605	0.015254
7.719993	 0.027888	0.015411
7.733326	 0.028240	0.015468
7.746660	 0.028493	0.015490
7.759993	 0.028733	0.015579
7.773326	 0.029124	0.015679
7.786660	 0.029547	0.015707
7.799993	 0.029830	0.015751
7.813326	 0.030014	0.015925
7.826660	 0.030170	0.016179
7.839993	 0.030331	0.016414
7.853326	 0.030518	0.016609
7.866660	 0.030720	0.016758
7.879993	 0.030892	0.016838
7.893326	 0.030953	0.016834
7.906660	 0.030872	0.016769
7.919993	 0.030796	0.016709
7.933326	 0.030924	0.016709
7.946660	 0.031329	0.016773
7.959993	 0.031971	0.016932
7.973326	 0.032713	0.017191
7.986660	 0.033373	0.017468
7.999993	 0.033865	0.017706
8.013327	 0.034229	0.017899
8.026660	 0.034556	0.018013
8.039993	 0.034913	0.018042
8.053327	 0.035231	0.018054
8.066660	 0.035365	0.018101
8.079993	 0.035256	0.018176
8.093327	 0.034936	0.018272
8.106660	 0.034504	0.018346
8.119993	 0.034210	0.018303
8.133327	 0.034282	0.018147
8.146660	 0.034540	0.018033
8.159993	 0.034622	0.018067
8.173326	 0.034577	0.018192
8.186660	 0.034657	0.018338
8.199993	 0.034818	0.018491
8.213326	 0.034943	0.018600
8.226660	 0.035114	0.018609
8.239993	 0.035328	0.018567
8.253326	 0.035448	0.018547
8.266660	 0.035503	0.018558
8.279993	 0.035613	0.018578
8.293326	 0.035729	0.018596
8.306660	 0.035804	0.018632
8.319993	 0.035968	0.018705
8.333326	 0.036272	0.018798
8.346660	 0.036541	0.018905
8.359993	 0.036620	0.019037
8.373326	 0.036571	0.019156
8.386660	 0.036626	0.019217
8.399993	 0.036916	0.019243
8.413326	 0.037229	0.019286
8.426660	 0.037298	0.019352
8.439993	 0.037228	0.019439
8.453326	 0.037292	0.019550
8.466660	 0.037494	0.019644
8.479993	 0.037692	0.019655
8.493326	 0.037877	0.019606
8.506660	 0.038072	0.019620
8.519993	 0.038196	0.019776
8.533326	 0.038226	0.019968
8.546659	 0.038292	0.020024
8.559993	 0.038467	0.019969
8.573326	 0.038627	0.019942
8.586659	 0.038690	0.019930
8.599993	 0.038780	0.019898
8.613326	 0.039002	0.019946
8.626659	 0.039268	0.020060
8.639993	 0.039438	0.020077
8.653326	 0.039503	0.019999
8.666659	 0.039602	0.019977
8.679993	 0.039876	0.020075
8.693326	 0.040280	0.020257
8.706659	 0.040694	0.020459
8.719993	 0.041076	0.020642
8.733326	 0.041380	0.020835
8.746659	 0.041588	0.021043
8.759993	 0.041725	0.021161
8.773326	 0.041725	0.021093
8.786659	 0.041579	0.020920
8.799993	 0.041469	0.020837
8.813326	 0.041488	0.020900
8.826659	 0.041563	0.020973
8.839993	 0.041629	0.020953
8.853326	 0.041713	0.020889
8.866659	 0.041896	0.020883
8.879992	 0.042182	0.020971
8.893326	 0.042473	0.021083
8.906659	 0.042646	0.021083
8.919992	 0.042650	0.020953
8.933326	 0.042896	0.020969
8.946659	 0.044700	0.021716
8.959992	 0.049926	0.023874
8.973326	 0.058983	0.027495
8.986659	 0.068994	0.031374
8.999992	 0.075669	0.033885
9.013326	 0.077374	0.034554
9.026659	 0.075701	0.034074
9.039992	 0.072405	0.033048
9.053326	 0.068033	0.031579
9.066659	 0.063035	0.029805
9.079992	 0.058215	0.028054
9.093326	 0.054106	0.026523
9.106659	 0.050820	0.025218
9.119992	 0.048426	0.024101
9.133326	 0.046930	0.023197
9.146659	 0.046100	0.022603
9.159992	 0.045641	0.022333
9.173326	 0.045391	0.022240
9.186659	 0.045268	0.022179
9.199992	 0.045221	0.022088
9.213326	 0.045161	0.021961
9.226659	 0.044949	0.021845
9.239992	 0.044721	0.021846
9.253325	 0.044884	0.022014
9.266659	 0.045459	0.022250
9.279992	 0.045945	0.022474
9.293325	 0.046029	0.022655
9.306659	 0.045888	0.022703
9.319992	 0.045847	0.022628
9.333325	 0.046094	0.022591
9.346659	 0.046562	0.022639
9.359992	 0.047006	0.022674
9.373325	 0.047257	0.022672
9.386659	 0.047318	0.022698
9.399992	 0.047249	0.022723
9.413325	 0.047148	0.022671
9.426659	 0.047156	0.022616
9.439992	 0.047320	0.022653
9.453325	 0.047509	0.022701
9.466659	 0.047610	0.022645
9.479992	 0.047699	0.022506
9.493325	 0.047869	0.022398
9.506659	 0.048023	0.022400
9.519992	 0.048051	0.022557
9.533325	 0.048052	0.022860
9.546659	 0.048182	0.023179
9.559992	 0.048448	0.023411
9.573325	 0.048712	0.023600
9.586658	 0.048851	0.023770
9.599992	 0.048886	0.023863
9.613325	 0.048938	0.023892
9.626658	 0.049081	0.023932
9.639992	 0.049271	0.024010
9.653325	 0.049480	0.024149
9.666658	 0.049789	0.024399
9.679992	 0.050257	0.024711
9.693325	 0.050799	0.024934
9.706658	 0.051319	0.024974
9.719992	 0.051785	0.024837
9.733325	 0.052095	0.024601
9.746658	 0.052042	0.024379
9.759992	 0.051605	0.024223
9.773325	 0.051077	0.024132
9.786658	 0.050780	0.024127
9.799992	 0.050828	0.024219
9.813325	 0.051069	0.024348
9.826658	 0.051202	0.024391
9.839992	 0.051181	0.024273
9.853325	 0.051278	0.024119
9.866658	 0.051599	0.024118
9.879992	 0.051940	0.024238
9.893325	 0.052100	0.024360
9.906658	 0.052037	0.024507
9.919991	 0.051882	0.024662
9.933325	 0.051872	0.024679
9.946658	 0.052045	0.024595
9.959991	 0.052228	0.024663
9.973325	 0.052382	0.024887
9.986658	 0.052557	0.024974
9.999991	 0.052674	0.024797
10.013325	 0.052768	0.024573
10.026658	 0.053171	0.024568
10.039991	 0.054122	0.024851
10.053325	 0.055341	0.025324
10.066658	 0.056194	0.025808
10.079991	 0.056283	0.026084
10.093325	 0.055831	0.026013
10.106658	 0.055405	0.025734
10.119991	 0.055306	0.025522
10.133325	 0.055408	0.025451
10.146658	 0.055509	0.025430
10.159991	 0.055590	0.025440
10.173325	 0.055766	0.025553
10.186658	 0.056093	0.025828
10.199991	 0.056504	0.026201
10.213325	 0.056958	0.026540
10.226658	 0.057475	0.026825
10.239991	 0.057923	0.027035
10.253325	 0.058014	0.027007
10.266658	 0.057637	0.026669
10.279991	 0.057048	0.026179
10.293324	 0.056539	0.025730
10.306658	 0.056091	0.025396
10.319991	 0.055628	0.025153
10.333324	 0.055297	0.024990
10.346658	 0.055184	0.024952
10.359991	 0.055205	0.025025
10.373324	 0.055371	0.025147
10.386658	 0.055765	0.025300
10.399991	 0.056300	0.025432
10.413324	 0.056683	0.025469
10.426658	 0.056716	0.025423
10.439991	 0.056592	0.025354
10.453324	 0.056644	0.025343
10.466658	 0.056857	0.025460
10.479991	 0.057063	0.025637
10.493324	 0.057341	0.025767
10.506658	 0.057840	0.025928
10.519991	 0.058601	0.026302
10.533324	 0.059864	0.026998
10.546658	 0.061993	0.028075
10.559991	 0.064759	0.029483
10.573324	 0.067085	0.030775
10.586658	 0.067848	0.031229
10.599991	 0.066878	0.030561
10.613324	 0.065048	0.029258
10.626657	 0.063339	0.028012
10.639991	 0.062071	0.027147
10.653324	 0.061082	0.026602
10.666657	 0.060251	0.026206
10.679991	 0.059624	0.025881
10.693324	 0.059227	0.025647
10.706657	 0.058979	0.025532
10.719991	 0.058841	0.025532
10.733324	 0.058913	0.025575
10.746657	 0.059336	0.025611
10.759991	 0.060091	0.025786
10.773324	 0.060865	0.026209
10.786657	 0.061223	0.026621
10.799991	 0.061053	0.026686
10.813324	 0.060765	0.026444
10.826657	 0.060777	0.026198
10.839991	 0.061043	0.026184
10.853324	 0.061367	0.026454
10.866657	 0.061690	0.026839
10.879991	 0.061814	0.027001
10.893324	 0.061511	0.026771
10.906657	 0.060982	0.026340
10.919991	 0.060647	0.025990
10.933324	 0.060591	0.025851
10.946657	 0.060590	0.025874
10.959991	 0.060486	0.025886
10.973324	 0.060258	0.025781
10.986657	 0.059920	0.025588
10.999990	 0.059590	0.025349
11.013324	 0.059429	0.025124
11.026657	 0.059460	0.025023
11.039990	 0.059605	0.025079
11.053324	 0.059768	0.025164
11.066657	 0.059895	0.025107
11.079990	 0.060036	0.024880
11.093324	 0.060192	0.024640
11.106657	 0.060278	0.024545
11.119990	 0.060318	0.024632
11.133324	 0.060352	0.024813
11.146657	 0.060340	0.024964
11.159990	 0.060316	0.025018
11.173324	 0.060391	0.024938
11.186657	 0.060580	0.024693
11.199990	 0.060811	0.024363
11.213324	 0.061010	0.024127
11.226657	 0.061077	0.024055
11.239990	 0.060906	0.024005
11.253324	 0.060576	0.023825
11.266657	 0.060350	0.023535
11.279990	 0.060369	0.023287
11.293324	 0.060590	0.023223
11.306657	 0.060937	0.023311
11.319990	 0.061284	0.023372
11.333323	 0.061509	0.023354
11.346657	 0.061619	0.023341
11.359990	 0.061699	0.023426
11.373323	 0.061869	0.023747
11.386657	 0.062254	0.024377
11.399990	 0.062832	0.025142
11.413323	 0.063320	0.025680
11.426657	 0.063393	0.025696
11.439990	 0.063091	0.025187
11.453323	 0.062761	0.024433
11.466657	 0.062601	0.023730
11.479990	 0.062492	0.023180
11.493323	 0.062262	0.022785
11.506657	 0.061991	0.022561
11.519990	 0.061896	0.022499
11.533323	 0.061974	0.022502
11.546657	 0.062027	0.022462
11.559990	 0.062004	0.022422
11.573323	 0.062038	0.022497
11.586657	 0.062177	0.022638
11.599990	 0.062324	0.022638
11.613323	 0.062405	0.022415
11.626657	 0.062406	0.022160
11.639990	 0.062342	0.022052
11.653323	 0.062271	0.022065
11.666656	 0.062287	0.022120
11.679990	 0.062406	0.022195
11.693323	 0.062583	0.022260
11.706656	 0.062842	0.022316
11.719990	 0.063169	0.022433
11.733323	 0.063436	0.022603
11.746656	 0.063600	0.022715
11.759990	 0.063771	0.022767
11.773323	 0.064172	0.022902
11.786656	 0.065228	0.023277
11.799990	 0.067375	0.024000
11.813323	 0.070471	0.025068
11.826656	 0.073581	0.026230
11.839990	 0.075480	0.027003
11.853323	 0.075484	0.026977
11.866656	 0.073860	0.026136
11.879990	 0.071530	0.024962
11.893323	 0.069450	0.024065
11.906656	 0.068072	0.023620
11.919990	 0.067267	0.023400
11.933323	 0.066703	0.023202
11.946656	 0.066262	0.022982
11.959990	 0.065995	0.022758
11.973323	 0.065821	0.022548
11.986656	 0.065564	0.022355
11.999990	 0.065217	0.022182
12.013323	 0.064962	0.022029
12.026656	 0.064932	0.021858
12.039989	 0.065076	0.021690
12.053323	 0.065190	0.021614
12.066656	 0.065157	0.021643
12.079989	 0.065111	0.021723
12.093323	 0.065237	0.021789
12.106656	 0.065580	0.021784
12.119989	 0.066035	0.021726
12.133323	 0.066383	0.021693
12.146656	 0.066485	0.021684
12.159989	 0.066415	0.021576
12.173323	 0.066374	0.021333
12.186656	 0.066498	0.021131
12.199989	 0.066736	0.021138
12.213323	 0.066912	0.021272
12.226656	 0.066952	0.021315
12.239989	 0.066972	0.021184
12.253323	 0.067016	0.020972
12.266656	 0.066964	0.020785
12.279989	 0.066830	0.020647
12.293323	 0.066803	0.020497
12.306656	 0.066900	0.020270
12.319989	 0.066950	0.019999
12.333323	 0.066924	0.019806
12.346656	 0.067032	0.019782
12.359989	 0.067378	0.019867
12.373322	 0.067772	0.019950
12.386656	 0.068045	0.020024
12.399989	 0.068298	0.020163
12.413322	 0.068692	0.020395
12.426656	 0.069220	0.020635
12.439989	 0.069799	0.020778
12.453322	 0.070413	0.020818
12.466656	 0.070992	0.020808
12.479989	 0.071214	0.020738
12.493322	 0.070776	0.020552
12.506656	 0.069889	0.020301
12.519989	 0.069087	0.020090
12.533322	 0.068607	0.019944
12.546656	 0.068392	0.019884
12.559989	 0.068408	0.019911
12.573322	 0.068572	0.019906
12.586656	 0.068696	0.019760
12.599989	 0.068683	0.019560
12.613322	 0.068597	0.019443
12.626656	 0.068589	0.019428
12.639989	 0.068756	0.019483
12.653322	 0.068991	0.019599
12.666656	 0.069114	0.019715
12.679989	 0.069126	0.019727
12.693322	 0.069188	0.019646
12.706656	 0.069401	0.019551
12.719989	 0.069621	0.019421
12.733322	 0.069586	0.019231
12.746655	 0.069248	0.019085
12.759989	 0.068857	0.019056
12.773322	 0.068720	0.019086
12.786655	 0.068939	0.019109
12.799989	 0.069321	0.019153
12.813322	 0.069588	0.019275
12.826655	 0.069710	0.019377
12.839989	 0.069868	0.019289
12.853322	 0.070118	0.019075
12.866655	 0.070274	0.018939
12.879989	 0.070162	0.018889
12.893322	 0.069828	0.018824
12.906655	 0.069419	0.018778
12.919989	 0.069030	0.018823
12.933322	 0.068777	0.018905
12.946655	 0.068795	0.018945
12.959989	 0.069033	0.018938
12.973322	 0.069259	0.018896
12.986655	 0.069314	0.018844
12.999989	 0.069267	0.018855
13.013322	 0.069266	0.018955
13.026655	 0.069262	0.019026
13.039989	 0.069110	0.018942
13.053322	 0.068932	0.018724
13.066655	 0.068972	0.018467
13.079988	 0.069131	0.018259
13.093322	 0.069141	0.018139
13.106655	 0.068991	0.018079
13.119988	 0.068877	0.018041
13.133322	 0.069013	0.018022
13.146655	 0.069431	0.018046
13.159988	 0.069793	0.018111
13.173322	 0.069775	0.018125
13.186655	 0.069505	0.018003
13.199988	 0.069282	0.017845
13.213322	 0.069141	0.017824
13.226655	 0.069005	0.017932
13.239988	 0.068946	0.018032
13.253322	 0.069002	0.018051
13.266655	 0.069063	0.017980
13.279988	 0.069057	0.017882
13.293322	 0.068971	0.017862
13.306655	 0.068806	0.017865
13.319988	 0.068615	0.017745
13.333322	 0.068492	0.017543
13.346655	 0.068504	0.017395
13.359988	 0.068634	0.017278
13.373322	 0.068840	0.017123
13.386655	 0.069071	0.017005
13.399988	 0.069218	0.017021
13.413321	 0.069215	0.017156
13.426655	 0.069134	0.017336
13.439988	 0.069064	0.017495
13.453321	 0.069052	0.017595
13.466655	 0.069192	0.017650
13.479988	 0.069445	0.017699
13.493321	 0.069598	0.017779
13.506655	 0.069631	0.017914
13.519988	 0.069735	0.018070
13.533321	 0.069918	0.018137
13.546655	 0.070002	0.018046
13.559988	 0.069965	0.017863
13.573321	 0.069917	0.017726
13.586655	 0.069869	0.017648
13.599988	 0.069793	0.017514
13.613321	 0.069745	0.017335
13.626655	 0.069762	0.017277
13.639988	 0.069793	0.017389
13.653321	 0.069830	0.017556
13.666655	 0.069850	0.017694
13.679988	 0.069748	0.017785
13.693321	 0.069606	0.017787
13.706655	 0.069650	0.017719
13.719988	 0.069844	0.017722
13.733321	 0.069974	0.017858
13.746655	 0.070000	0.017979
13.759988	 0.069999	0.017914
13.773321	 0.070029	0.017693
13.786654	 0.070182	0.017496
13.799988	 0.070441	0.017437
13.813321	 0.070571	0.017475
13.826654	 0.070469	0.017519
13.839988	 0.070322	0.017521
13.853321	 0.070279	0.017512
13.866654	 0.070306	0.017581
13.879988	 0.070373	0.017754
13.893321	 0.070480	0.017904
13.906654	 0.070559	0.017862
13.919988	 0.070518	0.017645
13.933321	 0.070380	0.017478
13.946654	 0.070312	0.017493
13.959988	 0.070437	0.017569
13.973321	 0.070619	0.017595
13.986654	 0.070622	0.017628
13.999988	 0.070409	0.017677
14.013321	 0.070126	0.017623
14.026654	 0.069990	0.017471
14.039988	 0.070092	0.017378
14.053321	 0.070266	0.017356
14.066654	 0.070321	0.017307
14.079988	 0.070274	0.017235
14.093321	 0.070260	0.017167
14.106654	 0.070324	0.017089
14.119987	 0.070329	0.017016
14.133321	 0.070186	0.016962
14.146654	 0.070024	0.016897
14.159987	 0.069923	0.016795
14.173321	 0.069856	0.016698
14.186654	 0.069928	0.016683
14.199987	 0.070192	0.016750
14.213321	 0.070523	0.016820
14.226654	 0.070833	0.016813
14.239987	 0.071047	0.016720
14.253321	 0.071016	0.016622
14.266654	 0.070750	0.016576
14.279987	 0.070480	0.016553
14.293321	 0.070385	0.016549
14.306654	 0.070443	0.016607
14.319987	 0.070513	0.016712
14.333321	 0.070469	0.016788
14.346654	 0.070320	0.016773
14.359987	 0.070172	0.016669
14.373321	 0.070158	0.016563
14.386654	 0.070345	0.016556
14.399987	 0.070612	0.016652
14.413321	 0.070726	0.016733
14.426654	 0.070643	0.016690
14.439987	 0.070571	0.016577
14.453321	 0.070677	0.016507
14.466654	 0.070916	0.016510
14.479987	 0.071084	0.016538
14.493320	 0.070979	0.016542
14.506654	 0.070687	0.016526
14.519987	 0.070532	0.016506
14.533320	 0.070645	0.016484
14.546654	 0.070836	0.016501
14.559987	 0.070933	0.016601
14.573320	 0.070908	0.016759
14.586654	 0.070737	0.016888
14.599987	 0.070484	0.016888
14.613320	 0.070404	0.016774
14.626654	 0.070624	0.016671
14.639987	 0.070923	0.016631
14.653320	 0.071050	0.016603
14.666654	 0.070983	0.016501
14.679987	 0.070852	0.016290
14.693320	 0.070765	0.016127
14.706654	 0.070741	0.016203
14.719987	 0.070731	0.016406
14.733320	 0.070749	0.016495
14.746654	 0.070862	0.016491
14.759987	 0.071063	0.016570
14.773320	 0.071275	0.016702
14.786654	 0.071419	0.016717
14.799987	 0.071435	0.016594
14.813320	 0.071318	0.016427
14.826653	 0.071182	0.016338
14.839987	 0.071187	0.016403
14.853320	 0.071315	0.016551
14.866653	 0.071338	0.016618
14.879987	 0.071163	0.016542
14.893320	 0.071040	0.016388
14.906653	 0.071199	0.016239
14.919987	 0.071505	0.016175
14.933320	 0.071672	0.016201
14.946653	 0.071618	0.016198
14.959987	 0.071445	0.016078
14.973320	 0.071291	0.015886
14.986653	 0.071236	0.015778
14.999987	 0.071203	0.015854
15.013320	 0.071071	0.015986
15.026653	 0.070973	0.015990
15.039987	 0.071116	0.015897
15.053320	 0.071355	0.015825
15.066653	 0.071417	0.015779
15.079987	 0.071361	0.015741
15.093320	 0.071384	0.015742
15.106653	 0.071393	0.015787
15.119987	 0.071250	0.015822
15.133320	 0.071069	0.015779
15.146653	 0.070958	0.015671
15.159986	 0.070878	0.015581
15.173320	 0.070857	0.015500
15.186653	 0.070972	0.015329
15.199986	 0.071121	0.015000
15.213320	 0.071026	0.014534
15.226653	 0.070570	0.014040
15.239986	 0.070007	0.013645
15.253320	 0.069631	0.013388
15.266653	 0.069404	0.013229
15.279986	 0.069173	0.013105
15.293320	 0.069000	0.013024
15.306653	 0.068999	0.013000
15.319986	 0.069112	0.012948
15.333320	 0.069218	0.012797
15.346653	 0.069220	0.012617
15.359986	 0.069085	0.012526
15.373320	 0.068931	0.012566
15.386653	 0.068942	0.012692
15.399986	 0.069114	0.012800
15.413320	 0.069254	0.012812
15.426653	 0.069328	0.012783
15.439986	 0.069556	0.012845
15.453320	 0.069992	0.013025
15.466653	 0.070310	0.013205
15.479986	 0.070285	0.013313
15.493320	 0.070104	0.013424
15.506653	 0.070063	0.013612
15.519986	 0.070201	0.013830
15.533319	 0.070321	0.013985
15.546653	 0.070334	0.014038
15.559986	 0.070414	0.014064
15.573319	 0.070696	0.014169
15.586653	 0.071045	0.014330
15.599986	 0.071196	0.014436
15.613319	 0.071076	0.014448
15.626653	 0.070920	0.014406
15.639986	 0.071027	0.014373
15.653319	 0.071387	0.014394
15.666653	 0.071675	0.014407
15.679986	 0.071621	0.014334
15.693319	 0.071332	0.014246
15.706653	 0.071167	0.014239
15.719986	 0.071272	0.014293
15.733319	 0.071416	0.014369
15.746653	 0.071394	0.014458
15.759986	 0.071333	0.014528
15.773319	 0.071435	0.014561
15.786653	 0.071641	0.014598
15.799986	 0.071739	0.014651
15.813319	 0.071644	0.014698
15.826653	 0.071454	0.014715
15.839986	 0.071349	0.014675
15.853319	 0.071399	0.014589
15.866652	 0.071502	0.014547
15.879986	 0.071551	0.014578
15.893319	 0.071525	0.014605
15.906652	 0.071462	0.014565
15.919986	 0.071449	0.014445
15.933319	 0.071549	0.014296
15.946652	 0.071742	0.014246
15.959986	 0.071910	0.014328
15.973319	 0.071954	0.014432
15.986652	 0.071879	0.014484
15.999986	 0.071734	0.014515
16.013319	 0.071576	0.014553
16.026653	 0.071461	0.014538
16.039988	 0.071376	0.014391
16.053322	 0.071265	0.014174
16.066656	 0.071185	0.014051
16.079990	 0.071291	0.014082
16.093325	 0.071614	0.014165
16.106659	 0.071987	0.014183
16.119993	 0.072198	0.014082
16.133327	 0.072197	0.013917
16.146662	 0.072115	0.013843
16.159996	 0.072052	0.013939
16.173330	 0.072016	0.014080
16.186665	 0.071986	0.014133
16.199999	 0.071923	0.014114
16.213333	 0.071946	0.014068
16.226667	 0.072278	0.014070
16.240002	 0.072918	0.014272
16.253336	 0.073691	0.014754
16.266670	 0.074599	0.015450
16.280005	 0.076075	0.016549
16.293339	 0.079759	0.019767
16.306673	 0.088401	0.028526
16.320007	 0.101561	0.043122
16.333342	 0.111661	0.055894
16.346676	 0.109913	0.057539
16.360010	 0.096492	0.048291
16.373344	 0.079660	0.036586
16.386679	 0.066029	0.028504
16.400013	 0.056286	0.024033
16.413347	 0.048544	0.021165
16.426682	 0.041696	0.018934
16.440016	 0.035716	0.017250
16.453350	 0.030691	0.016090
16.466684	 0.026478	0.015258
16.480019	 0.022897	0.014580
16.493353	 0.019761	0.014012
16.506687	 0.016982	0.013468
16.520021	 0.014670	0.012813
16.533356	 0.012823	0.012091
16.546690	 0.011220	0.011476
16.560024	 0.009759	0.011035
16.573359	 0.008527	0.010701
16.586693	 0.007520	0.010381
16.600027	 0.006617	0.009953
16.613361	 0.005783	0.009348
16.626696	 0.005065	0.008696
16.640030	 0.004417	0.008181
16.653364	 0.003748	0.007765
16.666698	 0.003067	0.007281
16.680033	 0.002434	0.006627
16.693367	 0.001853	0.005847
16.706701	 0.001285	0.005133
16.720036	 0.000684	0.004583
16.733370	 0.000026	0.004078
16.746704	 -0.000669	0.003503
16.760038	 -0.001394	0.002848
16.773373	 -0.002201	0.002122
16.786707	 -0.003066	0.001401
16.800041	 -0.003880	0.000732
16.813375	 -0.004604	0.000026
16.826710	 -0.005250	-0.000739
16.840044	 -0.005826	-0.001433
16.853378	 -0.006439	-0.002024
16.866713	 -0.007214	-0.002622
16.880047	 -0.008062	-0.003311
16.893381	 -0.008817	-0.004069
16.906715	 -0.009502	-0.004811
16.920050	 -0.010227	-0.005543
16.933384	 -0.011010	-0.006323
16.946718	 -0.011788	-0.007076
16.960052	 -0.012448	-0.007697
16.973387	 -0.012904	-0.008241
16.986721	 -0.013248	-0.008841
17.000055	 -0.013665	-0.009489
17.013390	 -0.014163	-0.010055
17.026724	 -0.014585	-0.010510
17.040058	 -0.014889	-0.010944
17.053392	 -0.015130	-0.011372
17.066727	 -0.015288	-0.011710
17.080061	 -0.015335	-0.011894
17.093395	 -0.015308	-0.011930
17.106730	 -0.015254	-0.011882
17.120064	 -0.015181	-0.011845
17.133398	 -0.015049	-0.011881
17.146732	 -0.014849	-0.011959
17.160067	 -0.014650	-0.011978
17.173401	 -0.014454	-0.011870
17.186735	 -0.014119	-0.011620
17.200069	 -0.013568	-0.011236
17.213404	 -0.012967	-0.010815
17.226738	 -0.012525	-0.010526
17.240072	 -0.012254	-0.010368
17.253407	 -0.012068	-0.010172
17.266741	 -0.011935	-0.009888
17.280075	 -0.011789	-0.009589
17.293409	 -0.011468	-0.009251
17.306744	 -0.010969	-0.008813
17.320078	 -0.010542	-0.008393
17.333412	 -0.010319	-0.008136
17.346746	 -0.010193	-0.008017
17.360081	 -0.010071	-0.007910
17.373415	 -0.009903	-0.007724
17.386749	 -0.009678	-0.007464
17.400084	 -0.009461	-0.007221
17.413418	 -0.009292	-0.007049
17.426752	 -0.009166	-0.006948
17.440086	 -0.009109	-0.006897
17.453421	 -0.009143	-0.006821
17.466755	 -0.009194	-0.006700
17.480089	 -0.009143	-0.006633
17.493423	 -0.008987	-0.006632
17.506758	 -0.008841	-0.006597
17.520092	 -0.008762	-0.006526
17.533426	 -0.008702	-0.006492
17.546761	 -0.008637	-0.006478
17.560095	 -0.008588	-0.006432
17.573429	 -0.008550	-0.006393
17.586763	 -0.008547	-0.006469
17.600098	 -0.008564	-0.006700
17.613432	 -0.008496	-0.006960
17.626766	 -0.008351	-0.007069
17.640100	 -0.008308	-0.006994
17.653435	 -0.008447	-0.006824
17.666769	 -0.008653	-0.006620
17.680103	 -0.008783	-0.006439
17.693438	 -0.008801	-0.006384
17.706772	 -0.008748	-0.006461
17.720106	 -0.008627	-0.006514
17.733440	 -0.008448	-0.006411
17.746775	 -0.008354	-0.006213
17.760109	 -0.008410	-0.006094
17.773443	 -0.008447	-0.006141
17.786777	 -0.008352	-0.006289
17.800112	 -0.008239	-0.006436
17.813446	 -0.008243	-0.006517
17.826780	 -0.008319	-0.006513
17.840115	 -0.008371	-0.006448
17.853449	 -0.008448	-0.006371
17.866783	 -0.008615	-0.006327
17.880117	 -0.008780	-0.006317
17.893452	 -0.008859	-0.006309
17.906786	 -0.008908	-0.006318
17.920120	 -0.008951	-0.006377
17.933455	 -0.008933	-0.006464
17.946789	 -0.008877	-0.006554
17.960123	 -0.008876	-0.006643
17.973457	 -0.008940	-0.006708
17.986792	 -0.008980	-0.006719
18.000126	 -0.008937	-0.006691
18.013460	 -0.008828	-0.006638
18.026794	 -0.008694	-0.006551
18.040129	 -0.008646	-0.006524
18.053463	 -0.008825	-0.006668
18.066797	 -0.009167	-0.006888
18.080132	 -0.009416	-0.007008
18.093466	 -0.009412	-0.006991
18.106800	 -0.009240	-0.006904
18.120134	 -0.009068	-0.006827
18.133469	 -0.008954	-0.006804
18.146803	 -0.008851	-0.006812
18.160137	 -0.008781	-0.006788
18.173471	 -0.008821	-0.006725
18.186806	 -0.008925	-0.006689
18.200140	 -0.008978	-0.006741
18.213474	 -0.008952	-0.006841
18.226809	 -0.008874	-0.006878
18.240143	 -0.008792	-0.006829
18.253477	 -0.008734	-0.006788
18.266811	 -0.008668	-0.006803
18.280146	 -0.008636	-0.006826
18.293480	 -0.008803	-0.006815
18.306814	 -0.009172	-0.006801
18.320148	 -0.009449	-0.006848
18.333483	 -0.009401	-0.007008
18.346817	 -0.009157	-0.007189
18.360151	 -0.009013	-0.007205
18.373486	 -0.009105	-0.007069
18.386820	 -0.009295	-0.006974
18.400154	 -0.009368	-0.006985
18.413488	 -0.009255	-0.007042
18.426823	 -0.009048	-0.007128
18.440157	 -0.008943	-0.007220
18.453491	 -0.009084	-0.007262
18.466825	 -0.009355	-0.007247
18.480160	 -0.009498	-0.007220
18.493494	 -0.009454	-0.007226
18.506828	 -0.009358	-0.007302
18.520163	 -0.009287	-0.007423
18.533497	 -0.009246	-0.007504
18.546831	 -0.009324	-0.007475
18.560165	 -0.009630	-0.007371
18.573500	 -0.010023	-0.007301
18.586834	 -0.010176	-0.007309
18.600168	 -0.010003	-0.007329
18.613503	 -0.009771	-0.007337
18.626837	 -0.009689	-0.007394
18.640171	 -0.009686	-0.007451
18.653505	 -0.009671	-0.007405
18.666840	 -0.009709	-0.007320
18.680174	 -0.009834	-0.007350
18.693508	 -0.009935	-0.007499
18.706842	 -0.009899	-0.007600
18.720177	 -0.009728	-0.007495
18.733511	 -0.009504	-0.007258
18.746845	 -0.009306	-0.007111
18.760180	 -0.009157	-0.007135
18.773514	 -0.009050	-0.007241
18.786848	 -0.009042	-0.007338
18.800182	 -0.009191	-0.007350
18.813517	 -0.009428	-0.007252
18.826851	 -0.009603	-0.007109
18.840185	 -0.009660	-0.006976
18.853519	 -0.009660	-0.006871
18.866854	 -0.009591	-0.006875
18.880188	 -0.009403	-0.007020
18.893522	 -0.009186	-0.007169
18.906857	 -0.009030	-0.007219
18.920191	 -0.008920	-0.007244
18.933525	 -0.008873	-0.007315
18.946859	 -0.008962	-0.007372
18.960194	 -0.009163	-0.007357
18.973528	 -0.009342	-0.007322
18.986862	 -0.009425	-0.007313
19.000196	 -0.009482	-0.007313
19.013531	 -0.009617	-0.007317
19.026865	 -0.009794	-0.007338
19.040199	 -0.009870	-0.007386
19.053534	 -0.009838	-0.007468
19.066868	 -0.009809	-0.007508
19.080202	 -0.009743	-0.007430
19.093536	 -0.009552	-0.007309
19.106871	 -0.009375	-0.007256
19.120205	 -0.009366	-0.007286
19.133539	 -0.009425	-0.007402
19.146873	 -0.009424	-0.007571
19.160208	 -0.009405	-0.007675
19.173542	 -0.009470	-0.007653
19.186876	 -0.009637	-0.007585
19.200211	 -0.009812	-0.007585
19.213545	 -0.009901	-0.007671
19.226879	 -0.009930	-0.007732
19.240213	 -0.009975	-0.007696
19.253548	 -0.010007	-0.007650
19.266882	 -0.009945	-0.007654
19.280216	 -0.009820	-0.007628
19.293550	 -0.009717	-0.007555
19.306885	 -0.009639	-0.007528
19.320219	 -0.009581	-0.007545
19.333553	 -0.009601	-0.007532
19.346888	 -0.009696	-0.007527
19.360222	 -0.009751	-0.007602
19.373556	 -0.009708	-0.007672
19.386890	 -0.009656	-0.007639
19.400225	 -0.009675	-0.007554
19.413559	 -0.009769	-0.007505
19.426893	 -0.009937	-0.007497
19.440228	 -0.010127	-0.007500
19.453562	 -0.010246	-0.007517
19.466896	 -0.010255	-0.007567
19.480230	 -0.010153	-0.007611
19.493565	 -0.009992	-0.007592
19.506899	 -0.009867	-0.007565
19.520233	 -0.009769	-0.007582
19.533567	 -0.009627	-0.007528
19.546902	 -0.009459	-0.007303
19.560236	 -0.009377	-0.007031
19.573570	 -0.009458	-0.006941
19.586905	 -0.009636	-0.007100
19.600239	 -0.009724	-0.007331
19.613573	 -0.009590	-0.007449
19.626907	 -0.009386	-0.007443
19.640242	 -0.009391	-0.007414
19.653576	 -0.009611	-0.007415
19.666910	 -0.009817	-0.007428
19.680244	 -0.009869	-0.007446
19.693579	 -0.009797	-0.007490
19.706913	 -0.009678	-0.007552
19.720247	 -0.009600	-0.007554
19.733582	 -0.009665	-0.007428
19.746916	 -0.009847	-0.007271
19.760250	 -0.009961	-0.007232
19.773584	 -0.009924	-0.007308
19.786919	 -0.009858	-0.007400
19.800253	 -0.009856	-0.007469
19.813587	 -0.009881	-0.007486
19.826921	 -0.009906	-0.007396
19.840256	 -0.009979	-0.007260
19.853590	 -0.010095	-0.007240
19.866924	 -0.010150	-0.007328
19.880259	 -0.010107	-0.007366
19.893593	 -0.010078	-0.007358
19.906927	 -0.010167	-0.007450
19.920261	 -0.010276	-0.007629
19.933596	 -0.010237	-0.007704
19.946930	 -0.010112	-0.007597
19.960264	 -0.010086	-0.007481
19.973598	 -0.010112	-0.007542
19.986933	 -0.010013	-0.007707

*------------------------ End of raw data
Results for Channel	1	=	242.00	nm
Title:	Report Title
Run File:	C:\HPLC\PET 2025\2025.01.13\bm26_40c_np004.run
--------------
Injection Info
--------------
Method:	C:\METODOS EQUIPO 2 2023-2024\20241201 PET_Calibrado TPA MHET BHET DIMER.mth
Sample:	BM26_40C_np
Injection Date:	Mon Jan 13 13:13:07 2025
Manual injection
Operator:	Paloma
Instrument:	3
Notes:	
---------
Misc Info
---------
Workstation:	HPLC
Bus Address:	44
Run Time:	0.000	to	20.000	min.
-----------
Recalc Info
-----------
Recalc Method:	C:\METODOS EQUIPO 2 2023-2024\20241201 PET_Calibrado TPA MHET BHET DIMER.mth
Recalc Date:	Mon Jan 13 13:33:14 2025
Operator:	Paloma
Instrument:	3
Notes:	
Sample Rate:	5.000 Hz.
Measurement Type:	1 = Area
Calculation Type:	4 = ExtStd
Normalize Results:	No
------------------------
Peak Info for Channel 1
------------------------
3 Peaks (tR	Timeoffset	RRT	Sepcode	Width	Counts	Result	Name)
7.054	-0.005	0.0000	BB	6.00	770287	13.998489	MHET (uM)
7.350	-0.003	0.0000	BB	8.76	330257	3.913804	BHET (uM)
9.016	-0.094	0.0000	BB	7.06	2200971	39.472282	DIMER (uM)

Results for Channel	2	=	260.00	nm
Title:	Report Title
Run File:	C:\HPLC\PET 2025\2025.01.13\bm26_40c_np004.run
--------------
Injection Info
--------------
Method:	C:\METODOS EQUIPO 2 2023-2024\20241201 PET_Calibrado TPA MHET BHET DIMER.mth
Sample:	BM26_40C_np
Injection Date:	Mon Jan 13 13:13:07 2025
Manual injection
Operator:	Paloma
Instrument:	3
Notes:	
---------
Misc Info
---------
Workstation:	HPLC
Bus Address:	44
Run Time:	0.000	to	20.000	min.
-----------
Recalc Info
-----------
Recalc Method:	C:\METODOS EQUIPO 2 2023-2024\20241201 PET_Calibrado TPA MHET BHET DIMER.mth
Recalc Date:	Mon Jan 13 13:33:14 2025
Operator:	Paloma
Instrument:	3
Notes:	
Sample Rate:	5.000 Hz.
Measurement Type:	1 = Area
Calculation Type:	4 = ExtStd
Normalize Results:	No
------------------------
Peak Info for Channel 2
------------------------
3 Peaks (tR	Timeoffset	RRT	Sepcode	Width	Counts	Result	Name)
1.456	0.000	0.0000	BP	4.48	4575003	0.000000	
1.672	0.000	0.0000	PP	0.00	475480	0.000000	
1.936	0.000	0.0000	PB	0.00	1819947	0.000000	
