# Supplementary material for: Engineering Escherichia coli for polyethylene terephthalate powder biodegradation via recoding of an outer membrane protein
Source: iScience. 2026 Jan 2;29(2):114621. doi: 10.1016/j.isci.2025.114621 (PMC12860643; doi:10.1016/j.isci.2025.114621)
Supplement: Data S2. Raw HPLC and UHPLC-MS data — (A) Unprocessed HPLC data files supporting Figures 4, S3, S5, Tables 1 and S4. Files are provided in.txt format corresponding to the data extracted with Varian ProStar software (Varian Inc., Palo Alto, California, USA). Each file contains absorbance values (in arbitrary units) recorded over time under the analytical conditions described in STAR Methods. (B) Raw UHPLC-MS files supporting Figure S4. The chromatograms and mass spectrometry data can be analyzed with the software MassLynx V4.1 (Waters) to obtain the mass spectra of the oligomers TET and TETE. Analytical conditions described in STAR Methods. (A and B) The unprocessed HPLC and UHPLC-MS files have been deposited at Zenodo under the identifier https://zenodo.org/records/17578239. [file mmc5.zip › Data S2/A. HPLC/Figure S3/OmpAm nPET 60_1.TXT]

File	C:\HPLC\PET 2025\2025.01.13\bm26_60c_np.run	Filetype	63
WTOASCII Parameters:	C:\star\WTOASCII.TXT
 2 channels
   Channel	 1	242.00	nm	in AU
   Channel	 2	260.00	nm	in AU
Base rate 5.0000 Hz	Bunch 2	Effective rate 5.00000 Hz.	T = 0.003333 min.
6000 points	from	0.000	to	20.000	minutes
Sampling every 4 point(s)
Printing points from	0.000	to	20.000 min, point 0 to 5999
Channels	1	to	2
0.000000	 0.000000	0.000000
0.013333	 -0.000163	-0.000217
0.026667	 -0.000073	-0.000090
0.040000	 0.000190	0.000170
0.053333	 0.000491	0.000329
0.066667	 0.000685	0.000397
0.080000	 0.000747	0.000511
0.093333	 0.000723	0.000721
0.106667	 0.000606	0.000923
0.120000	 0.000435	0.001000
0.133333	 0.000322	0.000990
0.146667	 0.000304	0.000944
0.160000	 0.000330	0.000772
0.173333	 0.000340	0.000474
0.186667	 0.000304	0.000253
0.200000	 0.000264	0.000260
0.213333	 0.000266	0.000440
0.226667	 0.000294	0.000670
0.240000	 0.000366	0.000891
0.253333	 0.000532	0.001066
0.266667	 0.000757	0.001133
0.280000	 0.000976	0.001076
0.293333	 0.001142	0.001035
0.306667	 0.001178	0.001140
0.320000	 0.001107	0.001288
0.333333	 0.001132	0.001344
0.346667	 0.001341	0.001383
0.360000	 0.001556	0.001477
0.373333	 0.001595	0.001523
0.386667	 0.001491	0.001467
0.400000	 0.001396	0.001383
0.413333	 0.001341	0.001348
0.426667	 0.001247	0.001389
0.440000	 0.001159	0.001470
0.453333	 0.001188	0.001482
0.466666	 0.001278	0.001363
0.480000	 0.001309	0.001204
0.493333	 0.001268	0.001164
0.506666	 0.001163	0.001290
0.520000	 0.000995	0.001430
0.533333	 0.000843	0.001388
0.546666	 0.000787	0.001189
0.560000	 0.000865	0.001059
0.573333	 0.001064	0.001104
0.586666	 0.001268	0.001197
0.600000	 0.001345	0.001243
0.613333	 0.001282	0.001287
0.626666	 0.001207	0.001339
0.640000	 0.001272	0.001357
0.653333	 0.001437	0.001381
0.666666	 0.001510	0.001470
0.680000	 0.001453	0.001564
0.693333	 0.001404	0.001557
0.706666	 0.001450	0.001457
0.720000	 0.001547	0.001373
0.733333	 0.001586	0.001394
0.746666	 0.001536	0.001488
0.760000	 0.001500	0.001524
0.773333	 0.001545	0.001428
0.786666	 0.001612	0.001305
0.800000	 0.001601	0.001249
0.813333	 0.001492	0.001196
0.826666	 0.001359	0.001166
0.839999	 0.001273	0.001275
0.853333	 0.001237	0.001478
0.866666	 0.001242	0.001627
0.879999	 0.001271	0.001666
0.893333	 0.001272	0.001608
0.906666	 0.001239	0.001501
0.919999	 0.001227	0.001383
0.933333	 0.001277	0.001247
0.946666	 0.001376	0.001144
0.959999	 0.001472	0.001171
0.973333	 0.001503	0.001295
0.986666	 0.001450	0.001420
0.999999	 0.001369	0.001521
1.013333	 0.001343	0.001580
1.026666	 0.001398	0.001586
1.039999	 0.001475	0.001593
1.053333	 0.001511	0.001553
1.066666	 0.001515	0.001352
1.079999	 0.001537	0.001108
1.093333	 0.001611	0.001070
1.106666	 0.001691	0.001232
1.119999	 0.001625	0.001354
1.133333	 0.001402	0.001344
1.146666	 0.001304	0.001327
1.159999	 0.001479	0.001397
1.173333	 0.001697	0.001497
1.186666	 0.001771	0.001549
1.199999	 0.001772	0.001528
1.213333	 0.001809	0.001416
1.226666	 0.001893	0.001263
1.239999	 0.001969	0.001206
1.253332	 0.001962	0.001279
1.266666	 0.001871	0.001368
1.279999	 0.001784	0.001401
1.293332	 0.001757	0.001416
1.306666	 0.001734	0.001424
1.319999	 0.001652	0.001401
1.333332	 0.001520	0.001414
1.346666	 0.001393	0.001511
1.359999	 0.001451	0.001630
1.373332	 0.003595	0.002672
1.386666	 0.017230	0.009408
1.399999	 0.059783	0.028787
1.413332	 0.136553	0.058462
1.426666	 0.223410	0.083214
1.439999	 0.287036	0.091039
1.453332	 0.315524	0.084055
1.466666	 0.317490	0.069470
1.479999	 0.304382	0.050676
1.493332	 0.283630	0.029359
1.506666	 0.260233	0.008385
1.519999	 0.237964	-0.009018
1.533332	 0.219074	-0.020832
1.546666	 0.204032	-0.027039
1.559999	 0.192058	-0.029182
1.573332	 0.181815	-0.029166
1.586666	 0.172086	-0.028298
1.599999	 0.162387	-0.027114
1.613332	 0.152929	-0.025726
1.626665	 0.143883	-0.024197
1.639999	 0.134846	-0.022803
1.653332	 0.125325	-0.022016
1.666665	 0.115460	-0.022101
1.679999	 0.105865	-0.022868
1.693332	 0.097001	-0.023864
1.706665	 0.088854	-0.024677
1.719999	 0.081165	-0.025115
1.733332	 0.073921	-0.025170
1.746665	 0.067328	-0.024780
1.759999	 0.061412	-0.023749
1.773332	 0.055994	-0.021901
1.786665	 0.050923	-0.019263
1.799999	 0.046176	-0.016097
1.813332	 0.041869	-0.012728
1.826665	 0.038094	-0.009365
1.839999	 0.034761	-0.006056
1.853332	 0.031775	-0.002790
1.866665	 0.029147	0.000334
1.879999	 0.026803	0.003049
1.893332	 0.024538	0.005058
1.906665	 0.022242	0.006275
1.919999	 0.020018	0.006901
1.933332	 0.017967	0.007187
1.946665	 0.016055	0.007198
1.959998	 0.014240	0.006848
1.973332	 0.012518	0.006126
1.986665	 0.010884	0.005213
1.999998	 0.009353	0.004384
2.013332	 0.007995	0.003769
2.026665	 0.006861	0.003295
2.039999	 0.005898	0.002864
2.053332	 0.005069	0.002482
2.066665	 0.004463	0.002205
2.079998	 0.004131	0.002044
2.093332	 0.003973	0.001958
2.106665	 0.003854	0.001867
2.119998	 0.003692	0.001715
2.133332	 0.003484	0.001548
2.146665	 0.003345	0.001476
2.159998	 0.003313	0.001529
2.173332	 0.003214	0.001587
2.186665	 0.002991	0.001570
2.199998	 0.002861	0.001537
2.213332	 0.002923	0.001498
2.226665	 0.002996	0.001351
2.239998	 0.002925	0.001093
2.253332	 0.002774	0.000921
2.266665	 0.002655	0.000997
2.279998	 0.002575	0.001193
2.293332	 0.002539	0.001241
2.306665	 0.002549	0.001139
2.319998	 0.002518	0.001106
2.333332	 0.002391	0.001176
2.346665	 0.002177	0.001217
2.359998	 0.001886	0.001214
2.373332	 0.001616	0.001188
2.386665	 0.001474	0.001133
2.399998	 0.001426	0.001118
2.413332	 0.001449	0.001237
2.426665	 0.001610	0.001458
2.439998	 0.001844	0.001662
2.453331	 0.002021	0.001774
2.466665	 0.002171	0.001807
2.479998	 0.002289	0.001815
2.493331	 0.002210	0.001827
2.506665	 0.001929	0.001766
2.519998	 0.001697	0.001533
2.533331	 0.001628	0.001252
2.546665	 0.001595	0.001151
2.559998	 0.001612	0.001219
2.573331	 0.001839	0.001279
2.586665	 0.002211	0.001291
2.599998	 0.002451	0.001356
2.613331	 0.002445	0.001489
2.626665	 0.002326	0.001599
2.639998	 0.002276	0.001637
2.653331	 0.002383	0.001639
2.666665	 0.002576	0.001626
2.679998	 0.002688	0.001581
2.693331	 0.002653	0.001528
2.706665	 0.002515	0.001511
2.719998	 0.002316	0.001557
2.733331	 0.002136	0.001683
2.746665	 0.002067	0.001852
2.759998	 0.002057	0.001997
2.773331	 0.001980	0.002079
2.786664	 0.001855	0.002042
2.799998	 0.001865	0.001885
2.813331	 0.002125	0.001762
2.826664	 0.002477	0.001786
2.839998	 0.002661	0.001925
2.853331	 0.002622	0.002075
2.866664	 0.002491	0.002091
2.879998	 0.002406	0.001910
2.893331	 0.002386	0.001718
2.906664	 0.002403	0.001732
2.919998	 0.002421	0.001874
2.933331	 0.002317	0.001930
2.946664	 0.002067	0.001881
2.959998	 0.001889	0.001841
2.973331	 0.001987	0.001877
2.986664	 0.002315	0.001991
2.999998	 0.002637	0.002143
3.013331	 0.002758	0.002194
3.026664	 0.002631	0.002036
3.039998	 0.002387	0.001792
3.053331	 0.002235	0.001654
3.066664	 0.002229	0.001655
3.079998	 0.002248	0.001707
3.093331	 0.002216	0.001721
3.106664	 0.002178	0.001671
3.119998	 0.002189	0.001608
3.133331	 0.002230	0.001593
3.146664	 0.002195	0.001601
3.159997	 0.002011	0.001594
3.173331	 0.001755	0.001614
3.186664	 0.001616	0.001687
3.199997	 0.001694	0.001785
3.213331	 0.001859	0.001874
3.226664	 0.001970	0.001927
3.239997	 0.002051	0.001929
3.253331	 0.002107	0.001900
3.266664	 0.002055	0.001866
3.279997	 0.001921	0.001867
3.293331	 0.001841	0.001901
3.306664	 0.001862	0.001890
3.319997	 0.001918	0.001816
3.333331	 0.001932	0.001749
3.346664	 0.001850	0.001735
3.359997	 0.001715	0.001785
3.373331	 0.001684	0.001881
3.386664	 0.001869	0.001961
3.399997	 0.002197	0.001988
3.413331	 0.002415	0.002003
3.426664	 0.002304	0.002004
3.439997	 0.001955	0.001950
3.453331	 0.001713	0.001858
3.466664	 0.001784	0.001797
3.479997	 0.002012	0.001797
3.493330	 0.002088	0.001779
3.506664	 0.001985	0.001682
3.519997	 0.002007	0.001609
3.533330	 0.002276	0.001674
3.546664	 0.002500	0.001822
3.559997	 0.002404	0.001945
3.573330	 0.002104	0.001984
3.586664	 0.001883	0.001872
3.599997	 0.001807	0.001616
3.613330	 0.001771	0.001405
3.626664	 0.001769	0.001428
3.639997	 0.001912	0.001630
3.653330	 0.002204	0.001812
3.666664	 0.002471	0.001887
3.679997	 0.002583	0.001896
3.693330	 0.002583	0.001882
3.706664	 0.002537	0.001881
3.719997	 0.002435	0.001918
3.733330	 0.002296	0.001976
3.746664	 0.002185	0.002088
3.759997	 0.002145	0.002276
3.773330	 0.002210	0.002402
3.786664	 0.002393	0.002295
3.799997	 0.002609	0.002011
3.813330	 0.002704	0.001783
3.826663	 0.002615	0.001744
3.839997	 0.002420	0.001862
3.853330	 0.002248	0.002040
3.866663	 0.002157	0.002213
3.879997	 0.002128	0.002377
3.893330	 0.002113	0.002491
3.906663	 0.002100	0.002433
3.919997	 0.002146	0.002218
3.933330	 0.002243	0.002071
3.946663	 0.002225	0.002086
3.959997	 0.002027	0.002068
3.973330	 0.001847	0.001897
3.986663	 0.001887	0.001715
3.999997	 0.002071	0.001676
4.013330	 0.002168	0.001790
4.026663	 0.002125	0.001974
4.039997	 0.002146	0.002140
4.053330	 0.002331	0.002220
4.066663	 0.002473	0.002160
4.079997	 0.002414	0.001967
4.093330	 0.002275	0.001724
4.106663	 0.002221	0.001524
4.119997	 0.002273	0.001404
4.133330	 0.002359	0.001378
4.146663	 0.002399	0.001465
4.159997	 0.002350	0.001617
4.173330	 0.002266	0.001723
4.186663	 0.002260	0.001751
4.199996	 0.002356	0.001768
4.213330	 0.002439	0.001791
4.226663	 0.002440	0.001813
4.239996	 0.002458	0.001912
4.253330	 0.002539	0.002111
4.266663	 0.002557	0.002266
4.279996	 0.002425	0.002239
4.293330	 0.002256	0.002100
4.306663	 0.002240	0.002026
4.319996	 0.002340	0.002047
4.333330	 0.002376	0.002052
4.346663	 0.002310	0.002013
4.359996	 0.002233	0.002013
4.373330	 0.002244	0.002076
4.386663	 0.002360	0.002148
4.399996	 0.002546	0.002176
4.413330	 0.002754	0.002130
4.426663	 0.002802	0.002029
4.439996	 0.002553	0.001969
4.453330	 0.002238	0.002016
4.466663	 0.002202	0.002094
4.479996	 0.002432	0.002123
4.493330	 0.002658	0.002094
4.506663	 0.002717	0.002014
4.519996	 0.002603	0.001942
4.533329	 0.002392	0.001946
4.546663	 0.002188	0.001994
4.559996	 0.002044	0.002056
4.573329	 0.001957	0.002150
4.586663	 0.001987	0.002229
4.599996	 0.002220	0.002246
4.613329	 0.002578	0.002280
4.626663	 0.002847	0.002385
4.639996	 0.002931	0.002460
4.653329	 0.002917	0.002408
4.666663	 0.002935	0.002255
4.679996	 0.003005	0.002052
4.693329	 0.002997	0.001870
4.706663	 0.002839	0.001818
4.719996	 0.002614	0.001904
4.733329	 0.002374	0.002014
4.746663	 0.002204	0.002062
4.759996	 0.002304	0.002048
4.773329	 0.002655	0.001989
4.786663	 0.002931	0.001896
4.799996	 0.002855	0.001832
4.813329	 0.002532	0.001890
4.826663	 0.002319	0.002050
4.839996	 0.002352	0.002178
4.853329	 0.002461	0.002211
4.866663	 0.002488	0.002212
4.879996	 0.002419	0.002242
4.893329	 0.002292	0.002276
4.906662	 0.002174	0.002231
4.919996	 0.002143	0.002090
4.933329	 0.002186	0.001948
4.946662	 0.002220	0.001906
4.959996	 0.002278	0.001970
4.973329	 0.002427	0.002046
4.986662	 0.002535	0.002051
4.999996	 0.002472	0.002020
5.013329	 0.002351	0.002029
5.026662	 0.002318	0.002038
5.039996	 0.002346	0.001994
5.053329	 0.002358	0.001960
5.066662	 0.002416	0.002006
5.079996	 0.002650	0.002100
5.093329	 0.002991	0.002200
5.106662	 0.003141	0.002278
5.119996	 0.002924	0.002308
5.133329	 0.002555	0.002303
5.146662	 0.002381	0.002271
5.159996	 0.002436	0.002181
5.173329	 0.002481	0.002051
5.186662	 0.002417	0.002001
5.199996	 0.002359	0.002108
5.213329	 0.002349	0.002277
5.226662	 0.002317	0.002324
5.239995	 0.002243	0.002166
5.253329	 0.002185	0.001915
5.266662	 0.002225	0.001764
5.279995	 0.002394	0.001815
5.293329	 0.002613	0.001993
5.306662	 0.002800	0.002117
5.319995	 0.002962	0.002082
5.333329	 0.003067	0.001982
5.346662	 0.002991	0.001982
5.359995	 0.002742	0.002126
5.373329	 0.002534	0.002327
5.386662	 0.002512	0.002464
5.399995	 0.002604	0.002470
5.413329	 0.002714	0.002399
5.426662	 0.002794	0.002348
5.439995	 0.002819	0.002340
5.453329	 0.002854	0.002329
5.466662	 0.002975	0.002245
5.479995	 0.003108	0.002083
5.493329	 0.003126	0.001963
5.506662	 0.003061	0.002018
5.519995	 0.003076	0.002241
5.533329	 0.003239	0.002538
5.546662	 0.003400	0.002808
5.559995	 0.003399	0.002961
5.573328	 0.003313	0.002985
5.586662	 0.003306	0.002945
5.599995	 0.003434	0.002891
5.613328	 0.003672	0.002859
5.626662	 0.003948	0.002879
5.639995	 0.004195	0.002950
5.653328	 0.004408	0.003045
5.666662	 0.004616	0.003127
5.679995	 0.004845	0.003181
5.693328	 0.005131	0.003284
5.706662	 0.005455	0.003455
5.719995	 0.005758	0.003572
5.733328	 0.006047	0.003600
5.746662	 0.006381	0.003665
5.759995	 0.006786	0.003839
5.773328	 0.007212	0.004083
5.786662	 0.007618	0.004367
5.799995	 0.008075	0.004701
5.813328	 0.008642	0.005049
5.826662	 0.009242	0.005346
5.839995	 0.009760	0.005593
5.853328	 0.010103	0.005851
5.866662	 0.010261	0.006143
5.879995	 0.010426	0.006461
5.893328	 0.010864	0.006835
5.906662	 0.011612	0.007365
5.919995	 0.012569	0.008104
5.933328	 0.013757	0.008899
5.946661	 0.015195	0.009617
5.959995	 0.016743	0.010354
5.973328	 0.018288	0.011182
5.986661	 0.019844	0.011988
5.999995	 0.021363	0.012671
6.013328	 0.022683	0.013209
6.026661	 0.023627	0.013589
6.039995	 0.024093	0.013844
6.053328	 0.024121	0.014042
6.066661	 0.023900	0.014232
6.079995	 0.023596	0.014394
6.093328	 0.023192	0.014425
6.106661	 0.022690	0.014274
6.119995	 0.022241	0.014026
6.133328	 0.021819	0.013810
6.146661	 0.021287	0.013673
6.159995	 0.020827	0.013568
6.173328	 0.020661	0.013509
6.186661	 0.020603	0.013552
6.199995	 0.020360	0.013631
6.213328	 0.019909	0.013624
6.226661	 0.019450	0.013541
6.239995	 0.019197	0.013479
6.253328	 0.019148	0.013469
6.266661	 0.019106	0.013496
6.279994	 0.018979	0.013561
6.293328	 0.018882	0.013651
6.306661	 0.018959	0.013728
6.319994	 0.019241	0.013762
6.333328	 0.019584	0.013809
6.346661	 0.019807	0.014016
6.359994	 0.019891	0.014375
6.373328	 0.019872	0.014603
6.386661	 0.019738	0.014534
6.399994	 0.019579	0.014373
6.413328	 0.019612	0.014371
6.426661	 0.019914	0.014571
6.439994	 0.020324	0.014884
6.453328	 0.020666	0.015179
6.466661	 0.020890	0.015359
6.479994	 0.021004	0.015441
6.493328	 0.021066	0.015501
6.506661	 0.021203	0.015569
6.519994	 0.021480	0.015641
6.533328	 0.021809	0.015688
6.546661	 0.022026	0.015669
6.559994	 0.022127	0.015638
6.573328	 0.022268	0.015719
6.586661	 0.022499	0.015881
6.599994	 0.022726	0.016013
6.613328	 0.022856	0.016162
6.626661	 0.022894	0.016389
6.639994	 0.022971	0.016592
6.653327	 0.023186	0.016684
6.666661	 0.023440	0.016742
6.679994	 0.023597	0.016828
6.693327	 0.023684	0.016878
6.706661	 0.023771	0.016869
6.719994	 0.023833	0.016913
6.733327	 0.023855	0.017067
6.746661	 0.023916	0.017219
6.759994	 0.024028	0.017266
6.773327	 0.024137	0.017241
6.786661	 0.024276	0.017241
6.799994	 0.024483	0.017320
6.813327	 0.024692	0.017460
6.826661	 0.024846	0.017599
6.839994	 0.025015	0.017727
6.853327	 0.025338	0.017922
6.866661	 0.025800	0.018209
6.879994	 0.026168	0.018471
6.893327	 0.026318	0.018610
6.906661	 0.026423	0.018699
6.919994	 0.026635	0.018822
6.933327	 0.026962	0.018955
6.946661	 0.027731	0.019237
6.959994	 0.030936	0.020626
6.973327	 0.042161	0.025536
6.986660	 0.068341	0.036669
6.999994	 0.107983	0.053160
7.013327	 0.145351	0.068546
7.026660	 0.161706	0.075248
7.039994	 0.152122	0.071193
7.053327	 0.126858	0.060589
7.066660	 0.099142	0.049087
7.079994	 0.076189	0.039733
7.093327	 0.059392	0.032918
7.106660	 0.047827	0.028144
7.119994	 0.040314	0.025019
7.133327	 0.035901	0.023250
7.146660	 0.033647	0.022399
7.159994	 0.032529	0.021988
7.173327	 0.031881	0.021772
7.186660	 0.031571	0.021657
7.199994	 0.031554	0.021534
7.213327	 0.031652	0.021401
7.226660	 0.031763	0.021384
7.239994	 0.031876	0.021562
7.253327	 0.032238	0.021965
7.266660	 0.034503	0.023150
7.279994	 0.042686	0.026803
7.293327	 0.059964	0.034409
7.306660	 0.081995	0.044141
7.319993	 0.097230	0.050883
7.333327	 0.097752	0.051125
7.346660	 0.086571	0.046208
7.359993	 0.072201	0.039844
7.373327	 0.060165	0.034433
7.386660	 0.051319	0.030414
7.399993	 0.044823	0.027458
7.413327	 0.040218	0.025370
7.426660	 0.037355	0.024112
7.439993	 0.035841	0.023492
7.453327	 0.035138	0.023210
7.466660	 0.034992	0.023151
7.479993	 0.035599	0.023429
7.493327	 0.037115	0.024138
7.506660	 0.038963	0.025049
7.519993	 0.040093	0.025635
7.533327	 0.040025	0.025544
7.546660	 0.039134	0.024912
7.559993	 0.038035	0.024173
7.573327	 0.037120	0.023666
7.586660	 0.036493	0.023425
7.599993	 0.036077	0.023265
7.613327	 0.035802	0.023090
7.626660	 0.035706	0.023007
7.639993	 0.035838	0.023118
7.653327	 0.036165	0.023357
7.666660	 0.036533	0.023585
7.679993	 0.036738	0.023723
7.693326	 0.036749	0.023794
7.706660	 0.036706	0.023845
7.719993	 0.036751	0.023887
7.733326	 0.036931	0.023925
7.746660	 0.037164	0.023982
7.759993	 0.037347	0.024077
7.773326	 0.037507	0.024224
7.786660	 0.037705	0.024394
7.799993	 0.037932	0.024508
7.813326	 0.038166	0.024549
7.826660	 0.038400	0.024607
7.839993	 0.038596	0.024731
7.853326	 0.038668	0.024831
7.866660	 0.038617	0.024800
7.879993	 0.038596	0.024673
7.893326	 0.038759	0.024589
7.906660	 0.039070	0.024650
7.919993	 0.039351	0.024824
7.933326	 0.039575	0.024980
7.946660	 0.039852	0.025039
7.959993	 0.040173	0.025023
7.973326	 0.040434	0.025005
7.986660	 0.040601	0.025068
7.999993	 0.040765	0.025184
8.013327	 0.041020	0.025188
8.026660	 0.041304	0.025079
8.039993	 0.041456	0.025064
8.053327	 0.041443	0.025184
8.066660	 0.041348	0.025334
8.079993	 0.041257	0.025486
8.093327	 0.041253	0.025630
8.106660	 0.041342	0.025737
8.119993	 0.041445	0.025834
8.133327	 0.041532	0.025920
8.146660	 0.041607	0.025966
8.159993	 0.041626	0.025998
8.173326	 0.041610	0.026036
8.186660	 0.041724	0.026059
8.199993	 0.042027	0.026062
8.213326	 0.042314	0.026050
8.226660	 0.042410	0.025998
8.239993	 0.042410	0.025938
8.253326	 0.042490	0.025984
8.266660	 0.042654	0.026152
8.279993	 0.042792	0.026329
8.293326	 0.042906	0.026465
8.306660	 0.043109	0.026628
8.319993	 0.043417	0.026856
8.333326	 0.043739	0.027083
8.346660	 0.044058	0.027214
8.359993	 0.044359	0.027224
8.373326	 0.044556	0.027188
8.386660	 0.044612	0.027208
8.399993	 0.044611	0.027318
8.413326	 0.044695	0.027464
8.426660	 0.044915	0.027607
8.439993	 0.045127	0.027737
8.453326	 0.045165	0.027833
8.466660	 0.045101	0.027888
8.479993	 0.045185	0.027923
8.493326	 0.045504	0.027951
8.506660	 0.045883	0.027956
8.519993	 0.046121	0.027963
8.533326	 0.046190	0.028024
8.546659	 0.046184	0.028164
8.559993	 0.046216	0.028363
8.573326	 0.046314	0.028529
8.586659	 0.046466	0.028553
8.599993	 0.046687	0.028483
8.613326	 0.046981	0.028489
8.626659	 0.047294	0.028611
8.639993	 0.047573	0.028749
8.653326	 0.047794	0.028838
8.666659	 0.047905	0.028851
8.679993	 0.047899	0.028837
8.693326	 0.047945	0.028927
8.706659	 0.048274	0.029152
8.719993	 0.048818	0.029404
8.733326	 0.049211	0.029580
8.746659	 0.049322	0.029685
8.759993	 0.049438	0.029788
8.773326	 0.049764	0.029921
8.786659	 0.050157	0.030018
8.799993	 0.050383	0.029990
8.813326	 0.050392	0.029821
8.826659	 0.050371	0.029646
8.839993	 0.050714	0.029726
8.853326	 0.051728	0.030207
8.866659	 0.053121	0.030886
8.879992	 0.054112	0.031390
8.893326	 0.054358	0.031610
8.906659	 0.054786	0.031946
8.919992	 0.058740	0.033620
8.933326	 0.073977	0.039442
8.946659	 0.109563	0.052761
8.959992	 0.163105	0.072812
8.973326	 0.214517	0.092202
8.986659	 0.242989	0.103090
8.999992	 0.246633	0.104699
9.013326	 0.236558	0.101212
9.026659	 0.219186	0.095084
9.039992	 0.194305	0.086205
9.053326	 0.163923	0.075146
9.066659	 0.133997	0.063971
9.079992	 0.109383	0.054521
9.093326	 0.091269	0.047367
9.106659	 0.078534	0.042256
9.119992	 0.069765	0.038788
9.133326	 0.064024	0.036584
9.146659	 0.060550	0.035230
9.159992	 0.058495	0.034282
9.173326	 0.057213	0.033470
9.186659	 0.056433	0.032866
9.199992	 0.056019	0.032593
9.213326	 0.055821	0.032557
9.226659	 0.055750	0.032627
9.239992	 0.055766	0.032808
9.253325	 0.055831	0.033053
9.266659	 0.055924	0.033152
9.279992	 0.055979	0.033037
9.293325	 0.055895	0.032905
9.306659	 0.055722	0.032930
9.319992	 0.055670	0.033092
9.333325	 0.055818	0.033271
9.346659	 0.056020	0.033388
9.359992	 0.056195	0.033430
9.373325	 0.056445	0.033377
9.386659	 0.056801	0.033272
9.399992	 0.057083	0.033241
9.413325	 0.057153	0.033317
9.426659	 0.057076	0.033417
9.439992	 0.056978	0.033509
9.453325	 0.056985	0.033640
9.466659	 0.057157	0.033756
9.479992	 0.057351	0.033740
9.493325	 0.057440	0.033674
9.506659	 0.057511	0.033749
9.519992	 0.057650	0.033980
9.533325	 0.057865	0.034223
9.546659	 0.058187	0.034375
9.559992	 0.058497	0.034468
9.573325	 0.058556	0.034528
9.586658	 0.058434	0.034508
9.599992	 0.058491	0.034482
9.613325	 0.058851	0.034603
9.626658	 0.059287	0.034887
9.639992	 0.059577	0.035208
9.653325	 0.059740	0.035427
9.666658	 0.059952	0.035516
9.679992	 0.060322	0.035600
9.693325	 0.060712	0.035720
9.706658	 0.060838	0.035702
9.719992	 0.060691	0.035472
9.733325	 0.060500	0.035199
9.746658	 0.060348	0.035053
9.759992	 0.060189	0.035053
9.773325	 0.060081	0.035081
9.786658	 0.060161	0.035044
9.799992	 0.060495	0.035025
9.813325	 0.061017	0.035106
9.826658	 0.061553	0.035200
9.839992	 0.061986	0.035250
9.853325	 0.062363	0.035330
9.866658	 0.062685	0.035446
9.879992	 0.062760	0.035529
9.893325	 0.062613	0.035600
9.906658	 0.062648	0.035710
9.919991	 0.063101	0.035846
9.933325	 0.063839	0.035997
9.946658	 0.064555	0.036158
9.959991	 0.064851	0.036245
9.973325	 0.064538	0.036169
9.986658	 0.063933	0.035999
9.999991	 0.063622	0.035928
10.013325	 0.064058	0.036093
10.026658	 0.065261	0.036476
10.039991	 0.066712	0.036926
10.053325	 0.067793	0.037311
10.066658	 0.068545	0.037699
10.079991	 0.069860	0.038373
10.093325	 0.072553	0.039507
10.106658	 0.076265	0.040880
10.119991	 0.079911	0.042121
10.133325	 0.083275	0.043292
10.146658	 0.086900	0.044818
10.159991	 0.090197	0.046520
10.173325	 0.091296	0.047359
10.186658	 0.089111	0.046635
10.199991	 0.084504	0.044805
10.213325	 0.079351	0.042816
10.226658	 0.074947	0.041166
10.239991	 0.071513	0.039804
10.253325	 0.068930	0.038639
10.266658	 0.067175	0.037795
10.279991	 0.066153	0.037297
10.293324	 0.065738	0.036945
10.306658	 0.065772	0.036626
10.319991	 0.065914	0.036395
10.333324	 0.065889	0.036267
10.346658	 0.065765	0.036247
10.359991	 0.065719	0.036385
10.373324	 0.065756	0.036618
10.386658	 0.065766	0.036790
10.399991	 0.065751	0.036819
10.413324	 0.065870	0.036801
10.426658	 0.066144	0.036885
10.439991	 0.066359	0.037007
10.453324	 0.066354	0.036998
10.466658	 0.066271	0.036938
10.479991	 0.066423	0.037046
10.493324	 0.067080	0.037388
10.506658	 0.068407	0.037876
10.519991	 0.070347	0.038421
10.533324	 0.072532	0.039003
10.546658	 0.074356	0.039566
10.559991	 0.075209	0.039905
10.573324	 0.074946	0.039874
10.586658	 0.074102	0.039577
10.599991	 0.073346	0.039185
10.613324	 0.072856	0.038819
10.626657	 0.072413	0.038587
10.639991	 0.071832	0.038492
10.653324	 0.071107	0.038390
10.666657	 0.070398	0.038156
10.679991	 0.069864	0.037791
10.693324	 0.069528	0.037423
10.706657	 0.069456	0.037200
10.719991	 0.069928	0.037234
10.733324	 0.071292	0.037680
10.746657	 0.073623	0.038640
10.759991	 0.076388	0.039840
10.773324	 0.078611	0.040722
10.786657	 0.079818	0.041051
10.799991	 0.080955	0.041343
10.813324	 0.084226	0.042635
10.826657	 0.091165	0.045508
10.839991	 0.100155	0.049111
10.853324	 0.106849	0.051592
10.866657	 0.108213	0.051849
10.879991	 0.105702	0.050621
10.893324	 0.103531	0.049646
10.906657	 0.103936	0.049860
10.919991	 0.105086	0.050542
10.933324	 0.103765	0.050246
10.946657	 0.098870	0.048356
10.959991	 0.091886	0.045502
10.973324	 0.085051	0.042660
10.986657	 0.079698	0.040345
10.999990	 0.076004	0.038690
11.013324	 0.073665	0.037645
11.026657	 0.072310	0.036983
11.039990	 0.071487	0.036504
11.053324	 0.070829	0.036194
11.066657	 0.070362	0.036083
11.079990	 0.070208	0.036081
11.093324	 0.070191	0.036033
11.106657	 0.070145	0.035871
11.119990	 0.070107	0.035683
11.133324	 0.070107	0.035619
11.146657	 0.070175	0.035696
11.159990	 0.070356	0.035784
11.173324	 0.070537	0.035805
11.186657	 0.070543	0.035787
11.199990	 0.070416	0.035753
11.213324	 0.070342	0.035721
11.226657	 0.070407	0.035762
11.239990	 0.070667	0.035890
11.253324	 0.071220	0.035997
11.266657	 0.071978	0.036037
11.279990	 0.072836	0.036160
11.293324	 0.074108	0.036589
11.306657	 0.076146	0.037400
11.319990	 0.078601	0.038374
11.333323	 0.080594	0.039164
11.346657	 0.081620	0.039639
11.359990	 0.082244	0.040081
11.373323	 0.083801	0.040983
11.386657	 0.087025	0.042450
11.399990	 0.090897	0.043870
11.413323	 0.093319	0.044466
11.426657	 0.093033	0.043993
11.439990	 0.090677	0.042836
11.453323	 0.087948	0.041648
11.466657	 0.086096	0.040855
11.479990	 0.085219	0.040419
11.493323	 0.084571	0.040018
11.506657	 0.083335	0.039378
11.519990	 0.081308	0.038470
11.533323	 0.078971	0.037472
11.546657	 0.076920	0.036576
11.559990	 0.075412	0.035927
11.573323	 0.074474	0.035583
11.586657	 0.074029	0.035431
11.599990	 0.073849	0.035273
11.613323	 0.073676	0.035058
11.626657	 0.073432	0.034883
11.639990	 0.073282	0.034799
11.653323	 0.073435	0.034763
11.666656	 0.073917	0.034752
11.679990	 0.074567	0.034813
11.693323	 0.075170	0.034970
11.706656	 0.075607	0.035136
11.719990	 0.075921	0.035208
11.733323	 0.076267	0.035195
11.746656	 0.076767	0.035155
11.759990	 0.077572	0.035175
11.773323	 0.078977	0.035499
11.786656	 0.081072	0.036265
11.799990	 0.083314	0.037156
11.813323	 0.084802	0.037687
11.826656	 0.084976	0.037671
11.839990	 0.083927	0.037201
11.853323	 0.082227	0.036433
11.866656	 0.080489	0.035557
11.879990	 0.079020	0.034771
11.893323	 0.077856	0.034167
11.906656	 0.076938	0.033699
11.919990	 0.076197	0.033325
11.933323	 0.075604	0.033139
11.946656	 0.075196	0.033209
11.959990	 0.075014	0.033343
11.973323	 0.074965	0.033274
11.986656	 0.074900	0.033042
11.999990	 0.074827	0.032895
12.013323	 0.074877	0.032920
12.026656	 0.075135	0.033063
12.039989	 0.075584	0.033243
12.053323	 0.076188	0.033350
12.066656	 0.076909	0.033350
12.079989	 0.077642	0.033311
12.093323	 0.078189	0.033277
12.106656	 0.078351	0.033223
12.119989	 0.078166	0.033155
12.133323	 0.077878	0.033138
12.146656	 0.077628	0.033171
12.159989	 0.077411	0.033144
12.173323	 0.077194	0.032950
12.186656	 0.076856	0.032590
12.199989	 0.076269	0.032168
12.213323	 0.075609	0.031764
12.226656	 0.075215	0.031400
12.239989	 0.075106	0.031118
12.253323	 0.075035	0.030970
12.266656	 0.074900	0.030943
12.279989	 0.074776	0.030963
12.293323	 0.074744	0.030990
12.306656	 0.074886	0.031016
12.319989	 0.075229	0.030979
12.333323	 0.075638	0.030861
12.346656	 0.075882	0.030774
12.359989	 0.075916	0.030794
12.373322	 0.075988	0.030875
12.386656	 0.076308	0.030951
12.399989	 0.076848	0.031008
12.413322	 0.077417	0.031061
12.426656	 0.077748	0.031112
12.439989	 0.077718	0.031134
12.453322	 0.077445	0.031084
12.466656	 0.077075	0.030942
12.479989	 0.076662	0.030719
12.493322	 0.076332	0.030446
12.506656	 0.076223	0.030192
12.519989	 0.076211	0.030054
12.533322	 0.076116	0.030067
12.546656	 0.076074	0.030127
12.559989	 0.076221	0.030133
12.573322	 0.076380	0.030146
12.586656	 0.076403	0.030208
12.599989	 0.076395	0.030213
12.613322	 0.076429	0.030117
12.626656	 0.076495	0.030057
12.639989	 0.076682	0.030150
12.653322	 0.077011	0.030332
12.666656	 0.077250	0.030447
12.679989	 0.077169	0.030434
12.693322	 0.076878	0.030367
12.706656	 0.076692	0.030355
12.719989	 0.076759	0.030438
12.733322	 0.077043	0.030541
12.746655	 0.077452	0.030544
12.759989	 0.077838	0.030474
12.773322	 0.078106	0.030456
12.786655	 0.078248	0.030450
12.799989	 0.078188	0.030351
12.813322	 0.077902	0.030219
12.826655	 0.077622	0.030096
12.839989	 0.077600	0.029913
12.853322	 0.077827	0.029736
12.866655	 0.078102	0.029739
12.879989	 0.078238	0.029910
12.893322	 0.078207	0.030027
12.906655	 0.078105	0.029964
12.919989	 0.078002	0.029786
12.933322	 0.077901	0.029577
12.946655	 0.077845	0.029447
12.959989	 0.077870	0.029505
12.973322	 0.077842	0.029666
12.986655	 0.077656	0.029731
12.999989	 0.077516	0.029662
13.013322	 0.077620	0.029572
13.026655	 0.077839	0.029511
13.039989	 0.078014	0.029478
13.053322	 0.078130	0.029532
13.066655	 0.078138	0.029660
13.079988	 0.077982	0.029697
13.093322	 0.077722	0.029567
13.106655	 0.077442	0.029405
13.119988	 0.077288	0.029364
13.133322	 0.077406	0.029427
13.146655	 0.077694	0.029454
13.159988	 0.077895	0.029386
13.173322	 0.077886	0.029309
13.186655	 0.077748	0.029266
13.199988	 0.077597	0.029213
13.213322	 0.077494	0.029143
13.226655	 0.077456	0.029077
13.239988	 0.077428	0.029042
13.253322	 0.077349	0.029073
13.266655	 0.077320	0.029137
13.279988	 0.077463	0.029163
13.293322	 0.077645	0.029138
13.306655	 0.077697	0.029108
13.319988	 0.077712	0.029094
13.333322	 0.077776	0.029068
13.346655	 0.077746	0.029064
13.359988	 0.077617	0.029140
13.373322	 0.077629	0.029196
13.386655	 0.077772	0.029112
13.399988	 0.077816	0.028978
13.413321	 0.077741	0.028958
13.426655	 0.077658	0.029048
13.439988	 0.077588	0.029112
13.453321	 0.077552	0.029085
13.466655	 0.077598	0.029042
13.479988	 0.077701	0.029044
13.493321	 0.077817	0.029053
13.506655	 0.077910	0.029044
13.519988	 0.077893	0.029073
13.533321	 0.077800	0.029134
13.546655	 0.077752	0.029128
13.559988	 0.077701	0.029054
13.573321	 0.077593	0.029014
13.586655	 0.077594	0.029033
13.599988	 0.077807	0.029041
13.613321	 0.078060	0.028983
13.626655	 0.078187	0.028946
13.639988	 0.078240	0.029052
13.653321	 0.078308	0.029194
13.666655	 0.078340	0.029136
13.679988	 0.078260	0.028888
13.693321	 0.078137	0.028686
13.706655	 0.078091	0.028653
13.719988	 0.078115	0.028721
13.733321	 0.078184	0.028840
13.746655	 0.078375	0.028989
13.759988	 0.078681	0.029079
13.773321	 0.078880	0.029073
13.786654	 0.078822	0.029031
13.799988	 0.078643	0.028975
13.813321	 0.078496	0.028909
13.826654	 0.078372	0.028845
13.839988	 0.078244	0.028767
13.853321	 0.078154	0.028675
13.866654	 0.078186	0.028645
13.879988	 0.078402	0.028725
13.893321	 0.078731	0.028814
13.906654	 0.078953	0.028790
13.919988	 0.078913	0.028681
13.933321	 0.078703	0.028592
13.946654	 0.078544	0.028527
13.959988	 0.078552	0.028454
13.973321	 0.078636	0.028431
13.986654	 0.078631	0.028480
13.999988	 0.078555	0.028530
14.013321	 0.078544	0.028565
14.026654	 0.078601	0.028589
14.039988	 0.078591	0.028556
14.053321	 0.078518	0.028496
14.066654	 0.078577	0.028495
14.079988	 0.078755	0.028544
14.093321	 0.078813	0.028540
14.106654	 0.078763	0.028444
14.119987	 0.078897	0.028338
14.133321	 0.079234	0.028334
14.146654	 0.079445	0.028457
14.159987	 0.079418	0.028617
14.173321	 0.079368	0.028709
14.186654	 0.079360	0.028732
14.199987	 0.079281	0.028782
14.213321	 0.079150	0.028852
14.226654	 0.079116	0.028827
14.239987	 0.079241	0.028735
14.253321	 0.079400	0.028704
14.266654	 0.079411	0.028714
14.279987	 0.079261	0.028658
14.293321	 0.079128	0.028540
14.306654	 0.079157	0.028443
14.319987	 0.079303	0.028409
14.333321	 0.079411	0.028389
14.346654	 0.079379	0.028299
14.359987	 0.079269	0.028139
14.373321	 0.079272	0.027970
14.386654	 0.079477	0.027835
14.399987	 0.079699	0.027813
14.413321	 0.079708	0.027973
14.426654	 0.079570	0.028266
14.439987	 0.079527	0.028565
14.453321	 0.079653	0.028725
14.466654	 0.079849	0.028666
14.479987	 0.080001	0.028503
14.493320	 0.080033	0.028368
14.506654	 0.079978	0.028274
14.519987	 0.079938	0.028244
14.533320	 0.079925	0.028313
14.546654	 0.079895	0.028425
14.559987	 0.079864	0.028437
14.573320	 0.079845	0.028250
14.586654	 0.079761	0.027945
14.599987	 0.079580	0.027697
14.613320	 0.079435	0.027565
14.626654	 0.079448	0.027497
14.639987	 0.079526	0.027471
14.653320	 0.079539	0.027492
14.666654	 0.079533	0.027532
14.679987	 0.079624	0.027563
14.693320	 0.079828	0.027594
14.706654	 0.080033	0.027662
14.719987	 0.080080	0.027751
14.733320	 0.079975	0.027761
14.746654	 0.079887	0.027629
14.759987	 0.079928	0.027459
14.773320	 0.080065	0.027423
14.786654	 0.080171	0.027567
14.799987	 0.080105	0.027730
14.813320	 0.079908	0.027726
14.826653	 0.079768	0.027570
14.839987	 0.079817	0.027425
14.853320	 0.080012	0.027395
14.866653	 0.080136	0.027443
14.879987	 0.080061	0.027453
14.893320	 0.079914	0.027397
14.906653	 0.079855	0.027364
14.919987	 0.079929	0.027412
14.933320	 0.080125	0.027490
14.946653	 0.080324	0.027504
14.959987	 0.080385	0.027434
14.973320	 0.080338	0.027379
14.986653	 0.080367	0.027417
14.999987	 0.080527	0.027472
15.013320	 0.080565	0.027468
15.026653	 0.080326	0.027459
15.039987	 0.080059	0.027473
15.053320	 0.079998	0.027461
15.066653	 0.080070	0.027432
15.079987	 0.080194	0.027413
15.093320	 0.080354	0.027401
15.106653	 0.080398	0.027410
15.119987	 0.080239	0.027399
15.133320	 0.080031	0.027275
15.146653	 0.079884	0.027034
15.159986	 0.079804	0.026776
15.173320	 0.079833	0.026553
15.186653	 0.079845	0.026321
15.199986	 0.079612	0.026090
15.213320	 0.079229	0.025909
15.226653	 0.078948	0.025711
15.239986	 0.078761	0.025383
15.253320	 0.078507	0.024973
15.266653	 0.078198	0.024600
15.279986	 0.078044	0.024297
15.293320	 0.078140	0.024103
15.306653	 0.078278	0.024081
15.319986	 0.078184	0.024172
15.333320	 0.077846	0.024226
15.346653	 0.077592	0.024202
15.359986	 0.077730	0.024179
15.373320	 0.078099	0.024199
15.386653	 0.078316	0.024255
15.399986	 0.078289	0.024371
15.413320	 0.078222	0.024583
15.426653	 0.078322	0.024803
15.439986	 0.078659	0.024931
15.453320	 0.079109	0.025056
15.466653	 0.079433	0.025293
15.479986	 0.079559	0.025568
15.493320	 0.079636	0.025704
15.506653	 0.079702	0.025649
15.519986	 0.079664	0.025535
15.533319	 0.079633	0.025531
15.546653	 0.079784	0.025666
15.559986	 0.080023	0.025812
15.573319	 0.080103	0.025890
15.586653	 0.079985	0.025956
15.599986	 0.079915	0.026017
15.613319	 0.080056	0.026007
15.626653	 0.080271	0.025957
15.639986	 0.080431	0.025960
15.653319	 0.080633	0.026024
15.666653	 0.080925	0.026108
15.679986	 0.081131	0.026185
15.693319	 0.081081	0.026207
15.706653	 0.080831	0.026146
15.719986	 0.080588	0.026059
15.733319	 0.080477	0.026025
15.746653	 0.080488	0.026083
15.759986	 0.080621	0.026216
15.773319	 0.080884	0.026312
15.786653	 0.081148	0.026273
15.799986	 0.081295	0.026141
15.813319	 0.081383	0.026064
15.826653	 0.081496	0.026156
15.839986	 0.081539	0.026353
15.853319	 0.081393	0.026487
15.866652	 0.081114	0.026513
15.879986	 0.080855	0.026525
15.893319	 0.080757	0.026543
15.906652	 0.080926	0.026502
15.919986	 0.081358	0.026413
15.933319	 0.081836	0.026328
15.946652	 0.082086	0.026271
15.959986	 0.082021	0.026244
15.973319	 0.081748	0.026191
15.986652	 0.081401	0.026078
15.999986	 0.081154	0.026009
16.013319	 0.081189	0.026085
16.026653	 0.081425	0.026261
16.039988	 0.081577	0.026411
16.053322	 0.081529	0.026493
16.066656	 0.081386	0.026549
16.079990	 0.081278	0.026536
16.093325	 0.081246	0.026363
16.106659	 0.081242	0.026121
16.119993	 0.081324	0.026020
16.133327	 0.081627	0.026078
16.146662	 0.082089	0.026176
16.159996	 0.082457	0.026272
16.173330	 0.082596	0.026335
16.186665	 0.082618	0.026316
16.199999	 0.082712	0.026307
16.213333	 0.082943	0.026439
16.226667	 0.083249	0.026674
16.240002	 0.083607	0.026903
16.253336	 0.084142	0.027139
16.266670	 0.085056	0.027539
16.280005	 0.086558	0.028417
16.293339	 0.089779	0.031103
16.306673	 0.097565	0.038745
16.320007	 0.110882	0.052724
16.333342	 0.123258	0.066812
16.346676	 0.124599	0.070947
16.360010	 0.112835	0.063092
16.373344	 0.095854	0.050899
16.386679	 0.081458	0.041594
16.400013	 0.071227	0.036363
16.413347	 0.063433	0.033411
16.426682	 0.056816	0.031440
16.440016	 0.051082	0.030054
16.453350	 0.046161	0.029102
16.466684	 0.041905	0.028391
16.480019	 0.038219	0.027774
16.493353	 0.035101	0.027232
16.506687	 0.032445	0.026742
16.520021	 0.030119	0.026183
16.533356	 0.028177	0.025510
16.546690	 0.026669	0.024829
16.560024	 0.025421	0.024217
16.573359	 0.024233	0.023621
16.586693	 0.023080	0.022990
16.600027	 0.021996	0.022353
16.613361	 0.021026	0.021708
16.626696	 0.020242	0.020993
16.640030	 0.019631	0.020207
16.653364	 0.019075	0.019445
16.666698	 0.018499	0.018774
16.680033	 0.017880	0.018172
16.693367	 0.017123	0.017608
16.706701	 0.016202	0.017053
16.720036	 0.015310	0.016461
16.733370	 0.014614	0.015826
16.746704	 0.014036	0.015164
16.760038	 0.013472	0.014454
16.773373	 0.012899	0.013664
16.786707	 0.012217	0.012792
16.800041	 0.011353	0.011873
16.813375	 0.010455	0.010994
16.826710	 0.009668	0.010266
16.840044	 0.008907	0.009709
16.853378	 0.008053	0.009176
16.866713	 0.007201	0.008479
16.880047	 0.006458	0.007650
16.893381	 0.005728	0.006906
16.906715	 0.004931	0.006306
16.920050	 0.004192	0.005678
16.933384	 0.003608	0.004884
16.946718	 0.003078	0.003999
16.960052	 0.002425	0.003163
16.973387	 0.001673	0.002421
16.986721	 0.001020	0.001783
17.000055	 0.000497	0.001235
17.013390	 -0.000010	0.000720
17.026724	 -0.000467	0.000190
17.040058	 -0.000807	-0.000346
17.053392	 -0.001112	-0.000829
17.066727	 -0.001411	-0.001200
17.080061	 -0.001640	-0.001476
17.093395	 -0.001821	-0.001715
17.106730	 -0.002004	-0.001901
17.120064	 -0.002120	-0.001968
17.133398	 -0.002061	-0.001900
17.146732	 -0.001834	-0.001762
17.160067	 -0.001569	-0.001634
17.173401	 -0.001347	-0.001496
17.186735	 -0.001150	-0.001290
17.200069	 -0.000954	-0.001067
17.213404	 -0.000698	-0.000884
17.226738	 -0.000284	-0.000684
17.240072	 0.000277	-0.000409
17.253407	 0.000893	-0.000075
17.266741	 0.001480	0.000304
17.280075	 0.001980	0.000719
17.293409	 0.002410	0.001162
17.306744	 0.002804	0.001622
17.320078	 0.003122	0.002054
17.333412	 0.003349	0.002398
17.346746	 0.003546	0.002667
17.360081	 0.003797	0.002955
17.373415	 0.004130	0.003273
17.386749	 0.004497	0.003529
17.400084	 0.004862	0.003717
17.413418	 0.005213	0.003936
17.426752	 0.005536	0.004193
17.440086	 0.005852	0.004418
17.453421	 0.006162	0.004602
17.466755	 0.006397	0.004775
17.480089	 0.006530	0.004944
17.493423	 0.006633	0.005106
17.506758	 0.006772	0.005215
17.520092	 0.006948	0.005246
17.533426	 0.007077	0.005331
17.546761	 0.007097	0.005582
17.560095	 0.007083	0.005857
17.573429	 0.007180	0.005953
17.586763	 0.007407	0.005929
17.600098	 0.007642	0.005982
17.613432	 0.007802	0.006137
17.626766	 0.007890	0.006278
17.640100	 0.007939	0.006403
17.653435	 0.007959	0.006569
17.666769	 0.007892	0.006731
17.680103	 0.007707	0.006829
17.693438	 0.007533	0.006856
17.706772	 0.007479	0.006782
17.720106	 0.007493	0.006589
17.733440	 0.007487	0.006397
17.746775	 0.007425	0.006355
17.760109	 0.007335	0.006434
17.773443	 0.007308	0.006532
17.786777	 0.007436	0.006644
17.800112	 0.007697	0.006773
17.813446	 0.007943	0.006839
17.826780	 0.008071	0.006839
17.840115	 0.008096	0.006859
17.853449	 0.008088	0.006856
17.866783	 0.008135	0.006722
17.880117	 0.008256	0.006517
17.893452	 0.008315	0.006368
17.906786	 0.008142	0.006327
17.920120	 0.007814	0.006383
17.933455	 0.007626	0.006429
17.946789	 0.007721	0.006375
17.960123	 0.007926	0.006325
17.973457	 0.007979	0.006400
17.986792	 0.007856	0.006512
18.000126	 0.007824	0.006536
18.013460	 0.008007	0.006491
18.026794	 0.008122	0.006451
18.040129	 0.007944	0.006449
18.053463	 0.007656	0.006500
18.066797	 0.007506	0.006568
18.080132	 0.007503	0.006596
18.093466	 0.007569	0.006601
18.106800	 0.007691	0.006583
18.120134	 0.007825	0.006502
18.133469	 0.007904	0.006390
18.146803	 0.007949	0.006362
18.160137	 0.008019	0.006502
18.173471	 0.008123	0.006745
18.186806	 0.008259	0.006929
18.200140	 0.008423	0.006980
18.213474	 0.008536	0.006940
18.226809	 0.008457	0.006879
18.240143	 0.008216	0.006830
18.253477	 0.008041	0.006764
18.266811	 0.008020	0.006720
18.280146	 0.008050	0.006791
18.293480	 0.008062	0.006938
18.306814	 0.008073	0.007036
18.320148	 0.008096	0.007039
18.333483	 0.008053	0.006977
18.346817	 0.007854	0.006872
18.360151	 0.007586	0.006664
18.373486	 0.007431	0.006328
18.386820	 0.007435	0.006073
18.400154	 0.007489	0.006139
18.413488	 0.007550	0.006400
18.426823	 0.007693	0.006549
18.440157	 0.007866	0.006553
18.453491	 0.007856	0.006588
18.466825	 0.007627	0.006698
18.480160	 0.007447	0.006745
18.493494	 0.007506	0.006645
18.506828	 0.007670	0.006472
18.520163	 0.007746	0.006340
18.533497	 0.007758	0.006288
18.546831	 0.007788	0.006295
18.560165	 0.007818	0.006329
18.573500	 0.007830	0.006352
18.586834	 0.007817	0.006380
18.600168	 0.007732	0.006427
18.613503	 0.007599	0.006371
18.626837	 0.007532	0.006162
18.640171	 0.007563	0.006003
18.653505	 0.007637	0.006067
18.666840	 0.007684	0.006273
18.680174	 0.007664	0.006447
18.693508	 0.007608	0.006496
18.706842	 0.007540	0.006441
18.720177	 0.007483	0.006394
18.733511	 0.007514	0.006420
18.746845	 0.007638	0.006420
18.760180	 0.007702	0.006324
18.773514	 0.007596	0.006244
18.786848	 0.007446	0.006279
18.800182	 0.007426	0.006368
18.813517	 0.007502	0.006410
18.826851	 0.007589	0.006410
18.840185	 0.007757	0.006443
18.853519	 0.007974	0.006511
18.866854	 0.008047	0.006537
18.880188	 0.007967	0.006506
18.893522	 0.007889	0.006472
18.906857	 0.007852	0.006455
18.920191	 0.007795	0.006448
18.933525	 0.007691	0.006451
18.946859	 0.007567	0.006473
18.960194	 0.007510	0.006514
18.973528	 0.007532	0.006554
18.986862	 0.007501	0.006563
19.000196	 0.007334	0.006582
19.013531	 0.007142	0.006675
19.026865	 0.007071	0.006751
19.040199	 0.007117	0.006674
19.053534	 0.007219	0.006506
19.066868	 0.007444	0.006402
19.080202	 0.007809	0.006380
19.093536	 0.008092	0.006363
19.106871	 0.008085	0.006349
19.120205	 0.007847	0.006430
19.133539	 0.007573	0.006592
19.146873	 0.007384	0.006643
19.160208	 0.007318	0.006486
19.173542	 0.007375	0.006261
19.186876	 0.007519	0.006146
19.200211	 0.007682	0.006170
19.213545	 0.007804	0.006237
19.226879	 0.007809	0.006288
19.240213	 0.007639	0.006360
19.253548	 0.007395	0.006411
19.266882	 0.007244	0.006339
19.280216	 0.007188	0.006206
19.293550	 0.007152	0.006155
19.306885	 0.007151	0.006196
19.320219	 0.007211	0.006232
19.333553	 0.007321	0.006217
19.346888	 0.007466	0.006155
19.360222	 0.007559	0.006052
19.373556	 0.007530	0.005957
19.386890	 0.007492	0.005933
19.400225	 0.007607	0.005974
19.413559	 0.007842	0.006050
19.426893	 0.007970	0.006172
19.440228	 0.007847	0.006337
19.453562	 0.007613	0.006503
19.466896	 0.007500	0.006606
19.480230	 0.007534	0.006583
19.493565	 0.007620	0.006473
19.506899	 0.007731	0.006406
19.520233	 0.007840	0.006435
19.533567	 0.007883	0.006508
19.546902	 0.007810	0.006600
19.560236	 0.007646	0.006694
19.573570	 0.007523	0.006712
19.586905	 0.007572	0.006630
19.600239	 0.007742	0.006539
19.613573	 0.007886	0.006519
19.626907	 0.007978	0.006573
19.640242	 0.008079	0.006664
19.653576	 0.008127	0.006723
19.666910	 0.008016	0.006671
19.680244	 0.007811	0.006527
19.693579	 0.007628	0.006425
19.706913	 0.007504	0.006452
19.720247	 0.007515	0.006549
19.733582	 0.007724	0.006598
19.746916	 0.008006	0.006583
19.760250	 0.008159	0.006583
19.773584	 0.008120	0.006602
19.786919	 0.007991	0.006571
19.800253	 0.007879	0.006494
19.813587	 0.007837	0.006461
19.826921	 0.007913	0.006504
19.840256	 0.008087	0.006544
19.853590	 0.008241	0.006545
19.866924	 0.008323	0.006595
19.880259	 0.008350	0.006718
19.893593	 0.008260	0.006774
19.906927	 0.008042	0.006700
19.920261	 0.007859	0.006641
19.933596	 0.007823	0.006671
19.946930	 0.007867	0.006663
19.960264	 0.007905	0.006556
19.973598	 0.007974	0.006468
19.986933	 0.008145	0.006446

*------------------------ End of raw data
Results for Channel	1	=	242.00	nm
Title:	Report Title
Run File:	C:\HPLC\PET 2025\2025.01.13\bm26_60c_np.run
--------------
Injection Info
--------------
Method:	C:\METODOS EQUIPO 2 2023-2024\20241201 PET_Calibrado TPA MHET BHET DIMER.mth
Sample:	BM26_60C_np
Injection Date:	Mon Jan 13 21:12:06 2025
Manual injection
Operator:	Paloma
Instrument:	3
Notes:	
---------
Misc Info
---------
Workstation:	HPLC
Bus Address:	44
Run Time:	0.000	to	20.000	min.
-----------
Recalc Info
-----------
Recalc Method:	C:\METODOS EQUIPO 2 2023-2024\20241201 PET_Calibrado TPA MHET BHET DIMER.mth
Recalc Date:	Mon Jan 13 21:32:11 2025
Operator:	Paloma
Instrument:	3
Notes:	
Sample Rate:	5.000 Hz.
Measurement Type:	1 = Area
Calculation Type:	4 = ExtStd
Normalize Results:	No
------------------------
Peak Info for Channel 1
------------------------
4 Peaks (tR	Timeoffset	RRT	Sepcode	Width	Counts	Result	Name)
6.048	0.018	0.0000	BB	19.57	1705611	16.912189	TPA (uM)
7.033	-0.026	0.0000	BB	4.64	6367695	121.892700	MHET (uM)
7.333	-0.020	0.0000	BB	4.92	2980622	36.130360	BHET (uM)
9.000	-0.110	0.0000	BB	6.36	12769671	255.339294	DIMER (uM)

Results for Channel	2	=	260.00	nm
Title:	Report Title
Run File:	C:\HPLC\PET 2025\2025.01.13\bm26_60c_np.run
--------------
Injection Info
--------------
Method:	C:\METODOS EQUIPO 2 2023-2024\20241201 PET_Calibrado TPA MHET BHET DIMER.mth
Sample:	BM26_60C_np
Injection Date:	Mon Jan 13 21:12:06 2025
Manual injection
Operator:	Paloma
Instrument:	3
Notes:	
---------
Misc Info
---------
Workstation:	HPLC
Bus Address:	44
Run Time:	0.000	to	20.000	min.
-----------
Recalc Info
-----------
Recalc Method:	C:\METODOS EQUIPO 2 2023-2024\20241201 PET_Calibrado TPA MHET BHET DIMER.mth
Recalc Date:	Mon Jan 13 21:32:11 2025
Operator:	Paloma
Instrument:	3
Notes:	
Sample Rate:	5.000 Hz.
Measurement Type:	1 = Area
Calculation Type:	4 = ExtStd
Normalize Results:	No
------------------------
Peak Info for Channel 2
------------------------
3 Peaks (tR	Timeoffset	RRT	Sepcode	Width	Counts	Result	Name)
1.442	0.000	0.0000	BP	4.50	5577152	0.000000	
1.661	0.000	0.0000	PP	0.00	178666	0.000000	
1.942	0.000	0.0000	PB	0.00	3321263	0.000000	
