# Supplementary material for: Engineering Escherichia coli for polyethylene terephthalate powder biodegradation via recoding of an outer membrane protein
Source: iScience. 2026 Jan 2;29(2):114621. doi: 10.1016/j.isci.2025.114621 (PMC12860643; doi:10.1016/j.isci.2025.114621)
Supplement: Data S2. Raw HPLC and UHPLC-MS data — (A) Unprocessed HPLC data files supporting Figures 4, S3, S5, Tables 1 and S4. Files are provided in.txt format corresponding to the data extracted with Varian ProStar software (Varian Inc., Palo Alto, California, USA). Each file contains absorbance values (in arbitrary units) recorded over time under the analytical conditions described in STAR Methods. (B) Raw UHPLC-MS files supporting Figure S4. The chromatograms and mass spectrometry data can be analyzed with the software MassLynx V4.1 (Waters) to obtain the mass spectra of the oligomers TET and TETE. Analytical conditions described in STAR Methods. (A and B) The unprocessed HPLC and UHPLC-MS files have been deposited at Zenodo under the identifier https://zenodo.org/records/17578239. [file mmc5.zip › Data S2/A. HPLC/Figure S3/OmpAm nPET 60_2.TXT]

File	C:\HPLC\PET 2025\2025.01.13\bm26_60c_np002.run	Filetype	63
WTOASCII Parameters:	C:\star\WTOASCII.TXT
 2 channels
   Channel	 1	242.00	nm	in AU
   Channel	 2	260.00	nm	in AU
Base rate 5.0000 Hz	Bunch 2	Effective rate 5.00000 Hz.	T = 0.003333 min.
6000 points	from	0.000	to	20.000	minutes
Sampling every 4 point(s)
Printing points from	0.000	to	20.000 min, point 0 to 5999
Channels	1	to	2
0.000000	 0.000000	0.000000
0.013333	 -0.000196	-0.000020
0.026667	 -0.000630	-0.000397
0.040000	 -0.000972	-0.000778
0.053333	 -0.001031	-0.000811
0.066667	 -0.000949	-0.000679
0.080000	 -0.000892	-0.000635
0.093333	 -0.000808	-0.000610
0.106667	 -0.000645	-0.000500
0.120000	 -0.000445	-0.000368
0.133333	 -0.000214	-0.000295
0.146667	 -0.000031	-0.000266
0.160000	 -0.000029	-0.000229
0.173333	 -0.000133	-0.000205
0.186667	 -0.000211	-0.000285
0.200000	 -0.000333	-0.000498
0.213333	 -0.000555	-0.000710
0.226667	 -0.000731	-0.000736
0.240000	 -0.000726	-0.000582
0.253333	 -0.000586	-0.000437
0.266667	 -0.000457	-0.000362
0.280000	 -0.000421	-0.000235
0.293333	 -0.000418	-0.000027
0.306667	 -0.000313	0.000145
0.320000	 -0.000061	0.000212
0.333333	 0.000163	0.000216
0.346667	 0.000169	0.000244
0.360000	 0.000081	0.000352
0.373333	 0.000137	0.000488
0.386667	 0.000311	0.000521
0.400000	 0.000461	0.000421
0.413333	 0.000588	0.000332
0.426667	 0.000679	0.000360
0.440000	 0.000593	0.000450
0.453333	 0.000371	0.000511
0.466666	 0.000289	0.000517
0.480000	 0.000444	0.000483
0.493333	 0.000619	0.000433
0.506666	 0.000601	0.000411
0.520000	 0.000441	0.000468
0.533333	 0.000367	0.000574
0.546666	 0.000452	0.000568
0.560000	 0.000515	0.000331
0.573333	 0.000395	-0.000012
0.586666	 0.000151	-0.000211
0.600000	 -0.000021	-0.000167
0.613333	 0.000028	-0.000019
0.626666	 0.000234	0.000040
0.640000	 0.000346	-0.000002
0.653333	 0.000253	-0.000023
0.666666	 0.000131	0.000033
0.680000	 0.000107	0.000120
0.693333	 0.000046	0.000176
0.706666	 -0.000121	0.000144
0.720000	 -0.000200	0.000030
0.733333	 -0.000111	-0.000088
0.746666	 -0.000071	-0.000202
0.760000	 -0.000183	-0.000345
0.773333	 -0.000232	-0.000392
0.786666	 -0.000112	-0.000252
0.800000	 -0.000055	-0.000097
0.813333	 -0.000237	-0.000107
0.826666	 -0.000496	-0.000251
0.839999	 -0.000524	-0.000389
0.853333	 -0.000313	-0.000406
0.866666	 -0.000216	-0.000307
0.879999	 -0.000429	-0.000182
0.893333	 -0.000739	-0.000094
0.906666	 -0.000943	-0.000100
0.919999	 -0.001045	-0.000231
0.933333	 -0.001022	-0.000408
0.946666	 -0.000843	-0.000530
0.959999	 -0.000639	-0.000567
0.973333	 -0.000581	-0.000525
0.986666	 -0.000611	-0.000453
0.999999	 -0.000545	-0.000422
1.013333	 -0.000380	-0.000460
1.026666	 -0.000276	-0.000540
1.039999	 -0.000343	-0.000634
1.053333	 -0.000553	-0.000710
1.066666	 -0.000777	-0.000727
1.079999	 -0.000915	-0.000729
1.093333	 -0.000931	-0.000812
1.106666	 -0.000825	-0.000940
1.119999	 -0.000691	-0.000984
1.133333	 -0.000690	-0.000928
1.146666	 -0.000836	-0.000872
1.159999	 -0.000920	-0.000865
1.173333	 -0.000808	-0.000840
1.186666	 -0.000694	-0.000752
1.199999	 -0.000759	-0.000686
1.213333	 -0.000829	-0.000725
1.226666	 -0.000675	-0.000808
1.239999	 -0.000400	-0.000794
1.253332	 -0.000254	-0.000647
1.266666	 -0.000300	-0.000501
1.279999	 -0.000401	-0.000496
1.293332	 -0.000422	-0.000593
1.306666	 -0.000381	-0.000637
1.319999	 -0.000349	-0.000562
1.333332	 -0.000288	-0.000409
1.346666	 -0.000177	-0.000286
1.359999	 -0.000125	-0.000266
1.373332	 -0.000193	-0.000271
1.386666	 -0.000261	-0.000232
1.399999	 0.001077	0.000509
1.413332	 0.012095	0.006123
1.426666	 0.050017	0.023868
1.439999	 0.122747	0.053191
1.453332	 0.209271	0.079771
1.466666	 0.276073	0.089966
1.479999	 0.308713	0.084192
1.493332	 0.313670	0.069783
1.506666	 0.301645	0.050873
1.519999	 0.280924	0.029335
1.533332	 0.257741	0.007955
1.546666	 0.235999	-0.009898
1.559999	 0.217535	-0.021987
1.573332	 0.202780	-0.028309
1.586666	 0.191044	-0.030514
1.599999	 0.180914	-0.030496
1.613332	 0.171139	-0.029640
1.626665	 0.161357	-0.028692
1.639999	 0.151761	-0.027709
1.653332	 0.142444	-0.026375
1.666665	 0.133294	-0.024763
1.679999	 0.124095	-0.023568
1.693332	 0.114688	-0.023385
1.706665	 0.105214	-0.024101
1.719999	 0.096065	-0.025190
1.733332	 0.087536	-0.026231
1.746665	 0.079707	-0.026977
1.759999	 0.072537	-0.027197
1.773332	 0.065969	-0.026707
1.786665	 0.060060	-0.025485
1.799999	 0.054817	-0.023571
1.813332	 0.049973	-0.020998
1.826665	 0.045300	-0.017906
1.839999	 0.040876	-0.014577
1.853332	 0.036856	-0.011214
1.866665	 0.033343	-0.007829
1.879999	 0.030376	-0.004484
1.893332	 0.027805	-0.001443
1.906665	 0.025392	0.001062
1.919999	 0.023074	0.002989
1.933332	 0.020909	0.004353
1.946665	 0.018849	0.005170
1.959998	 0.016775	0.005503
1.973332	 0.014671	0.005401
1.986665	 0.012620	0.004933
1.999998	 0.010741	0.004296
2.013332	 0.009103	0.003683
2.026665	 0.007693	0.003123
2.039999	 0.006493	0.002552
2.053332	 0.005492	0.001923
2.066665	 0.004628	0.001308
2.079998	 0.003870	0.000878
2.093332	 0.003272	0.000668
2.106665	 0.002829	0.000526
2.119998	 0.002458	0.000359
2.133332	 0.002186	0.000246
2.146665	 0.002122	0.000274
2.159998	 0.002211	0.000432
2.173332	 0.002255	0.000630
2.186665	 0.002179	0.000774
2.199998	 0.002063	0.000787
2.213332	 0.001925	0.000625
2.226665	 0.001741	0.000397
2.239998	 0.001579	0.000267
2.253332	 0.001501	0.000186
2.266665	 0.001470	0.000046
2.279998	 0.001474	-0.000100
2.293332	 0.001539	-0.000136
2.306665	 0.001595	-0.000045
2.319998	 0.001566	0.000114
2.333332	 0.001521	0.000268
2.346665	 0.001546	0.000376
2.359998	 0.001566	0.000456
2.373332	 0.001466	0.000519
2.386665	 0.001285	0.000520
2.399998	 0.001176	0.000462
2.413332	 0.001198	0.000475
2.426665	 0.001249	0.000596
2.439998	 0.001215	0.000668
2.453331	 0.001101	0.000594
2.466665	 0.001003	0.000475
2.479998	 0.001017	0.000428
2.493331	 0.001126	0.000434
2.506665	 0.001238	0.000426
2.519998	 0.001306	0.000441
2.533331	 0.001304	0.000538
2.546665	 0.001269	0.000585
2.559998	 0.001322	0.000400
2.573331	 0.001427	0.000139
2.586665	 0.001413	0.000119
2.599998	 0.001274	0.000316
2.613331	 0.001162	0.000462
2.626665	 0.001149	0.000457
2.639998	 0.001210	0.000456
2.653331	 0.001308	0.000589
2.666665	 0.001397	0.000747
2.679998	 0.001466	0.000771
2.693331	 0.001534	0.000708
2.706665	 0.001554	0.000666
2.719998	 0.001453	0.000628
2.733331	 0.001231	0.000556
2.746665	 0.001004	0.000481
2.759998	 0.000932	0.000433
2.773331	 0.001027	0.000409
2.786664	 0.001130	0.000367
2.799998	 0.001111	0.000286
2.813331	 0.000973	0.000219
2.826664	 0.000805	0.000232
2.839998	 0.000697	0.000305
2.853331	 0.000656	0.000357
2.866664	 0.000652	0.000360
2.879998	 0.000707	0.000333
2.893331	 0.000817	0.000245
2.906664	 0.000894	0.000117
2.919998	 0.000903	0.000116
2.933331	 0.000907	0.000289
2.946664	 0.000933	0.000424
2.959998	 0.000932	0.000352
2.973331	 0.000849	0.000194
2.986664	 0.000691	0.000147
2.999998	 0.000603	0.000205
3.013331	 0.000702	0.000257
3.026664	 0.000866	0.000280
3.039998	 0.000919	0.000309
3.053331	 0.000885	0.000321
3.066664	 0.000879	0.000294
3.079998	 0.000942	0.000279
3.093331	 0.001044	0.000281
3.106664	 0.001109	0.000253
3.119998	 0.001057	0.000206
3.133331	 0.000912	0.000155
3.146664	 0.000782	0.000073
3.159997	 0.000698	-0.000022
3.173331	 0.000646	-0.000048
3.186664	 0.000641	0.000055
3.199997	 0.000620	0.000258
3.213331	 0.000509	0.000446
3.226664	 0.000395	0.000464
3.239997	 0.000428	0.000232
3.253331	 0.000588	-0.000115
3.266664	 0.000696	-0.000322
3.279997	 0.000664	-0.000324
3.293331	 0.000554	-0.000221
3.306664	 0.000489	-0.000044
3.319997	 0.000589	0.000133
3.333331	 0.000840	0.000139
3.346664	 0.001043	0.000013
3.359997	 0.000995	-0.000013
3.373331	 0.000725	0.000129
3.386664	 0.000445	0.000290
3.399997	 0.000300	0.000357
3.413331	 0.000295	0.000347
3.426664	 0.000383	0.000299
3.439997	 0.000465	0.000209
3.453331	 0.000443	0.000074
3.466664	 0.000367	-0.000034
3.479997	 0.000367	-0.000035
3.493330	 0.000439	0.000034
3.506664	 0.000488	0.000100
3.519997	 0.000476	0.000128
3.533330	 0.000398	0.000045
3.546664	 0.000238	-0.000109
3.559997	 0.000102	-0.000102
3.573330	 0.000189	0.000129
3.586664	 0.000495	0.000348
3.599997	 0.000775	0.000393
3.613330	 0.000866	0.000342
3.626664	 0.000819	0.000273
3.639997	 0.000747	0.000160
3.653330	 0.000707	0.000062
3.666664	 0.000674	0.000096
3.679997	 0.000595	0.000210
3.693330	 0.000472	0.000278
3.706664	 0.000363	0.000300
3.719997	 0.000363	0.000305
3.733330	 0.000491	0.000266
3.746664	 0.000602	0.000164
3.759997	 0.000508	0.000025
3.773330	 0.000227	-0.000105
3.786664	 0.000038	-0.000172
3.799997	 0.000121	-0.000154
3.813330	 0.000356	-0.000038
3.826663	 0.000577	0.000170
3.839997	 0.000686	0.000376
3.853330	 0.000619	0.000488
3.866663	 0.000480	0.000519
3.879997	 0.000446	0.000516
3.893330	 0.000517	0.000514
3.906663	 0.000646	0.000544
3.919997	 0.000851	0.000586
3.933330	 0.001041	0.000552
3.946663	 0.000994	0.000398
3.959997	 0.000659	0.000241
3.973330	 0.000314	0.000253
3.986663	 0.000215	0.000417
3.999997	 0.000327	0.000553
4.013330	 0.000527	0.000564
4.026663	 0.000775	0.000479
4.039997	 0.000974	0.000361
4.053330	 0.001031	0.000314
4.066663	 0.000987	0.000421
4.079997	 0.000916	0.000590
4.093330	 0.000872	0.000689
4.106663	 0.000872	0.000671
4.119997	 0.000849	0.000534
4.133330	 0.000733	0.000352
4.146663	 0.000544	0.000262
4.159997	 0.000341	0.000301
4.173330	 0.000197	0.000338
4.186663	 0.000174	0.000250
4.199996	 0.000254	0.000142
4.213330	 0.000381	0.000215
4.226663	 0.000546	0.000413
4.239996	 0.000732	0.000508
4.253330	 0.000870	0.000462
4.266663	 0.000922	0.000418
4.279996	 0.000864	0.000428
4.293330	 0.000656	0.000430
4.306663	 0.000423	0.000412
4.319996	 0.000328	0.000401
4.333330	 0.000323	0.000366
4.346663	 0.000338	0.000261
4.359996	 0.000412	0.000156
4.373330	 0.000526	0.000174
4.386663	 0.000600	0.000268
4.399996	 0.000654	0.000306
4.413330	 0.000690	0.000280
4.426663	 0.000606	0.000298
4.439996	 0.000441	0.000421
4.453330	 0.000414	0.000548
4.466663	 0.000562	0.000520
4.479996	 0.000658	0.000347
4.493330	 0.000606	0.000147
4.506663	 0.000563	-0.000028
4.519996	 0.000624	-0.000154
4.533329	 0.000706	-0.000191
4.546663	 0.000718	-0.000146
4.559996	 0.000654	-0.000052
4.573329	 0.000537	0.000080
4.586663	 0.000430	0.000226
4.599996	 0.000408	0.000341
4.613329	 0.000475	0.000399
4.626663	 0.000622	0.000397
4.639996	 0.000782	0.000396
4.653329	 0.000841	0.000461
4.666663	 0.000823	0.000533
4.679996	 0.000788	0.000507
4.693329	 0.000684	0.000409
4.706663	 0.000567	0.000349
4.719996	 0.000577	0.000327
4.733329	 0.000669	0.000247
4.746663	 0.000724	0.000115
4.759996	 0.000717	0.000062
4.773329	 0.000637	0.000141
4.786663	 0.000544	0.000275
4.799996	 0.000560	0.000397
4.813329	 0.000654	0.000468
4.826663	 0.000706	0.000434
4.839996	 0.000801	0.000329
4.853329	 0.001034	0.000320
4.866663	 0.001189	0.000468
4.879996	 0.001075	0.000609
4.893329	 0.000867	0.000604
4.906662	 0.000745	0.000512
4.919996	 0.000685	0.000437
4.933329	 0.000707	0.000399
4.946662	 0.000846	0.000355
4.959996	 0.000993	0.000282
4.973329	 0.001047	0.000272
4.986662	 0.001045	0.000383
4.999996	 0.001028	0.000486
5.013329	 0.001008	0.000483
5.026662	 0.001027	0.000471
5.039996	 0.001053	0.000527
5.053329	 0.000998	0.000592
5.066662	 0.000882	0.000601
5.079996	 0.000822	0.000559
5.093329	 0.000796	0.000505
5.106662	 0.000710	0.000475
5.119996	 0.000676	0.000492
5.133329	 0.000832	0.000557
5.146662	 0.001055	0.000629
5.159996	 0.001142	0.000644
5.173329	 0.001071	0.000627
5.186662	 0.000969	0.000681
5.199996	 0.000910	0.000780
5.213329	 0.000885	0.000759
5.226662	 0.000914	0.000619
5.239995	 0.001046	0.000576
5.253329	 0.001269	0.000731
5.266662	 0.001474	0.000956
5.279995	 0.001545	0.001095
5.293329	 0.001499	0.001104
5.306662	 0.001445	0.001044
5.319995	 0.001399	0.001014
5.333329	 0.001297	0.001013
5.346662	 0.001160	0.000956
5.359995	 0.001054	0.000843
5.373329	 0.001009	0.000696
5.386662	 0.001046	0.000495
5.399995	 0.001158	0.000281
5.413329	 0.001264	0.000167
5.426662	 0.001244	0.000210
5.439995	 0.001063	0.000340
5.453329	 0.000866	0.000445
5.466662	 0.000850	0.000467
5.479995	 0.001025	0.000404
5.493329	 0.001237	0.000280
5.506662	 0.001387	0.000170
5.519995	 0.001481	0.000182
5.533329	 0.001501	0.000340
5.546662	 0.001422	0.000563
5.559995	 0.001330	0.000736
5.573328	 0.001332	0.000809
5.586662	 0.001415	0.000830
5.599995	 0.001531	0.000852
5.613328	 0.001693	0.000847
5.626662	 0.001929	0.000801
5.639995	 0.002227	0.000782
5.653328	 0.002517	0.000845
5.666662	 0.002754	0.000936
5.679995	 0.002961	0.000988
5.693328	 0.003105	0.001045
5.706662	 0.003175	0.001159
5.719995	 0.003314	0.001334
5.733328	 0.003640	0.001590
5.746662	 0.004096	0.001882
5.759995	 0.004555	0.002114
5.773328	 0.004913	0.002284
5.786662	 0.005167	0.002463
5.799995	 0.005460	0.002697
5.813328	 0.005897	0.002988
5.826662	 0.006363	0.003266
5.839995	 0.006705	0.003451
5.853328	 0.006972	0.003565
5.866662	 0.007296	0.003690
5.879995	 0.007714	0.003895
5.893328	 0.008265	0.004253
5.906662	 0.008991	0.004804
5.919995	 0.009802	0.005438
5.933328	 0.010654	0.005971
5.946661	 0.011703	0.006415
5.959995	 0.013046	0.006995
5.973328	 0.014577	0.007822
5.986661	 0.016178	0.008788
5.999995	 0.017779	0.009740
6.013328	 0.019221	0.010590
6.026661	 0.020306	0.011295
6.039995	 0.021026	0.011801
6.053328	 0.021492	0.012079
6.066661	 0.021769	0.012195
6.079995	 0.021927	0.012270
6.093328	 0.022008	0.012356
6.106661	 0.021896	0.012373
6.119995	 0.021460	0.012202
6.133328	 0.020813	0.011910
6.146661	 0.020193	0.011741
6.159995	 0.019662	0.011796
6.173328	 0.019144	0.011920
6.186661	 0.018716	0.011956
6.199995	 0.018507	0.011902
6.213328	 0.018389	0.011852
6.226661	 0.018116	0.011923
6.239995	 0.017721	0.012105
6.253328	 0.017494	0.012231
6.266661	 0.017586	0.012217
6.279994	 0.017830	0.012163
6.293328	 0.017971	0.012143
6.306661	 0.017924	0.012143
6.319994	 0.017787	0.012162
6.333328	 0.017693	0.012184
6.346661	 0.017702	0.012185
6.359994	 0.017793	0.012192
6.373328	 0.017931	0.012257
6.386661	 0.018095	0.012375
6.399994	 0.018223	0.012529
6.413328	 0.018290	0.012734
6.426661	 0.018432	0.012969
6.439994	 0.018720	0.013180
6.453328	 0.018968	0.013344
6.466661	 0.019081	0.013474
6.479994	 0.019221	0.013605
6.493328	 0.019440	0.013716
6.506661	 0.019678	0.013772
6.519994	 0.019973	0.013864
6.533328	 0.020287	0.014097
6.546661	 0.020469	0.014393
6.559994	 0.020537	0.014615
6.573328	 0.020636	0.014746
6.586661	 0.020818	0.014822
6.599994	 0.021069	0.014862
6.613328	 0.021335	0.014908
6.626661	 0.021540	0.015011
6.639994	 0.021684	0.015141
6.653327	 0.021830	0.015222
6.666661	 0.021967	0.015224
6.679994	 0.022069	0.015170
6.693327	 0.022143	0.015138
6.706661	 0.022191	0.015275
6.719994	 0.022246	0.015582
6.733327	 0.022327	0.015777
6.746661	 0.022410	0.015728
6.759994	 0.022549	0.015659
6.773327	 0.022810	0.015714
6.786661	 0.023133	0.015834
6.799994	 0.023431	0.016051
6.813327	 0.023663	0.016360
6.826661	 0.023815	0.016567
6.839994	 0.023935	0.016608
6.853327	 0.024092	0.016608
6.866661	 0.024303	0.016608
6.879994	 0.024552	0.016594
6.893327	 0.024842	0.016666
6.906661	 0.025126	0.016892
6.919994	 0.025266	0.017167
6.933327	 0.025204	0.017381
6.946661	 0.025081	0.017558
6.959994	 0.025130	0.017744
6.973327	 0.025844	0.018066
6.986660	 0.029309	0.019394
6.999994	 0.041089	0.024174
7.013327	 0.067793	0.035278
7.026660	 0.107567	0.051901
7.039994	 0.144693	0.067363
7.053327	 0.160747	0.073912
7.066660	 0.151041	0.069684
7.079994	 0.125797	0.059133
7.093327	 0.098045	0.047766
7.106660	 0.074936	0.038403
7.119994	 0.058005	0.031438
7.133327	 0.046416	0.026435
7.146660	 0.038899	0.023005
7.159994	 0.034365	0.020898
7.173327	 0.031901	0.019814
7.186660	 0.030698	0.019378
7.199994	 0.030158	0.019269
7.213327	 0.029946	0.019322
7.226660	 0.029872	0.019451
7.239994	 0.029763	0.019568
7.253327	 0.029553	0.019635
7.266660	 0.029413	0.019666
7.279994	 0.029772	0.019774
7.293327	 0.032050	0.020697
7.306660	 0.039830	0.024224
7.319993	 0.056313	0.031791
7.333327	 0.077743	0.041541
7.346660	 0.093049	0.048366
7.359993	 0.094197	0.048670
7.373327	 0.083744	0.043683
7.386660	 0.069835	0.037117
7.399993	 0.057957	0.031544
7.413327	 0.049234	0.027608
7.426660	 0.042969	0.024959
7.439993	 0.038513	0.023153
7.453327	 0.035611	0.022005
7.466660	 0.034075	0.021432
7.479993	 0.033517	0.021293
7.493327	 0.033545	0.021442
7.506660	 0.034174	0.021866
7.519993	 0.035701	0.022651
7.533327	 0.037808	0.023626
7.546660	 0.039257	0.024259
7.559993	 0.039195	0.024192
7.573327	 0.038114	0.023647
7.586660	 0.036946	0.023055
7.599993	 0.035951	0.022579
7.613327	 0.035001	0.022210
7.626660	 0.034265	0.021959
7.639993	 0.033974	0.021838
7.653327	 0.034035	0.021869
7.666660	 0.034252	0.022008
7.679993	 0.034539	0.022093
7.693326	 0.034807	0.022053
7.706660	 0.034958	0.022025
7.719993	 0.034996	0.022080
7.733326	 0.034950	0.022140
7.746660	 0.034832	0.022241
7.759993	 0.034768	0.022495
7.773326	 0.034971	0.022816
7.786660	 0.035470	0.022997
7.799993	 0.035989	0.022988
7.813326	 0.036246	0.022901
7.826660	 0.036301	0.022818
7.839993	 0.036428	0.022774
7.853326	 0.036751	0.022807
7.866660	 0.037153	0.022885
7.879993	 0.037431	0.022941
7.893326	 0.037455	0.023021
7.906660	 0.037275	0.023165
7.919993	 0.037066	0.023259
7.933326	 0.036973	0.023259
7.946660	 0.037108	0.023298
7.959993	 0.037562	0.023459
7.973326	 0.038276	0.023697
7.986660	 0.038959	0.023966
7.999993	 0.039414	0.024221
8.013327	 0.039756	0.024378
8.026660	 0.040127	0.024453
8.039993	 0.040507	0.024573
8.053327	 0.040835	0.024749
8.066660	 0.041069	0.024850
8.079993	 0.041154	0.024805
8.093327	 0.041096	0.024669
8.106660	 0.040962	0.024557
8.119993	 0.040816	0.024514
8.133327	 0.040716	0.024494
8.146660	 0.040649	0.024518
8.159993	 0.040546	0.024653
8.173326	 0.040466	0.024802
8.186660	 0.040587	0.024813
8.199993	 0.040933	0.024733
8.213326	 0.041275	0.024713
8.226660	 0.041400	0.024807
8.239993	 0.041371	0.024974
8.253326	 0.041382	0.025161
8.266660	 0.041492	0.025330
8.279993	 0.041658	0.025472
8.293326	 0.041869	0.025579
8.306660	 0.042048	0.025585
8.319993	 0.042102	0.025431
8.333326	 0.042086	0.025200
8.346660	 0.042113	0.025087
8.359993	 0.042173	0.025135
8.373326	 0.042215	0.025215
8.386660	 0.042342	0.025308
8.399993	 0.042640	0.025469
8.413326	 0.042992	0.025619
8.426660	 0.043219	0.025666
8.439993	 0.043264	0.025692
8.453326	 0.043185	0.025813
8.466660	 0.043132	0.025965
8.479993	 0.043217	0.026013
8.493326	 0.043402	0.026002
8.506660	 0.043595	0.026061
8.519993	 0.043736	0.026147
8.533326	 0.043784	0.026178
8.546659	 0.043740	0.026197
8.559993	 0.043759	0.026194
8.573326	 0.044045	0.026094
8.586659	 0.044536	0.026007
8.599993	 0.044935	0.026140
8.613326	 0.045094	0.026483
8.626659	 0.045158	0.026796
8.639993	 0.045326	0.026880
8.653326	 0.045581	0.026792
8.666659	 0.045757	0.026728
8.679993	 0.045760	0.026796
8.693326	 0.045678	0.026986
8.706659	 0.045724	0.027202
8.719993	 0.046032	0.027371
8.733326	 0.046536	0.027569
8.746659	 0.046995	0.027865
8.759993	 0.047176	0.028113
8.773326	 0.047132	0.028169
8.786659	 0.047176	0.028110
8.799993	 0.047475	0.028071
8.813326	 0.047856	0.028061
8.826659	 0.048092	0.028039
8.839993	 0.048157	0.028030
8.853326	 0.048293	0.028159
8.866659	 0.048882	0.028555
8.879992	 0.050052	0.029189
8.893326	 0.051409	0.029845
8.906659	 0.052325	0.030221
8.919992	 0.052533	0.030190
8.933326	 0.052687	0.030087
8.946659	 0.055705	0.031111
8.959992	 0.069013	0.036028
8.973326	 0.101990	0.048260
8.986659	 0.153832	0.067549
8.999992	 0.205895	0.087132
9.013326	 0.236512	0.099015
9.026659	 0.241913	0.101661
9.039992	 0.232934	0.098897
9.053326	 0.216692	0.093210
9.066659	 0.192958	0.084453
9.079992	 0.163405	0.073309
9.093326	 0.133828	0.062037
9.106659	 0.108887	0.052458
9.119992	 0.089946	0.045141
9.133326	 0.076632	0.039953
9.146659	 0.067878	0.036483
9.159992	 0.062297	0.034228
9.173326	 0.058717	0.032781
9.186659	 0.056419	0.031894
9.199992	 0.055004	0.031358
9.213326	 0.054255	0.030963
9.226659	 0.054028	0.030638
9.239992	 0.054081	0.030458
9.253325	 0.054072	0.030431
9.266659	 0.053873	0.030426
9.279992	 0.053694	0.030382
9.293325	 0.053699	0.030366
9.306659	 0.053813	0.030444
9.319992	 0.053914	0.030632
9.333325	 0.053952	0.030900
9.346659	 0.053986	0.031155
9.359992	 0.054116	0.031269
9.373325	 0.054325	0.031227
9.386659	 0.054477	0.031143
9.399992	 0.054471	0.031076
9.413325	 0.054324	0.030983
9.426659	 0.054158	0.030898
9.439992	 0.054146	0.030941
9.453325	 0.054389	0.031114
9.466659	 0.054788	0.031273
9.479992	 0.055052	0.031352
9.493325	 0.054994	0.031396
9.506659	 0.054821	0.031384
9.519992	 0.054906	0.031288
9.533325	 0.055242	0.031217
9.546659	 0.055501	0.031240
9.559992	 0.055603	0.031333
9.573325	 0.055744	0.031527
9.586658	 0.055967	0.031783
9.599992	 0.056140	0.031932
9.613325	 0.056203	0.031961
9.626658	 0.056221	0.032066
9.639992	 0.056350	0.032344
9.653325	 0.056684	0.032677
9.666658	 0.057165	0.032968
9.679992	 0.057746	0.033199
9.693325	 0.058350	0.033300
9.706658	 0.058729	0.033201
9.719992	 0.058765	0.032985
9.733325	 0.058695	0.032855
9.746658	 0.058682	0.032880
9.759992	 0.058577	0.032882
9.773325	 0.058281	0.032704
9.786658	 0.058004	0.032457
9.799992	 0.057977	0.032326
9.813325	 0.058140	0.032332
9.826658	 0.058330	0.032395
9.839992	 0.058573	0.032460
9.853325	 0.058986	0.032572
9.866658	 0.059579	0.032822
9.879992	 0.060234	0.033174
9.893325	 0.060722	0.033504
9.906658	 0.060843	0.033757
9.919991	 0.060733	0.033912
9.933325	 0.060778	0.033976
9.946658	 0.061131	0.034031
9.959991	 0.061583	0.034099
9.973325	 0.061868	0.034072
9.986658	 0.061851	0.033897
9.999991	 0.061549	0.033651
10.013325	 0.061211	0.033449
10.026658	 0.061238	0.033413
10.039991	 0.061907	0.033668
10.053325	 0.063105	0.034231
10.066658	 0.064284	0.034911
10.079991	 0.064954	0.035423
10.093325	 0.065506	0.035745
10.106658	 0.067080	0.036238
10.119991	 0.070165	0.037242
10.133325	 0.073875	0.038631
10.146658	 0.077221	0.040028
10.159991	 0.080467	0.041420
10.173325	 0.084220	0.043032
10.186658	 0.087604	0.044554
10.199991	 0.088632	0.045150
10.213325	 0.086391	0.044366
10.226658	 0.081909	0.042566
10.239991	 0.076946	0.040492
10.253325	 0.072630	0.038641
10.266658	 0.069279	0.037156
10.279991	 0.066944	0.036072
10.293324	 0.065554	0.035352
10.306658	 0.064728	0.034857
10.319991	 0.064016	0.034482
10.333324	 0.063347	0.034237
10.346658	 0.062958	0.034119
10.359991	 0.062908	0.034058
10.373324	 0.062973	0.034091
10.386658	 0.063004	0.034283
10.399991	 0.063029	0.034504
10.413324	 0.063088	0.034623
10.426658	 0.063199	0.034704
10.439991	 0.063359	0.034745
10.453324	 0.063520	0.034618
10.466658	 0.063619	0.034398
10.479991	 0.063666	0.034341
10.493324	 0.063776	0.034512
10.506658	 0.064057	0.034751
10.519991	 0.064683	0.034989
10.533324	 0.065906	0.035355
10.546658	 0.067762	0.035964
10.559991	 0.069904	0.036715
10.573324	 0.071718	0.037327
10.586658	 0.072635	0.037555
10.599991	 0.072563	0.037415
10.613324	 0.071912	0.037098
10.626657	 0.071178	0.036755
10.639991	 0.070610	0.036465
10.653324	 0.070147	0.036288
10.666657	 0.069593	0.036201
10.679991	 0.068894	0.036091
10.693324	 0.068200	0.035891
10.706657	 0.067687	0.035657
10.719991	 0.067462	0.035485
10.733324	 0.067584	0.035390
10.746657	 0.068127	0.035406
10.759991	 0.069305	0.035722
10.773324	 0.071357	0.036526
10.786657	 0.074046	0.037670
10.799991	 0.076466	0.038642
10.813324	 0.077908	0.039086
10.826657	 0.079126	0.039436
10.839991	 0.082347	0.040762
10.853324	 0.089186	0.043596
10.866657	 0.098053	0.047063
10.879991	 0.104660	0.049484
10.893324	 0.106068	0.049863
10.906657	 0.103648	0.048784
10.919991	 0.101348	0.047789
10.933324	 0.101309	0.047766
10.946657	 0.101995	0.048151
10.959991	 0.100546	0.047753
10.973324	 0.095933	0.046007
10.986657	 0.089449	0.043351
10.999990	 0.082933	0.040703
11.013324	 0.077534	0.038661
11.026657	 0.073774	0.037265
11.039990	 0.071599	0.036354
11.053324	 0.070428	0.035783
11.066657	 0.069681	0.035394
11.079990	 0.069125	0.035083
11.093324	 0.068718	0.034814
11.106657	 0.068457	0.034548
11.119990	 0.068332	0.034267
11.133324	 0.068253	0.034036
11.146657	 0.068123	0.033920
11.159990	 0.068055	0.033878
11.173324	 0.068212	0.033835
11.186657	 0.068512	0.033790
11.199990	 0.068797	0.033796
11.213324	 0.068997	0.033856
11.226657	 0.069033	0.033904
11.239990	 0.068937	0.033896
11.253324	 0.068921	0.033875
11.266657	 0.069099	0.033928
11.279990	 0.069401	0.034078
11.293324	 0.069837	0.034288
11.306657	 0.070639	0.034584
11.319990	 0.072100	0.035074
11.333323	 0.074245	0.035738
11.346657	 0.076598	0.036370
11.359990	 0.078410	0.036843
11.373323	 0.079377	0.037238
11.386657	 0.080065	0.037756
11.399990	 0.081575	0.038689
11.413323	 0.084580	0.040180
11.426657	 0.088303	0.041791
11.439990	 0.090750	0.042691
11.453323	 0.090522	0.042406
11.466657	 0.088136	0.041236
11.479990	 0.085287	0.039925
11.493323	 0.083262	0.039021
11.506657	 0.082283	0.038531
11.519990	 0.081750	0.038134
11.533323	 0.080803	0.037570
11.546657	 0.079062	0.036755
11.559990	 0.076904	0.035737
11.573323	 0.074907	0.034726
11.586657	 0.073301	0.033966
11.599990	 0.072111	0.033545
11.613323	 0.071401	0.033363
11.626657	 0.071124	0.033249
11.639990	 0.071064	0.033101
11.653323	 0.071023	0.032931
11.666656	 0.070906	0.032804
11.679990	 0.070765	0.032735
11.693323	 0.070848	0.032743
11.706656	 0.071430	0.032894
11.719990	 0.072414	0.033176
11.733323	 0.073355	0.033494
11.746656	 0.073993	0.033738
11.759990	 0.074459	0.033816
11.773323	 0.074986	0.033776
11.786656	 0.075800	0.033837
11.799990	 0.077166	0.034171
11.813323	 0.079145	0.034753
11.826656	 0.081265	0.035419
11.839990	 0.082730	0.035917
11.853323	 0.082999	0.035964
11.866656	 0.082082	0.035443
11.879990	 0.080386	0.034585
11.893323	 0.078480	0.033781
11.906656	 0.076840	0.033208
11.919990	 0.075608	0.032799
11.933323	 0.074710	0.032413
11.946656	 0.074117	0.031983
11.959990	 0.073771	0.031590
11.973323	 0.073507	0.031349
11.986656	 0.073323	0.031233
11.999990	 0.073327	0.031105
12.013323	 0.073409	0.030960
12.026656	 0.073417	0.030933
12.039989	 0.073422	0.030998
12.053323	 0.073552	0.031029
12.066656	 0.073875	0.031117
12.079989	 0.074418	0.031383
12.093323	 0.075081	0.031666
12.106656	 0.075678	0.031754
12.119989	 0.076107	0.031661
12.133323	 0.076371	0.031514
12.146656	 0.076417	0.031382
12.159989	 0.076110	0.031294
12.173323	 0.075539	0.031239
12.186656	 0.075111	0.031129
12.199989	 0.074974	0.030919
12.213323	 0.074817	0.030690
12.226656	 0.074456	0.030501
12.239989	 0.073991	0.030314
12.253323	 0.073542	0.030108
12.266656	 0.073269	0.029903
12.279989	 0.073298	0.029706
12.293323	 0.073519	0.029511
12.306656	 0.073701	0.029348
12.319989	 0.073701	0.029265
12.333323	 0.073571	0.029284
12.346656	 0.073570	0.029392
12.359989	 0.073932	0.029537
12.373322	 0.074529	0.029632
12.386656	 0.074967	0.029617
12.399989	 0.075074	0.029571
12.413322	 0.075078	0.029640
12.426656	 0.075259	0.029817
12.439989	 0.075634	0.029951
12.453322	 0.075976	0.029997
12.466656	 0.076051	0.030003
12.479989	 0.075824	0.029880
12.493322	 0.075433	0.029547
12.506656	 0.075051	0.029163
12.519989	 0.074804	0.028912
12.533322	 0.074704	0.028749
12.546656	 0.074686	0.028573
12.559989	 0.074723	0.028413
12.573322	 0.074795	0.028362
12.586656	 0.074835	0.028446
12.599989	 0.074848	0.028573
12.613322	 0.074936	0.028673
12.626656	 0.075052	0.028751
12.639989	 0.075007	0.028767
12.653322	 0.074873	0.028703
12.666656	 0.074943	0.028672
12.679989	 0.075173	0.028760
12.693322	 0.075178	0.028865
12.706656	 0.074910	0.028836
12.719989	 0.074730	0.028678
12.733322	 0.074822	0.028481
12.746655	 0.075051	0.028308
12.759989	 0.075314	0.028245
12.773322	 0.075652	0.028351
12.786655	 0.076102	0.028522
12.799989	 0.076576	0.028594
12.813322	 0.076907	0.028552
12.826655	 0.077008	0.028497
12.839989	 0.076867	0.028465
12.853322	 0.076525	0.028392
12.866655	 0.076142	0.028220
12.879989	 0.075919	0.028032
12.893322	 0.075960	0.027976
12.906655	 0.076210	0.028050
12.919989	 0.076470	0.028150
12.933322	 0.076565	0.028231
12.946655	 0.076508	0.028285
12.959989	 0.076388	0.028283
12.973322	 0.076218	0.028248
12.986655	 0.076061	0.028255
12.999989	 0.076070	0.028297
13.013322	 0.076298	0.028302
13.026655	 0.076652	0.028236
13.039989	 0.076944	0.028081
13.053322	 0.076974	0.027852
13.066655	 0.076717	0.027640
13.079988	 0.076361	0.027535
13.093322	 0.076069	0.027548
13.106655	 0.075902	0.027693
13.119988	 0.075897	0.028002
13.133322	 0.076031	0.028359
13.146655	 0.076165	0.028522
13.159988	 0.076217	0.028386
13.173322	 0.076218	0.028086
13.186655	 0.076192	0.027841
13.199988	 0.076156	0.027804
13.213322	 0.076142	0.028000
13.226655	 0.076189	0.028259
13.239988	 0.076296	0.028282
13.253322	 0.076378	0.027993
13.266655	 0.076370	0.027706
13.279988	 0.076278	0.027698
13.293322	 0.076112	0.027834
13.306655	 0.076007	0.027853
13.319988	 0.076154	0.027802
13.333322	 0.076510	0.027855
13.346655	 0.076868	0.027971
13.359988	 0.077136	0.028017
13.373322	 0.077303	0.028028
13.386655	 0.077305	0.028095
13.399988	 0.077082	0.028177
13.413321	 0.076721	0.028182
13.426655	 0.076446	0.028106
13.439988	 0.076389	0.028006
13.453321	 0.076488	0.027910
13.466655	 0.076618	0.027797
13.479988	 0.076646	0.027694
13.493321	 0.076531	0.027683
13.506655	 0.076418	0.027733
13.519988	 0.076455	0.027718
13.533321	 0.076536	0.027652
13.546655	 0.076457	0.027604
13.559988	 0.076277	0.027501
13.573321	 0.076237	0.027343
13.586655	 0.076363	0.027320
13.599988	 0.076438	0.027496
13.613321	 0.076362	0.027666
13.626655	 0.076271	0.027633
13.639988	 0.076254	0.027445
13.653321	 0.076206	0.027307
13.666655	 0.076094	0.027299
13.679988	 0.076090	0.027282
13.693321	 0.076267	0.027143
13.706655	 0.076475	0.026957
13.719988	 0.076593	0.026872
13.733321	 0.076670	0.026924
13.746655	 0.076804	0.026976
13.759988	 0.076991	0.026887
13.773321	 0.077174	0.026742
13.786654	 0.077348	0.026742
13.799988	 0.077466	0.026911
13.813321	 0.077453	0.027105
13.826654	 0.077405	0.027215
13.839988	 0.077488	0.027261
13.853321	 0.077673	0.027317
13.866654	 0.077776	0.027405
13.879988	 0.077693	0.027476
13.893321	 0.077545	0.027492
13.906654	 0.077521	0.027469
13.919988	 0.077614	0.027429
13.933321	 0.077711	0.027360
13.946654	 0.077771	0.027253
13.959988	 0.077788	0.027148
13.973321	 0.077734	0.027094
13.986654	 0.077601	0.027088
13.999988	 0.077459	0.027076
14.013321	 0.077400	0.027016
14.026654	 0.077452	0.026947
14.039988	 0.077564	0.026927
14.053321	 0.077658	0.026928
14.066654	 0.077746	0.026913
14.079988	 0.077934	0.026920
14.093321	 0.078167	0.026981
14.106654	 0.078238	0.027094
14.119987	 0.078109	0.027221
14.133321	 0.077967	0.027250
14.146654	 0.077932	0.027149
14.159987	 0.077934	0.027053
14.173321	 0.077866	0.027018
14.186654	 0.077726	0.026987
14.199987	 0.077573	0.026975
14.213321	 0.077462	0.027020
14.226654	 0.077456	0.027063
14.239987	 0.077576	0.027060
14.253321	 0.077741	0.027057
14.266654	 0.077823	0.027107
14.279987	 0.077808	0.027162
14.293321	 0.077843	0.027122
14.306654	 0.077982	0.026958
14.319987	 0.078045	0.026759
14.333321	 0.077874	0.026614
14.346654	 0.077602	0.026528
14.359987	 0.077515	0.026481
14.373321	 0.077666	0.026522
14.386654	 0.077830	0.026679
14.399987	 0.077805	0.026845
14.413321	 0.077630	0.026921
14.426654	 0.077497	0.026964
14.439987	 0.077550	0.027021
14.453321	 0.077794	0.026989
14.466654	 0.078106	0.026820
14.479987	 0.078341	0.026642
14.493320	 0.078484	0.026541
14.506654	 0.078602	0.026471
14.519987	 0.078654	0.026406
14.533320	 0.078530	0.026372
14.546654	 0.078265	0.026409
14.559987	 0.078026	0.026489
14.573320	 0.077928	0.026511
14.586654	 0.077958	0.026458
14.599987	 0.077990	0.026412
14.613320	 0.077932	0.026482
14.626654	 0.077925	0.026725
14.639987	 0.078171	0.027033
14.653320	 0.078555	0.027223
14.666654	 0.078746	0.027243
14.679987	 0.078679	0.027164
14.693320	 0.078584	0.027053
14.706654	 0.078561	0.026911
14.719987	 0.078536	0.026732
14.733320	 0.078467	0.026563
14.746654	 0.078358	0.026487
14.759987	 0.078242	0.026531
14.773320	 0.078190	0.026632
14.786654	 0.078252	0.026696
14.799987	 0.078385	0.026659
14.813320	 0.078532	0.026521
14.826653	 0.078747	0.026350
14.839987	 0.079018	0.026220
14.853320	 0.079167	0.026154
14.866653	 0.079115	0.026161
14.879987	 0.078947	0.026211
14.893320	 0.078762	0.026217
14.906653	 0.078678	0.026164
14.919987	 0.078763	0.026132
14.933320	 0.078862	0.026160
14.946653	 0.078764	0.026185
14.959987	 0.078546	0.026172
14.973320	 0.078482	0.026186
14.986653	 0.078632	0.026222
14.999987	 0.078790	0.026155
15.013320	 0.078820	0.025998
15.026653	 0.078778	0.025923
15.039987	 0.078742	0.026019
15.053320	 0.078708	0.026192
15.066653	 0.078624	0.026300
15.079987	 0.078466	0.026321
15.093320	 0.078350	0.026326
15.106653	 0.078444	0.026310
15.119987	 0.078661	0.026200
15.133320	 0.078785	0.026020
15.146653	 0.078825	0.025857
15.159986	 0.078898	0.025769
15.173320	 0.078988	0.025755
15.186653	 0.078991	0.025718
15.199986	 0.078867	0.025564
15.213320	 0.078685	0.025349
15.226653	 0.078509	0.025123
15.239986	 0.078337	0.024828
15.253320	 0.078193	0.024468
15.266653	 0.078087	0.024073
15.279986	 0.077921	0.023633
15.293320	 0.077663	0.023219
15.306653	 0.077379	0.022912
15.319986	 0.077029	0.022685
15.333320	 0.076604	0.022490
15.346653	 0.076290	0.022318
15.359986	 0.076192	0.022188
15.373320	 0.076242	0.022136
15.386653	 0.076351	0.022174
15.399986	 0.076442	0.022246
15.413320	 0.076536	0.022300
15.426653	 0.076733	0.022336
15.439986	 0.076999	0.022353
15.453320	 0.077198	0.022391
15.466653	 0.077302	0.022550
15.479986	 0.077358	0.022838
15.493320	 0.077367	0.023126
15.506653	 0.077327	0.023295
15.519986	 0.077290	0.023332
15.533319	 0.077376	0.023320
15.546653	 0.077697	0.023347
15.559986	 0.078132	0.023485
15.573319	 0.078336	0.023753
15.586653	 0.078188	0.023987
15.599986	 0.077949	0.023954
15.613319	 0.077890	0.023726
15.626653	 0.078048	0.023624
15.639986	 0.078294	0.023773
15.653319	 0.078488	0.023998
15.666653	 0.078627	0.024148
15.679986	 0.078761	0.024228
15.693319	 0.078845	0.024289
15.706653	 0.078865	0.024357
15.719986	 0.078895	0.024394
15.733319	 0.078995	0.024358
15.746653	 0.079112	0.024297
15.759986	 0.079095	0.024296
15.773319	 0.078890	0.024367
15.786653	 0.078651	0.024453
15.799986	 0.078523	0.024496
15.813319	 0.078467	0.024479
15.826653	 0.078417	0.024449
15.839986	 0.078420	0.024455
15.853319	 0.078526	0.024464
15.866652	 0.078627	0.024411
15.879986	 0.078577	0.024310
15.893319	 0.078439	0.024236
15.906652	 0.078378	0.024257
15.919986	 0.078391	0.024357
15.933319	 0.078462	0.024414
15.946652	 0.078658	0.024325
15.959986	 0.078922	0.024198
15.973319	 0.079150	0.024212
15.986652	 0.079314	0.024313
15.999986	 0.079388	0.024324
16.013319	 0.079356	0.024266
16.026653	 0.079264	0.024241
16.039988	 0.079182	0.024220
16.053322	 0.079139	0.024162
16.066656	 0.079126	0.024113
16.079990	 0.079168	0.024113
16.093325	 0.079274	0.024150
16.106659	 0.079412	0.024188
16.119993	 0.079592	0.024215
16.133327	 0.079812	0.024262
16.146662	 0.079928	0.024331
16.159996	 0.079822	0.024403
16.173330	 0.079664	0.024505
16.186665	 0.079713	0.024608
16.199999	 0.079907	0.024607
16.213333	 0.080004	0.024499
16.226667	 0.080001	0.024400
16.240002	 0.080077	0.024395
16.253336	 0.080305	0.024480
16.266670	 0.080619	0.024639
16.280005	 0.081042	0.024879
16.293339	 0.081815	0.025236
16.306673	 0.083085	0.025812
16.320007	 0.084937	0.026951
16.333342	 0.088786	0.030243
16.346676	 0.097726	0.038911
16.360010	 0.111651	0.053333
16.373344	 0.122550	0.066060
16.386679	 0.121040	0.067867
16.400013	 0.107508	0.058877
16.413347	 0.090691	0.047252
16.426682	 0.077177	0.038960
16.440016	 0.067537	0.034295
16.453350	 0.060036	0.031535
16.466684	 0.053613	0.029621
16.480019	 0.047971	0.028215
16.493353	 0.043092	0.027194
16.506687	 0.039052	0.026418
16.520021	 0.035811	0.025726
16.533356	 0.033088	0.025019
16.546690	 0.030566	0.024285
16.560024	 0.028209	0.023565
16.573359	 0.026201	0.022906
16.586693	 0.024582	0.022317
16.600027	 0.023164	0.021765
16.613361	 0.021833	0.021206
16.626696	 0.020692	0.020592
16.640030	 0.019840	0.019927
16.653364	 0.019157	0.019295
16.666698	 0.018420	0.018722
16.680033	 0.017541	0.018142
16.693367	 0.016573	0.017496
16.706701	 0.015662	0.016792
16.720036	 0.014937	0.016082
16.733370	 0.014366	0.015409
16.746704	 0.013840	0.014763
16.760038	 0.013305	0.014104
16.773373	 0.012686	0.013405
16.786707	 0.011885	0.012638
16.800041	 0.010948	0.011799
16.813375	 0.010061	0.010960
16.826710	 0.009379	0.010208
16.840044	 0.008844	0.009571
16.853378	 0.008180	0.008995
16.866713	 0.007265	0.008366
16.880047	 0.006294	0.007563
16.893381	 0.005423	0.006602
16.906715	 0.004598	0.005642
16.920050	 0.003777	0.004795
16.933384	 0.002983	0.004030
16.946718	 0.002184	0.003268
16.960052	 0.001396	0.002506
16.973387	 0.000735	0.001797
16.986721	 0.000176	0.001131
17.000055	 -0.000393	0.000456
17.013390	 -0.001007	-0.000214
17.026724	 -0.001653	-0.000838
17.040058	 -0.002269	-0.001393
17.053392	 -0.002764	-0.001876
17.066727	 -0.003115	-0.002331
17.080061	 -0.003358	-0.002771
17.093395	 -0.003571	-0.003121
17.106730	 -0.003808	-0.003341
17.120064	 -0.003990	-0.003464
17.133398	 -0.004032	-0.003576
17.146732	 -0.004057	-0.003780
17.160067	 -0.004175	-0.004025
17.173401	 -0.004295	-0.004143
17.186735	 -0.004282	-0.004064
17.200069	 -0.004015	-0.003832
17.213404	 -0.003478	-0.003559
17.226738	 -0.002907	-0.003350
17.240072	 -0.002529	-0.003175
17.253407	 -0.002247	-0.002920
17.266741	 -0.001892	-0.002583
17.280075	 -0.001500	-0.002238
17.293409	 -0.001138	-0.001867
17.306744	 -0.000759	-0.001438
17.320078	 -0.000327	-0.001065
17.333412	 0.000137	-0.000850
17.346746	 0.000653	-0.000685
17.360081	 0.001143	-0.000411
17.373415	 0.001435	-0.000022
17.386749	 0.001654	0.000375
17.400084	 0.002139	0.000736
17.413418	 0.002827	0.001162
17.426752	 0.003290	0.001676
17.440086	 0.003412	0.002081
17.453421	 0.003466	0.002244
17.466755	 0.003613	0.002304
17.480089	 0.003818	0.002442
17.493423	 0.004097	0.002629
17.506758	 0.004455	0.002786
17.520092	 0.004713	0.002974
17.533426	 0.004691	0.003238
17.546761	 0.004543	0.003483
17.560095	 0.004612	0.003652
17.573429	 0.004931	0.003790
17.586763	 0.005232	0.003912
17.600098	 0.005382	0.003991
17.613432	 0.005389	0.004018
17.626766	 0.005235	0.003973
17.640100	 0.005026	0.003889
17.653435	 0.004955	0.003890
17.666769	 0.005015	0.004000
17.680103	 0.005047	0.004078
17.693438	 0.005055	0.004076
17.706772	 0.005209	0.004099
17.720106	 0.005478	0.004135
17.733440	 0.005617	0.004074
17.746775	 0.005545	0.003965
17.760109	 0.005395	0.003934
17.773443	 0.005257	0.003990
17.786777	 0.005095	0.004068
17.800112	 0.004921	0.004143
17.813446	 0.004785	0.004221
17.826780	 0.004634	0.004290
17.840115	 0.004476	0.004277
17.853449	 0.004450	0.004173
17.866783	 0.004640	0.004110
17.880117	 0.004970	0.004116
17.893452	 0.005234	0.004060
17.906786	 0.005318	0.003963
17.920120	 0.005341	0.003988
17.933455	 0.005451	0.004159
17.946789	 0.005659	0.004359
17.960123	 0.005841	0.004495
17.973457	 0.005837	0.004550
17.986792	 0.005647	0.004594
18.000126	 0.005410	0.004656
18.013460	 0.005227	0.004622
18.026794	 0.005175	0.004442
18.040129	 0.005288	0.004247
18.053463	 0.005436	0.004145
18.066797	 0.005475	0.004123
18.080132	 0.005447	0.004121
18.093466	 0.005412	0.004139
18.106800	 0.005337	0.004230
18.120134	 0.005224	0.004337
18.133469	 0.005158	0.004332
18.146803	 0.005190	0.004256
18.160137	 0.005271	0.004261
18.173471	 0.005342	0.004352
18.186806	 0.005421	0.004413
18.200140	 0.005507	0.004418
18.213474	 0.005547	0.004446
18.226809	 0.005590	0.004508
18.240143	 0.005713	0.004519
18.253477	 0.005846	0.004495
18.266811	 0.005940	0.004507
18.280146	 0.006066	0.004512
18.293480	 0.006220	0.004506
18.306814	 0.006305	0.004615
18.320148	 0.006294	0.004832
18.333483	 0.006200	0.004965
18.346817	 0.005995	0.004897
18.360151	 0.005746	0.004665
18.373486	 0.005612	0.004377
18.386820	 0.005628	0.004180
18.400154	 0.005661	0.004176
18.413488	 0.005623	0.004297
18.426823	 0.005591	0.004385
18.440157	 0.005648	0.004373
18.453491	 0.005750	0.004319
18.466825	 0.005818	0.004267
18.480160	 0.005810	0.004215
18.493494	 0.005715	0.004211
18.506828	 0.005579	0.004274
18.520163	 0.005431	0.004300
18.533497	 0.005277	0.004229
18.546831	 0.005194	0.004185
18.560165	 0.005230	0.004257
18.573500	 0.005302	0.004308
18.586834	 0.005378	0.004205
18.600168	 0.005486	0.004059
18.613503	 0.005504	0.004052
18.626837	 0.005352	0.004190
18.640171	 0.005205	0.004322
18.653505	 0.005229	0.004348
18.666840	 0.005363	0.004308
18.680174	 0.005511	0.004281
18.693508	 0.005615	0.004287
18.706842	 0.005608	0.004313
18.720177	 0.005562	0.004364
18.733511	 0.005608	0.004427
18.746845	 0.005647	0.004474
18.760180	 0.005511	0.004497
18.773514	 0.005335	0.004474
18.786848	 0.005375	0.004413
18.800182	 0.005622	0.004394
18.813517	 0.005873	0.004407
18.826851	 0.005964	0.004362
18.840185	 0.005880	0.004282
18.853519	 0.005777	0.004237
18.866854	 0.005816	0.004233
18.880188	 0.005919	0.004264
18.893522	 0.005864	0.004297
18.906857	 0.005652	0.004288
18.920191	 0.005550	0.004305
18.933525	 0.005691	0.004441
18.946859	 0.005864	0.004672
18.960194	 0.005850	0.004852
18.973528	 0.005724	0.004832
18.986862	 0.005617	0.004633
19.000196	 0.005543	0.004433
19.013531	 0.005518	0.004316
19.026865	 0.005505	0.004250
19.040199	 0.005395	0.004244
19.053534	 0.005222	0.004256
19.066868	 0.005138	0.004182
19.080202	 0.005166	0.004054
19.093536	 0.005240	0.003955
19.106871	 0.005351	0.003872
19.120205	 0.005459	0.003802
19.133539	 0.005484	0.003799
19.146873	 0.005406	0.003847
19.160208	 0.005278	0.003879
19.173542	 0.005221	0.003892
19.186876	 0.005286	0.003946
19.200211	 0.005350	0.004031
19.213545	 0.005304	0.004053
19.226879	 0.005244	0.003982
19.240213	 0.005281	0.003910
19.253548	 0.005378	0.003887
19.266882	 0.005435	0.003890
19.280216	 0.005430	0.003929
19.293550	 0.005461	0.003994
19.306885	 0.005559	0.004020
19.320219	 0.005596	0.004021
19.333553	 0.005537	0.004087
19.346888	 0.005528	0.004203
19.360222	 0.005621	0.004249
19.373556	 0.005671	0.004214
19.386890	 0.005609	0.004209
19.400225	 0.005590	0.004284
19.413559	 0.005688	0.004354
19.426893	 0.005753	0.004343
19.440228	 0.005748	0.004281
19.453562	 0.005785	0.004233
19.466896	 0.005820	0.004231
19.480230	 0.005747	0.004258
19.493565	 0.005626	0.004260
19.506899	 0.005550	0.004227
19.520233	 0.005520	0.004222
19.533567	 0.005541	0.004262
19.546902	 0.005625	0.004290
19.560236	 0.005688	0.004292
19.573570	 0.005637	0.004297
19.586905	 0.005515	0.004300
19.600239	 0.005461	0.004281
19.613573	 0.005535	0.004272
19.626907	 0.005702	0.004348
19.640242	 0.005877	0.004491
19.653576	 0.005913	0.004547
19.666910	 0.005736	0.004438
19.680244	 0.005477	0.004297
19.693579	 0.005326	0.004237
19.706913	 0.005326	0.004238
19.720247	 0.005373	0.004293
19.733582	 0.005405	0.004403
19.746916	 0.005474	0.004511
19.760250	 0.005588	0.004565
19.773584	 0.005703	0.004544
19.786919	 0.005809	0.004485
19.800253	 0.005880	0.004466
19.813587	 0.005851	0.004494
19.826921	 0.005725	0.004480
19.840256	 0.005601	0.004392
19.853590	 0.005562	0.004319
19.866924	 0.005578	0.004318
19.880259	 0.005539	0.004327
19.893593	 0.005394	0.004288
19.906927	 0.005252	0.004210
19.920261	 0.005322	0.004143
19.933596	 0.005650	0.004135
19.946930	 0.005973	0.004206
19.960264	 0.005966	0.004306
19.973598	 0.005647	0.004357
19.986933	 0.005369	0.004338

*------------------------ End of raw data
Results for Channel	1	=	242.00	nm
Title:	Report Title
Run File:	C:\HPLC\PET 2025\2025.01.13\bm26_60c_np002.run
--------------
Injection Info
--------------
Method:	C:\METODOS EQUIPO 2 2023-2024\20241201 PET_Calibrado TPA MHET BHET DIMER.mth
Sample:	BM26_60C_np
Injection Date:	Mon Jan 13 21:33:51 2025
Manual injection
Operator:	Paloma
Instrument:	3
Notes:	
---------
Misc Info
---------
Workstation:	HPLC
Bus Address:	44
Run Time:	0.000	to	20.000	min.
-----------
Recalc Info
-----------
Recalc Method:	C:\METODOS EQUIPO 2 2023-2024\20241201 PET_Calibrado TPA MHET BHET DIMER.mth
Recalc Date:	Mon Jan 13 21:53:53 2025
Operator:	Paloma
Instrument:	3
Notes:	
Sample Rate:	5.000 Hz.
Measurement Type:	1 = Area
Calculation Type:	4 = ExtStd
Normalize Results:	No
------------------------
Peak Info for Channel 1
------------------------
4 Peaks (tR	Timeoffset	RRT	Sepcode	Width	Counts	Result	Name)
6.095	0.065	0.0000	BB	14.24	1608209	15.941774	TPA (uM)
7.066	0.007	0.0000	BB	4.90	6380076	122.144920	MHET (uM)
7.367	0.014	0.0000	BB	5.40	2828526	34.240768	BHET (uM)
9.033	-0.077	0.0000	BB	6.44	12635008	252.228775	DIMER (uM)

Results for Channel	2	=	260.00	nm
Title:	Report Title
Run File:	C:\HPLC\PET 2025\2025.01.13\bm26_60c_np002.run
--------------
Injection Info
--------------
Method:	C:\METODOS EQUIPO 2 2023-2024\20241201 PET_Calibrado TPA MHET BHET DIMER.mth
Sample:	BM26_60C_np
Injection Date:	Mon Jan 13 21:33:51 2025
Manual injection
Operator:	Paloma
Instrument:	3
Notes:	
---------
Misc Info
---------
Workstation:	HPLC
Bus Address:	44
Run Time:	0.000	to	20.000	min.
-----------
Recalc Info
-----------
Recalc Method:	C:\METODOS EQUIPO 2 2023-2024\20241201 PET_Calibrado TPA MHET BHET DIMER.mth
Recalc Date:	Mon Jan 13 21:53:53 2025
Operator:	Paloma
Instrument:	3
Notes:	
Sample Rate:	5.000 Hz.
Measurement Type:	1 = Area
Calculation Type:	4 = ExtStd
Normalize Results:	No
------------------------
Peak Info for Channel 2
------------------------
3 Peaks (tR	Timeoffset	RRT	Sepcode	Width	Counts	Result	Name)
1.470	0.000	0.0000	BP	4.44	5373313	0.000000	
1.691	0.000	0.0000	PP	0.00	188637	0.000000	
1.965	0.000	0.0000	PB	0.00	2103491	0.000000	
