# Supplementary material for: Engineering Escherichia coli for polyethylene terephthalate powder biodegradation via recoding of an outer membrane protein
Source: iScience. 2026 Jan 2;29(2):114621. doi: 10.1016/j.isci.2025.114621 (PMC12860643; doi:10.1016/j.isci.2025.114621)
Supplement: Data S2. Raw HPLC and UHPLC-MS data — (A) Unprocessed HPLC data files supporting Figures 4, S3, S5, Tables 1 and S4. Files are provided in.txt format corresponding to the data extracted with Varian ProStar software (Varian Inc., Palo Alto, California, USA). Each file contains absorbance values (in arbitrary units) recorded over time under the analytical conditions described in STAR Methods. (B) Raw UHPLC-MS files supporting Figure S4. The chromatograms and mass spectrometry data can be analyzed with the software MassLynx V4.1 (Waters) to obtain the mass spectra of the oligomers TET and TETE. Analytical conditions described in STAR Methods. (A and B) The unprocessed HPLC and UHPLC-MS files have been deposited at Zenodo under the identifier https://zenodo.org/records/17578239. [file mmc5.zip › Data S2/A. HPLC/Figure S3/OmpAm nPET 60_3.TXT]

File	C:\HPLC\PET 2025\2025.01.13\bm26_60c_np004.run	Filetype	63
WTOASCII Parameters:	C:\star\WTOASCII.TXT
 2 channels
   Channel	 1	242.00	nm	in AU
   Channel	 2	260.00	nm	in AU
Base rate 5.0000 Hz	Bunch 2	Effective rate 5.00000 Hz.	T = 0.003333 min.
6000 points	from	0.000	to	20.000	minutes
Sampling every 4 point(s)
Printing points from	0.000	to	20.000 min, point 0 to 5999
Channels	1	to	2
0.000000	 0.000000	0.000000
0.013333	 -0.000154	-0.000192
0.026667	 -0.000550	-0.000667
0.040000	 -0.000981	-0.001153
0.053333	 -0.001072	-0.001305
0.066667	 -0.000765	-0.001092
0.080000	 -0.000359	-0.000693
0.093333	 -0.000102	-0.000320
0.106667	 -0.000023	-0.000158
0.120000	 -0.000072	-0.000216
0.133333	 -0.000201	-0.000284
0.146667	 -0.000319	-0.000206
0.160000	 -0.000363	-0.000121
0.173333	 -0.000412	-0.000243
0.186667	 -0.000599	-0.000474
0.200000	 -0.000851	-0.000585
0.213333	 -0.000939	-0.000593
0.226667	 -0.000806	-0.000637
0.240000	 -0.000603	-0.000689
0.253333	 -0.000444	-0.000636
0.266667	 -0.000347	-0.000504
0.280000	 -0.000287	-0.000392
0.293333	 -0.000237	-0.000329
0.306667	 -0.000255	-0.000314
0.320000	 -0.000370	-0.000324
0.333333	 -0.000410	-0.000283
0.346667	 -0.000189	-0.000169
0.360000	 0.000154	-0.000057
0.373333	 0.000305	-0.000013
0.386667	 0.000248	-0.000035
0.400000	 0.000177	-0.000051
0.413333	 0.000120	0.000010
0.426667	 0.000074	0.000104
0.440000	 0.000126	0.000149
0.453333	 0.000206	0.000134
0.466666	 0.000139	0.000099
0.480000	 -0.000104	0.000085
0.493333	 -0.000433	0.000102
0.506666	 -0.000693	0.000137
0.520000	 -0.000722	0.000154
0.533333	 -0.000496	0.000124
0.546666	 -0.000157	0.000089
0.560000	 0.000109	0.000132
0.573333	 0.000249	0.000238
0.586666	 0.000349	0.000299
0.600000	 0.000405	0.000259
0.613333	 0.000358	0.000245
0.626666	 0.000307	0.000390
0.640000	 0.000376	0.000574
0.653333	 0.000502	0.000604
0.666666	 0.000606	0.000490
0.680000	 0.000704	0.000326
0.693333	 0.000757	0.000174
0.706666	 0.000690	0.000069
0.720000	 0.000543	0.000027
0.733333	 0.000414	0.000053
0.746666	 0.000354	0.000103
0.760000	 0.000376	0.000114
0.773333	 0.000406	0.000148
0.786666	 0.000337	0.000261
0.800000	 0.000180	0.000294
0.813333	 0.000067	0.000080
0.826666	 0.000090	-0.000213
0.839999	 0.000175	-0.000301
0.853333	 0.000211	-0.000174
0.866666	 0.000217	0.000001
0.879999	 0.000219	0.000132
0.893333	 0.000162	0.000172
0.906666	 0.000062	0.000120
0.919999	 -0.000039	0.000050
0.933333	 -0.000167	-0.000050
0.946666	 -0.000249	-0.000244
0.959999	 -0.000186	-0.000433
0.973333	 -0.000098	-0.000464
0.986666	 -0.000179	-0.000335
0.999999	 -0.000385	-0.000159
1.013333	 -0.000464	-0.000044
1.026666	 -0.000280	0.000017
1.039999	 -0.000007	0.000085
1.053333	 0.000060	0.000097
1.066666	 -0.000092	-0.000007
1.079999	 -0.000187	-0.000093
1.093333	 -0.000085	-0.000056
1.106666	 0.000127	0.000013
1.119999	 0.000323	0.000046
1.133333	 0.000411	0.000097
1.146666	 0.000373	0.000164
1.159999	 0.000285	0.000166
1.173333	 0.000282	0.000084
1.186666	 0.000465	-0.000016
1.199999	 0.000739	-0.000047
1.213333	 0.000836	0.000049
1.226666	 0.000685	0.000215
1.239999	 0.000539	0.000330
1.253332	 0.000593	0.000372
1.266666	 0.000780	0.000380
1.279999	 0.000916	0.000362
1.293332	 0.000882	0.000331
1.306666	 0.000714	0.000318
1.319999	 0.000506	0.000333
1.333332	 0.000340	0.000372
1.346666	 0.000295	0.000435
1.359999	 0.000370	0.000548
1.373332	 0.000501	0.000689
1.386666	 0.000727	0.000809
1.399999	 0.003177	0.002067
1.413332	 0.018224	0.009641
1.426666	 0.063448	0.030347
1.439999	 0.141857	0.060819
1.453332	 0.227190	0.085089
1.466666	 0.287259	0.091615
1.479999	 0.312437	0.083217
1.493332	 0.311969	0.067326
1.506666	 0.297285	0.047587
1.519999	 0.276301	0.025935
1.533332	 0.254052	0.005210
1.546666	 0.233381	-0.011531
1.559999	 0.215672	-0.022543
1.573332	 0.201201	-0.028096
1.586666	 0.189338	-0.029830
1.599999	 0.179089	-0.029608
1.613332	 0.169560	-0.028716
1.626665	 0.160223	-0.027671
1.639999	 0.150943	-0.026534
1.653332	 0.141703	-0.025252
1.666665	 0.132475	-0.023971
1.679999	 0.123176	-0.023165
1.693332	 0.113585	-0.023255
1.706665	 0.103779	-0.024117
1.719999	 0.094400	-0.025208
1.733332	 0.085956	-0.026131
1.746665	 0.078422	-0.026744
1.759999	 0.071614	-0.026859
1.773332	 0.065377	-0.026245
1.786665	 0.059578	-0.024855
1.799999	 0.054177	-0.022785
1.813332	 0.049223	-0.020114
1.826665	 0.044786	-0.016946
1.839999	 0.040814	-0.013471
1.853332	 0.037111	-0.009903
1.866665	 0.033581	-0.006442
1.879999	 0.030259	-0.003245
1.893332	 0.027186	-0.000436
1.906665	 0.024418	0.001888
1.919999	 0.021998	0.003695
1.933332	 0.019866	0.004973
1.946665	 0.017949	0.005711
1.959998	 0.016215	0.005973
1.973332	 0.014573	0.005905
1.986665	 0.012923	0.005619
1.999998	 0.011256	0.005119
2.013332	 0.009610	0.004415
2.026665	 0.008075	0.003637
2.039999	 0.006751	0.002941
2.053332	 0.005660	0.002364
2.066665	 0.004803	0.001863
2.079998	 0.004221	0.001468
2.093332	 0.003847	0.001243
2.106665	 0.003472	0.001136
2.119998	 0.003043	0.001026
2.133332	 0.002730	0.000868
2.146665	 0.002581	0.000694
2.159998	 0.002403	0.000566
2.173332	 0.002131	0.000553
2.186665	 0.001962	0.000641
2.199998	 0.001958	0.000734
2.213332	 0.001947	0.000739
2.226665	 0.001888	0.000645
2.239998	 0.001919	0.000561
2.253332	 0.002008	0.000570
2.266665	 0.001890	0.000585
2.279998	 0.001469	0.000503
2.293332	 0.001077	0.000363
2.306665	 0.001068	0.000236
2.319998	 0.001334	0.000173
2.333332	 0.001543	0.000228
2.346665	 0.001610	0.000355
2.359998	 0.001619	0.000411
2.373332	 0.001588	0.000366
2.386665	 0.001523	0.000347
2.399998	 0.001450	0.000427
2.413332	 0.001388	0.000544
2.426665	 0.001342	0.000592
2.439998	 0.001267	0.000536
2.453331	 0.001139	0.000428
2.466665	 0.001047	0.000324
2.479998	 0.001037	0.000249
2.493331	 0.001037	0.000236
2.506665	 0.001022	0.000336
2.519998	 0.001007	0.000492
2.533331	 0.000964	0.000548
2.546665	 0.000906	0.000467
2.559998	 0.000884	0.000358
2.573331	 0.000912	0.000302
2.586665	 0.000982	0.000334
2.599998	 0.001083	0.000441
2.613331	 0.001179	0.000533
2.626665	 0.001213	0.000567
2.639998	 0.001157	0.000602
2.653331	 0.001071	0.000644
2.666665	 0.001047	0.000623
2.679998	 0.001099	0.000521
2.693331	 0.001153	0.000384
2.706665	 0.001115	0.000249
2.719998	 0.001017	0.000130
2.733331	 0.000978	0.000060
2.746665	 0.001003	0.000072
2.759998	 0.001036	0.000135
2.773331	 0.001078	0.000170
2.786664	 0.001132	0.000174
2.799998	 0.001174	0.000232
2.813331	 0.001147	0.000334
2.826664	 0.000963	0.000350
2.839998	 0.000654	0.000260
2.853331	 0.000406	0.000166
2.866664	 0.000317	0.000119
2.879998	 0.000284	0.000128
2.893331	 0.000247	0.000167
2.906664	 0.000321	0.000160
2.919998	 0.000527	0.000121
2.933331	 0.000671	0.000116
2.946664	 0.000662	0.000096
2.959998	 0.000653	0.000015
2.973331	 0.000741	0.000003
2.986664	 0.000786	0.000142
2.999998	 0.000655	0.000275
3.013331	 0.000495	0.000257
3.026664	 0.000508	0.000181
3.039998	 0.000599	0.000207
3.053331	 0.000523	0.000306
3.066664	 0.000228	0.000335
3.079998	 -0.000058	0.000266
3.093331	 -0.000076	0.000171
3.106664	 0.000181	0.000091
3.119998	 0.000503	0.000040
3.133331	 0.000731	0.000059
3.146664	 0.000872	0.000165
3.159997	 0.000923	0.000292
3.173331	 0.000822	0.000351
3.186664	 0.000635	0.000329
3.199997	 0.000496	0.000269
3.213331	 0.000423	0.000210
3.226664	 0.000374	0.000129
3.239997	 0.000314	0.000000
3.253331	 0.000215	-0.000090
3.266664	 0.000077	-0.000070
3.279997	 -0.000045	0.000013
3.293331	 -0.000019	0.000127
3.306664	 0.000212	0.000282
3.319997	 0.000459	0.000418
3.333331	 0.000487	0.000447
3.346664	 0.000341	0.000375
3.359997	 0.000250	0.000253
3.373331	 0.000302	0.000112
3.386664	 0.000426	0.000009
3.399997	 0.000560	0.000010
3.413331	 0.000718	0.000122
3.426664	 0.000864	0.000285
3.439997	 0.000923	0.000405
3.453331	 0.000927	0.000410
3.466664	 0.000918	0.000308
3.479997	 0.000858	0.000167
3.493330	 0.000789	0.000090
3.506664	 0.000805	0.000140
3.519997	 0.000840	0.000268
3.533330	 0.000753	0.000401
3.546664	 0.000587	0.000512
3.559997	 0.000544	0.000567
3.573330	 0.000730	0.000546
3.586664	 0.000950	0.000469
3.599997	 0.000951	0.000364
3.613330	 0.000775	0.000290
3.626664	 0.000609	0.000282
3.639997	 0.000541	0.000320
3.653330	 0.000641	0.000408
3.666664	 0.000953	0.000499
3.679997	 0.001277	0.000498
3.693330	 0.001237	0.000446
3.706664	 0.000781	0.000452
3.719997	 0.000347	0.000494
3.733330	 0.000332	0.000516
3.746664	 0.000616	0.000505
3.759997	 0.000861	0.000439
3.773330	 0.000951	0.000336
3.786664	 0.000989	0.000263
3.799997	 0.001046	0.000228
3.813330	 0.001041	0.000175
3.826663	 0.000902	0.000124
3.839997	 0.000693	0.000191
3.853330	 0.000542	0.000429
3.866663	 0.000534	0.000766
3.879997	 0.000635	0.001064
3.893330	 0.000730	0.001121
3.906663	 0.000753	0.000880
3.919997	 0.000747	0.000601
3.933330	 0.000754	0.000522
3.946663	 0.000720	0.000581
3.959997	 0.000602	0.000645
3.973330	 0.000512	0.000682
3.986663	 0.000601	0.000651
3.999997	 0.000861	0.000540
4.013330	 0.001085	0.000475
4.026663	 0.001047	0.000546
4.039997	 0.000787	0.000647
4.053330	 0.000589	0.000642
4.066663	 0.000613	0.000552
4.079997	 0.000759	0.000480
4.093330	 0.000869	0.000480
4.106663	 0.000901	0.000571
4.119997	 0.000884	0.000726
4.133330	 0.000812	0.000809
4.146663	 0.000689	0.000720
4.159997	 0.000592	0.000553
4.173330	 0.000651	0.000483
4.186663	 0.000895	0.000556
4.199996	 0.001136	0.000683
4.213330	 0.001223	0.000783
4.226663	 0.001245	0.000826
4.239996	 0.001298	0.000787
4.253330	 0.001315	0.000681
4.266663	 0.001268	0.000601
4.279996	 0.001251	0.000614
4.293330	 0.001285	0.000713
4.306663	 0.001276	0.000878
4.319996	 0.001258	0.001041
4.333330	 0.001404	0.001106
4.346663	 0.001676	0.001087
4.359996	 0.001764	0.001057
4.373330	 0.001555	0.001057
4.386663	 0.001295	0.001102
4.399996	 0.001175	0.001165
4.413330	 0.001108	0.001197
4.426663	 0.001015	0.001150
4.439996	 0.000960	0.001011
4.453330	 0.001037	0.000841
4.466663	 0.001252	0.000710
4.479996	 0.001439	0.000663
4.493330	 0.001339	0.000726
4.506663	 0.000967	0.000867
4.519996	 0.000688	0.000983
4.533329	 0.000693	0.001004
4.546663	 0.000749	0.000951
4.559996	 0.000745	0.000864
4.573329	 0.000848	0.000758
4.586663	 0.001010	0.000629
4.599996	 0.001075	0.000527
4.613329	 0.001122	0.000527
4.626663	 0.001183	0.000553
4.639996	 0.001109	0.000475
4.653329	 0.000921	0.000423
4.666663	 0.000846	0.000620
4.679996	 0.000953	0.000924
4.693329	 0.001110	0.000986
4.706663	 0.001231	0.000788
4.719996	 0.001316	0.000592
4.733329	 0.001354	0.000489
4.746663	 0.001333	0.000426
4.759996	 0.001266	0.000427
4.773329	 0.001161	0.000517
4.786663	 0.001050	0.000643
4.799996	 0.001039	0.000734
4.813329	 0.001151	0.000743
4.826663	 0.001213	0.000706
4.839996	 0.001099	0.000674
4.853329	 0.000943	0.000626
4.866663	 0.000947	0.000546
4.879996	 0.001085	0.000507
4.893329	 0.001152	0.000564
4.906662	 0.001029	0.000691
4.919996	 0.000869	0.000818
4.933329	 0.000892	0.000851
4.946662	 0.001058	0.000755
4.959996	 0.001168	0.000648
4.973329	 0.001173	0.000680
4.986662	 0.001125	0.000835
4.999996	 0.001011	0.000987
5.013329	 0.000864	0.001036
5.026662	 0.000827	0.000962
5.039996	 0.000934	0.000787
5.053329	 0.001045	0.000576
5.066662	 0.001054	0.000420
5.079996	 0.001027	0.000371
5.093329	 0.001034	0.000422
5.106662	 0.001042	0.000562
5.119996	 0.001038	0.000753
5.133329	 0.001023	0.000922
5.146662	 0.000993	0.001023
5.159996	 0.001048	0.001040
5.173329	 0.001290	0.000994
5.186662	 0.001580	0.000929
5.199996	 0.001636	0.000833
5.213329	 0.001367	0.000739
5.226662	 0.000988	0.000729
5.239995	 0.000778	0.000727
5.253329	 0.000818	0.000627
5.266662	 0.001000	0.000528
5.279995	 0.001180	0.000550
5.293329	 0.001220	0.000638
5.306662	 0.001088	0.000697
5.319995	 0.000925	0.000756
5.333329	 0.000850	0.000874
5.346662	 0.000807	0.000952
5.359995	 0.000674	0.000886
5.373329	 0.000494	0.000727
5.386662	 0.000464	0.000554
5.399995	 0.000659	0.000405
5.413329	 0.000907	0.000369
5.426662	 0.001040	0.000516
5.439995	 0.001087	0.000765
5.453329	 0.001094	0.000938
5.466662	 0.001021	0.000961
5.479995	 0.000899	0.000926
5.493329	 0.000828	0.000934
5.506662	 0.000864	0.000987
5.519995	 0.001004	0.001015
5.533329	 0.001212	0.000973
5.546662	 0.001415	0.000894
5.559995	 0.001491	0.000893
5.573328	 0.001398	0.000998
5.586662	 0.001313	0.001078
5.599995	 0.001503	0.001042
5.613328	 0.001920	0.000942
5.626662	 0.002157	0.000895
5.639995	 0.002036	0.000983
5.653328	 0.001825	0.001180
5.666662	 0.001745	0.001364
5.679995	 0.001844	0.001486
5.693328	 0.002245	0.001617
5.706662	 0.002923	0.001787
5.719995	 0.003552	0.001950
5.733328	 0.003984	0.002031
5.746662	 0.004376	0.002008
5.759995	 0.004695	0.001974
5.773328	 0.004778	0.002051
5.786662	 0.004831	0.002297
5.799995	 0.005214	0.002678
5.813328	 0.005882	0.003073
5.826662	 0.006511	0.003412
5.839995	 0.006992	0.003762
5.853328	 0.007451	0.004148
5.866662	 0.007954	0.004510
5.879995	 0.008485	0.004851
5.893328	 0.009056	0.005232
5.906662	 0.009675	0.005661
5.919995	 0.010275	0.006115
5.933328	 0.010878	0.006604
5.946661	 0.011753	0.007135
5.959995	 0.013068	0.007702
5.973328	 0.014598	0.008394
5.986661	 0.016111	0.009293
5.999995	 0.017687	0.010253
6.013328	 0.019343	0.011057
6.026661	 0.020770	0.011687
6.039995	 0.021738	0.012187
6.053328	 0.022341	0.012518
6.066661	 0.022617	0.012683
6.079995	 0.022445	0.012739
6.093328	 0.021952	0.012727
6.106661	 0.021483	0.012689
6.119995	 0.021176	0.012642
6.133328	 0.020892	0.012538
6.146661	 0.020479	0.012365
6.159995	 0.019955	0.012224
6.173328	 0.019415	0.012168
6.186661	 0.018929	0.012121
6.199995	 0.018534	0.012049
6.213328	 0.018211	0.012024
6.226661	 0.017933	0.012070
6.239995	 0.017707	0.012111
6.253328	 0.017527	0.012127
6.266661	 0.017432	0.012167
6.279994	 0.017453	0.012198
6.293328	 0.017525	0.012174
6.306661	 0.017618	0.012137
6.319994	 0.017747	0.012106
6.333328	 0.017849	0.012061
6.346661	 0.017894	0.012050
6.359994	 0.017953	0.012134
6.373328	 0.018058	0.012305
6.386661	 0.018179	0.012562
6.399994	 0.018301	0.012877
6.413328	 0.018430	0.013121
6.426661	 0.018529	0.013229
6.439994	 0.018546	0.013327
6.453328	 0.018536	0.013561
6.466661	 0.018631	0.013883
6.479994	 0.018842	0.014092
6.493328	 0.019078	0.014102
6.506661	 0.019328	0.014030
6.519994	 0.019568	0.014007
6.533328	 0.019674	0.014032
6.546661	 0.019698	0.014040
6.559994	 0.019892	0.014060
6.573328	 0.020274	0.014128
6.586661	 0.020618	0.014198
6.599994	 0.020797	0.014255
6.613328	 0.020863	0.014315
6.626661	 0.020910	0.014429
6.639994	 0.020996	0.014651
6.653327	 0.021137	0.014867
6.666661	 0.021314	0.014910
6.679994	 0.021450	0.014884
6.693327	 0.021502	0.014965
6.706661	 0.021601	0.015080
6.719994	 0.021867	0.015156
6.733327	 0.022197	0.015293
6.746661	 0.022453	0.015526
6.759994	 0.022665	0.015740
6.773327	 0.022855	0.015876
6.786661	 0.023003	0.016002
6.799994	 0.023205	0.016174
6.813327	 0.023554	0.016387
6.826661	 0.023982	0.016606
6.839994	 0.024299	0.016777
6.853327	 0.024403	0.016897
6.866661	 0.024407	0.017025
6.879994	 0.024421	0.017196
6.893327	 0.024431	0.017336
6.906661	 0.024542	0.017368
6.919994	 0.024860	0.017377
6.933327	 0.025177	0.017484
6.946661	 0.025299	0.017645
6.959994	 0.025405	0.017758
6.973327	 0.026201	0.018059
6.986660	 0.030390	0.019813
6.999994	 0.044372	0.025730
7.013327	 0.074091	0.038187
7.026660	 0.114792	0.055178
7.039994	 0.148690	0.069348
7.053327	 0.159187	0.073748
7.066660	 0.145381	0.067946
7.079994	 0.119153	0.056947
7.093327	 0.092469	0.045789
7.106660	 0.070910	0.036780
7.119994	 0.055240	0.030257
7.133327	 0.044553	0.025843
7.146660	 0.037767	0.022999
7.159994	 0.033894	0.021290
7.173327	 0.031918	0.020426
7.186660	 0.030913	0.020080
7.199994	 0.030358	0.019925
7.213327	 0.030076	0.019813
7.226660	 0.029933	0.019744
7.239994	 0.029810	0.019741
7.253327	 0.029687	0.019782
7.266660	 0.029648	0.019793
7.279994	 0.030127	0.019943
7.293327	 0.032977	0.021214
7.306660	 0.042148	0.025470
7.319993	 0.060121	0.033691
7.333327	 0.081558	0.043333
7.346660	 0.094926	0.049236
7.359993	 0.093774	0.048558
7.373327	 0.082349	0.043232
7.386660	 0.068718	0.036986
7.399993	 0.057296	0.031943
7.413327	 0.048700	0.028324
7.426660	 0.042420	0.025698
7.439993	 0.038046	0.023838
7.453327	 0.035340	0.022728
7.466660	 0.033955	0.022225
7.479993	 0.033340	0.022054
7.493327	 0.033254	0.022086
7.506660	 0.034064	0.022423
7.519993	 0.035887	0.023150
7.533327	 0.037864	0.024042
7.546660	 0.038913	0.024639
7.559993	 0.038733	0.024671
7.573327	 0.037793	0.024254
7.586660	 0.036779	0.023706
7.599993	 0.036042	0.023235
7.613327	 0.035458	0.022864
7.626660	 0.034920	0.022607
7.639993	 0.034583	0.022502
7.653327	 0.034581	0.022526
7.666660	 0.034865	0.022601
7.679993	 0.035264	0.022636
7.693326	 0.035582	0.022588
7.706660	 0.035712	0.022566
7.719993	 0.035697	0.022702
7.733326	 0.035710	0.022896
7.746660	 0.035854	0.022984
7.759993	 0.036034	0.022982
7.773326	 0.036143	0.022967
7.786660	 0.036211	0.022961
7.799993	 0.036349	0.022994
7.813326	 0.036628	0.023098
7.826660	 0.036982	0.023239
7.839993	 0.037201	0.023374
7.853326	 0.037142	0.023508
7.866660	 0.036983	0.023670
7.879993	 0.037036	0.023880
7.893326	 0.037317	0.024078
7.906660	 0.037595	0.024178
7.919993	 0.037765	0.024220
7.933326	 0.037912	0.024290
7.946660	 0.038136	0.024339
7.959993	 0.038435	0.024326
7.973326	 0.038764	0.024389
7.986660	 0.039180	0.024638
7.999993	 0.039778	0.024926
8.013327	 0.040443	0.025061
8.026660	 0.040897	0.025088
8.039993	 0.041094	0.025164
8.053327	 0.041225	0.025325
8.066660	 0.041307	0.025471
8.079993	 0.041208	0.025478
8.093327	 0.040993	0.025345
8.106660	 0.040852	0.025246
8.119993	 0.040796	0.025316
8.133327	 0.040757	0.025495
8.146660	 0.040808	0.025654
8.159993	 0.041054	0.025765
8.173326	 0.041425	0.025850
8.186660	 0.041702	0.025846
8.199993	 0.041732	0.025724
8.213326	 0.041612	0.025650
8.226660	 0.041561	0.025835
8.239993	 0.041672	0.026225
8.253326	 0.041887	0.026542
8.266660	 0.042143	0.026601
8.279993	 0.042396	0.026455
8.293326	 0.042607	0.026237
8.306660	 0.042767	0.026045
8.319993	 0.042852	0.025941
8.333326	 0.042821	0.025924
8.346660	 0.042749	0.025945
8.359993	 0.042782	0.025997
8.373326	 0.042891	0.026087
8.386660	 0.042961	0.026190
8.399993	 0.042989	0.026298
8.413326	 0.043009	0.026418
8.426660	 0.043066	0.026497
8.439993	 0.043236	0.026520
8.453326	 0.043511	0.026569
8.466660	 0.043846	0.026670
8.479993	 0.044220	0.026781
8.493326	 0.044528	0.026929
8.506660	 0.044629	0.027135
8.519993	 0.044528	0.027236
8.533326	 0.044396	0.027104
8.546659	 0.044417	0.026939
8.559993	 0.044651	0.026964
8.573326	 0.044984	0.027083
8.586659	 0.045249	0.027162
8.599993	 0.045378	0.027300
8.613326	 0.045441	0.027556
8.626659	 0.045554	0.027783
8.639993	 0.045777	0.027877
8.653326	 0.046120	0.027863
8.666659	 0.046499	0.027776
8.679993	 0.046713	0.027656
8.693326	 0.046702	0.027559
8.706659	 0.046678	0.027541
8.719993	 0.046818	0.027632
8.733326	 0.047039	0.027812
8.746659	 0.047203	0.028022
8.759993	 0.047395	0.028223
8.773326	 0.047697	0.028375
8.786659	 0.047956	0.028472
8.799993	 0.048093	0.028548
8.813326	 0.048195	0.028605
8.826659	 0.048302	0.028657
8.839993	 0.048480	0.028792
8.853326	 0.048887	0.029066
8.866659	 0.049675	0.029453
8.879992	 0.050855	0.029890
8.893326	 0.052086	0.030219
8.906659	 0.052834	0.030262
8.919992	 0.053004	0.030103
8.933326	 0.053788	0.030314
8.946659	 0.059514	0.032580
8.959992	 0.079089	0.040206
8.973326	 0.119906	0.055793
8.986659	 0.174693	0.076450
8.999992	 0.220982	0.093840
9.013326	 0.241975	0.101852
9.026659	 0.240922	0.101757
9.039992	 0.228986	0.097739
9.053326	 0.209962	0.091141
9.066659	 0.183322	0.081532
9.079992	 0.152534	0.070091
9.093326	 0.123901	0.059242
9.106659	 0.101248	0.050451
9.119992	 0.084788	0.043854
9.133326	 0.073290	0.039138
9.146659	 0.065567	0.035981
9.159992	 0.060627	0.034057
9.173326	 0.057619	0.033001
9.186659	 0.055871	0.032383
9.199992	 0.054868	0.031900
9.213326	 0.054303	0.031536
9.226659	 0.054087	0.031390
9.239992	 0.054153	0.031437
9.253325	 0.054312	0.031569
9.266659	 0.054341	0.031672
9.279992	 0.054190	0.031642
9.293325	 0.054038	0.031532
9.306659	 0.054137	0.031515
9.319992	 0.054490	0.031608
9.333325	 0.054819	0.031697
9.346659	 0.054982	0.031778
9.359992	 0.055043	0.031896
9.373325	 0.055034	0.031969
9.386659	 0.055004	0.031899
9.399992	 0.055040	0.031758
9.413325	 0.055120	0.031752
9.426659	 0.055180	0.031953
9.439992	 0.055244	0.032164
9.453325	 0.055347	0.032228
9.466659	 0.055503	0.032258
9.479992	 0.055735	0.032374
9.493325	 0.055941	0.032517
9.506659	 0.055973	0.032608
9.519992	 0.055917	0.032642
9.533325	 0.056013	0.032642
9.546659	 0.056323	0.032682
9.559992	 0.056702	0.032848
9.573325	 0.056985	0.033149
9.586658	 0.057135	0.033490
9.599992	 0.057257	0.033689
9.613325	 0.057394	0.033615
9.626658	 0.057473	0.033408
9.639992	 0.057574	0.033364
9.653325	 0.057883	0.033563
9.666658	 0.058328	0.033792
9.679992	 0.058678	0.033894
9.693325	 0.058989	0.033990
9.706658	 0.059474	0.034157
9.719992	 0.060003	0.034196
9.733325	 0.060223	0.033976
9.746658	 0.060007	0.033680
9.759992	 0.059523	0.033469
9.773325	 0.059044	0.033313
9.786658	 0.058745	0.033219
9.799992	 0.058583	0.033248
9.813325	 0.058464	0.033391
9.826658	 0.058443	0.033570
9.839992	 0.058618	0.033679
9.853325	 0.058988	0.033701
9.866658	 0.059491	0.033704
9.879992	 0.060062	0.033716
9.893325	 0.060600	0.033775
9.906658	 0.060983	0.033955
9.919991	 0.061157	0.034189
9.933325	 0.061237	0.034365
9.946658	 0.061482	0.034537
9.959991	 0.062012	0.034748
9.973325	 0.062498	0.034831
9.986658	 0.062471	0.034616
9.999991	 0.062010	0.034192
10.013325	 0.061689	0.033871
10.026658	 0.061904	0.033919
10.039991	 0.062717	0.034338
10.053325	 0.063960	0.034898
10.066658	 0.065124	0.035372
10.079991	 0.065786	0.035707
10.093325	 0.066398	0.036065
10.106658	 0.068038	0.036796
10.119991	 0.071181	0.038140
10.133325	 0.075131	0.039867
10.146658	 0.078929	0.041550
10.159991	 0.082467	0.043144
10.173325	 0.086039	0.044751
10.186658	 0.088862	0.045985
10.199991	 0.089167	0.046194
10.213325	 0.086272	0.045225
10.226658	 0.081488	0.043511
10.239991	 0.076634	0.041572
10.253325	 0.072598	0.039758
10.266658	 0.069462	0.038248
10.279991	 0.067135	0.037080
10.293324	 0.065533	0.036251
10.306658	 0.064556	0.035743
10.319991	 0.064059	0.035427
10.333324	 0.063768	0.035176
10.346658	 0.063498	0.035025
10.359991	 0.063399	0.035029
10.373324	 0.063597	0.035105
10.386658	 0.063851	0.035160
10.399991	 0.063946	0.035215
10.413324	 0.063990	0.035310
10.426658	 0.064076	0.035388
10.439991	 0.064144	0.035361
10.453324	 0.064234	0.035249
10.466658	 0.064399	0.035165
10.479991	 0.064534	0.035194
10.493324	 0.064594	0.035310
10.506658	 0.064748	0.035417
10.519991	 0.065221	0.035529
10.533324	 0.066215	0.035834
10.546658	 0.067900	0.036411
10.559991	 0.070050	0.037083
10.573324	 0.071873	0.037640
10.586658	 0.072673	0.037970
10.599991	 0.072436	0.038007
10.613324	 0.071629	0.037777
10.626657	 0.070785	0.037403
10.639991	 0.070210	0.036994
10.653324	 0.069815	0.036625
10.666657	 0.069336	0.036314
10.679991	 0.068702	0.036015
10.693324	 0.068098	0.035763
10.706657	 0.067760	0.035696
10.719991	 0.067742	0.035805
10.733324	 0.067951	0.035915
10.746657	 0.068431	0.036029
10.759991	 0.069545	0.036431
10.773324	 0.071673	0.037326
10.786657	 0.074465	0.038438
10.799991	 0.076822	0.039228
10.813324	 0.078089	0.039571
10.826657	 0.079203	0.040038
10.839991	 0.082491	0.041556
10.853324	 0.089511	0.044550
10.866657	 0.098514	0.048095
10.879991	 0.105050	0.050368
10.893324	 0.106221	0.050458
10.906657	 0.103748	0.049284
10.919991	 0.101810	0.048463
10.933324	 0.102343	0.048614
10.946657	 0.103401	0.048956
10.959991	 0.101850	0.048348
10.973324	 0.096709	0.046418
10.986657	 0.089604	0.043677
10.999990	 0.082835	0.040904
11.013324	 0.077697	0.038656
11.026657	 0.074217	0.037110
11.039990	 0.071880	0.036132
11.053324	 0.070302	0.035507
11.066657	 0.069325	0.035132
11.079990	 0.068836	0.035000
11.093324	 0.068659	0.034971
11.106657	 0.068553	0.034853
11.119990	 0.068383	0.034700
11.133324	 0.068261	0.034664
11.146657	 0.068347	0.034661
11.159990	 0.068576	0.034534
11.173324	 0.068743	0.034333
11.186657	 0.068790	0.034228
11.199990	 0.068779	0.034270
11.213324	 0.068771	0.034330
11.226657	 0.068812	0.034272
11.239990	 0.068903	0.034159
11.253324	 0.069066	0.034123
11.266657	 0.069391	0.034157
11.279990	 0.069891	0.034212
11.293324	 0.070454	0.034355
11.306657	 0.071140	0.034697
11.319990	 0.072388	0.035309
11.333323	 0.074488	0.036145
11.346657	 0.076879	0.036944
11.359990	 0.078575	0.037413
11.373323	 0.079397	0.037622
11.386657	 0.080296	0.038056
11.399990	 0.082383	0.039153
11.413323	 0.085795	0.040781
11.426657	 0.089298	0.042235
11.439990	 0.091095	0.042733
11.453323	 0.090389	0.042009
11.466657	 0.088000	0.040607
11.479990	 0.085458	0.039424
11.493323	 0.083757	0.038827
11.506657	 0.082834	0.038511
11.519990	 0.081939	0.038102
11.533323	 0.080432	0.037434
11.546657	 0.078338	0.036492
11.559990	 0.076189	0.035453
11.573323	 0.074370	0.034581
11.586657	 0.072894	0.033979
11.599990	 0.071720	0.033547
11.613323	 0.070906	0.033176
11.626657	 0.070515	0.032833
11.639990	 0.070501	0.032534
11.653323	 0.070669	0.032339
11.666656	 0.070796	0.032320
11.679990	 0.070846	0.032494
11.693323	 0.070985	0.032814
11.706656	 0.071396	0.033187
11.719990	 0.072102	0.033504
11.733323	 0.072879	0.033651
11.746656	 0.073448	0.033602
11.759990	 0.073822	0.033517
11.773323	 0.074300	0.033611
11.786656	 0.075214	0.033971
11.799990	 0.076834	0.034532
11.813323	 0.079115	0.035155
11.826656	 0.081358	0.035672
11.839990	 0.082622	0.035905
11.853323	 0.082526	0.035759
11.866656	 0.081340	0.035276
11.879990	 0.079590	0.034598
11.893323	 0.077758	0.033918
11.906656	 0.076174	0.033392
11.919990	 0.075003	0.033028
11.933323	 0.074224	0.032693
11.946656	 0.073705	0.032302
11.959990	 0.073356	0.031920
11.973323	 0.073082	0.031645
11.986656	 0.072807	0.031499
11.999990	 0.072608	0.031452
12.013323	 0.072582	0.031414
12.026656	 0.072688	0.031337
12.039989	 0.072887	0.031312
12.053323	 0.073245	0.031445
12.066656	 0.073837	0.031724
12.079989	 0.074609	0.032037
12.093323	 0.075379	0.032214
12.106656	 0.075938	0.032104
12.119989	 0.076079	0.031743
12.133323	 0.075675	0.031343
12.146656	 0.074900	0.031123
12.159989	 0.074213	0.031136
12.173323	 0.073966	0.031242
12.186656	 0.074088	0.031263
12.199989	 0.074249	0.031118
12.213323	 0.074190	0.030811
12.226656	 0.073840	0.030408
12.239989	 0.073308	0.030074
12.253323	 0.072810	0.029946
12.266656	 0.072514	0.029941
12.279989	 0.072418	0.029894
12.293323	 0.072429	0.029805
12.306656	 0.072527	0.029735
12.319989	 0.072719	0.029698
12.333323	 0.072969	0.029693
12.346656	 0.073270	0.029724
12.359989	 0.073628	0.029816
12.373322	 0.074016	0.029959
12.386656	 0.074408	0.030023
12.399989	 0.074780	0.029907
12.413322	 0.075130	0.029731
12.426656	 0.075538	0.029669
12.439989	 0.076090	0.029707
12.453322	 0.076654	0.029744
12.466656	 0.076873	0.029747
12.479989	 0.076521	0.029698
12.493322	 0.075786	0.029574
12.506656	 0.075086	0.029395
12.519989	 0.074642	0.029198
12.533322	 0.074404	0.029029
12.546656	 0.074324	0.028936
12.559989	 0.074375	0.028953
12.573322	 0.074431	0.029058
12.586656	 0.074418	0.029148
12.599989	 0.074445	0.029110
12.613322	 0.074621	0.028954
12.626656	 0.074899	0.028806
12.639989	 0.075170	0.028746
12.653322	 0.075350	0.028718
12.666656	 0.075382	0.028649
12.679989	 0.075272	0.028564
12.693322	 0.075142	0.028507
12.706656	 0.075146	0.028500
12.719989	 0.075294	0.028542
12.733322	 0.075472	0.028588
12.746655	 0.075609	0.028594
12.759989	 0.075707	0.028565
12.773322	 0.075795	0.028521
12.786655	 0.075924	0.028489
12.799989	 0.076176	0.028520
12.813322	 0.076546	0.028676
12.826655	 0.076813	0.028962
12.839989	 0.076726	0.029193
12.853322	 0.076330	0.029124
12.866655	 0.075971	0.028798
12.879989	 0.075958	0.028503
12.893322	 0.076236	0.028393
12.906655	 0.076467	0.028442
12.919989	 0.076441	0.028620
12.933322	 0.076248	0.028844
12.946655	 0.076091	0.028954
12.959989	 0.075997	0.028856
12.973322	 0.075788	0.028540
12.986655	 0.075495	0.028140
12.999989	 0.075427	0.027921
13.013322	 0.075660	0.027942
13.026655	 0.075953	0.028021
13.039989	 0.076179	0.028072
13.053322	 0.076365	0.028127
13.066655	 0.076416	0.028181
13.079988	 0.076248	0.028216
13.093322	 0.075998	0.028216
13.106655	 0.075808	0.028152
13.119988	 0.075671	0.028037
13.133322	 0.075583	0.027920
13.146655	 0.075590	0.027834
13.159988	 0.075725	0.027797
13.173322	 0.075981	0.027794
13.186655	 0.076271	0.027793
13.199988	 0.076421	0.027812
13.213322	 0.076299	0.027870
13.226655	 0.076026	0.027926
13.239988	 0.075886	0.027970
13.253322	 0.075985	0.028025
13.266655	 0.076231	0.028048
13.279988	 0.076494	0.027980
13.293322	 0.076591	0.027842
13.306655	 0.076428	0.027733
13.319988	 0.076190	0.027752
13.333322	 0.076089	0.027859
13.346655	 0.076080	0.027902
13.359988	 0.076062	0.027873
13.373322	 0.076058	0.027879
13.386655	 0.076074	0.027890
13.399988	 0.076063	0.027827
13.413321	 0.076053	0.027742
13.426655	 0.076131	0.027728
13.439988	 0.076316	0.027803
13.453321	 0.076575	0.027942
13.466655	 0.076848	0.028049
13.479988	 0.077064	0.028043
13.493321	 0.077180	0.027986
13.506655	 0.077103	0.027936
13.519988	 0.076810	0.027866
13.533321	 0.076513	0.027819
13.546655	 0.076376	0.027848
13.559988	 0.076311	0.027920
13.573321	 0.076253	0.027975
13.586655	 0.076267	0.027989
13.599988	 0.076330	0.027964
13.613321	 0.076389	0.027855
13.626655	 0.076449	0.027662
13.639988	 0.076429	0.027534
13.653321	 0.076289	0.027570
13.666655	 0.076235	0.027657
13.679988	 0.076384	0.027644
13.693321	 0.076524	0.027524
13.706655	 0.076509	0.027409
13.719988	 0.076447	0.027396
13.733321	 0.076399	0.027459
13.746655	 0.076347	0.027480
13.759988	 0.076367	0.027422
13.773321	 0.076532	0.027388
13.786654	 0.076751	0.027477
13.799988	 0.076888	0.027612
13.813321	 0.076968	0.027619
13.826654	 0.077047	0.027468
13.839988	 0.077045	0.027314
13.853321	 0.076933	0.027295
13.866654	 0.076848	0.027402
13.879988	 0.076909	0.027563
13.893321	 0.077041	0.027710
13.906654	 0.077030	0.027773
13.919988	 0.076861	0.027761
13.933321	 0.076761	0.027766
13.946654	 0.076840	0.027814
13.959988	 0.077029	0.027825
13.973321	 0.077224	0.027719
13.986654	 0.077325	0.027532
13.999988	 0.077307	0.027392
14.013321	 0.077226	0.027348
14.026654	 0.077111	0.027345
14.039988	 0.076943	0.027387
14.053321	 0.076796	0.027487
14.066654	 0.076809	0.027559
14.079988	 0.076973	0.027543
14.093321	 0.077131	0.027465
14.106654	 0.077145	0.027355
14.119987	 0.076983	0.027233
14.133321	 0.076777	0.027148
14.146654	 0.076715	0.027115
14.159987	 0.076786	0.027049
14.173321	 0.076870	0.026896
14.186654	 0.076978	0.026684
14.199987	 0.077137	0.026485
14.213321	 0.077346	0.026381
14.226654	 0.077596	0.026371
14.239987	 0.077723	0.026384
14.253321	 0.077551	0.026451
14.266654	 0.077186	0.026630
14.279987	 0.076879	0.026821
14.293321	 0.076773	0.026854
14.306654	 0.076877	0.026717
14.319987	 0.077164	0.026567
14.333321	 0.077497	0.026545
14.346654	 0.077603	0.026623
14.359987	 0.077428	0.026663
14.373321	 0.077239	0.026629
14.386654	 0.077186	0.026624
14.399987	 0.077173	0.026696
14.413321	 0.077162	0.026765
14.426654	 0.077196	0.026771
14.439987	 0.077201	0.026725
14.453321	 0.077155	0.026655
14.466654	 0.077259	0.026594
14.479987	 0.077584	0.026562
14.493320	 0.077890	0.026549
14.506654	 0.078015	0.026584
14.519987	 0.077995	0.026678
14.533320	 0.077897	0.026701
14.546654	 0.077795	0.026594
14.559987	 0.077774	0.026476
14.573320	 0.077877	0.026469
14.586654	 0.078039	0.026525
14.599987	 0.078087	0.026525
14.613320	 0.077904	0.026501
14.626654	 0.077611	0.026532
14.639987	 0.077485	0.026535
14.653320	 0.077592	0.026449
14.666654	 0.077693	0.026389
14.679987	 0.077633	0.026416
14.693320	 0.077562	0.026394
14.706654	 0.077621	0.026254
14.719987	 0.077709	0.026092
14.733320	 0.077733	0.025989
14.746654	 0.077771	0.025956
14.759987	 0.077873	0.025984
14.773320	 0.077945	0.026091
14.786654	 0.077994	0.026278
14.799987	 0.078170	0.026449
14.813320	 0.078365	0.026483
14.826653	 0.078268	0.026352
14.839987	 0.077892	0.026149
14.853320	 0.077560	0.025998
14.866653	 0.077478	0.025941
14.879987	 0.077632	0.025935
14.893320	 0.077918	0.025967
14.906653	 0.078198	0.026067
14.919987	 0.078373	0.026173
14.933320	 0.078444	0.026182
14.946653	 0.078485	0.026148
14.959987	 0.078610	0.026163
14.973320	 0.078827	0.026192
14.986653	 0.078948	0.026241
14.999987	 0.078819	0.026385
15.013320	 0.078552	0.026556
15.026653	 0.078382	0.026554
15.039987	 0.078405	0.026346
15.053320	 0.078577	0.026126
15.066653	 0.078783	0.026027
15.079987	 0.078842	0.025991
15.093320	 0.078722	0.025962
15.106653	 0.078653	0.025981
15.119987	 0.078746	0.026042
15.133320	 0.078783	0.026070
15.146653	 0.078601	0.026074
15.159986	 0.078373	0.026102
15.173320	 0.078289	0.026064
15.186653	 0.078256	0.025812
15.199986	 0.078162	0.025431
15.213320	 0.078070	0.025111
15.226653	 0.077921	0.024804
15.239986	 0.077566	0.024366
15.253320	 0.077089	0.023840
15.266653	 0.076689	0.023367
15.279986	 0.076473	0.023049
15.293320	 0.076391	0.022879
15.306653	 0.076223	0.022708
15.319986	 0.075818	0.022445
15.333320	 0.075322	0.022156
15.346653	 0.075074	0.021965
15.359986	 0.075211	0.021958
15.373320	 0.075467	0.022066
15.386653	 0.075550	0.022129
15.399986	 0.075517	0.022128
15.413320	 0.075597	0.022183
15.426653	 0.075833	0.022331
15.439986	 0.076074	0.022502
15.453320	 0.076229	0.022680
15.466653	 0.076311	0.022880
15.479986	 0.076373	0.023051
15.493320	 0.076543	0.023159
15.506653	 0.076842	0.023223
15.519986	 0.077049	0.023265
15.533319	 0.077059	0.023376
15.546653	 0.077051	0.023616
15.559986	 0.077081	0.023878
15.573319	 0.077047	0.024016
15.586653	 0.077005	0.024008
15.599986	 0.077078	0.023961
15.613319	 0.077285	0.024012
15.626653	 0.077556	0.024158
15.639986	 0.077814	0.024288
15.653319	 0.078012	0.024369
15.666653	 0.078166	0.024426
15.679986	 0.078335	0.024472
15.693319	 0.078483	0.024498
15.706653	 0.078493	0.024455
15.719986	 0.078377	0.024354
15.733319	 0.078247	0.024345
15.746653	 0.078171	0.024463
15.759986	 0.078202	0.024558
15.773319	 0.078349	0.024600
15.786653	 0.078462	0.024648
15.799986	 0.078417	0.024610
15.813319	 0.078343	0.024422
15.826653	 0.078360	0.024225
15.839986	 0.078389	0.024186
15.853319	 0.078430	0.024320
15.866652	 0.078629	0.024477
15.879986	 0.078950	0.024521
15.893319	 0.079195	0.024448
15.906652	 0.079306	0.024330
15.919986	 0.079292	0.024239
15.933319	 0.079129	0.024183
15.946652	 0.078918	0.024106
15.959986	 0.078785	0.024023
15.973319	 0.078657	0.024012
15.986652	 0.078452	0.024073
15.999986	 0.078350	0.024147
16.013319	 0.078520	0.024199
16.026653	 0.078766	0.024251
16.039988	 0.078772	0.024347
16.053322	 0.078597	0.024429
16.066656	 0.078521	0.024380
16.079990	 0.078581	0.024231
16.093325	 0.078680	0.024064
16.106659	 0.078806	0.023880
16.119993	 0.078884	0.023754
16.133327	 0.078810	0.023756
16.146662	 0.078699	0.023745
16.159996	 0.078700	0.023584
16.173330	 0.078743	0.023419
16.186665	 0.078766	0.023485
16.199999	 0.078928	0.023764
16.213333	 0.079366	0.024075
16.226667	 0.079923	0.024315
16.240002	 0.080351	0.024475
16.253336	 0.080714	0.024668
16.266670	 0.081287	0.025047
16.280005	 0.082141	0.025626
16.293339	 0.083450	0.026563
16.306673	 0.086663	0.029263
16.320007	 0.094681	0.036860
16.333342	 0.108058	0.050445
16.346676	 0.120113	0.063786
16.360010	 0.121045	0.067408
16.373344	 0.109172	0.059709
16.386679	 0.092443	0.048102
16.400013	 0.078412	0.039340
16.413347	 0.068371	0.034388
16.426682	 0.060488	0.031547
16.440016	 0.053648	0.029701
16.453350	 0.047812	0.028423
16.466684	 0.043093	0.027409
16.480019	 0.039292	0.026560
16.493353	 0.036033	0.025900
16.506687	 0.033134	0.025268
16.520021	 0.030623	0.024463
16.533356	 0.028455	0.023583
16.546690	 0.026479	0.022871
16.560024	 0.024671	0.022345
16.573359	 0.023152	0.021852
16.586693	 0.021986	0.021290
16.600027	 0.021075	0.020644
16.613361	 0.020229	0.019967
16.626696	 0.019343	0.019310
16.640030	 0.018504	0.018682
16.653364	 0.017764	0.018122
16.666698	 0.017022	0.017647
16.680033	 0.016206	0.017128
16.693367	 0.015367	0.016463
16.706701	 0.014671	0.015779
16.720036	 0.014232	0.015177
16.733370	 0.013870	0.014536
16.746704	 0.013299	0.013805
16.760038	 0.012496	0.013067
16.773373	 0.011636	0.012313
16.786707	 0.010821	0.011536
16.800041	 0.009976	0.010820
16.813375	 0.008999	0.010175
16.826710	 0.007981	0.009514
16.840044	 0.007101	0.008780
16.853378	 0.006347	0.007972
16.866713	 0.005592	0.007118
16.880047	 0.004848	0.006282
16.893381	 0.004173	0.005523
16.906715	 0.003484	0.004856
16.920050	 0.002686	0.004242
16.933384	 0.001867	0.003611
16.946718	 0.001180	0.002928
16.960052	 0.000589	0.002218
16.973387	 -0.000025	0.001537
16.986721	 -0.000619	0.000927
17.000055	 -0.001156	0.000364
17.013390	 -0.001773	-0.000258
17.026724	 -0.002519	-0.001013
17.040058	 -0.003221	-0.001838
17.053392	 -0.003726	-0.002567
17.066727	 -0.004053	-0.003039
17.080061	 -0.004268	-0.003226
17.093395	 -0.004387	-0.003247
17.106730	 -0.004401	-0.003234
17.120064	 -0.004303	-0.003241
17.133398	 -0.004136	-0.003260
17.146732	 -0.004048	-0.003311
17.160067	 -0.004134	-0.003449
17.173401	 -0.004201	-0.003631
17.186735	 -0.003968	-0.003694
17.200069	 -0.003474	-0.003566
17.213404	 -0.002996	-0.003320
17.226738	 -0.002622	-0.002997
17.240072	 -0.002213	-0.002609
17.253407	 -0.001698	-0.002285
17.266741	 -0.001191	-0.002086
17.280075	 -0.000879	-0.001858
17.293409	 -0.000774	-0.001530
17.306744	 -0.000624	-0.001229
17.320078	 -0.000244	-0.001011
17.333412	 0.000208	-0.000788
17.346746	 0.000549	-0.000476
17.360081	 0.000872	-0.000059
17.373415	 0.001272	0.000427
17.386749	 0.001656	0.000925
17.400084	 0.001990	0.001349
17.413418	 0.002332	0.001654
17.426752	 0.002650	0.001894
17.440086	 0.002910	0.002108
17.453421	 0.003158	0.002260
17.466755	 0.003391	0.002375
17.480089	 0.003542	0.002580
17.493423	 0.003585	0.002889
17.506758	 0.003570	0.003133
17.520092	 0.003570	0.003209
17.533426	 0.003618	0.003224
17.546761	 0.003748	0.003310
17.560095	 0.003982	0.003455
17.573429	 0.004204	0.003555
17.586763	 0.004256	0.003563
17.600098	 0.004204	0.003530
17.613432	 0.004242	0.003520
17.626766	 0.004363	0.003551
17.640100	 0.004426	0.003623
17.653435	 0.004466	0.003711
17.666769	 0.004621	0.003784
17.680103	 0.004842	0.003831
17.693438	 0.004952	0.003880
17.706772	 0.004977	0.003929
17.720106	 0.005070	0.003919
17.733440	 0.005124	0.003854
17.746775	 0.004972	0.003845
17.760109	 0.004838	0.003923
17.773443	 0.005026	0.003973
17.786777	 0.005386	0.003964
17.800112	 0.005545	0.003966
17.813446	 0.005419	0.003973
17.826780	 0.005199	0.003957
17.840115	 0.005059	0.003934
17.853449	 0.004986	0.003908
17.866783	 0.004874	0.003826
17.880117	 0.004703	0.003658
17.893452	 0.004581	0.003505
17.906786	 0.004606	0.003544
17.920120	 0.004753	0.003794
17.933455	 0.004927	0.004057
17.946789	 0.005045	0.004161
17.960123	 0.005030	0.004122
17.973457	 0.004906	0.004026
17.986792	 0.004821	0.003929
18.000126	 0.004855	0.003907
18.013460	 0.004957	0.003980
18.026794	 0.005049	0.004038
18.040129	 0.005073	0.004027
18.053463	 0.004985	0.004020
18.066797	 0.004817	0.004083
18.080132	 0.004747	0.004236
18.093466	 0.004901	0.004402
18.106800	 0.005112	0.004413
18.120134	 0.005180	0.004211
18.133469	 0.005175	0.003989
18.146803	 0.005246	0.003956
18.160137	 0.005405	0.004065
18.173471	 0.005543	0.004115
18.186806	 0.005551	0.004010
18.200140	 0.005433	0.003828
18.213474	 0.005276	0.003755
18.226809	 0.005144	0.003942
18.240143	 0.005082	0.004251
18.253477	 0.005077	0.004339
18.266811	 0.005053	0.004115
18.280146	 0.004980	0.003870
18.293480	 0.004930	0.003865
18.306814	 0.004982	0.004033
18.320148	 0.005115	0.004177
18.333483	 0.005248	0.004219
18.346817	 0.005326	0.004203
18.360151	 0.005331	0.004164
18.373486	 0.005304	0.004093
18.386820	 0.005290	0.004037
18.400154	 0.005284	0.004084
18.413488	 0.005317	0.004233
18.426823	 0.005438	0.004368
18.440157	 0.005609	0.004359
18.453491	 0.005716	0.004237
18.466825	 0.005676	0.004169
18.480160	 0.005522	0.004191
18.493494	 0.005366	0.004166
18.506828	 0.005286	0.004045
18.520163	 0.005274	0.003958
18.533497	 0.005362	0.003995
18.546831	 0.005570	0.004095
18.560165	 0.005750	0.004161
18.573500	 0.005760	0.004169
18.586834	 0.005613	0.004139
18.600168	 0.005372	0.004079
18.613503	 0.005146	0.003975
18.626837	 0.005109	0.003912
18.640171	 0.005334	0.004033
18.653505	 0.005637	0.004295
18.666840	 0.005751	0.004480
18.680174	 0.005642	0.004517
18.693508	 0.005517	0.004535
18.706842	 0.005524	0.004580
18.720177	 0.005574	0.004569
18.733511	 0.005513	0.004520
18.746845	 0.005376	0.004531
18.760180	 0.005345	0.004591
18.773514	 0.005440	0.004642
18.786848	 0.005459	0.004639
18.800182	 0.005296	0.004515
18.813517	 0.005140	0.004321
18.826851	 0.005158	0.004180
18.840185	 0.005235	0.004049
18.853519	 0.005219	0.003828
18.866854	 0.005111	0.003576
18.880188	 0.004938	0.003409
18.893522	 0.004733	0.003369
18.906857	 0.004551	0.003408
18.920191	 0.004380	0.003456
18.933525	 0.004249	0.003468
18.946859	 0.004289	0.003438
18.960194	 0.004482	0.003417
18.973528	 0.004649	0.003468
18.986862	 0.004794	0.003589
19.000196	 0.005034	0.003732
19.013531	 0.005227	0.003871
19.026865	 0.005210	0.003994
19.040199	 0.005081	0.004080
19.053534	 0.004966	0.004093
19.066868	 0.004869	0.004007
19.080202	 0.004787	0.003867
19.093536	 0.004743	0.003769
19.106871	 0.004727	0.003745
19.120205	 0.004663	0.003745
19.133539	 0.004512	0.003729
19.146873	 0.004375	0.003738
19.160208	 0.004427	0.003813
19.173542	 0.004663	0.003898
19.186876	 0.004846	0.003929
19.200211	 0.004812	0.003932
19.213545	 0.004663	0.003939
19.226879	 0.004579	0.003882
19.240213	 0.004586	0.003710
19.253548	 0.004620	0.003495
19.266882	 0.004699	0.003372
19.280216	 0.004802	0.003428
19.293550	 0.004785	0.003631
19.306885	 0.004641	0.003836
19.320219	 0.004561	0.003890
19.333553	 0.004671	0.003801
19.346888	 0.004931	0.003748
19.360222	 0.005213	0.003839
19.373556	 0.005349	0.003956
19.386890	 0.005323	0.003950
19.400225	 0.005343	0.003825
19.413559	 0.005459	0.003669
19.426893	 0.005424	0.003560
19.440228	 0.005166	0.003532
19.453562	 0.004928	0.003561
19.466896	 0.004840	0.003611
19.480230	 0.004820	0.003676
19.493565	 0.004843	0.003725
19.506899	 0.004925	0.003710
19.520233	 0.004984	0.003661
19.533567	 0.004901	0.003667
19.546902	 0.004729	0.003727
19.560236	 0.004631	0.003795
19.573570	 0.004621	0.003889
19.586905	 0.004637	0.003947
19.600239	 0.004696	0.003861
19.613573	 0.004798	0.003748
19.626907	 0.004882	0.003798
19.640242	 0.004968	0.003959
19.653576	 0.005121	0.004070
19.666910	 0.005305	0.004075
19.680244	 0.005434	0.003999
19.693579	 0.005454	0.003903
19.706913	 0.005321	0.003870
19.720247	 0.005084	0.003931
19.733582	 0.004910	0.004032
19.746916	 0.004907	0.004119
19.760250	 0.004982	0.004208
19.773584	 0.005031	0.004334
19.786919	 0.005100	0.004499
19.800253	 0.005239	0.004611
19.813587	 0.005400	0.004541
19.826921	 0.005502	0.004294
19.840256	 0.005486	0.004060
19.853590	 0.005371	0.004002
19.866924	 0.005276	0.004082
19.880259	 0.005286	0.004163
19.893593	 0.005417	0.004162
19.906927	 0.005613	0.004087
19.920261	 0.005703	0.004028
19.933596	 0.005602	0.004041
19.946930	 0.005450	0.004058
19.960264	 0.005356	0.004004
19.973598	 0.005258	0.003944
19.986933	 0.005107	0.003977

*------------------------ End of raw data
Results for Channel	1	=	242.00	nm
Title:	Report Title
Run File:	C:\HPLC\PET 2025\2025.01.13\bm26_60c_np004.run
--------------
Injection Info
--------------
Method:	C:\METODOS EQUIPO 2 2023-2024\20241201 PET_Calibrado TPA MHET BHET DIMER.mth
Sample:	BM26_60C_np
Injection Date:	Mon Jan 13 21:55:37 2025
Manual injection
Operator:	Paloma
Instrument:	3
Notes:	
---------
Misc Info
---------
Workstation:	HPLC
Bus Address:	44
Run Time:	0.000	to	20.000	min.
-----------
Recalc Info
-----------
Recalc Method:	C:\METODOS EQUIPO 2 2023-2024\20241201 PET_Calibrado TPA MHET BHET DIMER.mth
Recalc Date:	Mon Jan 13 22:15:40 2025
Operator:	Paloma
Instrument:	3
Notes:	
Sample Rate:	5.000 Hz.
Measurement Type:	1 = Area
Calculation Type:	4 = ExtStd
Normalize Results:	No
------------------------
Peak Info for Channel 1
------------------------
4 Peaks (tR	Timeoffset	RRT	Sepcode	Width	Counts	Result	Name)
6.072	0.042	0.0000	BB	500.70	1638609	16.244587	TPA (uM)
7.063	0.004	0.0000	BB	4.92	6350150	121.535370	MHET (uM)
7.365	0.012	0.0000	BB	5.40	2885936	34.953400	BHET (uM)
9.029	-0.081	0.0000	BB	6.34	12632434	252.169434	DIMER (uM)

Results for Channel	2	=	260.00	nm
Title:	Report Title
Run File:	C:\HPLC\PET 2025\2025.01.13\bm26_60c_np004.run
--------------
Injection Info
--------------
Method:	C:\METODOS EQUIPO 2 2023-2024\20241201 PET_Calibrado TPA MHET BHET DIMER.mth
Sample:	BM26_60C_np
Injection Date:	Mon Jan 13 21:55:37 2025
Manual injection
Operator:	Paloma
Instrument:	3
Notes:	
---------
Misc Info
---------
Workstation:	HPLC
Bus Address:	44
Run Time:	0.000	to	20.000	min.
-----------
Recalc Info
-----------
Recalc Method:	C:\METODOS EQUIPO 2 2023-2024\20241201 PET_Calibrado TPA MHET BHET DIMER.mth
Recalc Date:	Mon Jan 13 22:15:40 2025
Operator:	Paloma
Instrument:	3
Notes:	
Sample Rate:	5.000 Hz.
Measurement Type:	1 = Area
Calculation Type:	4 = ExtStd
Normalize Results:	No
------------------------
Peak Info for Channel 2
------------------------
4 Peaks (tR	Timeoffset	RRT	Sepcode	Width	Counts	Result	Name)
0.111	0.000	0.0000	BB	0.00	58288	0.000000	
1.467	0.000	0.0000	BP	4.44	5977460	0.000000	
1.687	0.000	0.0000	PP	0.00	204157	0.000000	
1.965	0.000	0.0000	PB	0.00	3737360	0.000000	
