# Supplementary material for: Engineering Escherichia coli for polyethylene terephthalate powder biodegradation via recoding of an outer membrane protein
Source: iScience. 2026 Jan 2;29(2):114621. doi: 10.1016/j.isci.2025.114621 (PMC12860643; doi:10.1016/j.isci.2025.114621)
Supplement: Data S2. Raw HPLC and UHPLC-MS data — (A) Unprocessed HPLC data files supporting Figures 4, S3, S5, Tables 1 and S4. Files are provided in.txt format corresponding to the data extracted with Varian ProStar software (Varian Inc., Palo Alto, California, USA). Each file contains absorbance values (in arbitrary units) recorded over time under the analytical conditions described in STAR Methods. (B) Raw UHPLC-MS files supporting Figure S4. The chromatograms and mass spectrometry data can be analyzed with the software MassLynx V4.1 (Waters) to obtain the mass spectra of the oligomers TET and TETE. Analytical conditions described in STAR Methods. (A and B) The unprocessed HPLC and UHPLC-MS files have been deposited at Zenodo under the identifier https://zenodo.org/records/17578239. [file mmc5.zip › Data S2/A. HPLC/Figure S3/OmpAm pPET 37_1.TXT]

File	C:\HPLC\PET 2025\2025.06.04\bm26_petp_37c_24h.run	Filetype	63
WTOASCII Parameters:	C:\star\WTOASCII.TXT
 1 channels
   Channel	 1	242.00	nm	in AU
Base rate 5.0000 Hz	Bunch 2	Effective rate 5.00000 Hz.	T = 0.003333 min.
6000 points	from	0.000	to	20.000	minutes
Sampling every 4 point(s)
Printing points from	0.000	to	20.000 min, point 0 to 5999
Channels	1	to	1
0.000000	 0.000000
0.013333	 -0.000212
0.026667	 -0.000710
0.040000	 -0.001219
0.053333	 -0.001292
0.066667	 -0.000966
0.080000	 -0.000721
0.093333	 -0.000795
0.106667	 -0.000990
0.120000	 -0.001116
0.133333	 -0.001166
0.146667	 -0.001115
0.160000	 -0.000984
0.173333	 -0.000886
0.186667	 -0.000906
0.200000	 -0.001142
0.213333	 -0.001568
0.226667	 -0.001889
0.240000	 -0.001870
0.253333	 -0.001607
0.266667	 -0.001319
0.280000	 -0.001139
0.293333	 -0.001143
0.306667	 -0.001339
0.320000	 -0.001574
0.333333	 -0.001662
0.346667	 -0.001595
0.360000	 -0.001518
0.373333	 -0.001499
0.386667	 -0.001385
0.400000	 -0.001048
0.413333	 -0.000646
0.426667	 -0.000465
0.440000	 -0.000569
0.453333	 -0.000754
0.466666	 -0.000865
0.480000	 -0.000978
0.493333	 -0.001135
0.506666	 -0.001169
0.520000	 -0.001018
0.533333	 -0.000860
0.546666	 -0.000818
0.560000	 -0.000869
0.573333	 -0.000959
0.586666	 -0.000973
0.600000	 -0.000910
0.613333	 -0.000945
0.626666	 -0.001112
0.640000	 -0.001322
0.653333	 -0.001526
0.666666	 -0.001595
0.680000	 -0.001477
0.693333	 -0.001338
0.706666	 -0.001330
0.720000	 -0.001450
0.733333	 -0.001626
0.746666	 -0.001769
0.760000	 -0.001803
0.773333	 -0.001772
0.786666	 -0.001789
0.800000	 -0.001856
0.813333	 -0.001876
0.826666	 -0.001772
0.839999	 -0.001592
0.853333	 -0.001486
0.866666	 -0.001500
0.879999	 -0.001560
0.893333	 -0.001563
0.906666	 -0.001452
0.919999	 -0.001307
0.933333	 -0.001277
0.946666	 -0.001368
0.959999	 -0.001498
0.973333	 -0.001668
0.986666	 -0.001877
0.999999	 -0.002048
1.013333	 -0.002054
1.026666	 -0.001854
1.039999	 -0.001669
1.053333	 -0.001768
1.066666	 -0.002092
1.079999	 -0.002373
1.093333	 -0.002500
1.106666	 -0.002518
1.119999	 -0.002463
1.133333	 -0.002354
1.146666	 -0.002246
1.159999	 -0.002208
1.173333	 -0.002249
1.186666	 -0.002296
1.199999	 -0.002316
1.213333	 -0.002359
1.226666	 -0.002433
1.239999	 -0.002545
1.253332	 -0.002793
1.266666	 -0.003154
1.279999	 -0.003362
1.293332	 -0.003261
1.306666	 -0.003062
1.319999	 -0.002997
1.333332	 -0.003003
1.346666	 -0.002926
1.359999	 -0.002760
1.373332	 -0.002586
1.386666	 -0.002479
1.399999	 -0.002483
1.413332	 -0.002604
1.426666	 -0.002697
1.439999	 -0.000736
1.453332	 0.012464
1.466666	 0.052533
1.479999	 0.122782
1.493332	 0.200384
1.506666	 0.255792
1.519999	 0.279300
1.533332	 0.279834
1.546666	 0.269298
1.559999	 0.255075
1.573332	 0.240202
1.586666	 0.225827
1.599999	 0.212906
1.613332	 0.201882
1.626665	 0.192299
1.639999	 0.183327
1.653332	 0.174360
1.666665	 0.165126
1.679999	 0.155602
1.693332	 0.145939
1.706665	 0.136307
1.719999	 0.126690
1.733332	 0.116929
1.746665	 0.106996
1.759999	 0.097094
1.773332	 0.087523
1.786665	 0.078548
1.799999	 0.070255
1.813332	 0.062514
1.826665	 0.055258
1.839999	 0.048689
1.853332	 0.042953
1.866665	 0.037852
1.879999	 0.033291
1.893332	 0.029541
1.906665	 0.026833
1.919999	 0.025128
1.933332	 0.024139
1.946665	 0.023381
1.959998	 0.022465
1.973332	 0.021232
1.986665	 0.019667
1.999998	 0.017953
2.013332	 0.016283
2.026665	 0.014594
2.039999	 0.012768
2.053332	 0.010937
2.066665	 0.009353
2.079998	 0.008060
2.093332	 0.006930
2.106665	 0.005881
2.119998	 0.004883
2.133332	 0.003916
2.146665	 0.003005
2.159998	 0.002159
2.173332	 0.001400
2.186665	 0.000885
2.199998	 0.000703
2.213332	 0.000628
2.226665	 0.000414
2.239998	 0.000110
2.253332	 -0.000127
2.266665	 -0.000297
2.279998	 -0.000467
2.293332	 -0.000599
2.306665	 -0.000613
2.319998	 -0.000569
2.333332	 -0.000550
2.346665	 -0.000491
2.359998	 -0.000358
2.373332	 -0.000356
2.386665	 -0.000710
2.399998	 -0.001317
2.413332	 -0.001807
2.426665	 -0.001940
2.439998	 -0.001881
2.453331	 -0.001954
2.466665	 -0.002175
2.479998	 -0.002333
2.493331	 -0.002452
2.506665	 -0.002724
2.519998	 -0.003128
2.533331	 -0.003476
2.546665	 -0.003662
2.559998	 -0.003764
2.573331	 -0.003926
2.586665	 -0.004170
2.599998	 -0.004394
2.613331	 -0.004496
2.626665	 -0.004472
2.639998	 -0.004471
2.653331	 -0.004568
2.666665	 -0.004582
2.679998	 -0.004457
2.693331	 -0.004407
2.706665	 -0.004443
2.719998	 -0.004385
2.733331	 -0.004302
2.746665	 -0.004403
2.759998	 -0.004649
2.773331	 -0.004768
2.786664	 -0.004624
2.799998	 -0.004427
2.813331	 -0.004459
2.826664	 -0.004694
2.839998	 -0.004882
2.853331	 -0.004914
2.866664	 -0.004873
2.879998	 -0.004832
2.893331	 -0.004810
2.906664	 -0.004855
2.919998	 -0.004954
2.933331	 -0.005005
2.946664	 -0.004988
2.959998	 -0.004993
2.973331	 -0.005001
2.986664	 -0.004936
2.999998	 -0.004864
3.013331	 -0.004925
3.026664	 -0.005130
3.039998	 -0.005270
3.053331	 -0.005173
3.066664	 -0.005008
3.079998	 -0.005068
3.093331	 -0.005354
3.106664	 -0.005613
3.119998	 -0.005729
3.133331	 -0.005794
3.146664	 -0.005848
3.159997	 -0.005914
3.173331	 -0.006058
3.186664	 -0.006200
3.199997	 -0.006201
3.213331	 -0.006138
3.226664	 -0.006140
3.239997	 -0.006140
3.253331	 -0.006049
3.266664	 -0.005969
3.279997	 -0.006033
3.293331	 -0.006186
3.306664	 -0.006263
3.319997	 -0.006273
3.333331	 -0.006409
3.346664	 -0.006708
3.359997	 -0.006968
3.373331	 -0.007059
3.386664	 -0.007037
3.399997	 -0.006994
3.413331	 -0.006958
3.426664	 -0.006919
3.439997	 -0.006900
3.453331	 -0.006890
3.466664	 -0.006756
3.479997	 -0.006478
3.493330	 -0.006301
3.506664	 -0.006354
3.519997	 -0.006442
3.533330	 -0.006412
3.546664	 -0.006383
3.559997	 -0.006474
3.573330	 -0.006611
3.586664	 -0.006643
3.599997	 -0.006525
3.613330	 -0.006376
3.626664	 -0.006354
3.639997	 -0.006487
3.653330	 -0.006680
3.666664	 -0.006804
3.679997	 -0.006801
3.693330	 -0.006734
3.706664	 -0.006699
3.719997	 -0.006653
3.733330	 -0.006494
3.746664	 -0.006365
3.759997	 -0.006567
3.773330	 -0.006990
3.786664	 -0.007206
3.799997	 -0.007089
3.813330	 -0.006869
3.826663	 -0.006744
3.839997	 -0.006712
3.853330	 -0.006759
3.866663	 -0.006958
3.879997	 -0.007235
3.893330	 -0.007360
3.906663	 -0.007265
3.919997	 -0.007104
3.933330	 -0.007034
3.946663	 -0.007128
3.959997	 -0.007348
3.973330	 -0.007505
3.986663	 -0.007461
3.999997	 -0.007344
4.013330	 -0.007332
4.026663	 -0.007437
4.039997	 -0.007647
4.053330	 -0.007879
4.066663	 -0.007884
4.079997	 -0.007641
4.093330	 -0.007503
4.106663	 -0.007665
4.119997	 -0.007906
4.133330	 -0.007963
4.146663	 -0.007869
4.159997	 -0.007849
4.173330	 -0.008014
4.186663	 -0.008281
4.199996	 -0.008500
4.213330	 -0.008560
4.226663	 -0.008466
4.239996	 -0.008301
4.253330	 -0.008145
4.266663	 -0.008087
4.279996	 -0.008135
4.293330	 -0.008113
4.306663	 -0.007967
4.319996	 -0.007978
4.333330	 -0.008331
4.346663	 -0.008763
4.359996	 -0.008923
4.373330	 -0.008805
4.386663	 -0.008617
4.399996	 -0.008567
4.413330	 -0.008794
4.426663	 -0.009197
4.439996	 -0.009489
4.453330	 -0.009545
4.466663	 -0.009499
4.479996	 -0.009508
4.493330	 -0.009544
4.506663	 -0.009484
4.519996	 -0.009321
4.533329	 -0.009170
4.546663	 -0.009123
4.559996	 -0.009190
4.573329	 -0.009316
4.586663	 -0.009376
4.599996	 -0.009294
4.613329	 -0.009217
4.626663	 -0.009308
4.639996	 -0.009470
4.653329	 -0.009578
4.666663	 -0.009645
4.679996	 -0.009598
4.693329	 -0.009381
4.706663	 -0.009174
4.719996	 -0.009159
4.733329	 -0.009317
4.746663	 -0.009522
4.759996	 -0.009628
4.773329	 -0.009579
4.786663	 -0.009480
4.799996	 -0.009444
4.813329	 -0.009519
4.826663	 -0.009690
4.839996	 -0.009863
4.853329	 -0.009983
4.866663	 -0.010024
4.879996	 -0.009922
4.893329	 -0.009702
4.906662	 -0.009470
4.919996	 -0.009250
4.933329	 -0.009065
4.946662	 -0.009043
4.959996	 -0.009204
4.973329	 -0.009418
4.986662	 -0.009667
4.999996	 -0.009986
5.013329	 -0.010247
5.026662	 -0.010326
5.039996	 -0.010274
5.053329	 -0.010193
5.066662	 -0.010160
5.079996	 -0.010156
5.093329	 -0.010066
5.106662	 -0.009891
5.119996	 -0.009768
5.133329	 -0.009815
5.146662	 -0.010081
5.159996	 -0.010440
5.173329	 -0.010603
5.186662	 -0.010487
5.199996	 -0.010326
5.213329	 -0.010311
5.226662	 -0.010390
5.239995	 -0.010439
5.253329	 -0.010453
5.266662	 -0.010465
5.279995	 -0.010500
5.293329	 -0.010607
5.306662	 -0.010729
5.319995	 -0.010690
5.333329	 -0.010500
5.346662	 -0.010449
5.359995	 -0.010658
5.373329	 -0.010817
5.386662	 -0.010663
5.399995	 -0.010391
5.413329	 -0.010339
5.426662	 -0.010489
5.439995	 -0.010629
5.453329	 -0.010725
5.466662	 -0.010866
5.479995	 -0.011078
5.493329	 -0.011265
5.506662	 -0.011305
5.519995	 -0.011260
5.533329	 -0.011313
5.546662	 -0.011471
5.559995	 -0.011577
5.573328	 -0.011532
5.586662	 -0.011380
5.599995	 -0.011232
5.613328	 -0.011097
5.626662	 -0.010908
5.639995	 -0.010706
5.653328	 -0.010574
5.666662	 -0.010441
5.679995	 -0.010188
5.693328	 -0.009907
5.706662	 -0.009829
5.719995	 -0.009997
5.733328	 -0.010232
5.746662	 -0.010332
5.759995	 -0.010208
5.773328	 -0.009944
5.786662	 -0.009662
5.799995	 -0.009332
5.813328	 -0.008915
5.826662	 -0.008536
5.839995	 -0.008309
5.853328	 -0.008185
5.866662	 -0.008054
5.879995	 -0.007854
5.893328	 -0.007601
5.906662	 -0.007366
5.919995	 -0.007212
5.933328	 -0.007075
5.946661	 -0.006746
5.959995	 -0.006114
5.973328	 -0.005316
5.986661	 -0.004535
5.999995	 -0.003883
6.013328	 -0.003449
6.026661	 -0.003179
6.039995	 -0.002837
6.053328	 -0.002327
6.066661	 -0.001799
6.079995	 -0.001390
6.093328	 -0.001098
6.106661	 -0.000845
6.119995	 -0.000513
6.133328	 -0.000068
6.146661	 0.000338
6.159995	 0.000613
6.173328	 0.000891
6.186661	 0.001270
6.199995	 0.001670
6.213328	 0.002039
6.226661	 0.002398
6.239995	 0.002765
6.253328	 0.003119
6.266661	 0.003399
6.279994	 0.003669
6.293328	 0.004195
6.306661	 0.005062
6.319994	 0.005983
6.333328	 0.006735
6.346661	 0.007345
6.359994	 0.007835
6.373328	 0.008211
6.386661	 0.008562
6.399994	 0.008779
6.413328	 0.008545
6.426661	 0.007924
6.439994	 0.007417
6.453328	 0.007294
6.466661	 0.007422
6.479994	 0.007652
6.493328	 0.007925
6.506661	 0.008159
6.519994	 0.008263
6.533328	 0.008231
6.546661	 0.008187
6.559994	 0.008235
6.573328	 0.008304
6.586661	 0.008282
6.599994	 0.008224
6.613328	 0.008250
6.626661	 0.008340
6.639994	 0.008477
6.653327	 0.008719
6.666661	 0.008931
6.679994	 0.008887
6.693327	 0.008658
6.706661	 0.008546
6.719994	 0.008734
6.733327	 0.008999
6.746661	 0.008947
6.759994	 0.008593
6.773327	 0.008314
6.786661	 0.008318
6.799994	 0.008525
6.813327	 0.008760
6.826661	 0.008886
6.839994	 0.008849
6.853327	 0.008726
6.866661	 0.008675
6.879994	 0.008771
6.893327	 0.008948
6.906661	 0.009104
6.919994	 0.009217
6.933327	 0.009366
6.946661	 0.009608
6.959994	 0.009877
6.973327	 0.010114
6.986660	 0.010367
6.999994	 0.010706
7.013327	 0.011082
7.026660	 0.011285
7.039994	 0.011248
7.053327	 0.011204
7.066660	 0.011345
7.079994	 0.011549
7.093327	 0.011641
7.106660	 0.011802
7.119994	 0.012274
7.133327	 0.012781
7.146660	 0.012949
7.159994	 0.013129
7.173327	 0.014023
7.186660	 0.015607
7.199994	 0.016986
7.213327	 0.017361
7.226660	 0.016737
7.239994	 0.015696
7.253327	 0.014798
7.266660	 0.014225
7.279994	 0.013869
7.293327	 0.013633
7.306660	 0.013550
7.319993	 0.013714
7.333327	 0.014063
7.346660	 0.014313
7.359993	 0.014394
7.373327	 0.014525
7.386660	 0.014663
7.399993	 0.014560
7.413327	 0.014266
7.426660	 0.014130
7.439993	 0.014482
7.453327	 0.015249
7.466660	 0.015951
7.479993	 0.016269
7.493327	 0.016295
7.506660	 0.016183
7.519993	 0.016035
7.533327	 0.015962
7.546660	 0.016008
7.559993	 0.016171
7.573327	 0.016434
7.586660	 0.016724
7.599993	 0.016981
7.613327	 0.017172
7.626660	 0.017231
7.639993	 0.017195
7.653327	 0.017247
7.666660	 0.017490
7.679993	 0.017816
7.693326	 0.018064
7.706660	 0.018230
7.719993	 0.018398
7.733326	 0.018539
7.746660	 0.018600
7.759993	 0.018645
7.773326	 0.018720
7.786660	 0.018793
7.799993	 0.018872
7.813326	 0.018978
7.826660	 0.019092
7.839993	 0.019210
7.853326	 0.019406
7.866660	 0.019742
7.879993	 0.020090
7.893326	 0.020192
7.906660	 0.019995
7.919993	 0.019706
7.933326	 0.019535
7.946660	 0.019602
7.959993	 0.019891
7.973326	 0.020222
7.986660	 0.020464
7.999993	 0.020691
8.013327	 0.020974
8.026660	 0.021219
8.039993	 0.021355
8.053327	 0.021391
8.066660	 0.021331
8.079993	 0.021273
8.093327	 0.021393
8.106660	 0.021676
8.119993	 0.021904
8.133327	 0.021995
8.146660	 0.022160
8.159993	 0.022638
8.173326	 0.023395
8.186660	 0.024083
8.199993	 0.024237
8.213326	 0.023744
8.226660	 0.023108
8.239993	 0.022869
8.253326	 0.023034
8.266660	 0.023394
8.279993	 0.023819
8.293326	 0.024116
8.306660	 0.024132
8.319993	 0.023995
8.333326	 0.023957
8.346660	 0.024061
8.359993	 0.024211
8.373326	 0.024337
8.386660	 0.024393
8.399993	 0.024421
8.413326	 0.024541
8.426660	 0.024743
8.439993	 0.024879
8.453326	 0.024875
8.466660	 0.024777
8.479993	 0.024664
8.493326	 0.024642
8.506660	 0.024843
8.519993	 0.025242
8.533326	 0.025615
8.546659	 0.025851
8.559993	 0.025971
8.573326	 0.025945
8.586659	 0.025892
8.599993	 0.026061
8.613326	 0.026393
8.626659	 0.026607
8.639993	 0.026642
8.653326	 0.026664
8.666659	 0.026830
8.679993	 0.027144
8.693326	 0.027465
8.706659	 0.027638
8.719993	 0.027674
8.733326	 0.027740
8.746659	 0.027920
8.759993	 0.028095
8.773326	 0.028132
8.786659	 0.028097
8.799993	 0.028179
8.813326	 0.028455
8.826659	 0.028831
8.839993	 0.029104
8.853326	 0.029151
8.866659	 0.029155
8.879992	 0.029444
8.893326	 0.030057
8.906659	 0.030747
8.919992	 0.031267
8.933326	 0.031467
8.946659	 0.031356
8.959992	 0.031097
8.973326	 0.030853
8.986659	 0.030679
8.999992	 0.030569
9.013326	 0.030492
9.026659	 0.030476
9.039992	 0.030676
9.053326	 0.031342
9.066659	 0.032568
9.079992	 0.034015
9.093326	 0.035072
9.106659	 0.035409
9.119992	 0.035165
9.133326	 0.034586
9.146659	 0.033845
9.159992	 0.033211
9.173326	 0.032918
9.186659	 0.032854
9.199992	 0.032802
9.213326	 0.032766
9.226659	 0.032782
9.239992	 0.032795
9.253325	 0.032728
9.266659	 0.032499
9.279992	 0.032252
9.293325	 0.032281
9.306659	 0.032533
9.319992	 0.032725
9.333325	 0.032927
9.346659	 0.033378
9.359992	 0.033857
9.373325	 0.034001
9.386659	 0.033946
9.399992	 0.033999
9.413325	 0.034228
9.426659	 0.034605
9.439992	 0.035002
9.453325	 0.035182
9.466659	 0.035036
9.479992	 0.034738
9.493325	 0.034606
9.506659	 0.034696
9.519992	 0.034833
9.533325	 0.035019
9.546659	 0.035325
9.559992	 0.035613
9.573325	 0.035662
9.586658	 0.035445
9.599992	 0.035208
9.613325	 0.035188
9.626658	 0.035297
9.639992	 0.035324
9.653325	 0.035319
9.666658	 0.035408
9.679992	 0.035451
9.693325	 0.035328
9.706658	 0.035251
9.719992	 0.035405
9.733325	 0.035657
9.746658	 0.035821
9.759992	 0.035857
9.773325	 0.035897
9.786658	 0.036142
9.799992	 0.036539
9.813325	 0.036757
9.826658	 0.036607
9.839992	 0.036308
9.853325	 0.036241
9.866658	 0.036504
9.879992	 0.036863
9.893325	 0.037165
9.906658	 0.037489
9.919991	 0.037875
9.933325	 0.038266
9.946658	 0.038573
9.959991	 0.038640
9.973325	 0.038458
9.986658	 0.038195
9.999991	 0.037895
10.013325	 0.037546
10.026658	 0.037326
10.039991	 0.037434
10.053325	 0.037782
10.066658	 0.038093
10.079991	 0.038209
10.093325	 0.038191
10.106658	 0.038197
10.119991	 0.038294
10.133325	 0.038428
10.146658	 0.038493
10.159991	 0.038515
10.173325	 0.038706
10.186658	 0.039133
10.199991	 0.039587
10.213325	 0.039842
10.226658	 0.039905
10.239991	 0.040043
10.253325	 0.040456
10.266658	 0.040971
10.279991	 0.041302
10.293324	 0.041297
10.306658	 0.040899
10.319991	 0.040354
10.333324	 0.040103
10.346658	 0.040233
10.359991	 0.040484
10.373324	 0.040687
10.386658	 0.040903
10.399991	 0.041211
10.413324	 0.041563
10.426658	 0.041834
10.439991	 0.041925
10.453324	 0.041847
10.466658	 0.041648
10.479991	 0.041299
10.493324	 0.040894
10.506658	 0.040697
10.519991	 0.040707
10.533324	 0.040669
10.546658	 0.040530
10.559991	 0.040466
10.573324	 0.040557
10.586658	 0.040754
10.599991	 0.041039
10.613324	 0.041337
10.626657	 0.041467
10.639991	 0.041366
10.653324	 0.041170
10.666657	 0.041083
10.679991	 0.041191
10.693324	 0.041368
10.706657	 0.041498
10.719991	 0.041700
10.733324	 0.042085
10.746657	 0.042625
10.759991	 0.043364
10.773324	 0.044278
10.786657	 0.045021
10.799991	 0.045173
10.813324	 0.044750
10.826657	 0.044272
10.839991	 0.044215
10.853324	 0.044567
10.866657	 0.044930
10.879991	 0.045009
10.893324	 0.044834
10.906657	 0.044489
10.919991	 0.044109
10.933324	 0.043970
10.946657	 0.044048
10.959991	 0.044019
10.973324	 0.043829
10.986657	 0.043670
10.999990	 0.043526
11.013324	 0.043213
11.026657	 0.042772
11.039990	 0.042492
11.053324	 0.042530
11.066657	 0.042755
11.079990	 0.042897
11.093324	 0.042868
11.106657	 0.042889
11.119990	 0.043109
11.133324	 0.043320
11.146657	 0.043277
11.159990	 0.043073
11.173324	 0.042979
11.186657	 0.043095
11.199990	 0.043262
11.213324	 0.043296
11.226657	 0.043267
11.239990	 0.043322
11.253324	 0.043365
11.266657	 0.043298
11.279990	 0.043226
11.293324	 0.043260
11.306657	 0.043370
11.319990	 0.043383
11.333323	 0.043279
11.346657	 0.043231
11.359990	 0.043175
11.373323	 0.042910
11.386657	 0.042656
11.399990	 0.042887
11.413323	 0.043581
11.426657	 0.044172
11.439990	 0.044319
11.453323	 0.044130
11.466657	 0.043800
11.479990	 0.043544
11.493323	 0.043427
11.506657	 0.043328
11.519990	 0.043337
11.533323	 0.043624
11.546657	 0.044022
11.559990	 0.044331
11.573323	 0.044660
11.586657	 0.045039
11.599990	 0.045222
11.613323	 0.045080
11.626657	 0.044786
11.639990	 0.044546
11.653323	 0.044429
11.666656	 0.044440
11.679990	 0.044454
11.693323	 0.044287
11.706656	 0.044005
11.719990	 0.043847
11.733323	 0.043918
11.746656	 0.044138
11.759990	 0.044305
11.773323	 0.044278
11.786656	 0.044207
11.799990	 0.044315
11.813323	 0.044504
11.826656	 0.044499
11.839990	 0.044228
11.853323	 0.043939
11.866656	 0.043920
11.879990	 0.044230
11.893323	 0.045073
11.906656	 0.047273
11.919990	 0.051737
11.933323	 0.057945
11.946656	 0.063299
11.959990	 0.064871
11.973323	 0.062048
11.986656	 0.056888
11.999990	 0.051949
12.013323	 0.048546
12.026656	 0.046672
12.039989	 0.045657
12.053323	 0.044946
12.066656	 0.044452
12.079989	 0.044277
12.093323	 0.044396
12.106656	 0.044645
12.119989	 0.044834
12.133323	 0.044859
12.146656	 0.044803
12.159989	 0.044792
12.173323	 0.044702
12.186656	 0.044423
12.199989	 0.044239
12.213323	 0.044392
12.226656	 0.044630
12.239989	 0.044641
12.253323	 0.044543
12.266656	 0.044676
12.279989	 0.045122
12.293323	 0.045658
12.306656	 0.046166
12.319989	 0.046796
12.333323	 0.047632
12.346656	 0.048472
12.359989	 0.048928
12.373322	 0.048675
12.386656	 0.047856
12.399989	 0.047058
12.413322	 0.046629
12.426656	 0.046392
12.439989	 0.046165
12.453322	 0.046009
12.466656	 0.045878
12.479989	 0.045656
12.493322	 0.045568
12.506656	 0.045930
12.519989	 0.046543
12.533322	 0.046900
12.546656	 0.046863
12.559989	 0.046721
12.573322	 0.046696
12.586656	 0.046704
12.599989	 0.046623
12.613322	 0.046460
12.626656	 0.046226
12.639989	 0.045952
12.653322	 0.045687
12.666656	 0.045454
12.679989	 0.045331
12.693322	 0.045535
12.706656	 0.046162
12.719989	 0.046888
12.733322	 0.047196
12.746655	 0.047042
12.759989	 0.046914
12.773322	 0.047059
12.786655	 0.047243
12.799989	 0.047237
12.813322	 0.047026
12.826655	 0.046773
12.839989	 0.046742
12.853322	 0.047011
12.866655	 0.047385
12.879989	 0.047618
12.893322	 0.047618
12.906655	 0.047421
12.919989	 0.047149
12.933322	 0.046993
12.946655	 0.047040
12.959989	 0.047132
12.973322	 0.047021
12.986655	 0.046702
12.999989	 0.046413
13.013322	 0.046328
13.026655	 0.046412
13.039989	 0.046543
13.053322	 0.046654
13.066655	 0.046748
13.079988	 0.046891
13.093322	 0.047096
13.106655	 0.047207
13.119988	 0.047099
13.133322	 0.046949
13.146655	 0.047042
13.159988	 0.047267
13.173322	 0.047186
13.186655	 0.046711
13.199988	 0.046238
13.213322	 0.046044
13.226655	 0.046117
13.239988	 0.046409
13.253322	 0.046796
13.266655	 0.047048
13.279988	 0.047157
13.293322	 0.047337
13.306655	 0.047621
13.319988	 0.047864
13.333322	 0.048085
13.346655	 0.048355
13.359988	 0.048443
13.373322	 0.048098
13.386655	 0.047555
13.399988	 0.047251
13.413321	 0.047294
13.426655	 0.047522
13.439988	 0.047772
13.453321	 0.047898
13.466655	 0.047759
13.479988	 0.047390
13.493321	 0.047040
13.506655	 0.046921
13.519988	 0.047006
13.533321	 0.047094
13.546655	 0.047049
13.559988	 0.046936
13.573321	 0.046908
13.586655	 0.047024
13.599988	 0.047207
13.613321	 0.047341
13.626655	 0.047368
13.639988	 0.047296
13.653321	 0.047116
13.666655	 0.046869
13.679988	 0.046727
13.693321	 0.046748
13.706655	 0.046801
13.719988	 0.046885
13.733321	 0.047058
13.746655	 0.047163
13.759988	 0.047172
13.773321	 0.047332
13.786654	 0.047614
13.799988	 0.047730
13.813321	 0.047691
13.826654	 0.047626
13.839988	 0.047411
13.853321	 0.047022
13.866654	 0.046746
13.879988	 0.046761
13.893321	 0.046921
13.906654	 0.046984
13.919988	 0.046842
13.933321	 0.046679
13.946654	 0.046798
13.959988	 0.047081
13.973321	 0.047154
13.986654	 0.047049
13.999988	 0.047026
14.013321	 0.047035
14.026654	 0.046955
14.039988	 0.046890
14.053321	 0.046972
14.066654	 0.047144
14.079988	 0.047211
14.093321	 0.047133
14.106654	 0.047103
14.119987	 0.047196
14.133321	 0.047226
14.146654	 0.047075
14.159987	 0.046824
14.173321	 0.046578
14.186654	 0.046476
14.199987	 0.046581
14.213321	 0.046713
14.226654	 0.046767
14.239987	 0.046905
14.253321	 0.047148
14.266654	 0.047223
14.279987	 0.047068
14.293321	 0.046938
14.306654	 0.046957
14.319987	 0.046954
14.333321	 0.046727
14.346654	 0.046386
14.359987	 0.046304
14.373321	 0.046626
14.386654	 0.047016
14.399987	 0.047115
14.413321	 0.046967
14.426654	 0.046741
14.439987	 0.046454
14.453321	 0.046184
14.466654	 0.046168
14.479987	 0.046432
14.493320	 0.046638
14.506654	 0.046543
14.519987	 0.046244
14.533320	 0.045953
14.546654	 0.045859
14.559987	 0.046057
14.573320	 0.046385
14.586654	 0.046533
14.599987	 0.046451
14.613320	 0.046329
14.626654	 0.046258
14.639987	 0.046262
14.653320	 0.046379
14.666654	 0.046508
14.679987	 0.046515
14.693320	 0.046442
14.706654	 0.046388
14.719987	 0.046368
14.733320	 0.046318
14.746654	 0.046251
14.759987	 0.046337
14.773320	 0.046584
14.786654	 0.046780
14.799987	 0.046829
14.813320	 0.046776
14.826653	 0.046679
14.839987	 0.046618
14.853320	 0.046554
14.866653	 0.046348
14.879987	 0.046100
14.893320	 0.046100
14.906653	 0.046380
14.919987	 0.046703
14.933320	 0.046935
14.946653	 0.047052
14.959987	 0.046962
14.973320	 0.046660
14.986653	 0.046375
14.999987	 0.046308
15.013320	 0.046404
15.026653	 0.046478
15.039987	 0.046484
15.053320	 0.046607
15.066653	 0.046914
15.079987	 0.047135
15.093320	 0.047074
15.106653	 0.046907
15.119987	 0.046817
15.133320	 0.046751
15.146653	 0.046636
15.159986	 0.046482
15.173320	 0.046262
15.186653	 0.045957
15.199986	 0.045647
15.213320	 0.045399
15.226653	 0.045196
15.239986	 0.045017
15.253320	 0.044828
15.266653	 0.044576
15.279986	 0.044305
15.293320	 0.044142
15.306653	 0.044126
15.319986	 0.044132
15.333320	 0.044037
15.346653	 0.043831
15.359986	 0.043555
15.373320	 0.043282
15.386653	 0.043130
15.399986	 0.043179
15.413320	 0.043382
15.426653	 0.043542
15.439986	 0.043530
15.453320	 0.043495
15.466653	 0.043619
15.479986	 0.043865
15.493320	 0.044126
15.506653	 0.044293
15.519986	 0.044256
15.533319	 0.044019
15.546653	 0.043738
15.559986	 0.043638
15.573319	 0.043810
15.586653	 0.044069
15.599986	 0.044137
15.613319	 0.044042
15.626653	 0.044034
15.639986	 0.044141
15.653319	 0.044259
15.666653	 0.044425
15.679986	 0.044598
15.693319	 0.044557
15.706653	 0.044343
15.719986	 0.044302
15.733319	 0.044523
15.746653	 0.044752
15.759986	 0.044843
15.773319	 0.044858
15.786653	 0.044808
15.799986	 0.044660
15.813319	 0.044543
15.826653	 0.044622
15.839986	 0.044881
15.853319	 0.045115
15.866652	 0.045114
15.879986	 0.044960
15.893319	 0.044943
15.906652	 0.045158
15.919986	 0.045447
15.933319	 0.045573
15.946652	 0.045444
15.959986	 0.045223
15.973319	 0.045032
15.986652	 0.044801
15.999986	 0.044590
16.013319	 0.044590
16.026653	 0.044787
16.039988	 0.045000
16.053322	 0.045074
16.066656	 0.045015
16.079990	 0.044973
16.093325	 0.044978
16.106659	 0.044982
16.119993	 0.045086
16.133327	 0.045252
16.146662	 0.045299
16.159996	 0.045347
16.173330	 0.045560
16.186665	 0.045772
16.199999	 0.045813
16.213333	 0.045743
16.226667	 0.045658
16.240002	 0.045582
16.253336	 0.045612
16.266670	 0.045880
16.280005	 0.046286
16.293339	 0.046603
16.306673	 0.046879
16.320007	 0.047408
16.333342	 0.048292
16.346676	 0.049674
16.360010	 0.053064
16.373344	 0.061699
16.386679	 0.076478
16.400013	 0.090312
16.413347	 0.092243
16.426682	 0.080039
16.440016	 0.062366
16.453350	 0.047408
16.466684	 0.036368
16.480019	 0.027411
16.493353	 0.019602
16.506687	 0.012938
16.520021	 0.007445
16.533356	 0.002956
16.546690	 -0.000728
16.560024	 -0.003781
16.573359	 -0.006346
16.586693	 -0.008497
16.600027	 -0.010268
16.613361	 -0.011716
16.626696	 -0.013001
16.640030	 -0.014290
16.653364	 -0.015546
16.666698	 -0.016640
16.680033	 -0.017560
16.693367	 -0.018295
16.706701	 -0.018808
16.720036	 -0.019227
16.733370	 -0.019714
16.746704	 -0.020254
16.760038	 -0.020809
16.773373	 -0.021363
16.786707	 -0.021836
16.800041	 -0.022245
16.813375	 -0.022732
16.826710	 -0.023339
16.840044	 -0.024048
16.853378	 -0.024839
16.866713	 -0.025596
16.880047	 -0.026211
16.893381	 -0.026698
16.906715	 -0.027107
16.920050	 -0.027564
16.933384	 -0.028228
16.946718	 -0.029038
16.960052	 -0.029797
16.973387	 -0.030379
16.986721	 -0.030792
17.000055	 -0.031157
17.013390	 -0.031560
17.026724	 -0.031975
17.040058	 -0.032447
17.053392	 -0.033081
17.066727	 -0.033728
17.080061	 -0.034051
17.093395	 -0.034063
17.106730	 -0.034199
17.120064	 -0.034684
17.133398	 -0.035243
17.146732	 -0.035511
17.160067	 -0.035431
17.173401	 -0.035226
17.186735	 -0.035100
17.200069	 -0.035039
17.213404	 -0.034947
17.226738	 -0.034865
17.240072	 -0.034860
17.253407	 -0.034828
17.266741	 -0.034648
17.280075	 -0.034385
17.293409	 -0.034131
17.306744	 -0.033829
17.320078	 -0.033451
17.333412	 -0.033133
17.346746	 -0.032970
17.360081	 -0.032901
17.373415	 -0.032845
17.386749	 -0.032741
17.400084	 -0.032533
17.413418	 -0.032226
17.426752	 -0.031888
17.440086	 -0.031585
17.453421	 -0.031356
17.466755	 -0.031190
17.480089	 -0.031066
17.493423	 -0.030993
17.506758	 -0.030897
17.520092	 -0.030645
17.533426	 -0.030320
17.546761	 -0.030123
17.560095	 -0.030088
17.573429	 -0.030136
17.586763	 -0.030231
17.600098	 -0.030323
17.613432	 -0.030295
17.626766	 -0.030106
17.640100	 -0.029889
17.653435	 -0.029757
17.666769	 -0.029616
17.680103	 -0.029328
17.693438	 -0.028939
17.706772	 -0.028620
17.720106	 -0.028484
17.733440	 -0.028528
17.746775	 -0.028689
17.760109	 -0.028837
17.773443	 -0.028797
17.786777	 -0.028522
17.800112	 -0.028176
17.813446	 -0.027998
17.826780	 -0.028020
17.840115	 -0.028007
17.853449	 -0.027866
17.866783	 -0.027800
17.880117	 -0.027873
17.893452	 -0.027936
17.906786	 -0.027952
17.920120	 -0.027923
17.933455	 -0.027807
17.946789	 -0.027639
17.960123	 -0.027469
17.973457	 -0.027337
17.986792	 -0.027245
18.000126	 -0.027166
18.013460	 -0.027182
18.026794	 -0.027344
18.040129	 -0.027486
18.053463	 -0.027481
18.066797	 -0.027367
18.080132	 -0.027159
18.093466	 -0.026910
18.106800	 -0.026814
18.120134	 -0.026897
18.133469	 -0.026904
18.146803	 -0.026711
18.160137	 -0.026542
18.173471	 -0.026611
18.186806	 -0.026778
18.200140	 -0.026789
18.213474	 -0.026663
18.226809	 -0.026559
18.240143	 -0.026494
18.253477	 -0.026407
18.266811	 -0.026311
18.280146	 -0.026315
18.293480	 -0.026519
18.306814	 -0.026824
18.320148	 -0.027056
18.333483	 -0.027205
18.346817	 -0.027323
18.360151	 -0.027296
18.373486	 -0.027033
18.386820	 -0.026764
18.400154	 -0.026789
18.413488	 -0.027028
18.426823	 -0.027107
18.440157	 -0.026849
18.453491	 -0.026504
18.466825	 -0.026383
18.480160	 -0.026458
18.493494	 -0.026569
18.506828	 -0.026666
18.520163	 -0.026691
18.533497	 -0.026575
18.546831	 -0.026358
18.560165	 -0.026126
18.573500	 -0.026005
18.586834	 -0.026132
18.600168	 -0.026407
18.613503	 -0.026533
18.626837	 -0.026424
18.640171	 -0.026302
18.653505	 -0.026310
18.666840	 -0.026273
18.680174	 -0.026065
18.693508	 -0.025924
18.706842	 -0.026039
18.720177	 -0.026194
18.733511	 -0.026168
18.746845	 -0.026096
18.760180	 -0.026152
18.773514	 -0.026306
18.786848	 -0.026516
18.800182	 -0.026707
18.813517	 -0.026713
18.826851	 -0.026565
18.840185	 -0.026457
18.853519	 -0.026399
18.866854	 -0.026311
18.880188	 -0.026282
18.893522	 -0.026348
18.906857	 -0.026329
18.920191	 -0.026160
18.933525	 -0.026011
18.946859	 -0.025918
18.960194	 -0.025783
18.973528	 -0.025647
18.986862	 -0.025624
19.000196	 -0.025756
19.013531	 -0.026008
19.026865	 -0.026312
19.040199	 -0.026561
19.053534	 -0.026637
19.066868	 -0.026570
19.080202	 -0.026509
19.093536	 -0.026498
19.106871	 -0.026515
19.120205	 -0.026505
19.133539	 -0.026366
19.146873	 -0.026157
19.160208	 -0.026111
19.173542	 -0.026267
19.186876	 -0.026404
19.200211	 -0.026379
19.213545	 -0.026312
19.226879	 -0.026364
19.240213	 -0.026504
19.253548	 -0.026603
19.266882	 -0.026563
19.280216	 -0.026334
19.293550	 -0.026040
19.306885	 -0.025920
19.320219	 -0.026059
19.333553	 -0.026326
19.346888	 -0.026513
19.360222	 -0.026512
19.373556	 -0.026436
19.386890	 -0.026516
19.400225	 -0.026770
19.413559	 -0.026945
19.426893	 -0.026850
19.440228	 -0.026646
19.453562	 -0.026599
19.466896	 -0.026645
19.480230	 -0.026570
19.493565	 -0.026460
19.506899	 -0.026543
19.520233	 -0.026850
19.533567	 -0.027228
19.546902	 -0.027477
19.560236	 -0.027514
19.573570	 -0.027419
19.586905	 -0.027327
19.600239	 -0.027338
19.613573	 -0.027429
19.626907	 -0.027449
19.640242	 -0.027362
19.653576	 -0.027304
19.666910	 -0.027324
19.680244	 -0.027334
19.693579	 -0.027256
19.706913	 -0.027160
19.720247	 -0.027246
19.733582	 -0.027515
19.746916	 -0.027723
19.760250	 -0.027750
19.773584	 -0.027656
19.786919	 -0.027463
19.800253	 -0.027190
19.813587	 -0.026963
19.826921	 -0.026854
19.840256	 -0.026809
19.853590	 -0.026851
19.866924	 -0.026997
19.880259	 -0.027116
19.893593	 -0.027167
19.906927	 -0.027264
19.920261	 -0.027450
19.933596	 -0.027624
19.946930	 -0.027697
19.960264	 -0.027700
19.973598	 -0.027730
19.986933	 -0.027764

*------------------------ End of raw data
Results for Channel	1	=	242.00	nm
Title:	Report Title
Run File:	C:\HPLC\PET 2025\2025.06.04\bm26_petp_37c_24h.run
--------------
Injection Info
--------------
Method:	C:\METODOS EQUIPO 2 2025\20250402 PET_Calibrado TPA MHET BHET DIMER.mth
Sample:	BM26_PETp_37C_24h
Injection Date:	Wed Jun 04 11:18:58 2025
Manual injection
Operator:	Paloma
Instrument:	3
Notes:	
---------
Misc Info
---------
Workstation:	HPLC
Bus Address:	44
Run Time:	0.000	to	20.000	min.
-----------
Recalc Info
-----------
Recalc Method:	c:\metodos equipo 2 2025\20250402 pet_calibrado tpa mhet bhet dimer.mth
Recalc Date:	Wed Jun 04 12:23:50 2025
Operator:	Paloma
Instrument:	3
Notes:	
Sample Rate:	5.000 Hz.
Measurement Type:	1 = Area
Calculation Type:	4 = ExtStd
Normalize Results:	No
------------------------
Peak Info for Channel 1
------------------------
3 Peaks (tR	Timeoffset	RRT	Sepcode	Width	Counts	Result	Name)
6.402	0.054	0.0000	BB	-105.66	1024401	9.235186	TPA (uM)
7.239	-0.007	0.0000	GR	0.00	220390	4.130638	MHET (uM)
9.108	-0.038	0.0000	BB	5.34	245041	4.386456	DIMER (uM)
