# Supplementary material for: Engineering Escherichia coli for polyethylene terephthalate powder biodegradation via recoding of an outer membrane protein
Source: iScience. 2026 Jan 2;29(2):114621. doi: 10.1016/j.isci.2025.114621 (PMC12860643; doi:10.1016/j.isci.2025.114621)
Supplement: Data S2. Raw HPLC and UHPLC-MS data — (A) Unprocessed HPLC data files supporting Figures 4, S3, S5, Tables 1 and S4. Files are provided in.txt format corresponding to the data extracted with Varian ProStar software (Varian Inc., Palo Alto, California, USA). Each file contains absorbance values (in arbitrary units) recorded over time under the analytical conditions described in STAR Methods. (B) Raw UHPLC-MS files supporting Figure S4. The chromatograms and mass spectrometry data can be analyzed with the software MassLynx V4.1 (Waters) to obtain the mass spectra of the oligomers TET and TETE. Analytical conditions described in STAR Methods. (A and B) The unprocessed HPLC and UHPLC-MS files have been deposited at Zenodo under the identifier https://zenodo.org/records/17578239. [file mmc5.zip › Data S2/A. HPLC/Figure S3/OmpAm pPET 37_2.TXT]

File	C:\HPLC\PET 2025\2025.06.04\bm26_petp_37c_24h002.run	Filetype	63
WTOASCII Parameters:	C:\star\WTOASCII.TXT
 1 channels
   Channel	 1	242.00	nm	in AU
Base rate 5.0000 Hz	Bunch 2	Effective rate 5.00000 Hz.	T = 0.003333 min.
6000 points	from	0.000	to	20.000	minutes
Sampling every 4 point(s)
Printing points from	0.000	to	20.000 min, point 0 to 5999
Channels	1	to	1
0.000000	 0.000000
0.013333	 -0.000406
0.026667	 -0.000893
0.040000	 -0.001225
0.053333	 -0.001286
0.066667	 -0.001129
0.080000	 -0.000924
0.093333	 -0.000724
0.106667	 -0.000510
0.120000	 -0.000425
0.133333	 -0.000620
0.146667	 -0.000958
0.160000	 -0.001200
0.173333	 -0.001315
0.186667	 -0.001436
0.200000	 -0.001592
0.213333	 -0.001654
0.226667	 -0.001599
0.240000	 -0.001572
0.253333	 -0.001607
0.266667	 -0.001632
0.280000	 -0.001710
0.293333	 -0.001835
0.306667	 -0.001820
0.320000	 -0.001701
0.333333	 -0.001708
0.346667	 -0.001786
0.360000	 -0.001706
0.373333	 -0.001567
0.386667	 -0.001658
0.400000	 -0.001910
0.413333	 -0.001909
0.426667	 -0.001596
0.440000	 -0.001393
0.453333	 -0.001424
0.466666	 -0.001349
0.480000	 -0.001117
0.493333	 -0.001085
0.506666	 -0.001387
0.520000	 -0.001761
0.533333	 -0.001969
0.546666	 -0.001993
0.560000	 -0.001941
0.573333	 -0.001955
0.586666	 -0.002103
0.600000	 -0.002310
0.613333	 -0.002446
0.626666	 -0.002461
0.640000	 -0.002396
0.653333	 -0.002292
0.666666	 -0.002141
0.680000	 -0.001990
0.693333	 -0.001881
0.706666	 -0.001727
0.720000	 -0.001520
0.733333	 -0.001416
0.746666	 -0.001430
0.760000	 -0.001397
0.773333	 -0.001271
0.786666	 -0.001181
0.800000	 -0.001169
0.813333	 -0.001107
0.826666	 -0.000904
0.839999	 -0.000620
0.853333	 -0.000356
0.866666	 -0.000232
0.879999	 -0.000341
0.893333	 -0.000631
0.906666	 -0.000900
0.919999	 -0.000947
0.933333	 -0.000791
0.946666	 -0.000684
0.959999	 -0.000787
0.973333	 -0.000923
0.986666	 -0.000875
0.999999	 -0.000774
1.013333	 -0.000911
1.026666	 -0.001234
1.039999	 -0.001400
1.053333	 -0.001277
1.066666	 -0.000965
1.079999	 -0.000658
1.093333	 -0.000586
1.106666	 -0.000755
1.119999	 -0.000991
1.133333	 -0.001268
1.146666	 -0.001596
1.159999	 -0.001845
1.173333	 -0.001962
1.186666	 -0.002027
1.199999	 -0.002065
1.213333	 -0.002001
1.226666	 -0.001823
1.239999	 -0.001630
1.253332	 -0.001623
1.266666	 -0.001921
1.279999	 -0.002317
1.293332	 -0.002488
1.306666	 -0.002410
1.319999	 -0.002319
1.333332	 -0.002340
1.346666	 -0.002412
1.359999	 -0.002447
1.373332	 -0.002386
1.386666	 -0.002245
1.399999	 -0.002044
1.413332	 -0.001734
1.426666	 -0.001320
1.439999	 0.001170
1.453332	 0.016368
1.466666	 0.063087
1.479999	 0.146268
1.493332	 0.239587
1.506666	 0.307044
1.519999	 0.335489
1.533332	 0.335221
1.546666	 0.321110
1.559999	 0.302478
1.573332	 0.283351
1.586666	 0.265347
1.599999	 0.249424
1.613332	 0.235938
1.626665	 0.224372
1.639999	 0.213602
1.653332	 0.202626
1.666665	 0.191163
1.679999	 0.179447
1.693332	 0.167720
1.706665	 0.156207
1.719999	 0.145114
1.733332	 0.134357
1.746665	 0.123694
1.759999	 0.113116
1.773332	 0.102735
1.786665	 0.092646
1.799999	 0.083008
1.813332	 0.073980
1.826665	 0.065686
1.839999	 0.058187
1.853332	 0.051391
1.866665	 0.045243
1.879999	 0.039946
1.893332	 0.035757
1.906665	 0.032749
1.919999	 0.030805
1.933332	 0.029648
1.946665	 0.028867
1.959998	 0.028015
1.973332	 0.026773
1.986665	 0.025051
1.999998	 0.023016
2.013332	 0.020985
2.026665	 0.019056
2.039999	 0.017058
2.053332	 0.014935
2.066665	 0.012867
2.079998	 0.011081
2.093332	 0.009661
2.106665	 0.008587
2.119998	 0.007851
2.133332	 0.007259
2.146665	 0.006413
2.159998	 0.005316
2.173332	 0.004391
2.186665	 0.003796
2.199998	 0.003373
2.213332	 0.003003
2.226665	 0.002617
2.239998	 0.002246
2.253332	 0.002031
2.266665	 0.001931
2.279998	 0.001742
2.293332	 0.001472
2.306665	 0.001358
2.319998	 0.001516
2.333332	 0.001789
2.346665	 0.001909
2.359998	 0.001809
2.373332	 0.001634
2.386665	 0.001476
2.399998	 0.001319
2.413332	 0.001151
2.426665	 0.000908
2.439998	 0.000559
2.453331	 0.000200
2.466665	 -0.000117
2.479998	 -0.000445
2.493331	 -0.000728
2.506665	 -0.000792
2.519998	 -0.000592
2.533331	 -0.000311
2.546665	 -0.000205
2.559998	 -0.000304
2.573331	 -0.000413
2.586665	 -0.000460
2.599998	 -0.000561
2.613331	 -0.000768
2.626665	 -0.000955
2.639998	 -0.000986
2.653331	 -0.000921
2.666665	 -0.000937
2.679998	 -0.001112
2.693331	 -0.001353
2.706665	 -0.001513
2.719998	 -0.001569
2.733331	 -0.001626
2.746665	 -0.001787
2.759998	 -0.002052
2.773331	 -0.002323
2.786664	 -0.002516
2.799998	 -0.002609
2.813331	 -0.002505
2.826664	 -0.002166
2.839998	 -0.001888
2.853331	 -0.002014
2.866664	 -0.002432
2.879998	 -0.002719
2.893331	 -0.002695
2.906664	 -0.002517
2.919998	 -0.002334
2.933331	 -0.002178
2.946664	 -0.002104
2.959998	 -0.002167
2.973331	 -0.002354
2.986664	 -0.002642
2.999998	 -0.002994
3.013331	 -0.003240
3.026664	 -0.003233
3.039998	 -0.003134
3.053331	 -0.003203
3.066664	 -0.003429
3.079998	 -0.003607
3.093331	 -0.003619
3.106664	 -0.003446
3.119998	 -0.003194
3.133331	 -0.003126
3.146664	 -0.003345
3.159997	 -0.003660
3.173331	 -0.003895
3.186664	 -0.004006
3.199997	 -0.003990
3.213331	 -0.003891
3.226664	 -0.003735
3.239997	 -0.003573
3.253331	 -0.003608
3.266664	 -0.003906
3.279997	 -0.004234
3.293331	 -0.004426
3.306664	 -0.004500
3.319997	 -0.004466
3.333331	 -0.004333
3.346664	 -0.004149
3.359997	 -0.003948
3.373331	 -0.003812
3.386664	 -0.003875
3.399997	 -0.004135
3.413331	 -0.004342
3.426664	 -0.004301
3.439997	 -0.004194
3.453331	 -0.004338
3.466664	 -0.004744
3.479997	 -0.005144
3.493330	 -0.005351
3.506664	 -0.005381
3.519997	 -0.005298
3.533330	 -0.005141
3.546664	 -0.005006
3.559997	 -0.005029
3.573330	 -0.005256
3.586664	 -0.005578
3.599997	 -0.005752
3.613330	 -0.005604
3.626664	 -0.005272
3.639997	 -0.005014
3.653330	 -0.004863
3.666664	 -0.004850
3.679997	 -0.005154
3.693330	 -0.005551
3.706664	 -0.005466
3.719997	 -0.004892
3.733330	 -0.004380
3.746664	 -0.004210
3.759997	 -0.004316
3.773330	 -0.004583
3.786664	 -0.004843
3.799997	 -0.004991
3.813330	 -0.005123
3.826663	 -0.005344
3.839997	 -0.005556
3.853330	 -0.005602
3.866663	 -0.005479
3.879997	 -0.005304
3.893330	 -0.005187
3.906663	 -0.005152
3.919997	 -0.005163
3.933330	 -0.005266
3.946663	 -0.005416
3.959997	 -0.005394
3.973330	 -0.005224
3.986663	 -0.005164
3.999997	 -0.005219
4.013330	 -0.005219
4.026663	 -0.005192
4.039997	 -0.005268
4.053330	 -0.005463
4.066663	 -0.005665
4.079997	 -0.005725
4.093330	 -0.005661
4.106663	 -0.005654
4.119997	 -0.005734
4.133330	 -0.005753
4.146663	 -0.005726
4.159997	 -0.005796
4.173330	 -0.005875
4.186663	 -0.005757
4.199996	 -0.005538
4.213330	 -0.005475
4.226663	 -0.005550
4.239996	 -0.005606
4.253330	 -0.005623
4.266663	 -0.005571
4.279996	 -0.005445
4.293330	 -0.005398
4.306663	 -0.005463
4.319996	 -0.005467
4.333330	 -0.005400
4.346663	 -0.005442
4.359996	 -0.005592
4.373330	 -0.005607
4.386663	 -0.005435
4.399996	 -0.005333
4.413330	 -0.005416
4.426663	 -0.005522
4.439996	 -0.005592
4.453330	 -0.005668
4.466663	 -0.005631
4.479996	 -0.005418
4.493330	 -0.005275
4.506663	 -0.005394
4.519996	 -0.005567
4.533329	 -0.005614
4.546663	 -0.005736
4.559996	 -0.006091
4.573329	 -0.006436
4.586663	 -0.006460
4.599996	 -0.006194
4.613329	 -0.005899
4.626663	 -0.005749
4.639996	 -0.005740
4.653329	 -0.005804
4.666663	 -0.005917
4.679996	 -0.005996
4.693329	 -0.005940
4.706663	 -0.005852
4.719996	 -0.005893
4.733329	 -0.005994
4.746663	 -0.005989
4.759996	 -0.005892
4.773329	 -0.005861
4.786663	 -0.005953
4.799996	 -0.006100
4.813329	 -0.006277
4.826663	 -0.006425
4.839996	 -0.006398
4.853329	 -0.006235
4.866663	 -0.006177
4.879996	 -0.006267
4.893329	 -0.006329
4.906662	 -0.006372
4.919996	 -0.006547
4.933329	 -0.006754
4.946662	 -0.006796
4.959996	 -0.006784
4.973329	 -0.006887
4.986662	 -0.007004
4.999996	 -0.007046
5.013329	 -0.007049
5.026662	 -0.006937
5.039996	 -0.006688
5.053329	 -0.006556
5.066662	 -0.006660
5.079996	 -0.006807
5.093329	 -0.006837
5.106662	 -0.006796
5.119996	 -0.006837
5.133329	 -0.006999
5.146662	 -0.007111
5.159996	 -0.007055
5.173329	 -0.006965
5.186662	 -0.006992
5.199996	 -0.007052
5.213329	 -0.007007
5.226662	 -0.006919
5.239995	 -0.006904
5.253329	 -0.006931
5.266662	 -0.006913
5.279995	 -0.006819
5.293329	 -0.006698
5.306662	 -0.006627
5.319995	 -0.006602
5.333329	 -0.006564
5.346662	 -0.006533
5.359995	 -0.006637
5.373329	 -0.006940
5.386662	 -0.007246
5.399995	 -0.007283
5.413329	 -0.007066
5.426662	 -0.006858
5.439995	 -0.006832
5.453329	 -0.006900
5.466662	 -0.006923
5.479995	 -0.006933
5.493329	 -0.007002
5.506662	 -0.007065
5.519995	 -0.007079
5.533329	 -0.007159
5.546662	 -0.007427
5.559995	 -0.007788
5.573328	 -0.007992
5.586662	 -0.007874
5.599995	 -0.007471
5.613328	 -0.007067
5.626662	 -0.006942
5.639995	 -0.007060
5.653328	 -0.007270
5.666662	 -0.007476
5.679995	 -0.007458
5.693328	 -0.007087
5.706662	 -0.006626
5.719995	 -0.006404
5.733328	 -0.006443
5.746662	 -0.006596
5.759995	 -0.006823
5.773328	 -0.007098
5.786662	 -0.007267
5.799995	 -0.007136
5.813328	 -0.006599
5.826662	 -0.005752
5.839995	 -0.004926
5.853328	 -0.004453
5.866662	 -0.004321
5.879995	 -0.004270
5.893328	 -0.004029
5.906662	 -0.003402
5.919995	 -0.002499
5.933328	 -0.001734
5.946661	 -0.001362
5.959995	 -0.001193
5.973328	 -0.000914
5.986661	 -0.000529
5.999995	 -0.000152
6.013328	 0.000335
6.026661	 0.000970
6.039995	 0.001551
6.053328	 0.001967
6.066661	 0.002253
6.079995	 0.002430
6.093328	 0.002611
6.106661	 0.003054
6.119995	 0.003816
6.133328	 0.004555
6.146661	 0.005020
6.159995	 0.005377
6.173328	 0.005737
6.186661	 0.005919
6.199995	 0.005928
6.213328	 0.006050
6.226661	 0.006423
6.239995	 0.006977
6.253328	 0.007569
6.266661	 0.008161
6.279994	 0.008944
6.293328	 0.009880
6.306661	 0.010576
6.319994	 0.010948
6.333328	 0.011311
6.346661	 0.011780
6.359994	 0.012204
6.373328	 0.012544
6.386661	 0.012881
6.399994	 0.013152
6.413328	 0.013261
6.426661	 0.013265
6.439994	 0.013209
6.453328	 0.013090
6.466661	 0.012946
6.479994	 0.012788
6.493328	 0.012673
6.506661	 0.012713
6.519994	 0.012874
6.533328	 0.012991
6.546661	 0.013060
6.559994	 0.013211
6.573328	 0.013443
6.586661	 0.013622
6.599994	 0.013681
6.613328	 0.013651
6.626661	 0.013625
6.639994	 0.013615
6.653327	 0.013524
6.666661	 0.013407
6.679994	 0.013425
6.693327	 0.013552
6.706661	 0.013703
6.719994	 0.013934
6.733327	 0.014287
6.746661	 0.014631
6.759994	 0.014759
6.773327	 0.014656
6.786661	 0.014585
6.799994	 0.014722
6.813327	 0.014912
6.826661	 0.014912
6.839994	 0.014716
6.853327	 0.014496
6.866661	 0.014331
6.879994	 0.014293
6.893327	 0.014537
6.906661	 0.014978
6.919994	 0.015254
6.933327	 0.015170
6.946661	 0.014926
6.959994	 0.014896
6.973327	 0.015249
6.986660	 0.015740
6.999994	 0.015919
7.013327	 0.015655
7.026660	 0.015338
7.039994	 0.015398
7.053327	 0.015808
7.066660	 0.016255
7.079994	 0.016562
7.093327	 0.016724
7.106660	 0.016704
7.119994	 0.016505
7.133327	 0.016400
7.146660	 0.016759
7.159994	 0.017683
7.173327	 0.019027
7.186660	 0.020524
7.199994	 0.021688
7.213327	 0.021988
7.226660	 0.021357
7.239994	 0.020301
7.253327	 0.019376
7.266660	 0.018767
7.279994	 0.018446
7.293327	 0.018387
7.306660	 0.018416
7.319993	 0.018312
7.333327	 0.018191
7.346660	 0.018349
7.359993	 0.018822
7.373327	 0.019340
7.386660	 0.019667
7.399993	 0.019876
7.413327	 0.020150
7.426660	 0.020564
7.439993	 0.021178
7.453327	 0.021923
7.466660	 0.022464
7.479993	 0.022554
7.493327	 0.022277
7.506660	 0.021824
7.519993	 0.021376
7.533327	 0.021109
7.546660	 0.021115
7.559993	 0.021372
7.573327	 0.021717
7.586660	 0.021977
7.599993	 0.022134
7.613327	 0.022251
7.626660	 0.022357
7.639993	 0.022531
7.653327	 0.022862
7.666660	 0.023247
7.679993	 0.023447
7.693326	 0.023431
7.706660	 0.023472
7.719993	 0.023751
7.733326	 0.024095
7.746660	 0.024307
7.759993	 0.024402
7.773326	 0.024354
7.786660	 0.024160
7.799993	 0.024140
7.813326	 0.024508
7.826660	 0.024920
7.839993	 0.025037
7.853326	 0.025054
7.866660	 0.025280
7.879993	 0.025673
7.893326	 0.026068
7.906660	 0.026433
7.919993	 0.026702
7.933326	 0.026755
7.946660	 0.026770
7.959993	 0.027117
7.973326	 0.027662
7.986660	 0.027899
7.999993	 0.027790
8.013327	 0.027732
8.026660	 0.027902
8.039993	 0.028144
8.053327	 0.028299
8.066660	 0.028294
8.079993	 0.028145
8.093327	 0.027988
8.106660	 0.027954
8.119993	 0.028083
8.133327	 0.028336
8.146660	 0.028656
8.159993	 0.029030
8.173326	 0.029534
8.186660	 0.030239
8.199993	 0.030966
8.213326	 0.031279
8.226660	 0.030973
8.239993	 0.030432
8.253326	 0.030210
8.266660	 0.030387
8.279993	 0.030699
8.293326	 0.031008
8.306660	 0.031276
8.319993	 0.031459
8.333326	 0.031665
8.346660	 0.031927
8.359993	 0.031987
8.373326	 0.031750
8.386660	 0.031485
8.399993	 0.031420
8.413326	 0.031559
8.426660	 0.031775
8.439993	 0.031900
8.453326	 0.031929
8.466660	 0.032060
8.479993	 0.032367
8.493326	 0.032675
8.506660	 0.032846
8.519993	 0.032913
8.533326	 0.032900
8.546659	 0.032791
8.559993	 0.032710
8.573326	 0.032849
8.586659	 0.033212
8.599993	 0.033632
8.613326	 0.033956
8.626659	 0.034201
8.639993	 0.034487
8.653326	 0.034847
8.666659	 0.035195
8.679993	 0.035422
8.693326	 0.035444
8.706659	 0.035261
8.719993	 0.035095
8.733326	 0.035191
8.746659	 0.035431
8.759993	 0.035529
8.773326	 0.035511
8.786659	 0.035567
8.799993	 0.035680
8.813326	 0.035800
8.826659	 0.036046
8.839993	 0.036408
8.853326	 0.036715
8.866659	 0.037013
8.879992	 0.037480
8.893326	 0.038063
8.906659	 0.038599
8.919992	 0.039036
8.933326	 0.039288
8.946659	 0.039284
8.959992	 0.039069
8.973326	 0.038734
8.986659	 0.038447
8.999992	 0.038327
9.013326	 0.038273
9.026659	 0.038277
9.039992	 0.038668
9.053326	 0.039708
9.066659	 0.041291
9.079992	 0.043053
9.093326	 0.044469
9.106659	 0.045041
9.119992	 0.044689
9.133326	 0.043736
9.146659	 0.042645
9.159992	 0.041861
9.173326	 0.041483
9.186659	 0.041246
9.199992	 0.041036
9.213326	 0.040905
9.226659	 0.040771
9.239992	 0.040643
9.253325	 0.040691
9.266659	 0.040865
9.279992	 0.041022
9.293325	 0.041229
9.306659	 0.041468
9.319992	 0.041430
9.333325	 0.041047
9.346659	 0.040753
9.359992	 0.040863
9.373325	 0.041308
9.386659	 0.041946
9.399992	 0.042601
9.413325	 0.042963
9.426659	 0.042905
9.439992	 0.042846
9.453325	 0.043205
9.466659	 0.043689
9.479992	 0.043814
9.493325	 0.043605
9.506659	 0.043376
9.519992	 0.043399
9.533325	 0.043790
9.546659	 0.044332
9.559992	 0.044593
9.573325	 0.044433
9.586658	 0.044190
9.599992	 0.044183
9.613325	 0.044276
9.626658	 0.044272
9.639992	 0.044195
9.653325	 0.044037
9.666658	 0.043850
9.679992	 0.043862
9.693325	 0.044226
9.706658	 0.044853
9.719992	 0.045414
9.733325	 0.045570
9.746658	 0.045310
9.759992	 0.044966
9.773325	 0.044818
9.786658	 0.044899
9.799992	 0.045140
9.813325	 0.045476
9.826658	 0.045757
9.839992	 0.045839
9.853325	 0.045815
9.866658	 0.045977
9.879992	 0.046519
9.893325	 0.047329
9.906658	 0.048113
9.919991	 0.048706
9.933325	 0.049078
9.946658	 0.049132
9.959991	 0.048825
9.973325	 0.048356
9.986658	 0.047953
9.999991	 0.047618
10.013325	 0.047286
10.026658	 0.047075
10.039991	 0.047199
10.053325	 0.047739
10.066658	 0.048399
10.079991	 0.048726
10.093325	 0.048703
10.106658	 0.048748
10.119991	 0.049054
10.133325	 0.049306
10.146658	 0.049182
10.159991	 0.048782
10.173325	 0.048379
10.186658	 0.048094
10.199991	 0.047989
10.213325	 0.048146
10.226658	 0.048554
10.239991	 0.049092
10.253325	 0.049569
10.266658	 0.049838
10.279991	 0.049893
10.293324	 0.049718
10.306658	 0.049320
10.319991	 0.048920
10.333324	 0.048716
10.346658	 0.048686
10.359991	 0.048847
10.373324	 0.049179
10.386658	 0.049537
10.399991	 0.049940
10.413324	 0.050469
10.426658	 0.051033
10.439991	 0.051482
10.453324	 0.051643
10.466658	 0.051324
10.479991	 0.050686
10.493324	 0.050215
10.506658	 0.050084
10.519991	 0.050082
10.533324	 0.050062
10.546658	 0.050122
10.559991	 0.050411
10.573324	 0.050827
10.586658	 0.051052
10.599991	 0.051075
10.613324	 0.051234
10.626657	 0.051546
10.639991	 0.051697
10.653324	 0.051646
10.666657	 0.051550
10.679991	 0.051393
10.693324	 0.051262
10.706657	 0.051379
10.719991	 0.051681
10.733324	 0.052048
10.746657	 0.052624
10.759991	 0.053445
10.773324	 0.054179
10.786657	 0.054511
10.799991	 0.054437
10.813324	 0.054155
10.826657	 0.053884
10.839991	 0.053798
10.853324	 0.053870
10.866657	 0.053826
10.879991	 0.053464
10.893324	 0.052941
10.906657	 0.052639
10.919991	 0.052802
10.933324	 0.053345
10.946657	 0.053930
10.959991	 0.054190
10.973324	 0.054026
10.986657	 0.053682
10.999990	 0.053385
11.013324	 0.053114
11.026657	 0.052834
11.039990	 0.052667
11.053324	 0.052656
11.066657	 0.052616
11.079990	 0.052469
11.093324	 0.052468
11.106657	 0.052732
11.119990	 0.052925
11.133324	 0.052836
11.146657	 0.052728
11.159990	 0.052772
11.173324	 0.052770
11.186657	 0.052633
11.199990	 0.052619
11.213324	 0.052935
11.226657	 0.053380
11.239990	 0.053628
11.253324	 0.053661
11.266657	 0.053688
11.279990	 0.053771
11.293324	 0.053745
11.306657	 0.053500
11.319990	 0.053285
11.333323	 0.053407
11.346657	 0.053741
11.359990	 0.054004
11.373323	 0.054218
11.386657	 0.054542
11.399990	 0.054870
11.413323	 0.054920
11.426657	 0.054684
11.439990	 0.054475
11.453323	 0.054528
11.466657	 0.054739
11.479990	 0.054958
11.493323	 0.055207
11.506657	 0.055398
11.519990	 0.055365
11.533323	 0.055255
11.546657	 0.055386
11.559990	 0.055724
11.573323	 0.055953
11.586657	 0.055982
11.599990	 0.056011
11.613323	 0.056155
11.626657	 0.056311
11.639990	 0.056358
11.653323	 0.056270
11.666656	 0.056056
11.679990	 0.055776
11.693323	 0.055580
11.706656	 0.055472
11.719990	 0.055249
11.733323	 0.054952
11.746656	 0.054911
11.759990	 0.055219
11.773323	 0.055681
11.786656	 0.056150
11.799990	 0.056564
11.813323	 0.056833
11.826656	 0.056876
11.839990	 0.056722
11.853323	 0.056537
11.866656	 0.056595
11.879990	 0.057272
11.893323	 0.059069
11.906656	 0.062617
11.919990	 0.068142
11.933323	 0.074268
11.946656	 0.078108
11.959990	 0.077662
11.973323	 0.073713
11.986656	 0.068688
11.999990	 0.064367
12.013323	 0.061294
12.026656	 0.059453
12.039989	 0.058588
12.053323	 0.058296
12.066656	 0.058298
12.079989	 0.058461
12.093323	 0.058603
12.106656	 0.058513
12.119989	 0.058184
12.133323	 0.057785
12.146656	 0.057509
12.159989	 0.057495
12.173323	 0.057629
12.186656	 0.057642
12.199989	 0.057536
12.213323	 0.057557
12.226656	 0.057805
12.239989	 0.058074
12.253323	 0.058157
12.266656	 0.058171
12.279989	 0.058308
12.293323	 0.058643
12.306656	 0.059290
12.319989	 0.060313
12.333323	 0.061532
12.346656	 0.062542
12.359989	 0.062862
12.373322	 0.062269
12.386656	 0.061082
12.399989	 0.059876
12.413322	 0.058959
12.426656	 0.058369
12.439989	 0.058192
12.453322	 0.058482
12.466656	 0.059067
12.479989	 0.059715
12.493322	 0.060231
12.506656	 0.060475
12.519989	 0.060570
12.533322	 0.060803
12.546656	 0.061121
12.559989	 0.061180
12.573322	 0.061010
12.586656	 0.061009
12.599989	 0.061246
12.613322	 0.061360
12.626656	 0.061133
12.639989	 0.060708
12.653322	 0.060298
12.666656	 0.059960
12.679989	 0.059678
12.693322	 0.059554
12.706656	 0.059768
12.719989	 0.060133
12.733322	 0.060175
12.746655	 0.059956
12.759989	 0.059935
12.773322	 0.060112
12.786655	 0.060232
12.799989	 0.060320
12.813322	 0.060400
12.826655	 0.060311
12.839989	 0.060041
12.853322	 0.059863
12.866655	 0.059990
12.879989	 0.060235
12.893322	 0.060279
12.906655	 0.060151
12.919989	 0.060014
12.933322	 0.059864
12.946655	 0.059828
12.959989	 0.060044
12.973322	 0.060269
12.986655	 0.060325
12.999989	 0.060372
13.013322	 0.060428
13.026655	 0.060380
13.039989	 0.060359
13.053322	 0.060505
13.066655	 0.060676
13.079988	 0.060756
13.093322	 0.060856
13.106655	 0.061014
13.119988	 0.061184
13.133322	 0.061388
13.146655	 0.061588
13.159988	 0.061758
13.173322	 0.061959
13.186655	 0.062132
13.199988	 0.062155
13.213322	 0.062145
13.226655	 0.062314
13.239988	 0.062559
13.253322	 0.062649
13.266655	 0.062557
13.279988	 0.062331
13.293322	 0.062071
13.306655	 0.061924
13.319988	 0.061912
13.333322	 0.061980
13.346655	 0.062061
13.359988	 0.062048
13.373322	 0.061862
13.386655	 0.061606
13.399988	 0.061544
13.413321	 0.061763
13.426655	 0.061990
13.439988	 0.061901
13.453321	 0.061557
13.466655	 0.061345
13.479988	 0.061441
13.493321	 0.061659
13.506655	 0.061815
13.519988	 0.061968
13.533321	 0.062203
13.546655	 0.062368
13.559988	 0.062342
13.573321	 0.062299
13.586655	 0.062352
13.599988	 0.062369
13.613321	 0.062284
13.626655	 0.062136
13.639988	 0.061973
13.653321	 0.061909
13.666655	 0.062028
13.679988	 0.062274
13.693321	 0.062443
13.706655	 0.062369
13.719988	 0.062173
13.733321	 0.062044
13.746655	 0.061940
13.759988	 0.061754
13.773321	 0.061546
13.786654	 0.061484
13.799988	 0.061624
13.813321	 0.061812
13.826654	 0.061870
13.839988	 0.061810
13.853321	 0.061733
13.866654	 0.061676
13.879988	 0.061641
13.893321	 0.061609
13.906654	 0.061550
13.919988	 0.061487
13.933321	 0.061431
13.946654	 0.061379
13.959988	 0.061396
13.973321	 0.061515
13.986654	 0.061613
13.999988	 0.061520
14.013321	 0.061215
14.026654	 0.060900
14.039988	 0.060838
14.053321	 0.061110
14.066654	 0.061639
14.079988	 0.062253
14.093321	 0.062651
14.106654	 0.062695
14.119987	 0.062589
14.133321	 0.062512
14.146654	 0.062464
14.159987	 0.062434
14.173321	 0.062386
14.186654	 0.062283
14.199987	 0.062228
14.213321	 0.062318
14.226654	 0.062455
14.239987	 0.062482
14.253321	 0.062377
14.266654	 0.062320
14.279987	 0.062466
14.293321	 0.062680
14.306654	 0.062695
14.319987	 0.062407
14.333321	 0.061898
14.346654	 0.061438
14.359987	 0.061300
14.373321	 0.061362
14.386654	 0.061277
14.399987	 0.060991
14.413321	 0.060754
14.426654	 0.060731
14.439987	 0.060855
14.453321	 0.060978
14.466654	 0.060995
14.479987	 0.060861
14.493320	 0.060686
14.506654	 0.060718
14.519987	 0.060989
14.533320	 0.061190
14.546654	 0.061174
14.559987	 0.061210
14.573320	 0.061484
14.586654	 0.061817
14.599987	 0.061987
14.613320	 0.062010
14.626654	 0.061973
14.639987	 0.061838
14.653320	 0.061589
14.666654	 0.061415
14.679987	 0.061555
14.693320	 0.061919
14.706654	 0.062112
14.719987	 0.061930
14.733320	 0.061640
14.746654	 0.061647
14.759987	 0.061988
14.773320	 0.062356
14.786654	 0.062519
14.799987	 0.062434
14.813320	 0.062127
14.826653	 0.061809
14.839987	 0.061738
14.853320	 0.061868
14.866653	 0.062006
14.879987	 0.062046
14.893320	 0.061990
14.906653	 0.061983
14.919987	 0.062150
14.933320	 0.062407
14.946653	 0.062610
14.959987	 0.062698
14.973320	 0.062621
14.986653	 0.062386
14.999987	 0.062048
15.013320	 0.061586
15.026653	 0.061087
15.039987	 0.060817
15.053320	 0.060896
15.066653	 0.061112
15.079987	 0.061186
15.093320	 0.061166
15.106653	 0.061266
15.119987	 0.061462
15.133320	 0.061629
15.146653	 0.061753
15.159986	 0.061777
15.173320	 0.061650
15.186653	 0.061507
15.199986	 0.061460
15.213320	 0.061362
15.226653	 0.061046
15.239986	 0.060571
15.253320	 0.060070
15.266653	 0.059616
15.279986	 0.059267
15.293320	 0.059105
15.306653	 0.059143
15.319986	 0.059275
15.333320	 0.059450
15.346653	 0.059675
15.359986	 0.059793
15.373320	 0.059637
15.386653	 0.059373
15.399986	 0.059272
15.413320	 0.059340
15.426653	 0.059517
15.439986	 0.059851
15.453320	 0.060201
15.466653	 0.060334
15.479986	 0.060289
15.493320	 0.060225
15.506653	 0.060215
15.519986	 0.060333
15.533319	 0.060561
15.546653	 0.060703
15.559986	 0.060683
15.573319	 0.060642
15.586653	 0.060653
15.599986	 0.060650
15.613319	 0.060642
15.626653	 0.060669
15.639986	 0.060639
15.653319	 0.060553
15.666653	 0.060522
15.679986	 0.060507
15.693319	 0.060450
15.706653	 0.060361
15.719986	 0.060231
15.733319	 0.060172
15.746653	 0.060376
15.759986	 0.060765
15.773319	 0.061112
15.786653	 0.061325
15.799986	 0.061384
15.813319	 0.061297
15.826653	 0.061139
15.839986	 0.060963
15.853319	 0.060778
15.866652	 0.060714
15.879986	 0.060918
15.893319	 0.061197
15.906652	 0.061145
15.919986	 0.060752
15.933319	 0.060509
15.946652	 0.060714
15.959986	 0.061123
15.973319	 0.061384
15.986652	 0.061306
15.999986	 0.060960
16.013319	 0.060688
16.026653	 0.060597
16.039988	 0.060449
16.053322	 0.060223
16.066656	 0.060057
16.079990	 0.059862
16.093325	 0.059606
16.106659	 0.059532
16.119993	 0.059750
16.133327	 0.059976
16.146662	 0.059994
16.159996	 0.059976
16.173330	 0.060053
16.186665	 0.060117
16.199999	 0.060179
16.213333	 0.060288
16.226667	 0.060317
16.240002	 0.060220
16.253336	 0.060101
16.266670	 0.060071
16.280005	 0.060231
16.293339	 0.060704
16.306673	 0.061610
16.320007	 0.062836
16.333342	 0.064146
16.346676	 0.066222
16.360010	 0.071908
16.373344	 0.085051
16.386679	 0.104069
16.400013	 0.117519
16.413347	 0.114185
16.426682	 0.096471
16.440016	 0.076049
16.453350	 0.060266
16.466684	 0.048949
16.480019	 0.039735
16.493353	 0.031481
16.506687	 0.024211
16.520021	 0.018115
16.533356	 0.013078
16.546690	 0.008841
16.560024	 0.005243
16.573359	 0.002215
16.586693	 -0.000410
16.600027	 -0.002779
16.613361	 -0.004798
16.626696	 -0.006392
16.640030	 -0.007700
16.653364	 -0.008826
16.666698	 -0.009810
16.680033	 -0.010738
16.693367	 -0.011547
16.706701	 -0.012108
16.720036	 -0.012561
16.733370	 -0.013144
16.746704	 -0.013807
16.760038	 -0.014366
16.773373	 -0.014822
16.786707	 -0.015286
16.800041	 -0.015802
16.813375	 -0.016361
16.826710	 -0.016988
16.840044	 -0.017720
16.853378	 -0.018429
16.866713	 -0.018929
16.880047	 -0.019297
16.893381	 -0.019809
16.906715	 -0.020579
16.920050	 -0.021439
16.933384	 -0.022198
16.946718	 -0.022793
16.960052	 -0.023255
16.973387	 -0.023693
16.986721	 -0.024205
17.000055	 -0.024807
17.013390	 -0.025457
17.026724	 -0.026088
17.040058	 -0.026764
17.053392	 -0.027720
17.066727	 -0.028906
17.080061	 -0.029844
17.093395	 -0.030268
17.106730	 -0.030352
17.120064	 -0.030303
17.133398	 -0.030289
17.146732	 -0.030455
17.160067	 -0.030701
17.173401	 -0.030896
17.186735	 -0.031136
17.200069	 -0.031334
17.213404	 -0.031186
17.226738	 -0.030810
17.240072	 -0.030594
17.253407	 -0.030590
17.266741	 -0.030601
17.280075	 -0.030500
17.293409	 -0.030281
17.306744	 -0.030052
17.320078	 -0.029855
17.333412	 -0.029542
17.346746	 -0.029141
17.360081	 -0.028883
17.373415	 -0.028710
17.386749	 -0.028360
17.400084	 -0.027880
17.413418	 -0.027540
17.426752	 -0.027321
17.440086	 -0.026951
17.453421	 -0.026424
17.466755	 -0.026043
17.480089	 -0.025944
17.493423	 -0.025974
17.506758	 -0.025985
17.520092	 -0.025939
17.533426	 -0.025832
17.546761	 -0.025720
17.560095	 -0.025638
17.573429	 -0.025487
17.586763	 -0.025198
17.600098	 -0.024829
17.613432	 -0.024433
17.626766	 -0.024100
17.640100	 -0.023986
17.653435	 -0.024092
17.666769	 -0.024202
17.680103	 -0.024087
17.693438	 -0.023718
17.706772	 -0.023357
17.720106	 -0.023230
17.733440	 -0.023250
17.746775	 -0.023257
17.760109	 -0.023212
17.773443	 -0.023137
17.786777	 -0.023041
17.800112	 -0.022890
17.813446	 -0.022702
17.826780	 -0.022571
17.840115	 -0.022467
17.853449	 -0.022261
17.866783	 -0.022054
17.880117	 -0.021937
17.893452	 -0.021695
17.906786	 -0.021333
17.920120	 -0.021174
17.933455	 -0.021261
17.946789	 -0.021414
17.960123	 -0.021551
17.973457	 -0.021609
17.986792	 -0.021550
18.000126	 -0.021423
18.013460	 -0.021278
18.026794	 -0.021202
18.040129	 -0.021271
18.053463	 -0.021404
18.066797	 -0.021443
18.080132	 -0.021346
18.093466	 -0.021247
18.106800	 -0.021286
18.120134	 -0.021315
18.133469	 -0.021073
18.146803	 -0.020634
18.160137	 -0.020305
18.173471	 -0.020209
18.186806	 -0.020252
18.200140	 -0.020311
18.213474	 -0.020305
18.226809	 -0.020225
18.240143	 -0.020223
18.253477	 -0.020450
18.266811	 -0.020768
18.280146	 -0.020922
18.293480	 -0.020942
18.306814	 -0.021032
18.320148	 -0.021127
18.333483	 -0.021010
18.346817	 -0.020778
18.360151	 -0.020733
18.373486	 -0.020931
18.386820	 -0.021157
18.400154	 -0.021227
18.413488	 -0.021175
18.426823	 -0.021123
18.440157	 -0.021031
18.453491	 -0.020843
18.466825	 -0.020699
18.480160	 -0.020650
18.493494	 -0.020549
18.506828	 -0.020394
18.520163	 -0.020265
18.533497	 -0.020134
18.546831	 -0.020036
18.560165	 -0.020004
18.573500	 -0.019925
18.586834	 -0.019811
18.600168	 -0.019899
18.613503	 -0.020277
18.626837	 -0.020664
18.640171	 -0.020767
18.653505	 -0.020705
18.666840	 -0.020740
18.680174	 -0.020773
18.693508	 -0.020535
18.706842	 -0.020063
18.720177	 -0.019633
18.733511	 -0.019496
18.746845	 -0.019718
18.760180	 -0.020100
18.773514	 -0.020357
18.786848	 -0.020328
18.800182	 -0.020056
18.813517	 -0.019774
18.826851	 -0.019662
18.840185	 -0.019642
18.853519	 -0.019674
18.866854	 -0.019892
18.880188	 -0.020210
18.893522	 -0.020335
18.906857	 -0.020236
18.920191	 -0.020166
18.933525	 -0.020273
18.946859	 -0.020432
18.960194	 -0.020452
18.973528	 -0.020341
18.986862	 -0.020249
19.000196	 -0.020186
19.013531	 -0.020071
19.026865	 -0.019992
19.040199	 -0.020088
19.053534	 -0.020257
19.066868	 -0.020296
19.080202	 -0.020214
19.093536	 -0.020131
19.106871	 -0.020096
19.120205	 -0.020124
19.133539	 -0.020216
19.146873	 -0.020307
19.160208	 -0.020302
19.173542	 -0.020192
19.186876	 -0.020023
19.200211	 -0.019849
19.213545	 -0.019799
19.226879	 -0.019944
19.240213	 -0.020138
19.253548	 -0.020198
19.266882	 -0.020126
19.280216	 -0.020079
19.293550	 -0.020197
19.306885	 -0.020490
19.320219	 -0.020765
19.333553	 -0.020773
19.346888	 -0.020546
19.360222	 -0.020351
19.373556	 -0.020343
19.386890	 -0.020443
19.400225	 -0.020502
19.413559	 -0.020493
19.426893	 -0.020531
19.440228	 -0.020715
19.453562	 -0.020954
19.466896	 -0.021012
19.480230	 -0.020791
19.493565	 -0.020504
19.506899	 -0.020434
19.520233	 -0.020612
19.533567	 -0.020877
19.546902	 -0.021075
19.560236	 -0.021183
19.573570	 -0.021281
19.586905	 -0.021324
19.600239	 -0.021134
19.613573	 -0.020848
19.626907	 -0.020868
19.640242	 -0.021225
19.653576	 -0.021539
19.666910	 -0.021671
19.680244	 -0.021764
19.693579	 -0.021823
19.706913	 -0.021741
19.720247	 -0.021461
19.733582	 -0.021130
19.746916	 -0.021137
19.760250	 -0.021528
19.773584	 -0.021757
19.786919	 -0.021571
19.800253	 -0.021276
19.813587	 -0.021038
19.826921	 -0.020874
19.840256	 -0.020947
19.853590	 -0.021249
19.866924	 -0.021443
19.880259	 -0.021299
19.893593	 -0.020976
19.906927	 -0.020800
19.920261	 -0.020876
19.933596	 -0.021012
19.946930	 -0.021021
19.960264	 -0.020961
19.973598	 -0.020935
19.986933	 -0.020931

*------------------------ End of raw data
Results for Channel	1	=	242.00	nm
Title:	Report Title
Run File:	C:\HPLC\PET 2025\2025.06.04\bm26_petp_37c_24h002.run
--------------
Injection Info
--------------
Method:	C:\METODOS EQUIPO 2 2025\20250402 PET_Calibrado TPA MHET BHET DIMER.mth
Sample:	BM26_PETp_37C_24h
Injection Date:	Wed Jun 04 11:40:45 2025
Manual injection
Operator:	Paloma
Instrument:	3
Notes:	
---------
Misc Info
---------
Workstation:	HPLC
Bus Address:	44
Run Time:	0.000	to	20.000	min.
-----------
Recalc Info
-----------
Recalc Method:	c:\metodos equipo 2 2025\20250402 pet_calibrado tpa mhet bhet dimer.mth
Recalc Date:	Thu Jun 05 08:33:08 2025
Operator:	Paloma
Instrument:	3
Notes:	
Sample Rate:	5.000 Hz.
Measurement Type:	1 = Area
Calculation Type:	4 = ExtStd
Normalize Results:	No
------------------------
Peak Info for Channel 1
------------------------
3 Peaks (tR	Timeoffset	RRT	Sepcode	Width	Counts	Result	Name)
6.602	0.254	0.0000	BB	256.36	797971	7.185532	TPA (uM)
7.266	0.020	0.0000	GR	0.00	216381	4.055305	MHET (uM)
9.108	-0.038	0.0000	BB	5.58	255860	4.580682	DIMER (uM)
