# Supplementary material for: Engineering Escherichia coli for polyethylene terephthalate powder biodegradation via recoding of an outer membrane protein
Source: iScience. 2026 Jan 2;29(2):114621. doi: 10.1016/j.isci.2025.114621 (PMC12860643; doi:10.1016/j.isci.2025.114621)
Supplement: Data S2. Raw HPLC and UHPLC-MS data — (A) Unprocessed HPLC data files supporting Figures 4, S3, S5, Tables 1 and S4. Files are provided in.txt format corresponding to the data extracted with Varian ProStar software (Varian Inc., Palo Alto, California, USA). Each file contains absorbance values (in arbitrary units) recorded over time under the analytical conditions described in STAR Methods. (B) Raw UHPLC-MS files supporting Figure S4. The chromatograms and mass spectrometry data can be analyzed with the software MassLynx V4.1 (Waters) to obtain the mass spectra of the oligomers TET and TETE. Analytical conditions described in STAR Methods. (A and B) The unprocessed HPLC and UHPLC-MS files have been deposited at Zenodo under the identifier https://zenodo.org/records/17578239. [file mmc5.zip › Data S2/A. HPLC/Figure S3/OmpAm pPET 37_3.TXT]

File	C:\HPLC\PET 2025\2025.06.04\bm26_petp_37c_24h004.run	Filetype	63
WTOASCII Parameters:	C:\star\WTOASCII.TXT
 1 channels
   Channel	 1	242.00	nm	in AU
Base rate 5.0000 Hz	Bunch 2	Effective rate 5.00000 Hz.	T = 0.003333 min.
6000 points	from	0.000	to	20.000	minutes
Sampling every 4 point(s)
Printing points from	0.000	to	20.000 min, point 0 to 5999
Channels	1	to	1
0.000000	 0.000000
0.013333	 -0.000417
0.026667	 -0.000737
0.040000	 -0.000880
0.053333	 -0.000827
0.066667	 -0.000732
0.080000	 -0.000804
0.093333	 -0.000909
0.106667	 -0.000783
0.120000	 -0.000476
0.133333	 -0.000194
0.146667	 0.000016
0.160000	 0.000180
0.173333	 0.000226
0.186667	 0.000054
0.200000	 -0.000253
0.213333	 -0.000392
0.226667	 -0.000172
0.240000	 0.000223
0.253333	 0.000410
0.266667	 0.000247
0.280000	 0.000008
0.293333	 -0.000015
0.306667	 0.000124
0.320000	 0.000292
0.333333	 0.000518
0.346667	 0.000791
0.360000	 0.000946
0.373333	 0.000886
0.386667	 0.000653
0.400000	 0.000347
0.413333	 0.000177
0.426667	 0.000335
0.440000	 0.000704
0.453333	 0.000975
0.466666	 0.001003
0.480000	 0.000788
0.493333	 0.000441
0.506666	 0.000271
0.520000	 0.000432
0.533333	 0.000661
0.546666	 0.000741
0.560000	 0.000700
0.573333	 0.000560
0.586666	 0.000409
0.600000	 0.000379
0.613333	 0.000393
0.626666	 0.000371
0.640000	 0.000443
0.653333	 0.000586
0.666666	 0.000501
0.680000	 0.000136
0.693333	 -0.000101
0.706666	 0.000105
0.720000	 0.000473
0.733333	 0.000454
0.746666	 -0.000070
0.760000	 -0.000768
0.773333	 -0.001273
0.786666	 -0.001321
0.800000	 -0.000881
0.813333	 -0.000379
0.826666	 -0.000348
0.839999	 -0.000726
0.853333	 -0.001035
0.866666	 -0.001048
0.879999	 -0.000879
0.893333	 -0.000702
0.906666	 -0.000550
0.919999	 -0.000368
0.933333	 -0.000245
0.946666	 -0.000292
0.959999	 -0.000340
0.973333	 -0.000215
0.986666	 -0.000075
0.999999	 -0.000073
1.013333	 -0.000081
1.026666	 -0.000010
1.039999	 -0.000029
1.053333	 -0.000218
1.066666	 -0.000402
1.079999	 -0.000431
1.093333	 -0.000328
1.106666	 -0.000243
1.119999	 -0.000209
1.133333	 -0.000083
1.146666	 0.000114
1.159999	 0.000186
1.173333	 0.000148
1.186666	 0.000178
1.199999	 0.000296
1.213333	 0.000420
1.226666	 0.000539
1.239999	 0.000588
1.253332	 0.000435
1.266666	 0.000172
1.279999	 0.000063
1.293332	 0.000173
1.306666	 0.000304
1.319999	 0.000244
1.333332	 -0.000003
1.346666	 -0.000209
1.359999	 -0.000113
1.373332	 0.000270
1.386666	 0.000548
1.399999	 0.000400
1.413332	 0.000092
1.426666	 0.000864
1.439999	 0.009023
1.453332	 0.040977
1.466666	 0.110709
1.479999	 0.204683
1.493332	 0.286272
1.506666	 0.330858
1.519999	 0.340905
1.533332	 0.330971
1.546666	 0.313259
1.559999	 0.294059
1.573332	 0.275446
1.586666	 0.258322
1.599999	 0.243580
1.613332	 0.231323
1.626665	 0.220484
1.639999	 0.209608
1.653332	 0.198044
1.666665	 0.186260
1.679999	 0.174891
1.693332	 0.164071
1.706665	 0.153656
1.719999	 0.143301
1.733332	 0.132569
1.746665	 0.121413
1.759999	 0.110215
1.773332	 0.099397
1.786665	 0.089304
1.799999	 0.080123
1.813332	 0.071728
1.826665	 0.063911
1.839999	 0.056653
1.853332	 0.050046
1.866665	 0.044215
1.879999	 0.039401
1.893332	 0.035831
1.906665	 0.033478
1.919999	 0.032056
1.933332	 0.031203
1.946665	 0.030524
1.959998	 0.029605
1.973332	 0.028162
1.986665	 0.026178
1.999998	 0.023915
2.013332	 0.021673
2.026665	 0.019517
2.039999	 0.017437
2.053332	 0.015546
2.066665	 0.013874
2.079998	 0.012321
2.093332	 0.010893
2.106665	 0.009659
2.119998	 0.008572
2.133332	 0.007498
2.146665	 0.006387
2.159998	 0.005425
2.173332	 0.004870
2.186665	 0.004734
2.199998	 0.004761
2.213332	 0.004722
2.226665	 0.004522
2.239998	 0.004150
2.253332	 0.003701
2.266665	 0.003275
2.279998	 0.002828
2.293332	 0.002314
2.306665	 0.001962
2.319998	 0.002114
2.333332	 0.002629
2.346665	 0.002934
2.359998	 0.002855
2.373332	 0.002747
2.386665	 0.002797
2.399998	 0.002768
2.413332	 0.002446
2.426665	 0.001918
2.439998	 0.001439
2.453331	 0.001232
2.466665	 0.001302
2.479998	 0.001452
2.493331	 0.001549
2.506665	 0.001596
2.519998	 0.001586
2.533331	 0.001507
2.546665	 0.001387
2.559998	 0.001221
2.573331	 0.000988
2.586665	 0.000776
2.599998	 0.000703
2.613331	 0.000728
2.626665	 0.000688
2.639998	 0.000524
2.653331	 0.000430
2.666665	 0.000531
2.679998	 0.000560
2.693331	 0.000316
2.706665	 0.000042
2.719998	 -0.000025
2.733331	 -0.000010
2.746665	 -0.000024
2.759998	 0.000052
2.773331	 0.000233
2.786664	 0.000434
2.799998	 0.000658
2.813331	 0.000825
2.826664	 0.000749
2.839998	 0.000382
2.853331	 -0.000045
2.866664	 -0.000210
2.879998	 -0.000168
2.893331	 -0.000230
2.906664	 -0.000346
2.919998	 -0.000297
2.933331	 -0.000231
2.946664	 -0.000350
2.959998	 -0.000574
2.973331	 -0.000773
2.986664	 -0.000908
2.999998	 -0.000960
3.013331	 -0.000997
3.026664	 -0.001132
3.039998	 -0.001299
3.053331	 -0.001350
3.066664	 -0.001372
3.079998	 -0.001545
3.093331	 -0.001751
3.106664	 -0.001732
3.119998	 -0.001548
3.133331	 -0.001460
3.146664	 -0.001536
3.159997	 -0.001680
3.173331	 -0.001766
3.186664	 -0.001705
3.199997	 -0.001563
3.213331	 -0.001429
3.226664	 -0.001290
3.239997	 -0.001221
3.253331	 -0.001345
3.266664	 -0.001518
3.279997	 -0.001461
3.293331	 -0.001271
3.306664	 -0.001280
3.319997	 -0.001469
3.333331	 -0.001548
3.346664	 -0.001467
3.359997	 -0.001422
3.373331	 -0.001522
3.386664	 -0.001722
3.399997	 -0.001929
3.413331	 -0.002079
3.426664	 -0.002188
3.439997	 -0.002214
3.453331	 -0.002111
3.466664	 -0.002121
3.479997	 -0.002465
3.493330	 -0.002840
3.506664	 -0.002884
3.519997	 -0.002808
3.533330	 -0.002910
3.546664	 -0.003088
3.559997	 -0.003176
3.573330	 -0.003113
3.586664	 -0.002841
3.599997	 -0.002387
3.613330	 -0.001976
3.626664	 -0.001914
3.639997	 -0.002234
3.653330	 -0.002549
3.666664	 -0.002498
3.679997	 -0.002234
3.693330	 -0.002175
3.706664	 -0.002386
3.719997	 -0.002539
3.733330	 -0.002532
3.746664	 -0.002623
3.759997	 -0.002848
3.773330	 -0.002967
3.786664	 -0.002985
3.799997	 -0.003112
3.813330	 -0.003327
3.826663	 -0.003420
3.839997	 -0.003296
3.853330	 -0.003059
3.866663	 -0.002888
3.879997	 -0.002836
3.893330	 -0.002780
3.906663	 -0.002630
3.919997	 -0.002515
3.933330	 -0.002584
3.946663	 -0.002762
3.959997	 -0.002869
3.973330	 -0.002885
3.986663	 -0.002956
3.999997	 -0.003081
4.013330	 -0.003095
4.026663	 -0.002970
4.039997	 -0.002838
4.053330	 -0.002814
4.066663	 -0.002878
4.079997	 -0.002898
4.093330	 -0.002852
4.106663	 -0.002845
4.119997	 -0.002840
4.133330	 -0.002738
4.146663	 -0.002613
4.159997	 -0.002579
4.173330	 -0.002670
4.186663	 -0.002827
4.199996	 -0.002916
4.213330	 -0.002896
4.226663	 -0.002840
4.239996	 -0.002789
4.253330	 -0.002793
4.266663	 -0.002935
4.279996	 -0.003115
4.293330	 -0.003090
4.306663	 -0.002825
4.319996	 -0.002506
4.333330	 -0.002277
4.346663	 -0.002254
4.359996	 -0.002495
4.373330	 -0.002905
4.386663	 -0.003331
4.399996	 -0.003586
4.413330	 -0.003561
4.426663	 -0.003395
4.439996	 -0.003233
4.453330	 -0.003048
4.466663	 -0.002831
4.479996	 -0.002659
4.493330	 -0.002508
4.506663	 -0.002271
4.519996	 -0.002029
4.533329	 -0.002012
4.546663	 -0.002250
4.559996	 -0.002616
4.573329	 -0.003019
4.586663	 -0.003264
4.599996	 -0.003137
4.613329	 -0.002822
4.626663	 -0.002678
4.639996	 -0.002716
4.653329	 -0.002793
4.666663	 -0.002946
4.679996	 -0.003215
4.693329	 -0.003393
4.706663	 -0.003357
4.719996	 -0.003324
4.733329	 -0.003513
4.746663	 -0.003863
4.759996	 -0.004060
4.773329	 -0.003843
4.786663	 -0.003363
4.799996	 -0.003050
4.813329	 -0.003103
4.826663	 -0.003339
4.839996	 -0.003515
4.853329	 -0.003582
4.866663	 -0.003633
4.879996	 -0.003674
4.893329	 -0.003617
4.906662	 -0.003563
4.919996	 -0.003736
4.933329	 -0.004052
4.946662	 -0.004207
4.959996	 -0.004206
4.973329	 -0.004245
4.986662	 -0.004283
4.999996	 -0.004254
5.013329	 -0.004262
5.026662	 -0.004368
5.039996	 -0.004484
5.053329	 -0.004433
5.066662	 -0.004177
5.079996	 -0.003976
5.093329	 -0.004049
5.106662	 -0.004274
5.119996	 -0.004438
5.133329	 -0.004453
5.146662	 -0.004326
5.159996	 -0.004161
5.173329	 -0.004085
5.186662	 -0.004089
5.199996	 -0.004050
5.213329	 -0.003971
5.226662	 -0.004055
5.239995	 -0.004305
5.253329	 -0.004427
5.266662	 -0.004258
5.279995	 -0.003871
5.293329	 -0.003420
5.306662	 -0.003083
5.319995	 -0.002972
5.333329	 -0.003052
5.346662	 -0.003193
5.359995	 -0.003266
5.373329	 -0.003235
5.386662	 -0.003233
5.399995	 -0.003427
5.413329	 -0.003759
5.426662	 -0.004012
5.439995	 -0.004053
5.453329	 -0.003893
5.466662	 -0.003737
5.479995	 -0.003845
5.493329	 -0.004119
5.506662	 -0.004209
5.519995	 -0.004060
5.533329	 -0.003918
5.546662	 -0.003844
5.559995	 -0.003730
5.573328	 -0.003622
5.586662	 -0.003566
5.599995	 -0.003462
5.613328	 -0.003331
5.626662	 -0.003289
5.639995	 -0.003310
5.653328	 -0.003305
5.666662	 -0.003316
5.679995	 -0.003441
5.693328	 -0.003535
5.706662	 -0.003292
5.719995	 -0.002739
5.733328	 -0.002256
5.746662	 -0.002087
5.759995	 -0.002146
5.773328	 -0.002233
5.786662	 -0.002197
5.799995	 -0.002031
5.813328	 -0.001879
5.826662	 -0.001762
5.839995	 -0.001527
5.853328	 -0.001119
5.866662	 -0.000635
5.879995	 -0.000168
5.893328	 0.000338
5.906662	 0.000979
5.919995	 0.001644
5.933328	 0.002176
5.946661	 0.002652
5.959995	 0.003172
5.973328	 0.003632
5.986661	 0.003956
5.999995	 0.004347
6.013328	 0.005018
6.026661	 0.005795
6.039995	 0.006371
6.053328	 0.006739
6.066661	 0.007063
6.079995	 0.007338
6.093328	 0.007482
6.106661	 0.007687
6.119995	 0.008270
6.133328	 0.009162
6.146661	 0.009933
6.159995	 0.010304
6.173328	 0.010417
6.186661	 0.010617
6.199995	 0.011046
6.213328	 0.011543
6.226661	 0.011961
6.239995	 0.012281
6.253328	 0.012538
6.266661	 0.012885
6.279994	 0.013453
6.293328	 0.014160
6.306661	 0.014892
6.319994	 0.015572
6.333328	 0.016092
6.346661	 0.016447
6.359994	 0.016654
6.373328	 0.016633
6.386661	 0.016407
6.399994	 0.016132
6.413328	 0.015891
6.426661	 0.015716
6.439994	 0.015719
6.453328	 0.015999
6.466661	 0.016490
6.479994	 0.017006
6.493328	 0.017357
6.506661	 0.017419
6.519994	 0.017224
6.533328	 0.016953
6.546661	 0.016811
6.559994	 0.016882
6.573328	 0.017098
6.586661	 0.017300
6.599994	 0.017297
6.613328	 0.017044
6.626661	 0.016786
6.639994	 0.016782
6.653327	 0.017009
6.666661	 0.017292
6.679994	 0.017518
6.693327	 0.017655
6.706661	 0.017773
6.719994	 0.017957
6.733327	 0.018162
6.746661	 0.018287
6.759994	 0.018342
6.773327	 0.018404
6.786661	 0.018485
6.799994	 0.018538
6.813327	 0.018572
6.826661	 0.018707
6.839994	 0.018935
6.853327	 0.019038
6.866661	 0.019006
6.879994	 0.019120
6.893327	 0.019488
6.906661	 0.020005
6.919994	 0.020497
6.933327	 0.020747
6.946661	 0.020771
6.959994	 0.020879
6.973327	 0.021180
6.986660	 0.021445
6.999994	 0.021558
7.013327	 0.021659
7.026660	 0.021879
7.039994	 0.022231
7.053327	 0.022616
7.066660	 0.022867
7.079994	 0.022936
7.093327	 0.022915
7.106660	 0.022889
7.119994	 0.022945
7.133327	 0.023204
7.146660	 0.023737
7.159994	 0.024667
7.173327	 0.026173
7.186660	 0.028009
7.199994	 0.029333
7.213327	 0.029471
7.226660	 0.028567
7.239994	 0.027265
7.253327	 0.026106
7.266660	 0.025367
7.279994	 0.025078
7.293327	 0.025180
7.306660	 0.025699
7.319993	 0.026486
7.333327	 0.027094
7.346660	 0.027293
7.359993	 0.027273
7.373327	 0.027239
7.386660	 0.027265
7.399993	 0.027405
7.413327	 0.027679
7.426660	 0.028060
7.439993	 0.028526
7.453327	 0.029027
7.466660	 0.029444
7.479993	 0.029638
7.493327	 0.029466
7.506660	 0.029022
7.519993	 0.028672
7.533327	 0.028611
7.546660	 0.028715
7.559993	 0.028871
7.573327	 0.029114
7.586660	 0.029430
7.599993	 0.029713
7.613327	 0.029886
7.626660	 0.029822
7.639993	 0.029492
7.653327	 0.029234
7.666660	 0.029384
7.679993	 0.029839
7.693326	 0.030358
7.706660	 0.030849
7.719993	 0.031177
7.733326	 0.031228
7.746660	 0.031222
7.759993	 0.031395
7.773326	 0.031608
7.786660	 0.031660
7.799993	 0.031607
7.813326	 0.031594
7.826660	 0.031695
7.839993	 0.031863
7.853326	 0.031990
7.866660	 0.032146
7.879993	 0.032475
7.893326	 0.032814
7.906660	 0.032903
7.919993	 0.032838
7.933326	 0.032870
7.946660	 0.033026
7.959993	 0.033192
7.973326	 0.033348
7.986660	 0.033494
7.999993	 0.033572
8.013327	 0.033585
8.026660	 0.033667
8.039993	 0.034008
8.053327	 0.034600
8.066660	 0.035133
8.079993	 0.035323
8.093327	 0.035277
8.106660	 0.035384
8.119993	 0.035791
8.133327	 0.036255
8.146660	 0.036592
8.159993	 0.036919
8.173326	 0.037450
8.186660	 0.038129
8.199993	 0.038514
8.213326	 0.038325
8.226660	 0.037886
8.239993	 0.037584
8.253326	 0.037400
8.266660	 0.037232
8.279993	 0.037135
8.293326	 0.037141
8.306660	 0.037211
8.319993	 0.037360
8.333326	 0.037535
8.346660	 0.037565
8.359993	 0.037515
8.373326	 0.037683
8.386660	 0.038152
8.399993	 0.038656
8.413326	 0.038961
8.426660	 0.039127
8.439993	 0.039314
8.453326	 0.039530
8.466660	 0.039675
8.479993	 0.039695
8.493326	 0.039629
8.506660	 0.039619
8.519993	 0.039787
8.533326	 0.040038
8.546659	 0.040205
8.559993	 0.040336
8.573326	 0.040580
8.586659	 0.040907
8.599993	 0.041113
8.613326	 0.041056
8.626659	 0.040822
8.639993	 0.040700
8.653326	 0.040876
8.666659	 0.041188
8.679993	 0.041417
8.693326	 0.041556
8.706659	 0.041669
8.719993	 0.041802
8.733326	 0.042019
8.746659	 0.042291
8.759993	 0.042453
8.773326	 0.042347
8.786659	 0.042047
8.799993	 0.041864
8.813326	 0.041935
8.826659	 0.042083
8.839993	 0.042210
8.853326	 0.042446
8.866659	 0.042931
8.879992	 0.043664
8.893326	 0.044470
8.906659	 0.045067
8.919992	 0.045301
8.933326	 0.045388
8.946659	 0.045544
8.959992	 0.045502
8.973326	 0.045089
8.986659	 0.044721
8.999992	 0.044712
9.013326	 0.044900
9.026659	 0.045169
9.039992	 0.045701
9.053326	 0.046781
9.066659	 0.048444
9.079992	 0.050111
9.093326	 0.050987
9.106659	 0.050912
9.119992	 0.050318
9.133326	 0.049638
9.146659	 0.049106
9.159992	 0.048756
9.173326	 0.048511
9.186659	 0.048328
9.199992	 0.048171
9.213326	 0.047998
9.226659	 0.047897
9.239992	 0.048054
9.253325	 0.048476
9.266659	 0.048900
9.279992	 0.049142
9.293325	 0.049368
9.306659	 0.049659
9.319992	 0.049733
9.333325	 0.049507
9.346659	 0.049311
9.359992	 0.049320
9.373325	 0.049457
9.386659	 0.049745
9.399992	 0.050286
9.413325	 0.051010
9.426659	 0.051592
9.439992	 0.051687
9.453325	 0.051302
9.466659	 0.050779
9.479992	 0.050466
9.493325	 0.050613
9.506659	 0.051202
9.519992	 0.051829
9.533325	 0.052231
9.546659	 0.052589
9.559992	 0.052950
9.573325	 0.053084
9.586658	 0.052990
9.599992	 0.052846
9.613325	 0.052711
9.626658	 0.052580
9.639992	 0.052517
9.653325	 0.052650
9.666658	 0.052945
9.679992	 0.053117
9.693325	 0.053096
9.706658	 0.053314
9.719992	 0.054020
9.733325	 0.054746
9.746658	 0.054958
9.759992	 0.054827
9.773325	 0.054844
9.786658	 0.055106
9.799992	 0.055391
9.813325	 0.055542
9.826658	 0.055614
9.839992	 0.055819
9.853325	 0.056295
9.866658	 0.056936
9.879992	 0.057592
9.893325	 0.058228
9.906658	 0.058806
9.919991	 0.059202
9.933325	 0.059314
9.946658	 0.059104
9.959991	 0.058627
9.973325	 0.058078
9.986658	 0.057659
9.999991	 0.057464
10.013325	 0.057518
10.026658	 0.057726
10.039991	 0.057879
10.053325	 0.057849
10.066658	 0.057766
10.079991	 0.057838
10.093325	 0.057989
10.106658	 0.058013
10.119991	 0.057906
10.133325	 0.057794
10.146658	 0.057819
10.159991	 0.058089
10.173325	 0.058501
10.186658	 0.058803
10.199991	 0.058927
10.213325	 0.059046
10.226658	 0.059205
10.239991	 0.059267
10.253325	 0.059253
10.266658	 0.059253
10.279991	 0.059220
10.293324	 0.059156
10.306658	 0.059177
10.319991	 0.059275
10.333324	 0.059314
10.346658	 0.059366
10.359991	 0.059624
10.373324	 0.060122
10.386658	 0.060814
10.399991	 0.061614
10.413324	 0.062234
10.426658	 0.062385
10.439991	 0.062210
10.453324	 0.062102
10.466658	 0.062178
10.479991	 0.062319
10.493324	 0.062430
10.506658	 0.062424
10.519991	 0.062324
10.533324	 0.062345
10.546658	 0.062636
10.559991	 0.063042
10.573324	 0.063332
10.586658	 0.063473
10.599991	 0.063484
10.613324	 0.063360
10.626657	 0.063164
10.639991	 0.063049
10.653324	 0.063146
10.666657	 0.063379
10.679991	 0.063607
10.693324	 0.063870
10.706657	 0.064270
10.719991	 0.064767
10.733324	 0.065268
10.746657	 0.065741
10.759991	 0.066147
10.773324	 0.066327
10.786657	 0.066181
10.799991	 0.065971
10.813324	 0.066078
10.826657	 0.066410
10.839991	 0.066470
10.853324	 0.066081
10.866657	 0.065582
10.879991	 0.065250
10.893324	 0.065108
10.906657	 0.065098
10.919991	 0.065015
10.933324	 0.064758
10.946657	 0.064695
10.959991	 0.065091
10.973324	 0.065500
10.986657	 0.065452
10.999990	 0.065183
11.013324	 0.065094
11.026657	 0.065063
11.039990	 0.064826
11.053324	 0.064525
11.066657	 0.064474
11.079990	 0.064699
11.093324	 0.064899
11.106657	 0.064843
11.119990	 0.064699
11.133324	 0.064651
11.146657	 0.064569
11.159990	 0.064503
11.173324	 0.064788
11.186657	 0.065365
11.199990	 0.065782
11.213324	 0.065851
11.226657	 0.065799
11.239990	 0.065908
11.253324	 0.066219
11.266657	 0.066531
11.279990	 0.066611
11.293324	 0.066384
11.306657	 0.066145
11.319990	 0.066350
11.333323	 0.066934
11.346657	 0.067289
11.359990	 0.067171
11.373323	 0.066955
11.386657	 0.066901
11.399990	 0.066885
11.413323	 0.066829
11.426657	 0.066848
11.439990	 0.066905
11.453323	 0.066868
11.466657	 0.066850
11.479990	 0.067013
11.493323	 0.067314
11.506657	 0.067601
11.519990	 0.067714
11.533323	 0.067643
11.546657	 0.067639
11.559990	 0.067913
11.573323	 0.068263
11.586657	 0.068289
11.599990	 0.067913
11.613323	 0.067434
11.626657	 0.067167
11.639990	 0.067123
11.653323	 0.067088
11.666656	 0.067042
11.679990	 0.067181
11.693323	 0.067490
11.706656	 0.067699
11.719990	 0.067618
11.733323	 0.067415
11.746656	 0.067448
11.759990	 0.067788
11.773323	 0.068175
11.786656	 0.068425
11.799990	 0.068534
11.813323	 0.068566
11.826656	 0.068621
11.839990	 0.068855
11.853323	 0.069594
11.866656	 0.071551
11.879990	 0.075565
11.893323	 0.081451
11.906656	 0.087315
11.919990	 0.090493
11.933323	 0.089493
11.946656	 0.085133
11.959990	 0.079740
11.973323	 0.075357
11.986656	 0.072669
11.999990	 0.071248
12.013323	 0.070422
12.026656	 0.069807
12.039989	 0.069413
12.053323	 0.069476
12.066656	 0.069958
12.079989	 0.070399
12.093323	 0.070469
12.106656	 0.070314
12.119989	 0.070188
12.133323	 0.070116
12.146656	 0.070080
12.159989	 0.070114
12.173323	 0.070137
12.186656	 0.070083
12.199989	 0.070091
12.213323	 0.070293
12.226656	 0.070502
12.239989	 0.070425
12.253323	 0.070145
12.266656	 0.070030
12.279989	 0.070355
12.293323	 0.071251
12.306656	 0.072599
12.319989	 0.073844
12.333323	 0.074320
12.346656	 0.073882
12.359989	 0.072951
12.373322	 0.072032
12.386656	 0.071311
12.399989	 0.070686
12.413322	 0.070130
12.426656	 0.069785
12.439989	 0.069733
12.453322	 0.069991
12.466656	 0.070475
12.479989	 0.070973
12.493322	 0.071386
12.506656	 0.071718
12.519989	 0.071912
12.533322	 0.071910
12.546656	 0.071716
12.559989	 0.071398
12.573322	 0.071000
12.586656	 0.070508
12.599989	 0.070080
12.613322	 0.070073
12.626656	 0.070544
12.639989	 0.071053
12.653322	 0.071206
12.666656	 0.071043
12.679989	 0.070823
12.693322	 0.070732
12.706656	 0.070802
12.719989	 0.071017
12.733322	 0.071360
12.746655	 0.071682
12.759989	 0.071773
12.773322	 0.071681
12.786655	 0.071618
12.799989	 0.071580
12.813322	 0.071417
12.826655	 0.071148
12.839989	 0.071030
12.853322	 0.071247
12.866655	 0.071610
12.879989	 0.071877
12.893322	 0.072155
12.906655	 0.072544
12.919989	 0.072760
12.933322	 0.072573
12.946655	 0.072238
12.959989	 0.072040
12.973322	 0.071898
12.986655	 0.071737
12.999989	 0.071637
13.013322	 0.071590
13.026655	 0.071632
13.039989	 0.071929
13.053322	 0.072418
13.066655	 0.072672
13.079988	 0.072470
13.093322	 0.072120
13.106655	 0.071903
13.119988	 0.071813
13.133322	 0.071917
13.146655	 0.072209
13.159988	 0.072419
13.173322	 0.072496
13.186655	 0.072624
13.199988	 0.072767
13.213322	 0.072797
13.226655	 0.072778
13.239988	 0.072784
13.253322	 0.072735
13.266655	 0.072645
13.279988	 0.072693
13.293322	 0.072993
13.306655	 0.073476
13.319988	 0.073917
13.333322	 0.074021
13.346655	 0.073762
13.359988	 0.073456
13.373322	 0.073208
13.386655	 0.072868
13.399988	 0.072537
13.413321	 0.072411
13.426655	 0.072363
13.439988	 0.072234
13.453321	 0.072204
13.466655	 0.072417
13.479988	 0.072542
13.493321	 0.072297
13.506655	 0.072006
13.519988	 0.072023
13.533321	 0.072218
13.546655	 0.072416
13.559988	 0.072691
13.573321	 0.072980
13.586655	 0.072983
13.599988	 0.072669
13.613321	 0.072432
13.626655	 0.072542
13.639988	 0.072806
13.653321	 0.072960
13.666655	 0.073017
13.679988	 0.073034
13.693321	 0.072935
13.706655	 0.072700
13.719988	 0.072407
13.733321	 0.072129
13.746655	 0.071973
13.759988	 0.072045
13.773321	 0.072290
13.786654	 0.072494
13.799988	 0.072497
13.813321	 0.072351
13.826654	 0.072273
13.839988	 0.072294
13.853321	 0.072233
13.866654	 0.072174
13.879988	 0.072309
13.893321	 0.072416
13.906654	 0.072192
13.919988	 0.071768
13.933321	 0.071444
13.946654	 0.071342
13.959988	 0.071415
13.973321	 0.071568
13.986654	 0.071752
13.999988	 0.071950
14.013321	 0.072123
14.026654	 0.072225
14.039988	 0.072195
14.053321	 0.072033
14.066654	 0.071830
14.079988	 0.071597
14.093321	 0.071336
14.106654	 0.071262
14.119987	 0.071592
14.133321	 0.072128
14.146654	 0.072468
14.159987	 0.072526
14.173321	 0.072507
14.186654	 0.072579
14.199987	 0.072738
14.213321	 0.072903
14.226654	 0.073027
14.239987	 0.073105
14.253321	 0.073160
14.266654	 0.073305
14.279987	 0.073568
14.293321	 0.073787
14.306654	 0.073817
14.319987	 0.073697
14.333321	 0.073561
14.346654	 0.073457
14.359987	 0.073379
14.373321	 0.073387
14.386654	 0.073492
14.399987	 0.073609
14.413321	 0.073687
14.426654	 0.073709
14.439987	 0.073701
14.453321	 0.073846
14.466654	 0.074270
14.479987	 0.074728
14.493320	 0.074854
14.506654	 0.074609
14.519987	 0.074294
14.533320	 0.074171
14.546654	 0.074225
14.559987	 0.074331
14.573320	 0.074444
14.586654	 0.074516
14.599987	 0.074453
14.613320	 0.074258
14.626654	 0.074017
14.639987	 0.073750
14.653320	 0.073450
14.666654	 0.073183
14.679987	 0.073007
14.693320	 0.072910
14.706654	 0.072921
14.719987	 0.073127
14.733320	 0.073515
14.746654	 0.073903
14.759987	 0.074104
14.773320	 0.074133
14.786654	 0.074121
14.799987	 0.073988
14.813320	 0.073589
14.826653	 0.073094
14.839987	 0.072807
14.853320	 0.072821
14.866653	 0.072971
14.879987	 0.073050
14.893320	 0.073042
14.906653	 0.073029
14.919987	 0.072959
14.933320	 0.072822
14.946653	 0.072772
14.959987	 0.072887
14.973320	 0.073114
14.986653	 0.073352
14.999987	 0.073431
15.013320	 0.073264
15.026653	 0.072982
15.039987	 0.072884
15.053320	 0.073200
15.066653	 0.073727
15.079987	 0.073970
15.093320	 0.073819
15.106653	 0.073638
15.119987	 0.073676
15.133320	 0.073794
15.146653	 0.073724
15.159986	 0.073416
15.173320	 0.073126
15.186653	 0.073029
15.199986	 0.072972
15.213320	 0.072776
15.226653	 0.072480
15.239986	 0.072195
15.253320	 0.071934
15.266653	 0.071691
15.279986	 0.071554
15.293320	 0.071535
15.306653	 0.071528
15.319986	 0.071502
15.333320	 0.071539
15.346653	 0.071653
15.359986	 0.071769
15.373320	 0.071883
15.386653	 0.072038
15.399986	 0.072205
15.413320	 0.072333
15.426653	 0.072428
15.439986	 0.072594
15.453320	 0.072891
15.466653	 0.073166
15.479986	 0.073250
15.493320	 0.073201
15.506653	 0.073184
15.519986	 0.073204
15.533319	 0.073169
15.546653	 0.073148
15.559986	 0.073345
15.573319	 0.073819
15.586653	 0.074223
15.599986	 0.074151
15.613319	 0.073717
15.626653	 0.073388
15.639986	 0.073456
15.653319	 0.073856
15.666653	 0.074219
15.679986	 0.074229
15.693319	 0.073971
15.706653	 0.073777
15.719986	 0.073847
15.733319	 0.074033
15.746653	 0.074067
15.759986	 0.073990
15.773319	 0.074070
15.786653	 0.074323
15.799986	 0.074559
15.813319	 0.074722
15.826653	 0.074814
15.839986	 0.074795
15.853319	 0.074670
15.866652	 0.074488
15.879986	 0.074342
15.893319	 0.074311
15.906652	 0.074358
15.919986	 0.074387
15.933319	 0.074286
15.946652	 0.074017
15.959986	 0.073783
15.973319	 0.073724
15.986652	 0.073629
15.999986	 0.073427
16.013319	 0.073401
16.026653	 0.073548
16.039988	 0.073479
16.053322	 0.073193
16.066656	 0.073072
16.079990	 0.073182
16.093325	 0.073309
16.106659	 0.073376
16.119993	 0.073419
16.133327	 0.073501
16.146662	 0.073695
16.159996	 0.073931
16.173330	 0.074055
16.186665	 0.074136
16.199999	 0.074246
16.213333	 0.074307
16.226667	 0.074434
16.240002	 0.074789
16.253336	 0.075220
16.266670	 0.075514
16.280005	 0.075798
16.293339	 0.076417
16.306673	 0.077496
16.320007	 0.079038
16.333342	 0.082100
16.346676	 0.090171
16.360010	 0.106603
16.373344	 0.126578
16.386679	 0.136005
16.400013	 0.126307
16.413347	 0.104942
16.426682	 0.084567
16.440016	 0.069781
16.453350	 0.058545
16.466684	 0.048829
16.480019	 0.040379
16.493353	 0.033432
16.506687	 0.027917
16.520021	 0.023455
16.533356	 0.019679
16.546690	 0.016419
16.560024	 0.013589
16.573359	 0.011250
16.586693	 0.009421
16.600027	 0.007744
16.613361	 0.005967
16.626696	 0.004347
16.640030	 0.003168
16.653364	 0.002358
16.666698	 0.001612
16.680033	 0.000675
16.693367	 -0.000403
16.706701	 -0.001323
16.720036	 -0.001939
16.733370	 -0.002374
16.746704	 -0.002791
16.760038	 -0.003264
16.773373	 -0.003777
16.786707	 -0.004305
16.800041	 -0.004928
16.813375	 -0.005738
16.826710	 -0.006699
16.840044	 -0.007734
16.853378	 -0.008816
16.866713	 -0.009817
16.880047	 -0.010497
16.893381	 -0.010868
16.906715	 -0.011307
16.920050	 -0.012053
16.933384	 -0.012872
16.946718	 -0.013418
16.960052	 -0.013759
16.973387	 -0.014279
16.986721	 -0.015108
17.000055	 -0.015953
17.013390	 -0.016514
17.026724	 -0.016795
17.040058	 -0.017043
17.053392	 -0.017463
17.066727	 -0.017977
17.080061	 -0.018296
17.093395	 -0.018322
17.106730	 -0.018318
17.120064	 -0.018552
17.133398	 -0.018995
17.146732	 -0.019528
17.160067	 -0.020062
17.173401	 -0.020407
17.186735	 -0.020439
17.200069	 -0.020244
17.213404	 -0.019952
17.226738	 -0.019638
17.240072	 -0.019257
17.253407	 -0.018674
17.266741	 -0.017962
17.280075	 -0.017436
17.293409	 -0.017302
17.306744	 -0.017451
17.320078	 -0.017546
17.333412	 -0.017390
17.346746	 -0.017117
17.360081	 -0.016839
17.373415	 -0.016470
17.386749	 -0.015978
17.400084	 -0.015419
17.413418	 -0.014844
17.426752	 -0.014371
17.440086	 -0.014085
17.453421	 -0.013914
17.466755	 -0.013783
17.480089	 -0.013704
17.493423	 -0.013700
17.506758	 -0.013701
17.520092	 -0.013558
17.533426	 -0.013254
17.546761	 -0.012944
17.560095	 -0.012662
17.573429	 -0.012293
17.586763	 -0.011854
17.600098	 -0.011514
17.613432	 -0.011405
17.626766	 -0.011417
17.640100	 -0.011342
17.653435	 -0.011237
17.666769	 -0.011235
17.680103	 -0.011199
17.693438	 -0.010962
17.706772	 -0.010624
17.720106	 -0.010351
17.733440	 -0.010184
17.746775	 -0.010068
17.760109	 -0.009914
17.773443	 -0.009710
17.786777	 -0.009533
17.800112	 -0.009456
17.813446	 -0.009437
17.826780	 -0.009384
17.840115	 -0.009257
17.853449	 -0.009050
17.866783	 -0.008833
17.880117	 -0.008754
17.893452	 -0.008829
17.906786	 -0.008860
17.920120	 -0.008711
17.933455	 -0.008533
17.946789	 -0.008544
17.960123	 -0.008685
17.973457	 -0.008659
17.986792	 -0.008307
18.000126	 -0.007757
18.013460	 -0.007262
18.026794	 -0.007088
18.040129	 -0.007338
18.053463	 -0.007788
18.066797	 -0.008115
18.080132	 -0.008236
18.093466	 -0.008231
18.106800	 -0.008117
18.120134	 -0.007882
18.133469	 -0.007571
18.146803	 -0.007274
18.160137	 -0.007105
18.173471	 -0.007115
18.186806	 -0.007177
18.200140	 -0.007180
18.213474	 -0.007231
18.226809	 -0.007436
18.240143	 -0.007693
18.253477	 -0.007807
18.266811	 -0.007689
18.280146	 -0.007431
18.293480	 -0.007203
18.306814	 -0.007117
18.320148	 -0.007094
18.333483	 -0.006938
18.346817	 -0.006707
18.360151	 -0.006659
18.373486	 -0.006794
18.386820	 -0.006906
18.400154	 -0.006936
18.413488	 -0.006939
18.426823	 -0.006881
18.440157	 -0.006719
18.453491	 -0.006589
18.466825	 -0.006703
18.480160	 -0.007069
18.493494	 -0.007401
18.506828	 -0.007402
18.520163	 -0.007142
18.533497	 -0.006914
18.546831	 -0.006807
18.560165	 -0.006695
18.573500	 -0.006612
18.586834	 -0.006710
18.600168	 -0.006839
18.613503	 -0.006796
18.626837	 -0.006788
18.640171	 -0.006966
18.653505	 -0.006977
18.666840	 -0.006620
18.680174	 -0.006321
18.693508	 -0.006466
18.706842	 -0.006803
18.720177	 -0.006884
18.733511	 -0.006663
18.746845	 -0.006391
18.760180	 -0.006238
18.773514	 -0.006216
18.786848	 -0.006270
18.800182	 -0.006356
18.813517	 -0.006453
18.826851	 -0.006553
18.840185	 -0.006651
18.853519	 -0.006702
18.866854	 -0.006668
18.880188	 -0.006572
18.893522	 -0.006475
18.906857	 -0.006469
18.920191	 -0.006616
18.933525	 -0.006849
18.946859	 -0.006982
18.960194	 -0.006896
18.973528	 -0.006717
18.986862	 -0.006654
19.000196	 -0.006707
19.013531	 -0.006784
19.026865	 -0.006884
19.040199	 -0.006987
19.053534	 -0.007019
19.066868	 -0.006927
19.080202	 -0.006791
19.093536	 -0.006798
19.106871	 -0.006906
19.120205	 -0.006893
19.133539	 -0.006763
19.146873	 -0.006630
19.160208	 -0.006420
19.173542	 -0.006170
19.186876	 -0.006178
19.200211	 -0.006459
19.213545	 -0.006672
19.226879	 -0.006724
19.240213	 -0.006750
19.253548	 -0.006705
19.266882	 -0.006565
19.280216	 -0.006589
19.293550	 -0.006909
19.306885	 -0.007277
19.320219	 -0.007420
19.333553	 -0.007310
19.346888	 -0.007104
19.360222	 -0.006988
19.373556	 -0.006976
19.386890	 -0.006850
19.400225	 -0.006530
19.413559	 -0.006341
19.426893	 -0.006559
19.440228	 -0.006970
19.453562	 -0.007182
19.466896	 -0.007131
19.480230	 -0.007006
19.493565	 -0.006937
19.506899	 -0.007031
19.520233	 -0.007332
19.533567	 -0.007589
19.546902	 -0.007531
19.560236	 -0.007218
19.573570	 -0.006849
19.586905	 -0.006595
19.600239	 -0.006634
19.613573	 -0.006907
19.626907	 -0.007100
19.640242	 -0.007146
19.653576	 -0.007269
19.666910	 -0.007480
19.680244	 -0.007552
19.693579	 -0.007473
19.706913	 -0.007432
19.720247	 -0.007418
19.733582	 -0.007304
19.746916	 -0.007125
19.760250	 -0.006944
19.773584	 -0.006719
19.786919	 -0.006512
19.800253	 -0.006542
19.813587	 -0.006873
19.826921	 -0.007253
19.840256	 -0.007414
19.853590	 -0.007349
19.866924	 -0.007192
19.880259	 -0.007104
19.893593	 -0.007300
19.906927	 -0.007734
19.920261	 -0.007991
19.933596	 -0.007908
19.946930	 -0.007748
19.960264	 -0.007680
19.973598	 -0.007674
19.986933	 -0.007679

*------------------------ End of raw data
Results for Channel	1	=	242.00	nm
Title:	Report Title
Run File:	C:\HPLC\PET 2025\2025.06.04\bm26_petp_37c_24h004.run
--------------
Injection Info
--------------
Method:	C:\METODOS EQUIPO 2 2025\20250402 PET_Calibrado TPA MHET BHET DIMER.mth
Sample:	BM26_PETp_37C_24h
Injection Date:	Wed Jun 04 12:02:31 2025
Manual injection
Operator:	Paloma
Instrument:	3
Notes:	
---------
Misc Info
---------
Workstation:	HPLC
Bus Address:	44
Run Time:	0.000	to	20.000	min.
-----------
Recalc Info
-----------
Recalc Method:	c:\metodos equipo 2 2025\20250402 pet_calibrado tpa mhet bhet dimer.mth
Recalc Date:	Thu Jun 05 08:33:09 2025
Operator:	Paloma
Instrument:	3
Notes:	
Sample Rate:	5.000 Hz.
Measurement Type:	1 = Area
Calculation Type:	4 = ExtStd
Normalize Results:	No
------------------------
Peak Info for Channel 1
------------------------
3 Peaks (tR	Timeoffset	RRT	Sepcode	Width	Counts	Result	Name)
6.505	0.157	0.0000	BB	49.87	1033402	9.316767	TPA (uM)
7.266	0.020	0.0000	GR	0.00	229214	4.296498	MHET (uM)
9.102	-0.044	0.0000	BB	9.89	252612	4.522375	DIMER (uM)
