# Supplementary material for: Engineering Escherichia coli for polyethylene terephthalate powder biodegradation via recoding of an outer membrane protein
Source: iScience. 2026 Jan 2;29(2):114621. doi: 10.1016/j.isci.2025.114621 (PMC12860643; doi:10.1016/j.isci.2025.114621)
Supplement: Data S2. Raw HPLC and UHPLC-MS data — (A) Unprocessed HPLC data files supporting Figures 4, S3, S5, Tables 1 and S4. Files are provided in.txt format corresponding to the data extracted with Varian ProStar software (Varian Inc., Palo Alto, California, USA). Each file contains absorbance values (in arbitrary units) recorded over time under the analytical conditions described in STAR Methods. (B) Raw UHPLC-MS files supporting Figure S4. The chromatograms and mass spectrometry data can be analyzed with the software MassLynx V4.1 (Waters) to obtain the mass spectra of the oligomers TET and TETE. Analytical conditions described in STAR Methods. (A and B) The unprocessed HPLC and UHPLC-MS files have been deposited at Zenodo under the identifier https://zenodo.org/records/17578239. [file mmc5.zip › Data S2/A. HPLC/Figure S3/OmpAm pPET 40_1.TXT]

File	C:\HPLC\PET 2025\2025.01.13\bm26_40c_pw.run	Filetype	63
WTOASCII Parameters:	C:\star\WTOASCII.TXT
 2 channels
   Channel	 1	242.00	nm	in AU
   Channel	 2	260.00	nm	in AU
Base rate 5.0000 Hz	Bunch 2	Effective rate 5.00000 Hz.	T = 0.003333 min.
6000 points	from	0.000	to	20.000	minutes
Sampling every 4 point(s)
Printing points from	0.000	to	20.000 min, point 0 to 5999
Channels	1	to	2
0.000000	 0.000000	0.000000
0.013333	 -0.000183	-0.000421
0.026667	 -0.000425	-0.001008
0.040000	 -0.000650	-0.001388
0.053333	 -0.000701	-0.001326
0.066667	 -0.000658	-0.001025
0.080000	 -0.000675	-0.000845
0.093333	 -0.000705	-0.000862
0.106667	 -0.000635	-0.000847
0.120000	 -0.000467	-0.000633
0.133333	 -0.000253	-0.000364
0.146667	 -0.000041	-0.000255
0.160000	 0.000077	-0.000286
0.173333	 0.000007	-0.000333
0.186667	 -0.000218	-0.000396
0.200000	 -0.000398	-0.000511
0.213333	 -0.000386	-0.000611
0.226667	 -0.000264	-0.000603
0.240000	 -0.000190	-0.000514
0.253333	 -0.000158	-0.000437
0.266667	 -0.000045	-0.000372
0.280000	 0.000143	-0.000277
0.293333	 0.000289	-0.000187
0.306667	 0.000330	-0.000123
0.320000	 0.000275	-0.000037
0.333333	 0.000197	0.000062
0.346667	 0.000170	0.000123
0.360000	 0.000193	0.000202
0.373333	 0.000247	0.000375
0.386667	 0.000340	0.000535
0.400000	 0.000416	0.000518
0.413333	 0.000404	0.000335
0.426667	 0.000391	0.000136
0.440000	 0.000522	0.000049
0.453333	 0.000722	0.000124
0.466666	 0.000762	0.000289
0.480000	 0.000584	0.000381
0.493333	 0.000359	0.000350
0.506666	 0.000224	0.000300
0.520000	 0.000211	0.000257
0.533333	 0.000329	0.000181
0.546666	 0.000529	0.000145
0.560000	 0.000653	0.000218
0.573333	 0.000604	0.000310
0.586666	 0.000512	0.000343
0.600000	 0.000536	0.000395
0.613333	 0.000598	0.000501
0.626666	 0.000593	0.000550
0.640000	 0.000630	0.000464
0.653333	 0.000778	0.000300
0.666666	 0.000883	0.000191
0.680000	 0.000858	0.000227
0.693333	 0.000801	0.000370
0.706666	 0.000764	0.000504
0.720000	 0.000717	0.000517
0.733333	 0.000660	0.000390
0.746666	 0.000610	0.000214
0.760000	 0.000560	0.000101
0.773333	 0.000536	0.000088
0.786666	 0.000642	0.000105
0.800000	 0.000852	0.000113
0.813333	 0.000930	0.000179
0.826666	 0.000809	0.000331
0.839999	 0.000658	0.000459
0.853333	 0.000588	0.000493
0.866666	 0.000640	0.000512
0.879999	 0.000795	0.000548
0.893333	 0.000886	0.000544
0.906666	 0.000804	0.000529
0.919999	 0.000650	0.000573
0.933333	 0.000566	0.000612
0.946666	 0.000570	0.000520
0.959999	 0.000603	0.000311
0.973333	 0.000629	0.000125
0.986666	 0.000634	0.000040
0.999999	 0.000573	0.000016
1.013333	 0.000457	-0.000013
1.026666	 0.000399	-0.000081
1.039999	 0.000463	-0.000108
1.053333	 0.000619	-0.000019
1.066666	 0.000774	0.000057
1.079999	 0.000769	0.000021
1.093333	 0.000564	-0.000000
1.106666	 0.000316	0.000068
1.119999	 0.000161	0.000110
1.133333	 0.000140	0.000073
1.146666	 0.000249	0.000038
1.159999	 0.000405	0.000059
1.173333	 0.000519	0.000124
1.186666	 0.000604	0.000200
1.199999	 0.000706	0.000272
1.213333	 0.000803	0.000368
1.226666	 0.000835	0.000513
1.239999	 0.000803	0.000672
1.253332	 0.000797	0.000777
1.266666	 0.000963	0.000816
1.279999	 0.001342	0.000822
1.293332	 0.001734	0.000783
1.306666	 0.001891	0.000714
1.319999	 0.001839	0.000673
1.333332	 0.001737	0.000640
1.346666	 0.001574	0.000601
1.359999	 0.001333	0.000600
1.373332	 0.001155	0.000641
1.386666	 0.001245	0.000764
1.399999	 0.004105	0.002435
1.413332	 0.021017	0.011597
1.426666	 0.069435	0.035312
1.439999	 0.149129	0.068303
1.453332	 0.230060	0.091932
1.466666	 0.281170	0.094721
1.479999	 0.298701	0.082275
1.493332	 0.296404	0.064358
1.506666	 0.284887	0.044774
1.519999	 0.268257	0.024336
1.533332	 0.249266	0.004969
1.546666	 0.231019	-0.010475
1.559999	 0.215562	-0.020185
1.573332	 0.202888	-0.024617
1.586666	 0.191905	-0.025805
1.599999	 0.181690	-0.025794
1.613332	 0.171734	-0.025697
1.626665	 0.161901	-0.025677
1.639999	 0.152289	-0.025385
1.653332	 0.142819	-0.024580
1.666665	 0.133267	-0.023611
1.679999	 0.123563	-0.023197
1.693332	 0.113854	-0.023762
1.706665	 0.104424	-0.025084
1.719999	 0.095495	-0.026546
1.733332	 0.087092	-0.027612
1.746665	 0.079213	-0.028060
1.759999	 0.072059	-0.027914
1.773332	 0.065748	-0.027234
1.786665	 0.060053	-0.025962
1.799999	 0.054774	-0.023952
1.813332	 0.049928	-0.021117
1.826665	 0.045495	-0.017588
1.839999	 0.041378	-0.013741
1.853332	 0.037507	-0.009927
1.866665	 0.033971	-0.006246
1.879999	 0.030971	-0.002753
1.893332	 0.028424	0.000324
1.906665	 0.025922	0.002705
1.919999	 0.023293	0.004259
1.933332	 0.020801	0.005101
1.946665	 0.018644	0.005493
1.959998	 0.016728	0.005628
1.973332	 0.014922	0.005599
1.986665	 0.013167	0.005464
1.999998	 0.011468	0.005173
2.013332	 0.009954	0.004633
2.026665	 0.008772	0.003954
2.039999	 0.007845	0.003387
2.053332	 0.006958	0.002989
2.066665	 0.006046	0.002552
2.079998	 0.005219	0.001966
2.093332	 0.004608	0.001420
2.106665	 0.004221	0.001114
2.119998	 0.003972	0.001018
2.133332	 0.003818	0.000982
2.146665	 0.003714	0.000945
2.159998	 0.003583	0.000932
2.173332	 0.003387	0.000938
2.186665	 0.003180	0.000932
2.199998	 0.003011	0.000910
2.213332	 0.002779	0.000860
2.226665	 0.002419	0.000778
2.239998	 0.002141	0.000733
2.253332	 0.002113	0.000810
2.266665	 0.002190	0.000969
2.279998	 0.002189	0.001055
2.293332	 0.002146	0.000984
2.306665	 0.002133	0.000832
2.319998	 0.002079	0.000712
2.333332	 0.001933	0.000644
2.346665	 0.001830	0.000591
2.359998	 0.001882	0.000520
2.373332	 0.001974	0.000429
2.386665	 0.001953	0.000376
2.399998	 0.001845	0.000414
2.413332	 0.001724	0.000476
2.426665	 0.001626	0.000437
2.439998	 0.001637	0.000309
2.453331	 0.001813	0.000220
2.466665	 0.002017	0.000249
2.479998	 0.002069	0.000365
2.493331	 0.001981	0.000470
2.506665	 0.001826	0.000466
2.519998	 0.001628	0.000392
2.533331	 0.001470	0.000402
2.546665	 0.001445	0.000518
2.559998	 0.001492	0.000592
2.573331	 0.001522	0.000592
2.586665	 0.001638	0.000627
2.599998	 0.001908	0.000720
2.613331	 0.002085	0.000794
2.626665	 0.001921	0.000811
2.639998	 0.001621	0.000748
2.653331	 0.001542	0.000588
2.666665	 0.001637	0.000431
2.679998	 0.001621	0.000398
2.693331	 0.001441	0.000432
2.706665	 0.001279	0.000448
2.719998	 0.001229	0.000465
2.733331	 0.001196	0.000494
2.746665	 0.001122	0.000495
2.759998	 0.001092	0.000479
2.773331	 0.001129	0.000472
2.786664	 0.001157	0.000447
2.799998	 0.001204	0.000396
2.813331	 0.001338	0.000379
2.826664	 0.001467	0.000424
2.839998	 0.001490	0.000506
2.853331	 0.001480	0.000600
2.866664	 0.001501	0.000665
2.879998	 0.001487	0.000678
2.893331	 0.001458	0.000704
2.906664	 0.001525	0.000760
2.919998	 0.001610	0.000743
2.933331	 0.001523	0.000631
2.946664	 0.001317	0.000594
2.959998	 0.001183	0.000720
2.973331	 0.001114	0.000853
2.986664	 0.001017	0.000839
2.999998	 0.000944	0.000715
3.013331	 0.000946	0.000580
3.026664	 0.000950	0.000432
3.039998	 0.000925	0.000250
3.053331	 0.000956	0.000080
3.066664	 0.001085	-0.000019
3.079998	 0.001235	0.000006
3.093331	 0.001296	0.000168
3.106664	 0.001230	0.000353
3.119998	 0.001082	0.000424
3.133331	 0.000900	0.000360
3.146664	 0.000764	0.000235
3.159997	 0.000769	0.000103
3.173331	 0.000853	-0.000042
3.186664	 0.000825	-0.000203
3.199997	 0.000643	-0.000323
3.213331	 0.000430	-0.000331
3.226664	 0.000311	-0.000209
3.239997	 0.000346	-0.000029
3.253331	 0.000463	0.000088
3.266664	 0.000557	0.000078
3.279997	 0.000659	-0.000003
3.293331	 0.000810	-0.000036
3.306664	 0.000966	0.000027
3.319997	 0.001111	0.000103
3.333331	 0.001213	0.000106
3.346664	 0.001187	0.000093
3.359997	 0.001064	0.000183
3.373331	 0.000995	0.000380
3.386664	 0.001074	0.000550
3.399997	 0.001214	0.000627
3.413331	 0.001258	0.000697
3.426664	 0.001209	0.000786
3.439997	 0.001172	0.000803
3.453331	 0.001158	0.000707
3.466664	 0.001132	0.000583
3.479997	 0.001089	0.000535
3.493330	 0.001065	0.000536
3.506664	 0.001145	0.000462
3.519997	 0.001310	0.000336
3.533330	 0.001374	0.000317
3.546664	 0.001302	0.000415
3.559997	 0.001280	0.000485
3.573330	 0.001359	0.000517
3.586664	 0.001354	0.000657
3.599997	 0.001194	0.000883
3.613330	 0.001055	0.000986
3.626664	 0.001074	0.000917
3.639997	 0.001158	0.000809
3.653330	 0.001149	0.000728
3.666664	 0.001073	0.000660
3.679997	 0.001035	0.000632
3.693330	 0.001005	0.000635
3.706664	 0.000894	0.000547
3.719997	 0.000727	0.000344
3.733330	 0.000588	0.000185
3.746664	 0.000533	0.000140
3.759997	 0.000565	0.000098
3.773330	 0.000595	0.000010
3.786664	 0.000531	-0.000032
3.799997	 0.000479	0.000025
3.813330	 0.000611	0.000137
3.826663	 0.000861	0.000268
3.839997	 0.001010	0.000425
3.853330	 0.000979	0.000599
3.866663	 0.000835	0.000694
3.879997	 0.000628	0.000640
3.893330	 0.000452	0.000527
3.906663	 0.000502	0.000438
3.919997	 0.000777	0.000322
3.933330	 0.000976	0.000152
3.946663	 0.000883	-0.000011
3.959997	 0.000629	-0.000091
3.973330	 0.000462	-0.000044
3.986663	 0.000444	0.000038
3.999997	 0.000479	0.000049
4.013330	 0.000496	0.000050
4.026663	 0.000515	0.000131
4.039997	 0.000604	0.000280
4.053330	 0.000798	0.000436
4.066663	 0.001002	0.000541
4.079997	 0.001106	0.000552
4.093330	 0.001132	0.000513
4.106663	 0.001105	0.000476
4.119997	 0.000948	0.000430
4.133330	 0.000692	0.000388
4.146663	 0.000561	0.000374
4.159997	 0.000694	0.000344
4.173330	 0.000913	0.000291
4.186663	 0.000931	0.000261
4.199996	 0.000761	0.000259
4.213330	 0.000687	0.000266
4.226663	 0.000806	0.000275
4.239996	 0.000943	0.000290
4.253330	 0.000927	0.000322
4.266663	 0.000764	0.000410
4.279996	 0.000609	0.000556
4.293330	 0.000597	0.000651
4.306663	 0.000708	0.000603
4.319996	 0.000827	0.000482
4.333330	 0.000889	0.000400
4.346663	 0.000959	0.000361
4.359996	 0.001065	0.000368
4.373330	 0.001083	0.000451
4.386663	 0.000976	0.000563
4.399996	 0.000906	0.000633
4.413330	 0.000942	0.000666
4.426663	 0.000930	0.000659
4.439996	 0.000755	0.000607
4.453330	 0.000543	0.000568
4.466663	 0.000491	0.000544
4.479996	 0.000636	0.000423
4.493330	 0.000822	0.000187
4.506663	 0.000888	-0.000004
4.519996	 0.000809	-0.000017
4.533329	 0.000646	0.000116
4.546663	 0.000514	0.000252
4.559996	 0.000492	0.000258
4.573329	 0.000521	0.000115
4.586663	 0.000468	-0.000073
4.599996	 0.000275	-0.000193
4.613329	 0.000061	-0.000213
4.626663	 -0.000001	-0.000180
4.639996	 0.000113	-0.000153
4.653329	 0.000309	-0.000134
4.666663	 0.000473	-0.000097
4.679996	 0.000475	-0.000088
4.693329	 0.000319	-0.000141
4.706663	 0.000210	-0.000159
4.719996	 0.000287	-0.000074
4.733329	 0.000460	0.000010
4.746663	 0.000613	0.000005
4.759996	 0.000713	-0.000025
4.773329	 0.000714	0.000002
4.786663	 0.000659	0.000077
4.799996	 0.000716	0.000128
4.813329	 0.000891	0.000135
4.826663	 0.000959	0.000153
4.839996	 0.000865	0.000205
4.853329	 0.000787	0.000242
4.866663	 0.000768	0.000217
4.879996	 0.000746	0.000165
4.893329	 0.000708	0.000173
4.906662	 0.000623	0.000246
4.919996	 0.000524	0.000311
4.933329	 0.000534	0.000298
4.946662	 0.000612	0.000210
4.959996	 0.000589	0.000132
4.973329	 0.000516	0.000082
4.986662	 0.000582	-0.000026
4.999996	 0.000714	-0.000152
5.013329	 0.000650	-0.000152
5.026662	 0.000391	-0.000056
5.039996	 0.000241	0.000016
5.053329	 0.000336	0.000041
5.066662	 0.000517	0.000043
5.079996	 0.000641	0.000036
5.093329	 0.000683	0.000091
5.106662	 0.000641	0.000239
5.119996	 0.000564	0.000305
5.133329	 0.000527	0.000161
5.146662	 0.000542	-0.000026
5.159996	 0.000626	-0.000075
5.173329	 0.000789	-0.000045
5.186662	 0.000933	-0.000001
5.199996	 0.000976	0.000090
5.213329	 0.000963	0.000215
5.226662	 0.000944	0.000322
5.239995	 0.000881	0.000401
5.253329	 0.000768	0.000458
5.266662	 0.000705	0.000500
5.279995	 0.000760	0.000530
5.293329	 0.000870	0.000487
5.306662	 0.000993	0.000323
5.319995	 0.001184	0.000208
5.333329	 0.001399	0.000357
5.346662	 0.001477	0.000600
5.359995	 0.001333	0.000621
5.373329	 0.001067	0.000465
5.386662	 0.000886	0.000394
5.399995	 0.000893	0.000479
5.413329	 0.000954	0.000601
5.426662	 0.000947	0.000678
5.439995	 0.000916	0.000707
5.453329	 0.000843	0.000697
5.466662	 0.000675	0.000654
5.479995	 0.000543	0.000621
5.493329	 0.000604	0.000616
5.506662	 0.000794	0.000567
5.519995	 0.000937	0.000436
5.533329	 0.000993	0.000329
5.546662	 0.001069	0.000337
5.559995	 0.001229	0.000417
5.573328	 0.001387	0.000481
5.586662	 0.001468	0.000515
5.599995	 0.001525	0.000515
5.613328	 0.001634	0.000480
5.626662	 0.001838	0.000480
5.639995	 0.002154	0.000588
5.653328	 0.002491	0.000764
5.666662	 0.002669	0.000946
5.679995	 0.002681	0.001139
5.693328	 0.002763	0.001320
5.706662	 0.003060	0.001412
5.719995	 0.003450	0.001425
5.733328	 0.003778	0.001454
5.746662	 0.003992	0.001542
5.759995	 0.004137	0.001687
5.773328	 0.004322	0.001981
5.786662	 0.004634	0.002477
5.799995	 0.005094	0.002950
5.813328	 0.005639	0.003125
5.826662	 0.006103	0.003098
5.839995	 0.006394	0.003187
5.853328	 0.006687	0.003516
5.866662	 0.007203	0.003974
5.879995	 0.007889	0.004447
5.893328	 0.008520	0.004900
5.906662	 0.009048	0.005305
5.919995	 0.009625	0.005637
5.933328	 0.010265	0.005920
5.946661	 0.010787	0.006225
5.959995	 0.011094	0.006585
5.973328	 0.011320	0.006951
5.986661	 0.011636	0.007262
5.999995	 0.012038	0.007504
6.013328	 0.012431	0.007716
6.026661	 0.012742	0.008006
6.039995	 0.012939	0.008419
6.053328	 0.013112	0.008796
6.066661	 0.013407	0.008968
6.079995	 0.013762	0.008968
6.093328	 0.013997	0.008952
6.106661	 0.014118	0.009083
6.119995	 0.014243	0.009373
6.133328	 0.014365	0.009625
6.146661	 0.014384	0.009747
6.159995	 0.014371	0.009918
6.173328	 0.014577	0.010251
6.186661	 0.015035	0.010584
6.199995	 0.015485	0.010733
6.213328	 0.015767	0.010716
6.226661	 0.015989	0.010725
6.239995	 0.016246	0.010889
6.253328	 0.016442	0.011107
6.266661	 0.016455	0.011240
6.279994	 0.016329	0.011323
6.293328	 0.016295	0.011398
6.306661	 0.016488	0.011439
6.319994	 0.016682	0.011473
6.333328	 0.016660	0.011529
6.346661	 0.016640	0.011574
6.359994	 0.016887	0.011654
6.373328	 0.017293	0.011840
6.386661	 0.017649	0.012059
6.399994	 0.017908	0.012190
6.413328	 0.018109	0.012213
6.426661	 0.018286	0.012218
6.439994	 0.018435	0.012312
6.453328	 0.018565	0.012501
6.466661	 0.018785	0.012699
6.479994	 0.019084	0.012846
6.493328	 0.019233	0.012972
6.506661	 0.019177	0.013142
6.519994	 0.019157	0.013332
6.533328	 0.019297	0.013458
6.546661	 0.019503	0.013511
6.559994	 0.019729	0.013553
6.573328	 0.020001	0.013587
6.586661	 0.020272	0.013611
6.599994	 0.020423	0.013737
6.613328	 0.020466	0.014005
6.626661	 0.020562	0.014296
6.639994	 0.020777	0.014537
6.653327	 0.021041	0.014739
6.666661	 0.021308	0.014897
6.679994	 0.021511	0.014960
6.693327	 0.021579	0.014917
6.706661	 0.021629	0.014918
6.719994	 0.021824	0.015078
6.733327	 0.022086	0.015236
6.746661	 0.022268	0.015222
6.759994	 0.022404	0.015139
6.773327	 0.022559	0.015139
6.786661	 0.022736	0.015258
6.799994	 0.022990	0.015486
6.813327	 0.023339	0.015783
6.826661	 0.023702	0.016035
6.839994	 0.024017	0.016125
6.853327	 0.024208	0.016108
6.866661	 0.024225	0.016150
6.879994	 0.024218	0.016298
6.893327	 0.024331	0.016492
6.906661	 0.024489	0.016686
6.919994	 0.024655	0.016813
6.933327	 0.024874	0.016850
6.946661	 0.025083	0.016908
6.959994	 0.025309	0.017097
6.973327	 0.025841	0.017457
6.986660	 0.027001	0.018058
6.999994	 0.028833	0.018932
7.013327	 0.030904	0.019843
7.026660	 0.032394	0.020372
7.039994	 0.032670	0.020357
7.053327	 0.031868	0.019999
7.066660	 0.030688	0.019572
7.079994	 0.029675	0.019207
7.093327	 0.028960	0.018902
7.106660	 0.028477	0.018683
7.119994	 0.028200	0.018661
7.133327	 0.028157	0.018831
7.146660	 0.028262	0.018992
7.159994	 0.028287	0.019014
7.173327	 0.028169	0.018993
7.186660	 0.028115	0.019045
7.199994	 0.028219	0.019136
7.213327	 0.028353	0.019177
7.226660	 0.028513	0.019185
7.239994	 0.028839	0.019257
7.253327	 0.029306	0.019390
7.266660	 0.029736	0.019450
7.279994	 0.030045	0.019399
7.293327	 0.030359	0.019425
7.306660	 0.030869	0.019712
7.319993	 0.031551	0.020155
7.333327	 0.032111	0.020461
7.346660	 0.032272	0.020503
7.359993	 0.032048	0.020393
7.373327	 0.031654	0.020300
7.386660	 0.031277	0.020264
7.399993	 0.031026	0.020205
7.413327	 0.030949	0.020108
7.426660	 0.030994	0.020023
7.439993	 0.031042	0.019958
7.453327	 0.031067	0.019972
7.466660	 0.031178	0.020175
7.479993	 0.031425	0.020486
7.493327	 0.031693	0.020625
7.506660	 0.031934	0.020544
7.519993	 0.032201	0.020526
7.533327	 0.032451	0.020691
7.546660	 0.032621	0.020838
7.559993	 0.032714	0.020899
7.573327	 0.032784	0.021019
7.586660	 0.032970	0.021199
7.599993	 0.033291	0.021300
7.613327	 0.033583	0.021327
7.626660	 0.033814	0.021389
7.639993	 0.034109	0.021527
7.653327	 0.034432	0.021714
7.666660	 0.034591	0.021870
7.679993	 0.034609	0.021892
7.693326	 0.034751	0.021797
7.706660	 0.035106	0.021756
7.719993	 0.035430	0.021896
7.733326	 0.035514	0.022152
7.746660	 0.035482	0.022394
7.759993	 0.035574	0.022594
7.773326	 0.035806	0.022768
7.786660	 0.036044	0.022855
7.799993	 0.036230	0.022818
7.813326	 0.036421	0.022735
7.826660	 0.036658	0.022726
7.839993	 0.036895	0.022839
7.853326	 0.037105	0.023033
7.866660	 0.037306	0.023235
7.879993	 0.037478	0.023388
7.893326	 0.037535	0.023433
7.906660	 0.037421	0.023377
7.919993	 0.037259	0.023364
7.933326	 0.037266	0.023441
7.946660	 0.037546	0.023481
7.959993	 0.038014	0.023487
7.973326	 0.038464	0.023625
7.986660	 0.038779	0.023900
7.999993	 0.039097	0.024149
8.013327	 0.039632	0.024325
8.026660	 0.040308	0.024481
8.039993	 0.040806	0.024613
8.053327	 0.040962	0.024711
8.066660	 0.040852	0.024782
8.079993	 0.040577	0.024786
8.093327	 0.040228	0.024681
8.106660	 0.040024	0.024546
8.119993	 0.040148	0.024506
8.133327	 0.040484	0.024574
8.146660	 0.040808	0.024717
8.159993	 0.041061	0.024948
8.173326	 0.041265	0.025217
8.186660	 0.041412	0.025384
8.199993	 0.041485	0.025423
8.213326	 0.041508	0.025437
8.226660	 0.041538	0.025468
8.239993	 0.041603	0.025482
8.253326	 0.041672	0.025477
8.266660	 0.041755	0.025534
8.279993	 0.041915	0.025673
8.293326	 0.042091	0.025733
8.306660	 0.042149	0.025632
8.319993	 0.042165	0.025567
8.333326	 0.042320	0.025696
8.346660	 0.042573	0.025878
8.359993	 0.042785	0.025961
8.373326	 0.042955	0.026013
8.386660	 0.043095	0.026115
8.399993	 0.043162	0.026229
8.413326	 0.043193	0.026273
8.426660	 0.043264	0.026253
8.439993	 0.043409	0.026286
8.453326	 0.043687	0.026480
8.466660	 0.044061	0.026774
8.479993	 0.044276	0.026974
8.493326	 0.044221	0.026996
8.506660	 0.044166	0.026917
8.519993	 0.044368	0.026834
8.533326	 0.044708	0.026813
8.546659	 0.044957	0.026888
8.559993	 0.045076	0.027013
8.573326	 0.045129	0.027081
8.586659	 0.045150	0.027061
8.599993	 0.045211	0.027019
8.613326	 0.045398	0.027029
8.626659	 0.045654	0.027111
8.639993	 0.045843	0.027215
8.653326	 0.045937	0.027299
8.666659	 0.046020	0.027359
8.679993	 0.046168	0.027396
8.693326	 0.046374	0.027477
8.706659	 0.046631	0.027697
8.719993	 0.047024	0.027970
8.733326	 0.047521	0.028127
8.746659	 0.047861	0.028163
8.759993	 0.047865	0.028173
8.773326	 0.047676	0.028200
8.786659	 0.047525	0.028253
8.799993	 0.047474	0.028348
8.813326	 0.047510	0.028491
8.826659	 0.047609	0.028635
8.839993	 0.047715	0.028696
8.853326	 0.047859	0.028615
8.866659	 0.048094	0.028460
8.879992	 0.048365	0.028397
8.893326	 0.048613	0.028476
8.906659	 0.048833	0.028591
8.919992	 0.048996	0.028684
8.933326	 0.049132	0.028789
8.946659	 0.049457	0.028956
8.959992	 0.050286	0.029249
8.973326	 0.051679	0.029670
8.986659	 0.053170	0.030115
8.999992	 0.054126	0.030496
9.013326	 0.054381	0.030790
9.026659	 0.054189	0.030950
9.039992	 0.053771	0.030910
9.053326	 0.053235	0.030716
9.066659	 0.052665	0.030518
9.079992	 0.052113	0.030424
9.093326	 0.051640	0.030412
9.106659	 0.051261	0.030331
9.119992	 0.050949	0.030086
9.133326	 0.050761	0.029767
9.146659	 0.050720	0.029546
9.159992	 0.050749	0.029465
9.173326	 0.050847	0.029451
9.186659	 0.051067	0.029464
9.199992	 0.051374	0.029496
9.213326	 0.051710	0.029541
9.226659	 0.052024	0.029598
9.239992	 0.052207	0.029622
9.253325	 0.052216	0.029604
9.266659	 0.052193	0.029635
9.279992	 0.052280	0.029767
9.293325	 0.052459	0.029961
9.306659	 0.052646	0.030177
9.319992	 0.052753	0.030391
9.333325	 0.052758	0.030577
9.346659	 0.052838	0.030736
9.359992	 0.053158	0.030895
9.373325	 0.053581	0.030990
9.386659	 0.053852	0.030910
9.399992	 0.053916	0.030661
9.413325	 0.053898	0.030406
9.426659	 0.053900	0.030321
9.439992	 0.053925	0.030445
9.453325	 0.053962	0.030708
9.466659	 0.054007	0.030975
9.479992	 0.054007	0.031089
9.493325	 0.053971	0.031008
9.506659	 0.054047	0.030889
9.519992	 0.054311	0.030901
9.533325	 0.054624	0.030997
9.546659	 0.054840	0.031028
9.559992	 0.054995	0.031008
9.573325	 0.055226	0.031080
9.586658	 0.055553	0.031282
9.599992	 0.055795	0.031460
9.613325	 0.055785	0.031497
9.626658	 0.055700	0.031533
9.639992	 0.055953	0.031753
9.653325	 0.056655	0.032123
9.666658	 0.057402	0.032476
9.679992	 0.057768	0.032669
9.693325	 0.057794	0.032629
9.706658	 0.057786	0.032471
9.719992	 0.057881	0.032375
9.733325	 0.057954	0.032324
9.746658	 0.057808	0.032210
9.759992	 0.057442	0.032043
9.773325	 0.057102	0.031893
9.786658	 0.056960	0.031805
9.799992	 0.056917	0.031774
9.813325	 0.056879	0.031778
9.826658	 0.056937	0.031827
9.839992	 0.057197	0.031894
9.853325	 0.057593	0.031896
9.866658	 0.057932	0.031910
9.879992	 0.058099	0.032109
9.893325	 0.058143	0.032432
9.906658	 0.058137	0.032673
9.919991	 0.058138	0.032740
9.933325	 0.058293	0.032667
9.946658	 0.058642	0.032546
9.959991	 0.058954	0.032482
9.973325	 0.059027	0.032511
9.986658	 0.058964	0.032585
9.999991	 0.058939	0.032685
10.013325	 0.058956	0.032834
10.026658	 0.058992	0.032990
10.039991	 0.059143	0.033046
10.053325	 0.059458	0.032949
10.066658	 0.059790	0.032791
10.079991	 0.059957	0.032763
10.093325	 0.059981	0.032953
10.106658	 0.060047	0.033200
10.119991	 0.060252	0.033316
10.133325	 0.060476	0.033382
10.146658	 0.060573	0.033560
10.159991	 0.060598	0.033770
10.173325	 0.060744	0.033846
10.186658	 0.061139	0.033888
10.199991	 0.061713	0.034073
10.213325	 0.062250	0.034337
10.226658	 0.062551	0.034516
10.239991	 0.062533	0.034569
10.253325	 0.062217	0.034440
10.266658	 0.061737	0.034068
10.279991	 0.061335	0.033631
10.293324	 0.061190	0.033398
10.306658	 0.061255	0.033341
10.319991	 0.061354	0.033268
10.333324	 0.061410	0.033182
10.346658	 0.061554	0.033156
10.359991	 0.061847	0.033105
10.373324	 0.062081	0.032950
10.386658	 0.062115	0.032808
10.399991	 0.062080	0.032808
10.413324	 0.062130	0.032905
10.426658	 0.062296	0.033037
10.439991	 0.062527	0.033223
10.453324	 0.062764	0.033435
10.466658	 0.062949	0.033584
10.479991	 0.063058	0.033619
10.493324	 0.063131	0.033541
10.506658	 0.063200	0.033400
10.519991	 0.063223	0.033304
10.533324	 0.063179	0.033339
10.546658	 0.063142	0.033464
10.559991	 0.063230	0.033565
10.573324	 0.063447	0.033608
10.586658	 0.063630	0.033623
10.599991	 0.063716	0.033587
10.613324	 0.063829	0.033491
10.626657	 0.064027	0.033413
10.639991	 0.064226	0.033410
10.653324	 0.064423	0.033485
10.666657	 0.064705	0.033624
10.679991	 0.064985	0.033737
10.693324	 0.065047	0.033758
10.706657	 0.064931	0.033790
10.719991	 0.064865	0.033867
10.733324	 0.064853	0.033852
10.746657	 0.064778	0.033752
10.759991	 0.064664	0.033723
10.773324	 0.064603	0.033788
10.786657	 0.064667	0.033880
10.799991	 0.064823	0.034011
10.813324	 0.064974	0.034177
10.826657	 0.065159	0.034304
10.839991	 0.065445	0.034342
10.853324	 0.065696	0.034314
10.866657	 0.065776	0.034266
10.879991	 0.065761	0.034198
10.893324	 0.065771	0.034050
10.906657	 0.065775	0.033862
10.919991	 0.065769	0.033812
10.933324	 0.065864	0.033963
10.946657	 0.066066	0.034129
10.959991	 0.066258	0.034158
10.973324	 0.066365	0.034125
10.986657	 0.066417	0.034127
10.999990	 0.066550	0.034153
11.013324	 0.066853	0.034173
11.026657	 0.067171	0.034145
11.039990	 0.067244	0.033981
11.053324	 0.067054	0.033672
11.066657	 0.066857	0.033369
11.079990	 0.066837	0.033246
11.093324	 0.066929	0.033302
11.106657	 0.067009	0.033410
11.119990	 0.067007	0.033471
11.133324	 0.067002	0.033480
11.146657	 0.067149	0.033500
11.159990	 0.067420	0.033532
11.173324	 0.067625	0.033523
11.186657	 0.067665	0.033489
11.199990	 0.067636	0.033482
11.213324	 0.067701	0.033471
11.226657	 0.067902	0.033425
11.239990	 0.068086	0.033346
11.253324	 0.068086	0.033185
11.266657	 0.067981	0.032969
11.279990	 0.067898	0.032852
11.293324	 0.067807	0.032893
11.306657	 0.067782	0.032982
11.319990	 0.067976	0.032992
11.333323	 0.068295	0.032911
11.346657	 0.068470	0.032841
11.359990	 0.068405	0.032822
11.373323	 0.068310	0.032801
11.386657	 0.068423	0.032775
11.399990	 0.068709	0.032790
11.413323	 0.068969	0.032851
11.426657	 0.069078	0.032915
11.439990	 0.069067	0.032961
11.453323	 0.069032	0.033019
11.466657	 0.068976	0.033105
11.479990	 0.068877	0.033150
11.493323	 0.068804	0.033048
11.506657	 0.068776	0.032779
11.519990	 0.068738	0.032457
11.533323	 0.068702	0.032215
11.546657	 0.068699	0.032077
11.559990	 0.068733	0.032000
11.573323	 0.068818	0.031996
11.586657	 0.068936	0.032050
11.599990	 0.069037	0.032084
11.613323	 0.069105	0.032128
11.626657	 0.069158	0.032253
11.639990	 0.069200	0.032334
11.653323	 0.069251	0.032249
11.666656	 0.069372	0.032101
11.679990	 0.069594	0.031991
11.693323	 0.069806	0.031898
11.706656	 0.069833	0.031840
11.719990	 0.069604	0.031847
11.733323	 0.069240	0.031824
11.746656	 0.069066	0.031659
11.759990	 0.069377	0.031415
11.773323	 0.070178	0.031349
11.786656	 0.071435	0.031696
11.799990	 0.073234	0.032371
11.813323	 0.075216	0.033030
11.826656	 0.076488	0.033397
11.839990	 0.076510	0.033364
11.853323	 0.075522	0.032971
11.866656	 0.074084	0.032419
11.879990	 0.072674	0.031943
11.893323	 0.071613	0.031581
11.906656	 0.071041	0.031274
11.919990	 0.070960	0.031053
11.933323	 0.071201	0.030904
11.946656	 0.071402	0.030746
11.959990	 0.071376	0.030613
11.973323	 0.071261	0.030571
11.986656	 0.071151	0.030542
11.999990	 0.070980	0.030430
12.013323	 0.070777	0.030294
12.026656	 0.070749	0.030235
12.039989	 0.071023	0.030238
12.053323	 0.071408	0.030248
12.066656	 0.071623	0.030266
12.079989	 0.071620	0.030288
12.093323	 0.071581	0.030293
12.106656	 0.071672	0.030260
12.119989	 0.071868	0.030168
12.133323	 0.072062	0.030071
12.146656	 0.072266	0.030080
12.159989	 0.072530	0.030191
12.173323	 0.072785	0.030292
12.186656	 0.072937	0.030283
12.199989	 0.072968	0.030137
12.213323	 0.072879	0.029928
12.226656	 0.072680	0.029754
12.239989	 0.072431	0.029643
12.253323	 0.072189	0.029560
12.266656	 0.072032	0.029470
12.279989	 0.072093	0.029344
12.293323	 0.072350	0.029172
12.306656	 0.072563	0.029003
12.319989	 0.072613	0.028897
12.333323	 0.072622	0.028856
12.346656	 0.072727	0.028883
12.359989	 0.072991	0.029006
12.373322	 0.073439	0.029215
12.386656	 0.073998	0.029447
12.399989	 0.074473	0.029568
12.413322	 0.074695	0.029445
12.426656	 0.074664	0.029147
12.439989	 0.074510	0.028887
12.453322	 0.074346	0.028767
12.466656	 0.074230	0.028729
12.479989	 0.074200	0.028688
12.493322	 0.074199	0.028620
12.506656	 0.074088	0.028560
12.519989	 0.073838	0.028558
12.533322	 0.073578	0.028600
12.546656	 0.073440	0.028614
12.559989	 0.073444	0.028563
12.573322	 0.073533	0.028484
12.586656	 0.073682	0.028418
12.599989	 0.073894	0.028385
12.613322	 0.074164	0.028374
12.626656	 0.074490	0.028361
12.639989	 0.074779	0.028361
12.653322	 0.074864	0.028375
12.666656	 0.074742	0.028364
12.679989	 0.074629	0.028315
12.693322	 0.074658	0.028256
12.706656	 0.074711	0.028233
12.719989	 0.074664	0.028266
12.733322	 0.074584	0.028298
12.746655	 0.074566	0.028298
12.759989	 0.074621	0.028322
12.773322	 0.074793	0.028377
12.786655	 0.075076	0.028420
12.799989	 0.075276	0.028479
12.813322	 0.075265	0.028554
12.826655	 0.075187	0.028575
12.839989	 0.075149	0.028550
12.853322	 0.075071	0.028545
12.866655	 0.074986	0.028553
12.879989	 0.075053	0.028565
12.893322	 0.075266	0.028626
12.906655	 0.075527	0.028724
12.919989	 0.075727	0.028752
12.933322	 0.075711	0.028662
12.946655	 0.075512	0.028535
12.959989	 0.075367	0.028483
12.973322	 0.075340	0.028528
12.986655	 0.075369	0.028604
12.999989	 0.075484	0.028630
13.013322	 0.075634	0.028547
13.026655	 0.075704	0.028416
13.039989	 0.075743	0.028374
13.053322	 0.075839	0.028400
13.066655	 0.075927	0.028307
13.079988	 0.075970	0.028051
13.093322	 0.076078	0.027830
13.106655	 0.076249	0.027785
13.119988	 0.076315	0.027816
13.133322	 0.076194	0.027799
13.146655	 0.075932	0.027776
13.159988	 0.075622	0.027809
13.173322	 0.075416	0.027864
13.186655	 0.075387	0.027868
13.199988	 0.075401	0.027773
13.213322	 0.075362	0.027622
13.226655	 0.075377	0.027494
13.239988	 0.075457	0.027401
13.253322	 0.075409	0.027356
13.266655	 0.075219	0.027408
13.279988	 0.075129	0.027507
13.293322	 0.075207	0.027535
13.306655	 0.075289	0.027469
13.319988	 0.075357	0.027369
13.333322	 0.075497	0.027251
13.346655	 0.075587	0.027084
13.359988	 0.075495	0.026935
13.373322	 0.075339	0.026928
13.386655	 0.075261	0.027020
13.399988	 0.075268	0.027054
13.413321	 0.075336	0.027024
13.426655	 0.075426	0.027020
13.439988	 0.075503	0.027038
13.453321	 0.075636	0.027026
13.466655	 0.075803	0.026990
13.479988	 0.075782	0.026987
13.493321	 0.075538	0.027059
13.506655	 0.075344	0.027115
13.519988	 0.075400	0.027029
13.533321	 0.075682	0.026871
13.546655	 0.076075	0.026801
13.559988	 0.076413	0.026834
13.573321	 0.076518	0.026887
13.586655	 0.076394	0.026943
13.599988	 0.076239	0.026993
13.613321	 0.076193	0.026965
13.626655	 0.076242	0.026859
13.639988	 0.076360	0.026790
13.653321	 0.076484	0.026860
13.666655	 0.076467	0.027032
13.679988	 0.076326	0.027157
13.693321	 0.076228	0.027153
13.706655	 0.076190	0.027052
13.719988	 0.076136	0.026900
13.733321	 0.076093	0.026754
13.746655	 0.076113	0.026646
13.759988	 0.076224	0.026568
13.773321	 0.076434	0.026568
13.786654	 0.076654	0.026704
13.799988	 0.076734	0.026874
13.813321	 0.076622	0.026930
13.826654	 0.076450	0.026900
13.839988	 0.076403	0.026916
13.853321	 0.076428	0.027004
13.866654	 0.076322	0.027031
13.879988	 0.076117	0.026910
13.893321	 0.076066	0.026758
13.906654	 0.076293	0.026728
13.919988	 0.076645	0.026799
13.933321	 0.076812	0.026844
13.946654	 0.076688	0.026861
13.959988	 0.076517	0.026920
13.973321	 0.076556	0.026930
13.986654	 0.076774	0.026796
13.999988	 0.076923	0.026646
14.013321	 0.076856	0.026596
14.026654	 0.076681	0.026574
14.039988	 0.076560	0.026521
14.053321	 0.076476	0.026467
14.066654	 0.076345	0.026455
14.079988	 0.076230	0.026484
14.093321	 0.076198	0.026501
14.106654	 0.076190	0.026486
14.119987	 0.076228	0.026486
14.133321	 0.076432	0.026486
14.146654	 0.076766	0.026439
14.159987	 0.076976	0.026366
14.173321	 0.076890	0.026295
14.186654	 0.076705	0.026232
14.199987	 0.076699	0.026200
14.213321	 0.076751	0.026216
14.226654	 0.076605	0.026256
14.239987	 0.076411	0.026292
14.253321	 0.076487	0.026306
14.266654	 0.076839	0.026301
14.279987	 0.077282	0.026320
14.293321	 0.077689	0.026415
14.306654	 0.077930	0.026517
14.319987	 0.077828	0.026491
14.333321	 0.077391	0.026377
14.346654	 0.076989	0.026341
14.359987	 0.076976	0.026398
14.373321	 0.077209	0.026457
14.386654	 0.077366	0.026530
14.399987	 0.077402	0.026627
14.413321	 0.077386	0.026672
14.426654	 0.077328	0.026639
14.439987	 0.077289	0.026559
14.453321	 0.077315	0.026422
14.466654	 0.077392	0.026195
14.479987	 0.077551	0.025924
14.493320	 0.077747	0.025785
14.506654	 0.077815	0.025920
14.519987	 0.077688	0.026226
14.533320	 0.077453	0.026423
14.546654	 0.077244	0.026406
14.559987	 0.077180	0.026359
14.573320	 0.077294	0.026409
14.586654	 0.077474	0.026428
14.599987	 0.077535	0.026302
14.613320	 0.077438	0.026148
14.626654	 0.077349	0.026105
14.639987	 0.077387	0.026144
14.653320	 0.077479	0.026155
14.666654	 0.077547	0.026105
14.679987	 0.077561	0.026064
14.693320	 0.077456	0.026052
14.706654	 0.077260	0.025996
14.719987	 0.077132	0.025880
14.733320	 0.077162	0.025786
14.746654	 0.077308	0.025795
14.759987	 0.077515	0.025887
14.773320	 0.077749	0.025950
14.786654	 0.077882	0.025955
14.799987	 0.077790	0.025959
14.813320	 0.077565	0.025919
14.826653	 0.077366	0.025738
14.839987	 0.077251	0.025487
14.853320	 0.077269	0.025361
14.866653	 0.077411	0.025385
14.879987	 0.077544	0.025394
14.893320	 0.077618	0.025297
14.906653	 0.077669	0.025163
14.919987	 0.077597	0.025071
14.933320	 0.077290	0.025026
14.946653	 0.076945	0.025067
14.959987	 0.076902	0.025244
14.973320	 0.077164	0.025459
14.986653	 0.077434	0.025543
14.999987	 0.077544	0.025463
15.013320	 0.077572	0.025322
15.026653	 0.077631	0.025229
15.039987	 0.077722	0.025263
15.053320	 0.077781	0.025425
15.066653	 0.077773	0.025568
15.079987	 0.077685	0.025540
15.093320	 0.077521	0.025359
15.106653	 0.077381	0.025126
15.119987	 0.077393	0.024924
15.133320	 0.077488	0.024852
15.146653	 0.077487	0.024944
15.159986	 0.077405	0.025060
15.173320	 0.077357	0.025022
15.186653	 0.077304	0.024808
15.199986	 0.077141	0.024533
15.213320	 0.076877	0.024244
15.226653	 0.076605	0.023856
15.239986	 0.076359	0.023343
15.253320	 0.076100	0.022833
15.266653	 0.075830	0.022447
15.279986	 0.075580	0.022170
15.293320	 0.075320	0.021883
15.306653	 0.075019	0.021541
15.319986	 0.074732	0.021221
15.333320	 0.074548	0.020967
15.346653	 0.074479	0.020779
15.359986	 0.074473	0.020691
15.373320	 0.074537	0.020743
15.386653	 0.074719	0.020940
15.399986	 0.074984	0.021223
15.413320	 0.075225	0.021504
15.426653	 0.075418	0.021763
15.439986	 0.075643	0.021979
15.453320	 0.075866	0.022046
15.466653	 0.075938	0.022000
15.479986	 0.075853	0.022046
15.493320	 0.075801	0.022262
15.506653	 0.075914	0.022529
15.519986	 0.076167	0.022730
15.533319	 0.076526	0.022861
15.546653	 0.076919	0.022981
15.559986	 0.077142	0.023064
15.573319	 0.077100	0.023039
15.586653	 0.076924	0.022994
15.599986	 0.076759	0.023097
15.613319	 0.076701	0.023321
15.626653	 0.076831	0.023494
15.639986	 0.077102	0.023551
15.653319	 0.077368	0.023572
15.666653	 0.077563	0.023661
15.679986	 0.077745	0.023833
15.693319	 0.077973	0.023966
15.706653	 0.078200	0.023920
15.719986	 0.078343	0.023732
15.733319	 0.078357	0.023597
15.746653	 0.078218	0.023629
15.759986	 0.078040	0.023769
15.773319	 0.078043	0.023894
15.786653	 0.078202	0.023924
15.799986	 0.078301	0.023914
15.813319	 0.078268	0.023954
15.826653	 0.078139	0.023980
15.839986	 0.077983	0.023899
15.853319	 0.077914	0.023770
15.866652	 0.077969	0.023706
15.879986	 0.078099	0.023692
15.893319	 0.078249	0.023642
15.906652	 0.078314	0.023581
15.919986	 0.078240	0.023628
15.933319	 0.078149	0.023785
15.946652	 0.078167	0.023893
15.959986	 0.078264	0.023834
15.973319	 0.078369	0.023700
15.986652	 0.078477	0.023664
15.999986	 0.078582	0.023731
16.013319	 0.078625	0.023770
16.026653	 0.078618	0.023731
16.039988	 0.078650	0.023696
16.053322	 0.078727	0.023709
16.066656	 0.078757	0.023694
16.079990	 0.078670	0.023599
16.093325	 0.078485	0.023502
16.106659	 0.078325	0.023489
16.119993	 0.078323	0.023515
16.133327	 0.078420	0.023536
16.146662	 0.078431	0.023597
16.159996	 0.078380	0.023685
16.173330	 0.078483	0.023700
16.186665	 0.078789	0.023620
16.199999	 0.079132	0.023546
16.213333	 0.079398	0.023583
16.226667	 0.079616	0.023736
16.240002	 0.079882	0.023949
16.253336	 0.080283	0.024246
16.266670	 0.080830	0.024679
16.280005	 0.081576	0.025250
16.293339	 0.082951	0.026203
16.306673	 0.086472	0.029097
16.320007	 0.094840	0.037089
16.333342	 0.108160	0.050745
16.346676	 0.119236	0.063096
16.360010	 0.118465	0.064970
16.373344	 0.105217	0.056071
16.386679	 0.088127	0.044378
16.400013	 0.074238	0.035895
16.413347	 0.064165	0.030909
16.426682	 0.056296	0.027838
16.440016	 0.049883	0.025889
16.453350	 0.044538	0.024722
16.466684	 0.039874	0.023918
16.480019	 0.035756	0.023151
16.493353	 0.032187	0.022391
16.506687	 0.029166	0.021758
16.520021	 0.026661	0.021251
16.533356	 0.024544	0.020754
16.546690	 0.022705	0.020211
16.560024	 0.021160	0.019647
16.573359	 0.019894	0.019083
16.586693	 0.018764	0.018520
16.600027	 0.017654	0.017960
16.613361	 0.016553	0.017395
16.626696	 0.015531	0.016833
16.640030	 0.014684	0.016296
16.653364	 0.013963	0.015800
16.666698	 0.013270	0.015272
16.680033	 0.012647	0.014612
16.693367	 0.012129	0.013883
16.706701	 0.011597	0.013184
16.720036	 0.010906	0.012482
16.733370	 0.010090	0.011799
16.746704	 0.009337	0.011205
16.760038	 0.008772	0.010622
16.773373	 0.008342	0.009970
16.786707	 0.007893	0.009355
16.800041	 0.007304	0.008846
16.813375	 0.006553	0.008280
16.826710	 0.005703	0.007517
16.840044	 0.004839	0.006657
16.853378	 0.003935	0.005866
16.866713	 0.002874	0.005139
16.880047	 0.001724	0.004391
16.893381	 0.000770	0.003587
16.906715	 0.000135	0.002698
16.920050	 -0.000408	0.001728
16.933384	 -0.001102	0.000824
16.946718	 -0.001889	0.000116
16.960052	 -0.002538	-0.000449
16.973387	 -0.002970	-0.000993
16.986721	 -0.003350	-0.001556
17.000055	 -0.003889	-0.002100
17.013390	 -0.004614	-0.002560
17.026724	 -0.005328	-0.002913
17.040058	 -0.005802	-0.003230
17.053392	 -0.006037	-0.003619
17.066727	 -0.006255	-0.004109
17.080061	 -0.006523	-0.004596
17.093395	 -0.006650	-0.004928
17.106730	 -0.006587	-0.005094
17.120064	 -0.006510	-0.005240
17.133398	 -0.006469	-0.005397
17.146732	 -0.006371	-0.005460
17.160067	 -0.006217	-0.005443
17.173401	 -0.006022	-0.005431
17.186735	 -0.005699	-0.005349
17.200069	 -0.005304	-0.005115
17.213404	 -0.005050	-0.004829
17.226738	 -0.004954	-0.004602
17.240072	 -0.004834	-0.004397
17.253407	 -0.004618	-0.004161
17.266741	 -0.004359	-0.003903
17.280075	 -0.004085	-0.003596
17.293409	 -0.003801	-0.003203
17.306744	 -0.003489	-0.002816
17.320078	 -0.003060	-0.002525
17.333412	 -0.002475	-0.002266
17.346746	 -0.001878	-0.001923
17.360081	 -0.001416	-0.001474
17.373415	 -0.001031	-0.001027
17.386749	 -0.000601	-0.000690
17.400084	 -0.000176	-0.000434
17.413418	 0.000141	-0.000192
17.426752	 0.000393	0.000048
17.440086	 0.000654	0.000293
17.453421	 0.000876	0.000512
17.466755	 0.001029	0.000647
17.480089	 0.001160	0.000735
17.493423	 0.001238	0.000878
17.506758	 0.001262	0.001093
17.520092	 0.001341	0.001296
17.533426	 0.001492	0.001416
17.546761	 0.001611	0.001415
17.560095	 0.001677	0.001316
17.573429	 0.001792	0.001263
17.586763	 0.002027	0.001404
17.600098	 0.002315	0.001665
17.613432	 0.002509	0.001813
17.626766	 0.002514	0.001787
17.640100	 0.002386	0.001786
17.653435	 0.002300	0.001924
17.666769	 0.002367	0.002045
17.680103	 0.002480	0.002006
17.693438	 0.002479	0.001907
17.706772	 0.002409	0.001861
17.720106	 0.002425	0.001874
17.733440	 0.002551	0.001987
17.746775	 0.002677	0.002157
17.760109	 0.002679	0.002160
17.773443	 0.002490	0.001932
17.786777	 0.002169	0.001720
17.800112	 0.001895	0.001711
17.813446	 0.001827	0.001830
17.826780	 0.001997	0.001985
17.840115	 0.002244	0.002161
17.853449	 0.002379	0.002286
17.866783	 0.002417	0.002286
17.880117	 0.002484	0.002185
17.893452	 0.002597	0.002070
17.906786	 0.002704	0.001992
17.920120	 0.002789	0.001906
17.933455	 0.002862	0.001831
17.946789	 0.002914	0.001897
17.960123	 0.002958	0.002083
17.973457	 0.003041	0.002216
17.986792	 0.003151	0.002265
18.000126	 0.003199	0.002276
18.013460	 0.003144	0.002222
18.026794	 0.003008	0.002131
18.040129	 0.002796	0.002087
18.053463	 0.002562	0.002098
18.066797	 0.002437	0.002122
18.080132	 0.002490	0.002104
18.093466	 0.002632	0.002032
18.106800	 0.002727	0.001981
18.120134	 0.002765	0.001994
18.133469	 0.002778	0.002005
18.146803	 0.002731	0.001959
18.160137	 0.002621	0.001878
18.173471	 0.002518	0.001830
18.186806	 0.002513	0.001906
18.200140	 0.002639	0.002095
18.213474	 0.002792	0.002209
18.226809	 0.002809	0.002113
18.240143	 0.002696	0.001957
18.253477	 0.002633	0.001956
18.266811	 0.002721	0.002100
18.280146	 0.002879	0.002209
18.293480	 0.002993	0.002174
18.306814	 0.003028	0.002063
18.320148	 0.003024	0.001998
18.333483	 0.002976	0.002027
18.346817	 0.002848	0.002114
18.360151	 0.002722	0.002159
18.373486	 0.002680	0.002081
18.386820	 0.002693	0.001978
18.400154	 0.002781	0.002012
18.413488	 0.002974	0.002129
18.426823	 0.003108	0.002170
18.440157	 0.002995	0.002146
18.453491	 0.002761	0.002173
18.466825	 0.002705	0.002298
18.480160	 0.002889	0.002497
18.493494	 0.003110	0.002695
18.506828	 0.003223	0.002809
18.520163	 0.003272	0.002828
18.533497	 0.003321	0.002789
18.546831	 0.003390	0.002733
18.560165	 0.003498	0.002686
18.573500	 0.003553	0.002645
18.586834	 0.003398	0.002574
18.600168	 0.003056	0.002459
18.613503	 0.002764	0.002326
18.626837	 0.002735	0.002172
18.640171	 0.002962	0.002012
18.653505	 0.003226	0.001959
18.666840	 0.003277	0.002058
18.680174	 0.003050	0.002213
18.693508	 0.002715	0.002338
18.706842	 0.002504	0.002419
18.720177	 0.002519	0.002465
18.733511	 0.002724	0.002465
18.746845	 0.002992	0.002426
18.760180	 0.003172	0.002378
18.773514	 0.003166	0.002335
18.786848	 0.002991	0.002284
18.800182	 0.002730	0.002190
18.813517	 0.002508	0.002073
18.826851	 0.002462	0.002038
18.840185	 0.002582	0.002098
18.853519	 0.002702	0.002140
18.866854	 0.002720	0.002125
18.880188	 0.002693	0.002115
18.893522	 0.002723	0.002154
18.906857	 0.002810	0.002208
18.920191	 0.002856	0.002198
18.933525	 0.002841	0.002115
18.946859	 0.002902	0.002067
18.960194	 0.003063	0.002103
18.973528	 0.003123	0.002130
18.986862	 0.003021	0.002061
19.000196	 0.002971	0.001939
19.013531	 0.003074	0.001862
19.026865	 0.003163	0.001856
19.040199	 0.003109	0.001867
19.053534	 0.002981	0.001866
19.066868	 0.002888	0.001857
19.080202	 0.002802	0.001842
19.093536	 0.002617	0.001804
19.106871	 0.002387	0.001731
19.120205	 0.002331	0.001678
19.133539	 0.002472	0.001737
19.146873	 0.002586	0.001912
19.160208	 0.002599	0.002093
19.173542	 0.002630	0.002153
19.186876	 0.002705	0.002098
19.200211	 0.002777	0.002048
19.213545	 0.002834	0.002024
19.226879	 0.002822	0.001965
19.240213	 0.002694	0.001933
19.253548	 0.002526	0.001997
19.266882	 0.002456	0.002101
19.280216	 0.002513	0.002178
19.293550	 0.002589	0.002187
19.306885	 0.002656	0.002093
19.320219	 0.002789	0.001945
19.333553	 0.002899	0.001867
19.346888	 0.002827	0.001899
19.360222	 0.002649	0.001953
19.373556	 0.002559	0.001973
19.386890	 0.002552	0.001984
19.400225	 0.002506	0.002004
19.413559	 0.002479	0.002086
19.426893	 0.002574	0.002274
19.440228	 0.002685	0.002382
19.453562	 0.002683	0.002176
19.466896	 0.002614	0.001774
19.480230	 0.002550	0.001526
19.493565	 0.002496	0.001574
19.506899	 0.002456	0.001761
19.520233	 0.002443	0.001861
19.533567	 0.002473	0.001815
19.546902	 0.002580	0.001769
19.560236	 0.002771	0.001825
19.573570	 0.002962	0.001934
19.586905	 0.002982	0.002029
19.600239	 0.002778	0.002073
19.613573	 0.002527	0.002030
19.626907	 0.002419	0.001961
19.640242	 0.002469	0.001969
19.653576	 0.002624	0.002055
19.666910	 0.002837	0.002148
19.680244	 0.003008	0.002212
19.693579	 0.003049	0.002250
19.706913	 0.003044	0.002275
19.720247	 0.003140	0.002299
19.733582	 0.003267	0.002318
19.746916	 0.003211	0.002307
19.760250	 0.002961	0.002262
19.773584	 0.002742	0.002206
19.786919	 0.002710	0.002167
19.800253	 0.002816	0.002148
19.813587	 0.002932	0.002104
19.826921	 0.003018	0.001982
19.840256	 0.003113	0.001826
19.853590	 0.003163	0.001767
19.866924	 0.003070	0.001851
19.880259	 0.002879	0.001940
19.893593	 0.002735	0.001898
19.906927	 0.002729	0.001804
19.920261	 0.002867	0.001816
19.933596	 0.003108	0.001945
19.946930	 0.003349	0.002079
19.960264	 0.003446	0.002144
19.973598	 0.003335	0.002152
19.986933	 0.003056	0.002127

*------------------------ End of raw data
Results for Channel	1	=	242.00	nm
Title:	Report Title
Run File:	C:\HPLC\PET 2025\2025.01.13\bm26_40c_pw.run
--------------
Injection Info
--------------
Method:	C:\METODOS EQUIPO 2 2023-2024\20241201 PET_Calibrado TPA MHET BHET DIMER.mth
Sample:	BM26_40C_pw
Injection Date:	Tue Jan 14 05:54:32 2025
Manual injection
Operator:	Paloma
Instrument:	3
Notes:	
---------
Misc Info
---------
Workstation:	HPLC
Bus Address:	44
Run Time:	0.000	to	20.000	min.
-----------
Recalc Info
-----------
Recalc Method:	C:\METODOS EQUIPO 2 2023-2024\20241201 PET_Calibrado TPA MHET BHET DIMER.mth
Recalc Date:	Tue Jan 14 06:14:35 2025
Operator:	Paloma
Instrument:	3
Notes:	
Sample Rate:	5.000 Hz.
Measurement Type:	1 = Area
Calculation Type:	4 = ExtStd
Normalize Results:	No
------------------------
Peak Info for Channel 1
------------------------
3 Peaks (tR	Timeoffset	RRT	Sepcode	Width	Counts	Result	Name)
7.061	0.002	0.0000	BB	12.48	315714	5.715276	MHET (uM)
7.375	0.022	0.0000	BB	0.00	106519	1.260010	BHET (uM)
9.037	-0.073	0.0000	BB	22.60	330216	5.828447	DIMER (uM)

Results for Channel	2	=	260.00	nm
Title:	Report Title
Run File:	C:\HPLC\PET 2025\2025.01.13\bm26_40c_pw.run
--------------
Injection Info
--------------
Method:	C:\METODOS EQUIPO 2 2023-2024\20241201 PET_Calibrado TPA MHET BHET DIMER.mth
Sample:	BM26_40C_pw
Injection Date:	Tue Jan 14 05:54:32 2025
Manual injection
Operator:	Paloma
Instrument:	3
Notes:	
---------
Misc Info
---------
Workstation:	HPLC
Bus Address:	44
Run Time:	0.000	to	20.000	min.
-----------
Recalc Info
-----------
Recalc Method:	C:\METODOS EQUIPO 2 2023-2024\20241201 PET_Calibrado TPA MHET BHET DIMER.mth
Recalc Date:	Tue Jan 14 06:14:35 2025
Operator:	Paloma
Instrument:	3
Notes:	
Sample Rate:	5.000 Hz.
Measurement Type:	1 = Area
Calculation Type:	4 = ExtStd
Normalize Results:	No
------------------------
Peak Info for Channel 2
------------------------
41 Peaks (tR	Timeoffset	RRT	Sepcode	Width	Counts	Result	Name)
0.151	0.000	0.0000	BB	0.00	38543	0.000000	
0.394	0.000	0.0000	BV	8.64	71333	0.000000	
0.485	0.000	0.0000	VV	0.00	43681	0.000000	
0.628	0.000	0.0000	VV	0.00	55367	0.000000	
0.716	0.000	0.0000	VV	0.00	37652	0.000000	
0.888	0.000	0.0000	VB	0.00	78734	0.000000	
1.277	0.000	0.0000	BV	6.64	798253	0.000000	
1.464	0.000	0.0000	VB	4.36	6320840	0.000000	
1.681	0.000	0.0000	BP	2.74	127272	0.000000	
1.966	0.000	0.0000	PV	13.32	3892690	0.000000	
2.282	0.000	0.0000	VV	0.00	1056355	0.000000	
2.418	0.000	0.0000	VB	0.00	62694	0.000000	
2.502	0.000	0.0000	BB	0.00	3403	0.000000	
2.625	0.000	0.0000	BB	0.00	20507	0.000000	
2.981	0.000	0.0000	BB	2.30	18322	0.000000	
3.122	-0.002	0.0000	VB	0.00	23602	0.482171	DHBA uM
3.261	0.000	0.0000	BB	0.00	6525	0.000000	
3.437	0.000	0.0000	BB	7.80	36346	0.000000	
3.616	0.000	0.0000	BB	0.00	4772	0.000000	
3.870	0.000	0.0000	BB	4.50	39640	0.000000	
4.080	0.000	0.0000	BB	4.40	23880	0.000000	
4.298	0.000	0.0000	BB	4.56	9535	0.000000	
17.543	0.000	0.0000	BV	18.16	371787	0.000000	
17.673	0.000	0.0000	VV	0.00	330236	0.000000	
17.754	0.000	0.0000	VV	0.00	203189	0.000000	
17.863	0.000	0.0000	VV	0.00	310033	0.000000	
17.996	0.000	0.0000	VV	0.00	250497	0.000000	
18.073	0.000	0.0000	VV	0.00	246658	0.000000	
18.216	0.000	0.0000	VV	0.00	146014	0.000000	
18.286	0.000	0.0000	VV	0.00	141533	0.000000	
18.359	0.000	0.0000	VV	0.00	119743	0.000000	
18.521	0.000	0.0000	VV	0.00	473446	0.000000	
18.729	0.000	0.0000	VV	0.00	262974	0.000000	
18.913	0.000	0.0000	VV	0.00	242976	0.000000	
19.053	0.000	0.0000	VV	0.00	78066	0.000000	
19.177	0.000	0.0000	VV	0.00	102858	0.000000	
19.288	0.000	0.0000	VV	0.00	81080	0.000000	
19.438	0.000	0.0000	VV	0.00	95298	0.000000	
19.602	0.000	0.0000	VV	0.00	60053	0.000000	
19.736	0.000	0.0000	VV	0.00	85446	0.000000	
19.885	0.000	0.0000	VB	0.00	4245	0.000000	
