# Supplementary material for: Engineering Escherichia coli for polyethylene terephthalate powder biodegradation via recoding of an outer membrane protein
Source: iScience. 2026 Jan 2;29(2):114621. doi: 10.1016/j.isci.2025.114621 (PMC12860643; doi:10.1016/j.isci.2025.114621)
Supplement: Data S2. Raw HPLC and UHPLC-MS data — (A) Unprocessed HPLC data files supporting Figures 4, S3, S5, Tables 1 and S4. Files are provided in.txt format corresponding to the data extracted with Varian ProStar software (Varian Inc., Palo Alto, California, USA). Each file contains absorbance values (in arbitrary units) recorded over time under the analytical conditions described in STAR Methods. (B) Raw UHPLC-MS files supporting Figure S4. The chromatograms and mass spectrometry data can be analyzed with the software MassLynx V4.1 (Waters) to obtain the mass spectra of the oligomers TET and TETE. Analytical conditions described in STAR Methods. (A and B) The unprocessed HPLC and UHPLC-MS files have been deposited at Zenodo under the identifier https://zenodo.org/records/17578239. [file mmc5.zip › Data S2/A. HPLC/Figure S3/OmpAm pPET 40_2.TXT]

File	C:\HPLC\PET 2025\2025.01.13\bm26_40c_pw002.run	Filetype	63
WTOASCII Parameters:	C:\star\WTOASCII.TXT
 2 channels
   Channel	 1	242.00	nm	in AU
   Channel	 2	260.00	nm	in AU
Base rate 5.0000 Hz	Bunch 2	Effective rate 5.00000 Hz.	T = 0.003333 min.
6000 points	from	0.000	to	20.000	minutes
Sampling every 4 point(s)
Printing points from	0.000	to	20.000 min, point 0 to 5999
Channels	1	to	2
0.000000	 0.000000	0.000000
0.013333	 -0.000159	-0.000477
0.026667	 -0.000188	-0.000635
0.040000	 -0.000149	-0.000522
0.053333	 -0.000158	-0.000310
0.066667	 -0.000181	-0.000138
0.080000	 -0.000100	-0.000055
0.093333	 0.000095	0.000035
0.106667	 0.000273	0.000234
0.120000	 0.000333	0.000455
0.133333	 0.000327	0.000542
0.146667	 0.000295	0.000485
0.160000	 0.000169	0.000325
0.173333	 -0.000049	0.000071
0.186667	 -0.000227	-0.000171
0.200000	 -0.000263	-0.000264
0.213333	 -0.000196	-0.000227
0.226667	 -0.000119	-0.000153
0.240000	 -0.000001	-0.000087
0.253333	 0.000180	-0.000035
0.266667	 0.000262	0.000027
0.280000	 0.000147	0.000126
0.293333	 0.000050	0.000259
0.306667	 0.000145	0.000403
0.320000	 0.000258	0.000541
0.333333	 0.000263	0.000627
0.346667	 0.000355	0.000615
0.360000	 0.000656	0.000570
0.373333	 0.000949	0.000565
0.386667	 0.000991	0.000546
0.400000	 0.000841	0.000465
0.413333	 0.000708	0.000386
0.426667	 0.000695	0.000416
0.440000	 0.000778	0.000579
0.453333	 0.000876	0.000769
0.466666	 0.000891	0.000869
0.480000	 0.000848	0.000870
0.493333	 0.000859	0.000857
0.506666	 0.000854	0.000883
0.520000	 0.000737	0.000844
0.533333	 0.000631	0.000680
0.546666	 0.000649	0.000575
0.560000	 0.000726	0.000706
0.573333	 0.000803	0.000968
0.586666	 0.000852	0.001128
0.600000	 0.000813	0.001081
0.613333	 0.000696	0.000897
0.626666	 0.000577	0.000751
0.640000	 0.000483	0.000770
0.653333	 0.000449	0.000866
0.666666	 0.000558	0.000825
0.680000	 0.000764	0.000604
0.693333	 0.000848	0.000407
0.706666	 0.000742	0.000401
0.720000	 0.000641	0.000559
0.733333	 0.000629	0.000733
0.746666	 0.000598	0.000801
0.760000	 0.000540	0.000768
0.773333	 0.000575	0.000712
0.786666	 0.000704	0.000652
0.800000	 0.000741	0.000525
0.813333	 0.000538	0.000330
0.826666	 0.000224	0.000218
0.839999	 0.000099	0.000307
0.853333	 0.000241	0.000519
0.866666	 0.000399	0.000629
0.879999	 0.000348	0.000506
0.893333	 0.000208	0.000287
0.906666	 0.000182	0.000196
0.919999	 0.000242	0.000262
0.933333	 0.000295	0.000363
0.946666	 0.000351	0.000457
0.959999	 0.000453	0.000562
0.973333	 0.000566	0.000630
0.986666	 0.000599	0.000654
0.999999	 0.000578	0.000731
1.013333	 0.000634	0.000886
1.026666	 0.000748	0.001000
1.039999	 0.000750	0.000964
1.053333	 0.000629	0.000820
1.066666	 0.000525	0.000683
1.079999	 0.000488	0.000603
1.093333	 0.000440	0.000566
1.106666	 0.000363	0.000544
1.119999	 0.000296	0.000481
1.133333	 0.000230	0.000349
1.146666	 0.000156	0.000246
1.159999	 0.000131	0.000235
1.173333	 0.000145	0.000230
1.186666	 0.000139	0.000205
1.199999	 0.000179	0.000270
1.213333	 0.000364	0.000425
1.226666	 0.000601	0.000529
1.239999	 0.000736	0.000546
1.253332	 0.000769	0.000545
1.266666	 0.000763	0.000541
1.279999	 0.000720	0.000532
1.293332	 0.000695	0.000498
1.306666	 0.000761	0.000416
1.319999	 0.000847	0.000301
1.333332	 0.000873	0.000196
1.346666	 0.000916	0.000152
1.359999	 0.001173	0.000293
1.373332	 0.004516	0.002319
1.386666	 0.023059	0.012513
1.399999	 0.074108	0.037557
1.413332	 0.155358	0.070929
1.426666	 0.235238	0.093418
1.439999	 0.283905	0.094491
1.453332	 0.299512	0.080921
1.466666	 0.296257	0.062709
1.479999	 0.284394	0.043269
1.493332	 0.267678	0.023050
1.506666	 0.248594	0.003969
1.519999	 0.230230	-0.011007
1.533332	 0.214742	-0.020187
1.546666	 0.202187	-0.024298
1.559999	 0.191432	-0.025428
1.573332	 0.181436	-0.025408
1.586666	 0.171654	-0.025144
1.599999	 0.161876	-0.024810
1.613332	 0.152070	-0.024282
1.626665	 0.142338	-0.023514
1.639999	 0.132682	-0.022831
1.653332	 0.122913	-0.022804
1.666665	 0.112985	-0.023695
1.679999	 0.103171	-0.025197
1.693332	 0.093918	-0.026736
1.706665	 0.085577	-0.027884
1.719999	 0.078120	-0.028443
1.733332	 0.071269	-0.028338
1.746665	 0.064884	-0.027556
1.759999	 0.058978	-0.026077
1.773332	 0.053518	-0.023833
1.786665	 0.048514	-0.020858
1.799999	 0.044073	-0.017406
1.813332	 0.040179	-0.013758
1.826665	 0.036628	-0.010041
1.839999	 0.033282	-0.006355
1.853332	 0.030168	-0.002938
1.866665	 0.027334	-0.000043
1.879999	 0.024782	0.002258
1.893332	 0.022442	0.003961
1.906665	 0.020233	0.005036
1.919999	 0.018183	0.005635
1.933332	 0.016344	0.006028
1.946665	 0.014671	0.006222
1.959998	 0.013066	0.006033
1.973332	 0.011483	0.005471
1.986665	 0.009973	0.004728
1.999998	 0.008607	0.003989
2.013332	 0.007379	0.003345
2.026665	 0.006328	0.002744
2.039999	 0.005549	0.002166
2.053332	 0.004968	0.001742
2.066665	 0.004375	0.001525
2.079998	 0.003692	0.001357
2.093332	 0.003047	0.001106
2.106665	 0.002618	0.000820
2.119998	 0.002425	0.000621
2.133332	 0.002250	0.000555
2.146665	 0.001927	0.000561
2.159998	 0.001644	0.000574
2.173332	 0.001640	0.000592
2.186665	 0.001773	0.000626
2.199998	 0.001707	0.000610
2.213332	 0.001386	0.000432
2.226665	 0.001104	0.000147
2.239998	 0.001110	-0.000012
2.253332	 0.001258	0.000059
2.266665	 0.001290	0.000235
2.279998	 0.001304	0.000371
2.293332	 0.001453	0.000390
2.306665	 0.001513	0.000323
2.319998	 0.001274	0.000286
2.333332	 0.000945	0.000322
2.346665	 0.000823	0.000388
2.359998	 0.000954	0.000496
2.373332	 0.001222	0.000634
2.386665	 0.001529	0.000713
2.399998	 0.001735	0.000692
2.413332	 0.001683	0.000589
2.426665	 0.001391	0.000477
2.439998	 0.001050	0.000444
2.453331	 0.000854	0.000459
2.466665	 0.000871	0.000426
2.479998	 0.001024	0.000357
2.493331	 0.001237	0.000330
2.506665	 0.001463	0.000349
2.519998	 0.001513	0.000395
2.533331	 0.001279	0.000457
2.546665	 0.001012	0.000505
2.559998	 0.000961	0.000511
2.573331	 0.001062	0.000509
2.586665	 0.001171	0.000571
2.599998	 0.001261	0.000641
2.613331	 0.001338	0.000567
2.626665	 0.001372	0.000394
2.639998	 0.001342	0.000347
2.653331	 0.001267	0.000513
2.666665	 0.001169	0.000739
2.679998	 0.001044	0.000840
2.693331	 0.000927	0.000813
2.706665	 0.000887	0.000753
2.719998	 0.000884	0.000701
2.733331	 0.000844	0.000664
2.746665	 0.000817	0.000615
2.759998	 0.000838	0.000543
2.773331	 0.000778	0.000525
2.786664	 0.000564	0.000589
2.799998	 0.000343	0.000659
2.813331	 0.000246	0.000667
2.826664	 0.000214	0.000593
2.839998	 0.000202	0.000470
2.853331	 0.000245	0.000390
2.866664	 0.000300	0.000385
2.879998	 0.000301	0.000391
2.893331	 0.000282	0.000348
2.906664	 0.000321	0.000279
2.919998	 0.000441	0.000239
2.933331	 0.000550	0.000223
2.946664	 0.000526	0.000205
2.959998	 0.000390	0.000235
2.973331	 0.000271	0.000314
2.986664	 0.000269	0.000336
2.999998	 0.000424	0.000227
3.013331	 0.000622	0.000063
3.026664	 0.000679	-0.000006
3.039998	 0.000597	0.000056
3.053331	 0.000514	0.000155
3.066664	 0.000439	0.000231
3.079998	 0.000329	0.000333
3.093331	 0.000290	0.000486
3.106664	 0.000404	0.000586
3.119998	 0.000556	0.000485
3.133331	 0.000585	0.000175
3.146664	 0.000472	-0.000122
3.159997	 0.000336	-0.000198
3.173331	 0.000302	-0.000074
3.186664	 0.000367	0.000127
3.199997	 0.000418	0.000277
3.213331	 0.000385	0.000288
3.226664	 0.000316	0.000238
3.239997	 0.000284	0.000270
3.253331	 0.000335	0.000391
3.266664	 0.000433	0.000506
3.279997	 0.000493	0.000561
3.293331	 0.000543	0.000547
3.306664	 0.000620	0.000481
3.319997	 0.000582	0.000407
3.333331	 0.000354	0.000348
3.346664	 0.000142	0.000273
3.359997	 0.000172	0.000169
3.373331	 0.000406	0.000084
3.386664	 0.000651	0.000088
3.399997	 0.000786	0.000202
3.413331	 0.000828	0.000376
3.426664	 0.000798	0.000527
3.439997	 0.000679	0.000587
3.453331	 0.000559	0.000524
3.466664	 0.000568	0.000371
3.479997	 0.000607	0.000230
3.493330	 0.000515	0.000234
3.506664	 0.000354	0.000436
3.519997	 0.000266	0.000698
3.533330	 0.000305	0.000817
3.546664	 0.000438	0.000750
3.559997	 0.000553	0.000629
3.573330	 0.000592	0.000541
3.586664	 0.000594	0.000446
3.599997	 0.000555	0.000315
3.613330	 0.000496	0.000225
3.626664	 0.000477	0.000243
3.639997	 0.000460	0.000309
3.653330	 0.000412	0.000325
3.666664	 0.000415	0.000306
3.679997	 0.000478	0.000348
3.693330	 0.000461	0.000458
3.706664	 0.000318	0.000536
3.719997	 0.000194	0.000521
3.733330	 0.000162	0.000406
3.746664	 0.000139	0.000212
3.759997	 0.000106	0.000048
3.773330	 0.000158	0.000013
3.786664	 0.000367	0.000054
3.799997	 0.000625	0.000108
3.813330	 0.000696	0.000218
3.826663	 0.000565	0.000375
3.839997	 0.000469	0.000500
3.853330	 0.000494	0.000568
3.866663	 0.000566	0.000545
3.879997	 0.000688	0.000406
3.893330	 0.000863	0.000268
3.906663	 0.000991	0.000255
3.919997	 0.000998	0.000316
3.933330	 0.000923	0.000381
3.946663	 0.000889	0.000482
3.959997	 0.000912	0.000577
3.973330	 0.000817	0.000551
3.986663	 0.000564	0.000448
3.999997	 0.000399	0.000423
4.013330	 0.000542	0.000500
4.026663	 0.000915	0.000567
4.039997	 0.001238	0.000521
4.053330	 0.001256	0.000353
4.066663	 0.000984	0.000211
4.079997	 0.000743	0.000249
4.093330	 0.000770	0.000414
4.106663	 0.000889	0.000575
4.119997	 0.000821	0.000669
4.133330	 0.000619	0.000618
4.146663	 0.000533	0.000473
4.159997	 0.000627	0.000456
4.173330	 0.000732	0.000580
4.186663	 0.000707	0.000645
4.199996	 0.000599	0.000620
4.213330	 0.000545	0.000636
4.226663	 0.000568	0.000706
4.239996	 0.000532	0.000711
4.253330	 0.000404	0.000647
4.266663	 0.000316	0.000657
4.279996	 0.000358	0.000749
4.293330	 0.000481	0.000756
4.306663	 0.000554	0.000619
4.319996	 0.000517	0.000461
4.333330	 0.000476	0.000383
4.346663	 0.000565	0.000374
4.359996	 0.000729	0.000368
4.373330	 0.000764	0.000363
4.386663	 0.000603	0.000431
4.399996	 0.000409	0.000553
4.413330	 0.000305	0.000598
4.426663	 0.000274	0.000529
4.439996	 0.000286	0.000457
4.453330	 0.000290	0.000416
4.466663	 0.000218	0.000339
4.479996	 0.000096	0.000282
4.493330	 0.000027	0.000348
4.506663	 0.000077	0.000431
4.519996	 0.000242	0.000384
4.533329	 0.000467	0.000319
4.546663	 0.000646	0.000418
4.559996	 0.000686	0.000607
4.573329	 0.000571	0.000677
4.586663	 0.000380	0.000586
4.599996	 0.000267	0.000438
4.613329	 0.000289	0.000336
4.626663	 0.000285	0.000282
4.639996	 0.000149	0.000190
4.653329	 0.000035	0.000053
4.666663	 0.000074	-0.000026
4.679996	 0.000239	0.000016
4.693329	 0.000479	0.000157
4.706663	 0.000711	0.000324
4.719996	 0.000840	0.000452
4.733329	 0.000864	0.000513
4.746663	 0.000779	0.000444
4.759996	 0.000566	0.000220
4.773329	 0.000327	0.000008
4.786663	 0.000258	-0.000019
4.799996	 0.000453	0.000059
4.813329	 0.000769	0.000088
4.826663	 0.000944	0.000075
4.839996	 0.000870	0.000117
4.853329	 0.000683	0.000263
4.866663	 0.000585	0.000453
4.879996	 0.000687	0.000586
4.893329	 0.000948	0.000677
4.906662	 0.001162	0.000753
4.919996	 0.001166	0.000723
4.933329	 0.001037	0.000568
4.946662	 0.000893	0.000430
4.959996	 0.000774	0.000398
4.973329	 0.000732	0.000442
4.986662	 0.000802	0.000522
4.999996	 0.000950	0.000615
5.013329	 0.001105	0.000713
5.026662	 0.001228	0.000817
5.039996	 0.001334	0.000882
5.053329	 0.001399	0.000881
5.066662	 0.001338	0.000865
5.079996	 0.001156	0.000832
5.093329	 0.000964	0.000726
5.106662	 0.000812	0.000616
5.119996	 0.000736	0.000609
5.133329	 0.000821	0.000651
5.146662	 0.001023	0.000653
5.159996	 0.001168	0.000676
5.173329	 0.001163	0.000754
5.186662	 0.001069	0.000793
5.199996	 0.000991	0.000725
5.213329	 0.000950	0.000614
5.226662	 0.000941	0.000582
5.239995	 0.000973	0.000623
5.253329	 0.000989	0.000585
5.266662	 0.000863	0.000399
5.279995	 0.000598	0.000183
5.293329	 0.000418	0.000084
5.306662	 0.000507	0.000156
5.319995	 0.000844	0.000356
5.333329	 0.001238	0.000548
5.346662	 0.001424	0.000598
5.359995	 0.001306	0.000530
5.373329	 0.001074	0.000480
5.386662	 0.000937	0.000558
5.399995	 0.000897	0.000738
5.413329	 0.000899	0.000874
5.426662	 0.000930	0.000896
5.439995	 0.000962	0.000900
5.453329	 0.000937	0.000981
5.466662	 0.000850	0.001106
5.479995	 0.000802	0.001129
5.493329	 0.000872	0.000924
5.506662	 0.000991	0.000610
5.519995	 0.001050	0.000481
5.533329	 0.001084	0.000618
5.546662	 0.001216	0.000779
5.559995	 0.001439	0.000746
5.573328	 0.001652	0.000603
5.586662	 0.001828	0.000631
5.599995	 0.001958	0.000880
5.613328	 0.002037	0.001011
5.626662	 0.002161	0.000862
5.639995	 0.002396	0.000759
5.653328	 0.002655	0.000922
5.666662	 0.002882	0.001179
5.679995	 0.003125	0.001401
5.693328	 0.003347	0.001594
5.706662	 0.003474	0.001736
5.719995	 0.003579	0.001847
5.733328	 0.003826	0.002041
5.746662	 0.004273	0.002375
5.759995	 0.004837	0.002746
5.773328	 0.005405	0.002989
5.786662	 0.005926	0.003114
5.799995	 0.006430	0.003303
5.813328	 0.006938	0.003653
5.826662	 0.007407	0.004049
5.839995	 0.007784	0.004340
5.853328	 0.008104	0.004595
5.866662	 0.008507	0.004987
5.879995	 0.009053	0.005495
5.893328	 0.009649	0.005915
5.906662	 0.010218	0.006165
5.919995	 0.010725	0.006405
5.933328	 0.011138	0.006813
5.946661	 0.011478	0.007326
5.959995	 0.011783	0.007724
5.973328	 0.012063	0.007966
5.986661	 0.012369	0.008214
5.999995	 0.012758	0.008521
6.013328	 0.013225	0.008773
6.026661	 0.013656	0.008932
6.039995	 0.013887	0.009071
6.053328	 0.013962	0.009221
6.066661	 0.014090	0.009400
6.079995	 0.014251	0.009642
6.093328	 0.014253	0.009885
6.106661	 0.014156	0.010045
6.119995	 0.014215	0.010179
6.133328	 0.014483	0.010360
6.146661	 0.014781	0.010527
6.159995	 0.015033	0.010613
6.173328	 0.015344	0.010676
6.186661	 0.015703	0.010822
6.199995	 0.015958	0.011073
6.213328	 0.016096	0.011353
6.226661	 0.016214	0.011548
6.239995	 0.016333	0.011657
6.253328	 0.016471	0.011790
6.266661	 0.016643	0.011966
6.279994	 0.016762	0.012093
6.293328	 0.016837	0.012148
6.306661	 0.017002	0.012184
6.319994	 0.017232	0.012241
6.333328	 0.017394	0.012326
6.346661	 0.017513	0.012405
6.359994	 0.017667	0.012432
6.373328	 0.017855	0.012451
6.386661	 0.018115	0.012577
6.399994	 0.018457	0.012826
6.413328	 0.018717	0.013081
6.426661	 0.018755	0.013240
6.439994	 0.018701	0.013316
6.453328	 0.018749	0.013414
6.466661	 0.018843	0.013593
6.479994	 0.018868	0.013753
6.493328	 0.018937	0.013807
6.506661	 0.019194	0.013833
6.519994	 0.019581	0.013940
6.533328	 0.019947	0.014126
6.546661	 0.020218	0.014308
6.559994	 0.020367	0.014452
6.573328	 0.020432	0.014573
6.586661	 0.020560	0.014644
6.599994	 0.020822	0.014657
6.613328	 0.021117	0.014697
6.626661	 0.021340	0.014843
6.639994	 0.021478	0.015069
6.653327	 0.021543	0.015276
6.666661	 0.021550	0.015393
6.679994	 0.021544	0.015395
6.693327	 0.021596	0.015334
6.706661	 0.021746	0.015314
6.719994	 0.021963	0.015370
6.733327	 0.022231	0.015457
6.746661	 0.022561	0.015572
6.759994	 0.022857	0.015738
6.773327	 0.022936	0.015871
6.786661	 0.022831	0.015882
6.799994	 0.022832	0.015881
6.813327	 0.023080	0.016057
6.826661	 0.023417	0.016381
6.839994	 0.023718	0.016653
6.853327	 0.024020	0.016810
6.866661	 0.024304	0.016942
6.879994	 0.024533	0.017074
6.893327	 0.024790	0.017114
6.906661	 0.025094	0.017016
6.919994	 0.025266	0.016893
6.933327	 0.025281	0.016956
6.946661	 0.025562	0.017303
6.959994	 0.026652	0.017928
6.973327	 0.028612	0.018832
6.986660	 0.030752	0.019820
6.999994	 0.032044	0.020433
7.013327	 0.032024	0.020386
7.026660	 0.031110	0.019883
7.039994	 0.029978	0.019326
7.053327	 0.029000	0.018952
7.066660	 0.028260	0.018785
7.079994	 0.027755	0.018688
7.093327	 0.027521	0.018542
7.106660	 0.027587	0.018372
7.119994	 0.027765	0.018205
7.133327	 0.027773	0.018036
7.146660	 0.027620	0.017953
7.159994	 0.027543	0.018004
7.173327	 0.027668	0.018127
7.186660	 0.027897	0.018305
7.199994	 0.028034	0.018552
7.213327	 0.028035	0.018829
7.226660	 0.028101	0.019081
7.239994	 0.028366	0.019224
7.253327	 0.028778	0.019247
7.266660	 0.029338	0.019355
7.279994	 0.030064	0.019705
7.293327	 0.030815	0.020101
7.306660	 0.031364	0.020259
7.319993	 0.031509	0.020161
7.333327	 0.031221	0.019975
7.346660	 0.030768	0.019829
7.359993	 0.030498	0.019763
7.373327	 0.030478	0.019772
7.386660	 0.030550	0.019821
7.399993	 0.030618	0.019884
7.413327	 0.030678	0.020001
7.426660	 0.030771	0.020201
7.439993	 0.030998	0.020401
7.453327	 0.031342	0.020512
7.466660	 0.031587	0.020546
7.479993	 0.031652	0.020530
7.493327	 0.031758	0.020532
7.506660	 0.032079	0.020664
7.519993	 0.032520	0.020913
7.533327	 0.032899	0.021161
7.546660	 0.033118	0.021356
7.559993	 0.033228	0.021479
7.573327	 0.033343	0.021514
7.586660	 0.033480	0.021486
7.599993	 0.033575	0.021473
7.613327	 0.033629	0.021554
7.626660	 0.033701	0.021756
7.639993	 0.033869	0.022017
7.653327	 0.034083	0.022229
7.666660	 0.034159	0.022341
7.679993	 0.034126	0.022382
7.693326	 0.034211	0.022435
7.706660	 0.034434	0.022537
7.719993	 0.034653	0.022626
7.733326	 0.034861	0.022643
7.746660	 0.035085	0.022623
7.759993	 0.035311	0.022656
7.773326	 0.035620	0.022791
7.786660	 0.036018	0.023018
7.799993	 0.036335	0.023264
7.813326	 0.036476	0.023418
7.826660	 0.036504	0.023436
7.839993	 0.036498	0.023366
7.853326	 0.036522	0.023248
7.866660	 0.036688	0.023119
7.879993	 0.037072	0.023060
7.893326	 0.037507	0.023131
7.906660	 0.037733	0.023274
7.919993	 0.037750	0.023371
7.933326	 0.037756	0.023396
7.946660	 0.037928	0.023467
7.959993	 0.038394	0.023692
7.973326	 0.039111	0.024031
7.986660	 0.039802	0.024332
7.999993	 0.040185	0.024479
8.013327	 0.040216	0.024533
8.026660	 0.040124	0.024649
8.039993	 0.040149	0.024849
8.053327	 0.040241	0.025004
8.066660	 0.040190	0.025016
8.079993	 0.039975	0.024957
8.093327	 0.039784	0.024934
8.106660	 0.039782	0.024917
8.119993	 0.039987	0.024882
8.133327	 0.040300	0.024921
8.146660	 0.040551	0.025079
8.159993	 0.040674	0.025272
8.173326	 0.040808	0.025428
8.186660	 0.041021	0.025539
8.199993	 0.041132	0.025571
8.213326	 0.041073	0.025521
8.226660	 0.041075	0.025501
8.239993	 0.041238	0.025552
8.253326	 0.041306	0.025571
8.266660	 0.041133	0.025532
8.279993	 0.040990	0.025527
8.293326	 0.041173	0.025564
8.306660	 0.041582	0.025546
8.319993	 0.041873	0.025431
8.333326	 0.041920	0.025283
8.346660	 0.041934	0.025244
8.359993	 0.042075	0.025399
8.373326	 0.042241	0.025609
8.386660	 0.042311	0.025690
8.399993	 0.042269	0.025718
8.413326	 0.042194	0.025864
8.426660	 0.042288	0.026053
8.439993	 0.042654	0.026132
8.453326	 0.043082	0.026160
8.466660	 0.043321	0.026281
8.479993	 0.043352	0.026464
8.493326	 0.043334	0.026528
8.506660	 0.043441	0.026424
8.519993	 0.043653	0.026335
8.533326	 0.043815	0.026441
8.546659	 0.043917	0.026693
8.559993	 0.044067	0.026904
8.573326	 0.044273	0.026985
8.586659	 0.044479	0.026996
8.599993	 0.044651	0.027022
8.613326	 0.044738	0.027123
8.626659	 0.044741	0.027306
8.639993	 0.044755	0.027450
8.653326	 0.044841	0.027462
8.666659	 0.045018	0.027450
8.679993	 0.045341	0.027529
8.693326	 0.045798	0.027666
8.706659	 0.046244	0.027823
8.719993	 0.046535	0.028005
8.733326	 0.046682	0.028171
8.746659	 0.046809	0.028262
8.759993	 0.046985	0.028280
8.773326	 0.047167	0.028234
8.786659	 0.047278	0.028129
8.799993	 0.047297	0.028036
8.813326	 0.047305	0.028032
8.826659	 0.047405	0.028108
8.839993	 0.047583	0.028237
8.853326	 0.047762	0.028388
8.866659	 0.047952	0.028463
8.879992	 0.048215	0.028387
8.893326	 0.048476	0.028227
8.906659	 0.048597	0.028176
8.919992	 0.048732	0.028382
8.933326	 0.049359	0.028807
8.946659	 0.050623	0.029323
8.959992	 0.051975	0.029813
8.973326	 0.052826	0.030146
8.986659	 0.053182	0.030307
8.999992	 0.053300	0.030403
9.013326	 0.053164	0.030426
9.026659	 0.052660	0.030307
9.039992	 0.051895	0.030114
9.053326	 0.051129	0.029935
9.066659	 0.050573	0.029719
9.079992	 0.050284	0.029416
9.093326	 0.050179	0.029121
9.106659	 0.050122	0.028959
9.119992	 0.050033	0.028959
9.133326	 0.049939	0.029075
9.146659	 0.049900	0.029215
9.159992	 0.049934	0.029308
9.173326	 0.050086	0.029383
9.186659	 0.050396	0.029501
9.199992	 0.050792	0.029620
9.213326	 0.051171	0.029647
9.226659	 0.051500	0.029598
9.239992	 0.051791	0.029636
9.253325	 0.052017	0.029830
9.266659	 0.052142	0.030012
9.279992	 0.052189	0.030052
9.293325	 0.052230	0.030043
9.306659	 0.052299	0.030085
9.319992	 0.052402	0.030171
9.333325	 0.052601	0.030270
9.346659	 0.052855	0.030324
9.359992	 0.052991	0.030266
9.373325	 0.052994	0.030120
9.386659	 0.053032	0.029967
9.399992	 0.053219	0.029888
9.413325	 0.053486	0.029967
9.426659	 0.053679	0.030193
9.439992	 0.053731	0.030421
9.453325	 0.053733	0.030574
9.466659	 0.053779	0.030726
9.479992	 0.053848	0.030903
9.493325	 0.053915	0.031042
9.506659	 0.054091	0.031146
9.519992	 0.054472	0.031309
9.533325	 0.054866	0.031553
9.546659	 0.054998	0.031773
9.559992	 0.054957	0.031861
9.573325	 0.055087	0.031838
9.586658	 0.055462	0.031798
9.599992	 0.055793	0.031828
9.613325	 0.055892	0.031982
9.626658	 0.055990	0.032220
9.639992	 0.056385	0.032416
9.653325	 0.056966	0.032494
9.666658	 0.057451	0.032480
9.679992	 0.057751	0.032427
9.693325	 0.057823	0.032342
9.706658	 0.057662	0.032227
9.719992	 0.057467	0.032160
9.733325	 0.057363	0.032190
9.746658	 0.057236	0.032209
9.759992	 0.057047	0.032078
9.773325	 0.056901	0.031820
9.786658	 0.056838	0.031600
9.799992	 0.056893	0.031536
9.813325	 0.057139	0.031602
9.826658	 0.057475	0.031711
9.839992	 0.057636	0.031774
9.853325	 0.057526	0.031723
9.866658	 0.057297	0.031635
9.879992	 0.057146	0.031681
9.893325	 0.057212	0.031868
9.906658	 0.057506	0.032036
9.919991	 0.057849	0.032118
9.933325	 0.058002	0.032202
9.946658	 0.057944	0.032340
9.959991	 0.057924	0.032464
9.973325	 0.058069	0.032490
9.986658	 0.058250	0.032436
9.999991	 0.058464	0.032404
10.013325	 0.058840	0.032432
10.026658	 0.059217	0.032447
10.039991	 0.059283	0.032407
10.053325	 0.059129	0.032403
10.066658	 0.059137	0.032536
10.079991	 0.059430	0.032786
10.093325	 0.059847	0.033067
10.106658	 0.060171	0.033287
10.119991	 0.060266	0.033398
10.133325	 0.060263	0.033477
10.146658	 0.060450	0.033647
10.159991	 0.060883	0.033899
10.173325	 0.061368	0.034142
10.186658	 0.061807	0.034352
10.199991	 0.062218	0.034527
10.213325	 0.062486	0.034608
10.226658	 0.062456	0.034564
10.239991	 0.062240	0.034436
10.253325	 0.062115	0.034215
10.266658	 0.062151	0.033896
10.279991	 0.062213	0.033641
10.293324	 0.062248	0.033653
10.306658	 0.062293	0.033879
10.319991	 0.062312	0.034053
10.333324	 0.062260	0.034027
10.346658	 0.062177	0.033891
10.359991	 0.062158	0.033833
10.373324	 0.062279	0.033957
10.386658	 0.062529	0.034154
10.399991	 0.062816	0.034246
10.413324	 0.063094	0.034240
10.426658	 0.063364	0.034273
10.439991	 0.063572	0.034360
10.453324	 0.063646	0.034428
10.466658	 0.063590	0.034473
10.479991	 0.063510	0.034500
10.493324	 0.063580	0.034453
10.506658	 0.063903	0.034326
10.519991	 0.064345	0.034208
10.533324	 0.064645	0.034158
10.546658	 0.064733	0.034152
10.559991	 0.064735	0.034152
10.573324	 0.064758	0.034195
10.586658	 0.064830	0.034347
10.599991	 0.064917	0.034593
10.613324	 0.064982	0.034780
10.626657	 0.065067	0.034794
10.639991	 0.065265	0.034760
10.653324	 0.065550	0.034827
10.666657	 0.065738	0.034896
10.679991	 0.065692	0.034827
10.693324	 0.065434	0.034697
10.706657	 0.065139	0.034690
10.719991	 0.065015	0.034830
10.733324	 0.065083	0.034978
10.746657	 0.065210	0.035049
10.759991	 0.065341	0.035111
10.773324	 0.065522	0.035230
10.786657	 0.065784	0.035375
10.799991	 0.066069	0.035463
10.813324	 0.066259	0.035417
10.826657	 0.066272	0.035237
10.839991	 0.066107	0.035004
10.853324	 0.065951	0.034785
10.866657	 0.066027	0.034631
10.879991	 0.066231	0.034596
10.893324	 0.066334	0.034654
10.906657	 0.066382	0.034700
10.919991	 0.066433	0.034692
10.933324	 0.066331	0.034635
10.946657	 0.066043	0.034527
10.959991	 0.065785	0.034390
10.973324	 0.065741	0.034274
10.986657	 0.065943	0.034171
10.999990	 0.066301	0.034055
11.013324	 0.066632	0.033975
11.026657	 0.066811	0.033996
11.039990	 0.066873	0.034094
11.053324	 0.066930	0.034176
11.066657	 0.067041	0.034174
11.079990	 0.067144	0.034113
11.093324	 0.067146	0.034053
11.106657	 0.067038	0.033943
11.119990	 0.066841	0.033741
11.133324	 0.066661	0.033571
11.146657	 0.066707	0.033565
11.159990	 0.067040	0.033704
11.173324	 0.067488	0.033915
11.186657	 0.067857	0.034067
11.199990	 0.068022	0.033995
11.213324	 0.068001	0.033737
11.226657	 0.067966	0.033553
11.239990	 0.067985	0.033569
11.253324	 0.067994	0.033658
11.266657	 0.068030	0.033701
11.279990	 0.068142	0.033729
11.293324	 0.068249	0.033760
11.306657	 0.068312	0.033727
11.319990	 0.068398	0.033670
11.333323	 0.068592	0.033756
11.346657	 0.068906	0.033964
11.359990	 0.069181	0.034037
11.373323	 0.069258	0.033843
11.386657	 0.069230	0.033559
11.399990	 0.069232	0.033418
11.413323	 0.069187	0.033407
11.426657	 0.069126	0.033331
11.439990	 0.069247	0.033145
11.453323	 0.069450	0.032991
11.466657	 0.069443	0.032906
11.479990	 0.069258	0.032804
11.493323	 0.069109	0.032703
11.506657	 0.069045	0.032661
11.519990	 0.069022	0.032607
11.533323	 0.069012	0.032471
11.546657	 0.068971	0.032315
11.559990	 0.068891	0.032213
11.573323	 0.068843	0.032170
11.586657	 0.068854	0.032151
11.599990	 0.068869	0.032073
11.613323	 0.068913	0.031926
11.626657	 0.069056	0.031823
11.639990	 0.069236	0.031808
11.653323	 0.069330	0.031785
11.666656	 0.069350	0.031695
11.679990	 0.069415	0.031616
11.693323	 0.069573	0.031625
11.706656	 0.069751	0.031657
11.719990	 0.069849	0.031630
11.733323	 0.069900	0.031629
11.746656	 0.070174	0.031806
11.759990	 0.071058	0.032186
11.773323	 0.072717	0.032678
11.786656	 0.074687	0.033174
11.799990	 0.075976	0.033552
11.813323	 0.075935	0.033618
11.826656	 0.074814	0.033252
11.839990	 0.073347	0.032662
11.853323	 0.072148	0.032186
11.866656	 0.071438	0.031859
11.879990	 0.071071	0.031511
11.893323	 0.070858	0.031146
11.906656	 0.070768	0.030882
11.919990	 0.070732	0.030695
11.933323	 0.070590	0.030496
11.946656	 0.070364	0.030333
11.959990	 0.070259	0.030295
11.973323	 0.070337	0.030332
11.986656	 0.070466	0.030327
11.999990	 0.070592	0.030237
12.013323	 0.070831	0.030124
12.026656	 0.071202	0.030095
12.039989	 0.071453	0.030190
12.053323	 0.071420	0.030337
12.066656	 0.071322	0.030393
12.079989	 0.071425	0.030277
12.093323	 0.071664	0.030105
12.106656	 0.071778	0.030040
12.119989	 0.071718	0.030079
12.133323	 0.071727	0.030173
12.146656	 0.071922	0.030321
12.159989	 0.072167	0.030440
12.173323	 0.072364	0.030410
12.186656	 0.072467	0.030264
12.199989	 0.072383	0.030110
12.213323	 0.072101	0.029956
12.226656	 0.071787	0.029771
12.239989	 0.071626	0.029543
12.253323	 0.071619	0.029266
12.266656	 0.071669	0.029019
12.279989	 0.071792	0.028897
12.293323	 0.072051	0.028847
12.306656	 0.072374	0.028771
12.319989	 0.072610	0.028742
12.333323	 0.072733	0.028900
12.346656	 0.072861	0.029140
12.359989	 0.073044	0.029248
12.373322	 0.073228	0.029200
12.386656	 0.073329	0.029105
12.399989	 0.073278	0.028996
12.413322	 0.073098	0.028808
12.426656	 0.072877	0.028530
12.439989	 0.072755	0.028326
12.453322	 0.072908	0.028363
12.466656	 0.073248	0.028549
12.479989	 0.073446	0.028639
12.493322	 0.073368	0.028546
12.506656	 0.073140	0.028401
12.519989	 0.072948	0.028316
12.533322	 0.072922	0.028230
12.546656	 0.073056	0.028127
12.559989	 0.073218	0.028116
12.573322	 0.073265	0.028170
12.586656	 0.073133	0.028128
12.599989	 0.072920	0.028018
12.613322	 0.072856	0.027995
12.626656	 0.073049	0.028063
12.639989	 0.073365	0.028116
12.653322	 0.073665	0.028090
12.666656	 0.073960	0.028010
12.679989	 0.074231	0.027963
12.693322	 0.074366	0.028054
12.706656	 0.074332	0.028278
12.719989	 0.074242	0.028465
12.733322	 0.074228	0.028497
12.746655	 0.074279	0.028439
12.759989	 0.074270	0.028367
12.773322	 0.074183	0.028250
12.786655	 0.074163	0.028058
12.799989	 0.074282	0.027859
12.813322	 0.074399	0.027731
12.826655	 0.074388	0.027709
12.839989	 0.074277	0.027797
12.853322	 0.074155	0.027912
12.866655	 0.074164	0.027931
12.879989	 0.074413	0.027850
12.893322	 0.074756	0.027767
12.906655	 0.074932	0.027736
12.919989	 0.074923	0.027760
12.933322	 0.074897	0.027832
12.946655	 0.074962	0.027901
12.959989	 0.075132	0.027956
12.973322	 0.075394	0.028089
12.986655	 0.075676	0.028289
12.999989	 0.075843	0.028354
13.013322	 0.075855	0.028203
13.026655	 0.075743	0.028003
13.039989	 0.075526	0.027882
13.053322	 0.075322	0.027805
13.066655	 0.075261	0.027746
13.079988	 0.075281	0.027783
13.093322	 0.075361	0.027974
13.106655	 0.075570	0.028207
13.119988	 0.075770	0.028283
13.133322	 0.075787	0.028170
13.146655	 0.075696	0.028026
13.159988	 0.075615	0.027965
13.173322	 0.075476	0.027961
13.186655	 0.075184	0.027960
13.199988	 0.074872	0.027918
13.213322	 0.074767	0.027781
13.226655	 0.074851	0.027593
13.239988	 0.074901	0.027523
13.253322	 0.074844	0.027597
13.266655	 0.074790	0.027613
13.279988	 0.074763	0.027473
13.293322	 0.074682	0.027327
13.306655	 0.074570	0.027316
13.319988	 0.074547	0.027432
13.333322	 0.074693	0.027599
13.346655	 0.074988	0.027707
13.359988	 0.075233	0.027664
13.373322	 0.075238	0.027490
13.386655	 0.075133	0.027290
13.399988	 0.075162	0.027120
13.413321	 0.075329	0.026991
13.426655	 0.075457	0.026945
13.439988	 0.075521	0.027004
13.453321	 0.075683	0.027155
13.466655	 0.075941	0.027348
13.479988	 0.076064	0.027436
13.493321	 0.075957	0.027326
13.506655	 0.075770	0.027140
13.519988	 0.075640	0.027062
13.533321	 0.075575	0.027149
13.546655	 0.075564	0.027297
13.559988	 0.075612	0.027397
13.573321	 0.075739	0.027454
13.586655	 0.075939	0.027439
13.599988	 0.076069	0.027282
13.613321	 0.076012	0.027105
13.626655	 0.075915	0.027094
13.639988	 0.075897	0.027217
13.653321	 0.075827	0.027347
13.666655	 0.075710	0.027400
13.679988	 0.075699	0.027323
13.693321	 0.075751	0.027225
13.706655	 0.075726	0.027271
13.719988	 0.075629	0.027411
13.733321	 0.075540	0.027489
13.746655	 0.075544	0.027469
13.759988	 0.075673	0.027400
13.773321	 0.075819	0.027342
13.786654	 0.075880	0.027275
13.799988	 0.075883	0.027099
13.813321	 0.075883	0.026847
13.826654	 0.075911	0.026707
13.839988	 0.075961	0.026714
13.853321	 0.075968	0.026723
13.866654	 0.075926	0.026655
13.879988	 0.075926	0.026546
13.893321	 0.075951	0.026399
13.906654	 0.075867	0.026253
13.919988	 0.075694	0.026229
13.933321	 0.075582	0.026333
13.946654	 0.075593	0.026449
13.959988	 0.075653	0.026520
13.973321	 0.075616	0.026549
13.986654	 0.075461	0.026537
13.999988	 0.075374	0.026505
14.013321	 0.075479	0.026519
14.026654	 0.075722	0.026563
14.039988	 0.076035	0.026539
14.053321	 0.076334	0.026474
14.066654	 0.076497	0.026436
14.079988	 0.076524	0.026402
14.093321	 0.076526	0.026386
14.106654	 0.076564	0.026406
14.119987	 0.076649	0.026407
14.133321	 0.076726	0.026407
14.146654	 0.076659	0.026446
14.159987	 0.076452	0.026447
14.173321	 0.076329	0.026359
14.186654	 0.076410	0.026327
14.199987	 0.076562	0.026470
14.213321	 0.076610	0.026615
14.226654	 0.076546	0.026561
14.239987	 0.076528	0.026383
14.253321	 0.076647	0.026289
14.266654	 0.076759	0.026379
14.279987	 0.076709	0.026549
14.293321	 0.076606	0.026650
14.306654	 0.076684	0.026681
14.319987	 0.076950	0.026687
14.333321	 0.077174	0.026657
14.346654	 0.077270	0.026610
14.359987	 0.077358	0.026546
14.373321	 0.077403	0.026391
14.386654	 0.077315	0.026167
14.399987	 0.077200	0.026068
14.413321	 0.077109	0.026175
14.426654	 0.076956	0.026319
14.439987	 0.076851	0.026333
14.453321	 0.076945	0.026258
14.466654	 0.077097	0.026246
14.479987	 0.077121	0.026337
14.493320	 0.077057	0.026455
14.506654	 0.077017	0.026534
14.519987	 0.077067	0.026548
14.533320	 0.077184	0.026478
14.546654	 0.077247	0.026330
14.559987	 0.077179	0.026153
14.573320	 0.077065	0.026049
14.586654	 0.077027	0.026110
14.599987	 0.077009	0.026280
14.613320	 0.076918	0.026376
14.626654	 0.076932	0.026281
14.639987	 0.077230	0.026042
14.653320	 0.077634	0.025780
14.666654	 0.077858	0.025593
14.679987	 0.077890	0.025567
14.693320	 0.077903	0.025700
14.706654	 0.077958	0.025858
14.719987	 0.077942	0.025916
14.733320	 0.077757	0.025917
14.746654	 0.077433	0.025967
14.759987	 0.077119	0.026039
14.773320	 0.077028	0.026044
14.786654	 0.077162	0.026012
14.799987	 0.077232	0.026042
14.813320	 0.077082	0.026130
14.826653	 0.076932	0.026123
14.839987	 0.077044	0.025956
14.853320	 0.077322	0.025787
14.866653	 0.077441	0.025773
14.879987	 0.077296	0.025874
14.893320	 0.077143	0.025951
14.906653	 0.077186	0.025927
14.919987	 0.077293	0.025814
14.933320	 0.077335	0.025665
14.946653	 0.077381	0.025553
14.959987	 0.077442	0.025528
14.973320	 0.077454	0.025543
14.986653	 0.077389	0.025500
14.999987	 0.077212	0.025412
15.013320	 0.076999	0.025350
15.026653	 0.076939	0.025313
15.039987	 0.077058	0.025318
15.053320	 0.077202	0.025359
15.066653	 0.077276	0.025300
15.079987	 0.077315	0.025088
15.093320	 0.077336	0.024912
15.106653	 0.077274	0.024950
15.119987	 0.077049	0.025086
15.133320	 0.076690	0.025064
15.146653	 0.076393	0.024809
15.159986	 0.076340	0.024462
15.173320	 0.076491	0.024193
15.186653	 0.076624	0.024024
15.199986	 0.076604	0.023843
15.213320	 0.076493	0.023577
15.226653	 0.076283	0.023258
15.239986	 0.075918	0.022943
15.253320	 0.075562	0.022674
15.266653	 0.075392	0.022459
15.279986	 0.075334	0.022264
15.293320	 0.075270	0.022099
15.306653	 0.075234	0.022024
15.319986	 0.075211	0.022011
15.333320	 0.075072	0.021941
15.346653	 0.074845	0.021736
15.359986	 0.074730	0.021496
15.373320	 0.074893	0.021444
15.386653	 0.075182	0.021629
15.399986	 0.075243	0.021859
15.413320	 0.075089	0.021980
15.426653	 0.075116	0.022025
15.439986	 0.075447	0.022132
15.453320	 0.075784	0.022338
15.466653	 0.075952	0.022518
15.479986	 0.076063	0.022598
15.493320	 0.076178	0.022642
15.506653	 0.076225	0.022676
15.519986	 0.076234	0.022724
15.533319	 0.076332	0.022886
15.546653	 0.076479	0.023172
15.559986	 0.076540	0.023414
15.573319	 0.076587	0.023457
15.586653	 0.076761	0.023378
15.599986	 0.076925	0.023377
15.613319	 0.076912	0.023521
15.626653	 0.076853	0.023697
15.639986	 0.076906	0.023797
15.653319	 0.077050	0.023827
15.666653	 0.077225	0.023807
15.679986	 0.077352	0.023720
15.693319	 0.077385	0.023624
15.706653	 0.077401	0.023589
15.719986	 0.077452	0.023548
15.733319	 0.077472	0.023458
15.746653	 0.077444	0.023450
15.759986	 0.077419	0.023581
15.773319	 0.077427	0.023703
15.786653	 0.077491	0.023732
15.799986	 0.077573	0.023771
15.813319	 0.077593	0.023885
15.826653	 0.077574	0.024020
15.839986	 0.077636	0.024129
15.853319	 0.077796	0.024215
15.866652	 0.077951	0.024260
15.879986	 0.078035	0.024231
15.893319	 0.078061	0.024124
15.906652	 0.078083	0.023952
15.919986	 0.078171	0.023793
15.933319	 0.078253	0.023771
15.946652	 0.078123	0.023879
15.959986	 0.077818	0.023980
15.973319	 0.077628	0.024003
15.986652	 0.077679	0.023963
15.999986	 0.077829	0.023842
16.013319	 0.077928	0.023661
16.026653	 0.077910	0.023525
16.039988	 0.077780	0.023500
16.053322	 0.077652	0.023576
16.066656	 0.077629	0.023694
16.079990	 0.077722	0.023721
16.093325	 0.077939	0.023590
16.106659	 0.078228	0.023434
16.119993	 0.078432	0.023382
16.133327	 0.078548	0.023411
16.146662	 0.078767	0.023485
16.159996	 0.079041	0.023564
16.173330	 0.079114	0.023615
16.186665	 0.079057	0.023702
16.199999	 0.079183	0.023879
16.213333	 0.079583	0.024103
16.226667	 0.080136	0.024358
16.240002	 0.080750	0.024709
16.253336	 0.081421	0.025228
16.266670	 0.082290	0.026001
16.280005	 0.084146	0.027568
16.293339	 0.089304	0.032130
16.306673	 0.100136	0.042570
16.320007	 0.113605	0.056694
16.333342	 0.120133	0.065408
16.346676	 0.113289	0.062276
16.360010	 0.097492	0.051225
16.373344	 0.081643	0.040388
16.386679	 0.069649	0.033335
16.400013	 0.060544	0.029199
16.413347	 0.053074	0.026625
16.426682	 0.047004	0.025059
16.440016	 0.042139	0.024214
16.453350	 0.038026	0.023704
16.466684	 0.034379	0.023157
16.480019	 0.031130	0.022461
16.493353	 0.028207	0.021733
16.506687	 0.025573	0.021081
16.520021	 0.023331	0.020530
16.533356	 0.021576	0.020099
16.546690	 0.020209	0.019758
16.560024	 0.019064	0.019390
16.573359	 0.018082	0.018898
16.586693	 0.017200	0.018287
16.600027	 0.016277	0.017660
16.613361	 0.015311	0.017104
16.626696	 0.014511	0.016616
16.640030	 0.013939	0.016129
16.653364	 0.013407	0.015552
16.666698	 0.012748	0.014852
16.680033	 0.011981	0.014093
16.693367	 0.011284	0.013361
16.706701	 0.010737	0.012675
16.720036	 0.010209	0.011966
16.733370	 0.009609	0.011228
16.746704	 0.008910	0.010557
16.760038	 0.008041	0.009958
16.773373	 0.007034	0.009298
16.786707	 0.006069	0.008550
16.800041	 0.005225	0.007836
16.813375	 0.004398	0.007123
16.826710	 0.003489	0.006272
16.840044	 0.002557	0.005400
16.853378	 0.001730	0.004671
16.866713	 0.000988	0.003933
16.880047	 0.000232	0.003072
16.893381	 -0.000530	0.002274
16.906715	 -0.001209	0.001648
16.920050	 -0.001779	0.001074
16.933384	 -0.002272	0.000483
16.946718	 -0.002756	-0.000091
16.960052	 -0.003325	-0.000672
16.973387	 -0.003987	-0.001312
16.986721	 -0.004688	-0.001988
17.000055	 -0.005400	-0.002607
17.013390	 -0.006049	-0.003081
17.026724	 -0.006530	-0.003442
17.040058	 -0.006807	-0.003805
17.053392	 -0.006905	-0.004205
17.066727	 -0.006928	-0.004618
17.080061	 -0.007021	-0.005012
17.093395	 -0.007217	-0.005309
17.106730	 -0.007407	-0.005493
17.120064	 -0.007510	-0.005677
17.133398	 -0.007508	-0.005836
17.146732	 -0.007362	-0.005790
17.160067	 -0.007066	-0.005550
17.173401	 -0.006715	-0.005332
17.186735	 -0.006377	-0.005214
17.200069	 -0.006053	-0.005087
17.213404	 -0.005794	-0.004902
17.226738	 -0.005654	-0.004741
17.240072	 -0.005531	-0.004626
17.253407	 -0.005292	-0.004471
17.266741	 -0.004957	-0.004258
17.280075	 -0.004618	-0.004058
17.293409	 -0.004319	-0.003859
17.306744	 -0.004008	-0.003567
17.320078	 -0.003549	-0.003170
17.333412	 -0.002955	-0.002765
17.346746	 -0.002474	-0.002414
17.360081	 -0.002220	-0.002088
17.373415	 -0.002001	-0.001777
17.386749	 -0.001630	-0.001544
17.400084	 -0.001195	-0.001388
17.413418	 -0.000902	-0.001248
17.426752	 -0.000743	-0.001062
17.440086	 -0.000560	-0.000787
17.453421	 -0.000336	-0.000446
17.466755	 -0.000136	-0.000146
17.480089	 0.000041	0.000023
17.493423	 0.000184	0.000107
17.506758	 0.000280	0.000238
17.520092	 0.000367	0.000459
17.533426	 0.000443	0.000674
17.546761	 0.000529	0.000806
17.560095	 0.000785	0.000932
17.573429	 0.001227	0.001147
17.586763	 0.001577	0.001391
17.600098	 0.001637	0.001548
17.613432	 0.001538	0.001632
17.626766	 0.001487	0.001736
17.640100	 0.001490	0.001839
17.653435	 0.001463	0.001838
17.666769	 0.001490	0.001777
17.680103	 0.001672	0.001829
17.693438	 0.001877	0.002005
17.706772	 0.001942	0.002091
17.720106	 0.001929	0.001969
17.733440	 0.001972	0.001820
17.746775	 0.002059	0.001841
17.760109	 0.002068	0.001957
17.773443	 0.001962	0.001999
17.786777	 0.001847	0.001936
17.800112	 0.001770	0.001805
17.813446	 0.001650	0.001658
17.826780	 0.001495	0.001572
17.840115	 0.001445	0.001584
17.853449	 0.001539	0.001649
17.866783	 0.001649	0.001721
17.880117	 0.001699	0.001801
17.893452	 0.001760	0.001880
17.906786	 0.001899	0.001936
17.920120	 0.002030	0.001949
17.933455	 0.002019	0.001901
17.946789	 0.001861	0.001872
17.960123	 0.001711	0.001969
17.973457	 0.001675	0.002122
17.986792	 0.001692	0.002148
18.000126	 0.001655	0.002012
18.013460	 0.001578	0.001841
18.026794	 0.001594	0.001712
18.040129	 0.001775	0.001611
18.053463	 0.001994	0.001599
18.066797	 0.002088	0.001773
18.080132	 0.002060	0.002045
18.093466	 0.001989	0.002178
18.106800	 0.001903	0.002094
18.120134	 0.001796	0.001925
18.133469	 0.001680	0.001755
18.146803	 0.001599	0.001609
18.160137	 0.001584	0.001586
18.173471	 0.001648	0.001730
18.186806	 0.001778	0.001935
18.200140	 0.001898	0.002089
18.213474	 0.001938	0.002180
18.226809	 0.001886	0.002218
18.240143	 0.001792	0.002234
18.253477	 0.001778	0.002264
18.266811	 0.001918	0.002278
18.280146	 0.002061	0.002201
18.293480	 0.002076	0.002036
18.306814	 0.002072	0.001884
18.320148	 0.002152	0.001830
18.333483	 0.002232	0.001848
18.346817	 0.002183	0.001872
18.360151	 0.002024	0.001899
18.373486	 0.001906	0.001951
18.386820	 0.001906	0.001985
18.400154	 0.001935	0.001955
18.413488	 0.001951	0.001903
18.426823	 0.002044	0.001870
18.440157	 0.002192	0.001841
18.453491	 0.002270	0.001864
18.466825	 0.002337	0.001981
18.480160	 0.002537	0.002088
18.493494	 0.002778	0.002054
18.506828	 0.002841	0.001928
18.520163	 0.002714	0.001890
18.533497	 0.002579	0.002002
18.546831	 0.002581	0.002086
18.560165	 0.002668	0.002006
18.573500	 0.002666	0.001898
18.586834	 0.002541	0.001908
18.600168	 0.002416	0.001953
18.613503	 0.002347	0.001939
18.626837	 0.002348	0.001920
18.640171	 0.002433	0.001950
18.653505	 0.002478	0.002009
18.666840	 0.002365	0.002042
18.680174	 0.002230	0.002001
18.693508	 0.002223	0.001934
18.706842	 0.002283	0.001960
18.720177	 0.002334	0.002091
18.733511	 0.002369	0.002229
18.746845	 0.002374	0.002301
18.760180	 0.002344	0.002296
18.773514	 0.002281	0.002196
18.786848	 0.002239	0.001991
18.800182	 0.002280	0.001815
18.813517	 0.002343	0.001856
18.826851	 0.002362	0.002090
18.840185	 0.002383	0.002302
18.853519	 0.002429	0.002342
18.866854	 0.002428	0.002225
18.880188	 0.002356	0.002090
18.893522	 0.002312	0.002038
18.906857	 0.002347	0.002051
18.920191	 0.002375	0.002075
18.933525	 0.002340	0.002069
18.946859	 0.002301	0.002019
18.960194	 0.002306	0.002010
18.973528	 0.002327	0.002144
18.986862	 0.002309	0.002359
19.000196	 0.002250	0.002422
19.013531	 0.002279	0.002228
19.026865	 0.002416	0.001993
19.040199	 0.002393	0.001943
19.053534	 0.002115	0.002033
19.066868	 0.001919	0.002164
19.080202	 0.002068	0.002333
19.093536	 0.002382	0.002462
19.106871	 0.002531	0.002428
19.120205	 0.002445	0.002250
19.133539	 0.002342	0.002074
19.146873	 0.002364	0.001989
19.160208	 0.002382	0.001951
19.173542	 0.002228	0.001902
19.186876	 0.001950	0.001877
19.200211	 0.001734	0.001960
19.213545	 0.001700	0.002149
19.226879	 0.001861	0.002322
19.240213	 0.002126	0.002390
19.253548	 0.002362	0.002378
19.266882	 0.002496	0.002341
19.280216	 0.002491	0.002304
19.293550	 0.002330	0.002306
19.306885	 0.002140	0.002359
19.320219	 0.002087	0.002375
19.333553	 0.002127	0.002249
19.346888	 0.002132	0.002024
19.360222	 0.002110	0.001866
19.373556	 0.002154	0.001862
19.386890	 0.002324	0.001950
19.400225	 0.002563	0.002040
19.413559	 0.002723	0.002105
19.426893	 0.002715	0.002140
19.440228	 0.002564	0.002101
19.453562	 0.002358	0.001990
19.466896	 0.002217	0.001903
19.480230	 0.002193	0.001884
19.493565	 0.002161	0.001855
19.506899	 0.001978	0.001753
19.520233	 0.001750	0.001653
19.533567	 0.001673	0.001649
19.546902	 0.001721	0.001692
19.560236	 0.001793	0.001685
19.573570	 0.001913	0.001658
19.586905	 0.002081	0.001694
19.600239	 0.002198	0.001772
19.613573	 0.002225	0.001837
19.626907	 0.002201	0.001909
19.640242	 0.002147	0.002013
19.653576	 0.002045	0.002080
19.666910	 0.001861	0.001980
19.680244	 0.001625	0.001703
19.693579	 0.001462	0.001479
19.706913	 0.001474	0.001523
19.720247	 0.001632	0.001757
19.733582	 0.001816	0.001938
19.746916	 0.001913	0.001932
19.760250	 0.001891	0.001850
19.773584	 0.001812	0.001864
19.786919	 0.001790	0.001913
19.800253	 0.001907	0.001842
19.813587	 0.002105	0.001709
19.826921	 0.002231	0.001673
19.840256	 0.002263	0.001742
19.853590	 0.002265	0.001864
19.866924	 0.002160	0.001996
19.880259	 0.001942	0.002073
19.893593	 0.001849	0.002057
19.906927	 0.001975	0.001982
19.920261	 0.002083	0.001922
19.933596	 0.002021	0.001878
19.946930	 0.001892	0.001793
19.960264	 0.001780	0.001687
19.973598	 0.001655	0.001653
19.986933	 0.001498	0.001719

*------------------------ End of raw data
Results for Channel	1	=	242.00	nm
Title:	Report Title
Run File:	C:\HPLC\PET 2025\2025.01.13\bm26_40c_pw002.run
--------------
Injection Info
--------------
Method:	C:\METODOS EQUIPO 2 2023-2024\20241201 PET_Calibrado TPA MHET BHET DIMER.mth
Sample:	BM26_40C_pw
Injection Date:	Tue Jan 14 06:16:20 2025
Manual injection
Operator:	Paloma
Instrument:	3
Notes:	
---------
Misc Info
---------
Workstation:	HPLC
Bus Address:	44
Run Time:	0.000	to	20.000	min.
-----------
Recalc Info
-----------
Recalc Method:	C:\METODOS EQUIPO 2 2023-2024\20241201 PET_Calibrado TPA MHET BHET DIMER.mth
Recalc Date:	Tue Jan 14 06:36:23 2025
Operator:	Paloma
Instrument:	3
Notes:	
Sample Rate:	5.000 Hz.
Measurement Type:	1 = Area
Calculation Type:	4 = ExtStd
Normalize Results:	No
------------------------
Peak Info for Channel 1
------------------------
2 Peaks (tR	Timeoffset	RRT	Sepcode	Width	Counts	Result	Name)
7.031	-0.028	0.0000	BB	14.76	294458	5.329517	MHET (uM)
9.012	-0.098	0.0000	BB	27.88	300658	5.305427	DIMER (uM)

Results for Channel	2	=	260.00	nm
Title:	Report Title
Run File:	C:\HPLC\PET 2025\2025.01.13\bm26_40c_pw002.run
--------------
Injection Info
--------------
Method:	C:\METODOS EQUIPO 2 2023-2024\20241201 PET_Calibrado TPA MHET BHET DIMER.mth
Sample:	BM26_40C_pw
Injection Date:	Tue Jan 14 06:16:20 2025
Manual injection
Operator:	Paloma
Instrument:	3
Notes:	
---------
Misc Info
---------
Workstation:	HPLC
Bus Address:	44
Run Time:	0.000	to	20.000	min.
-----------
Recalc Info
-----------
Recalc Method:	C:\METODOS EQUIPO 2 2023-2024\20241201 PET_Calibrado TPA MHET BHET DIMER.mth
Recalc Date:	Tue Jan 14 06:36:23 2025
Operator:	Paloma
Instrument:	3
Notes:	
Sample Rate:	5.000 Hz.
Measurement Type:	1 = Area
Calculation Type:	4 = ExtStd
Normalize Results:	No
------------------------
Peak Info for Channel 2
------------------------
3 Peaks (tR	Timeoffset	RRT	Sepcode	Width	Counts	Result	Name)
1.436	0.000	0.0000	BB	4.34	5311710	0.000000	
1.649	0.000	0.0000	BP	3.22	187801	0.000000	
1.949	0.000	0.0000	PB	0.00	2454764	0.000000	
