# Supplementary material for: Engineering Escherichia coli for polyethylene terephthalate powder biodegradation via recoding of an outer membrane protein
Source: iScience. 2026 Jan 2;29(2):114621. doi: 10.1016/j.isci.2025.114621 (PMC12860643; doi:10.1016/j.isci.2025.114621)
Supplement: Data S2. Raw HPLC and UHPLC-MS data — (A) Unprocessed HPLC data files supporting Figures 4, S3, S5, Tables 1 and S4. Files are provided in.txt format corresponding to the data extracted with Varian ProStar software (Varian Inc., Palo Alto, California, USA). Each file contains absorbance values (in arbitrary units) recorded over time under the analytical conditions described in STAR Methods. (B) Raw UHPLC-MS files supporting Figure S4. The chromatograms and mass spectrometry data can be analyzed with the software MassLynx V4.1 (Waters) to obtain the mass spectra of the oligomers TET and TETE. Analytical conditions described in STAR Methods. (A and B) The unprocessed HPLC and UHPLC-MS files have been deposited at Zenodo under the identifier https://zenodo.org/records/17578239. [file mmc5.zip › Data S2/A. HPLC/Figure S3/OmpAm pPET 40_3.TXT]

File	C:\HPLC\PET 2025\2025.01.13\bm26_40c_pw004.run	Filetype	63
WTOASCII Parameters:	C:\star\WTOASCII.TXT
 2 channels
   Channel	 1	242.00	nm	in AU
   Channel	 2	260.00	nm	in AU
Base rate 5.0000 Hz	Bunch 2	Effective rate 5.00000 Hz.	T = 0.003333 min.
6000 points	from	0.000	to	20.000	minutes
Sampling every 4 point(s)
Printing points from	0.000	to	20.000 min, point 0 to 5999
Channels	1	to	2
0.000000	 0.000000	0.000000
0.013333	 -0.000262	-0.000319
0.026667	 -0.000445	-0.000416
0.040000	 -0.000367	-0.000319
0.053333	 -0.000079	-0.000157
0.066667	 0.000229	-0.000004
0.080000	 0.000407	0.000092
0.093333	 0.000436	0.000096
0.106667	 0.000380	0.000072
0.120000	 0.000297	0.000124
0.133333	 0.000228	0.000181
0.146667	 0.000172	0.000064
0.160000	 0.000078	-0.000231
0.173333	 -0.000046	-0.000521
0.186667	 -0.000145	-0.000651
0.200000	 -0.000198	-0.000608
0.213333	 -0.000221	-0.000445
0.226667	 -0.000241	-0.000250
0.240000	 -0.000237	-0.000145
0.253333	 -0.000189	-0.000141
0.266667	 -0.000133	-0.000100
0.280000	 -0.000086	0.000087
0.293333	 -0.000018	0.000351
0.306667	 0.000055	0.000525
0.320000	 0.000077	0.000549
0.333333	 0.000054	0.000497
0.346667	 0.000066	0.000433
0.360000	 0.000182	0.000391
0.373333	 0.000397	0.000393
0.386667	 0.000632	0.000438
0.400000	 0.000805	0.000529
0.413333	 0.000908	0.000634
0.426667	 0.000958	0.000663
0.440000	 0.000956	0.000611
0.453333	 0.000914	0.000579
0.466666	 0.000844	0.000582
0.480000	 0.000756	0.000536
0.493333	 0.000685	0.000487
0.506666	 0.000689	0.000582
0.520000	 0.000756	0.000760
0.533333	 0.000792	0.000781
0.546666	 0.000803	0.000608
0.560000	 0.000888	0.000448
0.573333	 0.001009	0.000424
0.586666	 0.001010	0.000470
0.600000	 0.000880	0.000509
0.613333	 0.000745	0.000530
0.626666	 0.000661	0.000552
0.640000	 0.000640	0.000593
0.653333	 0.000709	0.000614
0.666666	 0.000887	0.000594
0.680000	 0.001113	0.000633
0.693333	 0.001211	0.000775
0.706666	 0.001084	0.000849
0.720000	 0.000885	0.000741
0.733333	 0.000794	0.000630
0.746666	 0.000822	0.000660
0.760000	 0.000938	0.000737
0.773333	 0.001068	0.000814
0.786666	 0.001025	0.000929
0.800000	 0.000789	0.001014
0.813333	 0.000685	0.000973
0.826666	 0.000901	0.000852
0.839999	 0.001153	0.000744
0.853333	 0.001163	0.000671
0.866666	 0.001075	0.000654
0.879999	 0.001102	0.000743
0.893333	 0.001131	0.000895
0.906666	 0.001007	0.000987
0.919999	 0.000846	0.000983
0.933333	 0.000831	0.000930
0.946666	 0.000934	0.000857
0.959999	 0.000989	0.000767
0.973333	 0.000908	0.000661
0.986666	 0.000726	0.000520
0.999999	 0.000532	0.000389
1.013333	 0.000431	0.000364
1.026666	 0.000484	0.000429
1.039999	 0.000630	0.000506
1.053333	 0.000751	0.000606
1.066666	 0.000804	0.000710
1.079999	 0.000839	0.000724
1.093333	 0.000852	0.000630
1.106666	 0.000828	0.000528
1.119999	 0.000828	0.000525
1.133333	 0.000853	0.000681
1.146666	 0.000833	0.000955
1.159999	 0.000799	0.001177
1.173333	 0.000767	0.001209
1.186666	 0.000632	0.001121
1.199999	 0.000464	0.001043
1.213333	 0.000570	0.000963
1.226666	 0.000986	0.000831
1.239999	 0.001345	0.000693
1.253332	 0.001432	0.000645
1.266666	 0.001370	0.000729
1.279999	 0.001256	0.000863
1.293332	 0.001128	0.000915
1.306666	 0.001059	0.000864
1.319999	 0.001056	0.000785
1.333332	 0.001123	0.000716
1.346666	 0.001277	0.000665
1.359999	 0.001429	0.000687
1.373332	 0.002879	0.001660
1.386666	 0.014460	0.008337
1.399999	 0.053940	0.028626
1.413332	 0.127848	0.061184
1.426666	 0.212080	0.088970
1.439999	 0.272053	0.096634
1.453332	 0.296798	0.086508
1.466666	 0.297994	0.069275
1.479999	 0.288083	0.050112
1.493332	 0.272434	0.029628
1.506666	 0.253626	0.009372
1.519999	 0.234681	-0.007526
1.533332	 0.218378	-0.018686
1.546666	 0.205395	-0.024128
1.559999	 0.194511	-0.025723
1.573332	 0.184335	-0.025628
1.586666	 0.174271	-0.025250
1.599999	 0.164276	-0.025010
1.613332	 0.154378	-0.024689
1.626665	 0.144619	-0.024020
1.639999	 0.135001	-0.023165
1.653332	 0.125390	-0.022728
1.666665	 0.115744	-0.023185
1.679999	 0.106218	-0.024411
1.693332	 0.096964	-0.025870
1.706665	 0.088156	-0.027053
1.719999	 0.080040	-0.027726
1.733332	 0.072745	-0.027873
1.746665	 0.066249	-0.027426
1.759999	 0.060450	-0.026194
1.773332	 0.055185	-0.024106
1.786665	 0.050337	-0.021322
1.799999	 0.045899	-0.018055
1.813332	 0.041841	-0.014438
1.826665	 0.038132	-0.010631
1.839999	 0.034789	-0.006889
1.853332	 0.031723	-0.003448
1.866665	 0.028829	-0.000440
1.879999	 0.026147	0.002025
1.893332	 0.023719	0.003826
1.906665	 0.021504	0.005014
1.919999	 0.019424	0.005779
1.933332	 0.017401	0.006171
1.946665	 0.015426	0.006160
1.959998	 0.013581	0.005859
1.973332	 0.012019	0.005418
1.986665	 0.010807	0.004872
1.999998	 0.009758	0.004269
2.013332	 0.008609	0.003735
2.026665	 0.007361	0.003277
2.039999	 0.006224	0.002787
2.053332	 0.005307	0.002303
2.066665	 0.004600	0.001958
2.079998	 0.004084	0.001721
2.093332	 0.003724	0.001477
2.106665	 0.003475	0.001214
2.119998	 0.003254	0.000966
2.133332	 0.002976	0.000760
2.146665	 0.002686	0.000636
2.159998	 0.002499	0.000555
2.173332	 0.002456	0.000474
2.186665	 0.002492	0.000452
2.199998	 0.002491	0.000528
2.213332	 0.002395	0.000649
2.226665	 0.002279	0.000776
2.239998	 0.002282	0.000884
2.253332	 0.002437	0.000918
2.266665	 0.002613	0.000841
2.279998	 0.002645	0.000730
2.293332	 0.002514	0.000735
2.306665	 0.002328	0.000887
2.319998	 0.002186	0.001030
2.333332	 0.002112	0.001029
2.346665	 0.002104	0.000923
2.359998	 0.002077	0.000816
2.373332	 0.001943	0.000771
2.386665	 0.001807	0.000759
2.399998	 0.001782	0.000746
2.413332	 0.001775	0.000780
2.426665	 0.001698	0.000865
2.439998	 0.001616	0.000914
2.453331	 0.001630	0.000908
2.466665	 0.001772	0.000925
2.479998	 0.001981	0.001044
2.493331	 0.002146	0.001216
2.506665	 0.002162	0.001297
2.519998	 0.002004	0.001215
2.533331	 0.001853	0.001034
2.546665	 0.001888	0.000857
2.559998	 0.001954	0.000747
2.573331	 0.001869	0.000746
2.586665	 0.001774	0.000860
2.599998	 0.001784	0.001005
2.613331	 0.001825	0.001047
2.626665	 0.001899	0.000963
2.639998	 0.002015	0.000879
2.653331	 0.002025	0.000889
2.666665	 0.001880	0.000949
2.679998	 0.001765	0.000990
2.693331	 0.001821	0.001019
2.706665	 0.001982	0.001061
2.719998	 0.002043	0.001129
2.733331	 0.001893	0.001242
2.746665	 0.001717	0.001334
2.759998	 0.001709	0.001311
2.773331	 0.001717	0.001198
2.786664	 0.001563	0.001093
2.799998	 0.001386	0.001008
2.813331	 0.001318	0.000923
2.826664	 0.001331	0.000876
2.839998	 0.001428	0.000904
2.853331	 0.001560	0.000969
2.866664	 0.001561	0.000998
2.879998	 0.001380	0.000957
2.893331	 0.001151	0.000901
2.906664	 0.001005	0.000899
2.919998	 0.000987	0.000924
2.933331	 0.001094	0.000930
2.946664	 0.001239	0.000936
2.959998	 0.001325	0.000936
2.973331	 0.001366	0.000909
2.986664	 0.001418	0.000874
2.999998	 0.001487	0.000854
3.013331	 0.001548	0.000812
3.026664	 0.001607	0.000732
3.039998	 0.001663	0.000708
3.053331	 0.001666	0.000770
3.066664	 0.001585	0.000797
3.079998	 0.001477	0.000710
3.093331	 0.001381	0.000593
3.106664	 0.001271	0.000542
3.119998	 0.001229	0.000543
3.133331	 0.001361	0.000549
3.146664	 0.001536	0.000570
3.159997	 0.001542	0.000643
3.173331	 0.001362	0.000777
3.186664	 0.001130	0.000919
3.199997	 0.001050	0.000970
3.213331	 0.001235	0.000877
3.226664	 0.001531	0.000700
3.239997	 0.001701	0.000572
3.253331	 0.001674	0.000569
3.266664	 0.001512	0.000643
3.279997	 0.001308	0.000706
3.293331	 0.001135	0.000724
3.306664	 0.001021	0.000699
3.319997	 0.000967	0.000645
3.333331	 0.000987	0.000608
3.346664	 0.001104	0.000664
3.359997	 0.001277	0.000818
3.373331	 0.001367	0.000928
3.386664	 0.001266	0.000856
3.399997	 0.001081	0.000702
3.413331	 0.000997	0.000715
3.426664	 0.000985	0.000936
3.439997	 0.000920	0.001124
3.453331	 0.000879	0.001121
3.466664	 0.000985	0.001030
3.479997	 0.001183	0.000946
3.493330	 0.001365	0.000813
3.506664	 0.001450	0.000655
3.519997	 0.001381	0.000559
3.533330	 0.001243	0.000491
3.546664	 0.001170	0.000439
3.559997	 0.001148	0.000500
3.573330	 0.001119	0.000640
3.586664	 0.001062	0.000717
3.599997	 0.000962	0.000746
3.613330	 0.000853	0.000825
3.626664	 0.000805	0.000919
3.639997	 0.000874	0.000905
3.653330	 0.001085	0.000758
3.666664	 0.001370	0.000583
3.679997	 0.001598	0.000469
3.693330	 0.001681	0.000415
3.706664	 0.001601	0.000412
3.719997	 0.001406	0.000498
3.733330	 0.001193	0.000672
3.746664	 0.001015	0.000805
3.759997	 0.000882	0.000729
3.773330	 0.000770	0.000471
3.786664	 0.000661	0.000257
3.799997	 0.000605	0.000230
3.813330	 0.000616	0.000306
3.826663	 0.000638	0.000319
3.839997	 0.000698	0.000233
3.853330	 0.000851	0.000193
3.866663	 0.001018	0.000285
3.879997	 0.001107	0.000410
3.893330	 0.001091	0.000493
3.906663	 0.001040	0.000583
3.919997	 0.001149	0.000674
3.933330	 0.001497	0.000722
3.946663	 0.001826	0.000774
3.959997	 0.001875	0.000884
3.973330	 0.001713	0.001004
3.986663	 0.001562	0.001032
3.999997	 0.001526	0.000944
4.013330	 0.001525	0.000831
4.026663	 0.001448	0.000777
4.039997	 0.001329	0.000781
4.053330	 0.001337	0.000787
4.066663	 0.001521	0.000778
4.079997	 0.001695	0.000842
4.093330	 0.001667	0.000996
4.106663	 0.001490	0.001052
4.119997	 0.001333	0.000890
4.133330	 0.001185	0.000709
4.146663	 0.000990	0.000734
4.159997	 0.000897	0.000928
4.173330	 0.001031	0.001122
4.186663	 0.001263	0.001178
4.199996	 0.001389	0.001055
4.213330	 0.001331	0.000896
4.226663	 0.001180	0.000847
4.239996	 0.001119	0.000846
4.253330	 0.001240	0.000802
4.266663	 0.001389	0.000743
4.279996	 0.001344	0.000716
4.293330	 0.001180	0.000728
4.306663	 0.001140	0.000761
4.319996	 0.001236	0.000757
4.333330	 0.001275	0.000661
4.346663	 0.001214	0.000556
4.359996	 0.001179	0.000628
4.373330	 0.001207	0.000875
4.386663	 0.001233	0.001038
4.399996	 0.001266	0.000959
4.413330	 0.001378	0.000758
4.426663	 0.001507	0.000626
4.439996	 0.001490	0.000622
4.453330	 0.001367	0.000659
4.466663	 0.001306	0.000636
4.479996	 0.001316	0.000582
4.493330	 0.001309	0.000591
4.506663	 0.001252	0.000677
4.519996	 0.001174	0.000762
4.533329	 0.001165	0.000748
4.546663	 0.001251	0.000623
4.559996	 0.001319	0.000517
4.573329	 0.001272	0.000562
4.586663	 0.001155	0.000695
4.599996	 0.001113	0.000743
4.613329	 0.001176	0.000643
4.626663	 0.001214	0.000470
4.639996	 0.001207	0.000350
4.653329	 0.001256	0.000371
4.666663	 0.001326	0.000501
4.679996	 0.001275	0.000615
4.693329	 0.001098	0.000648
4.706663	 0.000940	0.000672
4.719996	 0.000954	0.000766
4.733329	 0.001127	0.000861
4.746663	 0.001274	0.000856
4.759996	 0.001233	0.000798
4.773329	 0.001028	0.000799
4.786663	 0.000855	0.000856
4.799996	 0.000931	0.000862
4.813329	 0.001235	0.000777
4.826663	 0.001519	0.000717
4.839996	 0.001606	0.000793
4.853329	 0.001545	0.000950
4.866663	 0.001482	0.001044
4.879996	 0.001468	0.000987
4.893329	 0.001415	0.000818
4.906662	 0.001288	0.000693
4.919996	 0.001194	0.000724
4.933329	 0.001217	0.000858
4.946662	 0.001288	0.000974
4.959996	 0.001282	0.001040
4.973329	 0.001179	0.001100
4.986662	 0.001075	0.001199
4.999996	 0.001114	0.001289
5.013329	 0.001346	0.001268
5.026662	 0.001608	0.001197
5.039996	 0.001674	0.001186
5.053329	 0.001522	0.001166
5.066662	 0.001327	0.001064
5.079996	 0.001264	0.000969
5.093329	 0.001393	0.000957
5.106662	 0.001640	0.000997
5.119996	 0.001885	0.001043
5.133329	 0.002047	0.001080
5.146662	 0.002012	0.001103
5.159996	 0.001735	0.001071
5.173329	 0.001463	0.000958
5.186662	 0.001452	0.000842
5.199996	 0.001577	0.000812
5.213329	 0.001570	0.000812
5.226662	 0.001427	0.000740
5.239995	 0.001327	0.000644
5.253329	 0.001357	0.000651
5.266662	 0.001441	0.000756
5.279995	 0.001490	0.000855
5.293329	 0.001478	0.000921
5.306662	 0.001379	0.000960
5.319995	 0.001271	0.000932
5.333329	 0.001354	0.000869
5.346662	 0.001629	0.000858
5.359995	 0.001837	0.000875
5.373329	 0.001829	0.000863
5.386662	 0.001667	0.000870
5.399995	 0.001441	0.000901
5.413329	 0.001247	0.000843
5.426662	 0.001193	0.000723
5.439995	 0.001295	0.000734
5.453329	 0.001480	0.000932
5.466662	 0.001687	0.001116
5.479995	 0.001854	0.001131
5.493329	 0.001851	0.001078
5.506662	 0.001664	0.001098
5.519995	 0.001561	0.001184
5.533329	 0.001752	0.001263
5.546662	 0.002095	0.001273
5.559995	 0.002369	0.001241
5.573328	 0.002564	0.001301
5.586662	 0.002755	0.001487
5.599995	 0.002968	0.001656
5.613328	 0.003122	0.001704
5.626662	 0.003098	0.001690
5.639995	 0.002997	0.001688
5.653328	 0.003081	0.001735
5.666662	 0.003414	0.001860
5.679995	 0.003809	0.002032
5.693328	 0.004117	0.002152
5.706662	 0.004372	0.002179
5.719995	 0.004702	0.002187
5.733328	 0.005184	0.002290
5.746662	 0.005745	0.002527
5.759995	 0.006232	0.002828
5.773328	 0.006607	0.003119
5.786662	 0.006960	0.003416
5.799995	 0.007366	0.003733
5.813328	 0.007817	0.004022
5.826662	 0.008232	0.004280
5.839995	 0.008555	0.004594
5.853328	 0.008858	0.005017
5.866662	 0.009284	0.005493
5.879995	 0.009918	0.005919
5.893328	 0.010659	0.006225
5.906662	 0.011255	0.006412
5.919995	 0.011582	0.006580
5.933328	 0.011818	0.006824
5.946661	 0.012214	0.007158
5.959995	 0.012690	0.007581
5.973328	 0.012973	0.008058
5.986661	 0.013146	0.008466
5.999995	 0.013460	0.008727
6.013328	 0.013770	0.008947
6.026661	 0.013869	0.009228
6.039995	 0.013984	0.009475
6.053328	 0.014333	0.009613
6.066661	 0.014730	0.009742
6.079995	 0.014966	0.009918
6.093328	 0.015098	0.010075
6.106661	 0.015265	0.010227
6.119995	 0.015509	0.010453
6.133328	 0.015769	0.010756
6.146661	 0.015948	0.011063
6.159995	 0.016003	0.011296
6.173328	 0.015989	0.011429
6.186661	 0.015985	0.011508
6.199995	 0.016112	0.011614
6.213328	 0.016477	0.011796
6.226661	 0.016989	0.012005
6.239995	 0.017403	0.012166
6.253328	 0.017601	0.012245
6.266661	 0.017682	0.012235
6.279994	 0.017751	0.012207
6.293328	 0.017802	0.012343
6.306661	 0.017882	0.012719
6.319994	 0.018078	0.013098
6.333328	 0.018307	0.013227
6.346661	 0.018410	0.013188
6.359994	 0.018472	0.013200
6.373328	 0.018689	0.013306
6.386661	 0.019038	0.013392
6.399994	 0.019387	0.013417
6.413328	 0.019647	0.013484
6.426661	 0.019742	0.013662
6.439994	 0.019716	0.013893
6.453328	 0.019725	0.014072
6.466661	 0.019874	0.014147
6.479994	 0.020157	0.014178
6.493328	 0.020484	0.014289
6.506661	 0.020720	0.014504
6.519994	 0.020817	0.014712
6.533328	 0.020872	0.014789
6.546661	 0.020938	0.014759
6.559994	 0.020979	0.014743
6.573328	 0.021050	0.014772
6.586661	 0.021261	0.014815
6.599994	 0.021583	0.014933
6.613328	 0.021857	0.015199
6.626661	 0.021989	0.015545
6.639994	 0.022079	0.015801
6.653327	 0.022231	0.015884
6.666661	 0.022373	0.015892
6.679994	 0.022421	0.015947
6.693327	 0.022463	0.016042
6.706661	 0.022623	0.016126
6.719994	 0.022843	0.016212
6.733327	 0.023016	0.016342
6.746661	 0.023204	0.016491
6.759994	 0.023460	0.016563
6.773327	 0.023663	0.016495
6.786661	 0.023718	0.016366
6.799994	 0.023714	0.016340
6.813327	 0.023766	0.016508
6.826661	 0.023852	0.016755
6.839994	 0.023888	0.016883
6.853327	 0.023900	0.016856
6.866661	 0.024022	0.016819
6.879994	 0.024303	0.016910
6.893327	 0.024620	0.017093
6.906661	 0.024849	0.017224
6.919994	 0.025011	0.017237
6.933327	 0.025185	0.017234
6.946661	 0.025573	0.017419
6.959994	 0.026620	0.017924
6.973327	 0.028611	0.018725
6.986660	 0.031031	0.019657
6.999994	 0.032732	0.020407
7.013327	 0.032967	0.020664
7.026660	 0.032032	0.020418
7.039994	 0.030814	0.019971
7.053327	 0.029898	0.019619
7.066660	 0.029286	0.019432
7.079994	 0.028833	0.019328
7.093327	 0.028530	0.019260
7.106660	 0.028394	0.019238
7.119994	 0.028404	0.019258
7.133327	 0.028470	0.019312
7.146660	 0.028529	0.019410
7.159994	 0.028711	0.019553
7.173327	 0.029093	0.019697
7.186660	 0.029457	0.019805
7.199994	 0.029603	0.019899
7.213327	 0.029666	0.020008
7.226660	 0.029852	0.020129
7.239994	 0.030100	0.020233
7.253327	 0.030262	0.020305
7.266660	 0.030480	0.020388
7.279994	 0.030988	0.020545
7.293327	 0.031651	0.020749
7.306660	 0.032136	0.020923
7.319993	 0.032318	0.021082
7.333327	 0.032290	0.021250
7.346660	 0.032206	0.021318
7.359993	 0.032142	0.021203
7.373327	 0.032051	0.021061
7.386660	 0.031901	0.021054
7.399993	 0.031742	0.021088
7.413327	 0.031641	0.021036
7.426660	 0.031680	0.021000
7.439993	 0.031879	0.021078
7.453327	 0.032153	0.021196
7.466660	 0.032447	0.021304
7.479993	 0.032759	0.021460
7.493327	 0.033007	0.021649
7.506660	 0.033096	0.021776
7.519993	 0.033132	0.021849
7.533327	 0.033317	0.021957
7.546660	 0.033619	0.022097
7.559993	 0.033859	0.022182
7.573327	 0.033970	0.022157
7.586660	 0.034054	0.022063
7.599993	 0.034248	0.021990
7.613327	 0.034530	0.022038
7.626660	 0.034763	0.022223
7.639993	 0.034941	0.022443
7.653327	 0.035185	0.022609
7.666660	 0.035441	0.022758
7.679993	 0.035545	0.022970
7.693326	 0.035567	0.023216
7.706660	 0.035682	0.023419
7.719993	 0.035840	0.023548
7.733326	 0.035920	0.023594
7.746660	 0.036028	0.023560
7.759993	 0.036326	0.023485
7.773326	 0.036695	0.023448
7.786660	 0.036911	0.023530
7.799993	 0.037059	0.023722
7.813326	 0.037326	0.023890
7.826660	 0.037587	0.023966
7.839993	 0.037691	0.024008
7.853326	 0.037800	0.024036
7.866660	 0.038030	0.024063
7.879993	 0.038200	0.024164
7.893326	 0.038200	0.024339
7.906660	 0.038163	0.024459
7.919993	 0.038284	0.024459
7.933326	 0.038649	0.024423
7.946660	 0.039112	0.024454
7.959993	 0.039476	0.024577
7.973326	 0.039816	0.024758
7.986660	 0.040302	0.024965
7.999993	 0.040859	0.025175
8.013327	 0.041333	0.025354
8.026660	 0.041682	0.025497
8.039993	 0.041807	0.025644
8.053327	 0.041573	0.025812
8.066660	 0.041082	0.025886
8.079993	 0.040662	0.025746
8.093327	 0.040566	0.025538
8.106660	 0.040803	0.025547
8.119993	 0.041194	0.025786
8.133327	 0.041528	0.026034
8.146660	 0.041772	0.026178
8.159993	 0.042002	0.026251
8.173326	 0.042120	0.026319
8.186660	 0.042050	0.026464
8.199993	 0.042036	0.026646
8.213326	 0.042233	0.026712
8.226660	 0.042434	0.026688
8.239993	 0.042485	0.026709
8.253326	 0.042560	0.026716
8.266660	 0.042811	0.026582
8.279993	 0.043081	0.026407
8.293326	 0.043191	0.026368
8.306660	 0.043204	0.026396
8.319993	 0.043273	0.026349
8.333326	 0.043455	0.026308
8.346660	 0.043667	0.026422
8.359993	 0.043745	0.026620
8.373326	 0.043655	0.026711
8.386660	 0.043594	0.026704
8.399993	 0.043758	0.026749
8.413326	 0.044065	0.026882
8.426660	 0.044250	0.027029
8.439993	 0.044209	0.027132
8.453326	 0.044119	0.027189
8.466660	 0.044179	0.027220
8.479993	 0.044392	0.027219
8.493326	 0.044645	0.027155
8.506660	 0.044833	0.027066
8.519993	 0.044930	0.027040
8.533326	 0.045007	0.027107
8.546659	 0.045130	0.027249
8.559993	 0.045297	0.027444
8.573326	 0.045492	0.027611
8.586659	 0.045707	0.027656
8.599993	 0.045926	0.027593
8.613326	 0.046134	0.027502
8.626659	 0.046315	0.027448
8.639993	 0.046421	0.027463
8.653326	 0.046382	0.027553
8.666659	 0.046317	0.027724
8.679993	 0.046516	0.027990
8.693326	 0.047037	0.028314
8.706659	 0.047597	0.028566
8.719993	 0.047962	0.028623
8.733326	 0.048147	0.028531
8.746659	 0.048218	0.028480
8.759993	 0.048221	0.028603
8.773326	 0.048339	0.028812
8.786659	 0.048693	0.028903
8.799993	 0.049030	0.028847
8.813326	 0.049054	0.028814
8.826659	 0.048943	0.028909
8.839993	 0.049032	0.029091
8.853326	 0.049284	0.029318
8.866659	 0.049486	0.029561
8.879992	 0.049547	0.029727
8.893326	 0.049527	0.029748
8.906659	 0.049652	0.029687
8.919992	 0.050124	0.029684
8.933326	 0.050919	0.029842
8.946659	 0.051970	0.030169
8.959992	 0.053155	0.030606
8.973326	 0.054136	0.031028
8.986659	 0.054653	0.031272
8.999992	 0.054769	0.031301
9.013326	 0.054631	0.031237
9.026659	 0.054277	0.031218
9.039992	 0.053732	0.031286
9.053326	 0.053122	0.031375
9.066659	 0.052606	0.031402
9.079992	 0.052263	0.031323
9.093326	 0.052089	0.031156
9.106659	 0.052044	0.030992
9.119992	 0.052093	0.030885
9.133326	 0.052195	0.030806
9.146659	 0.052264	0.030740
9.159992	 0.052259	0.030702
9.173326	 0.052270	0.030694
9.186659	 0.052410	0.030747
9.199992	 0.052668	0.030869
9.213326	 0.052945	0.030962
9.226659	 0.053157	0.030915
9.239992	 0.053248	0.030762
9.253325	 0.053278	0.030657
9.266659	 0.053347	0.030707
9.279992	 0.053357	0.030839
9.293325	 0.053261	0.030948
9.306659	 0.053312	0.031062
9.319992	 0.053640	0.031196
9.333325	 0.054006	0.031303
9.346659	 0.054220	0.031424
9.359992	 0.054293	0.031560
9.373325	 0.054225	0.031575
9.386659	 0.054090	0.031450
9.399992	 0.054091	0.031305
9.413325	 0.054276	0.031199
9.426659	 0.054520	0.031151
9.439992	 0.054815	0.031168
9.453325	 0.055174	0.031240
9.466659	 0.055405	0.031395
9.479992	 0.055450	0.031669
9.493325	 0.055563	0.031977
9.506659	 0.055851	0.032187
9.519992	 0.056150	0.032317
9.533325	 0.056354	0.032483
9.546659	 0.056433	0.032688
9.559992	 0.056415	0.032802
9.573325	 0.056508	0.032767
9.586658	 0.056825	0.032720
9.599992	 0.057129	0.032838
9.613325	 0.057301	0.033118
9.626658	 0.057657	0.033455
9.639992	 0.058324	0.033763
9.653325	 0.058957	0.033941
9.666658	 0.059300	0.033948
9.679992	 0.059378	0.033830
9.693325	 0.059239	0.033612
9.706658	 0.058986	0.033303
9.719992	 0.058784	0.032970
9.733325	 0.058653	0.032734
9.746658	 0.058496	0.032635
9.759992	 0.058259	0.032590
9.773325	 0.057982	0.032538
9.786658	 0.057814	0.032492
9.799992	 0.057875	0.032477
9.813325	 0.058049	0.032508
9.826658	 0.058147	0.032587
9.839992	 0.058181	0.032670
9.853325	 0.058259	0.032692
9.866658	 0.058355	0.032643
9.879992	 0.058407	0.032588
9.893325	 0.058492	0.032571
9.906658	 0.058636	0.032567
9.919991	 0.058729	0.032583
9.933325	 0.058797	0.032638
9.946658	 0.059037	0.032688
9.959991	 0.059434	0.032674
9.973325	 0.059663	0.032596
9.986658	 0.059560	0.032550
9.999991	 0.059393	0.032629
10.013325	 0.059443	0.032783
10.026658	 0.059688	0.032977
10.039991	 0.059961	0.033217
10.053325	 0.060205	0.033364
10.066658	 0.060494	0.033327
10.079991	 0.060811	0.033261
10.093325	 0.061037	0.033338
10.106658	 0.061196	0.033547
10.119991	 0.061381	0.033778
10.133325	 0.061572	0.033973
10.146658	 0.061689	0.034142
10.159991	 0.061746	0.034295
10.173325	 0.061887	0.034444
10.186658	 0.062243	0.034637
10.199991	 0.062681	0.034865
10.213325	 0.062880	0.034990
10.226658	 0.062719	0.034945
10.239991	 0.062438	0.034830
10.253325	 0.062333	0.034696
10.266658	 0.062456	0.034483
10.279991	 0.062710	0.034208
10.293324	 0.062978	0.033985
10.306658	 0.063064	0.033910
10.319991	 0.062854	0.033987
10.333324	 0.062566	0.034129
10.346658	 0.062497	0.034286
10.359991	 0.062703	0.034474
10.373324	 0.063066	0.034617
10.386658	 0.063386	0.034569
10.399991	 0.063454	0.034345
10.413324	 0.063303	0.034146
10.426658	 0.063230	0.034115
10.439991	 0.063426	0.034194
10.453324	 0.063747	0.034267
10.466658	 0.063917	0.034309
10.479991	 0.063920	0.034369
10.493324	 0.063968	0.034421
10.506658	 0.064126	0.034379
10.519991	 0.064279	0.034323
10.533324	 0.064356	0.034407
10.546658	 0.064412	0.034566
10.559991	 0.064593	0.034606
10.573324	 0.064978	0.034574
10.586658	 0.065447	0.034697
10.599991	 0.065859	0.034996
10.613324	 0.066190	0.035250
10.626657	 0.066422	0.035298
10.639991	 0.066490	0.035178
10.653324	 0.066420	0.035030
10.666657	 0.066328	0.034972
10.679991	 0.066216	0.034998
10.693324	 0.066019	0.035019
10.706657	 0.065809	0.035014
10.719991	 0.065730	0.035053
10.733324	 0.065860	0.035160
10.746657	 0.066170	0.035222
10.759991	 0.066478	0.035126
10.773324	 0.066633	0.034955
10.786657	 0.066672	0.034891
10.799991	 0.066692	0.034970
10.813324	 0.066765	0.035089
10.826657	 0.066957	0.035147
10.839991	 0.067225	0.035113
10.853324	 0.067411	0.035070
10.866657	 0.067416	0.035141
10.879991	 0.067277	0.035334
10.893324	 0.067139	0.035503
10.906657	 0.067188	0.035525
10.919991	 0.067440	0.035468
10.933324	 0.067716	0.035473
10.946657	 0.067902	0.035546
10.959991	 0.068043	0.035581
10.973324	 0.068142	0.035497
10.986657	 0.068112	0.035316
10.999990	 0.068016	0.035101
11.013324	 0.068018	0.034870
11.026657	 0.068075	0.034622
11.039990	 0.068088	0.034373
11.053324	 0.068124	0.034177
11.066657	 0.068179	0.034153
11.079990	 0.068094	0.034347
11.093324	 0.067861	0.034604
11.106657	 0.067725	0.034739
11.119990	 0.067855	0.034723
11.133324	 0.068126	0.034631
11.146657	 0.068382	0.034523
11.159990	 0.068626	0.034481
11.173324	 0.068779	0.034550
11.186657	 0.068706	0.034592
11.199990	 0.068564	0.034495
11.213324	 0.068599	0.034397
11.226657	 0.068772	0.034383
11.239990	 0.068947	0.034297
11.253324	 0.069102	0.034070
11.266657	 0.069229	0.033850
11.279990	 0.069239	0.033754
11.293324	 0.069116	0.033743
11.306657	 0.069017	0.033738
11.319990	 0.069068	0.033728
11.333323	 0.069204	0.033740
11.346657	 0.069293	0.033826
11.359990	 0.069355	0.033974
11.373323	 0.069553	0.034102
11.386657	 0.069927	0.034200
11.399990	 0.070279	0.034227
11.413323	 0.070430	0.034075
11.426657	 0.070426	0.033805
11.439990	 0.070379	0.033605
11.453323	 0.070356	0.033542
11.466657	 0.070454	0.033532
11.479990	 0.070643	0.033480
11.493323	 0.070669	0.033399
11.506657	 0.070418	0.033357
11.519990	 0.070084	0.033346
11.533323	 0.069861	0.033274
11.546657	 0.069781	0.033124
11.559990	 0.069752	0.033034
11.573323	 0.069666	0.033119
11.586657	 0.069584	0.033300
11.599990	 0.069635	0.033365
11.613323	 0.069767	0.033173
11.626657	 0.069895	0.032802
11.639990	 0.070107	0.032462
11.653323	 0.070438	0.032269
11.666656	 0.070726	0.032184
11.679990	 0.070826	0.032153
11.693323	 0.070758	0.032184
11.706656	 0.070621	0.032249
11.719990	 0.070541	0.032282
11.733323	 0.070622	0.032303
11.746656	 0.070933	0.032372
11.759990	 0.071708	0.032558
11.773323	 0.073250	0.032943
11.786656	 0.075244	0.033451
11.799990	 0.076692	0.033837
11.813323	 0.076909	0.033892
11.826656	 0.076081	0.033600
11.839990	 0.074809	0.033118
11.853323	 0.073582	0.032593
11.866656	 0.072669	0.032108
11.879990	 0.072180	0.031743
11.893323	 0.072032	0.031493
11.906656	 0.071921	0.031252
11.919990	 0.071602	0.030981
11.933323	 0.071165	0.030757
11.946656	 0.070866	0.030669
11.959990	 0.070845	0.030739
11.973323	 0.071062	0.030880
11.986656	 0.071347	0.030928
11.999990	 0.071543	0.030824
12.013323	 0.071652	0.030671
12.026656	 0.071841	0.030569
12.039989	 0.072206	0.030533
12.053323	 0.072521	0.030553
12.066656	 0.072499	0.030591
12.079989	 0.072214	0.030567
12.093323	 0.072021	0.030464
12.106656	 0.072125	0.030401
12.119989	 0.072436	0.030507
12.133323	 0.072849	0.030779
12.146656	 0.073282	0.031104
12.159989	 0.073495	0.031313
12.173323	 0.073328	0.031219
12.186656	 0.073032	0.030830
12.199989	 0.072990	0.030462
12.213323	 0.073158	0.030339
12.226656	 0.073123	0.030299
12.239989	 0.072719	0.030113
12.253323	 0.072283	0.029824
12.266656	 0.072220	0.029578
12.279989	 0.072492	0.029382
12.293323	 0.072720	0.029203
12.306656	 0.072716	0.029081
12.319989	 0.072669	0.029079
12.333323	 0.072813	0.029180
12.346656	 0.073152	0.029327
12.359989	 0.073571	0.029472
12.373322	 0.073975	0.029552
12.386656	 0.074278	0.029525
12.399989	 0.074379	0.029418
12.413322	 0.074282	0.029319
12.426656	 0.074155	0.029284
12.439989	 0.074107	0.029228
12.453322	 0.074088	0.029067
12.466656	 0.074078	0.028881
12.479989	 0.074164	0.028809
12.493322	 0.074299	0.028865
12.506656	 0.074312	0.028962
12.519989	 0.074211	0.029052
12.533322	 0.074159	0.029115
12.546656	 0.074201	0.029074
12.559989	 0.074259	0.028902
12.573322	 0.074336	0.028732
12.586656	 0.074477	0.028713
12.599989	 0.074636	0.028815
12.613322	 0.074764	0.028888
12.626656	 0.074890	0.028864
12.639989	 0.075063	0.028820
12.653322	 0.075258	0.028792
12.666656	 0.075346	0.028711
12.679989	 0.075265	0.028558
12.693322	 0.075149	0.028426
12.706656	 0.075109	0.028422
12.719989	 0.075093	0.028532
12.733322	 0.075013	0.028592
12.746655	 0.074862	0.028552
12.759989	 0.074799	0.028593
12.773322	 0.074980	0.028760
12.786655	 0.075272	0.028836
12.799989	 0.075403	0.028707
12.813322	 0.075376	0.028539
12.826655	 0.075390	0.028512
12.839989	 0.075429	0.028577
12.853322	 0.075353	0.028537
12.866655	 0.075186	0.028310
12.879989	 0.075006	0.028037
12.893322	 0.074887	0.027911
12.906655	 0.074952	0.027952
12.919989	 0.075171	0.028027
12.933322	 0.075339	0.028059
12.946655	 0.075350	0.028116
12.959989	 0.075269	0.028266
12.973322	 0.075232	0.028415
12.986655	 0.075340	0.028444
12.999989	 0.075585	0.028418
13.013322	 0.075862	0.028476
13.026655	 0.076088	0.028551
13.039989	 0.076227	0.028477
13.053322	 0.076207	0.028304
13.066655	 0.076044	0.028214
13.079988	 0.075893	0.028275
13.093322	 0.075833	0.028443
13.106655	 0.075858	0.028566
13.119988	 0.075947	0.028462
13.133322	 0.075988	0.028138
13.146655	 0.075899	0.027821
13.159988	 0.075746	0.027714
13.173322	 0.075612	0.027773
13.186655	 0.075599	0.027844
13.199988	 0.075779	0.027893
13.213322	 0.076014	0.027939
13.226655	 0.076142	0.027921
13.239988	 0.076181	0.027830
13.253322	 0.076187	0.027792
13.266655	 0.076123	0.027867
13.279988	 0.075996	0.027950
13.293322	 0.075946	0.027944
13.306655	 0.076056	0.027912
13.319988	 0.076179	0.027936
13.333322	 0.076093	0.027971
13.346655	 0.075808	0.027958
13.359988	 0.075553	0.027929
13.373322	 0.075496	0.027884
13.386655	 0.075634	0.027758
13.399988	 0.075850	0.027598
13.413321	 0.076051	0.027561
13.426655	 0.076201	0.027672
13.439988	 0.076225	0.027786
13.453321	 0.076070	0.027822
13.466655	 0.075839	0.027827
13.479988	 0.075698	0.027821
13.493321	 0.075705	0.027797
13.506655	 0.075835	0.027769
13.519988	 0.076030	0.027698
13.533321	 0.076216	0.027558
13.546655	 0.076355	0.027442
13.559988	 0.076437	0.027433
13.573321	 0.076481	0.027492
13.586655	 0.076537	0.027567
13.599988	 0.076620	0.027636
13.613321	 0.076680	0.027669
13.626655	 0.076744	0.027646
13.639988	 0.076937	0.027577
13.653321	 0.077202	0.027532
13.666655	 0.077304	0.027605
13.679988	 0.077199	0.027763
13.693321	 0.077093	0.027852
13.706655	 0.077093	0.027834
13.719988	 0.077098	0.027788
13.733321	 0.077032	0.027749
13.746655	 0.076978	0.027707
13.759988	 0.076998	0.027653
13.773321	 0.076979	0.027542
13.786654	 0.076806	0.027368
13.799988	 0.076580	0.027235
13.813321	 0.076471	0.027216
13.826654	 0.076452	0.027259
13.839988	 0.076363	0.027241
13.853321	 0.076185	0.027076
13.866654	 0.076066	0.026845
13.879988	 0.076112	0.026749
13.893321	 0.076257	0.026892
13.906654	 0.076387	0.027202
13.919988	 0.076522	0.027479
13.933321	 0.076708	0.027531
13.946654	 0.076811	0.027336
13.959988	 0.076661	0.027027
13.973321	 0.076366	0.026809
13.986654	 0.076197	0.026815
13.999988	 0.076258	0.026949
14.013321	 0.076518	0.026995
14.026654	 0.076877	0.026905
14.039988	 0.077112	0.026805
14.053321	 0.077106	0.026761
14.066654	 0.077016	0.026749
14.079988	 0.076968	0.026767
14.093321	 0.076879	0.026808
14.106654	 0.076674	0.026823
14.119987	 0.076470	0.026794
14.133321	 0.076469	0.026774
14.146654	 0.076702	0.026818
14.159987	 0.076964	0.026896
14.173321	 0.077048	0.026886
14.186654	 0.076969	0.026742
14.199987	 0.076906	0.026577
14.213321	 0.076968	0.026499
14.226654	 0.077123	0.026477
14.239987	 0.077273	0.026423
14.253321	 0.077370	0.026364
14.266654	 0.077424	0.026395
14.279987	 0.077429	0.026499
14.293321	 0.077361	0.026616
14.306654	 0.077249	0.026758
14.319987	 0.077175	0.026910
14.333321	 0.077242	0.027014
14.346654	 0.077474	0.027064
14.359987	 0.077718	0.027055
14.373321	 0.077805	0.026932
14.386654	 0.077736	0.026733
14.399987	 0.077611	0.026590
14.413321	 0.077483	0.026560
14.426654	 0.077370	0.026589
14.439987	 0.077324	0.026607
14.453321	 0.077361	0.026600
14.466654	 0.077450	0.026611
14.479987	 0.077561	0.026682
14.493320	 0.077658	0.026773
14.506654	 0.077738	0.026794
14.519987	 0.077802	0.026745
14.533320	 0.077815	0.026691
14.546654	 0.077769	0.026630
14.559987	 0.077716	0.026552
14.573320	 0.077768	0.026525
14.586654	 0.078009	0.026608
14.599987	 0.078327	0.026745
14.613320	 0.078509	0.026826
14.626654	 0.078547	0.026829
14.639987	 0.078558	0.026851
14.653320	 0.078536	0.026952
14.666654	 0.078496	0.027043
14.679987	 0.078563	0.027044
14.693320	 0.078701	0.026946
14.706654	 0.078704	0.026792
14.719987	 0.078535	0.026709
14.733320	 0.078414	0.026733
14.746654	 0.078472	0.026741
14.759987	 0.078563	0.026707
14.773320	 0.078561	0.026717
14.786654	 0.078534	0.026741
14.799987	 0.078471	0.026689
14.813320	 0.078290	0.026578
14.826653	 0.078127	0.026469
14.839987	 0.078175	0.026368
14.853320	 0.078317	0.026261
14.866653	 0.078281	0.026174
14.879987	 0.078094	0.026096
14.893320	 0.077991	0.025978
14.906653	 0.078037	0.025837
14.919987	 0.078125	0.025736
14.933320	 0.078188	0.025703
14.946653	 0.078271	0.025752
14.959987	 0.078415	0.025905
14.973320	 0.078538	0.026099
14.986653	 0.078533	0.026179
14.999987	 0.078389	0.026077
15.013320	 0.078188	0.025863
15.026653	 0.078029	0.025631
15.039987	 0.077964	0.025481
15.053320	 0.077961	0.025538
15.066653	 0.077949	0.025775
15.079987	 0.077925	0.025960
15.093320	 0.078025	0.025931
15.106653	 0.078263	0.025787
15.119987	 0.078356	0.025661
15.133320	 0.078159	0.025543
15.146653	 0.077869	0.025433
15.159986	 0.077660	0.025355
15.173320	 0.077530	0.025237
15.186653	 0.077474	0.024952
15.199986	 0.077406	0.024464
15.213320	 0.077113	0.023893
15.226653	 0.076605	0.023412
15.239986	 0.076192	0.023082
15.253320	 0.075975	0.022869
15.266653	 0.075753	0.022713
15.279986	 0.075485	0.022520
15.293320	 0.075367	0.022249
15.306653	 0.075478	0.022009
15.319986	 0.075653	0.021922
15.333320	 0.075706	0.021941
15.346653	 0.075679	0.021918
15.359986	 0.075719	0.021820
15.373320	 0.075852	0.021756
15.386653	 0.076046	0.021781
15.399986	 0.076225	0.021869
15.413320	 0.076262	0.022018
15.426653	 0.076182	0.022170
15.439986	 0.076159	0.022280
15.453320	 0.076266	0.022451
15.466653	 0.076453	0.022759
15.479986	 0.076645	0.023086
15.493320	 0.076766	0.023280
15.506653	 0.076836	0.023318
15.519986	 0.077017	0.023290
15.533319	 0.077333	0.023323
15.546653	 0.077487	0.023487
15.559986	 0.077304	0.023733
15.573319	 0.077089	0.023933
15.586653	 0.077230	0.024018
15.599986	 0.077650	0.024013
15.613319	 0.077977	0.023924
15.626653	 0.078077	0.023798
15.639986	 0.078080	0.023754
15.653319	 0.078067	0.023826
15.666653	 0.078009	0.023919
15.679986	 0.077947	0.023969
15.693319	 0.078038	0.024028
15.706653	 0.078320	0.024161
15.719986	 0.078597	0.024296
15.733319	 0.078603	0.024289
15.746653	 0.078307	0.024112
15.759986	 0.078024	0.023848
15.773319	 0.078015	0.023644
15.786653	 0.078168	0.023634
15.799986	 0.078293	0.023820
15.813319	 0.078362	0.024082
15.826653	 0.078411	0.024284
15.839986	 0.078461	0.024361
15.853319	 0.078513	0.024353
15.866652	 0.078594	0.024327
15.879986	 0.078754	0.024284
15.893319	 0.078922	0.024248
15.906652	 0.078989	0.024293
15.919986	 0.078959	0.024399
15.933319	 0.078848	0.024430
15.946652	 0.078659	0.024383
15.959986	 0.078507	0.024396
15.973319	 0.078545	0.024481
15.986652	 0.078752	0.024504
15.999986	 0.078918	0.024451
16.013319	 0.078924	0.024441
16.026653	 0.078873	0.024453
16.039988	 0.078866	0.024324
16.053322	 0.078881	0.024066
16.066656	 0.078886	0.023911
16.079990	 0.078892	0.023957
16.093325	 0.078881	0.024038
16.106659	 0.078890	0.024018
16.119993	 0.079059	0.023999
16.133327	 0.079381	0.024108
16.146662	 0.079665	0.024315
16.159996	 0.079777	0.024522
16.173330	 0.079765	0.024622
16.186665	 0.079775	0.024542
16.199999	 0.079865	0.024394
16.213333	 0.079937	0.024350
16.226667	 0.079962	0.024426
16.240002	 0.080166	0.024585
16.253336	 0.080776	0.024852
16.266670	 0.081803	0.025287
16.280005	 0.083238	0.026006
16.293339	 0.085633	0.027640
16.306673	 0.091055	0.032593
16.320007	 0.101769	0.043702
16.333342	 0.114778	0.058159
16.346676	 0.120661	0.066374
16.360010	 0.113268	0.062343
16.373344	 0.097248	0.050813
16.386679	 0.081553	0.040140
16.400013	 0.069959	0.033505
16.413347	 0.061208	0.029689
16.426682	 0.053868	0.027295
16.440016	 0.047783	0.025841
16.453350	 0.042861	0.025029
16.466684	 0.038643	0.024435
16.480019	 0.034889	0.023723
16.493353	 0.031684	0.022872
16.506687	 0.029007	0.022084
16.520021	 0.026710	0.021507
16.533356	 0.024686	0.021148
16.546690	 0.022857	0.020882
16.560024	 0.021261	0.020486
16.573359	 0.019979	0.019862
16.586693	 0.018926	0.019161
16.600027	 0.017982	0.018545
16.613361	 0.017156	0.017950
16.626696	 0.016429	0.017295
16.640030	 0.015714	0.016699
16.653364	 0.015052	0.016233
16.666698	 0.014475	0.015704
16.680033	 0.013827	0.014938
16.693367	 0.013069	0.014069
16.706701	 0.012348	0.013309
16.720036	 0.011666	0.012669
16.733370	 0.010910	0.012047
16.746704	 0.010134	0.011407
16.760038	 0.009454	0.010759
16.773373	 0.008823	0.010107
16.786707	 0.008147	0.009463
16.800041	 0.007427	0.008835
16.813375	 0.006658	0.008193
16.826710	 0.005803	0.007503
16.840044	 0.004858	0.006765
16.853378	 0.003893	0.006023
16.866713	 0.003027	0.005342
16.880047	 0.002271	0.004707
16.893381	 0.001491	0.004011
16.906715	 0.000639	0.003205
16.920050	 -0.000155	0.002362
16.933384	 -0.000808	0.001582
16.946718	 -0.001372	0.000898
16.960052	 -0.001884	0.000289
16.973387	 -0.002302	-0.000259
16.986721	 -0.002661	-0.000730
17.000055	 -0.003097	-0.001151
17.013390	 -0.003676	-0.001626
17.026724	 -0.004304	-0.002225
17.040058	 -0.004805	-0.002857
17.053392	 -0.005117	-0.003363
17.066727	 -0.005397	-0.003698
17.080061	 -0.005792	-0.003968
17.093395	 -0.006199	-0.004253
17.106730	 -0.006437	-0.004507
17.120064	 -0.006485	-0.004671
17.133398	 -0.006429	-0.004717
17.146732	 -0.006317	-0.004617
17.160067	 -0.006156	-0.004400
17.173401	 -0.005960	-0.004193
17.186735	 -0.005697	-0.004144
17.200069	 -0.005300	-0.004243
17.213404	 -0.004844	-0.004277
17.226738	 -0.004454	-0.004077
17.240072	 -0.004040	-0.003690
17.253407	 -0.003489	-0.003288
17.266741	 -0.002995	-0.003015
17.280075	 -0.002755	-0.002841
17.293409	 -0.002594	-0.002599
17.306744	 -0.002266	-0.002251
17.320078	 -0.001838	-0.001909
17.333412	 -0.001498	-0.001604
17.346746	 -0.001240	-0.001327
17.360081	 -0.000930	-0.001114
17.373415	 -0.000508	-0.000944
17.386749	 -0.000073	-0.000749
17.400084	 0.000243	-0.000499
17.413418	 0.000411	-0.000217
17.426752	 0.000499	0.000062
17.440086	 0.000622	0.000286
17.453421	 0.000803	0.000414
17.466755	 0.000926	0.000490
17.480089	 0.000996	0.000637
17.493423	 0.001153	0.000894
17.506758	 0.001423	0.001129
17.520092	 0.001707	0.001241
17.533426	 0.001963	0.001299
17.546761	 0.002159	0.001372
17.560095	 0.002205	0.001436
17.573429	 0.002127	0.001516
17.586763	 0.002108	0.001713
17.600098	 0.002260	0.002015
17.613432	 0.002507	0.002234
17.626766	 0.002685	0.002267
17.640100	 0.002732	0.002222
17.653435	 0.002745	0.002235
17.666769	 0.002785	0.002335
17.680103	 0.002824	0.002459
17.693438	 0.002882	0.002492
17.706772	 0.002952	0.002353
17.720106	 0.002985	0.002109
17.733440	 0.002982	0.001940
17.746775	 0.002925	0.001937
17.760109	 0.002784	0.002044
17.773443	 0.002666	0.002170
17.786777	 0.002683	0.002280
17.800112	 0.002788	0.002391
17.813446	 0.002896	0.002462
17.826780	 0.002953	0.002429
17.840115	 0.002921	0.002359
17.853449	 0.002806	0.002358
17.866783	 0.002686	0.002365
17.880117	 0.002602	0.002261
17.893452	 0.002457	0.002126
17.906786	 0.002261	0.002141
17.920120	 0.002233	0.002292
17.933455	 0.002377	0.002402
17.946789	 0.002453	0.002417
17.960123	 0.002480	0.002461
17.973457	 0.002680	0.002600
17.986792	 0.003008	0.002701
18.000126	 0.003240	0.002672
18.013460	 0.003325	0.002624
18.026794	 0.003337	0.002636
18.040129	 0.003282	0.002600
18.053463	 0.003139	0.002470
18.066797	 0.002951	0.002420
18.080132	 0.002791	0.002566
18.093466	 0.002704	0.002745
18.106800	 0.002703	0.002739
18.120134	 0.002843	0.002581
18.133469	 0.003166	0.002482
18.146803	 0.003497	0.002548
18.160137	 0.003560	0.002692
18.173471	 0.003317	0.002754
18.186806	 0.003004	0.002654
18.200140	 0.002854	0.002495
18.213474	 0.002900	0.002417
18.226809	 0.002954	0.002395
18.240143	 0.002852	0.002367
18.253477	 0.002689	0.002370
18.266811	 0.002626	0.002427
18.280146	 0.002627	0.002523
18.293480	 0.002604	0.002645
18.306814	 0.002629	0.002731
18.320148	 0.002752	0.002701
18.333483	 0.002828	0.002563
18.346817	 0.002781	0.002382
18.360151	 0.002735	0.002202
18.373486	 0.002813	0.002054
18.386820	 0.003014	0.001952
18.400154	 0.003245	0.001910
18.413488	 0.003341	0.001936
18.426823	 0.003211	0.001994
18.440157	 0.003031	0.002065
18.453491	 0.002982	0.002172
18.466825	 0.002975	0.002295
18.480160	 0.002899	0.002335
18.493494	 0.002826	0.002256
18.506828	 0.002850	0.002187
18.520163	 0.002964	0.002238
18.533497	 0.003063	0.002315
18.546831	 0.003059	0.002257
18.560165	 0.003015	0.002108
18.573500	 0.003089	0.002065
18.586834	 0.003316	0.002201
18.600168	 0.003488	0.002399
18.613503	 0.003387	0.002526
18.626837	 0.003119	0.002594
18.640171	 0.002966	0.002674
18.653505	 0.002996	0.002721
18.666840	 0.003092	0.002675
18.680174	 0.003126	0.002598
18.693508	 0.003017	0.002543
18.706842	 0.002829	0.002497
18.720177	 0.002717	0.002438
18.733511	 0.002694	0.002384
18.746845	 0.002709	0.002359
18.760180	 0.002783	0.002324
18.773514	 0.002902	0.002237
18.786848	 0.003009	0.002153
18.800182	 0.003088	0.002159
18.813517	 0.003132	0.002240
18.826851	 0.003152	0.002289
18.840185	 0.003160	0.002260
18.853519	 0.003121	0.002236
18.866854	 0.003039	0.002310
18.880188	 0.003004	0.002443
18.893522	 0.003083	0.002500
18.906857	 0.003242	0.002474
18.920191	 0.003335	0.002509
18.933525	 0.003267	0.002635
18.946859	 0.003148	0.002685
18.960194	 0.003159	0.002554
18.973528	 0.003269	0.002352
18.986862	 0.003270	0.002267
19.000196	 0.003096	0.002351
19.013531	 0.002912	0.002481
19.026865	 0.002873	0.002567
19.040199	 0.002987	0.002658
19.053534	 0.003157	0.002748
19.066868	 0.003271	0.002734
19.080202	 0.003272	0.002646
19.093536	 0.003193	0.002626
19.106871	 0.003135	0.002675
19.120205	 0.003175	0.002671
19.133539	 0.003242	0.002603
19.146873	 0.003173	0.002555
19.160208	 0.002952	0.002534
19.173542	 0.002812	0.002483
19.186876	 0.002917	0.002388
19.200211	 0.003106	0.002296
19.213545	 0.003126	0.002258
19.226879	 0.003008	0.002278
19.240213	 0.002992	0.002312
19.253548	 0.003155	0.002325
19.266882	 0.003334	0.002353
19.280216	 0.003448	0.002457
19.293550	 0.003591	0.002586
19.306885	 0.003736	0.002662
19.320219	 0.003658	0.002687
19.333553	 0.003327	0.002631
19.346888	 0.003064	0.002475
19.360222	 0.003083	0.002333
19.373556	 0.003237	0.002291
19.386890	 0.003333	0.002301
19.400225	 0.003324	0.002321
19.413559	 0.003191	0.002348
19.426893	 0.002961	0.002383
19.440228	 0.002771	0.002434
19.453562	 0.002731	0.002489
19.466896	 0.002784	0.002506
19.480230	 0.002778	0.002441
19.493565	 0.002692	0.002314
19.506899	 0.002669	0.002202
19.520233	 0.002759	0.002150
19.533567	 0.002870	0.002151
19.546902	 0.002951	0.002211
19.560236	 0.003018	0.002300
19.573570	 0.003048	0.002345
19.586905	 0.002988	0.002310
19.600239	 0.002896	0.002205
19.613573	 0.002891	0.002099
19.626907	 0.002958	0.002100
19.640242	 0.003001	0.002208
19.653576	 0.003034	0.002264
19.666910	 0.003065	0.002219
19.680244	 0.003036	0.002182
19.693579	 0.003008	0.002169
19.706913	 0.003086	0.002139
19.720247	 0.003210	0.002161
19.733582	 0.003236	0.002267
19.746916	 0.003147	0.002367
19.760250	 0.003037	0.002418
19.773584	 0.002979	0.002444
19.786919	 0.003019	0.002468
19.800253	 0.003109	0.002523
19.813587	 0.003107	0.002602
19.826921	 0.003007	0.002636
19.840256	 0.002909	0.002559
19.853590	 0.002805	0.002395
19.866924	 0.002681	0.002231
19.880259	 0.002656	0.002085
19.893593	 0.002757	0.001952
19.906927	 0.002814	0.001912
19.920261	 0.002755	0.002028
19.933596	 0.002674	0.002182
19.946930	 0.002608	0.002206
19.960264	 0.002578	0.002084
19.973598	 0.002662	0.001915
19.986933	 0.002806	0.001810

*------------------------ End of raw data
Results for Channel	1	=	242.00	nm
Title:	Report Title
Run File:	C:\HPLC\PET 2025\2025.01.13\bm26_40c_pw004.run
--------------
Injection Info
--------------
Method:	C:\METODOS EQUIPO 2 2023-2024\20241201 PET_Calibrado TPA MHET BHET DIMER.mth
Sample:	BM26_40C_pw
Injection Date:	Tue Jan 14 06:38:06 2025
Manual injection
Operator:	Paloma
Instrument:	3
Notes:	
---------
Misc Info
---------
Workstation:	HPLC
Bus Address:	44
Run Time:	0.000	to	20.000	min.
-----------
Recalc Info
-----------
Recalc Method:	C:\METODOS EQUIPO 2 2023-2024\20241201 PET_Calibrado TPA MHET BHET DIMER.mth
Recalc Date:	Tue Jan 14 06:58:10 2025
Operator:	Paloma
Instrument:	3
Notes:	
Sample Rate:	5.000 Hz.
Measurement Type:	1 = Area
Calculation Type:	4 = ExtStd
Normalize Results:	No
------------------------
Peak Info for Channel 1
------------------------
2 Peaks (tR	Timeoffset	RRT	Sepcode	Width	Counts	Result	Name)
7.037	-0.022	0.0000	BB	10.44	300828	5.445109	MHET (uM)
9.019	-0.091	0.0000	BB	29.80	252172	4.448043	DIMER (uM)

Results for Channel	2	=	260.00	nm
Title:	Report Title
Run File:	C:\HPLC\PET 2025\2025.01.13\bm26_40c_pw004.run
--------------
Injection Info
--------------
Method:	C:\METODOS EQUIPO 2 2023-2024\20241201 PET_Calibrado TPA MHET BHET DIMER.mth
Sample:	BM26_40C_pw
Injection Date:	Tue Jan 14 06:38:06 2025
Manual injection
Operator:	Paloma
Instrument:	3
Notes:	
---------
Misc Info
---------
Workstation:	HPLC
Bus Address:	44
Run Time:	0.000	to	20.000	min.
-----------
Recalc Info
-----------
Recalc Method:	C:\METODOS EQUIPO 2 2023-2024\20241201 PET_Calibrado TPA MHET BHET DIMER.mth
Recalc Date:	Tue Jan 14 06:58:10 2025
Operator:	Paloma
Instrument:	3
Notes:	
Sample Rate:	5.000 Hz.
Measurement Type:	1 = Area
Calculation Type:	4 = ExtStd
Normalize Results:	No
------------------------
Peak Info for Channel 2
------------------------
43 Peaks (tR	Timeoffset	RRT	Sepcode	Width	Counts	Result	Name)
0.134	0.000	0.0000	BP	5.92	42151	0.000000	
0.319	0.000	0.0000	PB	0.00	20591	0.000000	
0.530	0.000	0.0000	BB	2.00	7419	0.000000	
0.707	0.000	0.0000	BV	1.98	6222	0.000000	
0.804	0.000	0.0000	VV	3.64	23347	0.000000	
0.915	0.000	0.0000	VB	4.30	30599	0.000000	
1.171	0.000	0.0000	BV	4.88	369139	0.000000	
1.295	0.000	0.0000	VV	4.16	671102	0.000000	
1.440	0.000	0.0000	VP	4.36	6208228	0.000000	
1.655	0.000	0.0000	PP	0.00	180296	0.000000	
1.942	0.000	0.0000	PV	0.00	4629671	0.000000	
2.252	0.000	0.0000	VV	0.00	698134	0.000000	
2.329	0.000	0.0000	VV	0.00	522017	0.000000	
2.509	0.000	0.0000	VB	0.00	313630	0.000000	
2.612	0.000	0.0000	BB	0.00	5417	0.000000	
2.753	0.000	0.0000	BB	0.00	22144	0.000000	
3.200	0.076	0.0000	BB	3.06	13127	0.268171	DHBA uM
3.377	0.000	0.0000	BB	2.26	5883	0.000000	
3.449	0.000	0.0000	BB	3.84	22049	0.000000	
3.751	0.000	0.0000	BB	1.56	13295	0.000000	
3.985	0.000	0.0000	BB	8.64	23267	0.000000	
4.105	0.000	0.0000	BB	0.00	7763	0.000000	
4.186	0.000	0.0000	BB	0.00	16897	0.000000	
4.315	0.000	0.0000	BB	11.52	2778	0.000000	
4.391	0.000	0.0000	BB	0.00	2531	0.000000	
17.690	0.000	0.0000	BV	30.20	674745	0.000000	
17.819	0.000	0.0000	VV	0.00	334448	0.000000	
17.995	0.000	0.0000	VV	0.00	347654	0.000000	
18.102	0.000	0.0000	VV	0.00	152313	0.000000	
18.173	0.000	0.0000	VV	0.00	213512	0.000000	
18.312	0.000	0.0000	VV	0.00	279379	0.000000	
18.480	0.000	0.0000	VV	0.00	158010	0.000000	
18.537	0.000	0.0000	VV	0.00	89463	0.000000	
18.655	0.000	0.0000	VV	0.00	329855	0.000000	
18.944	0.000	0.0000	VV	0.00	245272	0.000000	
19.061	0.000	0.0000	VV	0.00	130106	0.000000	
19.117	0.000	0.0000	VV	0.00	136501	0.000000	
19.318	0.000	0.0000	VV	0.00	151927	0.000000	
19.463	0.000	0.0000	VV	0.00	107126	0.000000	
19.576	0.000	0.0000	VV	0.00	52192	0.000000	
19.658	0.000	0.0000	VV	0.00	38369	0.000000	
19.825	0.000	0.0000	VV	0.00	83717	0.000000	
19.944	0.000	0.0000	VB	0.00	9882	0.000000	
