# Supplementary material for: Engineering Escherichia coli for polyethylene terephthalate powder biodegradation via recoding of an outer membrane protein
Source: iScience. 2026 Jan 2;29(2):114621. doi: 10.1016/j.isci.2025.114621 (PMC12860643; doi:10.1016/j.isci.2025.114621)
Supplement: Data S2. Raw HPLC and UHPLC-MS data — (A) Unprocessed HPLC data files supporting Figures 4, S3, S5, Tables 1 and S4. Files are provided in.txt format corresponding to the data extracted with Varian ProStar software (Varian Inc., Palo Alto, California, USA). Each file contains absorbance values (in arbitrary units) recorded over time under the analytical conditions described in STAR Methods. (B) Raw UHPLC-MS files supporting Figure S4. The chromatograms and mass spectrometry data can be analyzed with the software MassLynx V4.1 (Waters) to obtain the mass spectra of the oligomers TET and TETE. Analytical conditions described in STAR Methods. (A and B) The unprocessed HPLC and UHPLC-MS files have been deposited at Zenodo under the identifier https://zenodo.org/records/17578239. [file mmc5.zip › Data S2/A. HPLC/Figure S3/OmpAm pPET 60_1.TXT]

File	C:\HPLC\PET 2025\2025.01.13\bm26_60c_pw.run	Filetype	63
WTOASCII Parameters:	C:\star\WTOASCII.TXT
 2 channels
   Channel	 1	242.00	nm	in AU
   Channel	 2	260.00	nm	in AU
Base rate 5.0000 Hz	Bunch 2	Effective rate 5.00000 Hz.	T = 0.003333 min.
6000 points	from	0.000	to	20.000	minutes
Sampling every 4 point(s)
Printing points from	0.000	to	20.000 min, point 0 to 5999
Channels	1	to	2
0.000000	 0.000000	0.000000
0.013333	 -0.000395	-0.000313
0.026667	 -0.000641	-0.000646
0.040000	 -0.000605	-0.000774
0.053333	 -0.000439	-0.000623
0.066667	 -0.000297	-0.000390
0.080000	 -0.000138	-0.000232
0.093333	 0.000069	-0.000095
0.106667	 0.000221	0.000028
0.120000	 0.000245	0.000057
0.133333	 0.000153	0.000043
0.146667	 0.000003	0.000085
0.160000	 -0.000107	0.000113
0.173333	 -0.000178	-0.000017
0.186667	 -0.000311	-0.000314
0.200000	 -0.000465	-0.000578
0.213333	 -0.000478	-0.000563
0.226667	 -0.000373	-0.000293
0.240000	 -0.000356	-0.000048
0.253333	 -0.000444	0.000008
0.266667	 -0.000400	0.000006
0.280000	 -0.000128	0.000120
0.293333	 0.000207	0.000366
0.306667	 0.000432	0.000680
0.320000	 0.000472	0.000973
0.333333	 0.000380	0.001152
0.346667	 0.000305	0.001167
0.360000	 0.000313	0.001005
0.373333	 0.000383	0.000757
0.386667	 0.000482	0.000602
0.400000	 0.000480	0.000594
0.413333	 0.000311	0.000639
0.426667	 0.000159	0.000650
0.440000	 0.000192	0.000567
0.453333	 0.000321	0.000398
0.466666	 0.000405	0.000258
0.480000	 0.000412	0.000236
0.493333	 0.000349	0.000297
0.506666	 0.000243	0.000365
0.520000	 0.000122	0.000378
0.533333	 0.000037	0.000273
0.546666	 0.000091	0.000071
0.560000	 0.000300	-0.000067
0.573333	 0.000505	-0.000037
0.586666	 0.000517	0.000048
0.600000	 0.000399	0.000069
0.613333	 0.000405	0.000097
0.626666	 0.000541	0.000203
0.640000	 0.000566	0.000335
0.653333	 0.000428	0.000456
0.666666	 0.000280	0.000547
0.680000	 0.000198	0.000507
0.693333	 0.000147	0.000343
0.706666	 0.000108	0.000222
0.720000	 0.000111	0.000177
0.733333	 0.000189	0.000103
0.746666	 0.000329	0.000018
0.760000	 0.000523	-0.000007
0.773333	 0.000717	-0.000011
0.786666	 0.000722	-0.000022
0.800000	 0.000477	0.000019
0.813333	 0.000201	0.000100
0.826666	 0.000085	0.000090
0.839999	 0.000082	-0.000052
0.853333	 0.000025	-0.000218
0.866666	 -0.000149	-0.000285
0.879999	 -0.000324	-0.000199
0.893333	 -0.000393	-0.000043
0.906666	 -0.000337	0.000015
0.919999	 -0.000142	-0.000067
0.933333	 0.000086	-0.000193
0.946666	 0.000168	-0.000270
0.959999	 0.000088	-0.000292
0.973333	 -0.000041	-0.000298
0.986666	 -0.000119	-0.000272
0.999999	 -0.000107	-0.000150
1.013333	 -0.000092	0.000029
1.026666	 -0.000155	0.000104
1.039999	 -0.000171	0.000023
1.053333	 -0.000013	-0.000084
1.066666	 0.000162	-0.000101
1.079999	 0.000132	-0.000088
1.093333	 -0.000003	-0.000162
1.106666	 -0.000010	-0.000298
1.119999	 0.000076	-0.000356
1.133333	 0.000041	-0.000299
1.146666	 -0.000164	-0.000193
1.159999	 -0.000333	-0.000116
1.173333	 -0.000295	-0.000117
1.186666	 -0.000180	-0.000166
1.199999	 -0.000204	-0.000185
1.213333	 -0.000332	-0.000150
1.226666	 -0.000355	-0.000078
1.239999	 -0.000197	0.000016
1.253332	 -0.000003	0.000100
1.266666	 0.000110	0.000133
1.279999	 0.000218	0.000110
1.293332	 0.000410	0.000045
1.306666	 0.000621	0.000006
1.319999	 0.000722	0.000100
1.333332	 0.000691	0.000270
1.346666	 0.000620	0.000313
1.359999	 0.000584	0.000198
1.373332	 0.000575	0.000133
1.386666	 0.000999	0.000453
1.399999	 0.006226	0.002904
1.413332	 0.029343	0.011760
1.426666	 0.084290	0.029361
1.439999	 0.165088	0.049981
1.453332	 0.243312	0.063628
1.466666	 0.293741	0.065806
1.479999	 0.312232	0.058758
1.493332	 0.308065	0.045860
1.506666	 0.291257	0.029267
1.519999	 0.268940	0.011115
1.533332	 0.246373	-0.005612
1.546666	 0.227027	-0.017906
1.559999	 0.212027	-0.024353
1.573332	 0.200563	-0.025765
1.586666	 0.191063	-0.024256
1.599999	 0.182222	-0.021790
1.613332	 0.173374	-0.019438
1.626665	 0.164254	-0.017523
1.639999	 0.154842	-0.016011
1.653332	 0.145260	-0.014847
1.666665	 0.135415	-0.014225
1.679999	 0.125138	-0.014419
1.693332	 0.114632	-0.015353
1.706665	 0.104399	-0.016636
1.719999	 0.094899	-0.017948
1.733332	 0.086256	-0.019120
1.746665	 0.078322	-0.019991
1.759999	 0.070985	-0.020397
1.773332	 0.064188	-0.020268
1.786665	 0.057828	-0.019596
1.799999	 0.051902	-0.018317
1.813332	 0.046512	-0.016376
1.826665	 0.041656	-0.013889
1.839999	 0.037283	-0.011087
1.853332	 0.033457	-0.008099
1.866665	 0.030236	-0.004966
1.879999	 0.027535	-0.001852
1.893332	 0.025144	0.000902
1.906665	 0.022844	0.002953
1.919999	 0.020532	0.004181
1.933332	 0.018193	0.004742
1.946665	 0.015839	0.004858
1.959998	 0.013542	0.004614
1.973332	 0.011454	0.004090
1.986665	 0.009669	0.003446
1.999998	 0.008130	0.002797
2.013332	 0.006817	0.002226
2.026665	 0.005783	0.001769
2.039999	 0.004923	0.001325
2.053332	 0.004040	0.000811
2.066665	 0.003151	0.000335
2.079998	 0.002446	0.000022
2.093332	 0.002018	-0.000148
2.106665	 0.001789	-0.000220
2.119998	 0.001672	-0.000155
2.133332	 0.001612	-0.000018
2.146665	 0.001492	-0.000014
2.159998	 0.001263	-0.000206
2.173332	 0.001051	-0.000408
2.186665	 0.000948	-0.000476
2.199998	 0.000925	-0.000435
2.213332	 0.000954	-0.000340
2.226665	 0.000983	-0.000243
2.239998	 0.000917	-0.000239
2.253332	 0.000767	-0.000361
2.266665	 0.000653	-0.000507
2.279998	 0.000587	-0.000588
2.293332	 0.000483	-0.000578
2.306665	 0.000375	-0.000453
2.319998	 0.000348	-0.000284
2.333332	 0.000364	-0.000202
2.346665	 0.000364	-0.000203
2.359998	 0.000389	-0.000198
2.373332	 0.000400	-0.000205
2.386665	 0.000290	-0.000274
2.399998	 0.000136	-0.000327
2.413332	 0.000124	-0.000293
2.426665	 0.000250	-0.000212
2.439998	 0.000339	-0.000149
2.453331	 0.000303	-0.000170
2.466665	 0.000235	-0.000286
2.479998	 0.000261	-0.000381
2.493331	 0.000368	-0.000326
2.506665	 0.000376	-0.000179
2.519998	 0.000174	-0.000104
2.533331	 -0.000056	-0.000158
2.546665	 -0.000130	-0.000289
2.559998	 -0.000191	-0.000436
2.573331	 -0.000345	-0.000536
2.586665	 -0.000381	-0.000526
2.599998	 -0.000232	-0.000462
2.613331	 -0.000157	-0.000498
2.626665	 -0.000246	-0.000639
2.639998	 -0.000321	-0.000696
2.653331	 -0.000305	-0.000600
2.666665	 -0.000230	-0.000508
2.679998	 -0.000097	-0.000509
2.693331	 -0.000003	-0.000523
2.706665	 -0.000064	-0.000504
2.719998	 -0.000156	-0.000478
2.733331	 -0.000084	-0.000432
2.746665	 0.000113	-0.000326
2.759998	 0.000278	-0.000226
2.773331	 0.000301	-0.000263
2.786664	 0.000193	-0.000432
2.799998	 0.000057	-0.000583
2.813331	 -0.000075	-0.000614
2.826664	 -0.000223	-0.000547
2.839998	 -0.000361	-0.000446
2.853331	 -0.000475	-0.000358
2.866664	 -0.000538	-0.000302
2.879998	 -0.000456	-0.000287
2.893331	 -0.000316	-0.000319
2.906664	 -0.000368	-0.000370
2.919998	 -0.000526	-0.000430
2.933331	 -0.000443	-0.000541
2.946664	 -0.000164	-0.000669
2.959998	 -0.000075	-0.000734
2.973331	 -0.000255	-0.000744
2.986664	 -0.000417	-0.000753
2.999998	 -0.000412	-0.000759
3.013331	 -0.000321	-0.000699
3.026664	 -0.000217	-0.000587
3.039998	 -0.000133	-0.000543
3.053331	 -0.000124	-0.000612
3.066664	 -0.000213	-0.000697
3.079998	 -0.000366	-0.000711
3.093331	 -0.000526	-0.000651
3.106664	 -0.000590	-0.000562
3.119998	 -0.000532	-0.000538
3.133331	 -0.000505	-0.000641
3.146664	 -0.000620	-0.000831
3.159997	 -0.000759	-0.001027
3.173331	 -0.000765	-0.001165
3.186664	 -0.000642	-0.001189
3.199997	 -0.000502	-0.001057
3.213331	 -0.000478	-0.000841
3.226664	 -0.000594	-0.000685
3.239997	 -0.000745	-0.000666
3.253331	 -0.000842	-0.000745
3.266664	 -0.000876	-0.000811
3.279997	 -0.000869	-0.000823
3.293331	 -0.000877	-0.000838
3.306664	 -0.000938	-0.000857
3.319997	 -0.000992	-0.000832
3.333331	 -0.000990	-0.000792
3.346664	 -0.001024	-0.000801
3.359997	 -0.001130	-0.000864
3.373331	 -0.001172	-0.000963
3.386664	 -0.001115	-0.001094
3.399997	 -0.001071	-0.001242
3.413331	 -0.001053	-0.001353
3.426664	 -0.001021	-0.001391
3.439997	 -0.001064	-0.001356
3.453331	 -0.001230	-0.001257
3.466664	 -0.001389	-0.001149
3.479997	 -0.001455	-0.001118
3.493330	 -0.001439	-0.001122
3.506664	 -0.001333	-0.001033
3.519997	 -0.001185	-0.000889
3.533330	 -0.001124	-0.000865
3.546664	 -0.001198	-0.000989
3.559997	 -0.001318	-0.001152
3.573330	 -0.001383	-0.001281
3.586664	 -0.001341	-0.001325
3.599997	 -0.001265	-0.001247
3.613330	 -0.001285	-0.001097
3.626664	 -0.001349	-0.000974
3.639997	 -0.001379	-0.000912
3.653330	 -0.001437	-0.000855
3.666664	 -0.001497	-0.000761
3.679997	 -0.001439	-0.000696
3.693330	 -0.001316	-0.000727
3.706664	 -0.001270	-0.000817
3.719997	 -0.001276	-0.000909
3.733330	 -0.001251	-0.001057
3.746664	 -0.001282	-0.001245
3.759997	 -0.001439	-0.001257
3.773330	 -0.001597	-0.001026
3.786664	 -0.001659	-0.000792
3.799997	 -0.001655	-0.000762
3.813330	 -0.001600	-0.000899
3.826663	 -0.001464	-0.001080
3.839997	 -0.001319	-0.001225
3.853330	 -0.001301	-0.001280
3.866663	 -0.001340	-0.001250
3.879997	 -0.001248	-0.001217
3.893330	 -0.001066	-0.001242
3.906663	 -0.000984	-0.001287
3.919997	 -0.001005	-0.001307
3.933330	 -0.001003	-0.001310
3.946663	 -0.000948	-0.001239
3.959997	 -0.000876	-0.001058
3.973330	 -0.000855	-0.000916
3.986663	 -0.000963	-0.000935
3.999997	 -0.001177	-0.001014
4.013330	 -0.001368	-0.001026
4.026663	 -0.001441	-0.001032
4.039997	 -0.001398	-0.001154
4.053330	 -0.001332	-0.001333
4.066663	 -0.001349	-0.001395
4.079997	 -0.001420	-0.001289
4.093330	 -0.001423	-0.001133
4.106663	 -0.001355	-0.001070
4.119997	 -0.001311	-0.001145
4.133330	 -0.001279	-0.001252
4.146663	 -0.001215	-0.001245
4.159997	 -0.001187	-0.001137
4.173330	 -0.001251	-0.001071
4.186663	 -0.001351	-0.001094
4.199996	 -0.001406	-0.001123
4.213330	 -0.001406	-0.001083
4.226663	 -0.001396	-0.000990
4.239996	 -0.001385	-0.000897
4.253330	 -0.001335	-0.000832
4.266663	 -0.001267	-0.000828
4.279996	 -0.001260	-0.000920
4.293330	 -0.001323	-0.001074
4.306663	 -0.001364	-0.001174
4.319996	 -0.001319	-0.001154
4.333330	 -0.001270	-0.001083
4.346663	 -0.001339	-0.001076
4.359996	 -0.001516	-0.001114
4.373330	 -0.001638	-0.001090
4.386663	 -0.001533	-0.001032
4.399996	 -0.001257	-0.001009
4.413330	 -0.001022	-0.000991
4.426663	 -0.000930	-0.001005
4.439996	 -0.000921	-0.001086
4.453330	 -0.000865	-0.001108
4.466663	 -0.000687	-0.000986
4.479996	 -0.000496	-0.000836
4.493330	 -0.000472	-0.000769
4.506663	 -0.000619	-0.000783
4.519996	 -0.000816	-0.000858
4.533329	 -0.001018	-0.000962
4.546663	 -0.001230	-0.001062
4.559996	 -0.001404	-0.001139
4.573329	 -0.001455	-0.001173
4.586663	 -0.001334	-0.001185
4.599996	 -0.001139	-0.001183
4.613329	 -0.001071	-0.001091
4.626663	 -0.001159	-0.000914
4.639996	 -0.001257	-0.000847
4.653329	 -0.001328	-0.001022
4.666663	 -0.001381	-0.001274
4.679996	 -0.001337	-0.001371
4.693329	 -0.001212	-0.001326
4.706663	 -0.001133	-0.001274
4.719996	 -0.001142	-0.001245
4.733329	 -0.001210	-0.001247
4.746663	 -0.001335	-0.001306
4.759996	 -0.001511	-0.001362
4.773329	 -0.001678	-0.001345
4.786663	 -0.001741	-0.001288
4.799996	 -0.001654	-0.001271
4.813329	 -0.001453	-0.001312
4.826663	 -0.001234	-0.001362
4.839996	 -0.001136	-0.001371
4.853329	 -0.001240	-0.001328
4.866663	 -0.001480	-0.001260
4.879996	 -0.001712	-0.001213
4.893329	 -0.001771	-0.001174
4.906662	 -0.001589	-0.001054
4.919996	 -0.001316	-0.000842
4.933329	 -0.001137	-0.000723
4.946662	 -0.001060	-0.000860
4.959996	 -0.001029	-0.001142
4.973329	 -0.001079	-0.001334
4.986662	 -0.001240	-0.001372
4.999996	 -0.001447	-0.001368
5.013329	 -0.001643	-0.001426
5.026662	 -0.001781	-0.001511
5.039996	 -0.001805	-0.001495
5.053329	 -0.001702	-0.001350
5.066662	 -0.001525	-0.001189
5.079996	 -0.001400	-0.001108
5.093329	 -0.001424	-0.001062
5.106662	 -0.001515	-0.001002
5.119996	 -0.001504	-0.000967
5.133329	 -0.001402	-0.000978
5.146662	 -0.001374	-0.001014
5.159996	 -0.001427	-0.001047
5.173329	 -0.001410	-0.001059
5.186662	 -0.001291	-0.001056
5.199996	 -0.001188	-0.001050
5.213329	 -0.001229	-0.000999
5.226662	 -0.001426	-0.000870
5.239995	 -0.001596	-0.000735
5.253329	 -0.001560	-0.000724
5.266662	 -0.001408	-0.000833
5.279995	 -0.001372	-0.000952
5.293329	 -0.001488	-0.001055
5.306662	 -0.001526	-0.001162
5.319995	 -0.001307	-0.001224
5.333329	 -0.000967	-0.001211
5.346662	 -0.000785	-0.001182
5.359995	 -0.000865	-0.001181
5.373329	 -0.001058	-0.001176
5.386662	 -0.001136	-0.001111
5.399995	 -0.001064	-0.001031
5.413329	 -0.001049	-0.001038
5.426662	 -0.001248	-0.001121
5.439995	 -0.001537	-0.001152
5.453329	 -0.001650	-0.001061
5.466662	 -0.001469	-0.000910
5.479995	 -0.001128	-0.000789
5.493329	 -0.000853	-0.000746
5.506662	 -0.000766	-0.000783
5.519995	 -0.000855	-0.000882
5.533329	 -0.001004	-0.001017
5.546662	 -0.001068	-0.001133
5.559995	 -0.000970	-0.001179
5.573328	 -0.000760	-0.001176
5.586662	 -0.000570	-0.001153
5.599995	 -0.000466	-0.001104
5.613328	 -0.000419	-0.001081
5.626662	 -0.000374	-0.001077
5.639995	 -0.000263	-0.000938
5.653328	 -0.000072	-0.000646
5.666662	 0.000129	-0.000439
5.679995	 0.000326	-0.000460
5.693328	 0.000589	-0.000569
5.706662	 0.000906	-0.000615
5.719995	 0.001161	-0.000596
5.733328	 0.001336	-0.000527
5.746662	 0.001542	-0.000402
5.759995	 0.001864	-0.000228
5.773328	 0.002297	-0.000012
5.786662	 0.002770	0.000200
5.799995	 0.003157	0.000338
5.813328	 0.003392	0.000431
5.826662	 0.003518	0.000606
5.839995	 0.003705	0.000942
5.853328	 0.004135	0.001365
5.866662	 0.004657	0.001728
5.879995	 0.004945	0.001967
5.893328	 0.005032	0.002160
5.906662	 0.005205	0.002378
5.919995	 0.005561	0.002572
5.933328	 0.005987	0.002712
5.946661	 0.006365	0.002885
5.959995	 0.006669	0.003180
5.973328	 0.006978	0.003597
5.986661	 0.007407	0.004049
5.999995	 0.007982	0.004426
6.013328	 0.008605	0.004713
6.026661	 0.009125	0.004956
6.039995	 0.009435	0.005162
6.053328	 0.009573	0.005336
6.066661	 0.009681	0.005515
6.079995	 0.009812	0.005705
6.093328	 0.009905	0.005864
6.106661	 0.009976	0.005933
6.119995	 0.010132	0.005931
6.133328	 0.010424	0.005970
6.146661	 0.010793	0.006137
6.159995	 0.011072	0.006411
6.173328	 0.011102	0.006612
6.186661	 0.010926	0.006551
6.199995	 0.010749	0.006361
6.213328	 0.010702	0.006354
6.226661	 0.010735	0.006583
6.239995	 0.010823	0.006870
6.253328	 0.011078	0.007070
6.266661	 0.011506	0.007137
6.279994	 0.011916	0.007115
6.293328	 0.012160	0.007125
6.306661	 0.012241	0.007258
6.319994	 0.012218	0.007453
6.333328	 0.012145	0.007596
6.346661	 0.012088	0.007688
6.359994	 0.012147	0.007763
6.373328	 0.012363	0.007802
6.386661	 0.012607	0.007847
6.399994	 0.012749	0.007980
6.413328	 0.012894	0.008178
6.426661	 0.013220	0.008340
6.439994	 0.013669	0.008411
6.453328	 0.013978	0.008431
6.466661	 0.014010	0.008439
6.479994	 0.013892	0.008444
6.493328	 0.013818	0.008516
6.506661	 0.013878	0.008721
6.519994	 0.014048	0.008981
6.533328	 0.014255	0.009162
6.546661	 0.014464	0.009245
6.559994	 0.014638	0.009257
6.573328	 0.014751	0.009238
6.586661	 0.014883	0.009295
6.599994	 0.015121	0.009481
6.613328	 0.015380	0.009703
6.626661	 0.015501	0.009870
6.639994	 0.015494	0.009942
6.653327	 0.015565	0.009912
6.666661	 0.015827	0.009883
6.679994	 0.016102	0.009956
6.693327	 0.016225	0.010059
6.706661	 0.016309	0.010134
6.719994	 0.016508	0.010281
6.733327	 0.016801	0.010550
6.746661	 0.017057	0.010863
6.759994	 0.017196	0.011164
6.773327	 0.017272	0.011417
6.786661	 0.017355	0.011542
6.799994	 0.017442	0.011542
6.813327	 0.017563	0.011550
6.826661	 0.017779	0.011619
6.839994	 0.018025	0.011682
6.853327	 0.018176	0.011723
6.866661	 0.018291	0.011816
6.879994	 0.018521	0.011992
6.893327	 0.018784	0.012152
6.906661	 0.018907	0.012197
6.919994	 0.018989	0.012196
6.933327	 0.019238	0.012253
6.946661	 0.019628	0.012344
6.959994	 0.019938	0.012410
6.973327	 0.020158	0.012557
6.986660	 0.020923	0.013097
6.999994	 0.023253	0.014301
7.013327	 0.027359	0.016057
7.026660	 0.031828	0.017780
7.039994	 0.034511	0.018767
7.053327	 0.034370	0.018702
7.066660	 0.032105	0.017864
7.079994	 0.029168	0.016800
7.093327	 0.026648	0.015839
7.106660	 0.024886	0.015035
7.119994	 0.023737	0.014441
7.133327	 0.023002	0.014137
7.146660	 0.022601	0.014063
7.159994	 0.022504	0.014086
7.173327	 0.022616	0.014168
7.186660	 0.022799	0.014270
7.199994	 0.022973	0.014351
7.213327	 0.023043	0.014480
7.226660	 0.022912	0.014657
7.239994	 0.022723	0.014706
7.253327	 0.022756	0.014565
7.266660	 0.023053	0.014407
7.279994	 0.023466	0.014421
7.293327	 0.024042	0.014672
7.306660	 0.025025	0.015159
7.319993	 0.026354	0.015768
7.333327	 0.027497	0.016226
7.346660	 0.027928	0.016313
7.359993	 0.027592	0.016066
7.373327	 0.026849	0.015681
7.386660	 0.026153	0.015357
7.399993	 0.025774	0.015241
7.413327	 0.025622	0.015350
7.426660	 0.025454	0.015518
7.439993	 0.025281	0.015535
7.453327	 0.025320	0.015386
7.466660	 0.025606	0.015262
7.479993	 0.025928	0.015309
7.493327	 0.026143	0.015486
7.506660	 0.026278	0.015661
7.519993	 0.026366	0.015773
7.533327	 0.026391	0.015873
7.546660	 0.026417	0.016007
7.559993	 0.026603	0.016126
7.573327	 0.026969	0.016165
7.586660	 0.027334	0.016124
7.599993	 0.027521	0.016092
7.613327	 0.027517	0.016156
7.626660	 0.027460	0.016310
7.639993	 0.027555	0.016457
7.653327	 0.027931	0.016581
7.666660	 0.028463	0.016778
7.679993	 0.028834	0.017033
7.693326	 0.028852	0.017177
7.706660	 0.028619	0.017151
7.719993	 0.028421	0.017123
7.733326	 0.028492	0.017203
7.746660	 0.028820	0.017313
7.759993	 0.029207	0.017452
7.773326	 0.029547	0.017686
7.786660	 0.029849	0.017906
7.799993	 0.030068	0.017965
7.813326	 0.030213	0.017909
7.826660	 0.030411	0.017895
7.839993	 0.030628	0.017962
7.853326	 0.030633	0.017988
7.866660	 0.030413	0.017904
7.879993	 0.030245	0.017806
7.893326	 0.030323	0.017790
7.906660	 0.030601	0.017887
7.919993	 0.030929	0.018095
7.933326	 0.031205	0.018304
7.946660	 0.031458	0.018435
7.959993	 0.031717	0.018573
7.973326	 0.031886	0.018755
7.986660	 0.031956	0.018900
7.999993	 0.032109	0.018962
8.013327	 0.032496	0.018928
8.026660	 0.033080	0.018833
8.039993	 0.033685	0.018785
8.053327	 0.034100	0.018837
8.066660	 0.034261	0.018928
8.079993	 0.034272	0.019021
8.093327	 0.034184	0.019166
8.106660	 0.034006	0.019339
8.119993	 0.033862	0.019428
8.133327	 0.033855	0.019459
8.146660	 0.033938	0.019588
8.159993	 0.034048	0.019839
8.173326	 0.034185	0.020117
8.186660	 0.034316	0.020376
8.199993	 0.034447	0.020558
8.213326	 0.034625	0.020612
8.226660	 0.034794	0.020566
8.239993	 0.034869	0.020477
8.253326	 0.034904	0.020403
8.266660	 0.035066	0.020423
8.279993	 0.035425	0.020579
8.293326	 0.035834	0.020827
8.306660	 0.036120	0.021106
8.319993	 0.036275	0.021314
8.333326	 0.036327	0.021345
8.346660	 0.036305	0.021256
8.359993	 0.036351	0.021239
8.373326	 0.036507	0.021361
8.386660	 0.036616	0.021475
8.399993	 0.036650	0.021427
8.413326	 0.036699	0.021278
8.426660	 0.036784	0.021189
8.439993	 0.036917	0.021189
8.453326	 0.037094	0.021179
8.466660	 0.037236	0.021096
8.479993	 0.037317	0.020993
8.493326	 0.037400	0.020992
8.506660	 0.037436	0.021122
8.519993	 0.037288	0.021256
8.533326	 0.037046	0.021214
8.546659	 0.036976	0.020969
8.559993	 0.037134	0.020709
8.573326	 0.037360	0.020624
8.586659	 0.037550	0.020717
8.599993	 0.037692	0.020843
8.613326	 0.037768	0.020881
8.626659	 0.037783	0.020877
8.639993	 0.037824	0.020891
8.653326	 0.038019	0.020883
8.666659	 0.038320	0.020882
8.679993	 0.038494	0.020965
8.693326	 0.038467	0.021073
8.706659	 0.038455	0.021151
8.719993	 0.038641	0.021280
8.733326	 0.038975	0.021493
8.746659	 0.039378	0.021709
8.759993	 0.039808	0.021869
8.773326	 0.040094	0.021967
8.786659	 0.040087	0.022022
8.799993	 0.039940	0.022093
8.813326	 0.039957	0.022216
8.826659	 0.040252	0.022325
8.839993	 0.040665	0.022333
8.853326	 0.040993	0.022271
8.866659	 0.041235	0.022245
8.879992	 0.041465	0.022336
8.893326	 0.041645	0.022575
8.906659	 0.041723	0.022879
8.919992	 0.041736	0.023063
8.933326	 0.041791	0.023140
8.946659	 0.042194	0.023391
8.959992	 0.043627	0.024068
8.973326	 0.046793	0.025232
8.986659	 0.051255	0.026690
8.999992	 0.055097	0.027935
9.013326	 0.056571	0.028451
9.026659	 0.055663	0.028228
9.039992	 0.053594	0.027666
9.053326	 0.051416	0.027036
9.066659	 0.049480	0.026361
9.079992	 0.047833	0.025738
9.093326	 0.046571	0.025386
9.106659	 0.045761	0.025349
9.119992	 0.045291	0.025391
9.133326	 0.044977	0.025293
9.146659	 0.044749	0.025058
9.159992	 0.044639	0.024817
9.173326	 0.044631	0.024666
9.186659	 0.044710	0.024601
9.199992	 0.044925	0.024545
9.213326	 0.045174	0.024441
9.226659	 0.045245	0.024318
9.239992	 0.045174	0.024231
9.253325	 0.045164	0.024176
9.266659	 0.045249	0.024111
9.279992	 0.045336	0.024058
9.293325	 0.045337	0.024120
9.306659	 0.045218	0.024321
9.319992	 0.045121	0.024524
9.333325	 0.045224	0.024625
9.346659	 0.045466	0.024692
9.359992	 0.045636	0.024786
9.373325	 0.045674	0.024847
9.386659	 0.045768	0.024832
9.399992	 0.046088	0.024846
9.413325	 0.046504	0.024954
9.426659	 0.046744	0.025044
9.439992	 0.046758	0.025021
9.453325	 0.046717	0.024909
9.466659	 0.046708	0.024806
9.479992	 0.046676	0.024840
9.493325	 0.046650	0.025005
9.506659	 0.046758	0.025126
9.519992	 0.047033	0.025115
9.533325	 0.047368	0.025093
9.546659	 0.047610	0.025235
9.559992	 0.047724	0.025570
9.573325	 0.047863	0.025938
9.586658	 0.048104	0.026181
9.599992	 0.048314	0.026278
9.613325	 0.048493	0.026257
9.626658	 0.048794	0.026173
9.639992	 0.049104	0.026142
9.653325	 0.049234	0.026286
9.666658	 0.049395	0.026622
9.679992	 0.049846	0.027015
9.693325	 0.050425	0.027317
9.706658	 0.050863	0.027472
9.719992	 0.051111	0.027454
9.733325	 0.051171	0.027290
9.746658	 0.050984	0.027099
9.759992	 0.050598	0.026990
9.773325	 0.050246	0.026950
9.786658	 0.050107	0.026891
9.799992	 0.050119	0.026793
9.813325	 0.050141	0.026709
9.826658	 0.050169	0.026631
9.839992	 0.050221	0.026492
9.853325	 0.050222	0.026298
9.866658	 0.050158	0.026168
9.879992	 0.050150	0.026209
9.893325	 0.050265	0.026361
9.906658	 0.050370	0.026463
9.919991	 0.050288	0.026436
9.933325	 0.050147	0.026318
9.946658	 0.050252	0.026219
9.959991	 0.050595	0.026197
9.973325	 0.050921	0.026165
9.986658	 0.051133	0.026071
9.999991	 0.051237	0.026018
10.013325	 0.051221	0.026075
10.026658	 0.051201	0.026127
10.039991	 0.051305	0.026058
10.053325	 0.051444	0.025955
10.066658	 0.051470	0.025938
10.079991	 0.051336	0.025955
10.093325	 0.051073	0.025919
10.106658	 0.050846	0.025873
10.119991	 0.050824	0.025938
10.133325	 0.050962	0.026112
10.146658	 0.051129	0.026270
10.159991	 0.051311	0.026351
10.173325	 0.051544	0.026415
10.186658	 0.051826	0.026548
10.199991	 0.052156	0.026747
10.213325	 0.052516	0.026924
10.226658	 0.052793	0.027056
10.239991	 0.052928	0.027175
10.253325	 0.053037	0.027235
10.266658	 0.053168	0.027158
10.279991	 0.053118	0.026960
10.293324	 0.052766	0.026739
10.306658	 0.052380	0.026576
10.319991	 0.052260	0.026456
10.333324	 0.052353	0.026327
10.346658	 0.052546	0.026211
10.359991	 0.052905	0.026139
10.373324	 0.053316	0.026116
10.386658	 0.053440	0.026144
10.399991	 0.053248	0.026211
10.413324	 0.053113	0.026288
10.426658	 0.053282	0.026368
10.439991	 0.053605	0.026483
10.453324	 0.053857	0.026624
10.466658	 0.054084	0.026774
10.479991	 0.054408	0.026992
10.493324	 0.054757	0.027251
10.506658	 0.054979	0.027408
10.519991	 0.055014	0.027423
10.533324	 0.054954	0.027394
10.546658	 0.054945	0.027379
10.559991	 0.055005	0.027299
10.573324	 0.055062	0.027087
10.586658	 0.055066	0.026849
10.599991	 0.055059	0.026749
10.613324	 0.055167	0.026838
10.626657	 0.055425	0.026991
10.639991	 0.055655	0.027002
10.653324	 0.055675	0.026806
10.666657	 0.055493	0.026531
10.679991	 0.055224	0.026332
10.693324	 0.055009	0.026269
10.706657	 0.054939	0.026286
10.719991	 0.054963	0.026309
10.733324	 0.054999	0.026361
10.746657	 0.055096	0.026453
10.759991	 0.055309	0.026458
10.773324	 0.055559	0.026358
10.786657	 0.055761	0.026340
10.799991	 0.055937	0.026467
10.813324	 0.056163	0.026592
10.826657	 0.056425	0.026672
10.839991	 0.056621	0.026860
10.853324	 0.056774	0.027211
10.866657	 0.057019	0.027551
10.879991	 0.057284	0.027690
10.893324	 0.057286	0.027592
10.906657	 0.057021	0.027362
10.919991	 0.056869	0.027192
10.933324	 0.057016	0.027216
10.946657	 0.057182	0.027336
10.959991	 0.057160	0.027374
10.973324	 0.057129	0.027324
10.986657	 0.057202	0.027267
10.999990	 0.057245	0.027201
11.013324	 0.057211	0.027116
11.026657	 0.057134	0.027040
11.039990	 0.057053	0.026930
11.053324	 0.057071	0.026722
11.066657	 0.057167	0.026482
11.079990	 0.057208	0.026334
11.093324	 0.057243	0.026298
11.106657	 0.057426	0.026322
11.119990	 0.057636	0.026350
11.133324	 0.057654	0.026310
11.146657	 0.057592	0.026162
11.159990	 0.057618	0.026012
11.173324	 0.057558	0.025983
11.186657	 0.057267	0.026005
11.199990	 0.057043	0.025911
11.213324	 0.057163	0.025742
11.226657	 0.057406	0.025687
11.239990	 0.057469	0.025734
11.253324	 0.057419	0.025740
11.266657	 0.057441	0.025671
11.279990	 0.057509	0.025518
11.293324	 0.057512	0.025320
11.306657	 0.057480	0.025231
11.319990	 0.057560	0.025293
11.333323	 0.057767	0.025353
11.346657	 0.057943	0.025331
11.359990	 0.058045	0.025339
11.373323	 0.058208	0.025446
11.386657	 0.058477	0.025578
11.399990	 0.058738	0.025726
11.413323	 0.058872	0.025943
11.426657	 0.058866	0.026130
11.439990	 0.058800	0.026096
11.453323	 0.058754	0.025781
11.466657	 0.058791	0.025323
11.479990	 0.058929	0.024971
11.493323	 0.059091	0.024871
11.506657	 0.059182	0.024932
11.519990	 0.059189	0.024978
11.533323	 0.059174	0.024955
11.546657	 0.059155	0.024939
11.559990	 0.059068	0.025003
11.573323	 0.058932	0.025078
11.586657	 0.058874	0.025072
11.599990	 0.058903	0.025007
11.613323	 0.058930	0.024900
11.626657	 0.058934	0.024715
11.639990	 0.058961	0.024470
11.653323	 0.059027	0.024237
11.666656	 0.059091	0.024060
11.679990	 0.059137	0.023960
11.693323	 0.059228	0.023960
11.706656	 0.059347	0.024046
11.719990	 0.059368	0.024130
11.733323	 0.059282	0.024084
11.746656	 0.059214	0.023897
11.759990	 0.059198	0.023762
11.773323	 0.059208	0.023853
11.786656	 0.059441	0.024116
11.799990	 0.060235	0.024438
11.813323	 0.061587	0.024786
11.826656	 0.062982	0.025098
11.839990	 0.063813	0.025237
11.853323	 0.063882	0.025126
11.866656	 0.063319	0.024825
11.879990	 0.062365	0.024449
11.893323	 0.061447	0.024131
11.906656	 0.060943	0.023992
11.919990	 0.060742	0.024023
11.933323	 0.060581	0.024053
11.946656	 0.060544	0.023929
11.959990	 0.060732	0.023690
11.973323	 0.061008	0.023497
11.986656	 0.061248	0.023460
11.999990	 0.061392	0.023548
12.013323	 0.061400	0.023673
12.026656	 0.061371	0.023815
12.039989	 0.061476	0.023984
12.053323	 0.061764	0.024092
12.066656	 0.062065	0.024041
12.079989	 0.062199	0.023891
12.093323	 0.062213	0.023727
12.106656	 0.062219	0.023525
12.119989	 0.062218	0.023339
12.133323	 0.062284	0.023280
12.146656	 0.062509	0.023267
12.159989	 0.062780	0.023171
12.173323	 0.062950	0.023034
12.186656	 0.063057	0.022963
12.199989	 0.063136	0.022984
12.213323	 0.063082	0.023019
12.226656	 0.062870	0.022954
12.239989	 0.062632	0.022749
12.253323	 0.062465	0.022484
12.266656	 0.062363	0.022245
12.279989	 0.062295	0.022045
12.293323	 0.062230	0.021941
12.306656	 0.062146	0.022035
12.319989	 0.062074	0.022237
12.333323	 0.062169	0.022327
12.346656	 0.062492	0.022227
12.359989	 0.062767	0.022037
12.373322	 0.062819	0.021903
12.386656	 0.062892	0.021880
12.399989	 0.063125	0.021899
12.413322	 0.063276	0.021859
12.426656	 0.063238	0.021723
12.439989	 0.063202	0.021534
12.453322	 0.063255	0.021396
12.466656	 0.063273	0.021361
12.479989	 0.063109	0.021373
12.493322	 0.062798	0.021387
12.506656	 0.062617	0.021379
12.519989	 0.062765	0.021309
12.533322	 0.063057	0.021196
12.546656	 0.063182	0.021119
12.559989	 0.063101	0.021125
12.573322	 0.062946	0.021192
12.586656	 0.062773	0.021255
12.599989	 0.062651	0.021228
12.613322	 0.062752	0.021081
12.626656	 0.063120	0.020902
12.639989	 0.063545	0.020772
12.653322	 0.063752	0.020638
12.666656	 0.063728	0.020489
12.679989	 0.063728	0.020503
12.693322	 0.063822	0.020735
12.706656	 0.063813	0.020900
12.719989	 0.063655	0.020789
12.733322	 0.063495	0.020581
12.746655	 0.063441	0.020520
12.759989	 0.063521	0.020608
12.773322	 0.063751	0.020733
12.786655	 0.064070	0.020787
12.799989	 0.064282	0.020696
12.813322	 0.064259	0.020539
12.826655	 0.064097	0.020469
12.839989	 0.063994	0.020472
12.853322	 0.064027	0.020447
12.866655	 0.064087	0.020415
12.879989	 0.064070	0.020452
12.893322	 0.064024	0.020550
12.906655	 0.064069	0.020642
12.919989	 0.064235	0.020667
12.933322	 0.064447	0.020655
12.946655	 0.064611	0.020675
12.959989	 0.064685	0.020684
12.973322	 0.064706	0.020591
12.986655	 0.064738	0.020451
12.999989	 0.064832	0.020419
13.013322	 0.064981	0.020495
13.026655	 0.065082	0.020545
13.039989	 0.065044	0.020532
13.053322	 0.064942	0.020562
13.066655	 0.064901	0.020665
13.079988	 0.064818	0.020723
13.093322	 0.064592	0.020678
13.106655	 0.064448	0.020626
13.119988	 0.064551	0.020633
13.133322	 0.064747	0.020650
13.146655	 0.064869	0.020627
13.159988	 0.064883	0.020584
13.173322	 0.064822	0.020529
13.186655	 0.064776	0.020422
13.199988	 0.064814	0.020289
13.213322	 0.064893	0.020257
13.226655	 0.064930	0.020326
13.239988	 0.064879	0.020361
13.253322	 0.064780	0.020312
13.266655	 0.064734	0.020246
13.279988	 0.064764	0.020266
13.293322	 0.064859	0.020350
13.306655	 0.065020	0.020347
13.319988	 0.065185	0.020214
13.333322	 0.065240	0.020059
13.346655	 0.065111	0.019934
13.359988	 0.064852	0.019836
13.373322	 0.064636	0.019815
13.386655	 0.064574	0.019847
13.399988	 0.064604	0.019802
13.413321	 0.064606	0.019711
13.426655	 0.064553	0.019724
13.439988	 0.064454	0.019790
13.453321	 0.064313	0.019730
13.466655	 0.064241	0.019586
13.479988	 0.064451	0.019561
13.493321	 0.064938	0.019689
13.506655	 0.065364	0.019823
13.519988	 0.065463	0.019897
13.533321	 0.065330	0.019929
13.546655	 0.065196	0.019901
13.559988	 0.065142	0.019854
13.573321	 0.065139	0.019876
13.586655	 0.065201	0.019926
13.599988	 0.065344	0.019901
13.613321	 0.065500	0.019830
13.626655	 0.065586	0.019821
13.639988	 0.065616	0.019902
13.653321	 0.065645	0.019989
13.666655	 0.065665	0.019994
13.679988	 0.065620	0.019928
13.693321	 0.065524	0.019815
13.706655	 0.065502	0.019698
13.719988	 0.065593	0.019678
13.733321	 0.065639	0.019746
13.746655	 0.065529	0.019737
13.759988	 0.065373	0.019602
13.773321	 0.065326	0.019466
13.786654	 0.065414	0.019414
13.799988	 0.065512	0.019433
13.813321	 0.065499	0.019501
13.826654	 0.065453	0.019588
13.839988	 0.065493	0.019635
13.853321	 0.065547	0.019614
13.866654	 0.065522	0.019559
13.879988	 0.065455	0.019527
13.893321	 0.065378	0.019567
13.906654	 0.065294	0.019641
13.919988	 0.065286	0.019627
13.933321	 0.065356	0.019493
13.946654	 0.065404	0.019377
13.959988	 0.065458	0.019379
13.973321	 0.065614	0.019398
13.986654	 0.065769	0.019307
13.999988	 0.065771	0.019168
14.013321	 0.065660	0.019141
14.026654	 0.065530	0.019208
14.039988	 0.065423	0.019201
14.053321	 0.065398	0.019094
14.066654	 0.065446	0.019031
14.079988	 0.065461	0.019074
14.093321	 0.065389	0.019101
14.106654	 0.065339	0.019003
14.119987	 0.065413	0.018855
14.133321	 0.065501	0.018781
14.146654	 0.065428	0.018768
14.159987	 0.065283	0.018764
14.173321	 0.065308	0.018830
14.186654	 0.065525	0.019017
14.199987	 0.065757	0.019236
14.213321	 0.065811	0.019349
14.226654	 0.065602	0.019296
14.239987	 0.065321	0.019162
14.253321	 0.065279	0.019112
14.266654	 0.065501	0.019193
14.279987	 0.065710	0.019309
14.293321	 0.065758	0.019359
14.306654	 0.065762	0.019293
14.319987	 0.065833	0.019130
14.333321	 0.065928	0.018990
14.346654	 0.065901	0.018971
14.359987	 0.065692	0.019009
14.373321	 0.065451	0.018951
14.386654	 0.065371	0.018791
14.399987	 0.065424	0.018679
14.413321	 0.065483	0.018685
14.426654	 0.065593	0.018709
14.439987	 0.065796	0.018702
14.453321	 0.065969	0.018732
14.466654	 0.065995	0.018784
14.479987	 0.065894	0.018741
14.493320	 0.065821	0.018598
14.506654	 0.065903	0.018485
14.519987	 0.066046	0.018494
14.533320	 0.066071	0.018648
14.546654	 0.065964	0.018885
14.559987	 0.065858	0.019018
14.573320	 0.065859	0.018923
14.586654	 0.065920	0.018686
14.599987	 0.065959	0.018457
14.613320	 0.066024	0.018338
14.626654	 0.066153	0.018320
14.639987	 0.066279	0.018301
14.653320	 0.066316	0.018267
14.666654	 0.066239	0.018278
14.679987	 0.066100	0.018321
14.693320	 0.065968	0.018353
14.706654	 0.065889	0.018337
14.719987	 0.065924	0.018243
14.733320	 0.066051	0.018154
14.746654	 0.066136	0.018152
14.759987	 0.066185	0.018204
14.773320	 0.066340	0.018271
14.786654	 0.066581	0.018324
14.799987	 0.066747	0.018301
14.813320	 0.066734	0.018209
14.826653	 0.066551	0.018125
14.839987	 0.066320	0.018062
14.853320	 0.066180	0.017996
14.866653	 0.066115	0.017931
14.879987	 0.066041	0.017876
14.893320	 0.065928	0.017831
14.906653	 0.065787	0.017816
14.919987	 0.065765	0.017882
14.933320	 0.066001	0.018016
14.946653	 0.066337	0.018066
14.959987	 0.066474	0.017960
14.973320	 0.066355	0.017854
14.986653	 0.066130	0.017832
14.999987	 0.065922	0.017728
15.013320	 0.065742	0.017428
15.026653	 0.065548	0.017096
15.039987	 0.065420	0.016967
15.053320	 0.065487	0.017096
15.066653	 0.065682	0.017332
15.079987	 0.065771	0.017503
15.093320	 0.065674	0.017577
15.106653	 0.065534	0.017573
15.119987	 0.065476	0.017438
15.133320	 0.065517	0.017201
15.146653	 0.065600	0.017028
15.159986	 0.065670	0.016982
15.173320	 0.065674	0.016906
15.186653	 0.065511	0.016665
15.199986	 0.065202	0.016305
15.213320	 0.064939	0.015893
15.226653	 0.064792	0.015515
15.239986	 0.064592	0.015312
15.253320	 0.064243	0.015287
15.266653	 0.063894	0.015264
15.279986	 0.063726	0.015134
15.293320	 0.063756	0.014941
15.306653	 0.063855	0.014750
15.319986	 0.063869	0.014565
15.333320	 0.063733	0.014364
15.346653	 0.063586	0.014192
15.359986	 0.063628	0.014183
15.373320	 0.063828	0.014382
15.386653	 0.063974	0.014625
15.399986	 0.063956	0.014725
15.413320	 0.063897	0.014706
15.426653	 0.063980	0.014750
15.439986	 0.064240	0.014926
15.453320	 0.064597	0.015103
15.466653	 0.064924	0.015175
15.479986	 0.065126	0.015204
15.493320	 0.065251	0.015277
15.506653	 0.065422	0.015393
15.519986	 0.065610	0.015543
15.533319	 0.065627	0.015724
15.546653	 0.065450	0.015887
15.559986	 0.065351	0.015993
15.573319	 0.065500	0.016078
15.586653	 0.065754	0.016182
15.599986	 0.065930	0.016240
15.613319	 0.066000	0.016190
15.626653	 0.066008	0.016138
15.639986	 0.065999	0.016205
15.653319	 0.065995	0.016343
15.666653	 0.066015	0.016470
15.679986	 0.066077	0.016553
15.693319	 0.066181	0.016569
15.706653	 0.066328	0.016566
15.719986	 0.066551	0.016606
15.733319	 0.066841	0.016625
15.746653	 0.067033	0.016615
15.759986	 0.066921	0.016673
15.773319	 0.066522	0.016695
15.786653	 0.066146	0.016552
15.799986	 0.066062	0.016400
15.813319	 0.066182	0.016380
15.826653	 0.066306	0.016397
15.839986	 0.066393	0.016349
15.853319	 0.066448	0.016257
15.866652	 0.066448	0.016198
15.879986	 0.066418	0.016212
15.893319	 0.066406	0.016236
15.906652	 0.066422	0.016195
15.919986	 0.066459	0.016152
15.933319	 0.066481	0.016197
15.946652	 0.066402	0.016252
15.959986	 0.066179	0.016196
15.973319	 0.065925	0.016064
15.986652	 0.065885	0.015968
15.999986	 0.066151	0.015961
16.013319	 0.066471	0.016028
16.026653	 0.066557	0.016102
16.039988	 0.066441	0.016114
16.053322	 0.066360	0.016051
16.066656	 0.066410	0.015969
16.079990	 0.066433	0.015931
16.093325	 0.066296	0.015933
16.106659	 0.066146	0.015914
16.119993	 0.066186	0.015853
16.133327	 0.066427	0.015800
16.146662	 0.066752	0.015777
16.159996	 0.066998	0.015758
16.173330	 0.067055	0.015769
16.186665	 0.067048	0.015882
16.199999	 0.067244	0.016100
16.213333	 0.067655	0.016331
16.226667	 0.068019	0.016506
16.240002	 0.068284	0.016654
16.253336	 0.068732	0.016851
16.266670	 0.069546	0.017226
16.280005	 0.070808	0.018090
16.293339	 0.073787	0.020763
16.306673	 0.081621	0.028403
16.320007	 0.095394	0.042570
16.333342	 0.108684	0.057365
16.346676	 0.111342	0.062694
16.360010	 0.100692	0.055798
16.373344	 0.084059	0.043830
16.386679	 0.069567	0.034393
16.400013	 0.059333	0.029130
16.413347	 0.051627	0.026159
16.426682	 0.045075	0.023994
16.440016	 0.039473	0.022285
16.453350	 0.034750	0.020995
16.466684	 0.030641	0.020054
16.480019	 0.027049	0.019396
16.493353	 0.024043	0.018893
16.506687	 0.021579	0.018367
16.520021	 0.019504	0.017743
16.533356	 0.017705	0.017085
16.546690	 0.016118	0.016462
16.560024	 0.014709	0.015912
16.573359	 0.013435	0.015445
16.586693	 0.012321	0.015016
16.600027	 0.011484	0.014552
16.613361	 0.010916	0.013990
16.626696	 0.010424	0.013303
16.640030	 0.009866	0.012588
16.653364	 0.009219	0.011982
16.666698	 0.008518	0.011519
16.680033	 0.007825	0.011122
16.693367	 0.007178	0.010667
16.706701	 0.006593	0.010122
16.720036	 0.006108	0.009583
16.733370	 0.005696	0.009064
16.746704	 0.005178	0.008429
16.760038	 0.004416	0.007609
16.773373	 0.003487	0.006704
16.786707	 0.002570	0.005837
16.800041	 0.001769	0.005096
16.813375	 0.001074	0.004495
16.826710	 0.000446	0.003892
16.840044	 -0.000176	0.003169
16.853378	 -0.000912	0.002389
16.866713	 -0.001798	0.001624
16.880047	 -0.002720	0.000853
16.893381	 -0.003583	0.000096
16.906715	 -0.004395	-0.000660
16.920050	 -0.005155	-0.001510
16.933384	 -0.005862	-0.002430
16.946718	 -0.006577	-0.003272
16.960052	 -0.007316	-0.003926
16.973387	 -0.007979	-0.004409
16.986721	 -0.008439	-0.004853
17.000055	 -0.008729	-0.005327
17.013390	 -0.009029	-0.005769
17.026724	 -0.009424	-0.006208
17.040058	 -0.009829	-0.006737
17.053392	 -0.010172	-0.007267
17.066727	 -0.010448	-0.007585
17.080061	 -0.010629	-0.007658
17.093395	 -0.010653	-0.007682
17.106730	 -0.010522	-0.007828
17.120064	 -0.010367	-0.008070
17.133398	 -0.010286	-0.008278
17.146732	 -0.010218	-0.008336
17.160067	 -0.010032	-0.008186
17.173401	 -0.009651	-0.007889
17.186735	 -0.009134	-0.007573
17.200069	 -0.008655	-0.007315
17.213404	 -0.008338	-0.007127
17.226738	 -0.008201	-0.007000
17.240072	 -0.008169	-0.006870
17.253407	 -0.008084	-0.006657
17.266741	 -0.007894	-0.006370
17.280075	 -0.007640	-0.006105
17.293409	 -0.007271	-0.005914
17.306744	 -0.006776	-0.005731
17.320078	 -0.006321	-0.005457
17.333412	 -0.006015	-0.005055
17.346746	 -0.005807	-0.004561
17.360081	 -0.005628	-0.004114
17.373415	 -0.005410	-0.003886
17.386749	 -0.005138	-0.003858
17.400084	 -0.004939	-0.003842
17.413418	 -0.004933	-0.003737
17.426752	 -0.005028	-0.003574
17.440086	 -0.005003	-0.003434
17.453421	 -0.004761	-0.003344
17.466755	 -0.004423	-0.003247
17.480089	 -0.004250	-0.003127
17.493423	 -0.004362	-0.003067
17.506758	 -0.004535	-0.003120
17.520092	 -0.004524	-0.003175
17.533426	 -0.004394	-0.003117
17.546761	 -0.004315	-0.002998
17.560095	 -0.004255	-0.002907
17.573429	 -0.004126	-0.002833
17.586763	 -0.003972	-0.002778
17.600098	 -0.003873	-0.002764
17.613432	 -0.003830	-0.002753
17.626766	 -0.003827	-0.002728
17.640100	 -0.003854	-0.002735
17.653435	 -0.003887	-0.002784
17.666769	 -0.003864	-0.002814
17.680103	 -0.003788	-0.002783
17.693438	 -0.003818	-0.002721
17.706772	 -0.004062	-0.002690
17.720106	 -0.004369	-0.002734
17.733440	 -0.004537	-0.002828
17.746775	 -0.004519	-0.002875
17.760109	 -0.004377	-0.002817
17.773443	 -0.004247	-0.002699
17.786777	 -0.004213	-0.002623
17.800112	 -0.004204	-0.002696
17.813446	 -0.004123	-0.002896
17.826780	 -0.003957	-0.003056
17.840115	 -0.003802	-0.003076
17.853449	 -0.003784	-0.003008
17.866783	 -0.003881	-0.002939
17.880117	 -0.003949	-0.002895
17.893452	 -0.003933	-0.002844
17.906786	 -0.003866	-0.002783
17.920120	 -0.003812	-0.002779
17.933455	 -0.003853	-0.002787
17.946789	 -0.003956	-0.002681
17.960123	 -0.004019	-0.002539
17.973457	 -0.004032	-0.002553
17.986792	 -0.004006	-0.002689
18.000126	 -0.003922	-0.002799
18.013460	 -0.003777	-0.002870
18.026794	 -0.003611	-0.002905
18.040129	 -0.003526	-0.002860
18.053463	 -0.003602	-0.002751
18.066797	 -0.003772	-0.002670
18.080132	 -0.003933	-0.002641
18.093466	 -0.004031	-0.002608
18.106800	 -0.004041	-0.002597
18.120134	 -0.004016	-0.002665
18.133469	 -0.003993	-0.002727
18.146803	 -0.003939	-0.002688
18.160137	 -0.003884	-0.002651
18.173471	 -0.003860	-0.002697
18.186806	 -0.003822	-0.002725
18.200140	 -0.003800	-0.002700
18.213474	 -0.003887	-0.002712
18.226809	 -0.004045	-0.002752
18.240143	 -0.004142	-0.002763
18.253477	 -0.004107	-0.002756
18.266811	 -0.003978	-0.002720
18.280146	 -0.003876	-0.002625
18.293480	 -0.003880	-0.002557
18.306814	 -0.003892	-0.002586
18.320148	 -0.003780	-0.002619
18.333483	 -0.003640	-0.002603
18.346817	 -0.003641	-0.002655
18.360151	 -0.003718	-0.002802
18.373486	 -0.003675	-0.002888
18.386820	 -0.003493	-0.002851
18.400154	 -0.003386	-0.002794
18.413488	 -0.003523	-0.002815
18.426823	 -0.003731	-0.002940
18.440157	 -0.003707	-0.003114
18.453491	 -0.003483	-0.003221
18.466825	 -0.003372	-0.003176
18.480160	 -0.003499	-0.003026
18.493494	 -0.003704	-0.002875
18.506828	 -0.003847	-0.002752
18.520163	 -0.003965	-0.002678
18.533497	 -0.004101	-0.002673
18.546831	 -0.004187	-0.002691
18.560165	 -0.004207	-0.002737
18.573500	 -0.004272	-0.002896
18.586834	 -0.004380	-0.003118
18.600168	 -0.004339	-0.003228
18.613503	 -0.004089	-0.003165
18.626837	 -0.003846	-0.003003
18.640171	 -0.003793	-0.002831
18.653505	 -0.003852	-0.002737
18.666840	 -0.003897	-0.002758
18.680174	 -0.003938	-0.002821
18.693508	 -0.004005	-0.002874
18.706842	 -0.004064	-0.002955
18.720177	 -0.004094	-0.003037
18.733511	 -0.004103	-0.003006
18.746845	 -0.004100	-0.002843
18.760180	 -0.004118	-0.002678
18.773514	 -0.004129	-0.002608
18.786848	 -0.004016	-0.002604
18.800182	 -0.003820	-0.002639
18.813517	 -0.003753	-0.002725
18.826851	 -0.003919	-0.002820
18.840185	 -0.004191	-0.002840
18.853519	 -0.004322	-0.002745
18.866854	 -0.004213	-0.002602
18.880188	 -0.004013	-0.002523
18.893522	 -0.003869	-0.002530
18.906857	 -0.003763	-0.002540
18.920191	 -0.003682	-0.002527
18.933525	 -0.003687	-0.002590
18.946859	 -0.003767	-0.002730
18.960194	 -0.003818	-0.002810
18.973528	 -0.003834	-0.002807
18.986862	 -0.003955	-0.002806
19.000196	 -0.004198	-0.002815
19.013531	 -0.004383	-0.002847
19.026865	 -0.004408	-0.002940
19.040199	 -0.004329	-0.003006
19.053534	 -0.004194	-0.002935
19.066868	 -0.004013	-0.002765
19.080202	 -0.003889	-0.002620
19.093536	 -0.003958	-0.002629
19.106871	 -0.004100	-0.002792
19.120205	 -0.004094	-0.002916
19.133539	 -0.003999	-0.002880
19.146873	 -0.004007	-0.002811
19.160208	 -0.004146	-0.002836
19.173542	 -0.004327	-0.002883
19.186876	 -0.004426	-0.002827
19.200211	 -0.004379	-0.002692
19.213545	 -0.004268	-0.002649
19.226879	 -0.004184	-0.002808
19.240213	 -0.004158	-0.003033
19.253548	 -0.004276	-0.003116
19.266882	 -0.004550	-0.003069
19.280216	 -0.004740	-0.003029
19.293550	 -0.004626	-0.003015
19.306885	 -0.004353	-0.003007
19.320219	 -0.004202	-0.003029
19.333553	 -0.004166	-0.003017
19.346888	 -0.004113	-0.002872
19.360222	 -0.004069	-0.002687
19.373556	 -0.004096	-0.002662
19.386890	 -0.004178	-0.002835
19.400225	 -0.004298	-0.003067
19.413559	 -0.004463	-0.003228
19.426893	 -0.004594	-0.003286
19.440228	 -0.004574	-0.003267
19.453562	 -0.004481	-0.003228
19.466896	 -0.004471	-0.003223
19.480230	 -0.004453	-0.003231
19.493565	 -0.004286	-0.003215
19.506899	 -0.004083	-0.003207
19.520233	 -0.004018	-0.003263
19.533567	 -0.004110	-0.003366
19.546902	 -0.004293	-0.003432
19.560236	 -0.004490	-0.003412
19.573570	 -0.004650	-0.003334
19.586905	 -0.004787	-0.003280
19.600239	 -0.004839	-0.003284
19.613573	 -0.004685	-0.003315
19.626907	 -0.004423	-0.003346
19.640242	 -0.004278	-0.003355
19.653576	 -0.004298	-0.003368
19.666910	 -0.004421	-0.003436
19.680244	 -0.004607	-0.003473
19.693579	 -0.004750	-0.003371
19.706913	 -0.004758	-0.003221
19.720247	 -0.004708	-0.003165
19.733582	 -0.004742	-0.003200
19.746916	 -0.004838	-0.003257
19.760250	 -0.004831	-0.003289
19.773584	 -0.004673	-0.003292
19.786919	 -0.004486	-0.003303
19.800253	 -0.004408	-0.003340
19.813587	 -0.004450	-0.003381
19.826921	 -0.004479	-0.003360
19.840256	 -0.004436	-0.003239
19.853590	 -0.004452	-0.003112
19.866924	 -0.004555	-0.003074
19.880259	 -0.004621	-0.003052
19.893593	 -0.004636	-0.002990
19.906927	 -0.004635	-0.002984
19.920261	 -0.004531	-0.003096
19.933596	 -0.004319	-0.003229
19.946930	 -0.004192	-0.003252
19.960264	 -0.004264	-0.003208
19.973598	 -0.004438	-0.003270
19.986933	 -0.004590	-0.003452

*------------------------ End of raw data
Results for Channel	1	=	242.00	nm
Title:	Report Title
Run File:	C:\HPLC\PET 2025\2025.01.13\bm26_60c_pw.run
--------------
Injection Info
--------------
Method:	C:\METODOS EQUIPO 2 2023-2024\20241201 PET_Calibrado TPA MHET BHET DIMER.mth
Sample:	BM26_60C_pw
Injection Date:	Tue Jan 14 13:31:43 2025
Manual injection
Operator:	Paloma
Instrument:	3
Notes:	
---------
Misc Info
---------
Workstation:	HPLC
Bus Address:	44
Run Time:	0.000	to	20.000	min.
-----------
Recalc Info
-----------
Recalc Method:	c:\metodos equipo 2 2023-2024\20241201 pet_calibrado tpa mhet bhet dimer.mth
Recalc Date:	Tue Jan 14 15:34:19 2025
Operator:	Paloma
Instrument:	3
Notes:	
Sample Rate:	5.000 Hz.
Measurement Type:	1 = Area
Calculation Type:	4 = ExtStd
Normalize Results:	No
------------------------
Peak Info for Channel 1
------------------------
3 Peaks (tR	Timeoffset	RRT	Sepcode	Width	Counts	Result	Name)
7.049	0.028	0.0000	BB	6.50	632414	11.479330	MHET (uM)
7.350	0.007	0.0000	BB	0.00	178994	2.118577	BHET (uM)
9.018	-0.092	0.0000	BB	8.86	750020	13.284719	DIMER (uM)

Results for Channel	2	=	260.00	nm
Title:	Report Title
Run File:	C:\HPLC\PET 2025\2025.01.13\bm26_60c_pw.run
--------------
Injection Info
--------------
Method:	C:\METODOS EQUIPO 2 2023-2024\20241201 PET_Calibrado TPA MHET BHET DIMER.mth
Sample:	BM26_60C_pw
Injection Date:	Tue Jan 14 13:31:43 2025
Manual injection
Operator:	Paloma
Instrument:	3
Notes:	
---------
Misc Info
---------
Workstation:	HPLC
Bus Address:	44
Run Time:	0.000	to	20.000	min.
-----------
Recalc Info
-----------
Recalc Method:	C:\METODOS EQUIPO 2 2023-2024\20241201 PET_Calibrado TPA MHET BHET DIMER.mth
Recalc Date:	Tue Jan 14 13:51:47 2025
Operator:	Paloma
Instrument:	3
Notes:	
Sample Rate:	5.000 Hz.
Measurement Type:	1 = Area
Calculation Type:	4 = ExtStd
Normalize Results:	No
------------------------
Peak Info for Channel 2
------------------------
35 Peaks (tR	Timeoffset	RRT	Sepcode	Width	Counts	Result	Name)
0.121	0.000	0.0000	BV	7.16	54630	0.000000	
0.343	0.000	0.0000	VV	6.72	120421	0.000000	
0.425	0.000	0.0000	VV	6.72	52400	0.000000	
0.518	0.000	0.0000	VV	15.16	40175	0.000000	
0.672	0.000	0.0000	VV	6.72	83565	0.000000	
0.822	0.000	0.0000	VV	6.72	16751	0.000000	
0.907	0.000	0.0000	VP	0.00	10064	0.000000	
1.028	0.000	0.0000	PB	0.00	6540	0.000000	
1.270	0.000	0.0000	BV	4.12	231697	0.000000	
1.346	0.000	0.0000	VV	3.28	368211	0.000000	
1.466	0.000	0.0000	VP	4.50	4809217	0.000000	
1.672	0.000	0.0000	PV	0.00	536561	0.000000	
1.947	0.000	0.0000	VV	0.00	2816497	0.000000	
2.141	0.000	0.0000	VV	0.00	587804	0.000000	
2.235	0.000	0.0000	VV	0.00	525593	0.000000	
2.355	0.000	0.0000	VV	0.00	589529	0.000000	
2.523	0.000	0.0000	VB	0.00	318127	0.000000	
2.764	0.000	0.0000	BB	3.72	19913	0.000000	
2.879	0.000	0.0000	BB	5.64	19836	0.000000	
3.041	-0.083	0.0000	BB	1.96	3790	0.077433	DHBA uM
3.237	0.000	0.0000	BB	3.32	13720	0.000000	
3.342	0.000	0.0000	BB	0.00	8923	0.000000	
3.530	0.000	0.0000	BB	2.18	9568	0.000000	
3.684	0.000	0.0000	BB	4.78	15909	0.000000	
3.797	0.000	0.0000	BB	2.32	15504	0.000000	
3.981	0.000	0.0000	BB	2.68	5095	0.000000	
4.022	0.000	0.0000	BB	4.78	1588	0.000000	
4.108	0.000	0.0000	BB	2.22	5742	0.000000	
17.495	0.000	0.0000	BB	0.00	74298	0.000000	
17.968	0.000	0.0000	BB	2.10	7886	0.000000	
18.531	0.000	0.0000	BP	5.38	29064	0.000000	
18.659	0.000	0.0000	PP	4.88	15816	0.000000	
18.783	0.000	0.0000	PB	0.00	13095	0.000000	
19.088	0.000	0.0000	BB	2.60	8774	0.000000	
19.370	0.000	0.0000	BB	2.30	13657	0.000000	
