# Supplementary material for: Engineering Escherichia coli for polyethylene terephthalate powder biodegradation via recoding of an outer membrane protein
Source: iScience. 2026 Jan 2;29(2):114621. doi: 10.1016/j.isci.2025.114621 (PMC12860643; doi:10.1016/j.isci.2025.114621)
Supplement: Data S2. Raw HPLC and UHPLC-MS data — (A) Unprocessed HPLC data files supporting Figures 4, S3, S5, Tables 1 and S4. Files are provided in.txt format corresponding to the data extracted with Varian ProStar software (Varian Inc., Palo Alto, California, USA). Each file contains absorbance values (in arbitrary units) recorded over time under the analytical conditions described in STAR Methods. (B) Raw UHPLC-MS files supporting Figure S4. The chromatograms and mass spectrometry data can be analyzed with the software MassLynx V4.1 (Waters) to obtain the mass spectra of the oligomers TET and TETE. Analytical conditions described in STAR Methods. (A and B) The unprocessed HPLC and UHPLC-MS files have been deposited at Zenodo under the identifier https://zenodo.org/records/17578239. [file mmc5.zip › Data S2/A. HPLC/Figure S3/OmpAm pPET 60_2.TXT]

File	C:\HPLC\PET 2025\2025.01.13\bm26_60c_pw002.run	Filetype	63
WTOASCII Parameters:	C:\star\WTOASCII.TXT
 2 channels
   Channel	 1	242.00	nm	in AU
   Channel	 2	260.00	nm	in AU
Base rate 5.0000 Hz	Bunch 2	Effective rate 5.00000 Hz.	T = 0.003333 min.
6000 points	from	0.000	to	20.000	minutes
Sampling every 4 point(s)
Printing points from	0.000	to	20.000 min, point 0 to 5999
Channels	1	to	2
0.000000	 0.000000	0.000000
0.013333	 -0.000208	-0.000148
0.026667	 -0.000381	-0.000490
0.040000	 -0.000389	-0.000826
0.053333	 -0.000266	-0.000960
0.066667	 -0.000179	-0.000868
0.080000	 -0.000210	-0.000652
0.093333	 -0.000260	-0.000480
0.106667	 -0.000222	-0.000430
0.120000	 -0.000167	-0.000474
0.133333	 -0.000240	-0.000605
0.146667	 -0.000425	-0.000756
0.160000	 -0.000565	-0.000808
0.173333	 -0.000596	-0.000820
0.186667	 -0.000655	-0.000929
0.200000	 -0.000873	-0.001119
0.213333	 -0.001136	-0.001282
0.226667	 -0.001218	-0.001367
0.240000	 -0.001081	-0.001404
0.253333	 -0.000886	-0.001385
0.266667	 -0.000760	-0.001229
0.280000	 -0.000699	-0.000963
0.293333	 -0.000635	-0.000759
0.306667	 -0.000521	-0.000700
0.320000	 -0.000377	-0.000722
0.333333	 -0.000213	-0.000719
0.346667	 0.000011	-0.000604
0.360000	 0.000279	-0.000395
0.373333	 0.000483	-0.000230
0.386667	 0.000531	-0.000205
0.400000	 0.000413	-0.000270
0.413333	 0.000219	-0.000313
0.426667	 0.000096	-0.000300
0.440000	 0.000072	-0.000305
0.453333	 0.000026	-0.000391
0.466666	 -0.000077	-0.000506
0.480000	 -0.000101	-0.000564
0.493333	 0.000017	-0.000537
0.506666	 0.000106	-0.000428
0.520000	 0.000037	-0.000253
0.533333	 -0.000021	-0.000035
0.546666	 0.000090	0.000206
0.560000	 0.000282	0.000363
0.573333	 0.000389	0.000297
0.586666	 0.000278	0.000075
0.600000	 -0.000048	-0.000125
0.613333	 -0.000378	-0.000256
0.626666	 -0.000499	-0.000333
0.640000	 -0.000413	-0.000349
0.653333	 -0.000261	-0.000320
0.666666	 -0.000125	-0.000267
0.680000	 -0.000005	-0.000221
0.693333	 0.000006	-0.000232
0.706666	 -0.000138	-0.000247
0.720000	 -0.000245	-0.000188
0.733333	 -0.000190	-0.000154
0.746666	 -0.000130	-0.000256
0.760000	 -0.000171	-0.000383
0.773333	 -0.000187	-0.000376
0.786666	 -0.000083	-0.000301
0.800000	 0.000068	-0.000345
0.813333	 0.000181	-0.000477
0.826666	 0.000242	-0.000508
0.839999	 0.000261	-0.000442
0.853333	 0.000218	-0.000449
0.866666	 0.000048	-0.000572
0.879999	 -0.000268	-0.000723
0.893333	 -0.000602	-0.000803
0.906666	 -0.000720	-0.000795
0.919999	 -0.000550	-0.000785
0.933333	 -0.000285	-0.000763
0.946666	 -0.000126	-0.000632
0.959999	 -0.000129	-0.000456
0.973333	 -0.000246	-0.000404
0.986666	 -0.000361	-0.000510
0.999999	 -0.000355	-0.000669
1.013333	 -0.000257	-0.000736
1.026666	 -0.000235	-0.000670
1.039999	 -0.000376	-0.000601
1.053333	 -0.000565	-0.000663
1.066666	 -0.000662	-0.000843
1.079999	 -0.000710	-0.001035
1.093333	 -0.000787	-0.001111
1.106666	 -0.000826	-0.000971
1.119999	 -0.000764	-0.000716
1.133333	 -0.000698	-0.000580
1.146666	 -0.000713	-0.000626
1.159999	 -0.000745	-0.000722
1.173333	 -0.000732	-0.000762
1.186666	 -0.000725	-0.000755
1.199999	 -0.000756	-0.000764
1.213333	 -0.000742	-0.000774
1.226666	 -0.000628	-0.000722
1.239999	 -0.000500	-0.000662
1.253332	 -0.000470	-0.000728
1.266666	 -0.000487	-0.000868
1.279999	 -0.000445	-0.000889
1.293332	 -0.000440	-0.000800
1.306666	 -0.000582	-0.000785
1.319999	 -0.000736	-0.000898
1.333332	 -0.000745	-0.001043
1.346666	 -0.000640	-0.001142
1.359999	 -0.000517	-0.001145
1.373332	 -0.000377	-0.001031
1.386666	 -0.000073	-0.000817
1.399999	 0.002580	0.000393
1.413332	 0.017187	0.006102
1.426666	 0.059439	0.020221
1.439999	 0.132760	0.040280
1.453332	 0.215418	0.057052
1.466666	 0.277993	0.063569
1.479999	 0.307917	0.059859
1.493332	 0.310703	0.049071
1.506666	 0.297148	0.033764
1.519999	 0.275955	0.016005
1.533332	 0.253133	-0.001454
1.546666	 0.232626	-0.015397
1.559999	 0.216295	-0.023679
1.573332	 0.203923	-0.026348
1.586666	 0.194087	-0.025253
1.599999	 0.185212	-0.022719
1.613332	 0.176313	-0.020299
1.626665	 0.167125	-0.018404
1.639999	 0.157681	-0.016863
1.653332	 0.148097	-0.015575
1.666665	 0.138405	-0.014692
1.679999	 0.128402	-0.014485
1.693332	 0.118015	-0.015097
1.706665	 0.107672	-0.016336
1.719999	 0.097906	-0.017814
1.733332	 0.088853	-0.019215
1.746665	 0.080430	-0.020338
1.759999	 0.072637	-0.021020
1.773332	 0.065506	-0.021123
1.786665	 0.059016	-0.020555
1.799999	 0.053074	-0.019322
1.813332	 0.047559	-0.017552
1.826665	 0.042460	-0.015316
1.839999	 0.037923	-0.012563
1.853332	 0.034095	-0.009356
1.866665	 0.030945	-0.005974
1.879999	 0.028252	-0.002735
1.893332	 0.025773	0.000090
1.906665	 0.023365	0.002255
1.919999	 0.020967	0.003634
1.933332	 0.018563	0.004295
1.946665	 0.016191	0.004458
1.959998	 0.013950	0.004332
1.973332	 0.011889	0.003981
1.986665	 0.010005	0.003407
1.999998	 0.008349	0.002692
2.013332	 0.006957	0.001979
2.026665	 0.005796	0.001314
2.039999	 0.004857	0.000676
2.053332	 0.004130	0.000139
2.066665	 0.003492	-0.000205
2.079998	 0.002781	-0.000416
2.093332	 0.002043	-0.000571
2.106665	 0.001445	-0.000624
2.119998	 0.001015	-0.000584
2.133332	 0.000750	-0.000607
2.146665	 0.000691	-0.000772
2.159998	 0.000725	-0.000981
2.173332	 0.000697	-0.001065
2.186665	 0.000645	-0.000928
2.199998	 0.000599	-0.000699
2.213332	 0.000477	-0.000593
2.226665	 0.000332	-0.000616
2.239998	 0.000269	-0.000646
2.253332	 0.000237	-0.000653
2.266665	 0.000206	-0.000643
2.279998	 0.000265	-0.000636
2.293332	 0.000387	-0.000723
2.306665	 0.000426	-0.000940
2.319998	 0.000383	-0.001136
2.333332	 0.000313	-0.001142
2.346665	 0.000146	-0.001007
2.359998	 -0.000104	-0.000895
2.373332	 -0.000237	-0.000896
2.386665	 -0.000127	-0.000982
2.399998	 0.000129	-0.001021
2.413332	 0.000315	-0.000901
2.426665	 0.000329	-0.000700
2.439998	 0.000231	-0.000622
2.453331	 0.000027	-0.000706
2.466665	 -0.000281	-0.000791
2.479998	 -0.000492	-0.000763
2.493331	 -0.000504	-0.000700
2.506665	 -0.000509	-0.000706
2.519998	 -0.000586	-0.000782
2.533331	 -0.000574	-0.000898
2.546665	 -0.000410	-0.001031
2.559998	 -0.000191	-0.001130
2.573331	 0.000041	-0.001161
2.586665	 0.000280	-0.001161
2.599998	 0.000411	-0.001160
2.613331	 0.000332	-0.001099
2.626665	 0.000155	-0.000900
2.639998	 0.000046	-0.000638
2.653331	 0.000014	-0.000544
2.666665	 -0.000049	-0.000721
2.679998	 -0.000231	-0.001001
2.693331	 -0.000474	-0.001170
2.706665	 -0.000599	-0.001214
2.719998	 -0.000510	-0.001196
2.733331	 -0.000301	-0.001107
2.746665	 -0.000162	-0.000992
2.759998	 -0.000182	-0.000959
2.773331	 -0.000278	-0.001007
2.786664	 -0.000355	-0.001008
2.799998	 -0.000465	-0.000898
2.813331	 -0.000686	-0.000801
2.826664	 -0.000892	-0.000839
2.839998	 -0.000909	-0.000954
2.853331	 -0.000801	-0.001095
2.866664	 -0.000731	-0.001291
2.879998	 -0.000673	-0.001444
2.893331	 -0.000541	-0.001378
2.906664	 -0.000438	-0.001104
2.919998	 -0.000468	-0.000829
2.933331	 -0.000501	-0.000734
2.946664	 -0.000421	-0.000792
2.959998	 -0.000338	-0.000882
2.973331	 -0.000339	-0.000959
2.986664	 -0.000347	-0.000982
2.999998	 -0.000321	-0.000906
3.013331	 -0.000340	-0.000821
3.026664	 -0.000437	-0.000846
3.039998	 -0.000565	-0.000952
3.053331	 -0.000694	-0.001058
3.066664	 -0.000786	-0.001165
3.079998	 -0.000813	-0.001303
3.093331	 -0.000818	-0.001441
3.106664	 -0.000843	-0.001480
3.119998	 -0.000853	-0.001383
3.133331	 -0.000825	-0.001269
3.146664	 -0.000824	-0.001270
3.159997	 -0.000884	-0.001316
3.173331	 -0.000951	-0.001233
3.186664	 -0.000977	-0.001035
3.199997	 -0.000928	-0.000899
3.213331	 -0.000835	-0.000902
3.226664	 -0.000816	-0.000970
3.239997	 -0.000880	-0.001053
3.253331	 -0.000877	-0.001173
3.266664	 -0.000766	-0.001325
3.279997	 -0.000713	-0.001450
3.293331	 -0.000832	-0.001489
3.306664	 -0.001037	-0.001436
3.319997	 -0.001223	-0.001354
3.333331	 -0.001316	-0.001284
3.346664	 -0.001234	-0.001199
3.359997	 -0.000980	-0.001137
3.373331	 -0.000699	-0.001162
3.386664	 -0.000576	-0.001197
3.399997	 -0.000698	-0.001180
3.413331	 -0.000924	-0.001174
3.426664	 -0.000985	-0.001168
3.439997	 -0.000826	-0.001088
3.453331	 -0.000630	-0.000975
3.466664	 -0.000499	-0.000933
3.479997	 -0.000429	-0.000992
3.493330	 -0.000434	-0.001110
3.506664	 -0.000541	-0.001227
3.519997	 -0.000728	-0.001306
3.533330	 -0.000839	-0.001348
3.546664	 -0.000687	-0.001352
3.559997	 -0.000368	-0.001306
3.573330	 -0.000198	-0.001202
3.586664	 -0.000273	-0.001060
3.599997	 -0.000448	-0.000944
3.613330	 -0.000643	-0.000923
3.626664	 -0.000848	-0.001012
3.639997	 -0.000952	-0.001152
3.653330	 -0.000916	-0.001243
3.666664	 -0.000887	-0.001251
3.679997	 -0.000961	-0.001257
3.693330	 -0.001063	-0.001356
3.706664	 -0.001134	-0.001505
3.719997	 -0.001263	-0.001612
3.733330	 -0.001463	-0.001694
3.746664	 -0.001534	-0.001772
3.759997	 -0.001406	-0.001718
3.773330	 -0.001312	-0.001507
3.786664	 -0.001396	-0.001379
3.799997	 -0.001560	-0.001482
3.813330	 -0.001710	-0.001666
3.826663	 -0.001753	-0.001720
3.839997	 -0.001572	-0.001625
3.853330	 -0.001251	-0.001521
3.866663	 -0.000989	-0.001497
3.879997	 -0.000870	-0.001505
3.893330	 -0.000910	-0.001498
3.906663	 -0.001069	-0.001513
3.919997	 -0.001235	-0.001539
3.933330	 -0.001314	-0.001508
3.946663	 -0.001286	-0.001421
3.959997	 -0.001215	-0.001343
3.973330	 -0.001163	-0.001307
3.986663	 -0.001084	-0.001281
3.999997	 -0.000895	-0.001245
4.013330	 -0.000674	-0.001229
4.026663	 -0.000557	-0.001233
4.039997	 -0.000550	-0.001184
4.053330	 -0.000638	-0.001061
4.066663	 -0.000779	-0.000922
4.079997	 -0.000794	-0.000792
4.093330	 -0.000615	-0.000706
4.106663	 -0.000404	-0.000764
4.119997	 -0.000311	-0.000952
4.133330	 -0.000345	-0.001108
4.146663	 -0.000479	-0.001124
4.159997	 -0.000703	-0.001041
4.173330	 -0.000908	-0.000935
4.186663	 -0.000937	-0.000840
4.199996	 -0.000803	-0.000807
4.213330	 -0.000685	-0.000877
4.226663	 -0.000694	-0.001010
4.239996	 -0.000766	-0.001130
4.253330	 -0.000792	-0.001173
4.266663	 -0.000787	-0.001114
4.279996	 -0.000850	-0.001029
4.293330	 -0.000980	-0.001026
4.306663	 -0.001067	-0.001093
4.319996	 -0.001030	-0.001129
4.333330	 -0.000899	-0.001121
4.346663	 -0.000793	-0.001147
4.359996	 -0.000792	-0.001200
4.373330	 -0.000829	-0.001198
4.386663	 -0.000849	-0.001081
4.399996	 -0.000898	-0.000879
4.413330	 -0.001002	-0.000706
4.426663	 -0.001113	-0.000657
4.439996	 -0.001191	-0.000752
4.453330	 -0.001259	-0.000943
4.466663	 -0.001310	-0.001128
4.479996	 -0.001259	-0.001248
4.493330	 -0.001115	-0.001317
4.506663	 -0.001035	-0.001313
4.519996	 -0.001085	-0.001237
4.533329	 -0.001137	-0.001207
4.546663	 -0.001094	-0.001261
4.559996	 -0.001013	-0.001310
4.573329	 -0.001034	-0.001336
4.586663	 -0.001219	-0.001347
4.599996	 -0.001426	-0.001283
4.613329	 -0.001467	-0.001180
4.626663	 -0.001378	-0.001166
4.639996	 -0.001276	-0.001251
4.653329	 -0.001146	-0.001350
4.666663	 -0.001027	-0.001404
4.679996	 -0.001059	-0.001384
4.693329	 -0.001194	-0.001336
4.706663	 -0.001232	-0.001386
4.719996	 -0.001137	-0.001490
4.733329	 -0.001040	-0.001449
4.746663	 -0.001005	-0.001283
4.759996	 -0.000994	-0.001180
4.773329	 -0.000985	-0.001191
4.786663	 -0.001013	-0.001274
4.799996	 -0.001106	-0.001386
4.813329	 -0.001223	-0.001487
4.826663	 -0.001303	-0.001539
4.839996	 -0.001324	-0.001518
4.853329	 -0.001296	-0.001421
4.866663	 -0.001287	-0.001305
4.879996	 -0.001349	-0.001268
4.893329	 -0.001373	-0.001346
4.906662	 -0.001236	-0.001479
4.919996	 -0.001019	-0.001581
4.933329	 -0.000883	-0.001578
4.946662	 -0.000869	-0.001477
4.959996	 -0.000964	-0.001363
4.973329	 -0.001148	-0.001292
4.986662	 -0.001333	-0.001282
4.999996	 -0.001411	-0.001345
5.013329	 -0.001339	-0.001438
5.026662	 -0.001162	-0.001486
5.039996	 -0.001059	-0.001505
5.053329	 -0.001180	-0.001610
5.066662	 -0.001365	-0.001783
5.079996	 -0.001306	-0.001828
5.093329	 -0.001066	-0.001740
5.106662	 -0.001049	-0.001724
5.119996	 -0.001359	-0.001791
5.133329	 -0.001673	-0.001784
5.146662	 -0.001770	-0.001744
5.159996	 -0.001751	-0.001860
5.173329	 -0.001742	-0.002087
5.186662	 -0.001767	-0.002182
5.199996	 -0.001828	-0.002062
5.213329	 -0.001898	-0.001876
5.226662	 -0.001960	-0.001784
5.239995	 -0.002037	-0.001797
5.253329	 -0.002131	-0.001815
5.266662	 -0.002187	-0.001822
5.279995	 -0.002156	-0.001882
5.293329	 -0.002068	-0.001950
5.306662	 -0.001960	-0.001900
5.319995	 -0.001838	-0.001731
5.333329	 -0.001733	-0.001575
5.346662	 -0.001695	-0.001529
5.359995	 -0.001717	-0.001605
5.373329	 -0.001744	-0.001773
5.386662	 -0.001754	-0.001960
5.399995	 -0.001759	-0.002056
5.413329	 -0.001744	-0.002031
5.426662	 -0.001696	-0.001949
5.439995	 -0.001673	-0.001837
5.453329	 -0.001706	-0.001693
5.466662	 -0.001708	-0.001569
5.479995	 -0.001590	-0.001516
5.493329	 -0.001390	-0.001515
5.506662	 -0.001249	-0.001532
5.519995	 -0.001196	-0.001551
5.533329	 -0.001137	-0.001522
5.546662	 -0.001122	-0.001443
5.559995	 -0.001226	-0.001425
5.573328	 -0.001241	-0.001496
5.586662	 -0.000969	-0.001516
5.599995	 -0.000563	-0.001413
5.613328	 -0.000261	-0.001272
5.626662	 -0.000082	-0.001147
5.639995	 0.000083	-0.001025
5.653328	 0.000265	-0.000904
5.666662	 0.000377	-0.000775
5.679995	 0.000385	-0.000637
5.693328	 0.000419	-0.000551
5.706662	 0.000580	-0.000589
5.719995	 0.000834	-0.000729
5.733328	 0.001114	-0.000848
5.746662	 0.001409	-0.000833
5.759995	 0.001744	-0.000635
5.773328	 0.002058	-0.000321
5.786662	 0.002213	-0.000051
5.799995	 0.002218	0.000091
5.813328	 0.002282	0.000153
5.826662	 0.002596	0.000154
5.839995	 0.003131	0.000162
5.853328	 0.003637	0.000342
5.866662	 0.003947	0.000695
5.879995	 0.004203	0.001036
5.893328	 0.004607	0.001261
5.906662	 0.005127	0.001428
5.919995	 0.005614	0.001662
5.933328	 0.006017	0.002047
5.946661	 0.006380	0.002477
5.959995	 0.006789	0.002812
5.973328	 0.007275	0.003124
5.986661	 0.007724	0.003524
5.999995	 0.008058	0.003917
6.013328	 0.008375	0.004215
6.026661	 0.008741	0.004482
6.039995	 0.009122	0.004768
6.053328	 0.009521	0.005039
6.066661	 0.009911	0.005291
6.079995	 0.010195	0.005523
6.093328	 0.010399	0.005661
6.106661	 0.010617	0.005692
6.119995	 0.010827	0.005772
6.133328	 0.010967	0.006045
6.146661	 0.011064	0.006419
6.159995	 0.011152	0.006677
6.173328	 0.011161	0.006728
6.186661	 0.010995	0.006696
6.199995	 0.010769	0.006747
6.213328	 0.010720	0.006896
6.226661	 0.010884	0.006998
6.239995	 0.011118	0.006945
6.253328	 0.011275	0.006817
6.266661	 0.011308	0.006814
6.279994	 0.011345	0.006982
6.293328	 0.011524	0.007177
6.306661	 0.011788	0.007332
6.319994	 0.012031	0.007508
6.333328	 0.012270	0.007749
6.346661	 0.012517	0.008008
6.359994	 0.012688	0.008174
6.373328	 0.012794	0.008201
6.386661	 0.012952	0.008185
6.399994	 0.013130	0.008250
6.413328	 0.013224	0.008406
6.426661	 0.013286	0.008548
6.439994	 0.013360	0.008605
6.453328	 0.013367	0.008641
6.466661	 0.013347	0.008763
6.479994	 0.013477	0.008934
6.493328	 0.013810	0.009001
6.506661	 0.014168	0.008952
6.519994	 0.014335	0.008913
6.533328	 0.014319	0.008903
6.546661	 0.014314	0.008903
6.559994	 0.014438	0.009020
6.573328	 0.014629	0.009281
6.586661	 0.014761	0.009538
6.599994	 0.014827	0.009708
6.613328	 0.014974	0.009838
6.626661	 0.015277	0.009971
6.639994	 0.015644	0.010115
6.653327	 0.016000	0.010242
6.666661	 0.016315	0.010303
6.679994	 0.016487	0.010308
6.693327	 0.016444	0.010334
6.706661	 0.016283	0.010456
6.719994	 0.016193	0.010663
6.733327	 0.016304	0.010838
6.746661	 0.016595	0.010875
6.759994	 0.016948	0.010793
6.773327	 0.017232	0.010731
6.786661	 0.017389	0.010805
6.799994	 0.017491	0.010953
6.813327	 0.017589	0.011037
6.826661	 0.017641	0.011063
6.839994	 0.017690	0.011118
6.853327	 0.017848	0.011230
6.866661	 0.018075	0.011408
6.879994	 0.018265	0.011624
6.893327	 0.018446	0.011762
6.906661	 0.018689	0.011782
6.919994	 0.018932	0.011797
6.933327	 0.019072	0.011898
6.946661	 0.019141	0.012049
6.959994	 0.019259	0.012172
6.973327	 0.019508	0.012267
6.986660	 0.020113	0.012494
6.999994	 0.021788	0.013229
7.013327	 0.025277	0.014808
7.026660	 0.029999	0.016910
7.039994	 0.033832	0.018511
7.053327	 0.034919	0.018837
7.066660	 0.033302	0.018026
7.079994	 0.030437	0.016737
7.093327	 0.027627	0.015508
7.106660	 0.025418	0.014581
7.119994	 0.023938	0.014043
7.133327	 0.023102	0.013895
7.146660	 0.022642	0.013973
7.159994	 0.022320	0.014057
7.173327	 0.022121	0.014097
7.186660	 0.022109	0.014145
7.199994	 0.022303	0.014211
7.213327	 0.022729	0.014323
7.226660	 0.023270	0.014494
7.239994	 0.023581	0.014633
7.253327	 0.023516	0.014660
7.266660	 0.023368	0.014609
7.279994	 0.023503	0.014574
7.293327	 0.024078	0.014692
7.306660	 0.025147	0.015144
7.319993	 0.026608	0.015913
7.333327	 0.027964	0.016625
7.346660	 0.028551	0.016902
7.359993	 0.028195	0.016733
7.373327	 0.027358	0.016353
7.386660	 0.026578	0.015977
7.399993	 0.026033	0.015701
7.413327	 0.025640	0.015478
7.426660	 0.025275	0.015198
7.439993	 0.024918	0.014904
7.453327	 0.024727	0.014746
7.466660	 0.024867	0.014758
7.479993	 0.025222	0.014868
7.493327	 0.025523	0.015006
7.506660	 0.025730	0.015126
7.519993	 0.025977	0.015236
7.533327	 0.026185	0.015363
7.546660	 0.026161	0.015488
7.559993	 0.026041	0.015598
7.573327	 0.026117	0.015712
7.586660	 0.026323	0.015780
7.599993	 0.026441	0.015782
7.613327	 0.026527	0.015811
7.626660	 0.026702	0.015839
7.639993	 0.026864	0.015722
7.653327	 0.026902	0.015539
7.666660	 0.026937	0.015516
7.679993	 0.027118	0.015640
7.693326	 0.027369	0.015670
7.706660	 0.027519	0.015537
7.719993	 0.027562	0.015461
7.733326	 0.027632	0.015565
7.746660	 0.027789	0.015730
7.759993	 0.027985	0.015874
7.773326	 0.028185	0.016022
7.786660	 0.028398	0.016168
7.799993	 0.028669	0.016344
7.813326	 0.029053	0.016584
7.826660	 0.029450	0.016813
7.839993	 0.029628	0.016951
7.853326	 0.029596	0.016976
7.866660	 0.029623	0.016945
7.879993	 0.029838	0.016983
7.893326	 0.030136	0.017135
7.906660	 0.030394	0.017299
7.919993	 0.030559	0.017424
7.933326	 0.030647	0.017544
7.946660	 0.030746	0.017605
7.959993	 0.030940	0.017546
7.973326	 0.031224	0.017511
7.986660	 0.031522	0.017692
7.999993	 0.031832	0.018034
8.013327	 0.032232	0.018308
8.026660	 0.032694	0.018421
8.039993	 0.033109	0.018472
8.053327	 0.033428	0.018555
8.066660	 0.033585	0.018646
8.079993	 0.033449	0.018702
8.093327	 0.033094	0.018750
8.106660	 0.032852	0.018813
8.119993	 0.032896	0.018879
8.133327	 0.033083	0.018957
8.146660	 0.033252	0.019044
8.159993	 0.033360	0.019107
8.173326	 0.033393	0.019148
8.186660	 0.033326	0.019169
8.199993	 0.033154	0.019169
8.213326	 0.032995	0.019184
8.226660	 0.033106	0.019203
8.239993	 0.033575	0.019122
8.253326	 0.034119	0.018950
8.266660	 0.034456	0.018869
8.279993	 0.034613	0.018947
8.293326	 0.034710	0.019087
8.306660	 0.034791	0.019220
8.319993	 0.034870	0.019313
8.333326	 0.034927	0.019330
8.346660	 0.034964	0.019285
8.359993	 0.035051	0.019239
8.373326	 0.035197	0.019224
8.386660	 0.035296	0.019210
8.399993	 0.035278	0.019179
8.413326	 0.035208	0.019183
8.426660	 0.035183	0.019247
8.439993	 0.035233	0.019305
8.453326	 0.035373	0.019304
8.466660	 0.035545	0.019275
8.479993	 0.035607	0.019274
8.493326	 0.035625	0.019349
8.506660	 0.035884	0.019481
8.519993	 0.036392	0.019593
8.533326	 0.036772	0.019669
8.546659	 0.036812	0.019781
8.559993	 0.036701	0.019943
8.573326	 0.036694	0.020073
8.586659	 0.036868	0.020119
8.599993	 0.037147	0.020119
8.613326	 0.037431	0.020098
8.626659	 0.037635	0.020077
8.639993	 0.037683	0.020138
8.653326	 0.037560	0.020292
8.666659	 0.037368	0.020449
8.679993	 0.037289	0.020603
8.693326	 0.037436	0.020811
8.706659	 0.037741	0.021011
8.719993	 0.038062	0.021126
8.733326	 0.038370	0.021194
8.746659	 0.038705	0.021264
8.759993	 0.039039	0.021319
8.773326	 0.039250	0.021321
8.786659	 0.039280	0.021273
8.799993	 0.039324	0.021204
8.813326	 0.039631	0.021150
8.826659	 0.040119	0.021165
8.839993	 0.040455	0.021261
8.853326	 0.040500	0.021376
8.866659	 0.040437	0.021477
8.879992	 0.040537	0.021569
8.893326	 0.040823	0.021638
8.906659	 0.040989	0.021681
8.919992	 0.040845	0.021761
8.933326	 0.040688	0.021930
8.946659	 0.041025	0.022163
8.959992	 0.042302	0.022612
8.973326	 0.044961	0.023656
8.986659	 0.048900	0.025286
8.999992	 0.052752	0.026792
9.013326	 0.054795	0.027478
9.026659	 0.054671	0.027315
9.039992	 0.053301	0.026720
9.053326	 0.051477	0.026068
9.066659	 0.049486	0.025537
9.079992	 0.047620	0.025157
9.093326	 0.046150	0.024841
9.106659	 0.045085	0.024443
9.119992	 0.044353	0.023953
9.133326	 0.043945	0.023572
9.146659	 0.043804	0.023437
9.159992	 0.043769	0.023439
9.173326	 0.043707	0.023467
9.186659	 0.043659	0.023567
9.199992	 0.043717	0.023754
9.213326	 0.043861	0.023907
9.226659	 0.044076	0.023951
9.239992	 0.044364	0.023973
9.253325	 0.044561	0.024068
9.266659	 0.044547	0.024205
9.279992	 0.044491	0.024271
9.293325	 0.044588	0.024186
9.306659	 0.044811	0.024016
9.319992	 0.045017	0.023953
9.333325	 0.045140	0.024111
9.346659	 0.045268	0.024379
9.359992	 0.045503	0.024551
9.373325	 0.045789	0.024557
9.386659	 0.045980	0.024488
9.399992	 0.046005	0.024462
9.413325	 0.045924	0.024475
9.426659	 0.045848	0.024474
9.439992	 0.045822	0.024486
9.453325	 0.045858	0.024549
9.466659	 0.046040	0.024633
9.479992	 0.046366	0.024660
9.493325	 0.046654	0.024637
9.506659	 0.046813	0.024675
9.519992	 0.046971	0.024808
9.533325	 0.047184	0.024936
9.546659	 0.047377	0.025029
9.559992	 0.047552	0.025186
9.573325	 0.047742	0.025487
9.586658	 0.047868	0.025878
9.599992	 0.047905	0.026155
9.613325	 0.048046	0.026138
9.626658	 0.048414	0.025920
9.639992	 0.048855	0.025773
9.653325	 0.049172	0.025841
9.666658	 0.049368	0.026084
9.679992	 0.049590	0.026387
9.693325	 0.049950	0.026602
9.706658	 0.050372	0.026634
9.719992	 0.050632	0.026514
9.733325	 0.050641	0.026323
9.746658	 0.050517	0.026141
9.759992	 0.050328	0.026048
9.773325	 0.050019	0.026028
9.786658	 0.049671	0.025954
9.799992	 0.049502	0.025810
9.813325	 0.049541	0.025733
9.826658	 0.049612	0.025778
9.839992	 0.049649	0.025866
9.853325	 0.049704	0.025907
9.866658	 0.049737	0.025839
9.879992	 0.049656	0.025704
9.893325	 0.049441	0.025664
9.906658	 0.049222	0.025800
9.919991	 0.049166	0.025923
9.933325	 0.049272	0.025808
9.946658	 0.049418	0.025546
9.959991	 0.049586	0.025430
9.973325	 0.049828	0.025566
9.986658	 0.050071	0.025770
9.999991	 0.050167	0.025801
10.013325	 0.050103	0.025682
10.026658	 0.050081	0.025653
10.039991	 0.050300	0.025750
10.053325	 0.050725	0.025835
10.066658	 0.051158	0.025918
10.079991	 0.051425	0.026058
10.093325	 0.051531	0.026186
10.106658	 0.051665	0.026259
10.119991	 0.051892	0.026326
10.133325	 0.052048	0.026422
10.146658	 0.052119	0.026568
10.159991	 0.052308	0.026737
10.173325	 0.052675	0.026874
10.186658	 0.053077	0.027038
10.199991	 0.053377	0.027308
10.213325	 0.053601	0.027613
10.226658	 0.053870	0.027877
10.239991	 0.054159	0.028064
10.253325	 0.054286	0.028066
10.266658	 0.054131	0.027812
10.279991	 0.053744	0.027421
10.293324	 0.053285	0.027115
10.306658	 0.052943	0.026997
10.319991	 0.052894	0.027003
10.333324	 0.053124	0.027063
10.346658	 0.053375	0.027151
10.359991	 0.053489	0.027187
10.373324	 0.053604	0.027110
10.386658	 0.053845	0.027015
10.399991	 0.054074	0.026990
10.413324	 0.054144	0.026995
10.426658	 0.054115	0.026960
10.439991	 0.054111	0.026857
10.453324	 0.054163	0.026722
10.466658	 0.054264	0.026626
10.479991	 0.054393	0.026599
10.493324	 0.054482	0.026661
10.506658	 0.054450	0.026796
10.519991	 0.054287	0.026885
10.533324	 0.054108	0.026849
10.546658	 0.054074	0.026776
10.559991	 0.054250	0.026811
10.573324	 0.054499	0.027020
10.586658	 0.054632	0.027263
10.599991	 0.054702	0.027287
10.613324	 0.054871	0.027070
10.626657	 0.055114	0.026878
10.639991	 0.055304	0.026933
10.653324	 0.055374	0.027126
10.666657	 0.055356	0.027188
10.679991	 0.055304	0.027020
10.693324	 0.055272	0.026745
10.706657	 0.055340	0.026539
10.719991	 0.055462	0.026463
10.733324	 0.055472	0.026447
10.746657	 0.055386	0.026394
10.759991	 0.055379	0.026257
10.773324	 0.055446	0.026077
10.786657	 0.055476	0.025961
10.799991	 0.055521	0.025997
10.813324	 0.055667	0.026150
10.826657	 0.055847	0.026266
10.839991	 0.056006	0.026283
10.853324	 0.056206	0.026299
10.866657	 0.056462	0.026351
10.879991	 0.056624	0.026351
10.893324	 0.056558	0.026252
10.906657	 0.056358	0.026114
10.919991	 0.056203	0.026028
10.933324	 0.056108	0.026033
10.946657	 0.056056	0.026073
10.959991	 0.056111	0.026035
10.973324	 0.056221	0.025898
10.986657	 0.056234	0.025769
10.999990	 0.056099	0.025701
11.013324	 0.055924	0.025657
11.026657	 0.055859	0.025612
11.039990	 0.055957	0.025558
11.053324	 0.056134	0.025514
11.066657	 0.056300	0.025518
11.079990	 0.056435	0.025534
11.093324	 0.056443	0.025454
11.106657	 0.056248	0.025240
11.119990	 0.056047	0.025007
11.133324	 0.056004	0.024919
11.146657	 0.056006	0.024995
11.159990	 0.056025	0.025028
11.173324	 0.056188	0.024880
11.186657	 0.056435	0.024724
11.199990	 0.056592	0.024750
11.213324	 0.056640	0.024866
11.226657	 0.056691	0.024893
11.239990	 0.056812	0.024840
11.253324	 0.056929	0.024785
11.266657	 0.056951	0.024682
11.279990	 0.056928	0.024502
11.293324	 0.056965	0.024378
11.306657	 0.057056	0.024417
11.319990	 0.057120	0.024520
11.333323	 0.057144	0.024549
11.346657	 0.057183	0.024538
11.359990	 0.057302	0.024563
11.373323	 0.057555	0.024612
11.386657	 0.057865	0.024664
11.399990	 0.058055	0.024715
11.413323	 0.058143	0.024742
11.426657	 0.058318	0.024743
11.439990	 0.058582	0.024757
11.453323	 0.058766	0.024792
11.466657	 0.058786	0.024832
11.479990	 0.058671	0.024856
11.493323	 0.058536	0.024803
11.506657	 0.058535	0.024633
11.519990	 0.058661	0.024426
11.533323	 0.058738	0.024271
11.546657	 0.058660	0.024149
11.559990	 0.058473	0.024015
11.573323	 0.058324	0.023909
11.586657	 0.058359	0.023871
11.599990	 0.058542	0.023848
11.613323	 0.058671	0.023767
11.626657	 0.058648	0.023616
11.639990	 0.058536	0.023442
11.653323	 0.058436	0.023354
11.666656	 0.058413	0.023432
11.679990	 0.058499	0.023587
11.693323	 0.058695	0.023658
11.706656	 0.058961	0.023617
11.719990	 0.059185	0.023554
11.733323	 0.059308	0.023584
11.746656	 0.059448	0.023752
11.759990	 0.059639	0.023929
11.773323	 0.059747	0.023959
11.786656	 0.059872	0.023894
11.799990	 0.060377	0.023899
11.813323	 0.061416	0.024040
11.826656	 0.062693	0.024315
11.839990	 0.063626	0.024628
11.853323	 0.063768	0.024713
11.866656	 0.063182	0.024435
11.879990	 0.062328	0.023990
11.893323	 0.061632	0.023611
11.906656	 0.061181	0.023313
11.919990	 0.060862	0.023046
11.933323	 0.060620	0.022847
11.946656	 0.060479	0.022771
11.959990	 0.060468	0.022780
11.973323	 0.060482	0.022804
11.986656	 0.060362	0.022795
11.999990	 0.060187	0.022689
12.013323	 0.060274	0.022486
12.026656	 0.060703	0.022354
12.039989	 0.061123	0.022417
12.053323	 0.061191	0.022535
12.066656	 0.060968	0.022536
12.079989	 0.060794	0.022492
12.093323	 0.060891	0.022497
12.106656	 0.061169	0.022471
12.119989	 0.061421	0.022411
12.133323	 0.061610	0.022472
12.146656	 0.061824	0.022647
12.159989	 0.062045	0.022721
12.173323	 0.062148	0.022584
12.186656	 0.062149	0.022353
12.199989	 0.062245	0.022209
12.213323	 0.062449	0.022148
12.226656	 0.062533	0.022022
12.239989	 0.062448	0.021829
12.253323	 0.062310	0.021699
12.266656	 0.062075	0.021648
12.279989	 0.061686	0.021604
12.293323	 0.061287	0.021535
12.306656	 0.061106	0.021458
12.319989	 0.061234	0.021403
12.333323	 0.061576	0.021375
12.346656	 0.061953	0.021391
12.359989	 0.062229	0.021452
12.373322	 0.062416	0.021483
12.386656	 0.062639	0.021436
12.399989	 0.062924	0.021384
12.413322	 0.063175	0.021377
12.426656	 0.063360	0.021354
12.439989	 0.063474	0.021266
12.453322	 0.063470	0.021135
12.466656	 0.063375	0.021024
12.479989	 0.063268	0.020967
12.493322	 0.063141	0.020920
12.506656	 0.063027	0.020865
12.519989	 0.062979	0.020825
12.533322	 0.062978	0.020777
12.546656	 0.063073	0.020682
12.559989	 0.063280	0.020579
12.573322	 0.063436	0.020559
12.586656	 0.063433	0.020619
12.599989	 0.063323	0.020644
12.613322	 0.063196	0.020594
12.626656	 0.063130	0.020546
12.639989	 0.063179	0.020549
12.653322	 0.063343	0.020567
12.666656	 0.063481	0.020549
12.679989	 0.063412	0.020486
12.693322	 0.063255	0.020409
12.706656	 0.063276	0.020338
12.719989	 0.063385	0.020268
12.733322	 0.063374	0.020222
12.746655	 0.063416	0.020231
12.759989	 0.063686	0.020280
12.773322	 0.063963	0.020328
12.786655	 0.064038	0.020337
12.799989	 0.063998	0.020275
12.813322	 0.063953	0.020160
12.826655	 0.063918	0.020090
12.839989	 0.063929	0.020133
12.853322	 0.063986	0.020183
12.866655	 0.063988	0.020115
12.879989	 0.063874	0.019999
12.893322	 0.063681	0.019983
12.906655	 0.063512	0.020117
12.919989	 0.063539	0.020350
12.933322	 0.063736	0.020535
12.946655	 0.063810	0.020516
12.959989	 0.063686	0.020332
12.973322	 0.063622	0.020192
12.986655	 0.063772	0.020205
12.999989	 0.064026	0.020288
13.013322	 0.064231	0.020318
13.026655	 0.064317	0.020254
13.039989	 0.064343	0.020149
13.053322	 0.064444	0.020075
13.066655	 0.064559	0.020004
13.079988	 0.064481	0.019826
13.093322	 0.064243	0.019534
13.106655	 0.064050	0.019279
13.119988	 0.063906	0.019221
13.133322	 0.063690	0.019342
13.146655	 0.063472	0.019482
13.159988	 0.063435	0.019507
13.173322	 0.063578	0.019406
13.186655	 0.063751	0.019289
13.199988	 0.063874	0.019292
13.213322	 0.063944	0.019402
13.226655	 0.063991	0.019444
13.239988	 0.064095	0.019306
13.253322	 0.064247	0.019065
13.266655	 0.064279	0.018862
13.279988	 0.064110	0.018759
13.293322	 0.063915	0.018756
13.306655	 0.063846	0.018884
13.319988	 0.063817	0.019111
13.333322	 0.063723	0.019254
13.346655	 0.063568	0.019230
13.359988	 0.063394	0.019157
13.373322	 0.063286	0.019093
13.386655	 0.063343	0.019002
13.399988	 0.063486	0.018887
13.413321	 0.063508	0.018773
13.426655	 0.063449	0.018743
13.439988	 0.063522	0.018879
13.453321	 0.063709	0.019035
13.466655	 0.063854	0.019036
13.479988	 0.063858	0.018956
13.493321	 0.063711	0.018892
13.506655	 0.063580	0.018801
13.519988	 0.063661	0.018692
13.533321	 0.063889	0.018664
13.546655	 0.064013	0.018739
13.559988	 0.063954	0.018808
13.573321	 0.063875	0.018771
13.586655	 0.063904	0.018670
13.599988	 0.063988	0.018601
13.613321	 0.064050	0.018591
13.626655	 0.064063	0.018590
13.639988	 0.063997	0.018541
13.653321	 0.063859	0.018441
13.666655	 0.063709	0.018334
13.679988	 0.063649	0.018306
13.693321	 0.063800	0.018407
13.706655	 0.064110	0.018552
13.719988	 0.064304	0.018597
13.733321	 0.064222	0.018541
13.746655	 0.064037	0.018497
13.759988	 0.063986	0.018479
13.773321	 0.064019	0.018454
13.786654	 0.063971	0.018432
13.799988	 0.063928	0.018359
13.813321	 0.064039	0.018206
13.826654	 0.064186	0.018066
13.839988	 0.064178	0.018026
13.853321	 0.064037	0.018083
13.866654	 0.063916	0.018159
13.879988	 0.063943	0.018147
13.893321	 0.064074	0.018029
13.906654	 0.064074	0.017918
13.919988	 0.063820	0.017894
13.933321	 0.063525	0.017906
13.946654	 0.063444	0.017874
13.959988	 0.063592	0.017802
13.973321	 0.063854	0.017714
13.986654	 0.064116	0.017626
13.999988	 0.064238	0.017587
14.013321	 0.064132	0.017630
14.026654	 0.063936	0.017714
14.039988	 0.063880	0.017763
14.053321	 0.063979	0.017752
14.066654	 0.064110	0.017706
14.079988	 0.064255	0.017638
14.093321	 0.064446	0.017585
14.106654	 0.064587	0.017587
14.119987	 0.064546	0.017592
14.133321	 0.064403	0.017522
14.146654	 0.064342	0.017417
14.159987	 0.064307	0.017393
14.173321	 0.064176	0.017461
14.186654	 0.064067	0.017541
14.199987	 0.064159	0.017617
14.213321	 0.064460	0.017703
14.226654	 0.064807	0.017774
14.239987	 0.064986	0.017771
14.253321	 0.064954	0.017702
14.266654	 0.064841	0.017715
14.279987	 0.064722	0.017881
14.293321	 0.064591	0.018004
14.306654	 0.064510	0.017892
14.319987	 0.064569	0.017668
14.333321	 0.064693	0.017599
14.346654	 0.064742	0.017735
14.359987	 0.064742	0.017872
14.373321	 0.064781	0.017854
14.386654	 0.064835	0.017739
14.399987	 0.064881	0.017633
14.413321	 0.064932	0.017567
14.426654	 0.064916	0.017562
14.439987	 0.064829	0.017606
14.453321	 0.064844	0.017631
14.466654	 0.064994	0.017640
14.479987	 0.065092	0.017711
14.493320	 0.065084	0.017819
14.506654	 0.065071	0.017841
14.519987	 0.065060	0.017773
14.533320	 0.065013	0.017737
14.546654	 0.064940	0.017771
14.559987	 0.064924	0.017775
14.573320	 0.065115	0.017672
14.586654	 0.065485	0.017490
14.599987	 0.065715	0.017291
14.613320	 0.065617	0.017134
14.626654	 0.065385	0.017082
14.639987	 0.065240	0.017164
14.653320	 0.065200	0.017306
14.666654	 0.065255	0.017402
14.679987	 0.065421	0.017412
14.693320	 0.065618	0.017356
14.706654	 0.065694	0.017269
14.719987	 0.065609	0.017217
14.733320	 0.065491	0.017247
14.746654	 0.065464	0.017286
14.759987	 0.065521	0.017274
14.773320	 0.065561	0.017265
14.786654	 0.065470	0.017254
14.799987	 0.065247	0.017181
14.813320	 0.065078	0.017115
14.826653	 0.065061	0.017163
14.839987	 0.065037	0.017272
14.853320	 0.064885	0.017277
14.866653	 0.064668	0.017124
14.879987	 0.064513	0.016952
14.893320	 0.064565	0.016894
14.906653	 0.064878	0.016904
14.919987	 0.065247	0.016871
14.933320	 0.065454	0.016850
14.946653	 0.065538	0.016965
14.959987	 0.065588	0.017123
14.973320	 0.065545	0.017108
14.986653	 0.065423	0.016933
14.999987	 0.065364	0.016820
15.013320	 0.065374	0.016862
15.026653	 0.065399	0.016956
15.039987	 0.065500	0.017019
15.053320	 0.065622	0.017052
15.066653	 0.065598	0.017035
15.079987	 0.065464	0.016944
15.093320	 0.065360	0.016834
15.106653	 0.065344	0.016757
15.119987	 0.065448	0.016668
15.133320	 0.065607	0.016527
15.146653	 0.065646	0.016417
15.159986	 0.065482	0.016399
15.173320	 0.065213	0.016376
15.186653	 0.065021	0.016254
15.199986	 0.064976	0.016069
15.213320	 0.064978	0.015863
15.226653	 0.064854	0.015605
15.239986	 0.064546	0.015301
15.253320	 0.064148	0.014994
15.266653	 0.063809	0.014669
15.279986	 0.063613	0.014306
15.293320	 0.063510	0.013995
15.306653	 0.063432	0.013837
15.319986	 0.063379	0.013806
15.333320	 0.063329	0.013845
15.346653	 0.063259	0.013894
15.359986	 0.063209	0.013879
15.373320	 0.063191	0.013820
15.386653	 0.063193	0.013813
15.399986	 0.063242	0.013829
15.413320	 0.063323	0.013774
15.426653	 0.063353	0.013697
15.439986	 0.063310	0.013701
15.453320	 0.063303	0.013777
15.466653	 0.063441	0.013850
15.479986	 0.063638	0.013887
15.493320	 0.063727	0.013906
15.506653	 0.063711	0.013971
15.519986	 0.063680	0.014163
15.533319	 0.063629	0.014431
15.546653	 0.063627	0.014621
15.559986	 0.063830	0.014699
15.573319	 0.064212	0.014744
15.586653	 0.064642	0.014827
15.599986	 0.065036	0.014989
15.613319	 0.065274	0.015181
15.626653	 0.065278	0.015251
15.639986	 0.065176	0.015151
15.653319	 0.065177	0.015031
15.666653	 0.065303	0.015074
15.679986	 0.065367	0.015284
15.693319	 0.065257	0.015508
15.706653	 0.065075	0.015608
15.719986	 0.064904	0.015568
15.733319	 0.064724	0.015432
15.746653	 0.064618	0.015249
15.759986	 0.064720	0.015095
15.773319	 0.065003	0.015048
15.786653	 0.065274	0.015107
15.799986	 0.065345	0.015170
15.813319	 0.065246	0.015155
15.826653	 0.065167	0.015138
15.839986	 0.065180	0.015223
15.853319	 0.065241	0.015348
15.866652	 0.065329	0.015356
15.879986	 0.065375	0.015223
15.893319	 0.065313	0.015079
15.906652	 0.065203	0.015034
15.919986	 0.065085	0.015061
15.933319	 0.064956	0.015078
15.946652	 0.064875	0.015041
15.959986	 0.064881	0.014961
15.973319	 0.064930	0.014892
15.986652	 0.064989	0.014868
15.999986	 0.065045	0.014836
16.013319	 0.065074	0.014739
16.026653	 0.065069	0.014625
16.039988	 0.065109	0.014603
16.053322	 0.065272	0.014702
16.066656	 0.065479	0.014822
16.079990	 0.065621	0.014866
16.093325	 0.065697	0.014844
16.106659	 0.065678	0.014816
16.119993	 0.065485	0.014824
16.133327	 0.065173	0.014849
16.146662	 0.064912	0.014869
16.159996	 0.064800	0.014905
16.173330	 0.064858	0.014935
16.186665	 0.065116	0.014902
16.199999	 0.065513	0.014832
16.213333	 0.065859	0.014831
16.226667	 0.066055	0.014949
16.240002	 0.066230	0.015128
16.253336	 0.066566	0.015311
16.266670	 0.067121	0.015559
16.280005	 0.067903	0.015996
16.293339	 0.069041	0.016725
16.306673	 0.071336	0.018535
16.320007	 0.077276	0.024273
16.333342	 0.089265	0.036816
16.346676	 0.103728	0.052648
16.360010	 0.110557	0.061554
16.373344	 0.103601	0.057534
16.386679	 0.087836	0.045656
16.400013	 0.072282	0.034718
16.413347	 0.060840	0.028294
16.426682	 0.052455	0.024962
16.440016	 0.045495	0.022757
16.453350	 0.039441	0.021036
16.466684	 0.034257	0.019728
16.480019	 0.029864	0.018680
16.493353	 0.026157	0.017770
16.506687	 0.023074	0.017019
16.520021	 0.020572	0.016436
16.533356	 0.018477	0.015867
16.546690	 0.016500	0.015157
16.560024	 0.014547	0.014388
16.573359	 0.012834	0.013748
16.586693	 0.011575	0.013266
16.600027	 0.010679	0.012832
16.613361	 0.009918	0.012391
16.626696	 0.009187	0.011947
16.640030	 0.008478	0.011458
16.653364	 0.007816	0.010865
16.666698	 0.007266	0.010228
16.680033	 0.006783	0.009668
16.693367	 0.006240	0.009182
16.706701	 0.005683	0.008663
16.720036	 0.005216	0.008090
16.733370	 0.004742	0.007514
16.746704	 0.004143	0.006903
16.760038	 0.003468	0.006218
16.773373	 0.002776	0.005547
16.786707	 0.002087	0.004972
16.800041	 0.001341	0.004396
16.813375	 0.000432	0.003669
16.826710	 -0.000576	0.002811
16.840044	 -0.001519	0.001992
16.853378	 -0.002316	0.001317
16.866713	 -0.002971	0.000750
16.880047	 -0.003548	0.000190
16.893381	 -0.004161	-0.000449
16.906715	 -0.004876	-0.001198
16.920050	 -0.005648	-0.002002
16.933384	 -0.006367	-0.002790
16.946718	 -0.006968	-0.003546
16.960052	 -0.007499	-0.004280
16.973387	 -0.008110	-0.004938
16.986721	 -0.008846	-0.005439
17.000055	 -0.009529	-0.005872
17.013390	 -0.010015	-0.006452
17.026724	 -0.010382	-0.007203
17.040058	 -0.010739	-0.007886
17.053392	 -0.011049	-0.008305
17.066727	 -0.011225	-0.008513
17.080061	 -0.011251	-0.008688
17.093395	 -0.011267	-0.008934
17.106730	 -0.011389	-0.009220
17.120064	 -0.011506	-0.009465
17.133398	 -0.011484	-0.009591
17.146732	 -0.011360	-0.009534
17.160067	 -0.011194	-0.009339
17.173401	 -0.010977	-0.009177
17.186735	 -0.010713	-0.009135
17.200069	 -0.010496	-0.009117
17.213404	 -0.010417	-0.009016
17.226738	 -0.010349	-0.008804
17.240072	 -0.010073	-0.008483
17.253407	 -0.009635	-0.008119
17.266741	 -0.009271	-0.007826
17.280075	 -0.008987	-0.007604
17.293409	 -0.008605	-0.007380
17.306744	 -0.008180	-0.007156
17.320078	 -0.007953	-0.006950
17.333412	 -0.007938	-0.006715
17.346746	 -0.007921	-0.006414
17.360081	 -0.007751	-0.006128
17.373415	 -0.007443	-0.005982
17.386749	 -0.007114	-0.005904
17.400084	 -0.006827	-0.005703
17.413418	 -0.006549	-0.005389
17.426752	 -0.006257	-0.005128
17.440086	 -0.006007	-0.004948
17.453421	 -0.005865	-0.004781
17.466755	 -0.005826	-0.004652
17.480089	 -0.005793	-0.004614
17.493423	 -0.005651	-0.004599
17.506758	 -0.005388	-0.004478
17.520092	 -0.005171	-0.004261
17.533426	 -0.005158	-0.004093
17.546761	 -0.005219	-0.004054
17.560095	 -0.005104	-0.004084
17.573429	 -0.004830	-0.004088
17.586763	 -0.004622	-0.004058
17.600098	 -0.004592	-0.004010
17.613432	 -0.004665	-0.003933
17.626766	 -0.004751	-0.003865
17.640100	 -0.004837	-0.003842
17.653435	 -0.004926	-0.003844
17.666769	 -0.004968	-0.003881
17.680103	 -0.004926	-0.003934
17.693438	 -0.004851	-0.003922
17.706772	 -0.004769	-0.003865
17.720106	 -0.004641	-0.003843
17.733440	 -0.004514	-0.003840
17.746775	 -0.004531	-0.003841
17.760109	 -0.004709	-0.003888
17.773443	 -0.004923	-0.003973
17.786777	 -0.005105	-0.004049
17.800112	 -0.005229	-0.004071
17.813446	 -0.005214	-0.004022
17.826780	 -0.005047	-0.003922
17.840115	 -0.004807	-0.003789
17.853449	 -0.004599	-0.003671
17.866783	 -0.004556	-0.003644
17.880117	 -0.004765	-0.003723
17.893452	 -0.005098	-0.003819
17.906786	 -0.005308	-0.003850
17.920120	 -0.005322	-0.003845
17.933455	 -0.005266	-0.003897
17.946789	 -0.005235	-0.004060
17.960123	 -0.005175	-0.004263
17.973457	 -0.005042	-0.004337
17.986792	 -0.004954	-0.004241
18.000126	 -0.005045	-0.004119
18.013460	 -0.005225	-0.004061
18.026794	 -0.005248	-0.003994
18.040129	 -0.005014	-0.003885
18.053463	 -0.004718	-0.003805
18.066797	 -0.004622	-0.003760
18.080132	 -0.004726	-0.003761
18.093466	 -0.004873	-0.003844
18.106800	 -0.005004	-0.003936
18.120134	 -0.005138	-0.003980
18.133469	 -0.005207	-0.004046
18.146803	 -0.005093	-0.004128
18.160137	 -0.004859	-0.004108
18.173471	 -0.004736	-0.003988
18.186806	 -0.004817	-0.003844
18.200140	 -0.004995	-0.003697
18.213474	 -0.005142	-0.003626
18.226809	 -0.005191	-0.003728
18.240143	 -0.005162	-0.003890
18.253477	 -0.005136	-0.003917
18.266811	 -0.005214	-0.003847
18.280146	 -0.005426	-0.003823
18.293480	 -0.005626	-0.003866
18.306814	 -0.005620	-0.003959
18.320148	 -0.005412	-0.004095
18.333483	 -0.005223	-0.004162
18.346817	 -0.005207	-0.004055
18.360151	 -0.005249	-0.003929
18.373486	 -0.005189	-0.004034
18.386820	 -0.005044	-0.004313
18.400154	 -0.004894	-0.004477
18.413488	 -0.004822	-0.004396
18.426823	 -0.004965	-0.004235
18.440157	 -0.005317	-0.004216
18.453491	 -0.005571	-0.004301
18.466825	 -0.005484	-0.004296
18.480160	 -0.005245	-0.004157
18.493494	 -0.005167	-0.003955
18.506828	 -0.005265	-0.003758
18.520163	 -0.005331	-0.003666
18.533497	 -0.005235	-0.003737
18.546831	 -0.004985	-0.003887
18.560165	 -0.004660	-0.003974
18.573500	 -0.004403	-0.003952
18.586834	 -0.004323	-0.003870
18.600168	 -0.004422	-0.003799
18.613503	 -0.004674	-0.003812
18.626837	 -0.005036	-0.003890
18.640171	 -0.005344	-0.003927
18.653505	 -0.005423	-0.003912
18.666840	 -0.005335	-0.003932
18.680174	 -0.005262	-0.003985
18.693508	 -0.005217	-0.003995
18.706842	 -0.005154	-0.003968
18.720177	 -0.005173	-0.003961
18.733511	 -0.005295	-0.003969
18.746845	 -0.005297	-0.003988
18.760180	 -0.005006	-0.004037
18.773514	 -0.004627	-0.004047
18.786848	 -0.004517	-0.003928
18.800182	 -0.004654	-0.003764
18.813517	 -0.004717	-0.003746
18.826851	 -0.004614	-0.003895
18.840185	 -0.004547	-0.004017
18.853519	 -0.004660	-0.003992
18.866854	 -0.004882	-0.003943
18.880188	 -0.005036	-0.003997
18.893522	 -0.005026	-0.004089
18.906857	 -0.004962	-0.004105
18.920191	 -0.005009	-0.004072
18.933525	 -0.005134	-0.004066
18.946859	 -0.005196	-0.004067
18.960194	 -0.005219	-0.004057
18.973528	 -0.005306	-0.004120
18.986862	 -0.005410	-0.004260
19.000196	 -0.005413	-0.004351
19.013531	 -0.005328	-0.004375
19.026865	 -0.005323	-0.004439
19.040199	 -0.005494	-0.004567
19.053534	 -0.005724	-0.004677
19.066868	 -0.005863	-0.004682
19.080202	 -0.005864	-0.004565
19.093536	 -0.005769	-0.004429
19.106871	 -0.005650	-0.004373
19.120205	 -0.005540	-0.004352
19.133539	 -0.005430	-0.004318
19.146873	 -0.005301	-0.004379
19.160208	 -0.005188	-0.004556
19.173542	 -0.005169	-0.004633
19.186876	 -0.005257	-0.004501
19.200211	 -0.005374	-0.004358
19.213545	 -0.005422	-0.004371
19.226879	 -0.005353	-0.004470
19.240213	 -0.005244	-0.004563
19.253548	 -0.005198	-0.004611
19.266882	 -0.005162	-0.004534
19.280216	 -0.005040	-0.004309
19.293550	 -0.004918	-0.004099
19.306885	 -0.004950	-0.004071
19.320219	 -0.005095	-0.004177
19.333553	 -0.005185	-0.004246
19.346888	 -0.005135	-0.004206
19.360222	 -0.004995	-0.004115
19.373556	 -0.004877	-0.004029
19.386890	 -0.004846	-0.003954
19.400225	 -0.004927	-0.003923
19.413559	 -0.005100	-0.003992
19.426893	 -0.005275	-0.004175
19.440228	 -0.005375	-0.004403
19.453562	 -0.005382	-0.004506
19.466896	 -0.005337	-0.004365
19.480230	 -0.005316	-0.004109
19.493565	 -0.005336	-0.003995
19.506899	 -0.005362	-0.004105
19.520233	 -0.005464	-0.004265
19.533567	 -0.005727	-0.004289
19.546902	 -0.005994	-0.004218
19.560236	 -0.006005	-0.004227
19.573570	 -0.005765	-0.004344
19.586905	 -0.005511	-0.004429
19.600239	 -0.005438	-0.004407
19.613573	 -0.005591	-0.004338
19.626907	 -0.005876	-0.004313
19.640242	 -0.006097	-0.004360
19.653576	 -0.006113	-0.004434
19.666910	 -0.005999	-0.004499
19.680244	 -0.005906	-0.004533
19.693579	 -0.005852	-0.004503
19.706913	 -0.005802	-0.004465
19.720247	 -0.005713	-0.004506
19.733582	 -0.005506	-0.004594
19.746916	 -0.005237	-0.004666
19.760250	 -0.005133	-0.004738
19.773584	 -0.005277	-0.004786
19.786919	 -0.005498	-0.004740
19.800253	 -0.005620	-0.004638
19.813587	 -0.005664	-0.004608
19.826921	 -0.005791	-0.004704
19.840256	 -0.006062	-0.004854
19.853590	 -0.006299	-0.004931
19.866924	 -0.006315	-0.004898
19.880259	 -0.006185	-0.004868
19.893593	 -0.006113	-0.004909
19.906927	 -0.006117	-0.004897
19.920261	 -0.006107	-0.004780
19.933596	 -0.006112	-0.004754
19.946930	 -0.006175	-0.004905
19.960264	 -0.006262	-0.004997
19.973598	 -0.006355	-0.004900
19.986933	 -0.006414	-0.004745

*------------------------ End of raw data
Results for Channel	1	=	242.00	nm
Title:	Report Title
Run File:	C:\HPLC\PET 2025\2025.01.13\bm26_60c_pw002.run
--------------
Injection Info
--------------
Method:	C:\METODOS EQUIPO 2 2023-2024\20241201 PET_Calibrado TPA MHET BHET DIMER.mth
Sample:	BM26_60C_pw
Injection Date:	Tue Jan 14 13:53:29 2025
Manual injection
Operator:	Paloma
Instrument:	3
Notes:	
---------
Misc Info
---------
Workstation:	HPLC
Bus Address:	44
Run Time:	0.000	to	20.000	min.
-----------
Recalc Info
-----------
Recalc Method:	c:\metodos equipo 2 2023-2024\20241201 pet_calibrado tpa mhet bhet dimer.mth
Recalc Date:	Tue Jan 14 15:34:19 2025
Operator:	Paloma
Instrument:	3
Notes:	
Sample Rate:	5.000 Hz.
Measurement Type:	1 = Area
Calculation Type:	4 = ExtStd
Normalize Results:	No
------------------------
Peak Info for Channel 1
------------------------
3 Peaks (tR	Timeoffset	RRT	Sepcode	Width	Counts	Result	Name)
7.058	0.037	0.0000	BB	6.78	676788	12.289455	MHET (uM)
7.355	0.012	0.0000	BB	0.00	263154	3.116854	BHET (uM)
9.023	-0.087	0.0000	BB	9.86	734601	13.009922	DIMER (uM)

Results for Channel	2	=	260.00	nm
Title:	Report Title
Run File:	C:\HPLC\PET 2025\2025.01.13\bm26_60c_pw002.run
--------------
Injection Info
--------------
Method:	C:\METODOS EQUIPO 2 2023-2024\20241201 PET_Calibrado TPA MHET BHET DIMER.mth
Sample:	BM26_60C_pw
Injection Date:	Tue Jan 14 13:53:29 2025
Manual injection
Operator:	Paloma
Instrument:	3
Notes:	
---------
Misc Info
---------
Workstation:	HPLC
Bus Address:	44
Run Time:	0.000	to	20.000	min.
-----------
Recalc Info
-----------
Recalc Method:	C:\METODOS EQUIPO 2 2023-2024\20241201 PET_Calibrado TPA MHET BHET DIMER.mth
Recalc Date:	Tue Jan 14 14:13:32 2025
Operator:	Paloma
Instrument:	3
Notes:	
Sample Rate:	5.000 Hz.
Measurement Type:	1 = Area
Calculation Type:	4 = ExtStd
Normalize Results:	No
------------------------
Peak Info for Channel 2
------------------------
3 Peaks (tR	Timeoffset	RRT	Sepcode	Width	Counts	Result	Name)
1.470	0.000	0.0000	BP	4.48	4143041	0.000000	
1.679	0.000	0.0000	PP	0.00	571679	0.000000	
1.949	0.000	0.0000	PB	0.00	1498240	0.000000	
