# Supplementary material for: Engineering Escherichia coli for polyethylene terephthalate powder biodegradation via recoding of an outer membrane protein
Source: iScience. 2026 Jan 2;29(2):114621. doi: 10.1016/j.isci.2025.114621 (PMC12860643; doi:10.1016/j.isci.2025.114621)
Supplement: Data S2. Raw HPLC and UHPLC-MS data — (A) Unprocessed HPLC data files supporting Figures 4, S3, S5, Tables 1 and S4. Files are provided in.txt format corresponding to the data extracted with Varian ProStar software (Varian Inc., Palo Alto, California, USA). Each file contains absorbance values (in arbitrary units) recorded over time under the analytical conditions described in STAR Methods. (B) Raw UHPLC-MS files supporting Figure S4. The chromatograms and mass spectrometry data can be analyzed with the software MassLynx V4.1 (Waters) to obtain the mass spectra of the oligomers TET and TETE. Analytical conditions described in STAR Methods. (A and B) The unprocessed HPLC and UHPLC-MS files have been deposited at Zenodo under the identifier https://zenodo.org/records/17578239. [file mmc5.zip › Data S2/A. HPLC/Figure S3/OmpAm pPET 60_3.TXT]

File	C:\HPLC\PET 2025\2025.01.13\bm26_60c_pw004.run	Filetype	63
WTOASCII Parameters:	C:\star\WTOASCII.TXT
 2 channels
   Channel	 1	242.00	nm	in AU
   Channel	 2	260.00	nm	in AU
Base rate 5.0000 Hz	Bunch 2	Effective rate 5.00000 Hz.	T = 0.003333 min.
6000 points	from	0.000	to	20.000	minutes
Sampling every 4 point(s)
Printing points from	0.000	to	20.000 min, point 0 to 5999
Channels	1	to	2
0.000000	 0.000000	0.000000
0.013333	 -0.000363	-0.000139
0.026667	 -0.000568	-0.000150
0.040000	 -0.000546	-0.000102
0.053333	 -0.000308	-0.000002
0.066667	 0.000059	0.000164
0.080000	 0.000400	0.000354
0.093333	 0.000649	0.000496
0.106667	 0.000805	0.000542
0.120000	 0.000764	0.000510
0.133333	 0.000494	0.000467
0.146667	 0.000190	0.000383
0.160000	 -0.000021	0.000205
0.173333	 -0.000185	0.000040
0.186667	 -0.000297	-0.000010
0.200000	 -0.000316	-0.000003
0.213333	 -0.000279	0.000008
0.226667	 -0.000211	0.000039
0.240000	 -0.000118	0.000062
0.253333	 -0.000030	0.000091
0.266667	 0.000041	0.000220
0.280000	 0.000125	0.000459
0.293333	 0.000282	0.000673
0.306667	 0.000482	0.000715
0.320000	 0.000582	0.000616
0.333333	 0.000576	0.000560
0.346667	 0.000608	0.000628
0.360000	 0.000735	0.000714
0.373333	 0.000871	0.000722
0.386667	 0.000935	0.000696
0.400000	 0.000944	0.000741
0.413333	 0.000915	0.000820
0.426667	 0.000778	0.000788
0.440000	 0.000556	0.000644
0.453333	 0.000429	0.000540
0.466666	 0.000500	0.000550
0.480000	 0.000693	0.000607
0.493333	 0.000850	0.000647
0.506666	 0.000816	0.000663
0.520000	 0.000596	0.000639
0.533333	 0.000401	0.000581
0.546666	 0.000367	0.000575
0.560000	 0.000374	0.000688
0.573333	 0.000301	0.000833
0.586666	 0.000253	0.000862
0.600000	 0.000275	0.000775
0.613333	 0.000234	0.000664
0.626666	 0.000149	0.000575
0.640000	 0.000188	0.000584
0.653333	 0.000382	0.000781
0.666666	 0.000594	0.001062
0.680000	 0.000674	0.001198
0.693333	 0.000621	0.001121
0.706666	 0.000600	0.000939
0.720000	 0.000714	0.000726
0.733333	 0.000847	0.000522
0.746666	 0.000850	0.000407
0.760000	 0.000764	0.000400
0.773333	 0.000687	0.000439
0.786666	 0.000597	0.000466
0.800000	 0.000503	0.000421
0.813333	 0.000543	0.000274
0.826666	 0.000749	0.000136
0.839999	 0.000937	0.000136
0.853333	 0.000952	0.000240
0.866666	 0.000817	0.000311
0.879999	 0.000585	0.000290
0.893333	 0.000302	0.000288
0.906666	 0.000122	0.000448
0.919999	 0.000200	0.000690
0.933333	 0.000419	0.000783
0.946666	 0.000486	0.000659
0.959999	 0.000367	0.000504
0.973333	 0.000283	0.000483
0.986666	 0.000321	0.000546
0.999999	 0.000371	0.000576
1.013333	 0.000363	0.000575
1.026666	 0.000351	0.000597
1.039999	 0.000401	0.000624
1.053333	 0.000469	0.000603
1.066666	 0.000486	0.000536
1.079999	 0.000472	0.000439
1.093333	 0.000494	0.000338
1.106666	 0.000580	0.000318
1.119999	 0.000630	0.000439
1.133333	 0.000520	0.000658
1.146666	 0.000335	0.000830
1.159999	 0.000240	0.000830
1.173333	 0.000256	0.000684
1.186666	 0.000326	0.000515
1.199999	 0.000368	0.000405
1.213333	 0.000331	0.000381
1.226666	 0.000293	0.000450
1.239999	 0.000354	0.000552
1.253332	 0.000463	0.000568
1.266666	 0.000530	0.000475
1.279999	 0.000564	0.000391
1.293332	 0.000547	0.000382
1.306666	 0.000410	0.000371
1.319999	 0.000254	0.000280
1.333332	 0.000318	0.000174
1.346666	 0.000573	0.000174
1.359999	 0.000731	0.000287
1.373332	 0.001539	0.000775
1.386666	 0.009088	0.003832
1.399999	 0.037745	0.013768
1.413332	 0.098599	0.031552
1.426666	 0.180546	0.050449
1.439999	 0.254155	0.061635
1.453332	 0.297836	0.062120
1.466666	 0.310776	0.054209
1.479999	 0.303053	0.040761
1.493332	 0.284394	0.023837
1.506666	 0.261713	0.005925
1.519999	 0.240031	-0.009598
1.533332	 0.222337	-0.019875
1.546666	 0.209109	-0.024262
1.559999	 0.198967	-0.024267
1.573332	 0.190093	-0.022156
1.586666	 0.181266	-0.019723
1.599999	 0.171951	-0.017761
1.613332	 0.162181	-0.016191
1.626665	 0.152326	-0.014711
1.639999	 0.142500	-0.013417
1.653332	 0.132476	-0.012848
1.666665	 0.122197	-0.013389
1.679999	 0.111911	-0.014769
1.693332	 0.101954	-0.016365
1.706665	 0.092575	-0.017785
1.719999	 0.083843	-0.018954
1.733332	 0.075772	-0.019785
1.746665	 0.068447	-0.020055
1.759999	 0.061883	-0.019705
1.773332	 0.055951	-0.018855
1.786665	 0.050515	-0.017490
1.799999	 0.045435	-0.015530
1.813332	 0.040670	-0.013076
1.826665	 0.036459	-0.010260
1.839999	 0.033030	-0.007135
1.853332	 0.030245	-0.003815
1.866665	 0.027710	-0.000560
1.879999	 0.025124	0.002221
1.893332	 0.022424	0.004161
1.906665	 0.019740	0.005166
1.919999	 0.017244	0.005381
1.933332	 0.014985	0.005093
1.946665	 0.012887	0.004644
1.959998	 0.010947	0.004235
1.973332	 0.009312	0.003819
1.986665	 0.008032	0.003249
1.999998	 0.006854	0.002542
2.013332	 0.005513	0.001848
2.026665	 0.004123	0.001230
2.039999	 0.003017	0.000728
2.053332	 0.002334	0.000424
2.066665	 0.001951	0.000282
2.079998	 0.001723	0.000149
2.093332	 0.001611	-0.000023
2.106665	 0.001588	-0.000154
2.119998	 0.001559	-0.000182
2.133332	 0.001469	-0.000142
2.146665	 0.001379	-0.000164
2.159998	 0.001330	-0.000274
2.173332	 0.001239	-0.000312
2.186665	 0.001030	-0.000185
2.199998	 0.000811	0.000007
2.213332	 0.000777	0.000114
2.226665	 0.000929	0.000080
2.239998	 0.001033	-0.000036
2.253332	 0.000933	-0.000144
2.266665	 0.000692	-0.000180
2.279998	 0.000448	-0.000132
2.293332	 0.000281	-0.000086
2.306665	 0.000215	-0.000130
2.319998	 0.000247	-0.000169
2.333332	 0.000335	-0.000064
2.346665	 0.000409	0.000101
2.359998	 0.000452	0.000135
2.373332	 0.000470	0.000059
2.386665	 0.000460	-0.000001
2.399998	 0.000459	-0.000053
2.413332	 0.000512	-0.000120
2.426665	 0.000644	-0.000137
2.439998	 0.000825	-0.000087
2.453331	 0.000913	-0.000023
2.466665	 0.000830	0.000047
2.479998	 0.000720	0.000150
2.493331	 0.000707	0.000248
2.506665	 0.000725	0.000278
2.519998	 0.000710	0.000262
2.533331	 0.000656	0.000225
2.546665	 0.000546	0.000143
2.559998	 0.000426	0.000061
2.573331	 0.000388	0.000039
2.586665	 0.000453	0.000041
2.599998	 0.000507	0.000043
2.613331	 0.000440	0.000086
2.626665	 0.000308	0.000123
2.639998	 0.000215	0.000063
2.653331	 0.000157	-0.000053
2.666665	 0.000074	-0.000159
2.679998	 -0.000022	-0.000306
2.693331	 0.000016	-0.000511
2.706665	 0.000215	-0.000660
2.719998	 0.000300	-0.000652
2.733331	 0.000085	-0.000544
2.746665	 -0.000225	-0.000494
2.759998	 -0.000352	-0.000563
2.773331	 -0.000274	-0.000594
2.786664	 -0.000152	-0.000427
2.799998	 -0.000114	-0.000187
2.813331	 -0.000157	-0.000113
2.826664	 -0.000197	-0.000232
2.839998	 -0.000189	-0.000396
2.853331	 -0.000201	-0.000478
2.866664	 -0.000293	-0.000424
2.879998	 -0.000374	-0.000291
2.893331	 -0.000286	-0.000200
2.906664	 -0.000025	-0.000216
2.919998	 0.000183	-0.000292
2.933331	 0.000128	-0.000364
2.946664	 -0.000156	-0.000394
2.959998	 -0.000479	-0.000301
2.973331	 -0.000653	-0.000087
2.986664	 -0.000614	0.000058
2.999998	 -0.000468	0.000003
3.013331	 -0.000360	-0.000159
3.026664	 -0.000327	-0.000327
3.039998	 -0.000273	-0.000482
3.053331	 -0.000141	-0.000508
3.066664	 -0.000075	-0.000309
3.079998	 -0.000215	-0.000033
3.093331	 -0.000466	0.000086
3.106664	 -0.000638	0.000004
3.119998	 -0.000659	-0.000143
3.133331	 -0.000554	-0.000222
3.146664	 -0.000336	-0.000202
3.159997	 -0.000057	-0.000127
3.173331	 0.000083	-0.000062
3.186664	 -0.000089	-0.000026
3.199997	 -0.000442	0.000004
3.213331	 -0.000657	0.000008
3.226664	 -0.000582	-0.000019
3.239997	 -0.000364	-0.000010
3.253331	 -0.000243	0.000044
3.266664	 -0.000275	0.000073
3.279997	 -0.000348	0.000029
3.293331	 -0.000394	-0.000092
3.306664	 -0.000398	-0.000225
3.319997	 -0.000337	-0.000275
3.333331	 -0.000275	-0.000230
3.346664	 -0.000288	-0.000159
3.359997	 -0.000353	-0.000124
3.373331	 -0.000449	-0.000133
3.386664	 -0.000556	-0.000167
3.399997	 -0.000619	-0.000243
3.413331	 -0.000668	-0.000364
3.426664	 -0.000813	-0.000442
3.439997	 -0.001025	-0.000411
3.453331	 -0.001115	-0.000301
3.466664	 -0.000991	-0.000190
3.479997	 -0.000787	-0.000152
3.493330	 -0.000661	-0.000193
3.506664	 -0.000606	-0.000274
3.519997	 -0.000556	-0.000408
3.533330	 -0.000543	-0.000585
3.546664	 -0.000644	-0.000707
3.559997	 -0.000863	-0.000735
3.573330	 -0.001106	-0.000739
3.586664	 -0.001212	-0.000767
3.599997	 -0.001124	-0.000792
3.613330	 -0.000995	-0.000777
3.626664	 -0.000961	-0.000731
3.639997	 -0.000992	-0.000668
3.653330	 -0.001029	-0.000590
3.666664	 -0.001069	-0.000559
3.679997	 -0.001060	-0.000612
3.693330	 -0.000985	-0.000662
3.706664	 -0.000910	-0.000648
3.719997	 -0.000817	-0.000658
3.733330	 -0.000705	-0.000800
3.746664	 -0.000718	-0.001030
3.759997	 -0.000865	-0.001140
3.773330	 -0.000967	-0.000983
3.786664	 -0.000938	-0.000685
3.799997	 -0.000814	-0.000513
3.813330	 -0.000664	-0.000569
3.826663	 -0.000584	-0.000684
3.839997	 -0.000597	-0.000651
3.853330	 -0.000643	-0.000502
3.866663	 -0.000714	-0.000422
3.879997	 -0.000815	-0.000491
3.893330	 -0.000846	-0.000589
3.906663	 -0.000671	-0.000589
3.919997	 -0.000356	-0.000534
3.933330	 -0.000143	-0.000467
3.946663	 -0.000150	-0.000369
3.959997	 -0.000305	-0.000302
3.973330	 -0.000492	-0.000319
3.986663	 -0.000600	-0.000373
3.999997	 -0.000565	-0.000425
4.013330	 -0.000436	-0.000463
4.026663	 -0.000368	-0.000478
4.039997	 -0.000467	-0.000477
4.053330	 -0.000692	-0.000479
4.066663	 -0.000927	-0.000488
4.079997	 -0.001074	-0.000495
4.093330	 -0.001092	-0.000514
4.106663	 -0.001033	-0.000579
4.119997	 -0.000986	-0.000677
4.133330	 -0.001015	-0.000776
4.146663	 -0.001130	-0.000882
4.159997	 -0.001231	-0.000999
4.173330	 -0.001190	-0.001091
4.186663	 -0.001041	-0.001149
4.199996	 -0.000989	-0.001167
4.213330	 -0.001181	-0.001121
4.226663	 -0.001510	-0.001032
4.239996	 -0.001725	-0.000964
4.253330	 -0.001694	-0.000955
4.266663	 -0.001509	-0.000988
4.279996	 -0.001357	-0.001018
4.293330	 -0.001295	-0.001048
4.306663	 -0.001221	-0.001107
4.319996	 -0.001149	-0.001178
4.333330	 -0.001232	-0.001181
4.346663	 -0.001375	-0.001069
4.359996	 -0.001345	-0.000917
4.373330	 -0.001216	-0.000874
4.386663	 -0.001206	-0.000984
4.399996	 -0.001303	-0.001119
4.413330	 -0.001376	-0.001154
4.426663	 -0.001404	-0.001126
4.439996	 -0.001445	-0.001115
4.453330	 -0.001447	-0.001108
4.466663	 -0.001344	-0.001061
4.479996	 -0.001251	-0.001010
4.493330	 -0.001257	-0.000984
4.506663	 -0.001259	-0.000950
4.519996	 -0.001170	-0.000908
4.533329	 -0.001047	-0.000912
4.546663	 -0.000975	-0.000997
4.559996	 -0.000947	-0.001120
4.573329	 -0.000900	-0.001161
4.586663	 -0.000892	-0.001106
4.599996	 -0.001034	-0.001095
4.613329	 -0.001208	-0.001156
4.626663	 -0.001187	-0.001142
4.639996	 -0.001062	-0.000983
4.653329	 -0.001064	-0.000799
4.666663	 -0.001153	-0.000704
4.679996	 -0.001181	-0.000713
4.693329	 -0.001158	-0.000830
4.706663	 -0.001157	-0.001010
4.719996	 -0.001202	-0.001125
4.733329	 -0.001333	-0.001144
4.746663	 -0.001586	-0.001158
4.759996	 -0.001828	-0.001213
4.773329	 -0.001910	-0.001285
4.786663	 -0.001853	-0.001362
4.799996	 -0.001690	-0.001420
4.813329	 -0.001470	-0.001421
4.826663	 -0.001350	-0.001393
4.839996	 -0.001413	-0.001388
4.853329	 -0.001565	-0.001349
4.866663	 -0.001655	-0.001207
4.879996	 -0.001624	-0.001054
4.893329	 -0.001538	-0.001029
4.906662	 -0.001463	-0.001112
4.919996	 -0.001414	-0.001211
4.933329	 -0.001452	-0.001330
4.946662	 -0.001596	-0.001485
4.959996	 -0.001666	-0.001590
4.973329	 -0.001515	-0.001551
4.986662	 -0.001332	-0.001396
4.999996	 -0.001349	-0.001276
5.013329	 -0.001449	-0.001293
5.026662	 -0.001381	-0.001390
5.039996	 -0.001199	-0.001468
5.053329	 -0.001182	-0.001467
5.066662	 -0.001407	-0.001355
5.079996	 -0.001724	-0.001204
5.093329	 -0.001991	-0.001168
5.106662	 -0.002103	-0.001290
5.119996	 -0.002033	-0.001448
5.133329	 -0.001916	-0.001516
5.146662	 -0.001873	-0.001481
5.159996	 -0.001847	-0.001441
5.173329	 -0.001728	-0.001493
5.186662	 -0.001576	-0.001657
5.199996	 -0.001528	-0.001890
5.213329	 -0.001578	-0.002023
5.226662	 -0.001632	-0.001891
5.239995	 -0.001677	-0.001584
5.253329	 -0.001772	-0.001351
5.266662	 -0.001942	-0.001316
5.279995	 -0.002093	-0.001376
5.293329	 -0.002102	-0.001382
5.306662	 -0.001977	-0.001334
5.319995	 -0.001819	-0.001326
5.333329	 -0.001728	-0.001354
5.346662	 -0.001719	-0.001358
5.359995	 -0.001715	-0.001366
5.373329	 -0.001655	-0.001373
5.386662	 -0.001560	-0.001292
5.399995	 -0.001509	-0.001154
5.413329	 -0.001573	-0.001082
5.426662	 -0.001717	-0.001083
5.439995	 -0.001813	-0.001113
5.453329	 -0.001853	-0.001201
5.466662	 -0.001912	-0.001325
5.479995	 -0.001937	-0.001385
5.493329	 -0.001886	-0.001360
5.506662	 -0.001831	-0.001338
5.519995	 -0.001813	-0.001377
5.533329	 -0.001813	-0.001465
5.546662	 -0.001794	-0.001584
5.559995	 -0.001730	-0.001699
5.573328	 -0.001617	-0.001765
5.586662	 -0.001434	-0.001758
5.599995	 -0.001183	-0.001687
5.613328	 -0.000946	-0.001597
5.626662	 -0.000839	-0.001508
5.639995	 -0.000851	-0.001361
5.653328	 -0.000828	-0.001116
5.666662	 -0.000673	-0.000858
5.679995	 -0.000434	-0.000680
5.693328	 -0.000170	-0.000546
5.706662	 0.000160	-0.000416
5.719995	 0.000585	-0.000378
5.733328	 0.001005	-0.000468
5.746662	 0.001357	-0.000534
5.759995	 0.001712	-0.000439
5.773328	 0.002055	-0.000194
5.786662	 0.002297	0.000140
5.799995	 0.002551	0.000516
5.813328	 0.002989	0.000839
5.826662	 0.003477	0.001016
5.839995	 0.003757	0.001086
5.853328	 0.003890	0.001234
5.866662	 0.004157	0.001546
5.879995	 0.004610	0.001851
5.893328	 0.005055	0.002009
5.906662	 0.005458	0.002130
5.919995	 0.005907	0.002375
5.933328	 0.006310	0.002771
5.946661	 0.006561	0.003213
5.959995	 0.006820	0.003556
5.973328	 0.007274	0.003772
5.986661	 0.007833	0.003996
5.999995	 0.008301	0.004336
6.013328	 0.008695	0.004689
6.026661	 0.009144	0.004878
6.039995	 0.009562	0.004927
6.053328	 0.009759	0.005021
6.066661	 0.009804	0.005232
6.079995	 0.009870	0.005463
6.093328	 0.009956	0.005669
6.106661	 0.009988	0.005923
6.119995	 0.009986	0.006207
6.133328	 0.010050	0.006318
6.146661	 0.010246	0.006157
6.159995	 0.010474	0.005958
6.173328	 0.010584	0.006013
6.186661	 0.010556	0.006317
6.199995	 0.010498	0.006613
6.213328	 0.010565	0.006716
6.226661	 0.010809	0.006695
6.239995	 0.011078	0.006709
6.253328	 0.011174	0.006799
6.266661	 0.011093	0.006936
6.279994	 0.011048	0.007081
6.293328	 0.011227	0.007205
6.306661	 0.011559	0.007305
6.319994	 0.011842	0.007407
6.333328	 0.012007	0.007536
6.346661	 0.012068	0.007652
6.359994	 0.011989	0.007693
6.373328	 0.011870	0.007715
6.386661	 0.011910	0.007814
6.399994	 0.012099	0.007964
6.413328	 0.012278	0.008107
6.426661	 0.012473	0.008234
6.439994	 0.012838	0.008291
6.453328	 0.013291	0.008293
6.466661	 0.013563	0.008411
6.479994	 0.013615	0.008661
6.493328	 0.013631	0.008826
6.506661	 0.013673	0.008836
6.519994	 0.013660	0.008862
6.533328	 0.013653	0.009017
6.546661	 0.013847	0.009230
6.559994	 0.014200	0.009377
6.573328	 0.014453	0.009423
6.586661	 0.014545	0.009440
6.599994	 0.014623	0.009483
6.613328	 0.014763	0.009540
6.626661	 0.014892	0.009627
6.639994	 0.014971	0.009767
6.653327	 0.015067	0.009898
6.666661	 0.015207	0.009974
6.679994	 0.015365	0.010074
6.693327	 0.015536	0.010242
6.706661	 0.015703	0.010381
6.719994	 0.015881	0.010409
6.733327	 0.016090	0.010395
6.746661	 0.016284	0.010423
6.759994	 0.016420	0.010501
6.773327	 0.016487	0.010616
6.786661	 0.016504	0.010780
6.799994	 0.016577	0.010991
6.813327	 0.016785	0.011141
6.826661	 0.017044	0.011143
6.839994	 0.017305	0.011103
6.853327	 0.017678	0.011126
6.866661	 0.018148	0.011167
6.879994	 0.018545	0.011254
6.893327	 0.018740	0.011488
6.906661	 0.018709	0.011789
6.919994	 0.018576	0.011986
6.933327	 0.018582	0.012117
6.946661	 0.018869	0.012325
6.959994	 0.019462	0.012620
6.973327	 0.020649	0.013041
6.986660	 0.023170	0.013895
6.999994	 0.027287	0.015405
7.013327	 0.031568	0.017126
7.026660	 0.033728	0.018163
7.039994	 0.032904	0.018038
7.053327	 0.030242	0.017044
7.066660	 0.027360	0.015841
7.079994	 0.025044	0.014909
7.093327	 0.023322	0.014283
7.106660	 0.022122	0.013772
7.119994	 0.021455	0.013344
7.133327	 0.021226	0.013142
7.146660	 0.021265	0.013162
7.159994	 0.021441	0.013200
7.173327	 0.021606	0.013165
7.186660	 0.021650	0.013119
7.199994	 0.021656	0.013101
7.213327	 0.021766	0.013164
7.226660	 0.021935	0.013391
7.239994	 0.022068	0.013739
7.253327	 0.022230	0.014041
7.266660	 0.022535	0.014233
7.279994	 0.023193	0.014446
7.293327	 0.024532	0.014897
7.306660	 0.026419	0.015588
7.319993	 0.027985	0.016231
7.333327	 0.028466	0.016536
7.346660	 0.027918	0.016458
7.359993	 0.026938	0.016153
7.373327	 0.026077	0.015834
7.386660	 0.025587	0.015600
7.399993	 0.025409	0.015432
7.413327	 0.025318	0.015325
7.426660	 0.025186	0.015297
7.439993	 0.025064	0.015312
7.453327	 0.025048	0.015341
7.466660	 0.025161	0.015406
7.479993	 0.025316	0.015450
7.493327	 0.025460	0.015390
7.506660	 0.025670	0.015318
7.519993	 0.025970	0.015335
7.533327	 0.026192	0.015355
7.546660	 0.026192	0.015313
7.559993	 0.026068	0.015318
7.573327	 0.026032	0.015465
7.586660	 0.026183	0.015685
7.599993	 0.026522	0.015856
7.613327	 0.026996	0.015958
7.626660	 0.027428	0.016035
7.639993	 0.027650	0.016107
7.653327	 0.027686	0.016165
7.666660	 0.027638	0.016252
7.679993	 0.027630	0.016463
7.693326	 0.027809	0.016730
7.706660	 0.028138	0.016847
7.719993	 0.028381	0.016840
7.733326	 0.028485	0.016893
7.746660	 0.028631	0.016998
7.759993	 0.028853	0.017057
7.773326	 0.028982	0.017107
7.786660	 0.028972	0.017212
7.799993	 0.029019	0.017354
7.813326	 0.029262	0.017486
7.826660	 0.029605	0.017529
7.839993	 0.029919	0.017439
7.853326	 0.030144	0.017355
7.866660	 0.030218	0.017433
7.879993	 0.030167	0.017618
7.893326	 0.030165	0.017835
7.906660	 0.030308	0.018130
7.919993	 0.030519	0.018434
7.933326	 0.030715	0.018545
7.946660	 0.030909	0.018454
7.959993	 0.031141	0.018358
7.973326	 0.031417	0.018350
7.986660	 0.031744	0.018372
7.999993	 0.032135	0.018389
8.013327	 0.032562	0.018402
8.026660	 0.032972	0.018419
8.039993	 0.033327	0.018506
8.053327	 0.033545	0.018678
8.066660	 0.033555	0.018807
8.079993	 0.033412	0.018818
8.093327	 0.033259	0.018765
8.106660	 0.033174	0.018714
8.119993	 0.033117	0.018738
8.133327	 0.033045	0.018867
8.146660	 0.033029	0.019010
8.159993	 0.033174	0.019117
8.173326	 0.033437	0.019245
8.186660	 0.033668	0.019401
8.199993	 0.033811	0.019528
8.213326	 0.033909	0.019601
8.226660	 0.033998	0.019614
8.239993	 0.034123	0.019634
8.253326	 0.034358	0.019738
8.266660	 0.034683	0.019840
8.279993	 0.034895	0.019822
8.293326	 0.034784	0.019737
8.306660	 0.034448	0.019714
8.319993	 0.034257	0.019820
8.333326	 0.034392	0.020016
8.346660	 0.034677	0.020186
8.359993	 0.034913	0.020279
8.373326	 0.035111	0.020334
8.386660	 0.035299	0.020385
8.399993	 0.035419	0.020440
8.413326	 0.035535	0.020519
8.426660	 0.035796	0.020618
8.439993	 0.036139	0.020653
8.453326	 0.036359	0.020567
8.466660	 0.036397	0.020453
8.479993	 0.036340	0.020436
8.493326	 0.036315	0.020491
8.506660	 0.036479	0.020559
8.519993	 0.036807	0.020676
8.533326	 0.037036	0.020822
8.546659	 0.037056	0.020917
8.559993	 0.037030	0.020978
8.573326	 0.037035	0.021073
8.586659	 0.037008	0.021212
8.599993	 0.036990	0.021344
8.613326	 0.037101	0.021405
8.626659	 0.037335	0.021383
8.639993	 0.037564	0.021320
8.653326	 0.037748	0.021298
8.666659	 0.037944	0.021410
8.679993	 0.038113	0.021637
8.693326	 0.038187	0.021828
8.706659	 0.038289	0.021913
8.719993	 0.038555	0.021944
8.733326	 0.038934	0.021988
8.746659	 0.039291	0.022052
8.759993	 0.039466	0.022056
8.773326	 0.039411	0.021935
8.786659	 0.039312	0.021775
8.799993	 0.039346	0.021720
8.813326	 0.039490	0.021770
8.826659	 0.039695	0.021808
8.839993	 0.039971	0.021815
8.853326	 0.040285	0.021872
8.866659	 0.040580	0.021989
8.879992	 0.040790	0.022107
8.893326	 0.040804	0.022166
8.906659	 0.040640	0.022146
8.919992	 0.040564	0.022175
8.933326	 0.041017	0.022493
8.946659	 0.042679	0.023291
8.959992	 0.046076	0.024653
8.973326	 0.050494	0.026295
8.986659	 0.053960	0.027462
8.999992	 0.055010	0.027654
9.013326	 0.053928	0.027123
9.026659	 0.051932	0.026364
9.039992	 0.049917	0.025714
9.053326	 0.048187	0.025310
9.066659	 0.046746	0.025033
9.079992	 0.045497	0.024667
9.093326	 0.044432	0.024213
9.106659	 0.043681	0.023804
9.119992	 0.043237	0.023458
9.133326	 0.042901	0.023167
9.146659	 0.042612	0.023012
9.159992	 0.042484	0.023033
9.173326	 0.042515	0.023122
9.186659	 0.042629	0.023148
9.199992	 0.042803	0.023165
9.213326	 0.043005	0.023331
9.226659	 0.043229	0.023594
9.239992	 0.043430	0.023734
9.253325	 0.043504	0.023635
9.266659	 0.043491	0.023408
9.279992	 0.043536	0.023278
9.293325	 0.043667	0.023402
9.306659	 0.043854	0.023761
9.319992	 0.044073	0.024168
9.333325	 0.044292	0.024409
9.346659	 0.044499	0.024442
9.359992	 0.044722	0.024426
9.373325	 0.044966	0.024452
9.386659	 0.045160	0.024393
9.399992	 0.045214	0.024157
9.413325	 0.045162	0.023931
9.426659	 0.045133	0.023947
9.439992	 0.045181	0.024189
9.453325	 0.045290	0.024436
9.466659	 0.045506	0.024503
9.479992	 0.045819	0.024432
9.493325	 0.046062	0.024402
9.506659	 0.046143	0.024495
9.519992	 0.046225	0.024611
9.533325	 0.046459	0.024687
9.546659	 0.046722	0.024801
9.559992	 0.046816	0.024978
9.573325	 0.046774	0.025136
9.586658	 0.046798	0.025266
9.599992	 0.046981	0.025396
9.613325	 0.047257	0.025479
9.626658	 0.047593	0.025522
9.639992	 0.048008	0.025608
9.653325	 0.048410	0.025766
9.666658	 0.048670	0.025980
9.679992	 0.048855	0.026252
9.693325	 0.049140	0.026485
9.706658	 0.049505	0.026556
9.719992	 0.049733	0.026511
9.733325	 0.049716	0.026471
9.746658	 0.049537	0.026464
9.759992	 0.049354	0.026434
9.773325	 0.049233	0.026320
9.786658	 0.049100	0.026138
9.799992	 0.048924	0.025997
9.813325	 0.048805	0.026023
9.826658	 0.048809	0.026165
9.839992	 0.048896	0.026218
9.853325	 0.048981	0.026078
9.866658	 0.049047	0.025864
9.879992	 0.049137	0.025779
9.893325	 0.049287	0.025893
9.906658	 0.049586	0.026060
9.919991	 0.050035	0.026100
9.933325	 0.050366	0.026000
9.946658	 0.050362	0.025892
9.959991	 0.050146	0.025858
9.973325	 0.049950	0.025858
9.986658	 0.049854	0.025840
9.999991	 0.049885	0.025842
10.013325	 0.050090	0.025921
10.026658	 0.050379	0.026048
10.039991	 0.050575	0.026121
10.053325	 0.050639	0.026068
10.066658	 0.050700	0.025989
10.079991	 0.050852	0.026073
10.093325	 0.051030	0.026297
10.106658	 0.051155	0.026432
10.119991	 0.051285	0.026439
10.133325	 0.051509	0.026530
10.146658	 0.051758	0.026753
10.159991	 0.051898	0.026914
10.173325	 0.051945	0.026973
10.186658	 0.052030	0.027089
10.199991	 0.052245	0.027302
10.213325	 0.052496	0.027526
10.226658	 0.052531	0.027679
10.239991	 0.052261	0.027685
10.253325	 0.051884	0.027512
10.266658	 0.051663	0.027178
10.279991	 0.051697	0.026742
10.293324	 0.051849	0.026358
10.306658	 0.051912	0.026151
10.319991	 0.051884	0.026046
10.333324	 0.051935	0.025919
10.346658	 0.052114	0.025827
10.359991	 0.052258	0.025877
10.373324	 0.052273	0.025988
10.386658	 0.052235	0.026028
10.399991	 0.052228	0.026036
10.413324	 0.052267	0.026111
10.426658	 0.052342	0.026237
10.439991	 0.052443	0.026333
10.453324	 0.052555	0.026387
10.466658	 0.052613	0.026447
10.479991	 0.052599	0.026476
10.493324	 0.052658	0.026389
10.506658	 0.052846	0.026249
10.519991	 0.052980	0.026208
10.533324	 0.053012	0.026274
10.546658	 0.053126	0.026340
10.559991	 0.053377	0.026347
10.573324	 0.053656	0.026331
10.586658	 0.053958	0.026390
10.599991	 0.054333	0.026564
10.613324	 0.054702	0.026715
10.626657	 0.054931	0.026722
10.639991	 0.054988	0.026644
10.653324	 0.054952	0.026581
10.666657	 0.054888	0.026573
10.679991	 0.054813	0.026587
10.693324	 0.054733	0.026494
10.706657	 0.054629	0.026238
10.719991	 0.054518	0.025963
10.733324	 0.054511	0.025810
10.746657	 0.054625	0.025793
10.759991	 0.054714	0.025884
10.773324	 0.054769	0.026009
10.786657	 0.054968	0.026041
10.799991	 0.055305	0.025970
10.813324	 0.055528	0.025957
10.826657	 0.055513	0.026117
10.839991	 0.055367	0.026330
10.853324	 0.055226	0.026374
10.866657	 0.055161	0.026201
10.879991	 0.055196	0.025964
10.893324	 0.055306	0.025791
10.906657	 0.055400	0.025701
10.919991	 0.055373	0.025675
10.933324	 0.055252	0.025633
10.946657	 0.055150	0.025486
10.959991	 0.055116	0.025311
10.973324	 0.055148	0.025287
10.986657	 0.055198	0.025404
10.999990	 0.055212	0.025445
11.013324	 0.055198	0.025310
11.026657	 0.055154	0.025163
11.039990	 0.055106	0.025160
11.053324	 0.055189	0.025233
11.066657	 0.055398	0.025265
11.079990	 0.055525	0.025259
11.093324	 0.055559	0.025266
11.106657	 0.055731	0.025304
11.119990	 0.056063	0.025393
11.133324	 0.056324	0.025494
11.146657	 0.056445	0.025482
11.159990	 0.056550	0.025334
11.173324	 0.056674	0.025164
11.186657	 0.056695	0.025024
11.199990	 0.056549	0.024892
11.213324	 0.056379	0.024807
11.226657	 0.056315	0.024827
11.239990	 0.056323	0.024914
11.253324	 0.056407	0.024954
11.266657	 0.056625	0.024880
11.279990	 0.056859	0.024791
11.293324	 0.056933	0.024829
11.306657	 0.056912	0.024958
11.319990	 0.056988	0.025082
11.333323	 0.057174	0.025197
11.346657	 0.057301	0.025269
11.359990	 0.057315	0.025273
11.373323	 0.057437	0.025312
11.386657	 0.057867	0.025434
11.399990	 0.058396	0.025517
11.413323	 0.058643	0.025471
11.426657	 0.058569	0.025367
11.439990	 0.058469	0.025312
11.453323	 0.058509	0.025347
11.466657	 0.058590	0.025463
11.479990	 0.058565	0.025536
11.493323	 0.058402	0.025392
11.506657	 0.058228	0.025094
11.519990	 0.058180	0.024853
11.533323	 0.058218	0.024703
11.546657	 0.058234	0.024558
11.559990	 0.058202	0.024388
11.573323	 0.058116	0.024214
11.586657	 0.057982	0.024078
11.599990	 0.057953	0.024024
11.613323	 0.058168	0.024026
11.626657	 0.058509	0.023997
11.639990	 0.058759	0.023904
11.653323	 0.058842	0.023794
11.666656	 0.058734	0.023704
11.679990	 0.058473	0.023643
11.693323	 0.058265	0.023626
11.706656	 0.058281	0.023644
11.719990	 0.058487	0.023652
11.733323	 0.058755	0.023639
11.746656	 0.058978	0.023627
11.759990	 0.059161	0.023613
11.773323	 0.059435	0.023635
11.786656	 0.059975	0.023811
11.799990	 0.060874	0.024165
11.813323	 0.061923	0.024512
11.826656	 0.062623	0.024674
11.839990	 0.062610	0.024658
11.853323	 0.062020	0.024477
11.866656	 0.061281	0.024103
11.879990	 0.060684	0.023652
11.893323	 0.060302	0.023281
11.906656	 0.060101	0.023018
11.919990	 0.059956	0.022868
11.933323	 0.059744	0.022832
11.946656	 0.059540	0.022843
11.959990	 0.059518	0.022855
11.973323	 0.059664	0.022879
11.986656	 0.059786	0.022908
11.999990	 0.059836	0.022919
12.013323	 0.059998	0.022897
12.026656	 0.060320	0.022840
12.039989	 0.060564	0.022806
12.053323	 0.060608	0.022882
12.066656	 0.060641	0.023027
12.079989	 0.060816	0.023081
12.093323	 0.061096	0.022977
12.106656	 0.061410	0.022844
12.119989	 0.061657	0.022803
12.133323	 0.061716	0.022809
12.146656	 0.061665	0.022757
12.159989	 0.061753	0.022635
12.173323	 0.061973	0.022490
12.186656	 0.061972	0.022370
12.199989	 0.061593	0.022259
12.213323	 0.061101	0.022079
12.226656	 0.060762	0.021805
12.239989	 0.060569	0.021488
12.253323	 0.060426	0.021211
12.266656	 0.060346	0.021067
12.279989	 0.060362	0.021094
12.293323	 0.060416	0.021160
12.306656	 0.060486	0.021091
12.319989	 0.060660	0.020893
12.333323	 0.061002	0.020722
12.346656	 0.061450	0.020681
12.359989	 0.061853	0.020738
12.373322	 0.062095	0.020785
12.386656	 0.062153	0.020741
12.399989	 0.062084	0.020599
12.413322	 0.061944	0.020410
12.426656	 0.061702	0.020249
12.439989	 0.061373	0.020161
12.453322	 0.061176	0.020136
12.466656	 0.061275	0.020176
12.479989	 0.061531	0.020243
12.493322	 0.061675	0.020205
12.506656	 0.061619	0.020012
12.519989	 0.061545	0.019828
12.533322	 0.061632	0.019797
12.546656	 0.061819	0.019827
12.559989	 0.061917	0.019820
12.573322	 0.061891	0.019860
12.586656	 0.061881	0.020009
12.599989	 0.061968	0.020147
12.613322	 0.062030	0.020154
12.626656	 0.061973	0.020059
12.639989	 0.061937	0.019928
12.653322	 0.062038	0.019796
12.666656	 0.062187	0.019739
12.679989	 0.062304	0.019798
12.693322	 0.062392	0.019905
12.706656	 0.062415	0.019959
12.719989	 0.062343	0.019923
12.733322	 0.062263	0.019875
12.746655	 0.062305	0.019904
12.759989	 0.062470	0.019915
12.773322	 0.062607	0.019812
12.786655	 0.062633	0.019711
12.799989	 0.062635	0.019726
12.813322	 0.062649	0.019785
12.826655	 0.062594	0.019809
12.839989	 0.062478	0.019804
12.853322	 0.062431	0.019786
12.866655	 0.062562	0.019767
12.879989	 0.062813	0.019780
12.893322	 0.062978	0.019871
12.906655	 0.062968	0.020001
12.919989	 0.062886	0.020025
12.933322	 0.062828	0.019858
12.946655	 0.062789	0.019626
12.959989	 0.062730	0.019527
12.973322	 0.062653	0.019558
12.986655	 0.062667	0.019602
12.999989	 0.062916	0.019676
13.013322	 0.063327	0.019792
13.026655	 0.063605	0.019852
13.039989	 0.063609	0.019841
13.053322	 0.063526	0.019833
13.066655	 0.063535	0.019832
13.079988	 0.063561	0.019831
13.093322	 0.063495	0.019834
13.106655	 0.063374	0.019785
13.119988	 0.063264	0.019664
13.133322	 0.063170	0.019573
13.146655	 0.063080	0.019581
13.159988	 0.062994	0.019617
13.173322	 0.062895	0.019564
13.186655	 0.062745	0.019396
13.199988	 0.062603	0.019206
13.213322	 0.062613	0.019150
13.226655	 0.062798	0.019286
13.239988	 0.063014	0.019471
13.253322	 0.063092	0.019531
13.266655	 0.062972	0.019466
13.279988	 0.062825	0.019380
13.293322	 0.062866	0.019332
13.306655	 0.063041	0.019268
13.319988	 0.063137	0.019169
13.333322	 0.063049	0.019131
13.346655	 0.062824	0.019162
13.359988	 0.062589	0.019161
13.373322	 0.062470	0.019130
13.386655	 0.062534	0.019129
13.399988	 0.062717	0.019137
13.413321	 0.062863	0.019104
13.426655	 0.062910	0.019023
13.439988	 0.062905	0.018909
13.453321	 0.062886	0.018741
13.466655	 0.062852	0.018493
13.479988	 0.062753	0.018260
13.493321	 0.062591	0.018194
13.506655	 0.062491	0.018294
13.519988	 0.062581	0.018418
13.533321	 0.062838	0.018445
13.546655	 0.063089	0.018402
13.559988	 0.063189	0.018396
13.573321	 0.063167	0.018412
13.586655	 0.063167	0.018384
13.599988	 0.063248	0.018368
13.613321	 0.063328	0.018417
13.626655	 0.063312	0.018475
13.639988	 0.063218	0.018520
13.653321	 0.063154	0.018597
13.666655	 0.063174	0.018677
13.679988	 0.063271	0.018644
13.693321	 0.063402	0.018487
13.706655	 0.063493	0.018394
13.719988	 0.063525	0.018483
13.733321	 0.063569	0.018597
13.746655	 0.063607	0.018548
13.759988	 0.063525	0.018362
13.773321	 0.063353	0.018196
13.786654	 0.063213	0.018164
13.799988	 0.063155	0.018287
13.813321	 0.063223	0.018469
13.826654	 0.063365	0.018569
13.839988	 0.063392	0.018524
13.853321	 0.063296	0.018382
13.866654	 0.063302	0.018212
13.879988	 0.063523	0.018074
13.893321	 0.063801	0.018098
13.906654	 0.063914	0.018338
13.919988	 0.063828	0.018599
13.933321	 0.063690	0.018636
13.946654	 0.063630	0.018465
13.959988	 0.063670	0.018316
13.973321	 0.063779	0.018321
13.986654	 0.063905	0.018387
13.999988	 0.063946	0.018365
14.013321	 0.063822	0.018260
14.026654	 0.063672	0.018200
14.039988	 0.063685	0.018172
14.053321	 0.063728	0.018027
14.066654	 0.063617	0.017814
14.079988	 0.063511	0.017748
14.093321	 0.063636	0.017834
14.106654	 0.063906	0.017886
14.119987	 0.064083	0.017825
14.133321	 0.064096	0.017760
14.146654	 0.064013	0.017858
14.159987	 0.063941	0.018128
14.173321	 0.063977	0.018385
14.186654	 0.064100	0.018468
14.199987	 0.064197	0.018389
14.213321	 0.064258	0.018301
14.226654	 0.064344	0.018346
14.239987	 0.064444	0.018488
14.253321	 0.064518	0.018568
14.266654	 0.064568	0.018533
14.279987	 0.064559	0.018424
14.293321	 0.064484	0.018200
14.306654	 0.064423	0.017820
14.319987	 0.064402	0.017475
14.333321	 0.064391	0.017394
14.346654	 0.064367	0.017509
14.359987	 0.064298	0.017640
14.373321	 0.064170	0.017744
14.386654	 0.064070	0.017849
14.399987	 0.064096	0.017952
14.413321	 0.064208	0.018006
14.426654	 0.064286	0.017984
14.439987	 0.064290	0.017899
14.453321	 0.064271	0.017785
14.466654	 0.064314	0.017719
14.479987	 0.064412	0.017753
14.493320	 0.064452	0.017826
14.506654	 0.064374	0.017866
14.519987	 0.064220	0.017889
14.533320	 0.064080	0.017917
14.546654	 0.064076	0.017928
14.559987	 0.064240	0.017891
14.573320	 0.064397	0.017803
14.586654	 0.064354	0.017668
14.599987	 0.064176	0.017532
14.613320	 0.064103	0.017498
14.626654	 0.064218	0.017590
14.639987	 0.064367	0.017675
14.653320	 0.064407	0.017655
14.666654	 0.064405	0.017624
14.679987	 0.064506	0.017690
14.693320	 0.064668	0.017795
14.706654	 0.064748	0.017815
14.719987	 0.064748	0.017740
14.733320	 0.064755	0.017649
14.746654	 0.064802	0.017588
14.759987	 0.064854	0.017524
14.773320	 0.064813	0.017446
14.786654	 0.064646	0.017387
14.799987	 0.064463	0.017305
14.813320	 0.064412	0.017152
14.826653	 0.064526	0.017056
14.839987	 0.064701	0.017095
14.853320	 0.064809	0.017161
14.866653	 0.064822	0.017196
14.879987	 0.064801	0.017217
14.893320	 0.064763	0.017154
14.906653	 0.064665	0.016943
14.919987	 0.064612	0.016703
14.933320	 0.064749	0.016629
14.946653	 0.064954	0.016788
14.959987	 0.065018	0.017041
14.973320	 0.064930	0.017146
14.986653	 0.064804	0.017025
14.999987	 0.064716	0.016853
15.013320	 0.064620	0.016810
15.026653	 0.064426	0.016856
15.039987	 0.064180	0.016827
15.053320	 0.064037	0.016670
15.066653	 0.064053	0.016497
15.079987	 0.064152	0.016402
15.093320	 0.064232	0.016344
15.106653	 0.064197	0.016249
15.119987	 0.064024	0.016113
15.133320	 0.063845	0.015972
15.146653	 0.063823	0.015852
15.159986	 0.063873	0.015732
15.173320	 0.063737	0.015532
15.186653	 0.063390	0.015209
15.199986	 0.063069	0.014856
15.213320	 0.062931	0.014623
15.226653	 0.062948	0.014525
15.239986	 0.062991	0.014423
15.253320	 0.062916	0.014217
15.266653	 0.062681	0.013995
15.279986	 0.062370	0.013866
15.293320	 0.062067	0.013783
15.306653	 0.061818	0.013699
15.319986	 0.061736	0.013686
15.333320	 0.061899	0.013755
15.346653	 0.062169	0.013795
15.359986	 0.062320	0.013763
15.373320	 0.062331	0.013769
15.386653	 0.062410	0.013890
15.399986	 0.062616	0.014054
15.413320	 0.062742	0.014184
15.426653	 0.062694	0.014265
15.439986	 0.062640	0.014299
15.453320	 0.062753	0.014315
15.466653	 0.062959	0.014384
15.479986	 0.063045	0.014486
15.493320	 0.062995	0.014505
15.506653	 0.062973	0.014446
15.519986	 0.063024	0.014448
15.533319	 0.063120	0.014550
15.546653	 0.063263	0.014689
15.559986	 0.063372	0.014857
15.573319	 0.063388	0.015038
15.586653	 0.063401	0.015131
15.599986	 0.063519	0.015067
15.613319	 0.063752	0.014921
15.626653	 0.064016	0.014849
15.639986	 0.064109	0.014912
15.653319	 0.063967	0.014999
15.666653	 0.063825	0.015005
15.679986	 0.063786	0.014966
15.693319	 0.063700	0.014958
15.706653	 0.063590	0.014986
15.719986	 0.063645	0.015057
15.733319	 0.063864	0.015189
15.746653	 0.064051	0.015305
15.759986	 0.064073	0.015329
15.773319	 0.064004	0.015347
15.786653	 0.063998	0.015438
15.799986	 0.064058	0.015488
15.813319	 0.064061	0.015365
15.826653	 0.063963	0.015150
15.839986	 0.063843	0.014992
15.853319	 0.063808	0.014915
15.866652	 0.063946	0.014885
15.879986	 0.064225	0.014906
15.893319	 0.064416	0.014990
15.906652	 0.064375	0.015085
15.919986	 0.064334	0.015095
15.933319	 0.064513	0.014988
15.946652	 0.064689	0.014824
15.959986	 0.064602	0.014715
15.973319	 0.064399	0.014719
15.986652	 0.064310	0.014764
15.999986	 0.064299	0.014768
16.013319	 0.064268	0.014729
16.026653	 0.064233	0.014647
16.039988	 0.064220	0.014526
16.053322	 0.064201	0.014449
16.066656	 0.064145	0.014516
16.079990	 0.064088	0.014711
16.093325	 0.064121	0.014879
16.106659	 0.064261	0.014884
16.119993	 0.064395	0.014760
16.133327	 0.064444	0.014676
16.146662	 0.064459	0.014717
16.159996	 0.064511	0.014849
16.173330	 0.064650	0.015033
16.186665	 0.064929	0.015158
16.199999	 0.065304	0.015160
16.213333	 0.065666	0.015262
16.226667	 0.066070	0.015686
16.240002	 0.066827	0.016354
16.253336	 0.068499	0.017520
16.266670	 0.072651	0.021093
16.280005	 0.082015	0.030484
16.293339	 0.096288	0.045738
16.306673	 0.107749	0.058969
16.320007	 0.107118	0.060834
16.333342	 0.094323	0.051521
16.346676	 0.077814	0.039463
16.360010	 0.064445	0.031080
16.373344	 0.055007	0.026711
16.386679	 0.047701	0.024202
16.400013	 0.041454	0.022234
16.413347	 0.036026	0.020559
16.426682	 0.031312	0.019273
16.440016	 0.027242	0.018451
16.453350	 0.023792	0.017941
16.466684	 0.020920	0.017402
16.480019	 0.018562	0.016685
16.493353	 0.016635	0.015951
16.506687	 0.015038	0.015314
16.520021	 0.013638	0.014728
16.533356	 0.012315	0.014189
16.546690	 0.011055	0.013692
16.560024	 0.009924	0.013160
16.573359	 0.008996	0.012583
16.586693	 0.008344	0.012016
16.600027	 0.007916	0.011502
16.613361	 0.007437	0.011029
16.626696	 0.006698	0.010523
16.640030	 0.005806	0.009933
16.653364	 0.004992	0.009303
16.666698	 0.004399	0.008725
16.680033	 0.003949	0.008197
16.693367	 0.003424	0.007599
16.706701	 0.002783	0.006906
16.720036	 0.002140	0.006212
16.733370	 0.001492	0.005544
16.746704	 0.000781	0.004889
16.760038	 0.000060	0.004251
16.773373	 -0.000599	0.003570
16.786707	 -0.001247	0.002786
16.800041	 -0.001991	0.001956
16.813375	 -0.002839	0.001163
16.826710	 -0.003701	0.000410
16.840044	 -0.004483	-0.000318
16.853378	 -0.005167	-0.001029
16.866713	 -0.005816	-0.001773
16.880047	 -0.006491	-0.002529
16.893381	 -0.007204	-0.003208
16.906715	 -0.007972	-0.003836
16.920050	 -0.008761	-0.004514
16.933384	 -0.009431	-0.005239
16.946718	 -0.009898	-0.005936
16.960052	 -0.010274	-0.006563
16.973387	 -0.010709	-0.007109
16.986721	 -0.011183	-0.007547
17.000055	 -0.011592	-0.007891
17.013390	 -0.011961	-0.008225
17.026724	 -0.012354	-0.008556
17.040058	 -0.012681	-0.008818
17.053392	 -0.012769	-0.009009
17.066727	 -0.012584	-0.009166
17.080061	 -0.012321	-0.009288
17.093395	 -0.012238	-0.009375
17.106730	 -0.012343	-0.009419
17.120064	 -0.012414	-0.009390
17.133398	 -0.012303	-0.009343
17.146732	 -0.012032	-0.009337
17.160067	 -0.011661	-0.009263
17.173401	 -0.011271	-0.009017
17.186735	 -0.010931	-0.008692
17.200069	 -0.010634	-0.008401
17.213404	 -0.010309	-0.008119
17.226738	 -0.009928	-0.007766
17.240072	 -0.009550	-0.007369
17.253407	 -0.009231	-0.007093
17.266741	 -0.008966	-0.007028
17.280075	 -0.008761	-0.007032
17.293409	 -0.008605	-0.006906
17.306744	 -0.008387	-0.006609
17.320078	 -0.008059	-0.006275
17.333412	 -0.007718	-0.006036
17.346746	 -0.007437	-0.005857
17.360081	 -0.007220	-0.005648
17.373415	 -0.007063	-0.005445
17.386749	 -0.006910	-0.005304
17.400084	 -0.006721	-0.005171
17.413418	 -0.006528	-0.004996
17.426752	 -0.006382	-0.004837
17.440086	 -0.006378	-0.004757
17.453421	 -0.006586	-0.004744
17.466755	 -0.006875	-0.004775
17.480089	 -0.007027	-0.004801
17.493423	 -0.007007	-0.004755
17.506758	 -0.006861	-0.004654
17.520092	 -0.006604	-0.004500
17.533426	 -0.006326	-0.004283
17.546761	 -0.006120	-0.004189
17.560095	 -0.005985	-0.004358
17.573429	 -0.005918	-0.004560
17.586763	 -0.005939	-0.004518
17.600098	 -0.006050	-0.004295
17.613432	 -0.006188	-0.004097
17.626766	 -0.006240	-0.003997
17.640100	 -0.006202	-0.003962
17.653435	 -0.006185	-0.003953
17.666769	 -0.006219	-0.003969
17.680103	 -0.006208	-0.004010
17.693438	 -0.006102	-0.004039
17.706772	 -0.005948	-0.004062
17.720106	 -0.005841	-0.004093
17.733440	 -0.005824	-0.004058
17.746775	 -0.005821	-0.003893
17.760109	 -0.005751	-0.003648
17.773443	 -0.005648	-0.003440
17.786777	 -0.005569	-0.003353
17.800112	 -0.005490	-0.003437
17.813446	 -0.005381	-0.003658
17.826780	 -0.005283	-0.003834
17.840115	 -0.005210	-0.003814
17.853449	 -0.005140	-0.003687
17.866783	 -0.005102	-0.003631
17.880117	 -0.005111	-0.003652
17.893452	 -0.005127	-0.003649
17.906786	 -0.005144	-0.003588
17.920120	 -0.005217	-0.003510
17.933455	 -0.005371	-0.003438
17.946789	 -0.005477	-0.003363
17.960123	 -0.005360	-0.003327
17.973457	 -0.005084	-0.003405
17.986792	 -0.004920	-0.003545
18.000126	 -0.004982	-0.003595
18.013460	 -0.005094	-0.003492
18.026794	 -0.005111	-0.003299
18.040129	 -0.005132	-0.003147
18.053463	 -0.005234	-0.003125
18.066797	 -0.005283	-0.003231
18.080132	 -0.005198	-0.003384
18.093466	 -0.005107	-0.003433
18.106800	 -0.005114	-0.003363
18.120134	 -0.005178	-0.003380
18.133469	 -0.005235	-0.003602
18.146803	 -0.005275	-0.003868
18.160137	 -0.005280	-0.003981
18.173471	 -0.005230	-0.003920
18.186806	 -0.005200	-0.003799
18.200140	 -0.005292	-0.003756
18.213474	 -0.005445	-0.003819
18.226809	 -0.005488	-0.003894
18.240143	 -0.005432	-0.003920
18.253477	 -0.005426	-0.003961
18.266811	 -0.005444	-0.004078
18.280146	 -0.005433	-0.004154
18.293480	 -0.005528	-0.004054
18.306814	 -0.005751	-0.003848
18.320148	 -0.005840	-0.003722
18.333483	 -0.005671	-0.003730
18.346817	 -0.005516	-0.003809
18.360151	 -0.005614	-0.003936
18.373486	 -0.005804	-0.004094
18.386820	 -0.005809	-0.004200
18.400154	 -0.005594	-0.004175
18.413488	 -0.005339	-0.004048
18.426823	 -0.005234	-0.003960
18.440157	 -0.005321	-0.003967
18.453491	 -0.005462	-0.003930
18.466825	 -0.005529	-0.003813
18.480160	 -0.005568	-0.003814
18.493494	 -0.005677	-0.004023
18.506828	 -0.005821	-0.004310
18.520163	 -0.005951	-0.004560
18.533497	 -0.006094	-0.004706
18.546831	 -0.006211	-0.004686
18.560165	 -0.006251	-0.004551
18.573500	 -0.006267	-0.004413
18.586834	 -0.006332	-0.004326
18.600168	 -0.006468	-0.004319
18.613503	 -0.006635	-0.004426
18.626837	 -0.006741	-0.004666
18.640171	 -0.006725	-0.004969
18.653505	 -0.006608	-0.005156
18.666840	 -0.006455	-0.005102
18.680174	 -0.006342	-0.004891
18.693508	 -0.006361	-0.004668
18.706842	 -0.006502	-0.004514
18.720177	 -0.006600	-0.004488
18.733511	 -0.006539	-0.004557
18.746845	 -0.006437	-0.004583
18.760180	 -0.006434	-0.004498
18.773514	 -0.006483	-0.004426
18.786848	 -0.006477	-0.004538
18.800182	 -0.006422	-0.004779
18.813517	 -0.006324	-0.004904
18.826851	 -0.006132	-0.004859
18.840185	 -0.005908	-0.004831
18.853519	 -0.005827	-0.004894
18.866854	 -0.005913	-0.004894
18.880188	 -0.006066	-0.004713
18.893522	 -0.006261	-0.004464
18.906857	 -0.006482	-0.004374
18.920191	 -0.006634	-0.004528
18.933525	 -0.006671	-0.004780
18.946859	 -0.006648	-0.004955
18.960194	 -0.006566	-0.005021
18.973528	 -0.006394	-0.005018
18.986862	 -0.006256	-0.004956
19.000196	 -0.006342	-0.004834
19.013531	 -0.006598	-0.004692
19.026865	 -0.006782	-0.004600
19.040199	 -0.006839	-0.004622
19.053534	 -0.006913	-0.004730
19.066868	 -0.007018	-0.004780
19.080202	 -0.007003	-0.004699
19.093536	 -0.006809	-0.004644
19.106871	 -0.006525	-0.004801
19.120205	 -0.006277	-0.005091
19.133539	 -0.006178	-0.005284
19.146873	 -0.006234	-0.005288
19.160208	 -0.006319	-0.005203
19.173542	 -0.006382	-0.005133
19.186876	 -0.006504	-0.005055
19.200211	 -0.006696	-0.004942
19.213545	 -0.006863	-0.004876
19.226879	 -0.006965	-0.004953
19.240213	 -0.007013	-0.005128
19.253548	 -0.006963	-0.005261
19.266882	 -0.006771	-0.005272
19.280216	 -0.006542	-0.005198
19.293550	 -0.006451	-0.005131
19.306885	 -0.006526	-0.005094
19.320219	 -0.006679	-0.005046
19.333553	 -0.006894	-0.004980
19.346888	 -0.007143	-0.004944
19.360222	 -0.007292	-0.004984
19.373556	 -0.007244	-0.005051
19.386890	 -0.007018	-0.005047
19.400225	 -0.006721	-0.004970
19.413559	 -0.006502	-0.004907
19.426893	 -0.006471	-0.004912
19.440228	 -0.006616	-0.004971
19.453562	 -0.006820	-0.005025
19.466896	 -0.006953	-0.005025
19.480230	 -0.006989	-0.004992
19.493565	 -0.007002	-0.005044
19.506899	 -0.007031	-0.005273
19.520233	 -0.007000	-0.005499
19.533567	 -0.006885	-0.005485
19.546902	 -0.006847	-0.005342
19.560236	 -0.006989	-0.005302
19.573570	 -0.007144	-0.005294
19.586905	 -0.007151	-0.005192
19.600239	 -0.007106	-0.005138
19.613573	 -0.007102	-0.005208
19.626907	 -0.007061	-0.005216
19.640242	 -0.007016	-0.005094
19.653576	 -0.007106	-0.005022
19.666910	 -0.007245	-0.005110
19.680244	 -0.007271	-0.005295
19.693579	 -0.007244	-0.005463
19.706913	 -0.007295	-0.005533
19.720247	 -0.007385	-0.005503
19.733582	 -0.007376	-0.005433
19.746916	 -0.007252	-0.005355
19.760250	 -0.007118	-0.005274
19.773584	 -0.007024	-0.005208
19.786919	 -0.006969	-0.005179
19.800253	 -0.007009	-0.005192
19.813587	 -0.007196	-0.005215
19.826921	 -0.007410	-0.005234
19.840256	 -0.007431	-0.005290
19.853590	 -0.007235	-0.005343
19.866924	 -0.007033	-0.005299
19.880259	 -0.006955	-0.005184
19.893593	 -0.006934	-0.005061
19.906927	 -0.006923	-0.004914
19.920261	 -0.006952	-0.004789
19.933596	 -0.006990	-0.004784
19.946930	 -0.006927	-0.004900
19.960264	 -0.006793	-0.005038
19.973598	 -0.006770	-0.005120
19.986933	 -0.006882	-0.005206

*------------------------ End of raw data
Results for Channel	1	=	242.00	nm
Title:	Report Title
Run File:	C:\HPLC\PET 2025\2025.01.13\bm26_60c_pw004.run
--------------
Injection Info
--------------
Method:	C:\METODOS EQUIPO 2 2023-2024\20241201 PET_Calibrado TPA MHET BHET DIMER.mth
Sample:	BM26_60C_pw
Injection Date:	Tue Jan 14 14:15:16 2025
Manual injection
Operator:	Paloma
Instrument:	3
Notes:	
---------
Misc Info
---------
Workstation:	HPLC
Bus Address:	44
Run Time:	0.000	to	20.000	min.
-----------
Recalc Info
-----------
Recalc Method:	c:\metodos equipo 2 2023-2024\20241201 pet_calibrado tpa mhet bhet dimer.mth
Recalc Date:	Tue Jan 14 15:34:19 2025
Operator:	Paloma
Instrument:	3
Notes:	
Sample Rate:	5.000 Hz.
Measurement Type:	1 = Area
Calculation Type:	4 = ExtStd
Normalize Results:	No
------------------------
Peak Info for Channel 1
------------------------
3 Peaks (tR	Timeoffset	RRT	Sepcode	Width	Counts	Result	Name)
7.043	0.022	0.0000	BB	6.78	610325	11.076297	MHET (uM)
7.363	0.020	0.0000	BB	0.00	221503	2.622634	BHET (uM)
9.008	-0.102	0.0000	BB	8.64	799739	14.171292	DIMER (uM)

Results for Channel	2	=	260.00	nm
Title:	Report Title
Run File:	C:\HPLC\PET 2025\2025.01.13\bm26_60c_pw004.run
--------------
Injection Info
--------------
Method:	C:\METODOS EQUIPO 2 2023-2024\20241201 PET_Calibrado TPA MHET BHET DIMER.mth
Sample:	BM26_60C_pw
Injection Date:	Tue Jan 14 14:15:16 2025
Manual injection
Operator:	Paloma
Instrument:	3
Notes:	
---------
Misc Info
---------
Workstation:	HPLC
Bus Address:	44
Run Time:	0.000	to	20.000	min.
-----------
Recalc Info
-----------
Recalc Method:	C:\METODOS EQUIPO 2 2023-2024\20241201 PET_Calibrado TPA MHET BHET DIMER.mth
Recalc Date:	Tue Jan 14 14:35:20 2025
Operator:	Paloma
Instrument:	3
Notes:	
Sample Rate:	5.000 Hz.
Measurement Type:	1 = Area
Calculation Type:	4 = ExtStd
Normalize Results:	No
------------------------
Peak Info for Channel 2
------------------------
6 Peaks (tR	Timeoffset	RRT	Sepcode	Width	Counts	Result	Name)
0.683	0.000	0.0000	BB	3.18	24482	0.000000	
1.449	0.000	0.0000	BP	4.44	3957371	0.000000	
1.655	0.000	0.0000	PP	0.00	543604	0.000000	
1.920	0.000	0.0000	PB	0.00	1694089	0.000000	
3.096	-0.028	0.0000	BB	0.00	11997	0.245089	DHBA uM
17.546	0.000	0.0000	BB	0.00	85099	0.000000	
