# Supplementary material for: Engineering Escherichia coli for polyethylene terephthalate powder biodegradation via recoding of an outer membrane protein
Source: iScience. 2026 Jan 2;29(2):114621. doi: 10.1016/j.isci.2025.114621 (PMC12860643; doi:10.1016/j.isci.2025.114621)
Supplement: Data S2. Raw HPLC and UHPLC-MS data — (A) Unprocessed HPLC data files supporting Figures 4, S3, S5, Tables 1 and S4. Files are provided in.txt format corresponding to the data extracted with Varian ProStar software (Varian Inc., Palo Alto, California, USA). Each file contains absorbance values (in arbitrary units) recorded over time under the analytical conditions described in STAR Methods. (B) Raw UHPLC-MS files supporting Figure S4. The chromatograms and mass spectrometry data can be analyzed with the software MassLynx V4.1 (Waters) to obtain the mass spectra of the oligomers TET and TETE. Analytical conditions described in STAR Methods. (A and B) The unprocessed HPLC and UHPLC-MS files have been deposited at Zenodo under the identifier https://zenodo.org/records/17578239. [file mmc5.zip › Data S2/A. HPLC/Table 1/CysPm ETE_1.TXT]

File	c:\hplc\pet 2025\2025.09.01\bm24.1_bhet_4h.run	Filetype	63
WTOASCII Parameters:	C:\star\WTOASCII.TXT
 1 channels
   Channel	 1	242.00	nm	in AU
Base rate 5.0000 Hz	Bunch 2	Effective rate 5.00000 Hz.	T = 0.003333 min.
6000 points	from	0.000	to	20.000	minutes
Sampling every 4 point(s)
Printing points from	0.000	to	20.000 min, point 0 to 5999
Channels	1	to	1
0.000000	 0.000000
0.013333	 0.000148
0.026667	 -0.000063
0.040000	 -0.000370
0.053333	 -0.000329
0.066667	 0.000002
0.080000	 0.000213
0.093333	 0.000233
0.106667	 0.000251
0.120000	 0.000331
0.133333	 0.000422
0.146667	 0.000403
0.160000	 0.000256
0.173333	 0.000112
0.186667	 -0.000072
0.200000	 -0.000407
0.213333	 -0.000764
0.226667	 -0.001002
0.240000	 -0.001130
0.253333	 -0.001105
0.266667	 -0.000908
0.280000	 -0.000709
0.293333	 -0.000694
0.306667	 -0.000850
0.320000	 -0.001006
0.333333	 -0.001010
0.346667	 -0.000853
0.360000	 -0.000586
0.373333	 -0.000271
0.386667	 -0.000028
0.400000	 0.000087
0.413333	 0.000132
0.426667	 0.000111
0.440000	 -0.000003
0.453333	 -0.000119
0.466666	 -0.000206
0.480000	 -0.000415
0.493333	 -0.000730
0.506666	 -0.000887
0.520000	 -0.000805
0.533333	 -0.000690
0.546666	 -0.000643
0.560000	 -0.000502
0.573333	 -0.000192
0.586666	 0.000084
0.600000	 0.000154
0.613333	 0.000079
0.626666	 -0.000009
0.640000	 -0.000046
0.653333	 -0.000018
0.666666	 0.000050
0.680000	 0.000127
0.693333	 0.000190
0.706666	 0.000169
0.720000	 -0.000006
0.733333	 -0.000276
0.746666	 -0.000520
0.760000	 -0.000607
0.773333	 -0.000407
0.786666	 -0.000042
0.800000	 0.000231
0.813333	 0.000365
0.826666	 0.000357
0.839999	 0.000172
0.853333	 0.000029
0.866666	 0.000084
0.879999	 0.000103
0.893333	 -0.000065
0.906666	 -0.000330
0.919999	 -0.000608
0.933333	 -0.000755
0.946666	 -0.000555
0.959999	 -0.000066
0.973333	 0.000342
0.986666	 0.000488
0.999999	 0.000528
1.013333	 0.000503
1.026666	 0.000309
1.039999	 0.000068
1.053333	 -0.000013
1.066666	 -0.000001
1.079999	 -0.000071
1.093333	 -0.000154
1.106666	 -0.000075
1.119999	 0.000090
1.133333	 0.000125
1.146666	 0.000025
1.159999	 0.000012
1.173333	 0.000174
1.186666	 0.000367
1.199999	 0.000452
1.213333	 0.000377
1.226666	 0.000239
1.239999	 0.000214
1.253332	 0.000206
1.266666	 0.000051
1.279999	 -0.000001
1.293332	 0.000297
1.306666	 0.000668
1.319999	 0.000687
1.333332	 0.000327
1.346666	 -0.000047
1.359999	 -0.000117
1.373332	 0.000071
1.386666	 0.000294
1.399999	 0.000674
1.413332	 0.005047
1.426666	 0.027724
1.439999	 0.088236
1.453332	 0.184749
1.466666	 0.282313
1.479999	 0.344222
1.493332	 0.363659
1.506666	 0.356176
1.519999	 0.337753
1.533332	 0.316843
1.546666	 0.296430
1.559999	 0.277260
1.573332	 0.259740
1.586666	 0.243832
1.599999	 0.228764
1.613332	 0.213909
1.626665	 0.199351
1.639999	 0.185362
1.653332	 0.172039
1.666665	 0.159589
1.679999	 0.148091
1.693332	 0.136931
1.706665	 0.125364
1.719999	 0.113460
1.733332	 0.101967
1.746665	 0.091519
1.759999	 0.082179
1.773332	 0.073546
1.786665	 0.065228
1.799999	 0.057405
1.813332	 0.050734
1.826665	 0.045533
1.839999	 0.041506
1.853332	 0.038317
1.866665	 0.035936
1.879999	 0.034499
1.893332	 0.034063
1.906665	 0.034288
1.919999	 0.034375
1.933332	 0.033671
1.946665	 0.032058
1.959998	 0.029684
1.973332	 0.026843
1.986665	 0.023947
1.999998	 0.021258
2.013332	 0.018815
2.026665	 0.016645
2.039999	 0.014757
2.053332	 0.013035
2.066665	 0.011396
2.079998	 0.009907
2.093332	 0.008694
2.106665	 0.007752
2.119998	 0.006917
2.133332	 0.006057
2.146665	 0.005218
2.159998	 0.004521
2.173332	 0.004033
2.186665	 0.003758
2.199998	 0.003610
2.213332	 0.003430
2.226665	 0.003154
2.239998	 0.002813
2.253332	 0.002453
2.266665	 0.002142
2.279998	 0.001908
2.293332	 0.001669
2.306665	 0.001318
2.319998	 0.000923
2.333332	 0.000699
2.346665	 0.000692
2.359998	 0.000670
2.373332	 0.000402
2.386665	 -0.000051
2.399998	 -0.000432
2.413332	 -0.000610
2.426665	 -0.000578
2.439998	 -0.000283
2.453331	 0.000127
2.466665	 0.000267
2.479998	 0.000050
2.493331	 -0.000085
2.506665	 0.000230
2.519998	 0.000802
2.533331	 0.001229
2.546665	 0.001347
2.559998	 0.001189
2.573331	 0.000868
2.586665	 0.000552
2.599998	 0.000411
2.613331	 0.000493
2.626665	 0.000677
2.639998	 0.000750
2.653331	 0.000610
2.666665	 0.000407
2.679998	 0.000292
2.693331	 0.000218
2.706665	 0.000106
2.719998	 -0.000036
2.733331	 -0.000163
2.746665	 -0.000235
2.759998	 -0.000273
2.773331	 -0.000314
2.786664	 -0.000298
2.799998	 -0.000179
2.813331	 0.000029
2.826664	 0.000335
2.839998	 0.000619
2.853331	 0.000642
2.866664	 0.000388
2.879998	 0.000184
2.893331	 0.000283
2.906664	 0.000471
2.919998	 0.000360
2.933331	 0.000048
2.946664	 -0.000052
2.959998	 0.000151
2.973331	 0.000449
2.986664	 0.000607
2.999998	 0.000508
3.013331	 0.000259
3.026664	 0.000056
3.039998	 0.000034
3.053331	 0.000206
3.066664	 0.000405
3.079998	 0.000397
3.093331	 0.000148
3.106664	 -0.000121
3.119998	 -0.000221
3.133331	 -0.000154
3.146664	 0.000031
3.159997	 0.000231
3.173331	 0.000293
3.186664	 0.000157
3.199997	 -0.000123
3.213331	 -0.000382
3.226664	 -0.000437
3.239997	 -0.000381
3.253331	 -0.000430
3.266664	 -0.000474
3.279997	 -0.000308
3.293331	 -0.000062
3.306664	 0.000050
3.319997	 0.000069
3.333331	 0.000124
3.346664	 0.000220
3.359997	 0.000298
3.373331	 0.000255
3.386664	 0.000031
3.399997	 -0.000213
3.413331	 -0.000191
3.426664	 0.000148
3.439997	 0.000521
3.453331	 0.000641
3.466664	 0.000520
3.479997	 0.000363
3.493330	 0.000383
3.506664	 0.000632
3.519997	 0.000903
3.533330	 0.000995
3.546664	 0.000908
3.559997	 0.000632
3.573330	 0.000126
3.586664	 -0.000358
3.599997	 -0.000452
3.613330	 -0.000191
3.626664	 0.000053
3.639997	 0.000130
3.653330	 0.000218
3.666664	 0.000371
3.679997	 0.000444
3.693330	 0.000404
3.706664	 0.000369
3.719997	 0.000386
3.733330	 0.000326
3.746664	 0.000109
3.759997	 -0.000041
3.773330	 0.000149
3.786664	 0.000481
3.799997	 0.000471
3.813330	 0.000131
3.826663	 -0.000086
3.839997	 -0.000060
3.853330	 -0.000003
3.866663	 0.000023
3.879997	 -0.000029
3.893330	 -0.000221
3.906663	 -0.000355
3.919997	 -0.000244
3.933330	 -0.000034
3.946663	 0.000014
3.959997	 -0.000186
3.973330	 -0.000548
3.986663	 -0.000857
3.999997	 -0.000861
4.013330	 -0.000578
4.026663	 -0.000309
4.039997	 -0.000187
4.053330	 -0.000054
4.066663	 0.000124
4.079997	 0.000207
4.093330	 0.000148
4.106663	 -0.000050
4.119997	 -0.000371
4.133330	 -0.000623
4.146663	 -0.000595
4.159997	 -0.000361
4.173330	 -0.000163
4.186663	 -0.000095
4.199996	 -0.000076
4.213330	 -0.000083
4.226663	 -0.000169
4.239996	 -0.000284
4.253330	 -0.000298
4.266663	 -0.000212
4.279996	 -0.000164
4.293330	 -0.000183
4.306663	 -0.000129
4.319996	 0.000037
4.333330	 0.000132
4.346663	 0.000010
4.359996	 -0.000212
4.373330	 -0.000310
4.386663	 -0.000232
4.399996	 -0.000127
4.413330	 -0.000104
4.426663	 -0.000088
4.439996	 -0.000040
4.453330	 -0.000057
4.466663	 -0.000165
4.479996	 -0.000216
4.493330	 -0.000087
4.506663	 0.000138
4.519996	 0.000291
4.533329	 0.000333
4.546663	 0.000350
4.559996	 0.000291
4.573329	 0.000045
4.586663	 -0.000221
4.599996	 -0.000303
4.613329	 -0.000315
4.626663	 -0.000384
4.639996	 -0.000399
4.653329	 -0.000343
4.666663	 -0.000353
4.679996	 -0.000459
4.693329	 -0.000534
4.706663	 -0.000388
4.719996	 -0.000031
4.733329	 0.000266
4.746663	 0.000328
4.759996	 0.000240
4.773329	 0.000111
4.786663	 -0.000063
4.799996	 -0.000213
4.813329	 -0.000173
4.826663	 0.000004
4.839996	 0.000075
4.853329	 0.000009
4.866663	 0.000021
4.879996	 0.000163
4.893329	 0.000204
4.906662	 0.000034
4.919996	 -0.000183
4.933329	 -0.000259
4.946662	 -0.000146
4.959996	 0.000116
4.973329	 0.000421
4.986662	 0.000620
4.999996	 0.000731
5.013329	 0.000889
5.026662	 0.001035
5.039996	 0.001024
5.053329	 0.000833
5.066662	 0.000529
5.079996	 0.000273
5.093329	 0.000224
5.106662	 0.000349
5.119996	 0.000482
5.133329	 0.000574
5.146662	 0.000638
5.159996	 0.000637
5.173329	 0.000622
5.186662	 0.000646
5.199996	 0.000571
5.213329	 0.000254
5.226662	 -0.000197
5.239995	 -0.000546
5.253329	 -0.000705
5.266662	 -0.000760
5.279995	 -0.000781
5.293329	 -0.000743
5.306662	 -0.000633
5.319995	 -0.000588
5.333329	 -0.000681
5.346662	 -0.000628
5.359995	 -0.000165
5.373329	 0.000478
5.386662	 0.000884
5.399995	 0.000924
5.413329	 0.000706
5.426662	 0.000413
5.439995	 0.000258
5.453329	 0.000283
5.466662	 0.000336
5.479995	 0.000324
5.493329	 0.000311
5.506662	 0.000385
5.519995	 0.000501
5.533329	 0.000615
5.546662	 0.000830
5.559995	 0.001144
5.573328	 0.001280
5.586662	 0.001030
5.599995	 0.000612
5.613328	 0.000373
5.626662	 0.000331
5.639995	 0.000388
5.653328	 0.000621
5.666662	 0.001059
5.679995	 0.001607
5.693328	 0.002168
5.706662	 0.002620
5.719995	 0.002854
5.733328	 0.002916
5.746662	 0.002948
5.759995	 0.003050
5.773328	 0.003336
5.786662	 0.003901
5.799995	 0.004621
5.813328	 0.005214
5.826662	 0.005516
5.839995	 0.005694
5.853328	 0.006028
5.866662	 0.006545
5.879995	 0.007144
5.893328	 0.007871
5.906662	 0.008743
5.919995	 0.009548
5.933328	 0.010185
5.946661	 0.010845
5.959995	 0.011604
5.973328	 0.012315
5.986661	 0.012904
5.999995	 0.013357
6.013328	 0.013661
6.026661	 0.013924
6.039995	 0.014295
6.053328	 0.014771
6.066661	 0.015251
6.079995	 0.015706
6.093328	 0.016216
6.106661	 0.016763
6.119995	 0.017204
6.133328	 0.017546
6.146661	 0.017921
6.159995	 0.018285
6.173328	 0.018589
6.186661	 0.018968
6.199995	 0.019420
6.213328	 0.019694
6.226661	 0.019713
6.239995	 0.019762
6.253328	 0.020085
6.266661	 0.020732
6.279994	 0.021639
6.293328	 0.022486
6.306661	 0.022941
6.319994	 0.023157
6.333328	 0.023479
6.346661	 0.023880
6.359994	 0.024224
6.373328	 0.024565
6.386661	 0.024835
6.399994	 0.024799
6.413328	 0.024449
6.426661	 0.024031
6.439994	 0.023795
6.453328	 0.023850
6.466661	 0.024022
6.479994	 0.024027
6.493328	 0.023862
6.506661	 0.023719
6.519994	 0.023703
6.533328	 0.023902
6.546661	 0.024381
6.559994	 0.024927
6.573328	 0.025196
6.586661	 0.025213
6.599994	 0.025299
6.613328	 0.025439
6.626661	 0.025292
6.639994	 0.024803
6.653327	 0.024343
6.666661	 0.024239
6.679994	 0.024376
6.693327	 0.024417
6.706661	 0.024330
6.719994	 0.024369
6.733327	 0.024611
6.746661	 0.024843
6.759994	 0.024879
6.773327	 0.024848
6.786661	 0.025004
6.799994	 0.025293
6.813327	 0.025483
6.826661	 0.025652
6.839994	 0.026048
6.853327	 0.026554
6.866661	 0.026741
6.879994	 0.026473
6.893327	 0.026103
6.906661	 0.026051
6.919994	 0.026416
6.933327	 0.026987
6.946661	 0.027460
6.959994	 0.027694
6.973327	 0.027780
6.986660	 0.027844
6.999994	 0.027930
7.013327	 0.028093
7.026660	 0.028353
7.039994	 0.028643
7.053327	 0.028937
7.066660	 0.029309
7.079994	 0.030261
7.093327	 0.034521
7.106660	 0.050017
7.119994	 0.087966
7.133327	 0.149769
7.146660	 0.214559
7.159994	 0.250198
7.173327	 0.241117
7.186660	 0.198967
7.199994	 0.147175
7.213327	 0.103036
7.226660	 0.072740
7.239994	 0.054918
7.253327	 0.045479
7.266660	 0.040778
7.279994	 0.038558
7.293327	 0.037580
7.306660	 0.037170
7.319993	 0.036970
7.333327	 0.036728
7.346660	 0.036367
7.359993	 0.036404
7.373327	 0.039227
7.386660	 0.051066
7.399993	 0.079448
7.413327	 0.122330
7.426660	 0.161391
7.439993	 0.175104
7.453327	 0.158950
7.466660	 0.126596
7.479993	 0.094218
7.493327	 0.069911
7.506660	 0.054590
7.519993	 0.046163
7.533327	 0.042108
7.546660	 0.040397
7.559993	 0.039665
7.573327	 0.039275
7.586660	 0.039138
7.599993	 0.039324
7.613327	 0.039682
7.626660	 0.039827
7.639993	 0.039593
7.653327	 0.039287
7.666660	 0.039262
7.679993	 0.039491
7.693326	 0.039840
7.706660	 0.040232
7.719993	 0.040451
7.733326	 0.040399
7.746660	 0.040272
7.759993	 0.040268
7.773326	 0.040472
7.786660	 0.040909
7.799993	 0.041376
7.813326	 0.041512
7.826660	 0.041337
7.839993	 0.041256
7.853326	 0.041410
7.866660	 0.041577
7.879993	 0.041635
7.893326	 0.041683
7.906660	 0.041764
7.919993	 0.041787
7.933326	 0.041792
7.946660	 0.042025
7.959993	 0.042612
7.973326	 0.043305
7.986660	 0.043695
7.999993	 0.043667
8.013327	 0.043473
8.026660	 0.043367
8.039993	 0.043430
8.053327	 0.043654
8.066660	 0.043954
8.079993	 0.044228
8.093327	 0.044429
8.106660	 0.044583
8.119993	 0.044784
8.133327	 0.045137
8.146660	 0.045678
8.159993	 0.046369
8.173326	 0.047181
8.186660	 0.047983
8.199993	 0.048428
8.213326	 0.048316
8.226660	 0.047919
8.239993	 0.047677
8.253326	 0.047696
8.266660	 0.047770
8.279993	 0.047766
8.293326	 0.047732
8.306660	 0.047716
8.319993	 0.047777
8.333326	 0.048094
8.346660	 0.048666
8.359993	 0.049133
8.373326	 0.049258
8.386660	 0.049143
8.399993	 0.048942
8.413326	 0.048857
8.426660	 0.049115
8.439993	 0.049615
8.453326	 0.050011
8.466660	 0.050108
8.479993	 0.050050
8.493326	 0.050282
8.506660	 0.051050
8.519993	 0.051953
8.533326	 0.052412
8.546659	 0.052283
8.559993	 0.051895
8.573326	 0.051745
8.586659	 0.052016
8.599993	 0.052406
8.613326	 0.052563
8.626659	 0.052464
8.639993	 0.052302
8.653326	 0.052262
8.666659	 0.052421
8.679993	 0.052735
8.693326	 0.053083
8.706659	 0.053352
8.719993	 0.053500
8.733326	 0.053529
8.746659	 0.053470
8.759993	 0.053470
8.773326	 0.053774
8.786659	 0.054409
8.799993	 0.055031
8.813326	 0.055292
8.826659	 0.055228
8.839993	 0.055215
8.853326	 0.055463
8.866659	 0.055698
8.879992	 0.055699
8.893326	 0.055745
8.906659	 0.056046
8.919992	 0.056327
8.933326	 0.056228
8.946659	 0.055698
8.959992	 0.055056
8.973326	 0.054784
8.986659	 0.055122
8.999992	 0.055879
9.013326	 0.056637
9.026659	 0.057110
9.039992	 0.057348
9.053326	 0.057548
9.066659	 0.057802
9.079992	 0.058112
9.093326	 0.058531
9.106659	 0.059093
9.119992	 0.059663
9.133326	 0.059985
9.146659	 0.059944
9.159992	 0.059644
9.173326	 0.059258
9.186659	 0.059023
9.199992	 0.059171
9.213326	 0.059664
9.226659	 0.060149
9.239992	 0.060327
9.253325	 0.060285
9.266659	 0.060243
9.279992	 0.060215
9.293325	 0.060227
9.306659	 0.060412
9.319992	 0.060730
9.333325	 0.060973
9.346659	 0.061057
9.359992	 0.061093
9.373325	 0.061217
9.386659	 0.061451
9.399992	 0.061694
9.413325	 0.061778
9.426659	 0.061687
9.439992	 0.061673
9.453325	 0.061860
9.466659	 0.062168
9.479992	 0.062676
9.493325	 0.063397
9.506659	 0.064003
9.519992	 0.064310
9.533325	 0.064463
9.546659	 0.064460
9.559992	 0.064247
9.573325	 0.064076
9.586658	 0.064094
9.599992	 0.064143
9.613325	 0.064147
9.626658	 0.064154
9.639992	 0.064197
9.653325	 0.064331
9.666658	 0.064594
9.679992	 0.064895
9.693325	 0.065028
9.706658	 0.064913
9.719992	 0.064745
9.733325	 0.064743
9.746658	 0.064880
9.759992	 0.065017
9.773325	 0.065153
9.786658	 0.065407
9.799992	 0.065792
9.813325	 0.066180
9.826658	 0.066550
9.839992	 0.066922
9.853325	 0.067159
9.866658	 0.067267
9.879992	 0.067558
9.893325	 0.068175
9.906658	 0.068928
9.919991	 0.069625
9.933325	 0.070090
9.946658	 0.070155
9.959991	 0.069839
9.973325	 0.069355
9.986658	 0.068977
9.999991	 0.068875
10.013325	 0.068997
10.026658	 0.069077
10.039991	 0.068941
10.053325	 0.068743
10.066658	 0.068682
10.079991	 0.068645
10.093325	 0.068462
10.106658	 0.068313
10.119991	 0.068471
10.133325	 0.068910
10.146658	 0.069431
10.159991	 0.069908
10.173325	 0.070240
10.186658	 0.070274
10.199991	 0.070019
10.213325	 0.069730
10.226658	 0.069641
10.239991	 0.069853
10.253325	 0.070255
10.266658	 0.070617
10.279991	 0.070946
10.293324	 0.071510
10.306658	 0.072418
10.319991	 0.073345
10.333324	 0.073745
10.346658	 0.073450
10.359991	 0.072867
10.373324	 0.072354
10.386658	 0.072001
10.399991	 0.071971
10.413324	 0.072353
10.426658	 0.072957
10.439991	 0.073607
10.453324	 0.074264
10.466658	 0.074755
10.479991	 0.074843
10.493324	 0.074635
10.506658	 0.074458
10.519991	 0.074406
10.533324	 0.074376
10.546658	 0.074323
10.559991	 0.074264
10.573324	 0.074211
10.586658	 0.074170
10.599991	 0.074127
10.613324	 0.074048
10.626657	 0.073971
10.639991	 0.073963
10.653324	 0.073988
10.666657	 0.073966
10.679991	 0.073975
10.693324	 0.074097
10.706657	 0.074120
10.719991	 0.073890
10.733324	 0.073705
10.746657	 0.073912
10.759991	 0.074454
10.773324	 0.075035
10.786657	 0.075370
10.799991	 0.075366
10.813324	 0.075277
10.826657	 0.075409
10.839991	 0.075769
10.853324	 0.076291
10.866657	 0.077013
10.879991	 0.077760
10.893324	 0.078064
10.906657	 0.077695
10.919991	 0.077007
10.933324	 0.076548
10.946657	 0.076398
10.959991	 0.076305
10.973324	 0.076336
10.986657	 0.076693
10.999990	 0.077096
11.013324	 0.077149
11.026657	 0.077020
11.039990	 0.077079
11.053324	 0.077259
11.066657	 0.077269
11.079990	 0.077060
11.093324	 0.076825
11.106657	 0.076762
11.119990	 0.076916
11.133324	 0.077148
11.146657	 0.077271
11.159990	 0.077236
11.173324	 0.077127
11.186657	 0.077025
11.199990	 0.077046
11.213324	 0.077245
11.226657	 0.077450
11.239990	 0.077538
11.253324	 0.077590
11.266657	 0.077665
11.279990	 0.077787
11.293324	 0.078020
11.306657	 0.078347
11.319990	 0.078657
11.333323	 0.078969
11.346657	 0.079310
11.359990	 0.079463
11.373323	 0.079250
11.386657	 0.078866
11.399990	 0.078606
11.413323	 0.078553
11.426657	 0.078687
11.439990	 0.079011
11.453323	 0.079545
11.466657	 0.080176
11.479990	 0.080485
11.493323	 0.080119
11.506657	 0.079351
11.519990	 0.078785
11.533323	 0.078676
11.546657	 0.078873
11.559990	 0.079138
11.573323	 0.079336
11.586657	 0.079481
11.599990	 0.079700
11.613323	 0.080015
11.626657	 0.080272
11.639990	 0.080394
11.653323	 0.080491
11.666656	 0.080671
11.679990	 0.080855
11.693323	 0.080907
11.706656	 0.080879
11.719990	 0.080934
11.733323	 0.081084
11.746656	 0.081095
11.759990	 0.080749
11.773323	 0.080200
11.786656	 0.079840
11.799990	 0.079807
11.813323	 0.079963
11.826656	 0.080270
11.839990	 0.080747
11.853323	 0.081153
11.866656	 0.081149
11.879990	 0.080728
11.893323	 0.080259
11.906656	 0.080113
11.919990	 0.080393
11.933323	 0.080896
11.946656	 0.081268
11.959990	 0.081354
11.973323	 0.081363
11.986656	 0.081723
11.999990	 0.082780
12.013323	 0.084350
12.026656	 0.085786
12.039989	 0.086606
12.053323	 0.086677
12.066656	 0.086015
12.079989	 0.084855
12.093323	 0.083700
12.106656	 0.082961
12.119989	 0.082623
12.133323	 0.082377
12.146656	 0.082161
12.159989	 0.082201
12.173323	 0.082495
12.186656	 0.082823
12.199989	 0.083042
12.213323	 0.083069
12.226656	 0.082929
12.239989	 0.082812
12.253323	 0.082895
12.266656	 0.083171
12.279989	 0.083446
12.293323	 0.083576
12.306656	 0.083628
12.319989	 0.083716
12.333323	 0.083979
12.346656	 0.084477
12.359989	 0.084905
12.373322	 0.084950
12.386656	 0.084744
12.399989	 0.084613
12.413322	 0.084782
12.426656	 0.085341
12.439989	 0.086300
12.453322	 0.087495
12.466656	 0.088367
12.479989	 0.088350
12.493322	 0.087624
12.506656	 0.086928
12.519989	 0.086657
12.533322	 0.086543
12.546656	 0.086270
12.559989	 0.085951
12.573322	 0.085790
12.586656	 0.085869
12.599989	 0.086236
12.613322	 0.086707
12.626656	 0.087010
12.639989	 0.087179
12.653322	 0.087389
12.666656	 0.087630
12.679989	 0.087773
12.693322	 0.087725
12.706656	 0.087451
12.719989	 0.087004
12.733322	 0.086518
12.746655	 0.086187
12.759989	 0.086179
12.773322	 0.086386
12.786655	 0.086480
12.799989	 0.086386
12.813322	 0.086338
12.826655	 0.086434
12.839989	 0.086558
12.853322	 0.086690
12.866655	 0.086886
12.879989	 0.087020
12.893322	 0.086885
12.906655	 0.086542
12.919989	 0.086258
12.933322	 0.086182
12.946655	 0.086320
12.959989	 0.086673
12.973322	 0.087162
12.986655	 0.087485
12.999989	 0.087388
13.013322	 0.087063
13.026655	 0.086924
13.039989	 0.087072
13.053322	 0.087253
13.066655	 0.087204
13.079988	 0.086935
13.093322	 0.086764
13.106655	 0.086969
13.119988	 0.087300
13.133322	 0.087260
13.146655	 0.086864
13.159988	 0.086516
13.173322	 0.086334
13.186655	 0.086166
13.199988	 0.086017
13.213322	 0.086094
13.226655	 0.086481
13.239988	 0.086996
13.253322	 0.087433
13.266655	 0.087765
13.279988	 0.088013
13.293322	 0.088076
13.306655	 0.087838
13.319988	 0.087442
13.333322	 0.087294
13.346655	 0.087671
13.359988	 0.088362
13.373322	 0.088899
13.386655	 0.088955
13.399988	 0.088550
13.413321	 0.088093
13.426655	 0.087976
13.439988	 0.088113
13.453321	 0.088131
13.466655	 0.087919
13.479988	 0.087703
13.493321	 0.087731
13.506655	 0.088031
13.519988	 0.088393
13.533321	 0.088558
13.546655	 0.088426
13.559988	 0.088065
13.573321	 0.087624
13.586655	 0.087288
13.599988	 0.087177
13.613321	 0.087159
13.626655	 0.087014
13.639988	 0.086836
13.653321	 0.086881
13.666655	 0.087133
13.679988	 0.087418
13.693321	 0.087710
13.706655	 0.088025
13.719988	 0.088236
13.733321	 0.088265
13.746655	 0.088258
13.759988	 0.088290
13.773321	 0.088279
13.786654	 0.088299
13.799988	 0.088484
13.813321	 0.088718
13.826654	 0.088776
13.839988	 0.088671
13.853321	 0.088697
13.866654	 0.089014
13.879988	 0.089461
13.893321	 0.089819
13.906654	 0.089959
13.919988	 0.089882
13.933321	 0.089694
13.946654	 0.089436
13.959988	 0.089099
13.973321	 0.088804
13.986654	 0.088708
13.999988	 0.088810
14.013321	 0.089046
14.026654	 0.089362
14.039988	 0.089611
14.053321	 0.089694
14.066654	 0.089695
14.079988	 0.089789
14.093321	 0.090115
14.106654	 0.090550
14.119987	 0.090762
14.133321	 0.090685
14.146654	 0.090450
14.159987	 0.089960
14.173321	 0.089263
14.186654	 0.088906
14.199987	 0.089256
14.213321	 0.089949
14.226654	 0.090411
14.239987	 0.090447
14.253321	 0.090181
14.266654	 0.089824
14.279987	 0.089549
14.293321	 0.089340
14.306654	 0.089095
14.319987	 0.088910
14.333321	 0.088931
14.346654	 0.089070
14.359987	 0.089244
14.373321	 0.089456
14.386654	 0.089635
14.399987	 0.089735
14.413321	 0.089747
14.426654	 0.089617
14.439987	 0.089420
14.453321	 0.089410
14.466654	 0.089665
14.479987	 0.089976
14.493320	 0.090138
14.506654	 0.090118
14.519987	 0.090076
14.533320	 0.090254
14.546654	 0.090517
14.559987	 0.090387
14.573320	 0.089835
14.586654	 0.089367
14.599987	 0.089319
14.613320	 0.089619
14.626654	 0.090001
14.639987	 0.090301
14.653320	 0.090504
14.666654	 0.090579
14.679987	 0.090550
14.693320	 0.090459
14.706654	 0.090244
14.719987	 0.089983
14.733320	 0.089899
14.746654	 0.089986
14.759987	 0.090103
14.773320	 0.090259
14.786654	 0.090438
14.799987	 0.090488
14.813320	 0.090347
14.826653	 0.089995
14.839987	 0.089403
14.853320	 0.088883
14.866653	 0.088876
14.879987	 0.089232
14.893320	 0.089451
14.906653	 0.089486
14.919987	 0.089617
14.933320	 0.089875
14.946653	 0.090116
14.959987	 0.090294
14.973320	 0.090411
14.986653	 0.090416
14.999987	 0.090307
15.013320	 0.090305
15.026653	 0.090622
15.039987	 0.091029
15.053320	 0.091075
15.066653	 0.090750
15.079987	 0.090456
15.093320	 0.090357
15.106653	 0.090220
15.119987	 0.089957
15.133320	 0.089766
15.146653	 0.089698
15.159986	 0.089706
15.173320	 0.089904
15.186653	 0.090191
15.199986	 0.090200
15.213320	 0.089860
15.226653	 0.089517
15.239986	 0.089480
15.253320	 0.089756
15.266653	 0.090107
15.279986	 0.090240
15.293320	 0.090039
15.306653	 0.089729
15.319986	 0.089639
15.333320	 0.089769
15.346653	 0.089891
15.359986	 0.089956
15.373320	 0.090158
15.386653	 0.090533
15.399986	 0.090684
15.413320	 0.090343
15.426653	 0.089876
15.439986	 0.089625
15.453320	 0.089412
15.466653	 0.089153
15.479986	 0.089204
15.493320	 0.089600
15.506653	 0.089787
15.519986	 0.089635
15.533319	 0.089704
15.546653	 0.090127
15.559986	 0.090434
15.573319	 0.090521
15.586653	 0.090530
15.599986	 0.090262
15.613319	 0.089693
15.626653	 0.089316
15.639986	 0.089466
15.653319	 0.089895
15.666653	 0.090184
15.679986	 0.090279
15.693319	 0.090345
15.706653	 0.090319
15.719986	 0.090158
15.733319	 0.090085
15.746653	 0.090233
15.759986	 0.090564
15.773319	 0.090976
15.786653	 0.091246
15.799986	 0.091242
15.813319	 0.091132
15.826653	 0.091154
15.839986	 0.091347
15.853319	 0.091576
15.866652	 0.091628
15.879986	 0.091436
15.893319	 0.091250
15.906652	 0.091302
15.919986	 0.091491
15.933319	 0.091605
15.946652	 0.091564
15.959986	 0.091408
15.973319	 0.091304
15.986652	 0.091408
15.999986	 0.091616
16.013319	 0.091751
16.026653	 0.091823
16.039988	 0.091801
16.053322	 0.091514
16.066656	 0.091146
16.079990	 0.091149
16.093325	 0.091409
16.106659	 0.091471
16.119993	 0.091328
16.133327	 0.091187
16.146662	 0.091187
16.159996	 0.091496
16.173330	 0.091981
16.186665	 0.092225
16.199999	 0.092140
16.213333	 0.091894
16.226667	 0.091615
16.240002	 0.091579
16.253336	 0.092160
16.266670	 0.093584
16.280005	 0.095944
16.293339	 0.099932
16.306673	 0.108027
16.320007	 0.122070
16.333342	 0.136960
16.346676	 0.141530
16.360010	 0.130540
16.373344	 0.110938
16.386679	 0.092736
16.400013	 0.079631
16.413347	 0.070148
16.426682	 0.062338
16.440016	 0.055500
16.453350	 0.049511
16.466684	 0.044207
16.480019	 0.039514
16.493353	 0.035451
16.506687	 0.031853
16.520021	 0.028521
16.533356	 0.025545
16.546690	 0.023100
16.560024	 0.021143
16.573359	 0.019516
16.586693	 0.018094
16.600027	 0.016794
16.613361	 0.015558
16.626696	 0.014350
16.640030	 0.013170
16.653364	 0.012087
16.666698	 0.011105
16.680033	 0.010112
16.693367	 0.009095
16.706701	 0.008150
16.720036	 0.007281
16.733370	 0.006424
16.746704	 0.005552
16.760038	 0.004617
16.773373	 0.003602
16.786707	 0.002649
16.800041	 0.001854
16.813375	 0.000999
16.826710	 -0.000195
16.840044	 -0.001566
16.853378	 -0.002667
16.866713	 -0.003374
16.880047	 -0.003944
16.893381	 -0.004600
16.906715	 -0.005298
16.920050	 -0.005900
16.933384	 -0.006468
16.946718	 -0.007145
16.960052	 -0.007848
16.973387	 -0.008437
16.986721	 -0.008954
17.000055	 -0.009492
17.013390	 -0.009997
17.026724	 -0.010334
17.040058	 -0.010458
17.053392	 -0.010491
17.066727	 -0.010580
17.080061	 -0.010680
17.093395	 -0.010721
17.106730	 -0.010849
17.120064	 -0.011186
17.133398	 -0.011627
17.146732	 -0.011997
17.160067	 -0.012078
17.173401	 -0.011664
17.186735	 -0.010879
17.200069	 -0.010090
17.213404	 -0.009527
17.226738	 -0.009222
17.240072	 -0.009082
17.253407	 -0.008910
17.266741	 -0.008616
17.280075	 -0.008367
17.293409	 -0.008208
17.306744	 -0.007976
17.320078	 -0.007669
17.333412	 -0.007334
17.346746	 -0.006851
17.360081	 -0.006190
17.373415	 -0.005512
17.386749	 -0.004930
17.400084	 -0.004431
17.413418	 -0.004019
17.426752	 -0.003790
17.440086	 -0.003718
17.453421	 -0.003595
17.466755	 -0.003368
17.480089	 -0.003250
17.493423	 -0.003349
17.506758	 -0.003435
17.520092	 -0.003208
17.533426	 -0.002729
17.546761	 -0.002364
17.560095	 -0.002233
17.573429	 -0.002134
17.586763	 -0.002006
17.600098	 -0.001932
17.613432	 -0.001873
17.626766	 -0.001747
17.640100	 -0.001513
17.653435	 -0.001116
17.666769	 -0.000611
17.680103	 -0.000210
17.693438	 -0.000101
17.706772	 -0.000257
17.720106	 -0.000409
17.733440	 -0.000283
17.746775	 0.000084
17.760109	 0.000401
17.773443	 0.000520
17.786777	 0.000531
17.800112	 0.000553
17.813446	 0.000626
17.826780	 0.000778
17.840115	 0.000902
17.853449	 0.000761
17.866783	 0.000451
17.880117	 0.000373
17.893452	 0.000695
17.906786	 0.001234
17.920120	 0.001663
17.933455	 0.001690
17.946789	 0.001408
17.960123	 0.001264
17.973457	 0.001421
17.986792	 0.001540
18.000126	 0.001311
18.013460	 0.000968
18.026794	 0.000998
18.040129	 0.001397
18.053463	 0.001695
18.066797	 0.001678
18.080132	 0.001570
18.093466	 0.001563
18.106800	 0.001625
18.120134	 0.001708
18.133469	 0.001857
18.146803	 0.002035
18.160137	 0.002089
18.173471	 0.002039
18.186806	 0.002099
18.200140	 0.002298
18.213474	 0.002437
18.226809	 0.002380
18.240143	 0.002176
18.253477	 0.002024
18.266811	 0.002104
18.280146	 0.002320
18.293480	 0.002409
18.306814	 0.002372
18.320148	 0.002445
18.333483	 0.002615
18.346817	 0.002643
18.360151	 0.002534
18.373486	 0.002560
18.386820	 0.002843
18.400154	 0.003197
18.413488	 0.003437
18.426823	 0.003575
18.440157	 0.003648
18.453491	 0.003623
18.466825	 0.003452
18.480160	 0.003155
18.493494	 0.002867
18.506828	 0.002695
18.520163	 0.002538
18.533497	 0.002305
18.546831	 0.002177
18.560165	 0.002319
18.573500	 0.002556
18.586834	 0.002624
18.600168	 0.002463
18.613503	 0.002173
18.626837	 0.001908
18.640171	 0.001817
18.653505	 0.001961
18.666840	 0.002222
18.680174	 0.002358
18.693508	 0.002256
18.706842	 0.002067
18.720177	 0.001982
18.733511	 0.001963
18.746845	 0.001865
18.760180	 0.001661
18.773514	 0.001428
18.786848	 0.001322
18.800182	 0.001484
18.813517	 0.001851
18.826851	 0.002209
18.840185	 0.002462
18.853519	 0.002662
18.866854	 0.002745
18.880188	 0.002548
18.893522	 0.002222
18.906857	 0.002100
18.920191	 0.002135
18.933525	 0.002112
18.946859	 0.002083
18.960194	 0.002143
18.973528	 0.002158
18.986862	 0.002015
19.000196	 0.001895
19.013531	 0.002001
19.026865	 0.002187
19.040199	 0.002251
19.053534	 0.002328
19.066868	 0.002595
19.080202	 0.002825
19.093536	 0.002645
19.106871	 0.002062
19.120205	 0.001515
19.133539	 0.001393
19.146873	 0.001624
19.160208	 0.001811
19.173542	 0.001699
19.186876	 0.001433
19.200211	 0.001311
19.213545	 0.001431
19.226879	 0.001700
19.240213	 0.001932
19.253548	 0.001993
19.266882	 0.001939
19.280216	 0.001892
19.293550	 0.001904
19.306885	 0.001909
19.320219	 0.001734
19.333553	 0.001442
19.346888	 0.001395
19.360222	 0.001686
19.373556	 0.002009
19.386890	 0.002137
19.400225	 0.002028
19.413559	 0.001736
19.426893	 0.001470
19.440228	 0.001416
19.453562	 0.001469
19.466896	 0.001465
19.480230	 0.001463
19.493565	 0.001517
19.506899	 0.001504
19.520233	 0.001411
19.533567	 0.001379
19.546902	 0.001352
19.560236	 0.001198
19.573570	 0.001049
19.586905	 0.001114
19.600239	 0.001416
19.613573	 0.001786
19.626907	 0.001993
19.640242	 0.002007
19.653576	 0.001992
19.666910	 0.001950
19.680244	 0.001842
19.693579	 0.001841
19.706913	 0.002065
19.720247	 0.002335
19.733582	 0.002402
19.746916	 0.002253
19.760250	 0.002030
19.773584	 0.001804
19.786919	 0.001621
19.800253	 0.001578
19.813587	 0.001687
19.826921	 0.001759
19.840256	 0.001612
19.853590	 0.001349
19.866924	 0.001311
19.880259	 0.001661
19.893593	 0.002108
19.906927	 0.002295
19.920261	 0.002167
19.933596	 0.001807
19.946930	 0.001409
19.960264	 0.001247
19.973598	 0.001293
19.986933	 0.001267

*------------------------ End of raw data
Results for Channel	1	=	242.00	nm
Title:	Report Title
Run File:	c:\hplc\pet 2025\2025.09.01\bm24.1_bhet_4h.run
--------------
Injection Info
--------------
Method:	C:\METODOS EQUIPO 2 2025\20250402 PET_Calibrado TPA MHET BHET DIMER.mth
Sample:	BM24.1_BHET_4h
Injection Date:	Mon Sep 01 20:31:17 2025
Manual injection
Operator:	Paloma
Instrument:	3
Notes:	
---------
Misc Info
---------
Workstation:	HPLC
Bus Address:	44
Run Time:	0.000	to	20.000	min.
-----------
Recalc Info
-----------
Recalc Method:	c:\metodos equipo 2 2025\20250402 pet_calibrado tpa mhet bhet dimer.mth
Recalc Date:	Tue Sep 02 08:58:32 2025
Operator:	Paloma
Instrument:	3
Notes:	
Sample Rate:	5.000 Hz.
Measurement Type:	1 = Area
Calculation Type:	4 = ExtStd
Normalize Results:	No
------------------------
Peak Info for Channel 1
------------------------
3 Peaks (tR	Timeoffset	RRT	Sepcode	Width	Counts	Result	Name)
7.103	-0.026	0.0000	GR	0.00	10001330	218.288269	MHET (uM)
7.442	0.032	0.0000	BB	4.00	5885043	75.807343	BHET (uM)
8.915	-0.214	0.0000	VB	71.52	630023	11.328070	DIMER (uM)
