# Supplementary material for: Engineering Escherichia coli for polyethylene terephthalate powder biodegradation via recoding of an outer membrane protein
Source: iScience. 2026 Jan 2;29(2):114621. doi: 10.1016/j.isci.2025.114621 (PMC12860643; doi:10.1016/j.isci.2025.114621)
Supplement: Data S2. Raw HPLC and UHPLC-MS data — (A) Unprocessed HPLC data files supporting Figures 4, S3, S5, Tables 1 and S4. Files are provided in.txt format corresponding to the data extracted with Varian ProStar software (Varian Inc., Palo Alto, California, USA). Each file contains absorbance values (in arbitrary units) recorded over time under the analytical conditions described in STAR Methods. (B) Raw UHPLC-MS files supporting Figure S4. The chromatograms and mass spectrometry data can be analyzed with the software MassLynx V4.1 (Waters) to obtain the mass spectra of the oligomers TET and TETE. Analytical conditions described in STAR Methods. (A and B) The unprocessed HPLC and UHPLC-MS files have been deposited at Zenodo under the identifier https://zenodo.org/records/17578239. [file mmc5.zip › Data S2/A. HPLC/Table 1/CysPm ETE_2.TXT]

File	C:\HPLC\PET 2025\2025.09.01\bm24.1_bhet_4h002.run	Filetype	63
WTOASCII Parameters:	C:\star\WTOASCII.TXT
 1 channels
   Channel	 1	242.00	nm	in AU
Base rate 5.0000 Hz	Bunch 2	Effective rate 5.00000 Hz.	T = 0.003333 min.
6000 points	from	0.000	to	20.000	minutes
Sampling every 4 point(s)
Printing points from	0.000	to	20.000 min, point 0 to 5999
Channels	1	to	1
0.000000	 0.000000
0.013333	 -0.000189
0.026667	 -0.000800
0.040000	 -0.001468
0.053333	 -0.001634
0.066667	 -0.001315
0.080000	 -0.000921
0.093333	 -0.000665
0.106667	 -0.000507
0.120000	 -0.000392
0.133333	 -0.000334
0.146667	 -0.000366
0.160000	 -0.000435
0.173333	 -0.000486
0.186667	 -0.000563
0.200000	 -0.000684
0.213333	 -0.000759
0.226667	 -0.000695
0.240000	 -0.000533
0.253333	 -0.000452
0.266667	 -0.000571
0.280000	 -0.000767
0.293333	 -0.000842
0.306667	 -0.000807
0.320000	 -0.000807
0.333333	 -0.000799
0.346667	 -0.000654
0.360000	 -0.000453
0.373333	 -0.000307
0.386667	 -0.000189
0.400000	 -0.000108
0.413333	 -0.000166
0.426667	 -0.000363
0.440000	 -0.000482
0.453333	 -0.000403
0.466666	 -0.000317
0.480000	 -0.000372
0.493333	 -0.000459
0.506666	 -0.000520
0.520000	 -0.000603
0.533333	 -0.000620
0.546666	 -0.000559
0.560000	 -0.000605
0.573333	 -0.000743
0.586666	 -0.000763
0.600000	 -0.000658
0.613333	 -0.000556
0.626666	 -0.000489
0.640000	 -0.000525
0.653333	 -0.000689
0.666666	 -0.000803
0.680000	 -0.000858
0.693333	 -0.001034
0.706666	 -0.001159
0.720000	 -0.000945
0.733333	 -0.000577
0.746666	 -0.000443
0.760000	 -0.000554
0.773333	 -0.000565
0.786666	 -0.000304
0.800000	 -0.000001
0.813333	 0.000079
0.826666	 -0.000036
0.839999	 -0.000133
0.853333	 -0.000103
0.866666	 -0.000046
0.879999	 -0.000081
0.893333	 -0.000177
0.906666	 -0.000268
0.919999	 -0.000418
0.933333	 -0.000619
0.946666	 -0.000710
0.959999	 -0.000659
0.973333	 -0.000586
0.986666	 -0.000523
0.999999	 -0.000462
1.013333	 -0.000509
1.026666	 -0.000716
1.039999	 -0.000908
1.053333	 -0.000885
1.066666	 -0.000691
1.079999	 -0.000444
1.093333	 -0.000178
1.106666	 -0.000016
1.119999	 -0.000129
1.133333	 -0.000410
1.146666	 -0.000595
1.159999	 -0.000687
1.173333	 -0.000912
1.186666	 -0.001286
1.199999	 -0.001501
1.213333	 -0.001325
1.226666	 -0.000919
1.239999	 -0.000604
1.253332	 -0.000503
1.266666	 -0.000560
1.279999	 -0.000719
1.293332	 -0.000891
1.306666	 -0.000898
1.319999	 -0.000736
1.333332	 -0.000614
1.346666	 -0.000585
1.359999	 -0.000539
1.373332	 -0.000490
1.386666	 -0.000460
1.399999	 -0.000293
1.413332	 0.001896
1.426666	 0.016233
1.439999	 0.062824
1.453332	 0.150146
1.466666	 0.252293
1.479999	 0.328147
1.493332	 0.360165
1.506666	 0.359189
1.519999	 0.342447
1.533332	 0.320896
1.546666	 0.299652
1.559999	 0.280391
1.573332	 0.263180
1.586666	 0.247522
1.599999	 0.232575
1.613332	 0.217773
1.626665	 0.203254
1.639999	 0.189303
1.653332	 0.175945
1.666665	 0.163137
1.679999	 0.150872
1.693332	 0.139123
1.706665	 0.127871
1.719999	 0.116996
1.733332	 0.106179
1.746665	 0.095341
1.759999	 0.084968
1.773332	 0.075548
1.786665	 0.067006
1.799999	 0.059189
1.813332	 0.052380
1.826665	 0.046797
1.839999	 0.042295
1.853332	 0.038816
1.866665	 0.036424
1.879999	 0.034987
1.893332	 0.034257
1.906665	 0.033994
1.919999	 0.033824
1.933332	 0.033258
1.946665	 0.032022
1.959998	 0.030075
1.973332	 0.027532
1.986665	 0.024736
1.999998	 0.022097
2.013332	 0.019778
2.026665	 0.017624
2.039999	 0.015409
2.053332	 0.013161
2.066665	 0.011208
2.079998	 0.009795
2.093332	 0.008731
2.106665	 0.007764
2.119998	 0.006968
2.133332	 0.006393
2.146665	 0.005807
2.159998	 0.005077
2.173332	 0.004411
2.186665	 0.004053
2.199998	 0.003860
2.213332	 0.003400
2.226665	 0.002638
2.239998	 0.002012
2.253332	 0.001724
2.266665	 0.001564
2.279998	 0.001371
2.293332	 0.001149
2.306665	 0.000902
2.319998	 0.000655
2.333332	 0.000507
2.346665	 0.000474
2.359998	 0.000457
2.373332	 0.000347
2.386665	 -0.000014
2.399998	 -0.000636
2.413332	 -0.001173
2.426665	 -0.001355
2.439998	 -0.001332
2.453331	 -0.001372
2.466665	 -0.001522
2.479998	 -0.001649
2.493331	 -0.001631
2.506665	 -0.001482
2.519998	 -0.001310
2.533331	 -0.001217
2.546665	 -0.001208
2.559998	 -0.001137
2.573331	 -0.000826
2.586665	 -0.000306
2.599998	 0.000070
2.613331	 0.000026
2.626665	 -0.000199
2.639998	 -0.000205
2.653331	 -0.000008
2.666665	 0.000117
2.679998	 0.000061
2.693331	 -0.000126
2.706665	 -0.000346
2.719998	 -0.000474
2.733331	 -0.000416
2.746665	 -0.000308
2.759998	 -0.000469
2.773331	 -0.000933
2.786664	 -0.001294
2.799998	 -0.001266
2.813331	 -0.001016
2.826664	 -0.000785
2.839998	 -0.000574
2.853331	 -0.000327
2.866664	 -0.000169
2.879998	 -0.000285
2.893331	 -0.000627
2.906664	 -0.000965
2.919998	 -0.001165
2.933331	 -0.001181
2.946664	 -0.000968
2.959998	 -0.000612
2.973331	 -0.000397
2.986664	 -0.000532
2.999998	 -0.000930
3.013331	 -0.001347
3.026664	 -0.001617
3.039998	 -0.001666
3.053331	 -0.001537
3.066664	 -0.001337
3.079998	 -0.001027
3.093331	 -0.000527
3.106664	 -0.000020
3.119998	 0.000215
3.133331	 0.000114
3.146664	 -0.000201
3.159997	 -0.000578
3.173331	 -0.000935
3.186664	 -0.001194
3.199997	 -0.001213
3.213331	 -0.001000
3.226664	 -0.000860
3.239997	 -0.001027
3.253331	 -0.001306
3.266664	 -0.001387
3.279997	 -0.001300
3.293331	 -0.001204
3.306664	 -0.001092
3.319997	 -0.000971
3.333331	 -0.000951
3.346664	 -0.001114
3.359997	 -0.001412
3.373331	 -0.001584
3.386664	 -0.001424
3.399997	 -0.001134
3.413331	 -0.001027
3.426664	 -0.001034
3.439997	 -0.000970
3.453331	 -0.000961
3.466664	 -0.001137
3.479997	 -0.001336
3.493330	 -0.001355
3.506664	 -0.001263
3.519997	 -0.001282
3.533330	 -0.001406
3.546664	 -0.001400
3.559997	 -0.001234
3.573330	 -0.001112
3.586664	 -0.001084
3.599997	 -0.001012
3.613330	 -0.000830
3.626664	 -0.000661
3.639997	 -0.000707
3.653330	 -0.000915
3.666664	 -0.000947
3.679997	 -0.000701
3.693330	 -0.000463
3.706664	 -0.000480
3.719997	 -0.000676
3.733330	 -0.000871
3.746664	 -0.001003
3.759997	 -0.001045
3.773330	 -0.000953
3.786664	 -0.000760
3.799997	 -0.000606
3.813330	 -0.000625
3.826663	 -0.000718
3.839997	 -0.000617
3.853330	 -0.000330
3.866663	 -0.000121
3.879997	 -0.000062
3.893330	 -0.000107
3.906663	 -0.000335
3.919997	 -0.000788
3.933330	 -0.001216
3.946663	 -0.001272
3.959997	 -0.000885
3.973330	 -0.000334
3.986663	 0.000025
3.999997	 0.000095
4.013330	 -0.000027
4.026663	 -0.000275
4.039997	 -0.000552
4.053330	 -0.000750
4.066663	 -0.000918
4.079997	 -0.001136
4.093330	 -0.001267
4.106663	 -0.001123
4.119997	 -0.000795
4.133330	 -0.000596
4.146663	 -0.000649
4.159997	 -0.000777
4.173330	 -0.000822
4.186663	 -0.000771
4.199996	 -0.000653
4.213330	 -0.000563
4.226663	 -0.000603
4.239996	 -0.000766
4.253330	 -0.000977
4.266663	 -0.001147
4.279996	 -0.001189
4.293330	 -0.001195
4.306663	 -0.001318
4.319996	 -0.001455
4.333330	 -0.001384
4.346663	 -0.001116
4.359996	 -0.000856
4.373330	 -0.000736
4.386663	 -0.000695
4.399996	 -0.000621
4.413330	 -0.000621
4.426663	 -0.000856
4.439996	 -0.001204
4.453330	 -0.001396
4.466663	 -0.001308
4.479996	 -0.001065
4.493330	 -0.000955
4.506663	 -0.001059
4.519996	 -0.001150
4.533329	 -0.001164
4.546663	 -0.001263
4.559996	 -0.001366
4.573329	 -0.001286
4.586663	 -0.001159
4.599996	 -0.001245
4.613329	 -0.001459
4.626663	 -0.001469
4.639996	 -0.001201
4.653329	 -0.000868
4.666663	 -0.000632
4.679996	 -0.000567
4.693329	 -0.000686
4.706663	 -0.000838
4.719996	 -0.000782
4.733329	 -0.000481
4.746663	 -0.000238
4.759996	 -0.000318
4.773329	 -0.000618
4.786663	 -0.000879
4.799996	 -0.000962
4.813329	 -0.000860
4.826663	 -0.000716
4.839996	 -0.000744
4.853329	 -0.000953
4.866663	 -0.001077
4.879996	 -0.000906
4.893329	 -0.000587
4.906662	 -0.000447
4.919996	 -0.000591
4.933329	 -0.000829
4.946662	 -0.000968
4.959996	 -0.001014
4.973329	 -0.001067
4.986662	 -0.001150
4.999996	 -0.001117
5.013329	 -0.000882
5.026662	 -0.000616
5.039996	 -0.000474
5.053329	 -0.000377
5.066662	 -0.000258
5.079996	 -0.000185
5.093329	 -0.000144
5.106662	 -0.000078
5.119996	 -0.000067
5.133329	 -0.000199
5.146662	 -0.000419
5.159996	 -0.000598
5.173329	 -0.000584
5.186662	 -0.000340
5.199996	 -0.000080
5.213329	 -0.000032
5.226662	 -0.000145
5.239995	 -0.000223
5.253329	 -0.000184
5.266662	 -0.000030
5.279995	 0.000185
5.293329	 0.000327
5.306662	 0.000319
5.319995	 0.000202
5.333329	 0.000050
5.346662	 -0.000090
5.359995	 -0.000130
5.373329	 0.000063
5.386662	 0.000430
5.399995	 0.000674
5.413329	 0.000554
5.426662	 0.000141
5.439995	 -0.000259
5.453329	 -0.000424
5.466662	 -0.000347
5.479995	 -0.000221
5.493329	 -0.000282
5.506662	 -0.000489
5.519995	 -0.000545
5.533329	 -0.000360
5.546662	 -0.000061
5.559995	 0.000354
5.573328	 0.000806
5.586662	 0.001002
5.599995	 0.000876
5.613328	 0.000654
5.626662	 0.000513
5.639995	 0.000589
5.653328	 0.000984
5.666662	 0.001515
5.679995	 0.001831
5.693328	 0.001866
5.706662	 0.001888
5.719995	 0.002140
5.733328	 0.002640
5.746662	 0.003270
5.759995	 0.003860
5.773328	 0.004364
5.786662	 0.004865
5.799995	 0.005258
5.813328	 0.005327
5.826662	 0.005267
5.839995	 0.005581
5.853328	 0.006390
5.866662	 0.007290
5.879995	 0.007835
5.893328	 0.008047
5.906662	 0.008392
5.919995	 0.009130
5.933328	 0.009969
5.946661	 0.010509
5.959995	 0.010720
5.973328	 0.010921
5.986661	 0.011455
5.999995	 0.012281
6.013328	 0.013052
6.026661	 0.013659
6.039995	 0.014191
6.053328	 0.014556
6.066661	 0.014659
6.079995	 0.014603
6.093328	 0.014589
6.106661	 0.014913
6.119995	 0.015724
6.133328	 0.016657
6.146661	 0.017184
6.159995	 0.017317
6.173328	 0.017409
6.186661	 0.017575
6.199995	 0.017826
6.213328	 0.018307
6.226661	 0.018921
6.239995	 0.019349
6.253328	 0.019623
6.266661	 0.019977
6.279994	 0.020370
6.293328	 0.020738
6.306661	 0.021248
6.319994	 0.021971
6.333328	 0.022727
6.346661	 0.023342
6.359994	 0.023731
6.373328	 0.023863
6.386661	 0.023867
6.399994	 0.024015
6.413328	 0.024334
6.426661	 0.024539
6.439994	 0.024525
6.453328	 0.024456
6.466661	 0.024324
6.479994	 0.024015
6.493328	 0.023674
6.506661	 0.023595
6.519994	 0.023879
6.533328	 0.024376
6.546661	 0.024824
6.559994	 0.024984
6.573328	 0.024795
6.586661	 0.024428
6.599994	 0.024141
6.613328	 0.024078
6.626661	 0.024326
6.639994	 0.024885
6.653327	 0.025445
6.666661	 0.025584
6.679994	 0.025329
6.693327	 0.025176
6.706661	 0.025406
6.719994	 0.025781
6.733327	 0.026029
6.746661	 0.026157
6.759994	 0.026212
6.773327	 0.026250
6.786661	 0.026446
6.799994	 0.026760
6.813327	 0.026889
6.826661	 0.026788
6.839994	 0.026717
6.853327	 0.026817
6.866661	 0.026985
6.879994	 0.027095
6.893327	 0.027195
6.906661	 0.027357
6.919994	 0.027481
6.933327	 0.027526
6.946661	 0.027693
6.959994	 0.028063
6.973327	 0.028466
6.986660	 0.028835
6.999994	 0.029245
7.013327	 0.029626
7.026660	 0.029797
7.039994	 0.029760
7.053327	 0.029714
7.066660	 0.029837
7.079994	 0.030563
7.093327	 0.034406
7.106660	 0.049063
7.119994	 0.085980
7.133327	 0.147421
7.146660	 0.213096
7.159994	 0.250138
7.173327	 0.241686
7.186660	 0.199274
7.199994	 0.147235
7.213327	 0.103240
7.226660	 0.073022
7.239994	 0.054893
7.253327	 0.045012
7.266660	 0.040123
7.279994	 0.038076
7.293327	 0.037441
7.306660	 0.037260
7.319993	 0.036993
7.333327	 0.036467
7.346660	 0.035978
7.359993	 0.036458
7.373327	 0.040419
7.386660	 0.053966
7.399993	 0.084049
7.413327	 0.127165
7.426660	 0.163950
7.439993	 0.174210
7.453327	 0.155798
7.466660	 0.122974
7.479993	 0.091107
7.493327	 0.067726
7.506660	 0.053378
7.519993	 0.045601
7.533327	 0.041791
7.546660	 0.040140
7.559993	 0.039542
7.573327	 0.039340
7.586660	 0.039202
7.599993	 0.039133
7.613327	 0.039215
7.626660	 0.039358
7.639993	 0.039460
7.653327	 0.039600
7.666660	 0.039860
7.679993	 0.040136
7.693326	 0.040281
7.706660	 0.040274
7.719993	 0.040260
7.733326	 0.040400
7.746660	 0.040554
7.759993	 0.040421
7.773326	 0.040076
7.786660	 0.039922
7.799993	 0.040103
7.813326	 0.040351
7.826660	 0.040429
7.839993	 0.040474
7.853326	 0.040774
7.866660	 0.041275
7.879993	 0.041633
7.893326	 0.041788
7.906660	 0.041933
7.919993	 0.042019
7.933326	 0.041990
7.946660	 0.042090
7.959993	 0.042408
7.973326	 0.042700
7.986660	 0.042869
7.999993	 0.043127
8.013327	 0.043559
8.026660	 0.044002
8.039993	 0.044262
8.053327	 0.044275
8.066660	 0.044219
8.079993	 0.044358
8.093327	 0.044663
8.106660	 0.044818
8.119993	 0.044758
8.133327	 0.044831
8.146660	 0.045259
8.159993	 0.045762
8.173326	 0.046057
8.186660	 0.046422
8.199993	 0.047210
8.213326	 0.048122
8.226660	 0.048520
8.239993	 0.048207
8.253326	 0.047603
8.266660	 0.047272
8.279993	 0.047335
8.293326	 0.047531
8.306660	 0.047784
8.319993	 0.048187
8.333326	 0.048550
8.346660	 0.048550
8.359993	 0.048273
8.373326	 0.048108
8.386660	 0.048197
8.399993	 0.048420
8.413326	 0.048743
8.426660	 0.049194
8.439993	 0.049681
8.453326	 0.050031
8.466660	 0.050101
8.479993	 0.049909
8.493326	 0.049635
8.506660	 0.049426
8.519993	 0.049386
8.533326	 0.049579
8.546659	 0.049865
8.559993	 0.050064
8.573326	 0.050266
8.586659	 0.050617
8.599993	 0.050973
8.613326	 0.051130
8.626659	 0.051156
8.639993	 0.051243
8.653326	 0.051488
8.666659	 0.051852
8.679993	 0.052156
8.693326	 0.052239
8.706659	 0.052163
8.719993	 0.052223
8.733326	 0.052605
8.746659	 0.053141
8.759993	 0.053612
8.773326	 0.053941
8.786659	 0.054128
8.799993	 0.054373
8.813326	 0.054851
8.826659	 0.055418
8.839993	 0.055923
8.853326	 0.056321
8.866659	 0.056493
8.879992	 0.056503
8.893326	 0.056676
8.906659	 0.057115
8.919992	 0.057555
8.933326	 0.057690
8.946659	 0.057466
8.959992	 0.057184
8.973326	 0.057163
8.986659	 0.057324
8.999992	 0.057477
9.013326	 0.057724
9.026659	 0.058198
9.039992	 0.058825
9.053326	 0.059480
9.066659	 0.060117
9.079992	 0.060739
9.093326	 0.061238
9.106659	 0.061377
9.119992	 0.061102
9.133326	 0.060745
9.146659	 0.060720
9.159992	 0.061032
9.173326	 0.061352
9.186659	 0.061402
9.199992	 0.061124
9.213326	 0.060751
9.226659	 0.060637
9.239992	 0.060883
9.253325	 0.061279
9.266659	 0.061523
9.279992	 0.061487
9.293325	 0.061287
9.306659	 0.061098
9.319992	 0.061019
9.333325	 0.060994
9.346659	 0.060909
9.359992	 0.060910
9.373325	 0.061221
9.386659	 0.061745
9.399992	 0.062199
9.413325	 0.062365
9.426659	 0.062211
9.439992	 0.061981
9.453325	 0.061980
9.466659	 0.062210
9.479992	 0.062440
9.493325	 0.062564
9.506659	 0.062624
9.519992	 0.062672
9.533325	 0.062856
9.546659	 0.063327
9.559992	 0.063945
9.573325	 0.064381
9.586658	 0.064537
9.599992	 0.064611
9.613325	 0.064733
9.626658	 0.064881
9.639992	 0.065079
9.653325	 0.065333
9.666658	 0.065521
9.679992	 0.065580
9.693325	 0.065545
9.706658	 0.065474
9.719992	 0.065433
9.733325	 0.065433
9.746658	 0.065460
9.759992	 0.065494
9.773325	 0.065608
9.786658	 0.065912
9.799992	 0.066303
9.813325	 0.066643
9.826658	 0.066907
9.839992	 0.066941
9.853325	 0.066734
9.866658	 0.066766
9.879992	 0.067457
9.893325	 0.068541
9.906658	 0.069366
9.919991	 0.069752
9.933325	 0.070144
9.946658	 0.070744
9.959991	 0.071100
9.973325	 0.070801
9.986658	 0.070054
9.999991	 0.069420
10.013325	 0.069205
10.026658	 0.069254
10.039991	 0.069308
10.053325	 0.069383
10.066658	 0.069539
10.079991	 0.069624
10.093325	 0.069598
10.106658	 0.069613
10.119991	 0.069670
10.133325	 0.069718
10.146658	 0.069923
10.159991	 0.070327
10.173325	 0.070647
10.186658	 0.070661
10.199991	 0.070522
10.213325	 0.070590
10.226658	 0.070948
10.239991	 0.071300
10.253325	 0.071483
10.266658	 0.071703
10.279991	 0.072160
10.293324	 0.072837
10.306658	 0.073599
10.319991	 0.074255
10.333324	 0.074583
10.346658	 0.074498
10.359991	 0.074202
10.373324	 0.073916
10.386658	 0.073607
10.399991	 0.073228
10.413324	 0.072863
10.426658	 0.072621
10.439991	 0.072696
10.453324	 0.073198
10.466658	 0.073781
10.479991	 0.073951
10.493324	 0.073756
10.506658	 0.073664
10.519991	 0.073842
10.533324	 0.073984
10.546658	 0.073867
10.559991	 0.073636
10.573324	 0.073564
10.586658	 0.073755
10.599991	 0.073982
10.613324	 0.073958
10.626657	 0.073840
10.639991	 0.073997
10.653324	 0.074392
10.666657	 0.074728
10.679991	 0.074889
10.693324	 0.074988
10.706657	 0.075101
10.719991	 0.075017
10.733324	 0.074653
10.746657	 0.074427
10.759991	 0.074654
10.773324	 0.075104
10.786657	 0.075402
10.799991	 0.075465
10.813324	 0.075538
10.826657	 0.075866
10.839991	 0.076443
10.853324	 0.076988
10.866657	 0.077252
10.879991	 0.077438
10.893324	 0.077785
10.906657	 0.078018
10.919991	 0.077843
10.933324	 0.077437
10.946657	 0.077070
10.959991	 0.076894
10.973324	 0.077065
10.986657	 0.077495
10.999990	 0.077783
11.013324	 0.077702
11.026657	 0.077367
11.039990	 0.077043
11.053324	 0.077119
11.066657	 0.077726
11.079990	 0.078309
11.093324	 0.078306
11.106657	 0.077961
11.119990	 0.077668
11.133324	 0.077345
11.146657	 0.077066
11.159990	 0.077209
11.173324	 0.077777
11.186657	 0.078398
11.199990	 0.078794
11.213324	 0.078931
11.226657	 0.078873
11.239990	 0.078669
11.253324	 0.078475
11.266657	 0.078466
11.279990	 0.078617
11.293324	 0.078866
11.306657	 0.079145
11.319990	 0.079322
11.333323	 0.079404
11.346657	 0.079478
11.359990	 0.079547
11.373323	 0.079579
11.386657	 0.079575
11.399990	 0.079605
11.413323	 0.079770
11.426657	 0.080115
11.439990	 0.080572
11.453323	 0.080923
11.466657	 0.080965
11.479990	 0.080747
11.493323	 0.080560
11.506657	 0.080640
11.519990	 0.080852
11.533323	 0.080847
11.546657	 0.080622
11.559990	 0.080478
11.573323	 0.080516
11.586657	 0.080639
11.599990	 0.080791
11.613323	 0.080930
11.626657	 0.081099
11.639990	 0.081427
11.653323	 0.081801
11.666656	 0.081949
11.679990	 0.081860
11.693323	 0.081737
11.706656	 0.081683
11.719990	 0.081684
11.733323	 0.081711
11.746656	 0.081754
11.759990	 0.081857
11.773323	 0.082029
11.786656	 0.082216
11.799990	 0.082452
11.813323	 0.082652
11.826656	 0.082496
11.839990	 0.082079
11.853323	 0.081972
11.866656	 0.082268
11.879990	 0.082568
11.893323	 0.082802
11.906656	 0.083140
11.919990	 0.083487
11.933323	 0.083693
11.946656	 0.083848
11.959990	 0.084019
11.973323	 0.084097
11.986656	 0.084188
11.999990	 0.084675
12.013323	 0.085747
12.026656	 0.087156
12.039989	 0.088345
12.053323	 0.088675
12.066656	 0.087933
12.079989	 0.086511
12.093323	 0.084970
12.106656	 0.083813
12.119989	 0.083348
12.133323	 0.083466
12.146656	 0.083797
12.159989	 0.084069
12.173323	 0.084305
12.186656	 0.084548
12.199989	 0.084617
12.213323	 0.084483
12.226656	 0.084424
12.239989	 0.084485
12.253323	 0.084463
12.266656	 0.084438
12.279989	 0.084733
12.293323	 0.085254
12.306656	 0.085487
12.319989	 0.085373
12.333323	 0.085330
12.346656	 0.085440
12.359989	 0.085396
12.373322	 0.085159
12.386656	 0.085122
12.399989	 0.085607
12.413322	 0.086423
12.426656	 0.087168
12.439989	 0.087804
12.453322	 0.088485
12.466656	 0.089037
12.479989	 0.089175
12.493322	 0.088882
12.506656	 0.088283
12.519989	 0.087624
12.533322	 0.087235
12.546656	 0.087174
12.559989	 0.087228
12.573322	 0.087270
12.586656	 0.087369
12.599989	 0.087540
12.613322	 0.087636
12.626656	 0.087641
12.639989	 0.087846
12.653322	 0.088430
12.666656	 0.089075
12.679989	 0.089400
12.693322	 0.089471
12.706656	 0.089494
12.719989	 0.089390
12.733322	 0.089044
12.746655	 0.088672
12.759989	 0.088507
12.773322	 0.088381
12.786655	 0.088071
12.799989	 0.087795
12.813322	 0.087861
12.826655	 0.088138
12.839989	 0.088272
12.853322	 0.088162
12.866655	 0.088047
12.879989	 0.088108
12.893322	 0.088155
12.906655	 0.087948
12.919989	 0.087607
12.933322	 0.087408
12.946655	 0.087433
12.959989	 0.087561
12.973322	 0.087664
12.986655	 0.087794
12.999989	 0.087983
13.013322	 0.088040
13.026655	 0.087990
13.039989	 0.088179
13.053322	 0.088570
13.066655	 0.088667
13.079988	 0.088364
13.093322	 0.088107
13.106655	 0.088128
13.119988	 0.088100
13.133322	 0.087787
13.146655	 0.087518
13.159988	 0.087631
13.173322	 0.087974
13.186655	 0.088236
13.199988	 0.088369
13.213322	 0.088563
13.226655	 0.088901
13.239988	 0.089157
13.253322	 0.089178
13.266655	 0.089163
13.279988	 0.089221
13.293322	 0.089245
13.306655	 0.089221
13.319988	 0.089124
13.333322	 0.088941
13.346655	 0.088885
13.359988	 0.089083
13.373322	 0.089296
13.386655	 0.089319
13.399988	 0.089302
13.413321	 0.089480
13.426655	 0.089786
13.439988	 0.089876
13.453321	 0.089611
13.466655	 0.089324
13.479988	 0.089419
13.493321	 0.089819
13.506655	 0.090047
13.519988	 0.089897
13.533321	 0.089675
13.546655	 0.089648
13.559988	 0.089722
13.573321	 0.089763
13.586655	 0.089669
13.599988	 0.089412
13.613321	 0.089249
13.626655	 0.089431
13.639988	 0.089792
13.653321	 0.089927
13.666655	 0.089702
13.679988	 0.089408
13.693321	 0.089397
13.706655	 0.089684
13.719988	 0.090052
13.733321	 0.090376
13.746655	 0.090723
13.759988	 0.091053
13.773321	 0.091014
13.786654	 0.090554
13.799988	 0.090290
13.813321	 0.090505
13.826654	 0.090703
13.839988	 0.090584
13.853321	 0.090471
13.866654	 0.090749
13.879988	 0.091329
13.893321	 0.091674
13.906654	 0.091478
13.919988	 0.091158
13.933321	 0.091201
13.946654	 0.091410
13.959988	 0.091383
13.973321	 0.091141
13.986654	 0.090847
13.999988	 0.090574
14.013321	 0.090503
14.026654	 0.090696
14.039988	 0.090850
14.053321	 0.090825
14.066654	 0.090908
14.079988	 0.091242
14.093321	 0.091638
14.106654	 0.091884
14.119987	 0.091910
14.133321	 0.091765
14.146654	 0.091590
14.159987	 0.091518
14.173321	 0.091536
14.186654	 0.091547
14.199987	 0.091564
14.213321	 0.091646
14.226654	 0.091731
14.239987	 0.091667
14.253321	 0.091454
14.266654	 0.091352
14.279987	 0.091495
14.293321	 0.091595
14.306654	 0.091370
14.319987	 0.090911
14.333321	 0.090492
14.346654	 0.090441
14.359987	 0.090870
14.373321	 0.091393
14.386654	 0.091498
14.399987	 0.091215
14.413321	 0.091008
14.426654	 0.091120
14.439987	 0.091403
14.453321	 0.091623
14.466654	 0.091653
14.479987	 0.091531
14.493320	 0.091408
14.506654	 0.091395
14.519987	 0.091432
14.533320	 0.091384
14.546654	 0.091227
14.559987	 0.091064
14.573320	 0.091101
14.586654	 0.091454
14.599987	 0.091781
14.613320	 0.091629
14.626654	 0.091146
14.639987	 0.090776
14.653320	 0.090608
14.666654	 0.090553
14.679987	 0.090668
14.693320	 0.090962
14.706654	 0.091317
14.719987	 0.091725
14.733320	 0.092162
14.746654	 0.092355
14.759987	 0.092169
14.773320	 0.091898
14.786654	 0.091759
14.799987	 0.091640
14.813320	 0.091456
14.826653	 0.091339
14.839987	 0.091430
14.853320	 0.091652
14.866653	 0.091802
14.879987	 0.091727
14.893320	 0.091413
14.906653	 0.091074
14.919987	 0.090931
14.933320	 0.090962
14.946653	 0.091088
14.959987	 0.091299
14.973320	 0.091467
14.986653	 0.091449
14.999987	 0.091378
15.013320	 0.091344
15.026653	 0.091227
15.039987	 0.091116
15.053320	 0.091263
15.066653	 0.091585
15.079987	 0.091759
15.093320	 0.091685
15.106653	 0.091570
15.119987	 0.091668
15.133320	 0.092016
15.146653	 0.092447
15.159986	 0.092765
15.173320	 0.092892
15.186653	 0.092830
15.199986	 0.092616
15.213320	 0.092463
15.226653	 0.092603
15.239986	 0.092828
15.253320	 0.092699
15.266653	 0.092208
15.279986	 0.091701
15.293320	 0.091422
15.306653	 0.091416
15.319986	 0.091605
15.333320	 0.091849
15.346653	 0.092022
15.359986	 0.092131
15.373320	 0.092258
15.386653	 0.092383
15.399986	 0.092413
15.413320	 0.092349
15.426653	 0.092318
15.439986	 0.092402
15.453320	 0.092570
15.466653	 0.092677
15.479986	 0.092561
15.493320	 0.092296
15.506653	 0.092190
15.519986	 0.092328
15.533319	 0.092366
15.546653	 0.092071
15.559986	 0.091697
15.573319	 0.091524
15.586653	 0.091556
15.599986	 0.091750
15.613319	 0.092046
15.626653	 0.092290
15.639986	 0.092397
15.653319	 0.092422
15.666653	 0.092479
15.679986	 0.092636
15.693319	 0.092836
15.706653	 0.092947
15.719986	 0.092866
15.733319	 0.092713
15.746653	 0.092717
15.759986	 0.092878
15.773319	 0.092983
15.786653	 0.092903
15.799986	 0.092797
15.813319	 0.092873
15.826653	 0.093001
15.839986	 0.092943
15.853319	 0.092784
15.866652	 0.092740
15.879986	 0.092838
15.893319	 0.092945
15.906652	 0.092956
15.919986	 0.092883
15.933319	 0.092674
15.946652	 0.092227
15.959986	 0.091730
15.973319	 0.091552
15.986652	 0.091617
15.999986	 0.091468
16.013319	 0.091123
16.026653	 0.091084
16.039988	 0.091389
16.053322	 0.091599
16.066656	 0.091572
16.079990	 0.091525
16.093325	 0.091692
16.106659	 0.092063
16.119993	 0.092327
16.133327	 0.092294
16.146662	 0.092175
16.159996	 0.092251
16.173330	 0.092511
16.186665	 0.092730
16.199999	 0.092829
16.213333	 0.092944
16.226667	 0.093163
16.240002	 0.093489
16.253336	 0.093990
16.266670	 0.094754
16.280005	 0.095956
16.293339	 0.098408
16.306673	 0.104435
16.320007	 0.116822
16.333342	 0.133510
16.346676	 0.144315
16.360010	 0.139604
16.373344	 0.121781
16.386679	 0.101748
16.400013	 0.086631
16.413347	 0.076246
16.426682	 0.068038
16.440016	 0.060640
16.453350	 0.053938
16.466684	 0.048121
16.480019	 0.043158
16.493353	 0.038948
16.506687	 0.035360
16.520021	 0.032054
16.533356	 0.028768
16.546690	 0.025791
16.560024	 0.023553
16.573359	 0.021842
16.586693	 0.020127
16.600027	 0.018346
16.613361	 0.016735
16.626696	 0.015358
16.640030	 0.014237
16.653364	 0.013416
16.666698	 0.012702
16.680033	 0.011757
16.693367	 0.010556
16.706701	 0.009411
16.720036	 0.008517
16.733370	 0.007764
16.746704	 0.006897
16.760038	 0.005783
16.773373	 0.004603
16.786707	 0.003601
16.800041	 0.002710
16.813375	 0.001740
16.826710	 0.000720
16.840044	 -0.000138
16.853378	 -0.000719
16.866713	 -0.001197
16.880047	 -0.001871
16.893381	 -0.002829
16.906715	 -0.003874
16.920050	 -0.004723
16.933384	 -0.005251
16.946718	 -0.005585
16.960052	 -0.005957
16.973387	 -0.006541
16.986721	 -0.007311
17.000055	 -0.008004
17.013390	 -0.008498
17.026724	 -0.008949
17.040058	 -0.009362
17.053392	 -0.009500
17.066727	 -0.009377
17.080061	 -0.009383
17.093395	 -0.009716
17.106730	 -0.010129
17.120064	 -0.010305
17.133398	 -0.010147
17.146732	 -0.009768
17.160067	 -0.009376
17.173401	 -0.009149
17.186735	 -0.009114
17.200069	 -0.009130
17.213404	 -0.009040
17.226738	 -0.008816
17.240072	 -0.008506
17.253407	 -0.008101
17.266741	 -0.007564
17.280075	 -0.007053
17.293409	 -0.006825
17.306744	 -0.006775
17.320078	 -0.006528
17.333412	 -0.005955
17.346746	 -0.005205
17.360081	 -0.004525
17.373415	 -0.004147
17.386749	 -0.004079
17.400084	 -0.004083
17.413418	 -0.003968
17.426752	 -0.003801
17.440086	 -0.003598
17.453421	 -0.003135
17.466755	 -0.002456
17.480089	 -0.001977
17.493423	 -0.001912
17.506758	 -0.002066
17.520092	 -0.002146
17.533426	 -0.002005
17.546761	 -0.001707
17.560095	 -0.001410
17.573429	 -0.001136
17.586763	 -0.000781
17.600098	 -0.000328
17.613432	 0.000136
17.626766	 0.000504
17.640100	 0.000768
17.653435	 0.001045
17.666769	 0.001319
17.680103	 0.001459
17.693438	 0.001485
17.706772	 0.001435
17.720106	 0.001275
17.733440	 0.001098
17.746775	 0.001131
17.760109	 0.001478
17.773443	 0.001956
17.786777	 0.002295
17.800112	 0.002395
17.813446	 0.002310
17.826780	 0.002156
17.840115	 0.002046
17.853449	 0.002016
17.866783	 0.002035
17.880117	 0.002048
17.893452	 0.001968
17.906786	 0.001812
17.920120	 0.001750
17.933455	 0.001888
17.946789	 0.002178
17.960123	 0.002560
17.973457	 0.002947
17.986792	 0.003150
18.000126	 0.003064
18.013460	 0.002820
18.026794	 0.002621
18.040129	 0.002571
18.053463	 0.002680
18.066797	 0.002872
18.080132	 0.003047
18.093466	 0.003138
18.106800	 0.003061
18.120134	 0.002874
18.133469	 0.002813
18.146803	 0.002878
18.160137	 0.002826
18.173471	 0.002690
18.186806	 0.002716
18.200140	 0.002903
18.213474	 0.003095
18.226809	 0.003266
18.240143	 0.003395
18.253477	 0.003393
18.266811	 0.003317
18.280146	 0.003291
18.293480	 0.003275
18.306814	 0.003268
18.320148	 0.003482
18.333483	 0.003986
18.346817	 0.004452
18.360151	 0.004530
18.373486	 0.004226
18.386820	 0.003824
18.400154	 0.003557
18.413488	 0.003461
18.426823	 0.003481
18.440157	 0.003486
18.453491	 0.003330
18.466825	 0.003089
18.480160	 0.003002
18.493494	 0.003063
18.506828	 0.002999
18.520163	 0.002766
18.533497	 0.002617
18.546831	 0.002668
18.560165	 0.002869
18.573500	 0.003152
18.586834	 0.003358
18.600168	 0.003394
18.613503	 0.003328
18.626837	 0.003127
18.640171	 0.002728
18.653505	 0.002365
18.666840	 0.002318
18.680174	 0.002543
18.693508	 0.002877
18.706842	 0.003222
18.720177	 0.003426
18.733511	 0.003383
18.746845	 0.003270
18.760180	 0.003335
18.773514	 0.003478
18.786848	 0.003469
18.800182	 0.003400
18.813517	 0.003440
18.826851	 0.003515
18.840185	 0.003535
18.853519	 0.003575
18.866854	 0.003692
18.880188	 0.003780
18.893522	 0.003728
18.906857	 0.003616
18.920191	 0.003588
18.933525	 0.003649
18.946859	 0.003694
18.960194	 0.003623
18.973528	 0.003438
18.986862	 0.003332
19.000196	 0.003501
19.013531	 0.003764
19.026865	 0.003735
19.040199	 0.003417
19.053534	 0.003248
19.066868	 0.003467
19.080202	 0.003805
19.093536	 0.003914
19.106871	 0.003775
19.120205	 0.003579
19.133539	 0.003460
19.146873	 0.003436
19.160208	 0.003472
19.173542	 0.003491
19.186876	 0.003422
19.200211	 0.003377
19.213545	 0.003523
19.226879	 0.003761
19.240213	 0.003916
19.253548	 0.004029
19.266882	 0.004106
19.280216	 0.004038
19.293550	 0.003808
19.306885	 0.003578
19.320219	 0.003547
19.333553	 0.003659
19.346888	 0.003663
19.360222	 0.003489
19.373556	 0.003305
19.386890	 0.003287
19.400225	 0.003462
19.413559	 0.003645
19.426893	 0.003637
19.440228	 0.003522
19.453562	 0.003524
19.466896	 0.003645
19.480230	 0.003671
19.493565	 0.003517
19.506899	 0.003343
19.520233	 0.003316
19.533567	 0.003476
19.546902	 0.003785
19.560236	 0.004086
19.573570	 0.004203
19.586905	 0.004180
19.600239	 0.004106
19.613573	 0.003936
19.626907	 0.003674
19.640242	 0.003428
19.653576	 0.003273
19.666910	 0.003202
19.680244	 0.003227
19.693579	 0.003405
19.706913	 0.003685
19.720247	 0.003837
19.733582	 0.003717
19.746916	 0.003526
19.760250	 0.003504
19.773584	 0.003545
19.786919	 0.003515
19.800253	 0.003496
19.813587	 0.003451
19.826921	 0.003272
19.840256	 0.003091
19.853590	 0.003148
19.866924	 0.003448
19.880259	 0.003708
19.893593	 0.003721
19.906927	 0.003562
19.920261	 0.003421
19.933596	 0.003410
19.946930	 0.003491
19.960264	 0.003616
19.973598	 0.003832
19.986933	 0.004081

*------------------------ End of raw data
Results for Channel	1	=	242.00	nm
Title:	Report Title
Run File:	C:\HPLC\PET 2025\2025.09.01\bm24.1_bhet_4h002.run
--------------
Injection Info
--------------
Method:	C:\METODOS EQUIPO 2 2025\20250402 PET_Calibrado TPA MHET BHET DIMER.mth
Sample:	BM24.1_BHET_4h
Injection Date:	Mon Sep 01 20:53:03 2025
Manual injection
Operator:	Paloma
Instrument:	3
Notes:	
---------
Misc Info
---------
Workstation:	HPLC
Bus Address:	44
Run Time:	0.000	to	20.000	min.
-----------
Recalc Info
-----------
Recalc Method:	c:\metodos equipo 2 2025\20250402 pet_calibrado tpa mhet bhet dimer.mth
Recalc Date:	Tue Sep 02 08:58:32 2025
Operator:	Paloma
Instrument:	3
Notes:	
Sample Rate:	5.000 Hz.
Measurement Type:	1 = Area
Calculation Type:	4 = ExtStd
Normalize Results:	No
------------------------
Peak Info for Channel 1
------------------------
3 Peaks (tR	Timeoffset	RRT	Sepcode	Width	Counts	Result	Name)
6.562	0.221	0.0000	BB	30.48	395664	3.555556	TPA (uM)
7.103	-0.026	0.0000	GR	0.00	9911878	215.947586	MHET (uM)
7.438	0.028	0.0000	BB	4.02	5908058	76.125648	BHET (uM)
