# Supplementary material for: Engineering Escherichia coli for polyethylene terephthalate powder biodegradation via recoding of an outer membrane protein
Source: iScience. 2026 Jan 2;29(2):114621. doi: 10.1016/j.isci.2025.114621 (PMC12860643; doi:10.1016/j.isci.2025.114621)
Supplement: Data S2. Raw HPLC and UHPLC-MS data — (A) Unprocessed HPLC data files supporting Figures 4, S3, S5, Tables 1 and S4. Files are provided in.txt format corresponding to the data extracted with Varian ProStar software (Varian Inc., Palo Alto, California, USA). Each file contains absorbance values (in arbitrary units) recorded over time under the analytical conditions described in STAR Methods. (B) Raw UHPLC-MS files supporting Figure S4. The chromatograms and mass spectrometry data can be analyzed with the software MassLynx V4.1 (Waters) to obtain the mass spectra of the oligomers TET and TETE. Analytical conditions described in STAR Methods. (A and B) The unprocessed HPLC and UHPLC-MS files have been deposited at Zenodo under the identifier https://zenodo.org/records/17578239. [file mmc5.zip › Data S2/A. HPLC/Table 1/CysPm ETE_3.TXT]

File	C:\HPLC\PET 2025\2025.09.01\bm24.1_bhet_4h004.run	Filetype	63
WTOASCII Parameters:	C:\star\WTOASCII.TXT
 1 channels
   Channel	 1	242.00	nm	in AU
Base rate 5.0000 Hz	Bunch 2	Effective rate 5.00000 Hz.	T = 0.003333 min.
6000 points	from	0.000	to	20.000	minutes
Sampling every 4 point(s)
Printing points from	0.000	to	20.000 min, point 0 to 5999
Channels	1	to	1
0.000000	 0.000000
0.013333	 -0.000485
0.026667	 -0.000623
0.040000	 -0.000429
0.053333	 -0.000281
0.066667	 -0.000276
0.080000	 -0.000201
0.093333	 0.000088
0.106667	 0.000571
0.120000	 0.000987
0.133333	 0.000971
0.146667	 0.000572
0.160000	 0.000197
0.173333	 0.000059
0.186667	 0.000092
0.200000	 0.000172
0.213333	 0.000182
0.226667	 0.000071
0.240000	 -0.000032
0.253333	 0.000040
0.266667	 0.000179
0.280000	 0.000115
0.293333	 -0.000143
0.306667	 -0.000274
0.320000	 -0.000069
0.333333	 0.000363
0.346667	 0.000764
0.360000	 0.000933
0.373333	 0.000835
0.386667	 0.000625
0.400000	 0.000566
0.413333	 0.000827
0.426667	 0.001236
0.440000	 0.001442
0.453333	 0.001369
0.466666	 0.001238
0.480000	 0.001169
0.493333	 0.001079
0.506666	 0.000992
0.520000	 0.001037
0.533333	 0.001107
0.546666	 0.000991
0.560000	 0.000697
0.573333	 0.000365
0.586666	 0.000143
0.600000	 0.000160
0.613333	 0.000371
0.626666	 0.000543
0.640000	 0.000514
0.653333	 0.000288
0.666666	 0.000018
0.680000	 -0.000122
0.693333	 -0.000140
0.706666	 -0.000111
0.720000	 -0.000026
0.733333	 0.000078
0.746666	 0.000114
0.760000	 0.000044
0.773333	 -0.000121
0.786666	 -0.000265
0.800000	 -0.000283
0.813333	 -0.000209
0.826666	 -0.000097
0.839999	 -0.000026
0.853333	 -0.000096
0.866666	 -0.000195
0.879999	 -0.000118
0.893333	 0.000089
0.906666	 0.000223
0.919999	 0.000251
0.933333	 0.000326
0.946666	 0.000479
0.959999	 0.000557
0.973333	 0.000519
0.986666	 0.000505
0.999999	 0.000555
1.013333	 0.000535
1.026666	 0.000446
1.039999	 0.000433
1.053333	 0.000543
1.066666	 0.000713
1.079999	 0.000825
1.093333	 0.000816
1.106666	 0.000770
1.119999	 0.000780
1.133333	 0.000886
1.146666	 0.001048
1.159999	 0.001068
1.173333	 0.000887
1.186666	 0.000740
1.199999	 0.000746
1.213333	 0.000780
1.226666	 0.000797
1.239999	 0.000897
1.253332	 0.001089
1.266666	 0.001239
1.279999	 0.001326
1.293332	 0.001484
1.306666	 0.001715
1.319999	 0.001929
1.333332	 0.002063
1.346666	 0.002000
1.359999	 0.001631
1.373332	 0.001060
1.386666	 0.000800
1.399999	 0.004656
1.413332	 0.026516
1.426666	 0.086012
1.439999	 0.182234
1.453332	 0.280829
1.466666	 0.344594
1.479999	 0.365810
1.493332	 0.359376
1.506666	 0.340916
1.519999	 0.319196
1.533332	 0.298258
1.546666	 0.279490
1.559999	 0.262622
1.573332	 0.246785
1.586666	 0.231491
1.599999	 0.216666
1.613332	 0.202280
1.626665	 0.188350
1.639999	 0.174951
1.653332	 0.162121
1.666665	 0.149919
1.679999	 0.138396
1.693332	 0.127488
1.706665	 0.116932
1.719999	 0.106313
1.733332	 0.095559
1.746665	 0.085235
1.759999	 0.075849
1.773332	 0.067356
1.786665	 0.059700
1.799999	 0.053081
1.813332	 0.047594
1.826665	 0.043186
1.839999	 0.039910
1.853332	 0.037786
1.866665	 0.036541
1.879999	 0.035878
1.893332	 0.035657
1.906665	 0.035555
1.919999	 0.035007
1.933332	 0.033667
1.946665	 0.031617
1.959998	 0.029097
1.973332	 0.026329
1.986665	 0.023559
1.999998	 0.020978
2.013332	 0.018603
2.026665	 0.016453
2.039999	 0.014611
2.053332	 0.013092
2.066665	 0.011876
2.079998	 0.010891
2.093332	 0.010015
2.106665	 0.009137
2.119998	 0.008160
2.133332	 0.007084
2.146665	 0.006102
2.159998	 0.005411
2.173332	 0.004975
2.186665	 0.004622
2.199998	 0.004342
2.213332	 0.004216
2.226665	 0.004131
2.239998	 0.003894
2.253332	 0.003598
2.266665	 0.003511
2.279998	 0.003625
2.293332	 0.003692
2.306665	 0.003648
2.319998	 0.003583
2.333332	 0.003396
2.346665	 0.002864
2.359998	 0.002074
2.373332	 0.001477
2.386665	 0.001222
2.399998	 0.001004
2.413332	 0.000778
2.426665	 0.000787
2.439998	 0.001037
2.453331	 0.001356
2.466665	 0.001579
2.479998	 0.001581
2.493331	 0.001400
2.506665	 0.001193
2.519998	 0.001081
2.533331	 0.001180
2.546665	 0.001503
2.559998	 0.001775
2.573331	 0.001779
2.586665	 0.001655
2.599998	 0.001553
2.613331	 0.001458
2.626665	 0.001446
2.639998	 0.001643
2.653331	 0.001886
2.666665	 0.001841
2.679998	 0.001505
2.693331	 0.001258
2.706665	 0.001426
2.719998	 0.001885
2.733331	 0.002215
2.746665	 0.002255
2.759998	 0.002153
2.773331	 0.001960
2.786664	 0.001754
2.799998	 0.001739
2.813331	 0.001873
2.826664	 0.001938
2.839998	 0.001914
2.853331	 0.001903
2.866664	 0.001817
2.879998	 0.001461
2.893331	 0.000949
2.906664	 0.000665
2.919998	 0.000759
2.933331	 0.001030
2.946664	 0.001292
2.959998	 0.001480
2.973331	 0.001481
2.986664	 0.001250
2.999998	 0.000971
3.013331	 0.000840
3.026664	 0.000858
3.039998	 0.001009
3.053331	 0.001312
3.066664	 0.001587
3.079998	 0.001585
3.093331	 0.001363
3.106664	 0.001174
3.119998	 0.001130
3.133331	 0.001174
3.146664	 0.001270
3.159997	 0.001477
3.173331	 0.001816
3.186664	 0.002104
3.199997	 0.002171
3.213331	 0.002088
3.226664	 0.001926
3.239997	 0.001673
3.253331	 0.001487
3.266664	 0.001557
3.279997	 0.001816
3.293331	 0.002003
3.306664	 0.001961
3.319997	 0.001842
3.333331	 0.001930
3.346664	 0.002272
3.359997	 0.002600
3.373331	 0.002657
3.386664	 0.002432
3.399997	 0.002020
3.413331	 0.001511
3.426664	 0.001191
3.439997	 0.001301
3.453331	 0.001576
3.466664	 0.001651
3.479997	 0.001610
3.493330	 0.001701
3.506664	 0.001905
3.519997	 0.001967
3.533330	 0.001727
3.546664	 0.001403
3.559997	 0.001354
3.573330	 0.001614
3.586664	 0.001988
3.599997	 0.002382
3.613330	 0.002720
3.626664	 0.002850
3.639997	 0.002785
3.653330	 0.002661
3.666664	 0.002460
3.679997	 0.002227
3.693330	 0.002150
3.706664	 0.002175
3.719997	 0.002079
3.733330	 0.001912
3.746664	 0.001846
3.759997	 0.001851
3.773330	 0.001852
3.786664	 0.001893
3.799997	 0.001962
3.813330	 0.001929
3.826663	 0.001736
3.839997	 0.001434
3.853330	 0.001144
3.866663	 0.001036
3.879997	 0.001108
3.893330	 0.001184
3.906663	 0.001220
3.919997	 0.001293
3.933330	 0.001471
3.946663	 0.001779
3.959997	 0.002041
3.973330	 0.002050
3.986663	 0.001905
3.999997	 0.001808
4.013330	 0.001805
4.026663	 0.001896
4.039997	 0.002078
4.053330	 0.002286
4.066663	 0.002371
4.079997	 0.002258
4.093330	 0.002059
4.106663	 0.001843
4.119997	 0.001620
4.133330	 0.001462
4.146663	 0.001404
4.159997	 0.001395
4.173330	 0.001426
4.186663	 0.001537
4.199996	 0.001641
4.213330	 0.001569
4.226663	 0.001347
4.239996	 0.001220
4.253330	 0.001336
4.266663	 0.001485
4.279996	 0.001392
4.293330	 0.001137
4.306663	 0.000918
4.319996	 0.000756
4.333330	 0.000728
4.346663	 0.001013
4.359996	 0.001488
4.373330	 0.001800
4.386663	 0.001840
4.399996	 0.001719
4.413330	 0.001490
4.426663	 0.001130
4.439996	 0.000711
4.453330	 0.000466
4.466663	 0.000527
4.479996	 0.000779
4.493330	 0.001095
4.506663	 0.001399
4.519996	 0.001531
4.533329	 0.001402
4.546663	 0.001204
4.559996	 0.001196
4.573329	 0.001331
4.586663	 0.001378
4.599996	 0.001255
4.613329	 0.001008
4.626663	 0.000757
4.639996	 0.000640
4.653329	 0.000676
4.666663	 0.000753
4.679996	 0.000769
4.693329	 0.000733
4.706663	 0.000775
4.719996	 0.000961
4.733329	 0.001121
4.746663	 0.001122
4.759996	 0.001134
4.773329	 0.001318
4.786663	 0.001554
4.799996	 0.001692
4.813329	 0.001752
4.826663	 0.001813
4.839996	 0.001875
4.853329	 0.001860
4.866663	 0.001747
4.879996	 0.001706
4.893329	 0.001839
4.906662	 0.001929
4.919996	 0.001891
4.933329	 0.001940
4.946662	 0.002069
4.959996	 0.002045
4.973329	 0.001823
4.986662	 0.001574
4.999996	 0.001501
5.013329	 0.001625
5.026662	 0.001785
5.039996	 0.001948
5.053329	 0.002211
5.066662	 0.002445
5.079996	 0.002378
5.093329	 0.001974
5.106662	 0.001456
5.119996	 0.001119
5.133329	 0.001121
5.146662	 0.001356
5.159996	 0.001614
5.173329	 0.001775
5.186662	 0.001775
5.199996	 0.001608
5.213329	 0.001437
5.226662	 0.001446
5.239995	 0.001631
5.253329	 0.001830
5.266662	 0.001856
5.279995	 0.001703
5.293329	 0.001555
5.306662	 0.001449
5.319995	 0.001358
5.333329	 0.001460
5.346662	 0.001882
5.359995	 0.002417
5.373329	 0.002695
5.386662	 0.002550
5.399995	 0.002194
5.413329	 0.001947
5.426662	 0.001971
5.439995	 0.002282
5.453329	 0.002700
5.466662	 0.002895
5.479995	 0.002734
5.493329	 0.002489
5.506662	 0.002448
5.519995	 0.002535
5.533329	 0.002518
5.546662	 0.002379
5.559995	 0.002333
5.573328	 0.002572
5.586662	 0.002902
5.599995	 0.002915
5.613328	 0.002647
5.626662	 0.002596
5.639995	 0.003007
5.653328	 0.003587
5.666662	 0.003990
5.679995	 0.004220
5.693328	 0.004445
5.706662	 0.004753
5.719995	 0.005147
5.733328	 0.005580
5.746662	 0.006064
5.759995	 0.006618
5.773328	 0.007055
5.786662	 0.007176
5.799995	 0.007147
5.813328	 0.007327
5.826662	 0.007831
5.839995	 0.008490
5.853328	 0.009151
5.866662	 0.009811
5.879995	 0.010422
5.893328	 0.010802
5.906662	 0.010999
5.919995	 0.011342
5.933328	 0.011996
5.946661	 0.012857
5.959995	 0.013717
5.973328	 0.014341
5.986661	 0.014707
5.999995	 0.015055
6.013328	 0.015450
6.026661	 0.015730
6.039995	 0.015988
6.053328	 0.016559
6.066661	 0.017479
6.079995	 0.018389
6.093328	 0.019009
6.106661	 0.019421
6.119995	 0.019862
6.133328	 0.020412
6.146661	 0.020895
6.159995	 0.021137
6.173328	 0.021251
6.186661	 0.021527
6.199995	 0.022136
6.213328	 0.022943
6.226661	 0.023627
6.239995	 0.024017
6.253328	 0.024180
6.266661	 0.024263
6.279994	 0.024398
6.293328	 0.024709
6.306661	 0.025266
6.319994	 0.025971
6.333328	 0.026646
6.346661	 0.027210
6.359994	 0.027651
6.373328	 0.027899
6.386661	 0.027840
6.399994	 0.027470
6.413328	 0.026973
6.426661	 0.026617
6.439994	 0.026483
6.453328	 0.026407
6.466661	 0.026380
6.479994	 0.026609
6.493328	 0.027008
6.506661	 0.027197
6.519994	 0.027093
6.533328	 0.026918
6.546661	 0.026844
6.559994	 0.026935
6.573328	 0.027165
6.586661	 0.027434
6.599994	 0.027636
6.613328	 0.027756
6.626661	 0.027885
6.639994	 0.028083
6.653327	 0.028233
6.666661	 0.028169
6.679994	 0.027984
6.693327	 0.028001
6.706661	 0.028296
6.719994	 0.028536
6.733327	 0.028516
6.746661	 0.028450
6.759994	 0.028430
6.773327	 0.028238
6.786661	 0.028005
6.799994	 0.028164
6.813327	 0.028673
6.826661	 0.029147
6.839994	 0.029471
6.853327	 0.029756
6.866661	 0.030026
6.879994	 0.030257
6.893327	 0.030502
6.906661	 0.030806
6.919994	 0.031077
6.933327	 0.031218
6.946661	 0.031295
6.959994	 0.031444
6.973327	 0.031698
6.986660	 0.031943
6.999994	 0.032157
7.013327	 0.032482
7.026660	 0.032826
7.039994	 0.032859
7.053327	 0.032673
7.066660	 0.033065
7.079994	 0.036360
7.093327	 0.049491
7.106660	 0.083804
7.119994	 0.143072
7.133327	 0.209160
7.146660	 0.249768
7.159994	 0.246193
7.173327	 0.207252
7.186660	 0.155923
7.199994	 0.110615
7.213327	 0.078766
7.226660	 0.059770
7.239994	 0.049714
7.253327	 0.044796
7.266660	 0.042562
7.279994	 0.041503
7.293327	 0.040739
7.306660	 0.040073
7.319993	 0.039566
7.333327	 0.039205
7.346660	 0.039372
7.359993	 0.042065
7.373327	 0.052949
7.386660	 0.079785
7.399993	 0.121934
7.413327	 0.162119
7.426660	 0.178149
7.439993	 0.163906
7.453327	 0.132190
7.466660	 0.099619
7.479993	 0.075090
7.493327	 0.059646
7.506660	 0.050854
7.519993	 0.046072
7.533327	 0.043534
7.546660	 0.042264
7.559993	 0.041856
7.573327	 0.042061
7.586660	 0.042324
7.599993	 0.042153
7.613327	 0.041712
7.626660	 0.041422
7.639993	 0.041409
7.653327	 0.041616
7.666660	 0.042006
7.679993	 0.042456
7.693326	 0.042681
7.706660	 0.042585
7.719993	 0.042530
7.733326	 0.042856
7.746660	 0.043367
7.759993	 0.043681
7.773326	 0.043743
7.786660	 0.043720
7.799993	 0.043743
7.813326	 0.043903
7.826660	 0.044189
7.839993	 0.044486
7.853326	 0.044753
7.866660	 0.045072
7.879993	 0.045372
7.893326	 0.045401
7.906660	 0.045227
7.919993	 0.045309
7.933326	 0.045808
7.946660	 0.046418
7.959993	 0.046903
7.973326	 0.047243
7.986660	 0.047396
7.999993	 0.047385
8.013327	 0.047433
8.026660	 0.047695
8.039993	 0.048018
8.053327	 0.048143
8.066660	 0.048065
8.079993	 0.047991
8.093327	 0.048076
8.106660	 0.048373
8.119993	 0.048918
8.133327	 0.049789
8.146660	 0.050982
8.159993	 0.052233
8.173326	 0.053092
8.186660	 0.053221
8.199993	 0.052709
8.213326	 0.052031
8.226660	 0.051574
8.239993	 0.051381
8.253326	 0.051400
8.266660	 0.051579
8.279993	 0.051749
8.293326	 0.051721
8.306660	 0.051476
8.319993	 0.051189
8.333326	 0.051159
8.346660	 0.051516
8.359993	 0.052017
8.373326	 0.052349
8.386660	 0.052490
8.399993	 0.052594
8.413326	 0.052781
8.426660	 0.053082
8.439993	 0.053424
8.453326	 0.053704
8.466660	 0.053904
8.479993	 0.054074
8.493326	 0.054255
8.506660	 0.054461
8.519993	 0.054732
8.533326	 0.055112
8.546659	 0.055533
8.559993	 0.055880
8.573326	 0.056179
8.586659	 0.056581
8.599993	 0.057105
8.613326	 0.057511
8.626659	 0.057576
8.639993	 0.057435
8.653326	 0.057371
8.666659	 0.057420
8.679993	 0.057566
8.693326	 0.057897
8.706659	 0.058267
8.719993	 0.058365
8.733326	 0.058224
8.746659	 0.058167
8.759993	 0.058336
8.773326	 0.058581
8.786659	 0.058687
8.799993	 0.058610
8.813326	 0.058513
8.826659	 0.058622
8.839993	 0.058951
8.853326	 0.059268
8.866659	 0.059489
8.879992	 0.059695
8.893326	 0.059796
8.906659	 0.059707
8.919992	 0.059530
8.933326	 0.059366
8.946659	 0.059425
8.959992	 0.059976
8.973326	 0.060813
8.986659	 0.061335
8.999992	 0.061345
9.013326	 0.061292
9.026659	 0.061599
9.039992	 0.062246
9.053326	 0.063022
9.066659	 0.063629
9.079992	 0.063903
9.093326	 0.064086
9.106659	 0.064325
9.119992	 0.064352
9.133326	 0.064111
9.146659	 0.063870
9.159992	 0.063697
9.173326	 0.063592
9.186659	 0.063696
9.199992	 0.063968
9.213326	 0.064201
9.226659	 0.064335
9.239992	 0.064440
9.253325	 0.064475
9.266659	 0.064407
9.279992	 0.064450
9.293325	 0.064762
9.306659	 0.065136
9.319992	 0.065392
9.333325	 0.065621
9.346659	 0.065810
9.359992	 0.065890
9.373325	 0.066074
9.386659	 0.066562
9.399992	 0.067128
9.413325	 0.067355
9.426659	 0.067163
9.439992	 0.066864
9.453325	 0.066785
9.466659	 0.067000
9.479992	 0.067398
9.493325	 0.067853
9.506659	 0.068320
9.519992	 0.068774
9.533325	 0.069126
9.546659	 0.069191
9.559992	 0.068850
9.573325	 0.068317
9.586658	 0.068080
9.599992	 0.068389
9.613325	 0.068931
9.626658	 0.069287
9.639992	 0.069416
9.653325	 0.069446
9.666658	 0.069458
9.679992	 0.069558
9.693325	 0.069756
9.706658	 0.069878
9.719992	 0.069818
9.733325	 0.069801
9.746658	 0.070149
9.759992	 0.070840
9.773325	 0.071477
9.786658	 0.071664
9.799992	 0.071404
9.813325	 0.071133
9.826658	 0.071186
9.839992	 0.071477
9.853325	 0.071871
9.866658	 0.072469
9.879992	 0.073370
9.893325	 0.074388
9.906658	 0.075164
9.919991	 0.075515
9.933325	 0.075427
9.946658	 0.074986
9.959991	 0.074471
9.973325	 0.074114
9.986658	 0.073900
9.999991	 0.073750
10.013325	 0.073624
10.026658	 0.073545
10.039991	 0.073626
10.053325	 0.073870
10.066658	 0.074127
10.079991	 0.074381
10.093325	 0.074745
10.106658	 0.075189
10.119991	 0.075511
10.133325	 0.075500
10.146658	 0.075257
10.159991	 0.075172
10.173325	 0.075329
10.186658	 0.075481
10.199991	 0.075704
10.213325	 0.076203
10.226658	 0.076711
10.239991	 0.076938
10.253325	 0.077086
10.266658	 0.077526
10.279991	 0.078407
10.293324	 0.079493
10.306658	 0.080263
10.319991	 0.080336
10.333324	 0.079759
10.346658	 0.078923
10.359991	 0.078336
10.373324	 0.078280
10.386658	 0.078635
10.399991	 0.079097
10.413324	 0.079443
10.426658	 0.079599
10.439991	 0.079607
10.453324	 0.079510
10.466658	 0.079347
10.479991	 0.079264
10.493324	 0.079309
10.506658	 0.079273
10.519991	 0.079020
10.533324	 0.078776
10.546658	 0.078896
10.559991	 0.079382
10.573324	 0.079928
10.586658	 0.080313
10.599991	 0.080471
10.613324	 0.080381
10.626657	 0.080204
10.639991	 0.080270
10.653324	 0.080578
10.666657	 0.080718
10.679991	 0.080490
10.693324	 0.080268
10.706657	 0.080491
10.719991	 0.081017
10.733324	 0.081385
10.746657	 0.081475
10.759991	 0.081451
10.773324	 0.081359
10.786657	 0.081225
10.799991	 0.081239
10.813324	 0.081477
10.826657	 0.081816
10.839991	 0.082150
10.853324	 0.082409
10.866657	 0.082512
10.879991	 0.082504
10.893324	 0.082510
10.906657	 0.082541
10.919991	 0.082496
10.933324	 0.082317
10.946657	 0.082113
10.959991	 0.082137
10.973324	 0.082518
10.986657	 0.083157
10.999990	 0.083802
11.013324	 0.084118
11.026657	 0.084010
11.039990	 0.083768
11.053324	 0.083749
11.066657	 0.084102
11.079990	 0.084622
11.093324	 0.084955
11.106657	 0.085036
11.119990	 0.085054
11.133324	 0.085027
11.146657	 0.084833
11.159990	 0.084507
11.173324	 0.084221
11.186657	 0.083978
11.199990	 0.083669
11.213324	 0.083441
11.226657	 0.083550
11.239990	 0.083907
11.253324	 0.084181
11.266657	 0.084270
11.279990	 0.084334
11.293324	 0.084446
11.306657	 0.084522
11.319990	 0.084522
11.333323	 0.084455
11.346657	 0.084377
11.359990	 0.084401
11.373323	 0.084554
11.386657	 0.084825
11.399990	 0.085181
11.413323	 0.085499
11.426657	 0.085732
11.439990	 0.085850
11.453323	 0.085674
11.466657	 0.085268
11.479990	 0.085081
11.493323	 0.085317
11.506657	 0.085630
11.519990	 0.085682
11.533323	 0.085610
11.546657	 0.085613
11.559990	 0.085526
11.573323	 0.085235
11.586657	 0.085082
11.599990	 0.085390
11.613323	 0.086008
11.626657	 0.086571
11.639990	 0.086961
11.653323	 0.087287
11.666656	 0.087524
11.679990	 0.087588
11.693323	 0.087558
11.706656	 0.087544
11.719990	 0.087624
11.733323	 0.087848
11.746656	 0.088134
11.759990	 0.088285
11.773323	 0.088139
11.786656	 0.087748
11.799990	 0.087389
11.813323	 0.087247
11.826656	 0.087264
11.839990	 0.087399
11.853323	 0.087666
11.866656	 0.087954
11.879990	 0.088108
11.893323	 0.088094
11.906656	 0.087983
11.919990	 0.087938
11.933323	 0.088118
11.946656	 0.088502
11.959990	 0.088941
11.973323	 0.089314
11.986656	 0.089696
11.999990	 0.090358
12.013323	 0.091357
12.026656	 0.092267
12.039989	 0.092533
12.053323	 0.091965
12.066656	 0.090850
12.079989	 0.089736
12.093323	 0.089147
12.106656	 0.089267
12.119989	 0.089801
12.133323	 0.090242
12.146656	 0.090386
12.159989	 0.090401
12.173323	 0.090472
12.186656	 0.090662
12.199989	 0.090841
12.213323	 0.090676
12.226656	 0.090129
12.239989	 0.089671
12.253323	 0.089618
12.266656	 0.089801
12.279989	 0.089936
12.293323	 0.089921
12.306656	 0.089898
12.319989	 0.090094
12.333323	 0.090514
12.346656	 0.090916
12.359989	 0.091124
12.373322	 0.091191
12.386656	 0.091285
12.399989	 0.091619
12.413322	 0.092335
12.426656	 0.093261
12.439989	 0.094014
12.453322	 0.094346
12.466656	 0.094267
12.479989	 0.093938
12.493322	 0.093581
12.506656	 0.093379
12.519989	 0.093308
12.533322	 0.093303
12.546656	 0.093409
12.559989	 0.093493
12.573322	 0.093422
12.586656	 0.093433
12.599989	 0.093701
12.613322	 0.094118
12.626656	 0.094573
12.639989	 0.094930
12.653322	 0.095072
12.666656	 0.095011
12.679989	 0.094820
12.693322	 0.094605
12.706656	 0.094397
12.719989	 0.094175
12.733322	 0.094059
12.746655	 0.094162
12.759989	 0.094442
12.773322	 0.094701
12.786655	 0.094657
12.799989	 0.094416
12.813322	 0.094408
12.826655	 0.094560
12.839989	 0.094403
12.853322	 0.094036
12.866655	 0.093969
12.879989	 0.094119
12.893322	 0.094069
12.906655	 0.093898
12.919989	 0.093846
12.933322	 0.093883
12.946655	 0.094088
12.959989	 0.094598
12.973322	 0.095153
12.986655	 0.095423
12.999989	 0.095397
13.013322	 0.095151
13.026655	 0.094827
13.039989	 0.094645
13.053322	 0.094722
13.066655	 0.094966
13.079988	 0.095064
13.093322	 0.094832
13.106655	 0.094468
13.119988	 0.094245
13.133322	 0.094180
13.146655	 0.094097
13.159988	 0.093937
13.173322	 0.093897
13.186655	 0.094119
13.199988	 0.094397
13.213322	 0.094463
13.226655	 0.094348
13.239988	 0.094298
13.253322	 0.094452
13.266655	 0.094703
13.279988	 0.094752
13.293322	 0.094465
13.306655	 0.094178
13.319988	 0.094317
13.333322	 0.094834
13.346655	 0.095337
13.359988	 0.095756
13.373322	 0.096333
13.386655	 0.096893
13.399988	 0.096926
13.413321	 0.096424
13.426655	 0.095946
13.439988	 0.095777
13.453321	 0.095691
13.466655	 0.095626
13.479988	 0.095801
13.493321	 0.096168
13.506655	 0.096425
13.519988	 0.096533
13.533321	 0.096583
13.546655	 0.096400
13.559988	 0.095915
13.573321	 0.095459
13.586655	 0.095318
13.599988	 0.095439
13.613321	 0.095661
13.626655	 0.095838
13.639988	 0.095879
13.653321	 0.095918
13.666655	 0.096086
13.679988	 0.096237
13.693321	 0.096239
13.706655	 0.096223
13.719988	 0.096298
13.733321	 0.096341
13.746655	 0.096264
13.759988	 0.096165
13.773321	 0.096154
13.786654	 0.096256
13.799988	 0.096446
13.813321	 0.096688
13.826654	 0.096830
13.839988	 0.096739
13.853321	 0.096571
13.866654	 0.096476
13.879988	 0.096348
13.893321	 0.096175
13.906654	 0.096197
13.919988	 0.096579
13.933321	 0.097105
13.946654	 0.097342
13.959988	 0.097171
13.973321	 0.096936
13.986654	 0.096871
13.999988	 0.096841
14.013321	 0.096805
14.026654	 0.096942
14.039988	 0.097285
14.053321	 0.097657
14.066654	 0.097933
14.079988	 0.098133
14.093321	 0.098285
14.106654	 0.098392
14.119987	 0.098449
14.133321	 0.098328
14.146654	 0.097951
14.159987	 0.097569
14.173321	 0.097422
14.186654	 0.097305
14.199987	 0.097037
14.213321	 0.096889
14.226654	 0.097115
14.239987	 0.097520
14.253321	 0.097745
14.266654	 0.097733
14.279987	 0.097706
14.293321	 0.097707
14.306654	 0.097564
14.319987	 0.097336
14.333321	 0.097224
14.346654	 0.097164
14.359987	 0.096939
14.373321	 0.096642
14.386654	 0.096586
14.399987	 0.096716
14.413321	 0.096661
14.426654	 0.096402
14.439987	 0.096274
14.453321	 0.096412
14.466654	 0.096622
14.479987	 0.096687
14.493320	 0.096612
14.506654	 0.096531
14.519987	 0.096508
14.533320	 0.096489
14.546654	 0.096426
14.559987	 0.096362
14.573320	 0.096356
14.586654	 0.096468
14.599987	 0.096711
14.613320	 0.096928
14.626654	 0.096968
14.639987	 0.096954
14.653320	 0.097083
14.666654	 0.097387
14.679987	 0.097742
14.693320	 0.097927
14.706654	 0.097871
14.719987	 0.097774
14.733320	 0.097730
14.746654	 0.097596
14.759987	 0.097402
14.773320	 0.097438
14.786654	 0.097773
14.799987	 0.097987
14.813320	 0.097733
14.826653	 0.097243
14.839987	 0.096911
14.853320	 0.096711
14.866653	 0.096431
14.879987	 0.096196
14.893320	 0.096332
14.906653	 0.096895
14.919987	 0.097673
14.933320	 0.098369
14.946653	 0.098706
14.959987	 0.098735
14.973320	 0.098894
14.986653	 0.099277
14.999987	 0.099404
15.013320	 0.099121
15.026653	 0.098891
15.039987	 0.099034
15.053320	 0.099267
15.066653	 0.099265
15.079987	 0.099223
15.093320	 0.099441
15.106653	 0.099700
15.119987	 0.099669
15.133320	 0.099454
15.146653	 0.099265
15.159986	 0.099170
15.173320	 0.099264
15.186653	 0.099551
15.199986	 0.099865
15.213320	 0.100126
15.226653	 0.100427
15.239986	 0.100662
15.253320	 0.100492
15.266653	 0.099931
15.279986	 0.099456
15.293320	 0.099316
15.306653	 0.099245
15.319986	 0.098962
15.333320	 0.098551
15.346653	 0.098328
15.359986	 0.098374
15.373320	 0.098349
15.386653	 0.098112
15.399986	 0.098016
15.413320	 0.098276
15.426653	 0.098699
15.439986	 0.099056
15.453320	 0.099180
15.466653	 0.098969
15.479986	 0.098660
15.493320	 0.098635
15.506653	 0.098852
15.519986	 0.099026
15.533319	 0.099210
15.546653	 0.099524
15.559986	 0.099728
15.573319	 0.099660
15.586653	 0.099514
15.599986	 0.099385
15.613319	 0.099202
15.626653	 0.099096
15.639986	 0.099201
15.653319	 0.099282
15.666653	 0.099109
15.679986	 0.098863
15.693319	 0.098749
15.706653	 0.098738
15.719986	 0.098822
15.733319	 0.099019
15.746653	 0.099286
15.759986	 0.099641
15.773319	 0.100113
15.786653	 0.100503
15.799986	 0.100574
15.813319	 0.100429
15.826653	 0.100327
15.839986	 0.100332
15.853319	 0.100321
15.866652	 0.100129
15.879986	 0.099844
15.893319	 0.099866
15.906652	 0.100277
15.919986	 0.100661
15.933319	 0.100725
15.946652	 0.100470
15.959986	 0.100043
15.973319	 0.099759
15.986652	 0.099922
15.999986	 0.100364
16.013319	 0.100486
16.026653	 0.100082
16.039988	 0.099665
16.053322	 0.099707
16.066656	 0.100093
16.079990	 0.100534
16.093325	 0.100895
16.106659	 0.101044
16.119993	 0.100982
16.133327	 0.100876
16.146662	 0.100845
16.159996	 0.100925
16.173330	 0.101043
16.186665	 0.101094
16.199999	 0.101098
16.213333	 0.101181
16.226667	 0.101538
16.240002	 0.102312
16.253336	 0.103371
16.266670	 0.104650
16.280005	 0.107328
16.293339	 0.114491
16.306673	 0.128459
16.320007	 0.144938
16.333342	 0.152656
16.346676	 0.144369
16.360010	 0.125350
16.373344	 0.106115
16.386679	 0.091679
16.400013	 0.081210
16.413347	 0.072823
16.426682	 0.065559
16.440016	 0.059044
16.453350	 0.053250
16.466684	 0.048378
16.480019	 0.044335
16.493353	 0.040652
16.506687	 0.037151
16.520021	 0.034155
16.533356	 0.031818
16.546690	 0.029798
16.560024	 0.027815
16.573359	 0.025956
16.586693	 0.024320
16.600027	 0.022935
16.613361	 0.021871
16.626696	 0.020969
16.640030	 0.019871
16.653364	 0.018486
16.666698	 0.017080
16.680033	 0.015941
16.693367	 0.015132
16.706701	 0.014477
16.720036	 0.013792
16.733370	 0.013056
16.746704	 0.012256
16.760038	 0.011363
16.773373	 0.010428
16.786707	 0.009444
16.800041	 0.008391
16.813375	 0.007439
16.826710	 0.006700
16.840044	 0.005971
16.853378	 0.005064
16.866713	 0.004111
16.880047	 0.003247
16.893381	 0.002460
16.906715	 0.001779
16.920050	 0.001161
16.933384	 0.000458
16.946718	 -0.000302
16.960052	 -0.000962
16.973387	 -0.001430
16.986721	 -0.001691
17.000055	 -0.001910
17.013390	 -0.002338
17.026724	 -0.002922
17.040058	 -0.003329
17.053392	 -0.003467
17.066727	 -0.003587
17.080061	 -0.003810
17.093395	 -0.003942
17.106730	 -0.003898
17.120064	 -0.003842
17.133398	 -0.003753
17.146732	 -0.003467
17.160067	 -0.003086
17.173401	 -0.002737
17.186735	 -0.002354
17.200069	 -0.002034
17.213404	 -0.001944
17.226738	 -0.001929
17.240072	 -0.001712
17.253407	 -0.001244
17.266741	 -0.000711
17.280075	 -0.000212
17.293409	 0.000359
17.306744	 0.000979
17.320078	 0.001448
17.333412	 0.001731
17.346746	 0.001973
17.360081	 0.002285
17.373415	 0.002607
17.386749	 0.002770
17.400084	 0.002802
17.413418	 0.003063
17.426752	 0.003709
17.440086	 0.004359
17.453421	 0.004650
17.466755	 0.004671
17.480089	 0.004675
17.493423	 0.004745
17.506758	 0.004862
17.520092	 0.005049
17.533426	 0.005367
17.546761	 0.005816
17.560095	 0.006196
17.573429	 0.006266
17.586763	 0.006095
17.600098	 0.005974
17.613432	 0.006038
17.626766	 0.006169
17.640100	 0.006184
17.653435	 0.006126
17.666769	 0.006300
17.680103	 0.006874
17.693438	 0.007632
17.706772	 0.008175
17.720106	 0.008270
17.733440	 0.008081
17.746775	 0.007990
17.760109	 0.008145
17.773443	 0.008374
17.786777	 0.008499
17.800112	 0.008511
17.813446	 0.008399
17.826780	 0.008178
17.840115	 0.008095
17.853449	 0.008283
17.866783	 0.008517
17.880117	 0.008718
17.893452	 0.009029
17.906786	 0.009376
17.920120	 0.009599
17.933455	 0.009729
17.946789	 0.009791
17.960123	 0.009784
17.973457	 0.009857
17.986792	 0.010093
18.000126	 0.010299
18.013460	 0.010346
18.026794	 0.010422
18.040129	 0.010633
18.053463	 0.010774
18.066797	 0.010645
18.080132	 0.010307
18.093466	 0.009994
18.106800	 0.009896
18.120134	 0.009996
18.133469	 0.010126
18.146803	 0.010178
18.160137	 0.010134
18.173471	 0.010026
18.186806	 0.009952
18.200140	 0.010024
18.213474	 0.010223
18.226809	 0.010405
18.240143	 0.010497
18.253477	 0.010488
18.266811	 0.010414
18.280146	 0.010404
18.293480	 0.010475
18.306814	 0.010494
18.320148	 0.010486
18.333483	 0.010592
18.346817	 0.010799
18.360151	 0.010914
18.373486	 0.010808
18.386820	 0.010633
18.400154	 0.010526
18.413488	 0.010440
18.426823	 0.010410
18.440157	 0.010480
18.453491	 0.010542
18.466825	 0.010677
18.480160	 0.011041
18.493494	 0.011265
18.506828	 0.010874
18.520163	 0.010112
18.533497	 0.009608
18.546831	 0.009562
18.560165	 0.009710
18.573500	 0.009827
18.586834	 0.009917
18.600168	 0.009998
18.613503	 0.010075
18.626837	 0.010215
18.640171	 0.010368
18.653505	 0.010363
18.666840	 0.010246
18.680174	 0.010269
18.693508	 0.010513
18.706842	 0.010841
18.720177	 0.011035
18.733511	 0.010970
18.746845	 0.010745
18.760180	 0.010509
18.773514	 0.010362
18.786848	 0.010437
18.800182	 0.010714
18.813517	 0.010921
18.826851	 0.010861
18.840185	 0.010723
18.853519	 0.010819
18.866854	 0.011096
18.880188	 0.011171
18.893522	 0.010876
18.906857	 0.010474
18.920191	 0.010308
18.933525	 0.010413
18.946859	 0.010502
18.960194	 0.010368
18.973528	 0.010144
18.986862	 0.010078
19.000196	 0.010219
19.013531	 0.010411
19.026865	 0.010460
19.040199	 0.010286
19.053534	 0.010010
19.066868	 0.009984
19.080202	 0.010444
19.093536	 0.011084
19.106871	 0.011396
19.120205	 0.011319
19.133539	 0.011135
19.146873	 0.011024
19.160208	 0.011049
19.173542	 0.011173
19.186876	 0.011207
19.200211	 0.010999
19.213545	 0.010718
19.226879	 0.010665
19.240213	 0.010818
19.253548	 0.010881
19.266882	 0.010725
19.280216	 0.010463
19.293550	 0.010316
19.306885	 0.010453
19.320219	 0.010728
19.333553	 0.010836
19.346888	 0.010808
19.360222	 0.010880
19.373556	 0.010999
19.386890	 0.010935
19.400225	 0.010735
19.413559	 0.010613
19.426893	 0.010588
19.440228	 0.010570
19.453562	 0.010540
19.466896	 0.010454
19.480230	 0.010232
19.493565	 0.009960
19.506899	 0.009821
19.520233	 0.009897
19.533567	 0.010157
19.546902	 0.010481
19.560236	 0.010746
19.573570	 0.011024
19.586905	 0.011365
19.600239	 0.011482
19.613573	 0.011222
19.626907	 0.010969
19.640242	 0.010982
19.653576	 0.011007
19.666910	 0.010805
19.680244	 0.010423
19.693579	 0.010040
19.706913	 0.009883
19.720247	 0.010060
19.733582	 0.010435
19.746916	 0.010722
19.760250	 0.010694
19.773584	 0.010438
19.786919	 0.010224
19.800253	 0.010044
19.813587	 0.009817
19.826921	 0.009809
19.840256	 0.010133
19.853590	 0.010401
19.866924	 0.010393
19.880259	 0.010338
19.893593	 0.010322
19.906927	 0.010182
19.920261	 0.009995
19.933596	 0.010009
19.946930	 0.010246
19.960264	 0.010606
19.973598	 0.011019
19.986933	 0.011263

*------------------------ End of raw data
Results for Channel	1	=	242.00	nm
Title:	Report Title
Run File:	C:\HPLC\PET 2025\2025.09.01\bm24.1_bhet_4h004.run
--------------
Injection Info
--------------
Method:	C:\METODOS EQUIPO 2 2025\20250402 PET_Calibrado TPA MHET BHET DIMER.mth
Sample:	BM24.1_BHET_4h
Injection Date:	Mon Sep 01 21:14:50 2025
Manual injection
Operator:	Paloma
Instrument:	3
Notes:	
---------
Misc Info
---------
Workstation:	HPLC
Bus Address:	44
Run Time:	0.000	to	20.000	min.
-----------
Recalc Info
-----------
Recalc Method:	c:\metodos equipo 2 2025\20250402 pet_calibrado tpa mhet bhet dimer.mth
Recalc Date:	Tue Sep 02 08:58:32 2025
Operator:	Paloma
Instrument:	3
Notes:	
Sample Rate:	5.000 Hz.
Measurement Type:	1 = Area
Calculation Type:	4 = ExtStd
Normalize Results:	No
------------------------
Peak Info for Channel 1
------------------------
3 Peaks (tR	Timeoffset	RRT	Sepcode	Width	Counts	Result	Name)
6.378	0.037	0.0000	BB	7.45	817137	7.358835	TPA (uM)
7.103	-0.026	0.0000	GR	0.00	9956018	217.101334	MHET (uM)
7.428	0.018	0.0000	BB	3.99	5899706	76.010117	BHET (uM)
