# Supplementary material for: Engineering Escherichia coli for polyethylene terephthalate powder biodegradation via recoding of an outer membrane protein
Source: iScience. 2026 Jan 2;29(2):114621. doi: 10.1016/j.isci.2025.114621 (PMC12860643; doi:10.1016/j.isci.2025.114621)
Supplement: Data S2. Raw HPLC and UHPLC-MS data — (A) Unprocessed HPLC data files supporting Figures 4, S3, S5, Tables 1 and S4. Files are provided in.txt format corresponding to the data extracted with Varian ProStar software (Varian Inc., Palo Alto, California, USA). Each file contains absorbance values (in arbitrary units) recorded over time under the analytical conditions described in STAR Methods. (B) Raw UHPLC-MS files supporting Figure S4. The chromatograms and mass spectrometry data can be analyzed with the software MassLynx V4.1 (Waters) to obtain the mass spectra of the oligomers TET and TETE. Analytical conditions described in STAR Methods. (A and B) The unprocessed HPLC and UHPLC-MS files have been deposited at Zenodo under the identifier https://zenodo.org/records/17578239. [file mmc5.zip › Data S2/A. HPLC/Table 1/EfeOm ETE_1.TXT]

File	C:\HPLC\PET 2025\2025.09.01\bm29.1_bhet_4h.run	Filetype	63
WTOASCII Parameters:	C:\star\WTOASCII.TXT
 1 channels
   Channel	 1	242.00	nm	in AU
Base rate 5.0000 Hz	Bunch 2	Effective rate 5.00000 Hz.	T = 0.003333 min.
6000 points	from	0.000	to	20.000	minutes
Sampling every 4 point(s)
Printing points from	0.000	to	20.000 min, point 0 to 5999
Channels	1	to	1
0.000000	 0.000000
0.013333	 -0.000397
0.026667	 -0.000917
0.040000	 -0.001311
0.053333	 -0.001427
0.066667	 -0.001204
0.080000	 -0.000825
0.093333	 -0.000577
0.106667	 -0.000532
0.120000	 -0.000577
0.133333	 -0.000706
0.146667	 -0.000944
0.160000	 -0.001110
0.173333	 -0.001029
0.186667	 -0.000825
0.200000	 -0.000734
0.213333	 -0.000773
0.226667	 -0.000757
0.240000	 -0.000549
0.253333	 -0.000241
0.266667	 -0.000032
0.280000	 0.000020
0.293333	 -0.000055
0.306667	 -0.000266
0.320000	 -0.000512
0.333333	 -0.000547
0.346667	 -0.000339
0.360000	 -0.000161
0.373333	 -0.000241
0.386667	 -0.000558
0.400000	 -0.000971
0.413333	 -0.001322
0.426667	 -0.001457
0.440000	 -0.001377
0.453333	 -0.001256
0.466666	 -0.001221
0.480000	 -0.001275
0.493333	 -0.001381
0.506666	 -0.001367
0.520000	 -0.001090
0.533333	 -0.000752
0.546666	 -0.000627
0.560000	 -0.000687
0.573333	 -0.000754
0.586666	 -0.000749
0.600000	 -0.000744
0.613333	 -0.000799
0.626666	 -0.000841
0.640000	 -0.000788
0.653333	 -0.000684
0.666666	 -0.000652
0.680000	 -0.000677
0.693333	 -0.000542
0.706666	 -0.000262
0.720000	 -0.000172
0.733333	 -0.000340
0.746666	 -0.000482
0.760000	 -0.000413
0.773333	 -0.000205
0.786666	 -0.000088
0.800000	 -0.000221
0.813333	 -0.000424
0.826666	 -0.000373
0.839999	 -0.000076
0.853333	 0.000134
0.866666	 0.000072
0.879999	 -0.000098
0.893333	 -0.000156
0.906666	 -0.000121
0.919999	 -0.000136
0.933333	 -0.000277
0.946666	 -0.000540
0.959999	 -0.000778
0.973333	 -0.000790
0.986666	 -0.000601
0.999999	 -0.000391
1.013333	 -0.000266
1.026666	 -0.000272
1.039999	 -0.000366
1.053333	 -0.000371
1.066666	 -0.000185
1.079999	 0.000106
1.093333	 0.000304
1.106666	 0.000269
1.119999	 0.000063
1.133333	 -0.000188
1.146666	 -0.000432
1.159999	 -0.000567
1.173333	 -0.000536
1.186666	 -0.000492
1.199999	 -0.000535
1.213333	 -0.000424
1.226666	 -0.000023
1.239999	 0.000253
1.253332	 0.000073
1.266666	 -0.000217
1.279999	 -0.000170
1.293332	 0.000069
1.306666	 0.000046
1.319999	 -0.000312
1.333332	 -0.000609
1.346666	 -0.000510
1.359999	 -0.000151
1.373332	 0.000025
1.386666	 -0.000012
1.399999	 0.002929
1.413332	 0.021658
1.426666	 0.076128
1.439999	 0.168693
1.453332	 0.267809
1.466666	 0.335095
1.479999	 0.359893
1.493332	 0.355978
1.506666	 0.339493
1.519999	 0.319475
1.533332	 0.299600
1.546666	 0.281137
1.559999	 0.264335
1.573332	 0.248845
1.586666	 0.234032
1.599999	 0.219351
1.613332	 0.204698
1.626665	 0.190405
1.639999	 0.176848
1.653332	 0.164180
1.666665	 0.152253
1.679999	 0.140742
1.693332	 0.129404
1.706665	 0.118184
1.719999	 0.107145
1.733332	 0.096373
1.746665	 0.085996
1.759999	 0.076212
1.773332	 0.067246
1.786665	 0.059328
1.799999	 0.052639
1.813332	 0.047181
1.826665	 0.042813
1.839999	 0.039388
1.853332	 0.036849
1.866665	 0.035224
1.879999	 0.034430
1.893332	 0.034164
1.906665	 0.034006
1.919999	 0.033494
1.933332	 0.032305
1.946665	 0.030464
1.959998	 0.028121
1.973332	 0.025344
1.986665	 0.022375
1.999998	 0.019719
2.013332	 0.017697
2.026665	 0.016086
2.039999	 0.014402
2.053332	 0.012536
2.066665	 0.010876
2.079998	 0.009714
2.093332	 0.008829
2.106665	 0.007842
2.119998	 0.006708
2.133332	 0.005691
2.146665	 0.005011
2.159998	 0.004608
2.173332	 0.004313
2.186665	 0.004114
2.199998	 0.003956
2.213332	 0.003644
2.226665	 0.003189
2.239998	 0.002813
2.253332	 0.002616
2.266665	 0.002537
2.279998	 0.002457
2.293332	 0.002176
2.306665	 0.001651
2.319998	 0.001171
2.333332	 0.000977
2.346665	 0.000978
2.359998	 0.000932
2.373332	 0.000759
2.386665	 0.000616
2.399998	 0.000603
2.413332	 0.000546
2.426665	 0.000352
2.439998	 0.000258
2.453331	 0.000313
2.466665	 0.000234
2.479998	 0.000076
2.493331	 0.000194
2.506665	 0.000540
2.519998	 0.000784
2.533331	 0.000880
2.546665	 0.000946
2.559998	 0.000884
2.573331	 0.000652
2.586665	 0.000556
2.599998	 0.000789
2.613331	 0.001047
2.626665	 0.001026
2.639998	 0.000853
2.653331	 0.000751
2.666665	 0.000746
2.679998	 0.000808
2.693331	 0.000889
2.706665	 0.000933
2.719998	 0.001038
2.733331	 0.001251
2.746665	 0.001350
2.759998	 0.001139
2.773331	 0.000767
2.786664	 0.000560
2.799998	 0.000636
2.813331	 0.000866
2.826664	 0.001047
2.839998	 0.001011
2.853331	 0.000712
2.866664	 0.000315
2.879998	 0.000105
2.893331	 0.000220
2.906664	 0.000505
2.919998	 0.000627
2.933331	 0.000443
2.946664	 0.000234
2.959998	 0.000301
2.973331	 0.000453
2.986664	 0.000416
2.999998	 0.000363
3.013331	 0.000446
3.026664	 0.000471
3.039998	 0.000398
3.053331	 0.000425
3.066664	 0.000550
3.079998	 0.000651
3.093331	 0.000754
3.106664	 0.000984
3.119998	 0.001276
3.133331	 0.001373
3.146664	 0.001183
3.159997	 0.000862
3.173331	 0.000642
3.186664	 0.000730
3.199997	 0.001065
3.213331	 0.001263
3.226664	 0.001181
3.239997	 0.001091
3.253331	 0.001099
3.266664	 0.001002
3.279997	 0.000729
3.293331	 0.000495
3.306664	 0.000481
3.319997	 0.000628
3.333331	 0.000819
3.346664	 0.001033
3.359997	 0.001234
3.373331	 0.001345
3.386664	 0.001410
3.399997	 0.001540
3.413331	 0.001699
3.426664	 0.001758
3.439997	 0.001700
3.453331	 0.001614
3.466664	 0.001583
3.479997	 0.001559
3.493330	 0.001421
3.506664	 0.001251
3.519997	 0.001289
3.533330	 0.001581
3.546664	 0.001894
3.559997	 0.001965
3.573330	 0.001780
3.586664	 0.001558
3.599997	 0.001436
3.613330	 0.001371
3.626664	 0.001244
3.639997	 0.001111
3.653330	 0.001289
3.666664	 0.001853
3.679997	 0.002376
3.693330	 0.002409
3.706664	 0.002012
3.719997	 0.001642
3.733330	 0.001604
3.746664	 0.001803
3.759997	 0.001939
3.773330	 0.001835
3.786664	 0.001589
3.799997	 0.001353
3.813330	 0.001198
3.826663	 0.001150
3.839997	 0.001126
3.853330	 0.001022
3.866663	 0.000916
3.879997	 0.000961
3.893330	 0.001108
3.906663	 0.001210
3.919997	 0.001322
3.933330	 0.001524
3.946663	 0.001689
3.959997	 0.001694
3.973330	 0.001558
3.986663	 0.001406
3.999997	 0.001425
4.013330	 0.001603
4.026663	 0.001646
4.039997	 0.001439
4.053330	 0.001251
4.066663	 0.001233
4.079997	 0.001193
4.093330	 0.001013
4.106663	 0.000876
4.119997	 0.000932
4.133330	 0.001043
4.146663	 0.001031
4.159997	 0.000943
4.173330	 0.000942
4.186663	 0.001099
4.199996	 0.001399
4.213330	 0.001840
4.226663	 0.002285
4.239996	 0.002353
4.253330	 0.001840
4.266663	 0.001039
4.279996	 0.000452
4.293330	 0.000391
4.306663	 0.000786
4.319996	 0.001277
4.333330	 0.001543
4.346663	 0.001563
4.359996	 0.001555
4.373330	 0.001731
4.386663	 0.002068
4.399996	 0.002370
4.413330	 0.002579
4.426663	 0.002684
4.439996	 0.002559
4.453330	 0.002227
4.466663	 0.001923
4.479996	 0.001779
4.493330	 0.001774
4.506663	 0.001920
4.519996	 0.002174
4.533329	 0.002325
4.546663	 0.002202
4.559996	 0.001899
4.573329	 0.001664
4.586663	 0.001671
4.599996	 0.001919
4.613329	 0.002165
4.626663	 0.002128
4.639996	 0.001882
4.653329	 0.001730
4.666663	 0.001754
4.679996	 0.001812
4.693329	 0.001761
4.706663	 0.001590
4.719996	 0.001488
4.733329	 0.001632
4.746663	 0.001879
4.759996	 0.001978
4.773329	 0.001896
4.786663	 0.001816
4.799996	 0.001938
4.813329	 0.002172
4.826663	 0.002207
4.839996	 0.002024
4.853329	 0.001991
4.866663	 0.002251
4.879996	 0.002514
4.893329	 0.002543
4.906662	 0.002398
4.919996	 0.002312
4.933329	 0.002421
4.946662	 0.002533
4.959996	 0.002433
4.973329	 0.002306
4.986662	 0.002396
4.999996	 0.002616
5.013329	 0.002805
5.026662	 0.002916
5.039996	 0.002880
5.053329	 0.002635
5.066662	 0.002248
5.079996	 0.001939
5.093329	 0.001882
5.106662	 0.001951
5.119996	 0.001942
5.133329	 0.001934
5.146662	 0.002138
5.159996	 0.002506
5.173329	 0.002785
5.186662	 0.002831
5.199996	 0.002726
5.213329	 0.002697
5.226662	 0.002887
5.239995	 0.003108
5.253329	 0.003012
5.266662	 0.002543
5.279995	 0.002025
5.293329	 0.001816
5.306662	 0.001989
5.319995	 0.002314
5.333329	 0.002506
5.346662	 0.002484
5.359995	 0.002396
5.373329	 0.002396
5.386662	 0.002495
5.399995	 0.002669
5.413329	 0.002921
5.426662	 0.003147
5.439995	 0.003231
5.453329	 0.003220
5.466662	 0.003207
5.479995	 0.003213
5.493329	 0.003271
5.506662	 0.003417
5.519995	 0.003590
5.533329	 0.003726
5.546662	 0.003886
5.559995	 0.004087
5.573328	 0.004130
5.586662	 0.003851
5.599995	 0.003480
5.613328	 0.003427
5.626662	 0.003706
5.639995	 0.003974
5.653328	 0.004083
5.666662	 0.004183
5.679995	 0.004445
5.693328	 0.004896
5.706662	 0.005379
5.719995	 0.005770
5.733328	 0.006194
5.746662	 0.006701
5.759995	 0.007057
5.773328	 0.007260
5.786662	 0.007652
5.799995	 0.008263
5.813328	 0.008792
5.826662	 0.009231
5.839995	 0.009816
5.853328	 0.010524
5.866662	 0.011131
5.879995	 0.011604
5.893328	 0.012135
5.906662	 0.012836
5.919995	 0.013571
5.933328	 0.014078
5.946661	 0.014276
5.959995	 0.014391
5.973328	 0.014743
5.986661	 0.015437
5.999995	 0.016257
6.013328	 0.016912
6.026661	 0.017364
6.039995	 0.017756
6.053328	 0.018206
6.066661	 0.018809
6.079995	 0.019517
6.093328	 0.020084
6.106661	 0.020373
6.119995	 0.020549
6.133328	 0.020860
6.146661	 0.021361
6.159995	 0.021846
6.173328	 0.022188
6.186661	 0.022502
6.199995	 0.022826
6.213328	 0.023159
6.226661	 0.023563
6.239995	 0.023968
6.253328	 0.024306
6.266661	 0.024801
6.279994	 0.025569
6.293328	 0.026211
6.306661	 0.026386
6.319994	 0.026315
6.333328	 0.026370
6.346661	 0.026608
6.359994	 0.026884
6.373328	 0.027089
6.386661	 0.027125
6.399994	 0.026880
6.413328	 0.026487
6.426661	 0.026333
6.439994	 0.026549
6.453328	 0.026935
6.466661	 0.027333
6.479994	 0.027640
6.493328	 0.027745
6.506661	 0.027652
6.519994	 0.027538
6.533328	 0.027651
6.546661	 0.028027
6.559994	 0.028434
6.573328	 0.028720
6.586661	 0.028909
6.599994	 0.029005
6.613328	 0.028985
6.626661	 0.028899
6.639994	 0.028845
6.653327	 0.028963
6.666661	 0.029291
6.679994	 0.029606
6.693327	 0.029733
6.706661	 0.029769
6.719994	 0.029704
6.733327	 0.029458
6.746661	 0.029338
6.759994	 0.029792
6.773327	 0.030640
6.786661	 0.031161
6.799994	 0.031071
6.813327	 0.030887
6.826661	 0.031059
6.839994	 0.031407
6.853327	 0.031703
6.866661	 0.032000
6.879994	 0.032275
6.893327	 0.032431
6.906661	 0.032562
6.919994	 0.032790
6.933327	 0.033052
6.946661	 0.033288
6.959994	 0.033575
6.973327	 0.033940
6.986660	 0.034213
6.999994	 0.034239
7.013327	 0.034148
7.026660	 0.034238
7.039994	 0.034610
7.053327	 0.035160
7.066660	 0.036007
7.079994	 0.039014
7.093327	 0.050822
7.106660	 0.082348
7.119994	 0.137629
7.133327	 0.200160
7.146660	 0.239137
7.159994	 0.235809
7.173327	 0.198461
7.186660	 0.149870
7.199994	 0.107694
7.213327	 0.078243
7.226660	 0.060549
7.239994	 0.051083
7.253327	 0.046350
7.266660	 0.043971
7.279994	 0.042732
7.293327	 0.042013
7.306660	 0.041451
7.319993	 0.040990
7.333327	 0.040777
7.346660	 0.041238
7.359993	 0.044463
7.373327	 0.056803
7.386660	 0.087045
7.399993	 0.134723
7.413327	 0.180798
7.426660	 0.200072
7.439993	 0.184860
7.453327	 0.149257
7.466660	 0.112165
7.479993	 0.083716
7.493327	 0.065357
7.506660	 0.054860
7.519993	 0.049428
7.533327	 0.046882
7.546660	 0.045850
7.559993	 0.045475
7.573327	 0.045375
7.586660	 0.045520
7.599993	 0.045734
7.613327	 0.045631
7.626660	 0.045084
7.639993	 0.044425
7.653327	 0.044136
7.666660	 0.044325
7.679993	 0.044664
7.693326	 0.044931
7.706660	 0.045178
7.719993	 0.045458
7.733326	 0.045786
7.746660	 0.046147
7.759993	 0.046396
7.773326	 0.046490
7.786660	 0.046621
7.799993	 0.046842
7.813326	 0.046971
7.826660	 0.047004
7.839993	 0.047118
7.853326	 0.047371
7.866660	 0.047632
7.879993	 0.047729
7.893326	 0.047686
7.906660	 0.047753
7.919993	 0.048064
7.933326	 0.048446
7.946660	 0.048809
7.959993	 0.049256
7.973326	 0.049719
7.986660	 0.049965
7.999993	 0.049966
8.013327	 0.049896
8.026660	 0.049928
8.039993	 0.050134
8.053327	 0.050379
8.066660	 0.050592
8.079993	 0.050939
8.093327	 0.051330
8.106660	 0.051447
8.119993	 0.051343
8.133327	 0.051378
8.146660	 0.051858
8.159993	 0.052808
8.173326	 0.053717
8.186660	 0.054003
8.199993	 0.053797
8.213326	 0.053635
8.226660	 0.053780
8.239993	 0.054192
8.253326	 0.054606
8.266660	 0.054670
8.279993	 0.054370
8.293326	 0.054089
8.306660	 0.054121
8.319993	 0.054351
8.333326	 0.054524
8.346660	 0.054547
8.359993	 0.054503
8.373326	 0.054526
8.386660	 0.054638
8.399993	 0.054736
8.413326	 0.054808
8.426660	 0.055009
8.439993	 0.055333
8.453326	 0.055546
8.466660	 0.055569
8.479993	 0.055570
8.493326	 0.055691
8.506660	 0.055955
8.519993	 0.056307
8.533326	 0.056639
8.546659	 0.056891
8.559993	 0.057051
8.573326	 0.057132
8.586659	 0.057196
8.599993	 0.057287
8.613326	 0.057436
8.626659	 0.057679
8.639993	 0.058058
8.653326	 0.058528
8.666659	 0.058889
8.679993	 0.059027
8.693326	 0.059066
8.706659	 0.059132
8.719993	 0.059245
8.733326	 0.059411
8.746659	 0.059645
8.759993	 0.059902
8.773326	 0.060104
8.786659	 0.060281
8.799993	 0.060569
8.813326	 0.060973
8.826659	 0.061277
8.839993	 0.061289
8.853326	 0.061144
8.866659	 0.061214
8.879992	 0.061704
8.893326	 0.062363
8.906659	 0.062712
8.919992	 0.062608
8.933326	 0.062336
8.946659	 0.062197
8.959992	 0.062291
8.973326	 0.062527
8.986659	 0.062798
8.999992	 0.063178
9.013326	 0.063720
9.026659	 0.064250
9.039992	 0.064708
9.053326	 0.065362
9.066659	 0.066311
9.079992	 0.067154
9.093326	 0.067426
9.106659	 0.067106
9.119992	 0.066602
9.133326	 0.066378
9.146659	 0.066604
9.159992	 0.067052
9.173326	 0.067325
9.186659	 0.067175
9.199992	 0.066669
9.213326	 0.066161
9.226659	 0.066010
9.239992	 0.066154
9.253325	 0.066292
9.266659	 0.066445
9.279992	 0.066766
9.293325	 0.067104
9.306659	 0.067191
9.319992	 0.067049
9.333325	 0.066982
9.346659	 0.067295
9.359992	 0.067937
9.373325	 0.068478
9.386659	 0.068633
9.399992	 0.068577
9.413325	 0.068632
9.426659	 0.068867
9.439992	 0.069131
9.453325	 0.069314
9.466659	 0.069440
9.479992	 0.069579
9.493325	 0.069833
9.506659	 0.070262
9.519992	 0.070664
9.533325	 0.070778
9.546659	 0.070782
9.559992	 0.071027
9.573325	 0.071434
9.586658	 0.071719
9.599992	 0.071933
9.613325	 0.072224
9.626658	 0.072470
9.639992	 0.072549
9.653325	 0.072655
9.666658	 0.072960
9.679992	 0.073243
9.693325	 0.073245
9.706658	 0.073031
9.719992	 0.072905
9.733325	 0.073200
9.746658	 0.073910
9.759992	 0.074574
9.773325	 0.074803
9.786658	 0.074681
9.799992	 0.074579
9.813325	 0.074713
9.826658	 0.074998
9.839992	 0.075294
9.853325	 0.075666
9.866658	 0.076228
9.879992	 0.076956
9.893325	 0.077807
9.906658	 0.078628
9.919991	 0.079019
9.933325	 0.078807
9.946658	 0.078280
9.959991	 0.077749
9.973325	 0.077294
9.986658	 0.076937
9.999991	 0.076715
10.013325	 0.076650
10.026658	 0.076742
10.039991	 0.076916
10.053325	 0.077048
10.066658	 0.077125
10.079991	 0.077246
10.093325	 0.077401
10.106658	 0.077455
10.119991	 0.077412
10.133325	 0.077442
10.146658	 0.077694
10.159991	 0.078175
10.173325	 0.078629
10.186658	 0.078702
10.199991	 0.078422
10.213325	 0.078175
10.226658	 0.078260
10.239991	 0.078673
10.253325	 0.079249
10.266658	 0.079832
10.279991	 0.080358
10.293324	 0.080867
10.306658	 0.081322
10.319991	 0.081447
10.333324	 0.081051
10.346658	 0.080423
10.359991	 0.080004
10.373324	 0.079934
10.386658	 0.080202
10.399991	 0.080757
10.413324	 0.081362
10.426658	 0.081794
10.439991	 0.082070
10.453324	 0.082265
10.466658	 0.082335
10.479991	 0.082237
10.493324	 0.082139
10.506658	 0.082337
10.519991	 0.082783
10.533324	 0.083111
10.546658	 0.083159
10.559991	 0.082995
10.573324	 0.082693
10.586658	 0.082406
10.599991	 0.082353
10.613324	 0.082621
10.626657	 0.083017
10.639991	 0.083162
10.653324	 0.082928
10.666657	 0.082604
10.679991	 0.082487
10.693324	 0.082606
10.706657	 0.082790
10.719991	 0.082908
10.733324	 0.082996
10.746657	 0.083093
10.759991	 0.083200
10.773324	 0.083379
10.786657	 0.083603
10.799991	 0.083662
10.813324	 0.083570
10.826657	 0.083678
10.839991	 0.084202
10.853324	 0.084985
10.866657	 0.085727
10.879991	 0.086218
10.893324	 0.086325
10.906657	 0.086043
10.919991	 0.085547
10.933324	 0.085015
10.946657	 0.084571
10.959991	 0.084428
10.973324	 0.084748
10.986657	 0.085330
10.999990	 0.085751
11.013324	 0.085883
11.026657	 0.085886
11.039990	 0.085755
11.053324	 0.085449
11.066657	 0.085159
11.079990	 0.085059
11.093324	 0.085205
11.106657	 0.085619
11.119990	 0.086156
11.133324	 0.086572
11.146657	 0.086760
11.159990	 0.086788
11.173324	 0.086802
11.186657	 0.086837
11.199990	 0.086800
11.213324	 0.086665
11.226657	 0.086552
11.239990	 0.086549
11.253324	 0.086577
11.266657	 0.086503
11.279990	 0.086387
11.293324	 0.086449
11.306657	 0.086670
11.319990	 0.086782
11.333323	 0.086817
11.346657	 0.087031
11.359990	 0.087331
11.373323	 0.087465
11.386657	 0.087458
11.399990	 0.087435
11.413323	 0.087452
11.426657	 0.087515
11.439990	 0.087555
11.453323	 0.087498
11.466657	 0.087373
11.479990	 0.087364
11.493323	 0.087660
11.506657	 0.088168
11.519990	 0.088539
11.533323	 0.088539
11.546657	 0.088314
11.559990	 0.088161
11.573323	 0.088147
11.586657	 0.088201
11.599990	 0.088351
11.613323	 0.088627
11.626657	 0.088893
11.639990	 0.089013
11.653323	 0.089108
11.666656	 0.089344
11.679990	 0.089649
11.693323	 0.089916
11.706656	 0.090129
11.719990	 0.090275
11.733323	 0.090335
11.746656	 0.090250
11.759990	 0.090054
11.773323	 0.090035
11.786656	 0.090432
11.799990	 0.090976
11.813323	 0.091065
11.826656	 0.090573
11.839990	 0.090149
11.853323	 0.090281
11.866656	 0.090694
11.879990	 0.091054
11.893323	 0.091393
11.906656	 0.091635
11.919990	 0.091514
11.933323	 0.091066
11.946656	 0.090744
11.959990	 0.090832
11.973323	 0.091204
11.986656	 0.091874
11.999990	 0.093089
12.013323	 0.094775
12.026656	 0.096357
12.039989	 0.097108
12.053323	 0.096676
12.066656	 0.095416
12.079989	 0.094062
12.093323	 0.093130
12.106656	 0.092652
12.119989	 0.092485
12.133323	 0.092709
12.146656	 0.093382
12.159989	 0.094198
12.173323	 0.094766
12.186656	 0.094958
12.199989	 0.094809
12.213323	 0.094382
12.226656	 0.093963
12.239989	 0.093853
12.253323	 0.093954
12.266656	 0.094044
12.279989	 0.094087
12.293323	 0.094081
12.306656	 0.093997
12.319989	 0.093947
12.333323	 0.094143
12.346656	 0.094561
12.359989	 0.094944
12.373322	 0.095128
12.386656	 0.095141
12.399989	 0.095242
12.413322	 0.095823
12.426656	 0.096929
12.439989	 0.097986
12.453322	 0.098353
12.466656	 0.098042
12.479989	 0.097511
12.493322	 0.096927
12.506656	 0.096266
12.519989	 0.095797
12.533322	 0.095722
12.546656	 0.095793
12.559989	 0.095774
12.573322	 0.095746
12.586656	 0.095811
12.599989	 0.096023
12.613322	 0.096485
12.626656	 0.097159
12.639989	 0.097772
12.653322	 0.098070
12.666656	 0.098050
12.679989	 0.097903
12.693322	 0.097708
12.706656	 0.097425
12.719989	 0.097188
12.733322	 0.097086
12.746655	 0.096961
12.759989	 0.096811
12.773322	 0.096772
12.786655	 0.096751
12.799989	 0.096669
12.813322	 0.096781
12.826655	 0.097197
12.839989	 0.097535
12.853322	 0.097485
12.866655	 0.097260
12.879989	 0.097201
12.893322	 0.097331
12.906655	 0.097457
12.919989	 0.097497
12.933322	 0.097537
12.946655	 0.097615
12.959989	 0.097616
12.973322	 0.097458
12.986655	 0.097333
12.999989	 0.097507
13.013322	 0.097926
13.026655	 0.098294
13.039989	 0.098389
13.053322	 0.098273
13.066655	 0.098155
13.079988	 0.098107
13.093322	 0.098023
13.106655	 0.097857
13.119988	 0.097761
13.133322	 0.097822
13.146655	 0.097921
13.159988	 0.097895
13.173322	 0.097711
13.186655	 0.097559
13.199988	 0.097727
13.213322	 0.098223
13.226655	 0.098700
13.239988	 0.098953
13.253322	 0.099100
13.266655	 0.099163
13.279988	 0.099103
13.293322	 0.099161
13.306655	 0.099531
13.319988	 0.099972
13.333322	 0.100213
13.346655	 0.100326
13.359988	 0.100427
13.373322	 0.100421
13.386655	 0.100249
13.399988	 0.100027
13.413321	 0.099823
13.426655	 0.099656
13.439988	 0.099658
13.453321	 0.099824
13.466655	 0.099920
13.479988	 0.099817
13.493321	 0.099640
13.506655	 0.099489
13.519988	 0.099317
13.533321	 0.099144
13.546655	 0.099090
13.559988	 0.099209
13.573321	 0.099418
13.586655	 0.099508
13.599988	 0.099432
13.613321	 0.099481
13.626655	 0.099808
13.639988	 0.100144
13.653321	 0.100196
13.666655	 0.099939
13.679988	 0.099597
13.693321	 0.099424
13.706655	 0.099493
13.719988	 0.099821
13.733321	 0.100278
13.746655	 0.100454
13.759988	 0.100170
13.773321	 0.099785
13.786654	 0.099660
13.799988	 0.099724
13.813321	 0.099712
13.826654	 0.099586
13.839988	 0.099558
13.853321	 0.099752
13.866654	 0.099947
13.879988	 0.099867
13.893321	 0.099718
13.906654	 0.099944
13.919988	 0.100434
13.933321	 0.100627
13.946654	 0.100392
13.959988	 0.100092
13.973321	 0.099962
13.986654	 0.100030
13.999988	 0.100388
14.013321	 0.100917
14.026654	 0.101128
14.039988	 0.100844
14.053321	 0.100529
14.066654	 0.100591
14.079988	 0.100865
14.093321	 0.100949
14.106654	 0.100768
14.119987	 0.100638
14.133321	 0.100809
14.146654	 0.101213
14.159987	 0.101574
14.173321	 0.101516
14.186654	 0.100950
14.199987	 0.100336
14.213321	 0.100061
14.226654	 0.100047
14.239987	 0.100208
14.253321	 0.100561
14.266654	 0.100965
14.279987	 0.101154
14.293321	 0.100992
14.306654	 0.100690
14.319987	 0.100688
14.333321	 0.101121
14.346654	 0.101553
14.359987	 0.101629
14.373321	 0.101603
14.386654	 0.101830
14.399987	 0.102209
14.413321	 0.102480
14.426654	 0.102660
14.439987	 0.102909
14.453321	 0.103137
14.466654	 0.103053
14.479987	 0.102630
14.493320	 0.102257
14.506654	 0.102236
14.519987	 0.102371
14.533320	 0.102460
14.546654	 0.102749
14.559987	 0.103354
14.573320	 0.103813
14.586654	 0.103662
14.599987	 0.103092
14.613320	 0.102737
14.626654	 0.102865
14.639987	 0.103086
14.653320	 0.103067
14.666654	 0.103071
14.679987	 0.103274
14.693320	 0.103232
14.706654	 0.102689
14.719987	 0.102127
14.733320	 0.102051
14.746654	 0.102407
14.759987	 0.102821
14.773320	 0.103068
14.786654	 0.103188
14.799987	 0.103167
14.813320	 0.102931
14.826653	 0.102610
14.839987	 0.102293
14.853320	 0.101899
14.866653	 0.101600
14.879987	 0.101660
14.893320	 0.101928
14.906653	 0.102127
14.919987	 0.102276
14.933320	 0.102494
14.946653	 0.102770
14.959987	 0.103007
14.973320	 0.103103
14.986653	 0.103036
14.999987	 0.102901
15.013320	 0.102871
15.026653	 0.102999
15.039987	 0.103147
15.053320	 0.103309
15.066653	 0.103551
15.079987	 0.103656
15.093320	 0.103485
15.106653	 0.103443
15.119987	 0.103853
15.133320	 0.104367
15.146653	 0.104526
15.159986	 0.104392
15.173320	 0.104231
15.186653	 0.103988
15.199986	 0.103566
15.213320	 0.103247
15.226653	 0.103281
15.239986	 0.103460
15.253320	 0.103513
15.266653	 0.103488
15.279986	 0.103484
15.293320	 0.103432
15.306653	 0.103286
15.319986	 0.103127
15.333320	 0.103035
15.346653	 0.103000
15.359986	 0.102989
15.373320	 0.103034
15.386653	 0.103203
15.399986	 0.103411
15.413320	 0.103408
15.426653	 0.103163
15.439986	 0.103021
15.453320	 0.103214
15.466653	 0.103505
15.479986	 0.103656
15.493320	 0.103783
15.506653	 0.103932
15.519986	 0.103912
15.533319	 0.103689
15.546653	 0.103523
15.559986	 0.103702
15.573319	 0.104152
15.586653	 0.104439
15.599986	 0.104261
15.613319	 0.103773
15.626653	 0.103320
15.639986	 0.103050
15.653319	 0.102943
15.666653	 0.102940
15.679986	 0.102978
15.693319	 0.103091
15.706653	 0.103284
15.719986	 0.103423
15.733319	 0.103545
15.746653	 0.103774
15.759986	 0.103945
15.773319	 0.103862
15.786653	 0.103698
15.799986	 0.103689
15.813319	 0.103744
15.826653	 0.103712
15.839986	 0.103678
15.853319	 0.103769
15.866652	 0.103918
15.879986	 0.103930
15.893319	 0.103713
15.906652	 0.103501
15.919986	 0.103641
15.933319	 0.103996
15.946652	 0.104144
15.959986	 0.104083
15.973319	 0.104068
15.986652	 0.104137
15.999986	 0.104160
16.013319	 0.104023
16.026653	 0.103814
16.039988	 0.103709
16.053322	 0.103756
16.066656	 0.103989
16.079990	 0.104376
16.093325	 0.104714
16.106659	 0.104864
16.119993	 0.104923
16.133327	 0.105045
16.146662	 0.105117
16.159996	 0.104967
16.173330	 0.104855
16.186665	 0.105072
16.199999	 0.105394
16.213333	 0.105566
16.226667	 0.105835
16.240002	 0.106454
16.253336	 0.107239
16.266670	 0.108229
16.280005	 0.110640
16.293339	 0.117196
16.306673	 0.130354
16.320007	 0.147269
16.333342	 0.157542
16.346676	 0.152087
16.360010	 0.133903
16.373344	 0.113912
16.386679	 0.098758
16.400013	 0.087991
16.413347	 0.079293
16.426682	 0.071659
16.440016	 0.064982
16.453350	 0.059110
16.466684	 0.053788
16.480019	 0.049013
16.493353	 0.044891
16.506687	 0.041269
16.520021	 0.037937
16.533356	 0.035000
16.546690	 0.032714
16.560024	 0.031052
16.573359	 0.029633
16.586693	 0.028163
16.600027	 0.026713
16.613361	 0.025374
16.626696	 0.024090
16.640030	 0.022918
16.653364	 0.021890
16.666698	 0.020886
16.680033	 0.019895
16.693367	 0.018928
16.706701	 0.017883
16.720036	 0.016830
16.733370	 0.015984
16.746704	 0.015221
16.760038	 0.014224
16.773373	 0.013079
16.786707	 0.012149
16.800041	 0.011470
16.813375	 0.010779
16.826710	 0.010030
16.840044	 0.009371
16.853378	 0.008753
16.866713	 0.007989
16.880047	 0.007020
16.893381	 0.005972
16.906715	 0.005054
16.920050	 0.004289
16.933384	 0.003509
16.946718	 0.002691
16.960052	 0.002012
16.973387	 0.001582
16.986721	 0.001276
17.000055	 0.000826
17.013390	 0.000175
17.026724	 -0.000416
17.040058	 -0.000767
17.053392	 -0.000975
17.066727	 -0.001168
17.080061	 -0.001338
17.093395	 -0.001350
17.106730	 -0.001060
17.120064	 -0.000573
17.133398	 -0.000219
17.146732	 -0.000182
17.160067	 -0.000287
17.173401	 -0.000104
17.186735	 0.000577
17.200069	 0.001359
17.213404	 0.001755
17.226738	 0.001880
17.240072	 0.002103
17.253407	 0.002470
17.266741	 0.002847
17.280075	 0.003135
17.293409	 0.003353
17.306744	 0.003634
17.320078	 0.003985
17.333412	 0.004282
17.346746	 0.004510
17.360081	 0.004736
17.373415	 0.005004
17.386749	 0.005397
17.400084	 0.005968
17.413418	 0.006600
17.426752	 0.007176
17.440086	 0.007705
17.453421	 0.008103
17.466755	 0.008200
17.480089	 0.008066
17.493423	 0.008037
17.506758	 0.008301
17.520092	 0.008687
17.533426	 0.008963
17.546761	 0.009146
17.560095	 0.009385
17.573429	 0.009621
17.586763	 0.009655
17.600098	 0.009547
17.613432	 0.009558
17.626766	 0.009731
17.640100	 0.009933
17.653435	 0.010204
17.666769	 0.010611
17.680103	 0.010954
17.693438	 0.011055
17.706772	 0.011056
17.720106	 0.011150
17.733440	 0.011322
17.746775	 0.011434
17.760109	 0.011410
17.773443	 0.011372
17.786777	 0.011490
17.800112	 0.011716
17.813446	 0.011851
17.826780	 0.011800
17.840115	 0.011673
17.853449	 0.011642
17.866783	 0.011701
17.880117	 0.011689
17.893452	 0.011622
17.906786	 0.011745
17.920120	 0.012123
17.933455	 0.012493
17.946789	 0.012604
17.960123	 0.012564
17.973457	 0.012648
17.986792	 0.012891
18.000126	 0.013060
18.013460	 0.012936
18.026794	 0.012631
18.040129	 0.012480
18.053463	 0.012557
18.066797	 0.012680
18.080132	 0.012857
18.093466	 0.013204
18.106800	 0.013584
18.120134	 0.013769
18.133469	 0.013752
18.146803	 0.013644
18.160137	 0.013495
18.173471	 0.013387
18.186806	 0.013433
18.200140	 0.013554
18.213474	 0.013569
18.226809	 0.013542
18.240143	 0.013716
18.253477	 0.014085
18.266811	 0.014253
18.280146	 0.013972
18.293480	 0.013526
18.306814	 0.013234
18.320148	 0.013164
18.333483	 0.013380
18.346817	 0.013775
18.360151	 0.013964
18.373486	 0.013757
18.386820	 0.013393
18.400154	 0.013245
18.413488	 0.013439
18.426823	 0.013714
18.440157	 0.013796
18.453491	 0.013746
18.466825	 0.013716
18.480160	 0.013761
18.493494	 0.013923
18.506828	 0.014131
18.520163	 0.014180
18.533497	 0.014004
18.546831	 0.013780
18.560165	 0.013731
18.573500	 0.013791
18.586834	 0.013713
18.600168	 0.013565
18.613503	 0.013584
18.626837	 0.013712
18.640171	 0.013757
18.653505	 0.013704
18.666840	 0.013618
18.680174	 0.013553
18.693508	 0.013584
18.706842	 0.013697
18.720177	 0.013752
18.733511	 0.013703
18.746845	 0.013731
18.760180	 0.013977
18.773514	 0.014309
18.786848	 0.014510
18.800182	 0.014535
18.813517	 0.014507
18.826851	 0.014496
18.840185	 0.014441
18.853519	 0.014305
18.866854	 0.014146
18.880188	 0.014068
18.893522	 0.014128
18.906857	 0.014262
18.920191	 0.014407
18.933525	 0.014605
18.946859	 0.014833
18.960194	 0.014950
18.973528	 0.014891
18.986862	 0.014711
19.000196	 0.014536
19.013531	 0.014453
19.026865	 0.014434
19.040199	 0.014455
19.053534	 0.014458
19.066868	 0.014286
19.080202	 0.013924
19.093536	 0.013543
19.106871	 0.013314
19.120205	 0.013395
19.133539	 0.013731
19.146873	 0.013979
19.160208	 0.013969
19.173542	 0.013840
19.186876	 0.013738
19.200211	 0.013761
19.213545	 0.013961
19.226879	 0.014235
19.240213	 0.014397
19.253548	 0.014387
19.266882	 0.014307
19.280216	 0.014270
19.293550	 0.014319
19.306885	 0.014486
19.320219	 0.014711
19.333553	 0.014666
19.346888	 0.014135
19.360222	 0.013515
19.373556	 0.013318
19.386890	 0.013465
19.400225	 0.013608
19.413559	 0.013662
19.426893	 0.013768
19.440228	 0.014060
19.453562	 0.014379
19.466896	 0.014381
19.480230	 0.014046
19.493565	 0.013770
19.506899	 0.013851
19.520233	 0.014105
19.533567	 0.014163
19.546902	 0.013978
19.560236	 0.013778
19.573570	 0.013619
19.586905	 0.013305
19.600239	 0.012833
19.613573	 0.012596
19.626907	 0.012843
19.640242	 0.013289
19.653576	 0.013528
19.666910	 0.013490
19.680244	 0.013432
19.693579	 0.013536
19.706913	 0.013634
19.720247	 0.013547
19.733582	 0.013355
19.746916	 0.013102
19.760250	 0.012728
19.773584	 0.012393
19.786919	 0.012365
19.800253	 0.012677
19.813587	 0.013125
19.826921	 0.013464
19.840256	 0.013633
19.853590	 0.013773
19.866924	 0.013903
19.880259	 0.013835
19.893593	 0.013580
19.906927	 0.013396
19.920261	 0.013450
19.933596	 0.013782
19.946930	 0.014287
19.960264	 0.014584
19.973598	 0.014347
19.986933	 0.013756

*------------------------ End of raw data
Results for Channel	1	=	242.00	nm
Title:	Report Title
Run File:	C:\HPLC\PET 2025\2025.09.01\bm29.1_bhet_4h.run
--------------
Injection Info
--------------
Method:	C:\METODOS EQUIPO 2 2025\20250402 PET_Calibrado TPA MHET BHET DIMER.mth
Sample:	BM29.1_BHET_4h
Injection Date:	Mon Sep 01 22:41:55 2025
Manual injection
Operator:	Paloma
Instrument:	3
Notes:	
---------
Misc Info
---------
Workstation:	HPLC
Bus Address:	44
Run Time:	0.000	to	20.000	min.
-----------
Recalc Info
-----------
Recalc Method:	c:\metodos equipo 2 2025\20250402 pet_calibrado tpa mhet bhet dimer.mth
Recalc Date:	Tue Sep 02 09:02:53 2025
Operator:	Paloma
Instrument:	3
Notes:	
Sample Rate:	5.000 Hz.
Measurement Type:	1 = Area
Calculation Type:	4 = ExtStd
Normalize Results:	No
------------------------
Peak Info for Channel 1
------------------------
2 Peaks (tR	Timeoffset	RRT	Sepcode	Width	Counts	Result	Name)
7.103	-0.026	0.0000	GR	0.00	9324878	200.830688	MHET (uM)
7.428	0.018	0.0000	BB	4.02	6774513	88.254913	BHET (uM)
