# Supplementary material for: Engineering Escherichia coli for polyethylene terephthalate powder biodegradation via recoding of an outer membrane protein
Source: iScience. 2026 Jan 2;29(2):114621. doi: 10.1016/j.isci.2025.114621 (PMC12860643; doi:10.1016/j.isci.2025.114621)
Supplement: Data S2. Raw HPLC and UHPLC-MS data — (A) Unprocessed HPLC data files supporting Figures 4, S3, S5, Tables 1 and S4. Files are provided in.txt format corresponding to the data extracted with Varian ProStar software (Varian Inc., Palo Alto, California, USA). Each file contains absorbance values (in arbitrary units) recorded over time under the analytical conditions described in STAR Methods. (B) Raw UHPLC-MS files supporting Figure S4. The chromatograms and mass spectrometry data can be analyzed with the software MassLynx V4.1 (Waters) to obtain the mass spectra of the oligomers TET and TETE. Analytical conditions described in STAR Methods. (A and B) The unprocessed HPLC and UHPLC-MS files have been deposited at Zenodo under the identifier https://zenodo.org/records/17578239. [file mmc5.zip › Data S2/A. HPLC/Table 1/EfeOm ETE_2.TXT]

File	C:\HPLC\PET 2025\2025.09.01\bm29.1_bhet_4h002.run	Filetype	63
WTOASCII Parameters:	C:\star\WTOASCII.TXT
 1 channels
   Channel	 1	242.00	nm	in AU
Base rate 5.0000 Hz	Bunch 2	Effective rate 5.00000 Hz.	T = 0.003333 min.
6000 points	from	0.000	to	20.000	minutes
Sampling every 4 point(s)
Printing points from	0.000	to	20.000 min, point 0 to 5999
Channels	1	to	1
0.000000	 0.000000
0.013333	 -0.000161
0.026667	 -0.000678
0.040000	 -0.001426
0.053333	 -0.001853
0.066667	 -0.001653
0.080000	 -0.001228
0.093333	 -0.001065
0.106667	 -0.001204
0.120000	 -0.001401
0.133333	 -0.001384
0.146667	 -0.001052
0.160000	 -0.000623
0.173333	 -0.000466
0.186667	 -0.000681
0.200000	 -0.001023
0.213333	 -0.001260
0.226667	 -0.001423
0.240000	 -0.001580
0.253333	 -0.001582
0.266667	 -0.001299
0.280000	 -0.000949
0.293333	 -0.000863
0.306667	 -0.001023
0.320000	 -0.001158
0.333333	 -0.001191
0.346667	 -0.001304
0.360000	 -0.001631
0.373333	 -0.002030
0.386667	 -0.002285
0.400000	 -0.002325
0.413333	 -0.002109
0.426667	 -0.001705
0.440000	 -0.001410
0.453333	 -0.001382
0.466666	 -0.001394
0.480000	 -0.001205
0.493333	 -0.000926
0.506666	 -0.000775
0.520000	 -0.000790
0.533333	 -0.000928
0.546666	 -0.001174
0.560000	 -0.001426
0.573333	 -0.001490
0.586666	 -0.001350
0.600000	 -0.001194
0.613333	 -0.001201
0.626666	 -0.001363
0.640000	 -0.001507
0.653333	 -0.001499
0.666666	 -0.001345
0.680000	 -0.001123
0.693333	 -0.000897
0.706666	 -0.000686
0.720000	 -0.000497
0.733333	 -0.000392
0.746666	 -0.000429
0.760000	 -0.000523
0.773333	 -0.000532
0.786666	 -0.000482
0.800000	 -0.000508
0.813333	 -0.000622
0.826666	 -0.000763
0.839999	 -0.000899
0.853333	 -0.000895
0.866666	 -0.000543
0.879999	 0.000069
0.893333	 0.000518
0.906666	 0.000567
0.919999	 0.000435
0.933333	 0.000403
0.946666	 0.000449
0.959999	 0.000384
0.973333	 0.000157
0.986666	 -0.000049
0.999999	 -0.000061
1.013333	 0.000050
1.026666	 0.000098
1.039999	 0.000026
1.053333	 -0.000138
1.066666	 -0.000335
1.079999	 -0.000435
1.093333	 -0.000346
1.106666	 -0.000139
1.119999	 0.000064
1.133333	 0.000208
1.146666	 0.000284
1.159999	 0.000322
1.173333	 0.000339
1.186666	 0.000265
1.199999	 0.000114
1.213333	 0.000038
1.226666	 0.000019
1.239999	 -0.000089
1.253332	 -0.000256
1.266666	 -0.000288
1.279999	 -0.000060
1.293332	 0.000284
1.306666	 0.000387
1.319999	 0.000187
1.333332	 0.000060
1.346666	 0.000249
1.359999	 0.000538
1.373332	 0.000602
1.386666	 0.000409
1.399999	 0.000152
1.413332	 0.001059
1.426666	 0.010942
1.439999	 0.048402
1.453332	 0.126735
1.466666	 0.228107
1.479999	 0.311892
1.493332	 0.353382
1.506666	 0.358721
1.519999	 0.345871
1.533332	 0.327260
1.546666	 0.307928
1.559999	 0.289227
1.573332	 0.271518
1.586666	 0.255056
1.599999	 0.239839
1.613332	 0.225367
1.626665	 0.210935
1.639999	 0.196440
1.653332	 0.182399
1.666665	 0.169184
1.679999	 0.156799
1.693332	 0.144977
1.706665	 0.133369
1.719999	 0.121880
1.733332	 0.110617
1.746665	 0.099704
1.759999	 0.089380
1.773332	 0.079923
1.786665	 0.071343
1.799999	 0.063534
1.813332	 0.056562
1.826665	 0.050583
1.839999	 0.045636
1.853332	 0.041613
1.866665	 0.038449
1.879999	 0.036209
1.893332	 0.034865
1.906665	 0.034224
1.919999	 0.033986
1.933332	 0.033633
1.946665	 0.032585
1.959998	 0.030656
1.973332	 0.028209
1.986665	 0.025709
1.999998	 0.023277
2.013332	 0.020829
2.026665	 0.018441
2.039999	 0.016242
2.053332	 0.014225
2.066665	 0.012402
2.079998	 0.010861
2.093332	 0.009602
2.106665	 0.008582
2.119998	 0.007822
2.133332	 0.007328
2.146665	 0.006932
2.159998	 0.006326
2.173332	 0.005366
2.186665	 0.004202
2.199998	 0.003128
2.213332	 0.002439
2.226665	 0.002205
2.239998	 0.002153
2.253332	 0.002040
2.266665	 0.001894
2.279998	 0.001760
2.293332	 0.001577
2.306665	 0.001345
2.319998	 0.001187
2.333332	 0.001188
2.346665	 0.001172
2.359998	 0.000849
2.373332	 0.000265
2.386665	 -0.000244
2.399998	 -0.000545
2.413332	 -0.000732
2.426665	 -0.000774
2.439998	 -0.000635
2.453331	 -0.000461
2.466665	 -0.000407
2.479998	 -0.000445
2.493331	 -0.000418
2.506665	 -0.000268
2.519998	 -0.000129
2.533331	 -0.000090
2.546665	 -0.000114
2.559998	 -0.000163
2.573331	 -0.000114
2.586665	 0.000141
2.599998	 0.000410
2.613331	 0.000400
2.626665	 0.000167
2.639998	 -0.000023
2.653331	 -0.000036
2.666665	 0.000126
2.679998	 0.000270
2.693331	 0.000156
2.706665	 -0.000090
2.719998	 -0.000130
2.733331	 0.000134
2.746665	 0.000506
2.759998	 0.000680
2.773331	 0.000521
2.786664	 0.000228
2.799998	 0.000036
2.813331	 -0.000080
2.826664	 -0.000162
2.839998	 -0.000145
2.853331	 -0.000111
2.866664	 -0.000151
2.879998	 -0.000140
2.893331	 0.000030
2.906664	 0.000244
2.919998	 0.000298
2.933331	 0.000261
2.946664	 0.000433
2.959998	 0.000798
2.973331	 0.000952
2.986664	 0.000792
2.999998	 0.000634
3.013331	 0.000583
3.026664	 0.000482
3.039998	 0.000366
3.053331	 0.000353
3.066664	 0.000368
3.079998	 0.000294
3.093331	 0.000119
3.106664	 -0.000059
3.119998	 -0.000080
3.133331	 0.000028
3.146664	 -0.000014
3.159997	 -0.000278
3.173331	 -0.000448
3.186664	 -0.000358
3.199997	 -0.000210
3.213331	 -0.000109
3.226664	 0.000073
3.239997	 0.000314
3.253331	 0.000401
3.266664	 0.000245
3.279997	 -0.000044
3.293331	 -0.000312
3.306664	 -0.000498
3.319997	 -0.000578
3.333331	 -0.000466
3.346664	 -0.000118
3.359997	 0.000303
3.373331	 0.000515
3.386664	 0.000433
3.399997	 0.000271
3.413331	 0.000155
3.426664	 -0.000051
3.439997	 -0.000286
3.453331	 -0.000203
3.466664	 0.000228
3.479997	 0.000582
3.493330	 0.000623
3.506664	 0.000522
3.519997	 0.000377
3.533330	 0.000106
3.546664	 -0.000215
3.559997	 -0.000375
3.573330	 -0.000342
3.586664	 -0.000252
3.599997	 -0.000259
3.613330	 -0.000442
3.626664	 -0.000708
3.639997	 -0.000935
3.653330	 -0.001080
3.666664	 -0.001104
3.679997	 -0.000955
3.693330	 -0.000674
3.706664	 -0.000431
3.719997	 -0.000296
3.733330	 -0.000176
3.746664	 -0.000027
3.759997	 0.000079
3.773330	 0.000076
3.786664	 -0.000037
3.799997	 -0.000103
3.813330	 0.000081
3.826663	 0.000402
3.839997	 0.000525
3.853330	 0.000370
3.866663	 0.000174
3.879997	 0.000249
3.893330	 0.000730
3.906663	 0.001216
3.919997	 0.001131
3.933330	 0.000662
3.946663	 0.000455
3.959997	 0.000548
3.973330	 0.000581
3.986663	 0.000558
3.999997	 0.000632
4.013330	 0.000700
4.026663	 0.000638
4.039997	 0.000459
4.053330	 0.000161
4.066663	 -0.000174
4.079997	 -0.000306
4.093330	 -0.000142
4.106663	 0.000145
4.119997	 0.000386
4.133330	 0.000521
4.146663	 0.000546
4.159997	 0.000475
4.173330	 0.000373
4.186663	 0.000345
4.199996	 0.000336
4.213330	 0.000227
4.226663	 0.000126
4.239996	 0.000155
4.253330	 0.000227
4.266663	 0.000306
4.279996	 0.000461
4.293330	 0.000626
4.306663	 0.000732
4.319996	 0.000827
4.333330	 0.000819
4.346663	 0.000554
4.359996	 0.000177
4.373330	 -0.000074
4.386663	 -0.000244
4.399996	 -0.000411
4.413330	 -0.000414
4.426663	 -0.000212
4.439996	 -0.000055
4.453330	 -0.000099
4.466663	 -0.000253
4.479996	 -0.000335
4.493330	 -0.000259
4.506663	 -0.000170
4.519996	 -0.000183
4.533329	 -0.000113
4.546663	 0.000176
4.559996	 0.000482
4.573329	 0.000592
4.586663	 0.000602
4.599996	 0.000733
4.613329	 0.000882
4.626663	 0.000788
4.639996	 0.000524
4.653329	 0.000311
4.666663	 0.000245
4.679996	 0.000363
4.693329	 0.000594
4.706663	 0.000757
4.719996	 0.000865
4.733329	 0.001024
4.746663	 0.001158
4.759996	 0.001276
4.773329	 0.001491
4.786663	 0.001618
4.799996	 0.001469
4.813329	 0.001269
4.826663	 0.001231
4.839996	 0.001190
4.853329	 0.000910
4.866663	 0.000471
4.879996	 0.000205
4.893329	 0.000294
4.906662	 0.000556
4.919996	 0.000648
4.933329	 0.000441
4.946662	 0.000200
4.959996	 0.000284
4.973329	 0.000611
4.986662	 0.000747
4.999996	 0.000570
5.013329	 0.000429
5.026662	 0.000460
5.039996	 0.000352
5.053329	 0.000040
5.066662	 -0.000101
5.079996	 0.000079
5.093329	 0.000320
5.106662	 0.000442
5.119996	 0.000474
5.133329	 0.000404
5.146662	 0.000229
5.159996	 0.000099
5.173329	 0.000126
5.186662	 0.000252
5.199996	 0.000406
5.213329	 0.000635
5.226662	 0.000942
5.239995	 0.001211
5.253329	 0.001378
5.266662	 0.001409
5.279995	 0.001190
5.293329	 0.000755
5.306662	 0.000418
5.319995	 0.000360
5.333329	 0.000434
5.346662	 0.000534
5.359995	 0.000666
5.373329	 0.000659
5.386662	 0.000409
5.399995	 0.000173
5.413329	 0.000190
5.426662	 0.000390
5.439995	 0.000667
5.453329	 0.001037
5.466662	 0.001418
5.479995	 0.001548
5.493329	 0.001320
5.506662	 0.001029
5.519995	 0.001025
5.533329	 0.001285
5.546662	 0.001499
5.559995	 0.001464
5.573328	 0.001366
5.586662	 0.001411
5.599995	 0.001351
5.613328	 0.001026
5.626662	 0.000890
5.639995	 0.001302
5.653328	 0.001997
5.666662	 0.002628
5.679995	 0.003089
5.693328	 0.003301
5.706662	 0.003263
5.719995	 0.003218
5.733328	 0.003476
5.746662	 0.004026
5.759995	 0.004507
5.773328	 0.004755
5.786662	 0.005079
5.799995	 0.005668
5.813328	 0.006218
5.826662	 0.006450
5.839995	 0.006529
5.853328	 0.006756
5.866662	 0.007149
5.879995	 0.007628
5.893328	 0.008293
5.906662	 0.009139
5.919995	 0.009828
5.933328	 0.010258
5.946661	 0.010780
5.959995	 0.011514
5.973328	 0.012266
5.986661	 0.012958
5.999995	 0.013569
6.013328	 0.013993
6.026661	 0.014267
6.039995	 0.014532
6.053328	 0.014806
6.066661	 0.015172
6.079995	 0.015816
6.093328	 0.016603
6.106661	 0.017152
6.119995	 0.017440
6.133328	 0.017819
6.146661	 0.018518
6.159995	 0.019421
6.173328	 0.020163
6.186661	 0.020461
6.199995	 0.020452
6.213328	 0.020497
6.226661	 0.020742
6.239995	 0.021092
6.253328	 0.021464
6.266661	 0.021811
6.279994	 0.022071
6.293328	 0.022265
6.306661	 0.022492
6.319994	 0.022883
6.333328	 0.023534
6.346661	 0.024280
6.359994	 0.024784
6.373328	 0.024897
6.386661	 0.024753
6.399994	 0.024597
6.413328	 0.024571
6.426661	 0.024561
6.439994	 0.024370
6.453328	 0.024108
6.466661	 0.024104
6.479994	 0.024384
6.493328	 0.024739
6.506661	 0.025112
6.519994	 0.025501
6.533328	 0.025825
6.546661	 0.025996
6.559994	 0.025995
6.573328	 0.025929
6.586661	 0.025882
6.599994	 0.025896
6.613328	 0.026050
6.626661	 0.026305
6.639994	 0.026464
6.653327	 0.026473
6.666661	 0.026475
6.679994	 0.026535
6.693327	 0.026589
6.706661	 0.026663
6.719994	 0.026928
6.733327	 0.027400
6.746661	 0.027892
6.759994	 0.028270
6.773327	 0.028388
6.786661	 0.028168
6.799994	 0.027905
6.813327	 0.028019
6.826661	 0.028475
6.839994	 0.028827
6.853327	 0.028808
6.866661	 0.028562
6.879994	 0.028415
6.893327	 0.028565
6.906661	 0.028976
6.919994	 0.029525
6.933327	 0.030052
6.946661	 0.030349
6.959994	 0.030317
6.973327	 0.030155
6.986660	 0.030162
6.999994	 0.030356
7.013327	 0.030510
7.026660	 0.030543
7.039994	 0.030574
7.053327	 0.030669
7.066660	 0.030806
7.079994	 0.031134
7.093327	 0.032827
7.106660	 0.040536
7.119994	 0.064090
7.133327	 0.111479
7.146660	 0.173872
7.159994	 0.223235
7.173327	 0.234335
7.186660	 0.206751
7.199994	 0.160483
7.213327	 0.115898
7.226660	 0.082605
7.239994	 0.061346
7.253327	 0.049344
7.266660	 0.043344
7.279994	 0.040678
7.293327	 0.039674
7.306660	 0.039431
7.319993	 0.039272
7.333327	 0.038777
7.346660	 0.038122
7.359993	 0.037921
7.373327	 0.039796
7.386660	 0.048887
7.399993	 0.073869
7.413327	 0.117584
7.426660	 0.165580
7.439993	 0.192531
7.453327	 0.185327
7.466660	 0.153609
7.479993	 0.116257
7.493327	 0.085640
7.506660	 0.065091
7.519993	 0.053166
7.533327	 0.047042
7.546660	 0.044216
7.559993	 0.043097
7.573327	 0.042753
7.586660	 0.042632
7.599993	 0.042438
7.613327	 0.041992
7.626660	 0.041364
7.639993	 0.040823
7.653327	 0.040482
7.666660	 0.040382
7.679993	 0.040584
7.693326	 0.041037
7.706660	 0.041593
7.719993	 0.041968
7.733326	 0.041924
7.746660	 0.041671
7.759993	 0.041668
7.773326	 0.042034
7.786660	 0.042527
7.799993	 0.042862
7.813326	 0.042965
7.826660	 0.043053
7.839993	 0.043334
7.853326	 0.043692
7.866660	 0.043893
7.879993	 0.043944
7.893326	 0.043988
7.906660	 0.044179
7.919993	 0.044583
7.933326	 0.044991
7.946660	 0.045102
7.959993	 0.044960
7.973326	 0.044892
7.986660	 0.045151
7.999993	 0.045664
8.013327	 0.046086
8.026660	 0.046250
8.039993	 0.046364
8.053327	 0.046556
8.066660	 0.046643
8.079993	 0.046646
8.093327	 0.046938
8.106660	 0.047590
8.119993	 0.048136
8.133327	 0.048281
8.146660	 0.048329
8.159993	 0.048713
8.173326	 0.049517
8.186660	 0.050441
8.199993	 0.051010
8.213326	 0.050980
8.226660	 0.050556
8.239993	 0.050145
8.253326	 0.049929
8.266660	 0.049838
8.279993	 0.049814
8.293326	 0.049862
8.306660	 0.050024
8.319993	 0.050328
8.333326	 0.050666
8.346660	 0.050835
8.359993	 0.050849
8.373326	 0.050963
8.386660	 0.051258
8.399993	 0.051560
8.413326	 0.051782
8.426660	 0.052006
8.439993	 0.052328
8.453326	 0.052795
8.466660	 0.053315
8.479993	 0.053656
8.493326	 0.053738
8.506660	 0.053749
8.519993	 0.053874
8.533326	 0.054062
8.546659	 0.054123
8.559993	 0.054046
8.573326	 0.054037
8.586659	 0.054143
8.599993	 0.054178
8.613326	 0.054124
8.626659	 0.054189
8.639993	 0.054397
8.653326	 0.054524
8.666659	 0.054516
8.679993	 0.054580
8.693326	 0.054885
8.706659	 0.055400
8.719993	 0.055828
8.733326	 0.055893
8.746659	 0.055851
8.759993	 0.056070
8.773326	 0.056453
8.786659	 0.056847
8.799993	 0.057259
8.813326	 0.057536
8.826659	 0.057555
8.839993	 0.057560
8.853326	 0.057873
8.866659	 0.058434
8.879992	 0.058985
8.893326	 0.059580
8.906659	 0.060342
8.919992	 0.060821
8.933326	 0.060575
8.946659	 0.060058
8.959992	 0.059884
8.973326	 0.060025
8.986659	 0.060273
8.999992	 0.060526
9.013326	 0.060706
9.026659	 0.060917
9.039992	 0.061289
9.053326	 0.061664
9.066659	 0.061915
9.079992	 0.062331
9.093326	 0.063074
9.106659	 0.063758
9.119992	 0.063940
9.133326	 0.063633
9.146659	 0.063271
9.159992	 0.063227
9.173326	 0.063331
9.186659	 0.063140
9.199992	 0.062682
9.213326	 0.062328
9.226659	 0.062128
9.239992	 0.061891
9.253325	 0.061710
9.266659	 0.061966
9.279992	 0.062756
9.293325	 0.063635
9.306659	 0.064142
9.319992	 0.064322
9.333325	 0.064410
9.346659	 0.064330
9.359992	 0.064029
9.373325	 0.063904
9.386659	 0.064268
9.399992	 0.064833
9.413325	 0.065242
9.426659	 0.065494
9.439992	 0.065614
9.453325	 0.065476
9.466659	 0.065144
9.479992	 0.065014
9.493325	 0.065413
9.506659	 0.066132
9.519992	 0.066667
9.533325	 0.066842
9.546659	 0.066767
9.559992	 0.066543
9.573325	 0.066439
9.586658	 0.066761
9.599992	 0.067411
9.613325	 0.067981
9.626658	 0.068219
9.639992	 0.068264
9.653325	 0.068458
9.666658	 0.068838
9.679992	 0.069053
9.693325	 0.068930
9.706658	 0.068695
9.719992	 0.068663
9.733325	 0.068968
9.746658	 0.069387
9.759992	 0.069560
9.773325	 0.069440
9.786658	 0.069339
9.799992	 0.069551
9.813325	 0.070001
9.826658	 0.070362
9.839992	 0.070499
9.853325	 0.070606
9.866658	 0.070813
9.879992	 0.070996
9.893325	 0.071144
9.906658	 0.071404
9.919991	 0.071800
9.933325	 0.072281
9.946658	 0.072777
9.959991	 0.073133
9.973325	 0.073210
9.986658	 0.073005
9.999991	 0.072648
10.013325	 0.072250
10.026658	 0.071864
10.039991	 0.071659
10.053325	 0.071745
10.066658	 0.071925
10.079991	 0.072079
10.093325	 0.072342
10.106658	 0.072711
10.119991	 0.073048
10.133325	 0.073343
10.146658	 0.073610
10.159991	 0.073793
10.173325	 0.073800
10.186658	 0.073630
10.199991	 0.073530
10.213325	 0.073706
10.226658	 0.074039
10.239991	 0.074358
10.253325	 0.074608
10.266658	 0.074739
10.279991	 0.074816
10.293324	 0.075139
10.306658	 0.075853
10.319991	 0.076617
10.333324	 0.077075
10.346658	 0.077297
10.359991	 0.077370
10.373324	 0.077164
10.386658	 0.076761
10.399991	 0.076485
10.413324	 0.076495
10.426658	 0.076801
10.439991	 0.077310
10.453324	 0.077749
10.466658	 0.078005
10.479991	 0.078145
10.493324	 0.078115
10.506658	 0.077927
10.519991	 0.077738
10.533324	 0.077577
10.546658	 0.077404
10.559991	 0.077303
10.573324	 0.077362
10.586658	 0.077590
10.599991	 0.077927
10.613324	 0.078179
10.626657	 0.078222
10.639991	 0.078213
10.653324	 0.078305
10.666657	 0.078463
10.679991	 0.078628
10.693324	 0.078723
10.706657	 0.078738
10.719991	 0.078829
10.733324	 0.078995
10.746657	 0.078991
10.759991	 0.078833
10.773324	 0.078716
10.786657	 0.078587
10.799991	 0.078424
10.813324	 0.078407
10.826657	 0.078535
10.839991	 0.078635
10.853324	 0.078843
10.866657	 0.079477
10.879991	 0.080436
10.893324	 0.081255
10.906657	 0.081641
10.919991	 0.081606
10.933324	 0.081336
10.946657	 0.081062
10.959991	 0.080825
10.973324	 0.080598
10.986657	 0.080541
10.999990	 0.080628
11.013324	 0.080514
11.026657	 0.080212
11.039990	 0.080209
11.053324	 0.080685
11.066657	 0.081231
11.079990	 0.081494
11.093324	 0.081508
11.106657	 0.081294
11.119990	 0.080794
11.133324	 0.080285
11.146657	 0.080198
11.159990	 0.080540
11.173324	 0.080963
11.186657	 0.081203
11.199990	 0.081224
11.213324	 0.081166
11.226657	 0.081207
11.239990	 0.081413
11.253324	 0.081782
11.266657	 0.082202
11.279990	 0.082362
11.293324	 0.082177
11.306657	 0.081998
11.319990	 0.082039
11.333323	 0.082130
11.346657	 0.082096
11.359990	 0.081914
11.373323	 0.081655
11.386657	 0.081525
11.399990	 0.081675
11.413323	 0.081924
11.426657	 0.082017
11.439990	 0.082025
11.453323	 0.082194
11.466657	 0.082568
11.479990	 0.083005
11.493323	 0.083336
11.506657	 0.083390
11.519990	 0.083176
11.533323	 0.082994
11.546657	 0.083013
11.559990	 0.083080
11.573323	 0.083155
11.586657	 0.083358
11.599990	 0.083662
11.613323	 0.084000
11.626657	 0.084353
11.639990	 0.084595
11.653323	 0.084669
11.666656	 0.084716
11.679990	 0.084800
11.693323	 0.084889
11.706656	 0.085012
11.719990	 0.085110
11.733323	 0.085083
11.746656	 0.084988
11.759990	 0.084901
11.773323	 0.084818
11.786656	 0.084866
11.799990	 0.085175
11.813323	 0.085512
11.826656	 0.085599
11.839990	 0.085497
11.853323	 0.085376
11.866656	 0.085315
11.879990	 0.085300
11.893323	 0.085272
11.906656	 0.085334
11.919990	 0.085618
11.933323	 0.085903
11.946656	 0.085939
11.959990	 0.085916
11.973323	 0.086076
11.986656	 0.086379
11.999990	 0.086794
12.013323	 0.087517
12.026656	 0.088750
12.039989	 0.090311
12.053323	 0.091467
12.066656	 0.091426
12.079989	 0.090251
12.093323	 0.088855
12.106656	 0.087856
12.119989	 0.087242
12.133323	 0.086957
12.146656	 0.086972
12.159989	 0.087170
12.173323	 0.087495
12.186656	 0.087866
12.199989	 0.088112
12.213323	 0.088261
12.226656	 0.088429
12.239989	 0.088468
12.253323	 0.088244
12.266656	 0.088078
12.279989	 0.088318
12.293323	 0.088686
12.306656	 0.088690
12.319989	 0.088337
12.333323	 0.088018
12.346656	 0.088019
12.359989	 0.088356
12.373322	 0.088822
12.386656	 0.089110
12.399989	 0.089105
12.413322	 0.089094
12.426656	 0.089515
12.439989	 0.090410
12.453322	 0.091305
12.466656	 0.091770
12.479989	 0.091802
12.493322	 0.091570
12.506656	 0.091182
12.519989	 0.090743
12.533322	 0.090431
12.546656	 0.090384
12.559989	 0.090456
12.573322	 0.090367
12.586656	 0.090191
12.599989	 0.090161
12.613322	 0.090216
12.626656	 0.090334
12.639989	 0.090723
12.653322	 0.091300
12.666656	 0.091698
12.679989	 0.091813
12.693322	 0.091770
12.706656	 0.091547
12.719989	 0.091062
12.733322	 0.090473
12.746655	 0.090086
12.759989	 0.090137
12.773322	 0.090574
12.786655	 0.090997
12.799989	 0.091142
12.813322	 0.091171
12.826655	 0.091173
12.839989	 0.091039
12.853322	 0.090814
12.866655	 0.090624
12.879989	 0.090509
12.893322	 0.090470
12.906655	 0.090478
12.919989	 0.090417
12.933322	 0.090258
12.946655	 0.090215
12.959989	 0.090444
12.973322	 0.090868
12.986655	 0.091297
12.999989	 0.091590
13.013322	 0.091834
13.026655	 0.092155
13.039989	 0.092394
13.053322	 0.092302
13.066655	 0.091898
13.079988	 0.091507
13.093322	 0.091440
13.106655	 0.091574
13.119988	 0.091562
13.133322	 0.091481
13.146655	 0.091712
13.159988	 0.092227
13.173322	 0.092534
13.186655	 0.092355
13.199988	 0.091933
13.213322	 0.091681
13.226655	 0.091825
13.239988	 0.092259
13.253322	 0.092675
13.266655	 0.092862
13.279988	 0.092848
13.293322	 0.092831
13.306655	 0.092922
13.319988	 0.093058
13.333322	 0.093170
13.346655	 0.093259
13.359988	 0.093295
13.373322	 0.093214
13.386655	 0.093069
13.399988	 0.093084
13.413321	 0.093347
13.426655	 0.093534
13.439988	 0.093371
13.453321	 0.093024
13.466655	 0.092747
13.479988	 0.092563
13.493321	 0.092447
13.506655	 0.092478
13.519988	 0.092659
13.533321	 0.092850
13.546655	 0.092992
13.559988	 0.093122
13.573321	 0.093196
13.586655	 0.093158
13.599988	 0.093023
13.613321	 0.092731
13.626655	 0.092273
13.639988	 0.091900
13.653321	 0.091859
13.666655	 0.092062
13.679988	 0.092285
13.693321	 0.092554
13.706655	 0.093019
13.719988	 0.093579
13.733321	 0.093846
13.746655	 0.093604
13.759988	 0.093184
13.773321	 0.093052
13.786654	 0.093178
13.799988	 0.093236
13.813321	 0.093224
13.826654	 0.093398
13.839988	 0.093688
13.853321	 0.093765
13.866654	 0.093580
13.879988	 0.093428
13.893321	 0.093538
13.906654	 0.093866
13.919988	 0.094213
13.933321	 0.094403
13.946654	 0.094364
13.959988	 0.094184
13.973321	 0.094045
13.986654	 0.093973
13.999988	 0.093847
14.013321	 0.093721
14.026654	 0.093783
14.039988	 0.094002
14.053321	 0.094197
14.066654	 0.094334
14.079988	 0.094488
14.093321	 0.094690
14.106654	 0.094878
14.119987	 0.094927
14.133321	 0.094791
14.146654	 0.094584
14.159987	 0.094427
14.173321	 0.094327
14.186654	 0.094268
14.199987	 0.094294
14.213321	 0.094388
14.226654	 0.094372
14.239987	 0.094159
14.253321	 0.093940
14.266654	 0.093927
14.279987	 0.094164
14.293321	 0.094563
14.306654	 0.094849
14.319987	 0.094723
14.333321	 0.094308
14.346654	 0.094053
14.359987	 0.094092
14.373321	 0.094109
14.386654	 0.093939
14.399987	 0.093792
14.413321	 0.093865
14.426654	 0.094135
14.439987	 0.094426
14.453321	 0.094601
14.466654	 0.094753
14.479987	 0.094911
14.493320	 0.094840
14.506654	 0.094581
14.519987	 0.094515
14.533320	 0.094621
14.546654	 0.094633
14.559987	 0.094730
14.573320	 0.095061
14.586654	 0.095216
14.599987	 0.094927
14.613320	 0.094579
14.626654	 0.094624
14.639987	 0.095032
14.653320	 0.095406
14.666654	 0.095411
14.679987	 0.095103
14.693320	 0.094788
14.706654	 0.094679
14.719987	 0.094800
14.733320	 0.095076
14.746654	 0.095426
14.759987	 0.095765
14.773320	 0.095876
14.786654	 0.095610
14.799987	 0.095245
14.813320	 0.095145
14.826653	 0.095212
14.839987	 0.095117
14.853320	 0.094820
14.866653	 0.094491
14.879987	 0.094226
14.893320	 0.094208
14.906653	 0.094636
14.919987	 0.095280
14.933320	 0.095622
14.946653	 0.095538
14.959987	 0.095305
14.973320	 0.095210
14.986653	 0.095439
14.999987	 0.095921
15.013320	 0.096332
15.026653	 0.096409
15.039987	 0.096240
15.053320	 0.096134
15.066653	 0.096185
15.079987	 0.096203
15.093320	 0.096151
15.106653	 0.096177
15.119987	 0.096294
15.133320	 0.096399
15.146653	 0.096388
15.159986	 0.096287
15.173320	 0.096278
15.186653	 0.096412
15.199986	 0.096556
15.213320	 0.096666
15.226653	 0.096850
15.239986	 0.097134
15.253320	 0.097282
15.266653	 0.097044
15.279986	 0.096530
15.293320	 0.096066
15.306653	 0.095749
15.319986	 0.095447
15.333320	 0.095171
15.346653	 0.095102
15.359986	 0.095245
15.373320	 0.095415
15.386653	 0.095572
15.399986	 0.095758
15.413320	 0.095913
15.426653	 0.096015
15.439986	 0.096114
15.453320	 0.096195
15.466653	 0.096234
15.479986	 0.096272
15.493320	 0.096332
15.506653	 0.096399
15.519986	 0.096518
15.533319	 0.096682
15.546653	 0.096740
15.559986	 0.096674
15.573319	 0.096724
15.586653	 0.096945
15.599986	 0.097001
15.613319	 0.096665
15.626653	 0.096248
15.639986	 0.096195
15.653319	 0.096498
15.666653	 0.096857
15.679986	 0.097079
15.693319	 0.097141
15.706653	 0.097082
15.719986	 0.096940
15.733319	 0.096780
15.746653	 0.096640
15.759986	 0.096517
15.773319	 0.096519
15.786653	 0.096806
15.799986	 0.097258
15.813319	 0.097459
15.826653	 0.097146
15.839986	 0.096608
15.853319	 0.096330
15.866652	 0.096264
15.879986	 0.096084
15.893319	 0.095930
15.906652	 0.096112
15.919986	 0.096552
15.933319	 0.097017
15.946652	 0.097369
15.959986	 0.097460
15.973319	 0.097171
15.986652	 0.096664
15.999986	 0.096332
16.013319	 0.096409
16.026653	 0.096663
16.039988	 0.096655
16.053322	 0.096419
16.066656	 0.096441
16.079990	 0.096833
16.093325	 0.097190
16.106659	 0.097214
16.119993	 0.096911
16.133327	 0.096496
16.146662	 0.096340
16.159996	 0.096625
16.173330	 0.097081
16.186665	 0.097314
16.199999	 0.097322
16.213333	 0.097381
16.226667	 0.097636
16.240002	 0.098137
16.253336	 0.098901
16.266670	 0.099724
16.280005	 0.100491
16.293339	 0.101941
16.306673	 0.106105
16.320007	 0.115861
16.333342	 0.131292
16.346676	 0.144854
16.360010	 0.145657
16.373344	 0.131652
16.386679	 0.111900
16.400013	 0.095267
16.413347	 0.083311
16.426682	 0.074060
16.440016	 0.066302
16.453350	 0.059649
16.466684	 0.053717
16.480019	 0.048255
16.493353	 0.043337
16.506687	 0.039075
16.520021	 0.035442
16.533356	 0.032345
16.546690	 0.029683
16.560024	 0.027365
16.573359	 0.025304
16.586693	 0.023391
16.600027	 0.021589
16.613361	 0.019958
16.626696	 0.018486
16.640030	 0.017104
16.653364	 0.015792
16.666698	 0.014586
16.680033	 0.013607
16.693367	 0.012866
16.706701	 0.012093
16.720036	 0.011175
16.733370	 0.010406
16.746704	 0.009903
16.760038	 0.009353
16.773373	 0.008587
16.786707	 0.007674
16.800041	 0.006611
16.813375	 0.005424
16.826710	 0.004299
16.840044	 0.003338
16.853378	 0.002426
16.866713	 0.001471
16.880047	 0.000581
16.893381	 -0.000144
16.906715	 -0.000782
16.920050	 -0.001413
16.933384	 -0.002041
16.946718	 -0.002650
16.960052	 -0.003225
16.973387	 -0.003763
16.986721	 -0.004317
17.000055	 -0.004949
17.013390	 -0.005596
17.026724	 -0.006157
17.040058	 -0.006661
17.053392	 -0.007150
17.066727	 -0.007545
17.080061	 -0.007780
17.093395	 -0.007879
17.106730	 -0.007889
17.120064	 -0.007822
17.133398	 -0.007684
17.146732	 -0.007525
17.160067	 -0.007344
17.173401	 -0.007057
17.186735	 -0.006694
17.200069	 -0.006365
17.213404	 -0.006016
17.226738	 -0.005565
17.240072	 -0.005173
17.253407	 -0.004975
17.266741	 -0.004808
17.280075	 -0.004483
17.293409	 -0.004042
17.306744	 -0.003545
17.320078	 -0.003036
17.333412	 -0.002665
17.346746	 -0.002377
17.360081	 -0.001847
17.373415	 -0.001055
17.386749	 -0.000392
17.400084	 -0.000054
17.413418	 0.000125
17.426752	 0.000339
17.440086	 0.000629
17.453421	 0.000905
17.466755	 0.001012
17.480089	 0.000963
17.493423	 0.001041
17.506758	 0.001416
17.520092	 0.001922
17.533426	 0.002365
17.546761	 0.002651
17.560095	 0.002681
17.573429	 0.002466
17.586763	 0.002178
17.600098	 0.001890
17.613432	 0.001569
17.626766	 0.001379
17.640100	 0.001611
17.653435	 0.002211
17.666769	 0.002705
17.680103	 0.002803
17.693438	 0.002726
17.706772	 0.002782
17.720106	 0.002965
17.733440	 0.003045
17.746775	 0.002978
17.760109	 0.003061
17.773443	 0.003415
17.786777	 0.003736
17.800112	 0.003846
17.813446	 0.003945
17.826780	 0.004206
17.840115	 0.004546
17.853449	 0.004834
17.866783	 0.005008
17.880117	 0.004992
17.893452	 0.004809
17.906786	 0.004734
17.920120	 0.005040
17.933455	 0.005623
17.946789	 0.006035
17.960123	 0.005924
17.973457	 0.005465
17.986792	 0.005147
18.000126	 0.005177
18.013460	 0.005388
18.026794	 0.005594
18.040129	 0.005800
18.053463	 0.006067
18.066797	 0.006307
18.080132	 0.006411
18.093466	 0.006414
18.106800	 0.006424
18.120134	 0.006450
18.133469	 0.006372
18.146803	 0.006179
18.160137	 0.006104
18.173471	 0.006234
18.186806	 0.006311
18.200140	 0.006238
18.213474	 0.006229
18.226809	 0.006333
18.240143	 0.006395
18.253477	 0.006454
18.266811	 0.006655
18.280146	 0.006862
18.293480	 0.006835
18.306814	 0.006626
18.320148	 0.006407
18.333483	 0.006285
18.346817	 0.006266
18.360151	 0.006214
18.373486	 0.006052
18.386820	 0.005895
18.400154	 0.005873
18.413488	 0.006040
18.426823	 0.006403
18.440157	 0.006829
18.453491	 0.007036
18.466825	 0.006884
18.480160	 0.006582
18.493494	 0.006400
18.506828	 0.006293
18.520163	 0.006076
18.533497	 0.005867
18.546831	 0.005963
18.560165	 0.006275
18.573500	 0.006414
18.586834	 0.006293
18.600168	 0.006164
18.613503	 0.006212
18.626837	 0.006433
18.640171	 0.006733
18.653505	 0.006934
18.666840	 0.006804
18.680174	 0.006343
18.693508	 0.005976
18.706842	 0.006032
18.720177	 0.006288
18.733511	 0.006440
18.746845	 0.006475
18.760180	 0.006431
18.773514	 0.006327
18.786848	 0.006263
18.800182	 0.006312
18.813517	 0.006510
18.826851	 0.006842
18.840185	 0.007147
18.853519	 0.007302
18.866854	 0.007377
18.880188	 0.007432
18.893522	 0.007468
18.906857	 0.007545
18.920191	 0.007703
18.933525	 0.007911
18.946859	 0.008052
18.960194	 0.007979
18.973528	 0.007694
18.986862	 0.007411
19.000196	 0.007325
19.013531	 0.007348
19.026865	 0.007298
19.040199	 0.007210
19.053534	 0.007191
19.066868	 0.007234
19.080202	 0.007293
19.093536	 0.007289
19.106871	 0.007184
19.120205	 0.007101
19.133539	 0.007158
19.146873	 0.007301
19.160208	 0.007402
19.173542	 0.007423
19.186876	 0.007408
19.200211	 0.007415
19.213545	 0.007440
19.226879	 0.007385
19.240213	 0.007180
19.253548	 0.006844
19.266882	 0.006468
19.280216	 0.006226
19.293550	 0.006265
19.306885	 0.006532
19.320219	 0.006832
19.333553	 0.007017
19.346888	 0.007058
19.360222	 0.007032
19.373556	 0.007028
19.386890	 0.007039
19.400225	 0.006974
19.413559	 0.006821
19.426893	 0.006748
19.440228	 0.006836
19.453562	 0.006898
19.466896	 0.006855
19.480230	 0.006919
19.493565	 0.007235
19.506899	 0.007547
19.520233	 0.007464
19.533567	 0.007020
19.546902	 0.006541
19.560236	 0.006181
19.573570	 0.006004
19.586905	 0.006059
19.600239	 0.006241
19.613573	 0.006456
19.626907	 0.006728
19.640242	 0.006931
19.653576	 0.006883
19.666910	 0.006670
19.680244	 0.006460
19.693579	 0.006223
19.706913	 0.005933
19.720247	 0.005815
19.733582	 0.006021
19.746916	 0.006339
19.760250	 0.006534
19.773584	 0.006631
19.786919	 0.006736
19.800253	 0.006886
19.813587	 0.006985
19.826921	 0.006842
19.840256	 0.006480
19.853590	 0.006182
19.866924	 0.006076
19.880259	 0.006034
19.893593	 0.006034
19.906927	 0.006193
19.920261	 0.006464
19.933596	 0.006611
19.946930	 0.006446
19.960264	 0.006060
19.973598	 0.005777
19.986933	 0.005824

*------------------------ End of raw data
Results for Channel	1	=	242.00	nm
Title:	Report Title
Run File:	C:\HPLC\PET 2025\2025.09.01\bm29.1_bhet_4h002.run
--------------
Injection Info
--------------
Method:	C:\METODOS EQUIPO 2 2025\20250402 PET_Calibrado TPA MHET BHET DIMER.mth
Sample:	BM29.1_BHET_4h
Injection Date:	Mon Sep 01 23:03:41 2025
Manual injection
Operator:	Paloma
Instrument:	3
Notes:	
---------
Misc Info
---------
Workstation:	HPLC
Bus Address:	44
Run Time:	0.000	to	20.000	min.
-----------
Recalc Info
-----------
Recalc Method:	c:\metodos equipo 2 2025\20250402 pet_calibrado tpa mhet bhet dimer.mth
Recalc Date:	Tue Sep 02 09:02:53 2025
Operator:	Paloma
Instrument:	3
Notes:	
Sample Rate:	5.000 Hz.
Measurement Type:	1 = Area
Calculation Type:	4 = ExtStd
Normalize Results:	No
------------------------
Peak Info for Channel 1
------------------------
3 Peaks (tR	Timeoffset	RRT	Sepcode	Width	Counts	Result	Name)
6.555	0.214	0.0000	BB	106.96	544372	4.895588	TPA (uM)
7.103	-0.026	0.0000	GR	0.00	9075266	194.524918	MHET (uM)
7.445	0.035	0.0000	BB	4.03	6614354	85.991020	BHET (uM)
