# Supplementary material for: Engineering Escherichia coli for polyethylene terephthalate powder biodegradation via recoding of an outer membrane protein
Source: iScience. 2026 Jan 2;29(2):114621. doi: 10.1016/j.isci.2025.114621 (PMC12860643; doi:10.1016/j.isci.2025.114621)
Supplement: Data S2. Raw HPLC and UHPLC-MS data — (A) Unprocessed HPLC data files supporting Figures 4, S3, S5, Tables 1 and S4. Files are provided in.txt format corresponding to the data extracted with Varian ProStar software (Varian Inc., Palo Alto, California, USA). Each file contains absorbance values (in arbitrary units) recorded over time under the analytical conditions described in STAR Methods. (B) Raw UHPLC-MS files supporting Figure S4. The chromatograms and mass spectrometry data can be analyzed with the software MassLynx V4.1 (Waters) to obtain the mass spectra of the oligomers TET and TETE. Analytical conditions described in STAR Methods. (A and B) The unprocessed HPLC and UHPLC-MS files have been deposited at Zenodo under the identifier https://zenodo.org/records/17578239. [file mmc5.zip › Data S2/A. HPLC/Table 1/EfeOm ETE_3.TXT]

File	C:\HPLC\PET 2025\2025.09.01\bm29.1_bhet_4h004.run	Filetype	63
WTOASCII Parameters:	C:\star\WTOASCII.TXT
 1 channels
   Channel	 1	242.00	nm	in AU
Base rate 5.0000 Hz	Bunch 2	Effective rate 5.00000 Hz.	T = 0.003333 min.
6000 points	from	0.000	to	20.000	minutes
Sampling every 4 point(s)
Printing points from	0.000	to	20.000 min, point 0 to 5999
Channels	1	to	1
0.000000	 0.000000
0.013333	 -0.000315
0.026667	 -0.000753
0.040000	 -0.001062
0.053333	 -0.001129
0.066667	 -0.000988
0.080000	 -0.000738
0.093333	 -0.000489
0.106667	 -0.000312
0.120000	 -0.000212
0.133333	 -0.000149
0.146667	 -0.000116
0.160000	 -0.000151
0.173333	 -0.000298
0.186667	 -0.000554
0.200000	 -0.000665
0.213333	 -0.000394
0.226667	 0.000027
0.240000	 0.000216
0.253333	 0.000221
0.266667	 0.000350
0.280000	 0.000616
0.293333	 0.000711
0.306667	 0.000496
0.320000	 0.000216
0.333333	 0.000106
0.346667	 0.000111
0.360000	 0.000122
0.373333	 0.000213
0.386667	 0.000436
0.400000	 0.000549
0.413333	 0.000320
0.426667	 -0.000085
0.440000	 -0.000434
0.453333	 -0.000738
0.466666	 -0.000908
0.480000	 -0.000770
0.493333	 -0.000510
0.506666	 -0.000403
0.520000	 -0.000384
0.533333	 -0.000269
0.546666	 -0.000026
0.560000	 0.000273
0.573333	 0.000496
0.586666	 0.000530
0.600000	 0.000384
0.613333	 0.000187
0.626666	 0.000094
0.640000	 0.000157
0.653333	 0.000239
0.666666	 0.000204
0.680000	 0.000131
0.693333	 0.000193
0.706666	 0.000358
0.720000	 0.000423
0.733333	 0.000396
0.746666	 0.000547
0.760000	 0.000925
0.773333	 0.001166
0.786666	 0.001017
0.800000	 0.000713
0.813333	 0.000570
0.826666	 0.000658
0.839999	 0.000906
0.853333	 0.001103
0.866666	 0.001045
0.879999	 0.000811
0.893333	 0.000596
0.906666	 0.000453
0.919999	 0.000369
0.933333	 0.000284
0.946666	 0.000098
0.959999	 -0.000056
0.973333	 0.000120
0.986666	 0.000546
0.999999	 0.000768
1.013333	 0.000569
1.026666	 0.000219
1.039999	 0.000040
1.053333	 -0.000017
1.066666	 -0.000079
1.079999	 0.000036
1.093333	 0.000375
1.106666	 0.000573
1.119999	 0.000465
1.133333	 0.000311
1.146666	 0.000308
1.159999	 0.000378
1.173333	 0.000411
1.186666	 0.000402
1.199999	 0.000384
1.213333	 0.000357
1.226666	 0.000287
1.239999	 0.000170
1.253332	 0.000066
1.266666	 -0.000018
1.279999	 -0.000132
1.293332	 -0.000235
1.306666	 -0.000270
1.319999	 -0.000247
1.333332	 -0.000133
1.346666	 0.000139
1.359999	 0.000472
1.373332	 0.000628
1.386666	 0.000530
1.399999	 0.001575
1.413332	 0.012391
1.426666	 0.052151
1.439999	 0.132562
1.453332	 0.233108
1.466666	 0.313458
1.479999	 0.351933
1.493332	 0.356015
1.506666	 0.342579
1.519999	 0.323036
1.533332	 0.302507
1.546666	 0.283209
1.559999	 0.266111
1.573332	 0.250975
1.586666	 0.236743
1.599999	 0.222456
1.613332	 0.207979
1.626665	 0.193799
1.639999	 0.180219
1.653332	 0.167258
1.666665	 0.154985
1.679999	 0.143343
1.693332	 0.131953
1.706665	 0.120568
1.719999	 0.109344
1.733332	 0.098560
1.746665	 0.088498
1.759999	 0.079360
1.773332	 0.071034
1.786665	 0.063298
1.799999	 0.056187
1.813332	 0.049955
1.826665	 0.044809
1.839999	 0.040803
1.853332	 0.037926
1.866665	 0.036171
1.879999	 0.035377
1.893332	 0.035124
1.906665	 0.034986
1.919999	 0.034612
1.933332	 0.033631
1.946665	 0.031865
1.959998	 0.029467
1.973332	 0.026765
1.986665	 0.024137
1.999998	 0.021790
2.013332	 0.019557
2.026665	 0.017246
2.039999	 0.015045
2.053332	 0.013211
2.066665	 0.011615
2.079998	 0.010058
2.093332	 0.008668
2.106665	 0.007630
2.119998	 0.006947
2.133332	 0.006525
2.146665	 0.006237
2.159998	 0.005939
2.173332	 0.005545
2.186665	 0.005080
2.199998	 0.004597
2.213332	 0.004108
2.226665	 0.003632
2.239998	 0.003211
2.253332	 0.002915
2.266665	 0.002714
2.279998	 0.002370
2.293332	 0.001774
2.306665	 0.001231
2.319998	 0.001017
2.333332	 0.001013
2.346665	 0.001063
2.359998	 0.001232
2.373332	 0.001450
2.386665	 0.001405
2.399998	 0.000990
2.413332	 0.000452
2.426665	 0.000061
2.439998	 -0.000141
2.453331	 -0.000352
2.466665	 -0.000694
2.479998	 -0.000915
2.493331	 -0.000729
2.506665	 -0.000309
2.519998	 0.000003
2.533331	 0.000192
2.546665	 0.000432
2.559998	 0.000750
2.573331	 0.000984
2.586665	 0.000987
2.599998	 0.000771
2.613331	 0.000532
2.626665	 0.000521
2.639998	 0.000721
2.653331	 0.000831
2.666665	 0.000682
2.679998	 0.000432
2.693331	 0.000311
2.706665	 0.000327
2.719998	 0.000395
2.733331	 0.000519
2.746665	 0.000662
2.759998	 0.000739
2.773331	 0.000811
2.786664	 0.000965
2.799998	 0.001125
2.813331	 0.001203
2.826664	 0.001237
2.839998	 0.001279
2.853331	 0.001251
2.866664	 0.001080
2.879998	 0.000916
2.893331	 0.000931
2.906664	 0.000994
2.919998	 0.000921
2.933331	 0.000788
2.946664	 0.000749
2.959998	 0.000819
2.973331	 0.000905
2.986664	 0.000950
2.999998	 0.000933
3.013331	 0.000711
3.026664	 0.000210
3.039998	 -0.000235
3.053331	 -0.000219
3.066664	 0.000134
3.079998	 0.000326
3.093331	 0.000236
3.106664	 0.000186
3.119998	 0.000276
3.133331	 0.000386
3.146664	 0.000587
3.159997	 0.000866
3.173331	 0.001017
3.186664	 0.001029
3.199997	 0.001008
3.213331	 0.000905
3.226664	 0.000658
3.239997	 0.000465
3.253331	 0.000616
3.266664	 0.001060
3.279997	 0.001396
3.293331	 0.001363
3.306664	 0.001043
3.319997	 0.000601
3.333331	 0.000216
3.346664	 0.000126
3.359997	 0.000427
3.373331	 0.000858
3.386664	 0.000990
3.399997	 0.000697
3.413331	 0.000301
3.426664	 0.000150
3.439997	 0.000206
3.453331	 0.000335
3.466664	 0.000670
3.479997	 0.001143
3.493330	 0.001365
3.506664	 0.001355
3.519997	 0.001483
3.533330	 0.001733
3.546664	 0.001820
3.559997	 0.001763
3.573330	 0.001739
3.586664	 0.001656
3.599997	 0.001410
3.613330	 0.001208
3.626664	 0.001188
3.639997	 0.001270
3.653330	 0.001402
3.666664	 0.001425
3.679997	 0.001144
3.693330	 0.000801
3.706664	 0.000784
3.719997	 0.000968
3.733330	 0.000973
3.746664	 0.000773
3.759997	 0.000582
3.773330	 0.000501
3.786664	 0.000541
3.799997	 0.000702
3.813330	 0.000902
3.826663	 0.000992
3.839997	 0.000916
3.853330	 0.000812
3.866663	 0.000820
3.879997	 0.000924
3.893330	 0.001022
3.906663	 0.001055
3.919997	 0.001104
3.933330	 0.001283
3.946663	 0.001508
3.959997	 0.001495
3.973330	 0.001165
3.986663	 0.000914
3.999997	 0.001127
4.013330	 0.001574
4.026663	 0.001690
4.039997	 0.001290
4.053330	 0.000728
4.066663	 0.000377
4.079997	 0.000235
4.093330	 0.000261
4.106663	 0.000560
4.119997	 0.000982
4.133330	 0.001180
4.146663	 0.001118
4.159997	 0.001063
4.173330	 0.001192
4.186663	 0.001390
4.199996	 0.001402
4.213330	 0.001180
4.226663	 0.000892
4.239996	 0.000712
4.253330	 0.000774
4.266663	 0.001074
4.279996	 0.001427
4.293330	 0.001602
4.306663	 0.001455
4.319996	 0.001039
4.333330	 0.000624
4.346663	 0.000478
4.359996	 0.000604
4.373330	 0.000856
4.386663	 0.001111
4.399996	 0.001176
4.413330	 0.000882
4.426663	 0.000386
4.439996	 0.000073
4.453330	 0.000136
4.466663	 0.000427
4.479996	 0.000655
4.493330	 0.000662
4.506663	 0.000561
4.519996	 0.000545
4.533329	 0.000681
4.546663	 0.000890
4.559996	 0.001008
4.573329	 0.000895
4.586663	 0.000607
4.599996	 0.000440
4.613329	 0.000573
4.626663	 0.000745
4.639996	 0.000630
4.653329	 0.000311
4.666663	 0.000063
4.679996	 -0.000053
4.693329	 -0.000124
4.706663	 -0.000151
4.719996	 -0.000149
4.733329	 -0.000189
4.746663	 -0.000158
4.759996	 0.000088
4.773329	 0.000402
4.786663	 0.000606
4.799996	 0.000729
4.813329	 0.000805
4.826663	 0.000774
4.839996	 0.000642
4.853329	 0.000503
4.866663	 0.000430
4.879996	 0.000479
4.893329	 0.000578
4.906662	 0.000492
4.919996	 0.000204
4.933329	 0.000020
4.946662	 0.000065
4.959996	 0.000176
4.973329	 0.000274
4.986662	 0.000333
4.999996	 0.000304
5.013329	 0.000218
5.026662	 0.000084
5.039996	 -0.000082
5.053329	 -0.000048
5.066662	 0.000383
5.079996	 0.001015
5.093329	 0.001528
5.106662	 0.001804
5.119996	 0.001861
5.133329	 0.001730
5.146662	 0.001502
5.159996	 0.001338
5.173329	 0.001258
5.186662	 0.001170
5.199996	 0.001128
5.213329	 0.001198
5.226662	 0.001295
5.239995	 0.001398
5.253329	 0.001524
5.266662	 0.001629
5.279995	 0.001774
5.293329	 0.001935
5.306662	 0.001776
5.319995	 0.001141
5.333329	 0.000470
5.346662	 0.000305
5.359995	 0.000604
5.373329	 0.000948
5.386662	 0.001152
5.399995	 0.001297
5.413329	 0.001389
5.426662	 0.001390
5.439995	 0.001393
5.453329	 0.001416
5.466662	 0.001289
5.479995	 0.001010
5.493329	 0.000813
5.506662	 0.000812
5.519995	 0.001008
5.533329	 0.001421
5.546662	 0.001849
5.559995	 0.001939
5.573328	 0.001682
5.586662	 0.001354
5.599995	 0.001109
5.613328	 0.001047
5.626662	 0.001283
5.639995	 0.001641
5.653328	 0.001790
5.666662	 0.001809
5.679995	 0.002042
5.693328	 0.002575
5.706662	 0.003203
5.719995	 0.003694
5.733328	 0.004002
5.746662	 0.004325
5.759995	 0.004763
5.773328	 0.005148
5.786662	 0.005439
5.799995	 0.005875
5.813328	 0.006565
5.826662	 0.007249
5.839995	 0.007642
5.853328	 0.007837
5.866662	 0.008137
5.879995	 0.008653
5.893328	 0.009287
5.906662	 0.009964
5.919995	 0.010627
5.933328	 0.011201
5.946661	 0.011686
5.959995	 0.012108
5.973328	 0.012434
5.986661	 0.012763
5.999995	 0.013346
6.013328	 0.014117
6.026661	 0.014708
6.039995	 0.015057
6.053328	 0.015385
6.066661	 0.015788
6.079995	 0.016288
6.093328	 0.016936
6.106661	 0.017636
6.119995	 0.018121
6.133328	 0.018238
6.146661	 0.018190
6.159995	 0.018365
6.173328	 0.018893
6.186661	 0.019502
6.199995	 0.019878
6.213328	 0.020049
6.226661	 0.020281
6.239995	 0.020673
6.253328	 0.021036
6.266661	 0.021276
6.279994	 0.021606
6.293328	 0.022124
6.306661	 0.022660
6.319994	 0.023157
6.333328	 0.023743
6.346661	 0.024405
6.359994	 0.024914
6.373328	 0.025132
6.386661	 0.025112
6.399994	 0.024885
6.413328	 0.024433
6.426661	 0.023927
6.439994	 0.023777
6.453328	 0.024128
6.466661	 0.024550
6.479994	 0.024737
6.493328	 0.024945
6.506661	 0.025316
6.519994	 0.025632
6.533328	 0.025784
6.546661	 0.025779
6.559994	 0.025624
6.573328	 0.025510
6.586661	 0.025606
6.599994	 0.025763
6.613328	 0.025866
6.626661	 0.026052
6.639994	 0.026283
6.653327	 0.026397
6.666661	 0.026564
6.679994	 0.026947
6.693327	 0.027262
6.706661	 0.027263
6.719994	 0.027273
6.733327	 0.027649
6.746661	 0.028154
6.759994	 0.028322
6.773327	 0.028128
6.786661	 0.027931
6.799994	 0.027903
6.813327	 0.027880
6.826661	 0.027776
6.839994	 0.027697
6.853327	 0.027662
6.866661	 0.027710
6.879994	 0.028029
6.893327	 0.028610
6.906661	 0.029087
6.919994	 0.029204
6.933327	 0.029146
6.946661	 0.029237
6.959994	 0.029538
6.973327	 0.029840
6.986660	 0.030049
6.999994	 0.030261
7.013327	 0.030445
7.026660	 0.030510
7.039994	 0.030541
7.053327	 0.030618
7.066660	 0.030985
7.079994	 0.033412
7.093327	 0.043561
7.106660	 0.071343
7.119994	 0.122293
7.133327	 0.183639
7.146660	 0.226339
7.159994	 0.229133
7.173327	 0.196513
7.186660	 0.149715
7.199994	 0.107104
7.213327	 0.076194
7.226660	 0.057010
7.239994	 0.046733
7.253327	 0.041993
7.266660	 0.039995
7.279994	 0.039078
7.293327	 0.038571
7.306660	 0.038205
7.319993	 0.037722
7.333327	 0.037088
7.346660	 0.036931
7.359993	 0.039282
7.373327	 0.049584
7.386660	 0.076272
7.399993	 0.120984
7.413327	 0.167616
7.426660	 0.190974
7.439993	 0.180342
7.453327	 0.147295
7.466660	 0.110637
7.479993	 0.081590
7.493327	 0.062426
7.506660	 0.051356
7.519993	 0.045737
7.533327	 0.043108
7.546660	 0.041797
7.559993	 0.041134
7.573327	 0.040942
7.586660	 0.040947
7.599993	 0.040778
7.613327	 0.040402
7.626660	 0.040098
7.639993	 0.039960
7.653327	 0.039934
7.666660	 0.040074
7.679993	 0.040343
7.693326	 0.040603
7.706660	 0.040782
7.719993	 0.040880
7.733326	 0.041021
7.746660	 0.041324
7.759993	 0.041746
7.773326	 0.042161
7.786660	 0.042396
7.799993	 0.042247
7.813326	 0.041826
7.826660	 0.041632
7.839993	 0.041921
7.853326	 0.042378
7.866660	 0.042642
7.879993	 0.042773
7.893326	 0.042994
7.906660	 0.043312
7.919993	 0.043556
7.933326	 0.043626
7.946660	 0.043705
7.959993	 0.044064
7.973326	 0.044673
7.986660	 0.045236
7.999993	 0.045472
8.013327	 0.045368
8.026660	 0.045275
8.039993	 0.045454
8.053327	 0.045715
8.066660	 0.045848
8.079993	 0.045995
8.093327	 0.046331
8.106660	 0.046762
8.119993	 0.047227
8.133327	 0.047854
8.146660	 0.048553
8.159993	 0.049077
8.173326	 0.049446
8.186660	 0.049715
8.199993	 0.049780
8.213326	 0.049766
8.226660	 0.049927
8.239993	 0.050166
8.253326	 0.050258
8.266660	 0.050272
8.279993	 0.050343
8.293326	 0.050414
8.306660	 0.050397
8.319993	 0.050330
8.333326	 0.050355
8.346660	 0.050502
8.359993	 0.050662
8.373326	 0.050808
8.386660	 0.050982
8.399993	 0.051175
8.413326	 0.051436
8.426660	 0.051812
8.439993	 0.052190
8.453326	 0.052434
8.466660	 0.052556
8.479993	 0.052677
8.493326	 0.052797
8.506660	 0.052770
8.519993	 0.052645
8.533326	 0.052698
8.546659	 0.052992
8.559993	 0.053282
8.573326	 0.053378
8.586659	 0.053282
8.599993	 0.053150
8.613326	 0.053232
8.626659	 0.053655
8.639993	 0.054248
8.653326	 0.054722
8.666659	 0.054973
8.679993	 0.055076
8.693326	 0.055110
8.706659	 0.055143
8.719993	 0.055208
8.733326	 0.055262
8.746659	 0.055389
8.759993	 0.055707
8.773326	 0.056046
8.786659	 0.056180
8.799993	 0.056130
8.813326	 0.056089
8.826659	 0.056317
8.839993	 0.056908
8.853326	 0.057583
8.866659	 0.058002
8.879992	 0.058180
8.893326	 0.058388
8.906659	 0.058704
8.919992	 0.058845
8.933326	 0.058706
8.946659	 0.058613
8.959992	 0.058802
8.973326	 0.059177
8.986659	 0.059519
8.999992	 0.059693
9.013326	 0.059788
9.026659	 0.060034
9.039992	 0.060543
9.053326	 0.061217
9.066659	 0.061853
9.079992	 0.062350
9.093326	 0.062741
9.106659	 0.063040
9.119992	 0.063256
9.133326	 0.063340
9.146659	 0.063137
9.159992	 0.062762
9.173326	 0.062622
9.186659	 0.062802
9.199992	 0.062979
9.213326	 0.063010
9.226659	 0.063097
9.239992	 0.063381
9.253325	 0.063711
9.266659	 0.063924
9.279992	 0.064076
9.293325	 0.064171
9.306659	 0.064112
9.319992	 0.063975
9.333325	 0.063941
9.346659	 0.064118
9.359992	 0.064518
9.373325	 0.065006
9.386659	 0.065389
9.399992	 0.065563
9.413325	 0.065579
9.426659	 0.065614
9.439992	 0.065756
9.453325	 0.065820
9.466659	 0.065608
9.479992	 0.065336
9.493325	 0.065418
9.506659	 0.065870
9.519992	 0.066339
9.533325	 0.066625
9.546659	 0.066778
9.559992	 0.066842
9.573325	 0.066852
9.586658	 0.066919
9.599992	 0.067088
9.613325	 0.067179
9.626658	 0.066994
9.639992	 0.066690
9.653325	 0.066711
9.666658	 0.067246
9.679992	 0.067967
9.693325	 0.068402
9.706658	 0.068425
9.719992	 0.068311
9.733325	 0.068322
9.746658	 0.068451
9.759992	 0.068622
9.773325	 0.068803
9.786658	 0.068944
9.799992	 0.069016
9.813325	 0.069092
9.826658	 0.069358
9.839992	 0.069861
9.853325	 0.070383
9.866658	 0.070804
9.879992	 0.071275
9.893325	 0.071852
9.906658	 0.072373
9.919991	 0.072696
9.933325	 0.072790
9.946658	 0.072669
9.959991	 0.072387
9.973325	 0.072104
9.986658	 0.071937
9.999991	 0.071815
10.013325	 0.071679
10.026658	 0.071624
10.039991	 0.071697
10.053325	 0.071777
10.066658	 0.071785
10.079991	 0.071750
10.093325	 0.071666
10.106658	 0.071575
10.119991	 0.071661
10.133325	 0.072020
10.146658	 0.072423
10.159991	 0.072595
10.173325	 0.072658
10.186658	 0.072879
10.199991	 0.073165
10.213325	 0.073358
10.226658	 0.073571
10.239991	 0.073756
10.253325	 0.073757
10.266658	 0.073891
10.279991	 0.074569
10.293324	 0.075529
10.306658	 0.076144
10.319991	 0.076166
10.333324	 0.075813
10.346658	 0.075426
10.359991	 0.075179
10.373324	 0.075015
10.386658	 0.074885
10.399991	 0.074952
10.413324	 0.075369
10.426658	 0.076018
10.439991	 0.076664
10.453324	 0.077131
10.466658	 0.077294
10.479991	 0.077183
10.493324	 0.077002
10.506658	 0.076871
10.519991	 0.076736
10.533324	 0.076564
10.546658	 0.076486
10.559991	 0.076610
10.573324	 0.076762
10.586658	 0.076755
10.599991	 0.076794
10.613324	 0.077237
10.626657	 0.078017
10.639991	 0.078578
10.653324	 0.078513
10.666657	 0.078056
10.679991	 0.077722
10.693324	 0.077603
10.706657	 0.077407
10.719991	 0.077130
10.733324	 0.077057
10.746657	 0.077290
10.759991	 0.077684
10.773324	 0.078012
10.786657	 0.078192
10.799991	 0.078343
10.813324	 0.078599
10.826657	 0.078951
10.839991	 0.079382
10.853324	 0.079986
10.866657	 0.080664
10.879991	 0.081043
10.893324	 0.080970
10.906657	 0.080687
10.919991	 0.080395
10.933324	 0.080208
10.946657	 0.080287
10.959991	 0.080569
10.973324	 0.080791
10.986657	 0.080849
10.999990	 0.080769
11.013324	 0.080624
11.026657	 0.080698
11.039990	 0.081168
11.053324	 0.081712
11.066657	 0.081926
11.079990	 0.081761
11.093324	 0.081376
11.106657	 0.081010
11.119990	 0.080943
11.133324	 0.081209
11.146657	 0.081521
11.159990	 0.081625
11.173324	 0.081631
11.186657	 0.081815
11.199990	 0.082109
11.213324	 0.082212
11.226657	 0.082129
11.239990	 0.082132
11.253324	 0.082254
11.266657	 0.082265
11.279990	 0.082121
11.293324	 0.082010
11.306657	 0.082055
11.319990	 0.082152
11.333323	 0.082071
11.346657	 0.081800
11.359990	 0.081628
11.373323	 0.081726
11.386657	 0.082029
11.399990	 0.082418
11.413323	 0.082674
11.426657	 0.082649
11.439990	 0.082488
11.453323	 0.082411
11.466657	 0.082605
11.479990	 0.083143
11.493323	 0.083681
11.506657	 0.083838
11.519990	 0.083838
11.533323	 0.084025
11.546657	 0.084199
11.559990	 0.084061
11.573323	 0.083755
11.586657	 0.083692
11.599990	 0.084050
11.613323	 0.084662
11.626657	 0.085250
11.639990	 0.085565
11.653323	 0.085536
11.666656	 0.085355
11.679990	 0.085178
11.693323	 0.084893
11.706656	 0.084462
11.719990	 0.084195
11.733323	 0.084359
11.746656	 0.084686
11.759990	 0.084659
11.773323	 0.084296
11.786656	 0.084165
11.799990	 0.084512
11.813323	 0.084908
11.826656	 0.084981
11.839990	 0.084936
11.853323	 0.085053
11.866656	 0.085283
11.879990	 0.085566
11.893323	 0.085939
11.906656	 0.086276
11.919990	 0.086405
11.933323	 0.086396
11.946656	 0.086396
11.959990	 0.086386
11.973323	 0.086415
11.986656	 0.086807
11.999990	 0.087828
12.013323	 0.089277
12.026656	 0.090531
12.039989	 0.091011
12.053323	 0.090612
12.066656	 0.089651
12.079989	 0.088532
12.093323	 0.087548
12.106656	 0.086879
12.119989	 0.086627
12.133323	 0.086765
12.146656	 0.087118
12.159989	 0.087510
12.173323	 0.087882
12.186656	 0.088231
12.199989	 0.088585
12.213323	 0.088952
12.226656	 0.089189
12.239989	 0.089108
12.253323	 0.088779
12.266656	 0.088562
12.279989	 0.088640
12.293323	 0.088753
12.306656	 0.088748
12.319989	 0.088809
12.333323	 0.088959
12.346656	 0.089085
12.359989	 0.089192
12.373322	 0.089251
12.386656	 0.089264
12.399989	 0.089417
12.413322	 0.089979
12.426656	 0.090942
12.439989	 0.091836
12.453322	 0.092301
12.466656	 0.092425
12.479989	 0.092304
12.493322	 0.091877
12.506656	 0.091256
12.519989	 0.090698
12.533322	 0.090293
12.546656	 0.090140
12.559989	 0.090355
12.573322	 0.090721
12.586656	 0.090971
12.599989	 0.091082
12.613322	 0.091044
12.626656	 0.090858
12.639989	 0.090678
12.653322	 0.090690
12.666656	 0.090928
12.679989	 0.091220
12.693322	 0.091382
12.706656	 0.091439
12.719989	 0.091477
12.733322	 0.091424
12.746655	 0.091241
12.759989	 0.091059
12.773322	 0.090994
12.786655	 0.091032
12.799989	 0.091158
12.813322	 0.091401
12.826655	 0.091664
12.839989	 0.091788
12.853322	 0.091905
12.866655	 0.092276
12.879989	 0.092706
12.893322	 0.092727
12.906655	 0.092338
12.919989	 0.092013
12.933322	 0.092003
12.946655	 0.092090
12.959989	 0.091969
12.973322	 0.091623
12.986655	 0.091341
12.999989	 0.091366
13.013322	 0.091526
13.026655	 0.091464
13.039989	 0.091255
13.053322	 0.091329
13.066655	 0.091741
13.079988	 0.092018
13.093322	 0.091806
13.106655	 0.091368
13.119988	 0.091157
13.133322	 0.091209
13.146655	 0.091415
13.159988	 0.091812
13.173322	 0.092258
13.186655	 0.092445
13.199988	 0.092312
13.213322	 0.092055
13.226655	 0.091856
13.239988	 0.091750
13.253322	 0.091793
13.266655	 0.092055
13.279988	 0.092311
13.293322	 0.092244
13.306655	 0.091927
13.319988	 0.091739
13.333322	 0.091922
13.346655	 0.092366
13.359988	 0.092842
13.373322	 0.093218
13.386655	 0.093357
13.399988	 0.093246
13.413321	 0.093192
13.426655	 0.093419
13.439988	 0.093608
13.453321	 0.093391
13.466655	 0.092965
13.479988	 0.092724
13.493321	 0.092775
13.506655	 0.093054
13.519988	 0.093441
13.533321	 0.093701
13.546655	 0.093619
13.559988	 0.093211
13.573321	 0.092727
13.586655	 0.092421
13.599988	 0.092337
13.613321	 0.092483
13.626655	 0.092944
13.639988	 0.093527
13.653321	 0.093780
13.666655	 0.093572
13.679988	 0.093277
13.693321	 0.093266
13.706655	 0.093484
13.719988	 0.093677
13.733321	 0.093692
13.746655	 0.093462
13.759988	 0.093017
13.773321	 0.092559
13.786654	 0.092375
13.799988	 0.092542
13.813321	 0.092757
13.826654	 0.092762
13.839988	 0.092682
13.853321	 0.092630
13.866654	 0.092555
13.879988	 0.092560
13.893321	 0.092828
13.906654	 0.093286
13.919988	 0.093628
13.933321	 0.093744
13.946654	 0.093893
13.959988	 0.094220
13.973321	 0.094528
13.986654	 0.094607
13.999988	 0.094492
14.013321	 0.094405
14.026654	 0.094476
14.039988	 0.094590
14.053321	 0.094605
14.066654	 0.094524
14.079988	 0.094424
14.093321	 0.094468
14.106654	 0.094779
14.119987	 0.095131
14.133321	 0.095180
14.146654	 0.095003
14.159987	 0.094976
14.173321	 0.095134
14.186654	 0.095093
14.199987	 0.094720
14.213321	 0.094349
14.226654	 0.094228
14.239987	 0.094286
14.253321	 0.094387
14.266654	 0.094394
14.279987	 0.094213
14.293321	 0.093961
14.306654	 0.093853
14.319987	 0.093900
14.333321	 0.094009
14.346654	 0.094198
14.359987	 0.094398
14.373321	 0.094454
14.386654	 0.094410
14.399987	 0.094405
14.413321	 0.094438
14.426654	 0.094501
14.439987	 0.094742
14.453321	 0.095182
14.466654	 0.095419
14.479987	 0.095195
14.493320	 0.094877
14.506654	 0.094798
14.519987	 0.094887
14.533320	 0.095040
14.546654	 0.095139
14.559987	 0.095060
14.573320	 0.095001
14.586654	 0.095187
14.599987	 0.095386
14.613320	 0.095349
14.626654	 0.095187
14.639987	 0.094983
14.653320	 0.094683
14.666654	 0.094417
14.679987	 0.094336
14.693320	 0.094337
14.706654	 0.094266
14.719987	 0.094169
14.733320	 0.094312
14.746654	 0.094861
14.759987	 0.095448
14.773320	 0.095627
14.786654	 0.095553
14.799987	 0.095582
14.813320	 0.095636
14.826653	 0.095418
14.839987	 0.094890
14.853320	 0.094304
14.866653	 0.093984
14.879987	 0.094036
14.893320	 0.094303
14.906653	 0.094655
14.919987	 0.095089
14.933320	 0.095595
14.946653	 0.096006
14.959987	 0.096003
14.973320	 0.095510
14.986653	 0.094921
14.999987	 0.094631
15.013320	 0.094653
15.026653	 0.094832
15.039987	 0.095104
15.053320	 0.095468
15.066653	 0.095841
15.079987	 0.096059
15.093320	 0.096119
15.106653	 0.096247
15.119987	 0.096577
15.133320	 0.096928
15.146653	 0.097027
15.159986	 0.096787
15.173320	 0.096380
15.186653	 0.096143
15.199986	 0.096284
15.213320	 0.096540
15.226653	 0.096524
15.239986	 0.096369
15.253320	 0.096421
15.266653	 0.096625
15.279986	 0.096663
15.293320	 0.096402
15.306653	 0.095982
15.319986	 0.095751
15.333320	 0.095963
15.346653	 0.096444
15.359986	 0.096841
15.373320	 0.096961
15.386653	 0.096832
15.399986	 0.096630
15.413320	 0.096432
15.426653	 0.096229
15.439986	 0.096149
15.453320	 0.096259
15.466653	 0.096428
15.479986	 0.096548
15.493320	 0.096574
15.506653	 0.096527
15.519986	 0.096488
15.533319	 0.096479
15.546653	 0.096500
15.559986	 0.096626
15.573319	 0.096826
15.586653	 0.096841
15.599986	 0.096568
15.613319	 0.096244
15.626653	 0.096094
15.639986	 0.096120
15.653319	 0.096285
15.666653	 0.096687
15.679986	 0.097345
15.693319	 0.097869
15.706653	 0.097783
15.719986	 0.097170
15.733319	 0.096594
15.746653	 0.096412
15.759986	 0.096582
15.773319	 0.096877
15.786653	 0.097058
15.799986	 0.097114
15.813319	 0.097221
15.826653	 0.097384
15.839986	 0.097414
15.853319	 0.097227
15.866652	 0.096989
15.879986	 0.096869
15.893319	 0.096757
15.906652	 0.096522
15.919986	 0.096358
15.933319	 0.096535
15.946652	 0.096922
15.959986	 0.097082
15.973319	 0.096869
15.986652	 0.096617
15.999986	 0.096621
16.013319	 0.096804
16.026653	 0.096879
16.039988	 0.096718
16.053322	 0.096512
16.066656	 0.096433
16.079990	 0.096422
16.093325	 0.096430
16.106659	 0.096525
16.119993	 0.096721
16.133327	 0.096873
16.146662	 0.096869
16.159996	 0.096840
16.173330	 0.096977
16.186665	 0.097239
16.199999	 0.097487
16.213333	 0.097767
16.226667	 0.098244
16.240002	 0.098939
16.253336	 0.099754
16.266670	 0.100760
16.280005	 0.102635
16.293339	 0.107288
16.306673	 0.117675
16.320007	 0.133682
16.333342	 0.147035
16.346676	 0.146677
16.360010	 0.131432
16.373344	 0.111010
16.386679	 0.094333
16.400013	 0.082862
16.413347	 0.074201
16.426682	 0.066551
16.440016	 0.059522
16.453350	 0.053277
16.466684	 0.047799
16.480019	 0.042920
16.493353	 0.038665
16.506687	 0.035182
16.520021	 0.032361
16.533356	 0.029830
16.546690	 0.027403
16.560024	 0.025217
16.573359	 0.023406
16.586693	 0.021879
16.600027	 0.020472
16.613361	 0.019097
16.626696	 0.017706
16.640030	 0.016362
16.653364	 0.015293
16.666698	 0.014603
16.680033	 0.014131
16.693367	 0.013705
16.706701	 0.013134
16.720036	 0.012127
16.733370	 0.010710
16.746704	 0.009385
16.760038	 0.008469
16.773373	 0.007701
16.786707	 0.006757
16.800041	 0.005748
16.813375	 0.004962
16.826710	 0.004414
16.840044	 0.003894
16.853378	 0.003288
16.866713	 0.002625
16.880047	 0.001857
16.893381	 0.000856
16.906715	 -0.000258
16.920050	 -0.001213
16.933384	 -0.001956
16.946718	 -0.002616
16.960052	 -0.003286
16.973387	 -0.003990
16.986721	 -0.004696
17.000055	 -0.005267
17.013390	 -0.005549
17.026724	 -0.005625
17.040058	 -0.005749
17.053392	 -0.005960
17.066727	 -0.006115
17.080061	 -0.006246
17.093395	 -0.006501
17.106730	 -0.006760
17.120064	 -0.006674
17.133398	 -0.006220
17.146732	 -0.005754
17.160067	 -0.005416
17.173401	 -0.005112
17.186735	 -0.004913
17.200069	 -0.004939
17.213404	 -0.005060
17.226738	 -0.004941
17.240072	 -0.004363
17.253407	 -0.003507
17.266741	 -0.002832
17.280075	 -0.002550
17.293409	 -0.002451
17.306744	 -0.002311
17.320078	 -0.002101
17.333412	 -0.001842
17.346746	 -0.001534
17.360081	 -0.001180
17.373415	 -0.000836
17.386749	 -0.000578
17.400084	 -0.000387
17.413418	 -0.000160
17.426752	 0.000133
17.440086	 0.000391
17.453421	 0.000586
17.466755	 0.000879
17.480089	 0.001362
17.493423	 0.001858
17.506758	 0.002179
17.520092	 0.002342
17.533426	 0.002396
17.546761	 0.002383
17.560095	 0.002435
17.573429	 0.002569
17.586763	 0.002601
17.600098	 0.002521
17.613432	 0.002577
17.626766	 0.002792
17.640100	 0.002877
17.653435	 0.002794
17.666769	 0.002862
17.680103	 0.003252
17.693438	 0.003756
17.706772	 0.004079
17.720106	 0.004136
17.733440	 0.004054
17.746775	 0.004020
17.760109	 0.004194
17.773443	 0.004563
17.786777	 0.004926
17.800112	 0.005167
17.813446	 0.005373
17.826780	 0.005594
17.840115	 0.005708
17.853449	 0.005654
17.866783	 0.005596
17.880117	 0.005618
17.893452	 0.005642
17.906786	 0.005730
17.920120	 0.005970
17.933455	 0.006232
17.946789	 0.006353
17.960123	 0.006351
17.973457	 0.006333
17.986792	 0.006383
18.000126	 0.006490
18.013460	 0.006658
18.026794	 0.007005
18.040129	 0.007442
18.053463	 0.007626
18.066797	 0.007461
18.080132	 0.007171
18.093466	 0.007021
18.106800	 0.007164
18.120134	 0.007462
18.133469	 0.007640
18.146803	 0.007607
18.160137	 0.007412
18.173471	 0.007156
18.186806	 0.007044
18.200140	 0.007192
18.213474	 0.007414
18.226809	 0.007482
18.240143	 0.007445
18.253477	 0.007449
18.266811	 0.007460
18.280146	 0.007367
18.293480	 0.007188
18.306814	 0.007063
18.320148	 0.007081
18.333483	 0.007136
18.346817	 0.007095
18.360151	 0.007044
18.373486	 0.007074
18.386820	 0.007041
18.400154	 0.006893
18.413488	 0.006909
18.426823	 0.007227
18.440157	 0.007561
18.453491	 0.007657
18.466825	 0.007685
18.480160	 0.007846
18.493494	 0.007987
18.506828	 0.007985
18.520163	 0.007933
18.533497	 0.007762
18.546831	 0.007387
18.560165	 0.007070
18.573500	 0.007014
18.586834	 0.007061
18.600168	 0.007056
18.613503	 0.007010
18.626837	 0.006956
18.640171	 0.007013
18.653505	 0.007327
18.666840	 0.007736
18.680174	 0.007856
18.693508	 0.007645
18.706842	 0.007479
18.720177	 0.007543
18.733511	 0.007553
18.746845	 0.007331
18.760180	 0.007158
18.773514	 0.007229
18.786848	 0.007337
18.800182	 0.007322
18.813517	 0.007257
18.826851	 0.007183
18.840185	 0.007158
18.853519	 0.007267
18.866854	 0.007386
18.880188	 0.007405
18.893522	 0.007402
18.906857	 0.007369
18.920191	 0.007277
18.933525	 0.007242
18.946859	 0.007322
18.960194	 0.007438
18.973528	 0.007535
18.986862	 0.007609
19.000196	 0.007763
19.013531	 0.008054
19.026865	 0.008279
19.040199	 0.008362
19.053534	 0.008475
19.066868	 0.008596
19.080202	 0.008561
19.093536	 0.008384
19.106871	 0.008161
19.120205	 0.007956
19.133539	 0.007834
19.146873	 0.007729
19.160208	 0.007551
19.173542	 0.007492
19.186876	 0.007717
19.200211	 0.007974
19.213545	 0.007962
19.226879	 0.007798
19.240213	 0.007764
19.253548	 0.007854
19.266882	 0.007813
19.280216	 0.007564
19.293550	 0.007339
19.306885	 0.007282
19.320219	 0.007257
19.333553	 0.007190
19.346888	 0.007161
19.360222	 0.007214
19.373556	 0.007416
19.386890	 0.007770
19.400225	 0.007976
19.413559	 0.007856
19.426893	 0.007729
19.440228	 0.007860
19.453562	 0.008091
19.466896	 0.008199
19.480230	 0.008067
19.493565	 0.007677
19.506899	 0.007252
19.520233	 0.007079
19.533567	 0.007127
19.546902	 0.007121
19.560236	 0.007005
19.573570	 0.007068
19.586905	 0.007471
19.600239	 0.007937
19.613573	 0.008156
19.626907	 0.008103
19.640242	 0.007889
19.653576	 0.007682
19.666910	 0.007744
19.680244	 0.008130
19.693579	 0.008448
19.706913	 0.008311
19.720247	 0.007854
19.733582	 0.007518
19.746916	 0.007574
19.760250	 0.007911
19.773584	 0.008171
19.786919	 0.008146
19.800253	 0.007947
19.813587	 0.007712
19.826921	 0.007455
19.840256	 0.007213
19.853590	 0.007050
19.866924	 0.006982
19.880259	 0.006980
19.893593	 0.006933
19.906927	 0.006794
19.920261	 0.006724
19.933596	 0.006804
19.946930	 0.006903
19.960264	 0.007025
19.973598	 0.007256
19.986933	 0.007459

*------------------------ End of raw data
Results for Channel	1	=	242.00	nm
Title:	Report Title
Run File:	C:\HPLC\PET 2025\2025.09.01\bm29.1_bhet_4h004.run
--------------
Injection Info
--------------
Method:	C:\METODOS EQUIPO 2 2025\20250402 PET_Calibrado TPA MHET BHET DIMER.mth
Sample:	BM29.1_BHET_4h
Injection Date:	Mon Sep 01 23:25:28 2025
Manual injection
Operator:	Paloma
Instrument:	3
Notes:	
---------
Misc Info
---------
Workstation:	HPLC
Bus Address:	44
Run Time:	0.000	to	20.000	min.
-----------
Recalc Info
-----------
Recalc Method:	c:\metodos equipo 2 2025\20250402 pet_calibrado tpa mhet bhet dimer.mth
Recalc Date:	Tue Sep 02 09:02:53 2025
Operator:	Paloma
Instrument:	3
Notes:	
Sample Rate:	5.000 Hz.
Measurement Type:	1 = Area
Calculation Type:	4 = ExtStd
Normalize Results:	No
------------------------
Peak Info for Channel 1
------------------------
3 Peaks (tR	Timeoffset	RRT	Sepcode	Width	Counts	Result	Name)
6.542	0.201	0.0000	BB	-28.95	504482	4.535931	TPA (uM)
7.103	-0.026	0.0000	GR	0.00	9095091	195.023178	MHET (uM)
7.432	0.022	0.0000	BB	4.03	6617575	86.036438	BHET (uM)
