# Supplementary material for: Engineering Escherichia coli for polyethylene terephthalate powder biodegradation via recoding of an outer membrane protein
Source: iScience. 2026 Jan 2;29(2):114621. doi: 10.1016/j.isci.2025.114621 (PMC12860643; doi:10.1016/j.isci.2025.114621)
Supplement: Data S2. Raw HPLC and UHPLC-MS data — (A) Unprocessed HPLC data files supporting Figures 4, S3, S5, Tables 1 and S4. Files are provided in.txt format corresponding to the data extracted with Varian ProStar software (Varian Inc., Palo Alto, California, USA). Each file contains absorbance values (in arbitrary units) recorded over time under the analytical conditions described in STAR Methods. (B) Raw UHPLC-MS files supporting Figure S4. The chromatograms and mass spectrometry data can be analyzed with the software MassLynx V4.1 (Waters) to obtain the mass spectra of the oligomers TET and TETE. Analytical conditions described in STAR Methods. (A and B) The unprocessed HPLC and UHPLC-MS files have been deposited at Zenodo under the identifier https://zenodo.org/records/17578239. [file mmc5.zip › Data S2/A. HPLC/Table 1/FliDm ETE_1.TXT]

File	C:\HPLC\PET 2025\2025.09.01\bm31.1_bhet_4h.run	Filetype	63
WTOASCII Parameters:	C:\star\WTOASCII.TXT
 1 channels
   Channel	 1	242.00	nm	in AU
Base rate 5.0000 Hz	Bunch 2	Effective rate 5.00000 Hz.	T = 0.003333 min.
6000 points	from	0.000	to	20.000	minutes
Sampling every 4 point(s)
Printing points from	0.000	to	20.000 min, point 0 to 5999
Channels	1	to	1
0.000000	 0.000000
0.013333	 -0.000374
0.026667	 -0.000963
0.040000	 -0.001333
0.053333	 -0.001062
0.066667	 -0.000345
0.080000	 0.000258
0.093333	 0.000463
0.106667	 0.000396
0.120000	 0.000374
0.133333	 0.000508
0.146667	 0.000585
0.160000	 0.000495
0.173333	 0.000313
0.186667	 0.000048
0.200000	 -0.000202
0.213333	 -0.000240
0.226667	 -0.000131
0.240000	 -0.000048
0.253333	 0.000047
0.266667	 0.000188
0.280000	 0.000269
0.293333	 0.000223
0.306667	 0.000098
0.320000	 0.000056
0.333333	 0.000262
0.346667	 0.000640
0.360000	 0.000930
0.373333	 0.000984
0.386667	 0.000831
0.400000	 0.000574
0.413333	 0.000337
0.426667	 0.000210
0.440000	 0.000233
0.453333	 0.000354
0.466666	 0.000435
0.480000	 0.000466
0.493333	 0.000497
0.506666	 0.000472
0.520000	 0.000412
0.533333	 0.000427
0.546666	 0.000467
0.560000	 0.000374
0.573333	 0.000107
0.586666	 -0.000246
0.600000	 -0.000546
0.613333	 -0.000622
0.626666	 -0.000366
0.640000	 0.000133
0.653333	 0.000571
0.666666	 0.000678
0.680000	 0.000455
0.693333	 0.000097
0.706666	 -0.000255
0.720000	 -0.000584
0.733333	 -0.000849
0.746666	 -0.000951
0.760000	 -0.000875
0.773333	 -0.000665
0.786666	 -0.000330
0.800000	 0.000064
0.813333	 0.000304
0.826666	 0.000284
0.839999	 0.000175
0.853333	 0.000102
0.866666	 -0.000105
0.879999	 -0.000502
0.893333	 -0.000761
0.906666	 -0.000679
0.919999	 -0.000493
0.933333	 -0.000447
0.946666	 -0.000488
0.959999	 -0.000506
0.973333	 -0.000481
0.986666	 -0.000358
0.999999	 -0.000162
1.013333	 -0.000080
1.026666	 -0.000196
1.039999	 -0.000425
1.053333	 -0.000729
1.066666	 -0.000971
1.079999	 -0.000887
1.093333	 -0.000531
1.106666	 -0.000243
1.119999	 -0.000187
1.133333	 -0.000290
1.146666	 -0.000404
1.159999	 -0.000420
1.173333	 -0.000365
1.186666	 -0.000295
1.199999	 -0.000190
1.213333	 -0.000097
1.226666	 -0.000037
1.239999	 0.000051
1.253332	 0.000111
1.266666	 0.000079
1.279999	 0.000017
1.293332	 -0.000056
1.306666	 -0.000157
1.319999	 -0.000192
1.333332	 -0.000054
1.346666	 0.000095
1.359999	 -0.000075
1.373332	 -0.000506
1.386666	 -0.000818
1.399999	 -0.000719
1.413332	 0.002843
1.426666	 0.022933
1.439999	 0.079330
1.453332	 0.172786
1.466666	 0.270620
1.479999	 0.335600
1.493332	 0.358904
1.506666	 0.354638
1.519999	 0.337977
1.533332	 0.317405
1.546666	 0.296999
1.559999	 0.278324
1.573332	 0.261476
1.586666	 0.246074
1.599999	 0.231601
1.613332	 0.217555
1.626665	 0.203680
1.639999	 0.189858
1.653332	 0.176189
1.666665	 0.163100
1.679999	 0.150873
1.693332	 0.139311
1.706665	 0.128000
1.719999	 0.116753
1.733332	 0.105781
1.746665	 0.095336
1.759999	 0.085356
1.773332	 0.075793
1.786665	 0.066842
1.799999	 0.058746
1.813332	 0.051801
1.826665	 0.046240
1.839999	 0.041973
1.853332	 0.038709
1.866665	 0.036309
1.879999	 0.034928
1.893332	 0.034651
1.906665	 0.035020
1.919999	 0.035131
1.933332	 0.034329
1.946665	 0.032626
1.959998	 0.030401
1.973332	 0.027956
1.986665	 0.025458
1.999998	 0.023040
2.013332	 0.020738
2.026665	 0.018489
2.039999	 0.016301
2.053332	 0.014253
2.066665	 0.012478
2.079998	 0.011043
2.093332	 0.009783
2.106665	 0.008631
2.119998	 0.007788
2.133332	 0.007246
2.146665	 0.006745
2.159998	 0.006219
2.173332	 0.005722
2.186665	 0.005089
2.199998	 0.004191
2.213332	 0.003355
2.226665	 0.003000
2.239998	 0.003041
2.253332	 0.003055
2.266665	 0.002816
2.279998	 0.002465
2.293332	 0.002272
2.306665	 0.002319
2.319998	 0.002455
2.333332	 0.002456
2.346665	 0.002237
2.359998	 0.001877
2.373332	 0.001570
2.386665	 0.001447
2.399998	 0.001323
2.413332	 0.001006
2.426665	 0.000684
2.439998	 0.000641
2.453331	 0.000871
2.466665	 0.001107
2.479998	 0.001095
2.493331	 0.000827
2.506665	 0.000527
2.519998	 0.000395
2.533331	 0.000409
2.546665	 0.000438
2.559998	 0.000410
2.573331	 0.000397
2.586665	 0.000565
2.599998	 0.000866
2.613331	 0.000980
2.626665	 0.000826
2.639998	 0.000651
2.653331	 0.000540
2.666665	 0.000418
2.679998	 0.000332
2.693331	 0.000422
2.706665	 0.000697
2.719998	 0.000914
2.733331	 0.000884
2.746665	 0.000781
2.759998	 0.000822
2.773331	 0.000892
2.786664	 0.000811
2.799998	 0.000678
2.813331	 0.000699
2.826664	 0.000840
2.839998	 0.000913
2.853331	 0.000965
2.866664	 0.001168
2.879998	 0.001437
2.893331	 0.001641
2.906664	 0.001809
2.919998	 0.001846
2.933331	 0.001545
2.946664	 0.001047
2.959998	 0.000743
2.973331	 0.000749
2.986664	 0.000852
2.999998	 0.000834
3.013331	 0.000666
3.026664	 0.000458
3.039998	 0.000316
3.053331	 0.000241
3.066664	 0.000162
3.079998	 0.000094
3.093331	 0.000141
3.106664	 0.000284
3.119998	 0.000354
3.133331	 0.000304
3.146664	 0.000269
3.159997	 0.000335
3.173331	 0.000481
3.186664	 0.000586
3.199997	 0.000503
3.213331	 0.000343
3.226664	 0.000326
3.239997	 0.000407
3.253331	 0.000441
3.266664	 0.000491
3.279997	 0.000601
3.293331	 0.000560
3.306664	 0.000317
3.319997	 0.000156
3.333331	 0.000200
3.346664	 0.000249
3.359997	 0.000119
3.373331	 -0.000143
3.386664	 -0.000350
3.399997	 -0.000403
3.413331	 -0.000378
3.426664	 -0.000339
3.439997	 -0.000237
3.453331	 -0.000104
3.466664	 -0.000058
3.479997	 -0.000051
3.493330	 0.000086
3.506664	 0.000317
3.519997	 0.000394
3.533330	 0.000259
3.546664	 0.000218
3.559997	 0.000448
3.573330	 0.000735
3.586664	 0.000856
3.599997	 0.000778
3.613330	 0.000572
3.626664	 0.000407
3.639997	 0.000367
3.653330	 0.000345
3.666664	 0.000322
3.679997	 0.000428
3.693330	 0.000643
3.706664	 0.000797
3.719997	 0.000829
3.733330	 0.000794
3.746664	 0.000813
3.759997	 0.000967
3.773330	 0.001134
3.786664	 0.001089
3.799997	 0.000804
3.813330	 0.000510
3.826663	 0.000366
3.839997	 0.000275
3.853330	 0.000182
3.866663	 0.000309
3.879997	 0.000775
3.893330	 0.001280
3.906663	 0.001452
3.919997	 0.001329
3.933330	 0.001244
3.946663	 0.001309
3.959997	 0.001360
3.973330	 0.001338
3.986663	 0.001318
3.999997	 0.001236
4.013330	 0.000953
4.026663	 0.000566
4.039997	 0.000339
4.053330	 0.000412
4.066663	 0.000695
4.079997	 0.000954
4.093330	 0.000992
4.106663	 0.000832
4.119997	 0.000696
4.133330	 0.000706
4.146663	 0.000736
4.159997	 0.000743
4.173330	 0.000906
4.186663	 0.001196
4.199996	 0.001313
4.213330	 0.001152
4.226663	 0.000926
4.239996	 0.000836
4.253330	 0.000822
4.266663	 0.000741
4.279996	 0.000615
4.293330	 0.000519
4.306663	 0.000423
4.319996	 0.000328
4.333330	 0.000288
4.346663	 0.000256
4.359996	 0.000211
4.373330	 0.000179
4.386663	 0.000127
4.399996	 0.000105
4.413330	 0.000197
4.426663	 0.000312
4.439996	 0.000398
4.453330	 0.000552
4.466663	 0.000686
4.479996	 0.000677
4.493330	 0.000670
4.506663	 0.000751
4.519996	 0.000800
4.533329	 0.000782
4.546663	 0.000759
4.559996	 0.000750
4.573329	 0.000760
4.586663	 0.000817
4.599996	 0.000920
4.613329	 0.001034
4.626663	 0.001136
4.639996	 0.001167
4.653329	 0.001022
4.666663	 0.000727
4.679996	 0.000522
4.693329	 0.000569
4.706663	 0.000702
4.719996	 0.000676
4.733329	 0.000516
4.746663	 0.000383
4.759996	 0.000348
4.773329	 0.000362
4.786663	 0.000338
4.799996	 0.000299
4.813329	 0.000397
4.826663	 0.000669
4.839996	 0.000858
4.853329	 0.000757
4.866663	 0.000555
4.879996	 0.000499
4.893329	 0.000531
4.906662	 0.000496
4.919996	 0.000334
4.933329	 0.000072
4.946662	 -0.000153
4.959996	 -0.000227
4.973329	 -0.000154
4.986662	 0.000030
4.999996	 0.000218
5.013329	 0.000238
5.026662	 0.000073
5.039996	 -0.000174
5.053329	 -0.000392
5.066662	 -0.000393
5.079996	 -0.000085
5.093329	 0.000281
5.106662	 0.000362
5.119996	 0.000202
5.133329	 0.000129
5.146662	 0.000215
5.159996	 0.000290
5.173329	 0.000348
5.186662	 0.000483
5.199996	 0.000596
5.213329	 0.000553
5.226662	 0.000412
5.239995	 0.000321
5.253329	 0.000385
5.266662	 0.000582
5.279995	 0.000781
5.293329	 0.000908
5.306662	 0.001003
5.319995	 0.001117
5.333329	 0.001135
5.346662	 0.000853
5.359995	 0.000423
5.373329	 0.000318
5.386662	 0.000583
5.399995	 0.000769
5.413329	 0.000719
5.426662	 0.000687
5.439995	 0.000840
5.453329	 0.001085
5.466662	 0.001196
5.479995	 0.001019
5.493329	 0.000678
5.506662	 0.000521
5.519995	 0.000684
5.533329	 0.000955
5.546662	 0.001163
5.559995	 0.001339
5.573328	 0.001556
5.586662	 0.001822
5.599995	 0.002088
5.613328	 0.002224
5.626662	 0.002092
5.639995	 0.001826
5.653328	 0.001693
5.666662	 0.001649
5.679995	 0.001560
5.693328	 0.001584
5.706662	 0.001878
5.719995	 0.002338
5.733328	 0.002815
5.746662	 0.003254
5.759995	 0.003612
5.773328	 0.003848
5.786662	 0.004012
5.799995	 0.004238
5.813328	 0.004597
5.826662	 0.005077
5.839995	 0.005599
5.853328	 0.006083
5.866662	 0.006688
5.879995	 0.007609
5.893328	 0.008690
5.906662	 0.009584
5.919995	 0.010091
5.933328	 0.010333
5.946661	 0.010669
5.959995	 0.011262
5.973328	 0.011947
5.986661	 0.012578
5.999995	 0.013168
6.013328	 0.013684
6.026661	 0.014156
6.039995	 0.014812
6.053328	 0.015570
6.066661	 0.016048
6.079995	 0.016300
6.093328	 0.016616
6.106661	 0.016952
6.119995	 0.017184
6.133328	 0.017399
6.146661	 0.017690
6.159995	 0.018067
6.173328	 0.018579
6.186661	 0.019223
6.199995	 0.019773
6.213328	 0.020026
6.226661	 0.020149
6.239995	 0.020387
6.253328	 0.020701
6.266661	 0.021020
6.279994	 0.021369
6.293328	 0.021744
6.306661	 0.022190
6.319994	 0.022672
6.333328	 0.022991
6.346661	 0.023104
6.359994	 0.023150
6.373328	 0.023166
6.386661	 0.023167
6.399994	 0.023359
6.413328	 0.023912
6.426661	 0.024596
6.439994	 0.024955
6.453328	 0.024857
6.466661	 0.024589
6.479994	 0.024471
6.493328	 0.024649
6.506661	 0.025051
6.519994	 0.025367
6.533328	 0.025386
6.546661	 0.025259
6.559994	 0.025225
6.573328	 0.025313
6.586661	 0.025411
6.599994	 0.025491
6.613328	 0.025633
6.626661	 0.025869
6.639994	 0.026090
6.653327	 0.026222
6.666661	 0.026422
6.679994	 0.026857
6.693327	 0.027348
6.706661	 0.027565
6.719994	 0.027479
6.733327	 0.027335
6.746661	 0.027359
6.759994	 0.027561
6.773327	 0.027766
6.786661	 0.027901
6.799994	 0.028072
6.813327	 0.028278
6.826661	 0.028430
6.839994	 0.028598
6.853327	 0.028856
6.866661	 0.029098
6.879994	 0.029221
6.893327	 0.029227
6.906661	 0.029128
6.919994	 0.029077
6.933327	 0.029319
6.946661	 0.029792
6.959994	 0.030281
6.973327	 0.030670
6.986660	 0.030790
6.999994	 0.030678
7.013327	 0.030703
7.026660	 0.031031
7.039994	 0.031500
7.053327	 0.031885
7.066660	 0.031975
7.079994	 0.031874
7.093327	 0.032307
7.106660	 0.034543
7.119994	 0.039995
7.133327	 0.048837
7.146660	 0.058283
7.159994	 0.063684
7.173327	 0.062555
7.186660	 0.056546
7.199994	 0.049175
7.213327	 0.042988
7.226660	 0.038867
7.239994	 0.036576
7.253327	 0.035417
7.266660	 0.034806
7.279994	 0.034438
7.293327	 0.034237
7.306660	 0.034331
7.319993	 0.034784
7.333327	 0.035378
7.346660	 0.035937
7.359993	 0.037612
7.373327	 0.046618
7.386660	 0.077873
7.399993	 0.145784
7.413327	 0.240022
7.426660	 0.318451
7.439993	 0.340175
7.453327	 0.301742
7.466660	 0.232472
7.479993	 0.164106
7.493327	 0.112681
7.506660	 0.079981
7.519993	 0.061545
7.533327	 0.052245
7.546660	 0.048023
7.559993	 0.046072
7.573327	 0.045054
7.586660	 0.044659
7.599993	 0.044591
7.613327	 0.044388
7.626660	 0.043874
7.639993	 0.043163
7.653327	 0.042447
7.666660	 0.041926
7.679993	 0.041717
7.693326	 0.041877
7.706660	 0.042323
7.719993	 0.042769
7.733326	 0.043034
7.746660	 0.043128
7.759993	 0.043009
7.773326	 0.042718
7.786660	 0.042455
7.799993	 0.042255
7.813326	 0.042037
7.826660	 0.041858
7.839993	 0.041846
7.853326	 0.042076
7.866660	 0.042454
7.879993	 0.042798
7.893326	 0.043105
7.906660	 0.043487
7.919993	 0.043884
7.933326	 0.044127
7.946660	 0.044220
7.959993	 0.044382
7.973326	 0.044707
7.986660	 0.045040
7.999993	 0.045257
8.013327	 0.045328
8.026660	 0.045227
8.039993	 0.045034
8.053327	 0.044894
8.066660	 0.044908
8.079993	 0.045198
8.093327	 0.045802
8.106660	 0.046441
8.119993	 0.046736
8.133327	 0.046692
8.146660	 0.046704
8.159993	 0.047121
8.173326	 0.047902
8.186660	 0.048670
8.199993	 0.049089
8.213326	 0.049112
8.226660	 0.048936
8.239993	 0.048799
8.253326	 0.048726
8.266660	 0.048642
8.279993	 0.048584
8.293326	 0.048514
8.306660	 0.048398
8.319993	 0.048382
8.333326	 0.048567
8.346660	 0.048922
8.359993	 0.049362
8.373326	 0.049727
8.386660	 0.049940
8.399993	 0.050120
8.413326	 0.050354
8.426660	 0.050549
8.439993	 0.050584
8.453326	 0.050549
8.466660	 0.050718
8.479993	 0.051115
8.493326	 0.051447
8.506660	 0.051621
8.519993	 0.051883
8.533326	 0.052377
8.546659	 0.052948
8.559993	 0.053413
8.573326	 0.053738
8.586659	 0.054005
8.599993	 0.054246
8.613326	 0.054280
8.626659	 0.053996
8.639993	 0.053712
8.653326	 0.053769
8.666659	 0.054075
8.679993	 0.054375
8.693326	 0.054567
8.706659	 0.054684
8.719993	 0.054808
8.733326	 0.054995
8.746659	 0.055180
8.759993	 0.055233
8.773326	 0.055205
8.786659	 0.055290
8.799993	 0.055552
8.813326	 0.055931
8.826659	 0.056321
8.839993	 0.056571
8.853326	 0.056707
8.866659	 0.057000
8.879992	 0.057518
8.893326	 0.057984
8.906659	 0.058244
8.919992	 0.058336
8.933326	 0.058181
8.946659	 0.057812
8.959992	 0.057587
8.973326	 0.057745
8.986659	 0.058161
8.999992	 0.058594
9.013326	 0.058971
9.026659	 0.059457
9.039992	 0.060186
9.053326	 0.060899
9.066659	 0.061200
9.079992	 0.061247
9.093326	 0.061475
9.106659	 0.061863
9.119992	 0.062332
9.133326	 0.063223
9.146659	 0.064971
9.159992	 0.068027
9.173326	 0.072929
9.186659	 0.079271
9.199992	 0.084660
9.213326	 0.086152
9.226659	 0.083106
9.239992	 0.077634
9.253325	 0.072292
9.266659	 0.068279
9.279992	 0.065706
9.293325	 0.064387
9.306659	 0.063983
9.319992	 0.064052
9.333325	 0.064214
9.346659	 0.064128
9.359992	 0.063750
9.373325	 0.063598
9.386659	 0.064090
9.399992	 0.064891
9.413325	 0.065470
9.426659	 0.065789
9.439992	 0.065998
9.453325	 0.066009
9.466659	 0.065788
9.479992	 0.065580
9.493325	 0.065544
9.506659	 0.065691
9.519992	 0.066040
9.533325	 0.066380
9.546659	 0.066374
9.559992	 0.066075
9.573325	 0.065855
9.586658	 0.065906
9.599992	 0.066109
9.613325	 0.066364
9.626658	 0.066726
9.639992	 0.067134
9.653325	 0.067342
9.666658	 0.067256
9.679992	 0.067053
9.693325	 0.066923
9.706658	 0.066995
9.719992	 0.067365
9.733325	 0.067990
9.746658	 0.068610
9.759992	 0.068938
9.773325	 0.068928
9.786658	 0.068806
9.799992	 0.068818
9.813325	 0.069023
9.826658	 0.069383
9.839992	 0.069847
9.853325	 0.070244
9.866658	 0.070428
9.879992	 0.070560
9.893325	 0.070938
9.906658	 0.071574
9.919991	 0.072132
9.933325	 0.072367
9.946658	 0.072328
9.959991	 0.072094
9.973325	 0.071742
9.986658	 0.071479
9.999991	 0.071413
10.013325	 0.071380
10.026658	 0.071229
10.039991	 0.071037
10.053325	 0.071004
10.066658	 0.071235
10.079991	 0.071570
10.093325	 0.071732
10.106658	 0.071640
10.119991	 0.071473
10.133325	 0.071409
10.146658	 0.071464
10.159991	 0.071508
10.173325	 0.071464
10.186658	 0.071501
10.199991	 0.071842
10.213325	 0.072471
10.226658	 0.073126
10.239991	 0.073526
10.253325	 0.073595
10.266658	 0.073658
10.279991	 0.074245
10.293324	 0.075503
10.306658	 0.076980
10.319991	 0.077983
10.333324	 0.078124
10.346658	 0.077515
10.359991	 0.076591
10.373324	 0.075825
10.386658	 0.075473
10.399991	 0.075471
10.413324	 0.075608
10.426658	 0.075832
10.439991	 0.076204
10.453324	 0.076628
10.466658	 0.076865
10.479991	 0.076779
10.493324	 0.076480
10.506658	 0.076099
10.519991	 0.075692
10.533324	 0.075466
10.546658	 0.075633
10.559991	 0.076060
10.573324	 0.076428
10.586658	 0.076709
10.599991	 0.077033
10.613324	 0.077288
10.626657	 0.077369
10.639991	 0.077423
10.653324	 0.077549
10.666657	 0.077653
10.679991	 0.077658
10.693324	 0.077609
10.706657	 0.077672
10.719991	 0.078014
10.733324	 0.078592
10.746657	 0.079146
10.759991	 0.079356
10.773324	 0.079078
10.786657	 0.078591
10.799991	 0.078352
10.813324	 0.078395
10.826657	 0.078458
10.839991	 0.078602
10.853324	 0.079036
10.866657	 0.079625
10.879991	 0.080094
10.893324	 0.080376
10.906657	 0.080450
10.919991	 0.080123
10.933324	 0.079418
10.946657	 0.078877
10.959991	 0.079022
10.973324	 0.079653
10.986657	 0.080125
10.999990	 0.080244
11.013324	 0.080341
11.026657	 0.080557
11.039990	 0.080653
11.053324	 0.080531
11.066657	 0.080419
11.079990	 0.080471
11.093324	 0.080610
11.106657	 0.080800
11.119990	 0.081003
11.133324	 0.081072
11.146657	 0.080979
11.159990	 0.080872
11.173324	 0.080859
11.186657	 0.081003
11.199990	 0.081386
11.213324	 0.081868
11.226657	 0.082144
11.239990	 0.082264
11.253324	 0.082614
11.266657	 0.083135
11.279990	 0.083267
11.293324	 0.082852
11.306657	 0.082290
11.319990	 0.081937
11.333323	 0.081910
11.346657	 0.082134
11.359990	 0.082373
11.373323	 0.082423
11.386657	 0.082224
11.399990	 0.081923
11.413323	 0.081771
11.426657	 0.081802
11.439990	 0.081995
11.453323	 0.082429
11.466657	 0.082866
11.479990	 0.082926
11.493323	 0.082696
11.506657	 0.082527
11.519990	 0.082510
11.533323	 0.082554
11.546657	 0.082685
11.559990	 0.082954
11.573323	 0.083262
11.586657	 0.083443
11.599990	 0.083513
11.613323	 0.083732
11.626657	 0.084180
11.639990	 0.084518
11.653323	 0.084512
11.666656	 0.084381
11.679990	 0.084383
11.693323	 0.084486
11.706656	 0.084596
11.719990	 0.084707
11.733323	 0.084817
11.746656	 0.084974
11.759990	 0.085246
11.773323	 0.085570
11.786656	 0.085743
11.799990	 0.085584
11.813323	 0.085123
11.826656	 0.084611
11.839990	 0.084315
11.853323	 0.084379
11.866656	 0.084742
11.879990	 0.085092
11.893323	 0.085186
11.906656	 0.085147
11.919990	 0.085196
11.933323	 0.085285
11.946656	 0.085334
11.959990	 0.085425
11.973323	 0.085511
11.986656	 0.085587
11.999990	 0.086064
12.013323	 0.087321
12.026656	 0.089077
12.039989	 0.090411
12.053323	 0.090586
12.066656	 0.089865
12.079989	 0.089001
12.093323	 0.088246
12.106656	 0.087503
12.119989	 0.086878
12.133323	 0.086481
12.146656	 0.086294
12.159989	 0.086326
12.173323	 0.086484
12.186656	 0.086565
12.199989	 0.086563
12.213323	 0.086616
12.226656	 0.086702
12.239989	 0.086803
12.253323	 0.086992
12.266656	 0.087162
12.279989	 0.087190
12.293323	 0.087237
12.306656	 0.087408
12.319989	 0.087473
12.333323	 0.087408
12.346656	 0.087591
12.359989	 0.088033
12.373322	 0.088288
12.386656	 0.088266
12.399989	 0.088278
12.413322	 0.088594
12.426656	 0.089377
12.439989	 0.090529
12.453322	 0.091486
12.466656	 0.091676
12.479989	 0.091150
12.493322	 0.090386
12.506656	 0.089688
12.519989	 0.089141
12.533322	 0.088851
12.546656	 0.088911
12.559989	 0.089276
12.573322	 0.089814
12.586656	 0.090346
12.599989	 0.090715
12.613322	 0.090960
12.626656	 0.091210
12.639989	 0.091511
12.653322	 0.091868
12.666656	 0.092193
12.679989	 0.092190
12.693322	 0.091769
12.706656	 0.091318
12.719989	 0.091254
12.733322	 0.091654
12.746655	 0.092268
12.759989	 0.092627
12.773322	 0.092409
12.786655	 0.091794
12.799989	 0.091281
12.813322	 0.091173
12.826655	 0.091367
12.839989	 0.091554
12.853322	 0.091505
12.866655	 0.091318
12.879989	 0.091241
12.893322	 0.091289
12.906655	 0.091390
12.919989	 0.091588
12.933322	 0.091825
12.946655	 0.091960
12.959989	 0.091942
12.973322	 0.091759
12.986655	 0.091535
12.999989	 0.091533
13.013322	 0.091763
13.026655	 0.091976
13.039989	 0.092037
13.053322	 0.092023
13.066655	 0.092060
13.079988	 0.092153
13.093322	 0.092144
13.106655	 0.091874
13.119988	 0.091539
13.133322	 0.091594
13.146655	 0.092032
13.159988	 0.092370
13.173322	 0.092374
13.186655	 0.092167
13.199988	 0.091856
13.213322	 0.091583
13.226655	 0.091602
13.239988	 0.091825
13.253322	 0.091866
13.266655	 0.091675
13.279988	 0.091545
13.293322	 0.091768
13.306655	 0.092473
13.319988	 0.093308
13.333322	 0.093661
13.346655	 0.093448
13.359988	 0.093142
13.373322	 0.093032
13.386655	 0.092986
13.399988	 0.092861
13.413321	 0.092622
13.426655	 0.092290
13.439988	 0.092109
13.453321	 0.092408
13.466655	 0.093054
13.479988	 0.093476
13.493321	 0.093360
13.506655	 0.092925
13.519988	 0.092524
13.533321	 0.092312
13.546655	 0.092287
13.559988	 0.092369
13.573321	 0.092481
13.586655	 0.092679
13.599988	 0.093026
13.613321	 0.093424
13.626655	 0.093743
13.639988	 0.093855
13.653321	 0.093572
13.666655	 0.092963
13.679988	 0.092433
13.693321	 0.092281
13.706655	 0.092430
13.719988	 0.092620
13.733321	 0.092718
13.746655	 0.092694
13.759988	 0.092583
13.773321	 0.092530
13.786654	 0.092621
13.799988	 0.092799
13.813321	 0.092990
13.826654	 0.093108
13.839988	 0.093060
13.853321	 0.092861
13.866654	 0.092627
13.879988	 0.092543
13.893321	 0.092816
13.906654	 0.093397
13.919988	 0.093946
13.933321	 0.094177
13.946654	 0.094051
13.959988	 0.093715
13.973321	 0.093418
13.986654	 0.093299
13.999988	 0.093353
14.013321	 0.093549
14.026654	 0.093767
14.039988	 0.093917
14.053321	 0.094088
14.066654	 0.094210
14.079988	 0.094032
14.093321	 0.093744
14.106654	 0.093807
14.119987	 0.094142
14.133321	 0.094334
14.146654	 0.094334
14.159987	 0.094344
14.173321	 0.094469
14.186654	 0.094710
14.199987	 0.094941
14.213321	 0.095011
14.226654	 0.094957
14.239987	 0.094867
14.253321	 0.094763
14.266654	 0.094696
14.279987	 0.094744
14.293321	 0.094919
14.306654	 0.095066
14.319987	 0.094976
14.333321	 0.094654
14.346654	 0.094252
14.359987	 0.093787
14.373321	 0.093292
14.386654	 0.093016
14.399987	 0.093118
14.413321	 0.093486
14.426654	 0.093951
14.439987	 0.094349
14.453321	 0.094545
14.466654	 0.094597
14.479987	 0.094635
14.493320	 0.094711
14.506654	 0.094880
14.519987	 0.095092
14.533320	 0.095167
14.546654	 0.095045
14.559987	 0.094821
14.573320	 0.094665
14.586654	 0.094710
14.599987	 0.094894
14.613320	 0.095133
14.626654	 0.095473
14.639987	 0.095828
14.653320	 0.095940
14.666654	 0.095768
14.679987	 0.095553
14.693320	 0.095447
14.706654	 0.095359
14.719987	 0.095230
14.733320	 0.095180
14.746654	 0.095264
14.759987	 0.095301
14.773320	 0.095139
14.786654	 0.094872
14.799987	 0.094723
14.813320	 0.094777
14.826653	 0.094929
14.839987	 0.095022
14.853320	 0.094964
14.866653	 0.094816
14.879987	 0.094706
14.893320	 0.094659
14.906653	 0.094756
14.919987	 0.095142
14.933320	 0.095684
14.946653	 0.096012
14.959987	 0.095902
14.973320	 0.095569
14.986653	 0.095414
14.999987	 0.095521
15.013320	 0.095719
15.026653	 0.095850
15.039987	 0.095779
15.053320	 0.095558
15.066653	 0.095439
15.079987	 0.095444
15.093320	 0.095319
15.106653	 0.095094
15.119987	 0.095130
15.133320	 0.095434
15.146653	 0.095576
15.159986	 0.095451
15.173320	 0.095389
15.186653	 0.095576
15.199986	 0.095926
15.213320	 0.096229
15.226653	 0.096244
15.239986	 0.095894
15.253320	 0.095451
15.266653	 0.095233
15.279986	 0.095218
15.293320	 0.095191
15.306653	 0.095096
15.319986	 0.095001
15.333320	 0.094908
15.346653	 0.094832
15.359986	 0.094874
15.373320	 0.095118
15.386653	 0.095486
15.399986	 0.095711
15.413320	 0.095612
15.426653	 0.095302
15.439986	 0.095032
15.453320	 0.094928
15.466653	 0.094895
15.479986	 0.094798
15.493320	 0.094741
15.506653	 0.094926
15.519986	 0.095357
15.533319	 0.095859
15.546653	 0.096216
15.559986	 0.096238
15.573319	 0.095848
15.586653	 0.095205
15.599986	 0.094741
15.613319	 0.094760
15.626653	 0.095063
15.639986	 0.095323
15.653319	 0.095552
15.666653	 0.095800
15.679986	 0.095872
15.693319	 0.095731
15.706653	 0.095667
15.719986	 0.095834
15.733319	 0.096108
15.746653	 0.096401
15.759986	 0.096704
15.773319	 0.096976
15.786653	 0.097134
15.799986	 0.097072
15.813319	 0.096730
15.826653	 0.096291
15.839986	 0.096157
15.853319	 0.096483
15.866652	 0.096990
15.879986	 0.097266
15.893319	 0.097106
15.906652	 0.096648
15.919986	 0.096209
15.933319	 0.096066
15.946652	 0.096319
15.959986	 0.096774
15.973319	 0.097143
15.986652	 0.097249
15.999986	 0.097042
16.013319	 0.096625
16.026653	 0.096202
16.039988	 0.095994
16.053322	 0.096154
16.066656	 0.096614
16.079990	 0.097113
16.093325	 0.097378
16.106659	 0.097199
16.119993	 0.096578
16.133327	 0.095967
16.146662	 0.095893
16.159996	 0.096353
16.173330	 0.096948
16.186665	 0.097349
16.199999	 0.097511
16.213333	 0.097658
16.226667	 0.098057
16.240002	 0.098917
16.253336	 0.100262
16.266670	 0.101846
16.280005	 0.104063
16.293339	 0.109111
16.306673	 0.119843
16.320007	 0.134963
16.333342	 0.145760
16.346676	 0.142860
16.360010	 0.126988
16.373344	 0.107685
16.386679	 0.092256
16.400013	 0.081289
16.413347	 0.072716
16.426682	 0.065244
16.440016	 0.058598
16.453350	 0.052755
16.466684	 0.047492
16.480019	 0.042699
16.493353	 0.038608
16.506687	 0.035304
16.520021	 0.032490
16.533356	 0.029956
16.546690	 0.027770
16.560024	 0.025925
16.573359	 0.024209
16.586693	 0.022494
16.600027	 0.020831
16.613361	 0.019241
16.626696	 0.017716
16.640030	 0.016434
16.653364	 0.015595
16.666698	 0.015045
16.680033	 0.014398
16.693367	 0.013455
16.706701	 0.012371
16.720036	 0.011427
16.733370	 0.010688
16.746704	 0.009968
16.760038	 0.009071
16.773373	 0.008027
16.786707	 0.007045
16.800041	 0.006190
16.813375	 0.005304
16.826710	 0.004238
16.840044	 0.003026
16.853378	 0.001899
16.866713	 0.001053
16.880047	 0.000394
16.893381	 -0.000257
16.906715	 -0.000856
16.920050	 -0.001347
16.933384	 -0.001810
16.946718	 -0.002214
16.960052	 -0.002552
16.973387	 -0.003036
16.986721	 -0.003814
17.000055	 -0.004738
17.013390	 -0.005605
17.026724	 -0.006317
17.040058	 -0.006785
17.053392	 -0.006966
17.066727	 -0.006949
17.080061	 -0.006894
17.093395	 -0.006930
17.106730	 -0.007079
17.120064	 -0.007181
17.133398	 -0.007108
17.146732	 -0.006957
17.160067	 -0.006827
17.173401	 -0.006641
17.186735	 -0.006322
17.200069	 -0.005944
17.213404	 -0.005577
17.226738	 -0.005152
17.240072	 -0.004579
17.253407	 -0.003906
17.266741	 -0.003276
17.280075	 -0.002780
17.293409	 -0.002457
17.306744	 -0.002321
17.320078	 -0.002298
17.333412	 -0.002232
17.346746	 -0.001972
17.360081	 -0.001495
17.373415	 -0.000911
17.386749	 -0.000344
17.400084	 0.000083
17.413418	 0.000327
17.426752	 0.000505
17.440086	 0.000714
17.453421	 0.000920
17.466755	 0.001041
17.480089	 0.001078
17.493423	 0.001156
17.506758	 0.001312
17.520092	 0.001442
17.533426	 0.001620
17.546761	 0.002034
17.560095	 0.002628
17.573429	 0.003119
17.586763	 0.003332
17.600098	 0.003362
17.613432	 0.003359
17.626766	 0.003311
17.640100	 0.003162
17.653435	 0.003016
17.666769	 0.003063
17.680103	 0.003290
17.693438	 0.003471
17.706772	 0.003523
17.720106	 0.003611
17.733440	 0.003838
17.746775	 0.004074
17.760109	 0.004134
17.773443	 0.004027
17.786777	 0.003983
17.800112	 0.004189
17.813446	 0.004538
17.826780	 0.004761
17.840115	 0.004775
17.853449	 0.004781
17.866783	 0.005009
17.880117	 0.005463
17.893452	 0.005950
17.906786	 0.006305
17.920120	 0.006511
17.933455	 0.006589
17.946789	 0.006505
17.960123	 0.006254
17.973457	 0.006012
17.986792	 0.005968
18.000126	 0.006002
18.013460	 0.005931
18.026794	 0.005850
18.040129	 0.005882
18.053463	 0.005946
18.066797	 0.006010
18.080132	 0.006216
18.093466	 0.006597
18.106800	 0.006995
18.120134	 0.007231
18.133469	 0.007256
18.146803	 0.007188
18.160137	 0.007141
18.173471	 0.007061
18.186806	 0.006841
18.200140	 0.006514
18.213474	 0.006291
18.226809	 0.006329
18.240143	 0.006512
18.253477	 0.006660
18.266811	 0.006768
18.280146	 0.006866
18.293480	 0.006962
18.306814	 0.007116
18.320148	 0.007289
18.333483	 0.007401
18.346817	 0.007522
18.360151	 0.007668
18.373486	 0.007667
18.386820	 0.007431
18.400154	 0.007149
18.413488	 0.007065
18.426823	 0.007105
18.440157	 0.007013
18.453491	 0.006786
18.466825	 0.006639
18.480160	 0.006649
18.493494	 0.006737
18.506828	 0.006791
18.520163	 0.006690
18.533497	 0.006461
18.546831	 0.006390
18.560165	 0.006587
18.573500	 0.006772
18.586834	 0.006810
18.600168	 0.006862
18.613503	 0.006918
18.626837	 0.006792
18.640171	 0.006576
18.653505	 0.006566
18.666840	 0.006738
18.680174	 0.006798
18.693508	 0.006703
18.706842	 0.006686
18.720177	 0.006866
18.733511	 0.007039
18.746845	 0.006976
18.760180	 0.006763
18.773514	 0.006632
18.786848	 0.006661
18.800182	 0.006799
18.813517	 0.006925
18.826851	 0.006905
18.840185	 0.006781
18.853519	 0.006742
18.866854	 0.006789
18.880188	 0.006789
18.893522	 0.006772
18.906857	 0.006834
18.920191	 0.006938
18.933525	 0.007044
18.946859	 0.007157
18.960194	 0.007173
18.973528	 0.007055
18.986862	 0.007026
19.000196	 0.007187
19.013531	 0.007263
19.026865	 0.007103
19.040199	 0.006906
19.053534	 0.006777
19.066868	 0.006663
19.080202	 0.006614
19.093536	 0.006677
19.106871	 0.006841
19.120205	 0.007090
19.133539	 0.007303
19.146873	 0.007330
19.160208	 0.007222
19.173542	 0.007185
19.186876	 0.007293
19.200211	 0.007349
19.213545	 0.007223
19.226879	 0.007073
19.240213	 0.006980
19.253548	 0.006783
19.266882	 0.006465
19.280216	 0.006236
19.293550	 0.006225
19.306885	 0.006407
19.320219	 0.006667
19.333553	 0.006872
19.346888	 0.006985
19.360222	 0.007002
19.373556	 0.006944
19.386890	 0.006947
19.400225	 0.007157
19.413559	 0.007504
19.426893	 0.007681
19.440228	 0.007488
19.453562	 0.007108
19.466896	 0.006891
19.480230	 0.006989
19.493565	 0.007240
19.506899	 0.007337
19.520233	 0.007256
19.533567	 0.007257
19.546902	 0.007310
19.560236	 0.007199
19.573570	 0.007108
19.586905	 0.007250
19.600239	 0.007348
19.613573	 0.007139
19.626907	 0.006839
19.640242	 0.006722
19.653576	 0.006756
19.666910	 0.006797
19.680244	 0.006789
19.693579	 0.006764
19.706913	 0.006707
19.720247	 0.006572
19.733582	 0.006401
19.746916	 0.006268
19.760250	 0.006318
19.773584	 0.006687
19.786919	 0.007144
19.800253	 0.007248
19.813587	 0.006957
19.826921	 0.006558
19.840256	 0.006247
19.853590	 0.006111
19.866924	 0.006135
19.880259	 0.006222
19.893593	 0.006353
19.906927	 0.006598
19.920261	 0.006915
19.933596	 0.007115
19.946930	 0.007163
19.960264	 0.007214
19.973598	 0.007215
19.986933	 0.006930

*------------------------ End of raw data
Results for Channel	1	=	242.00	nm
Title:	Report Title
Run File:	C:\HPLC\PET 2025\2025.09.01\bm31.1_bhet_4h.run
--------------
Injection Info
--------------
Method:	C:\METODOS EQUIPO 2 2025\20250402 PET_Calibrado TPA MHET BHET DIMER.mth
Sample:	BM31.1_BHET_4h
Injection Date:	Mon Sep 01 23:47:14 2025
Manual injection
Operator:	Paloma
Instrument:	3
Notes:	
---------
Misc Info
---------
Workstation:	HPLC
Bus Address:	44
Run Time:	0.000	to	20.000	min.
-----------
Recalc Info
-----------
Recalc Method:	c:\metodos equipo 2 2025\20250402 pet_calibrado tpa mhet bhet dimer.mth
Recalc Date:	Tue Sep 02 09:06:29 2025
Operator:	Paloma
Instrument:	3
Notes:	
Sample Rate:	5.000 Hz.
Measurement Type:	1 = Area
Calculation Type:	4 = ExtStd
Normalize Results:	No
------------------------
Peak Info for Channel 1
------------------------
4 Peaks (tR	Timeoffset	RRT	Sepcode	Width	Counts	Result	Name)
6.528	0.187	0.0000	BB	-20.28	442590	3.978194	TPA (uM)
7.103	-0.026	0.0000	GR	0.00	1287598	24.460749	MHET (uM)
7.438	0.028	0.0000	BB	4.12	13305848	191.310257	BHET (uM)
9.212	0.083	0.0000	BB	4.28	1084924	19.611338	DIMER (uM)
