# Supplementary material for: Engineering Escherichia coli for polyethylene terephthalate powder biodegradation via recoding of an outer membrane protein
Source: iScience. 2026 Jan 2;29(2):114621. doi: 10.1016/j.isci.2025.114621 (PMC12860643; doi:10.1016/j.isci.2025.114621)
Supplement: Data S2. Raw HPLC and UHPLC-MS data — (A) Unprocessed HPLC data files supporting Figures 4, S3, S5, Tables 1 and S4. Files are provided in.txt format corresponding to the data extracted with Varian ProStar software (Varian Inc., Palo Alto, California, USA). Each file contains absorbance values (in arbitrary units) recorded over time under the analytical conditions described in STAR Methods. (B) Raw UHPLC-MS files supporting Figure S4. The chromatograms and mass spectrometry data can be analyzed with the software MassLynx V4.1 (Waters) to obtain the mass spectra of the oligomers TET and TETE. Analytical conditions described in STAR Methods. (A and B) The unprocessed HPLC and UHPLC-MS files have been deposited at Zenodo under the identifier https://zenodo.org/records/17578239. [file mmc5.zip › Data S2/A. HPLC/Table 1/FliDm ETE_2.TXT]

File	C:\HPLC\PET 2025\2025.09.01\bm31.1_bhet_4h002.run	Filetype	63
WTOASCII Parameters:	C:\star\WTOASCII.TXT
 1 channels
   Channel	 1	242.00	nm	in AU
Base rate 5.0000 Hz	Bunch 2	Effective rate 5.00000 Hz.	T = 0.003333 min.
6000 points	from	0.000	to	20.000	minutes
Sampling every 4 point(s)
Printing points from	0.000	to	20.000 min, point 0 to 5999
Channels	1	to	1
0.000000	 0.000000
0.013333	 -0.000258
0.026667	 -0.000844
0.040000	 -0.001378
0.053333	 -0.001464
0.066667	 -0.001276
0.080000	 -0.001173
0.093333	 -0.001148
0.106667	 -0.001076
0.120000	 -0.000939
0.133333	 -0.000732
0.146667	 -0.000577
0.160000	 -0.000651
0.173333	 -0.000862
0.186667	 -0.000952
0.200000	 -0.000852
0.213333	 -0.000647
0.226667	 -0.000399
0.240000	 -0.000187
0.253333	 -0.000136
0.266667	 -0.000296
0.280000	 -0.000486
0.293333	 -0.000498
0.306667	 -0.000441
0.320000	 -0.000552
0.333333	 -0.000765
0.346667	 -0.000764
0.360000	 -0.000424
0.373333	 0.000018
0.386667	 0.000260
0.400000	 0.000293
0.413333	 0.000312
0.426667	 0.000349
0.440000	 0.000293
0.453333	 0.000159
0.466666	 0.000038
0.480000	 -0.000020
0.493333	 -0.000021
0.506666	 -0.000039
0.520000	 -0.000096
0.533333	 -0.000111
0.546666	 -0.000056
0.560000	 0.000020
0.573333	 0.000060
0.586666	 -0.000023
0.600000	 -0.000156
0.613333	 -0.000111
0.626666	 0.000051
0.640000	 0.000084
0.653333	 0.000044
0.666666	 0.000208
0.680000	 0.000635
0.693333	 0.001065
0.706666	 0.001243
0.720000	 0.001097
0.733333	 0.000799
0.746666	 0.000672
0.760000	 0.000764
0.773333	 0.000870
0.786666	 0.000939
0.800000	 0.000962
0.813333	 0.000919
0.826666	 0.000936
0.839999	 0.001133
0.853333	 0.001474
0.866666	 0.001755
0.879999	 0.001785
0.893333	 0.001636
0.906666	 0.001488
0.919999	 0.001340
0.933333	 0.001025
0.946666	 0.000511
0.959999	 0.000158
0.973333	 0.000317
0.986666	 0.000764
0.999999	 0.001029
1.013333	 0.000995
1.026666	 0.000927
1.039999	 0.000958
1.053333	 0.000921
1.066666	 0.000770
1.079999	 0.000610
1.093333	 0.000509
1.106666	 0.000606
1.119999	 0.000872
1.133333	 0.000905
1.146666	 0.000540
1.159999	 0.000129
1.173333	 -0.000033
1.186666	 0.000065
1.199999	 0.000298
1.213333	 0.000462
1.226666	 0.000473
1.239999	 0.000428
1.253332	 0.000397
1.266666	 0.000450
1.279999	 0.000714
1.293332	 0.001105
1.306666	 0.001302
1.319999	 0.001174
1.333332	 0.000957
1.346666	 0.000925
1.359999	 0.001027
1.373332	 0.001016
1.386666	 0.000894
1.399999	 0.001178
1.413332	 0.005978
1.426666	 0.029747
1.439999	 0.091475
1.453332	 0.187801
1.466666	 0.283314
1.479999	 0.343190
1.493332	 0.362253
1.506666	 0.355496
1.519999	 0.337651
1.533332	 0.317000
1.546666	 0.297212
1.559999	 0.279346
1.573332	 0.263243
1.586666	 0.248272
1.599999	 0.233619
1.613332	 0.218835
1.626665	 0.204188
1.639999	 0.189992
1.653332	 0.176253
1.666665	 0.163188
1.679999	 0.151112
1.693332	 0.139795
1.706665	 0.128704
1.719999	 0.117609
1.733332	 0.106531
1.746665	 0.095551
1.759999	 0.085031
1.773332	 0.075540
1.786665	 0.067290
1.799999	 0.060041
1.813332	 0.053564
1.826665	 0.047886
1.839999	 0.043105
1.853332	 0.039334
1.866665	 0.036749
1.879999	 0.035277
1.893332	 0.034572
1.906665	 0.034364
1.919999	 0.034330
1.933332	 0.033908
1.946665	 0.032682
1.959998	 0.030638
1.973332	 0.027971
1.986665	 0.024987
1.999998	 0.022065
2.013332	 0.019462
2.026665	 0.017187
2.039999	 0.015121
2.053332	 0.013195
2.066665	 0.011500
2.079998	 0.010171
2.093332	 0.009102
2.106665	 0.008139
2.119998	 0.007380
2.133332	 0.006872
2.146665	 0.006406
2.159998	 0.005924
2.173332	 0.005624
2.186665	 0.005454
2.199998	 0.005086
2.213332	 0.004512
2.226665	 0.003997
2.239998	 0.003577
2.253332	 0.003179
2.266665	 0.002880
2.279998	 0.002690
2.293332	 0.002494
2.306665	 0.002286
2.319998	 0.002240
2.333332	 0.002454
2.346665	 0.002724
2.359998	 0.002776
2.373332	 0.002590
2.386665	 0.002314
2.399998	 0.002041
2.413332	 0.001805
2.426665	 0.001629
2.439998	 0.001515
2.453331	 0.001453
2.466665	 0.001403
2.479998	 0.001341
2.493331	 0.001362
2.506665	 0.001519
2.519998	 0.001640
2.533331	 0.001556
2.546665	 0.001348
2.559998	 0.001203
2.573331	 0.001183
2.586665	 0.001131
2.599998	 0.000858
2.613331	 0.000550
2.626665	 0.000561
2.639998	 0.000851
2.653331	 0.001084
2.666665	 0.001134
2.679998	 0.001104
2.693331	 0.001104
2.706665	 0.001208
2.719998	 0.001290
2.733331	 0.001029
2.746665	 0.000455
2.759998	 0.000066
2.773331	 0.000104
2.786664	 0.000337
2.799998	 0.000574
2.813331	 0.000797
2.826664	 0.000944
2.839998	 0.001024
2.853331	 0.001196
2.866664	 0.001442
2.879998	 0.001500
2.893331	 0.001244
2.906664	 0.000841
2.919998	 0.000540
2.933331	 0.000435
2.946664	 0.000473
2.959998	 0.000550
2.973331	 0.000549
2.986664	 0.000411
2.999998	 0.000259
3.013331	 0.000234
3.026664	 0.000317
3.039998	 0.000458
3.053331	 0.000628
3.066664	 0.000725
3.079998	 0.000659
3.093331	 0.000528
3.106664	 0.000503
3.119998	 0.000633
3.133331	 0.000807
3.146664	 0.000859
3.159997	 0.000758
3.173331	 0.000630
3.186664	 0.000564
3.199997	 0.000601
3.213331	 0.000726
3.226664	 0.000747
3.239997	 0.000526
3.253331	 0.000285
3.266664	 0.000302
3.279997	 0.000530
3.293331	 0.000801
3.306664	 0.000994
3.319997	 0.000947
3.333331	 0.000572
3.346664	 0.000064
3.359997	 -0.000175
3.373331	 0.000013
3.386664	 0.000279
3.399997	 0.000287
3.413331	 0.000173
3.426664	 0.000265
3.439997	 0.000631
3.453331	 0.001000
3.466664	 0.001135
3.479997	 0.001145
3.493330	 0.001234
3.506664	 0.001368
3.519997	 0.001419
3.533330	 0.001430
3.546664	 0.001460
3.559997	 0.001436
3.573330	 0.001347
3.586664	 0.001288
3.599997	 0.001228
3.613330	 0.001120
3.626664	 0.001088
3.639997	 0.001211
3.653330	 0.001434
3.666664	 0.001643
3.679997	 0.001663
3.693330	 0.001409
3.706664	 0.001083
3.719997	 0.001030
3.733330	 0.001304
3.746664	 0.001616
3.759997	 0.001733
3.773330	 0.001626
3.786664	 0.001315
3.799997	 0.000863
3.813330	 0.000450
3.826663	 0.000314
3.839997	 0.000518
3.853330	 0.000846
3.866663	 0.001039
3.879997	 0.001038
3.893330	 0.000901
3.906663	 0.000721
3.919997	 0.000671
3.933330	 0.000861
3.946663	 0.001145
3.959997	 0.001267
3.973330	 0.001214
3.986663	 0.001215
3.999997	 0.001362
4.013330	 0.001544
4.026663	 0.001694
4.039997	 0.001772
4.053330	 0.001696
4.066663	 0.001448
4.079997	 0.001120
4.093330	 0.000809
4.106663	 0.000553
4.119997	 0.000477
4.133330	 0.000735
4.146663	 0.001140
4.159997	 0.001312
4.173330	 0.001272
4.186663	 0.001335
4.199996	 0.001387
4.213330	 0.001107
4.226663	 0.000730
4.239996	 0.000655
4.253330	 0.000827
4.266663	 0.001016
4.279996	 0.001034
4.293330	 0.000867
4.306663	 0.000759
4.319996	 0.000803
4.333330	 0.000848
4.346663	 0.000850
4.359996	 0.000818
4.373330	 0.000731
4.386663	 0.000686
4.399996	 0.000786
4.413330	 0.000932
4.426663	 0.000957
4.439996	 0.000837
4.453330	 0.000691
4.466663	 0.000654
4.479996	 0.000805
4.493330	 0.001134
4.506663	 0.001436
4.519996	 0.001468
4.533329	 0.001284
4.546663	 0.001083
4.559996	 0.000890
4.573329	 0.000707
4.586663	 0.000673
4.599996	 0.000840
4.613329	 0.001054
4.626663	 0.001154
4.639996	 0.001123
4.653329	 0.001006
4.666663	 0.000853
4.679996	 0.000760
4.693329	 0.000784
4.706663	 0.000853
4.719996	 0.000972
4.733329	 0.001259
4.746663	 0.001565
4.759996	 0.001621
4.773329	 0.001565
4.786663	 0.001654
4.799996	 0.001733
4.813329	 0.001559
4.826663	 0.001263
4.839996	 0.001086
4.853329	 0.000982
4.866663	 0.000858
4.879996	 0.000811
4.893329	 0.000847
4.906662	 0.000830
4.919996	 0.000767
4.933329	 0.000753
4.946662	 0.000802
4.959996	 0.000873
4.973329	 0.000859
4.986662	 0.000728
4.999996	 0.000662
5.013329	 0.000783
5.026662	 0.000965
5.039996	 0.001054
5.053329	 0.000995
5.066662	 0.000895
5.079996	 0.000966
5.093329	 0.001236
5.106662	 0.001493
5.119996	 0.001570
5.133329	 0.001521
5.146662	 0.001507
5.159996	 0.001600
5.173329	 0.001742
5.186662	 0.001771
5.199996	 0.001600
5.213329	 0.001373
5.226662	 0.001291
5.239995	 0.001414
5.253329	 0.001676
5.266662	 0.001934
5.279995	 0.002009
5.293329	 0.001892
5.306662	 0.001833
5.319995	 0.001946
5.333329	 0.002000
5.346662	 0.001842
5.359995	 0.001626
5.373329	 0.001531
5.386662	 0.001469
5.399995	 0.001246
5.413329	 0.001041
5.426662	 0.001253
5.439995	 0.001799
5.453329	 0.002165
5.466662	 0.002151
5.479995	 0.001973
5.493329	 0.001765
5.506662	 0.001565
5.519995	 0.001582
5.533329	 0.001922
5.546662	 0.002259
5.559995	 0.002354
5.573328	 0.002389
5.586662	 0.002508
5.599995	 0.002625
5.613328	 0.002621
5.626662	 0.002469
5.639995	 0.002286
5.653328	 0.002256
5.666662	 0.002460
5.679995	 0.002873
5.693328	 0.003376
5.706662	 0.003736
5.719995	 0.003896
5.733328	 0.004114
5.746662	 0.004569
5.759995	 0.005111
5.773328	 0.005552
5.786662	 0.005893
5.799995	 0.006290
5.813328	 0.006889
5.826662	 0.007591
5.839995	 0.008112
5.853328	 0.008427
5.866662	 0.008865
5.879995	 0.009602
5.893328	 0.010471
5.906662	 0.011260
5.919995	 0.011842
5.933328	 0.012207
5.946661	 0.012518
5.959995	 0.012945
5.973328	 0.013485
5.986661	 0.014090
5.999995	 0.014692
6.013328	 0.015139
6.026661	 0.015424
6.039995	 0.015810
6.053328	 0.016400
6.066661	 0.016985
6.079995	 0.017542
6.093328	 0.018163
6.106661	 0.018693
6.119995	 0.019122
6.133328	 0.019639
6.146661	 0.020113
6.159995	 0.020293
6.173328	 0.020341
6.186661	 0.020619
6.199995	 0.021125
6.213328	 0.021583
6.226661	 0.021928
6.239995	 0.022280
6.253328	 0.022580
6.266661	 0.022653
6.279994	 0.022618
6.293328	 0.022907
6.306661	 0.023709
6.319994	 0.024651
6.333328	 0.025271
6.346661	 0.025490
6.359994	 0.025473
6.373328	 0.025336
6.386661	 0.025136
6.399994	 0.024920
6.413328	 0.024727
6.426661	 0.024625
6.439994	 0.024678
6.453328	 0.024902
6.466661	 0.025295
6.479994	 0.025683
6.493328	 0.025741
6.506661	 0.025436
6.519994	 0.025175
6.533328	 0.025285
6.546661	 0.025659
6.559994	 0.025980
6.573328	 0.026116
6.586661	 0.026186
6.599994	 0.026316
6.613328	 0.026509
6.626661	 0.026681
6.639994	 0.026717
6.653327	 0.026642
6.666661	 0.026693
6.679994	 0.027024
6.693327	 0.027447
6.706661	 0.027705
6.719994	 0.027811
6.733327	 0.027893
6.746661	 0.027958
6.759994	 0.027960
6.773327	 0.027952
6.786661	 0.028117
6.799994	 0.028503
6.813327	 0.028857
6.826661	 0.028987
6.839994	 0.029034
6.853327	 0.029199
6.866661	 0.029493
6.879994	 0.029833
6.893327	 0.030093
6.906661	 0.030110
6.919994	 0.029964
6.933327	 0.029951
6.946661	 0.030166
6.959994	 0.030437
6.973327	 0.030641
6.986660	 0.030877
6.999994	 0.031278
7.013327	 0.031760
7.026660	 0.032119
7.039994	 0.032274
7.053327	 0.032240
7.066660	 0.032027
7.079994	 0.031876
7.093327	 0.032398
7.106660	 0.034627
7.119994	 0.040039
7.133327	 0.049158
7.146660	 0.059232
7.159994	 0.065183
7.173327	 0.064218
7.186660	 0.058173
7.199994	 0.050901
7.213327	 0.044928
7.226660	 0.040849
7.239994	 0.038344
7.253327	 0.037023
7.266660	 0.036604
7.279994	 0.036691
7.293327	 0.036767
7.306660	 0.036577
7.319993	 0.036304
7.333327	 0.036279
7.346660	 0.036738
7.359993	 0.038759
7.373327	 0.048222
7.386660	 0.079940
7.399993	 0.148604
7.413327	 0.244142
7.426660	 0.324030
7.439993	 0.346541
7.453327	 0.307868
7.466660	 0.237679
7.479993	 0.168134
7.493327	 0.115560
7.506660	 0.082120
7.519993	 0.063492
7.533327	 0.054157
7.546660	 0.049810
7.559993	 0.047827
7.573327	 0.046887
7.586660	 0.046531
7.599993	 0.046568
7.613327	 0.046489
7.626660	 0.045797
7.639993	 0.044732
7.653327	 0.043836
7.666660	 0.043253
7.679993	 0.042970
7.693326	 0.042980
7.706660	 0.043023
7.719993	 0.042841
7.733326	 0.042642
7.746660	 0.042836
7.759993	 0.043397
7.773326	 0.043878
7.786660	 0.043938
7.799993	 0.043634
7.813326	 0.043344
7.826660	 0.043387
7.839993	 0.043774
7.853326	 0.044354
7.866660	 0.044879
7.879993	 0.045087
7.893326	 0.045007
7.906660	 0.044916
7.919993	 0.045043
7.933326	 0.045402
7.946660	 0.045834
7.959993	 0.046280
7.973326	 0.046789
7.986660	 0.047217
7.999993	 0.047389
8.013327	 0.047376
8.026660	 0.047270
8.039993	 0.047125
8.053327	 0.047167
8.066660	 0.047468
8.079993	 0.047688
8.093327	 0.047610
8.106660	 0.047407
8.119993	 0.047281
8.133327	 0.047332
8.146660	 0.047649
8.159993	 0.048322
8.173326	 0.049408
8.186660	 0.050721
8.199993	 0.051790
8.213326	 0.052251
8.226660	 0.052054
8.239993	 0.051487
8.253326	 0.051032
8.266660	 0.050869
8.279993	 0.050851
8.293326	 0.051036
8.306660	 0.051546
8.319993	 0.052030
8.333326	 0.051953
8.346660	 0.051352
8.359993	 0.050838
8.373326	 0.050812
8.386660	 0.051065
8.399993	 0.051230
8.413326	 0.051269
8.426660	 0.051361
8.439993	 0.051607
8.453326	 0.052022
8.466660	 0.052546
8.479993	 0.052922
8.493326	 0.052931
8.506660	 0.052728
8.519993	 0.052683
8.533326	 0.053009
8.546659	 0.053669
8.559993	 0.054469
8.573326	 0.055152
8.586659	 0.055509
8.599993	 0.055463
8.613326	 0.055156
8.626659	 0.054891
8.639993	 0.054785
8.653326	 0.054760
8.666659	 0.054882
8.679993	 0.055172
8.693326	 0.055392
8.706659	 0.055525
8.719993	 0.055807
8.733326	 0.056200
8.746659	 0.056550
8.759993	 0.056921
8.773326	 0.057342
8.786659	 0.057688
8.799993	 0.057901
8.813326	 0.058016
8.826659	 0.058039
8.839993	 0.057972
8.853326	 0.057965
8.866659	 0.058257
8.879992	 0.058887
8.893326	 0.059543
8.906659	 0.059968
8.919992	 0.060298
8.933326	 0.060638
8.946659	 0.060731
8.959992	 0.060424
8.973326	 0.060052
8.986659	 0.060036
8.999992	 0.060398
9.013326	 0.060903
9.026659	 0.061357
9.039992	 0.061593
9.053326	 0.061637
9.066659	 0.061802
9.079992	 0.062248
9.093326	 0.062833
9.106659	 0.063499
9.119992	 0.064376
9.133326	 0.065501
9.146659	 0.066938
9.159992	 0.069281
9.173326	 0.073518
9.186659	 0.079545
9.199992	 0.085105
9.213326	 0.087287
9.226659	 0.085051
9.239992	 0.079916
9.253325	 0.074392
9.266659	 0.070084
9.279992	 0.067255
9.293325	 0.065618
9.306659	 0.064948
9.319992	 0.064995
9.333325	 0.065356
9.346659	 0.065743
9.359992	 0.066088
9.373325	 0.066346
9.386659	 0.066438
9.399992	 0.066376
9.413325	 0.066359
9.426659	 0.066615
9.439992	 0.067026
9.453325	 0.067158
9.466659	 0.066913
9.479992	 0.066670
9.493325	 0.066693
9.506659	 0.066912
9.519992	 0.067250
9.533325	 0.067682
9.546659	 0.068054
9.559992	 0.068153
9.573325	 0.068038
9.586658	 0.068064
9.599992	 0.068351
9.613325	 0.068628
9.626658	 0.068743
9.639992	 0.068847
9.653325	 0.068992
9.666658	 0.068965
9.679992	 0.068744
9.693325	 0.068677
9.706658	 0.068954
9.719992	 0.069387
9.733325	 0.069794
9.746658	 0.070070
9.759992	 0.070189
9.773325	 0.070358
9.786658	 0.070762
9.799992	 0.071250
9.813325	 0.071533
9.826658	 0.071495
9.839992	 0.071264
9.853325	 0.071112
9.866658	 0.071213
9.879992	 0.071637
9.893325	 0.072414
9.906658	 0.073277
9.919991	 0.073764
9.933325	 0.073885
9.946658	 0.074043
9.959991	 0.074235
9.973325	 0.074092
9.986658	 0.073622
9.999991	 0.073251
10.013325	 0.073217
10.026658	 0.073318
10.039991	 0.073310
10.053325	 0.073183
10.066658	 0.072945
10.079991	 0.072640
10.093325	 0.072593
10.106658	 0.073010
10.119991	 0.073617
10.133325	 0.074092
10.146658	 0.074460
10.159991	 0.074868
10.173325	 0.075286
10.186658	 0.075509
10.199991	 0.075316
10.213325	 0.074806
10.226658	 0.074484
10.239991	 0.074640
10.253325	 0.074976
10.266658	 0.075225
10.279991	 0.075595
10.293324	 0.076392
10.306658	 0.077534
10.319991	 0.078437
10.333324	 0.078613
10.346658	 0.078290
10.359991	 0.077928
10.373324	 0.077572
10.386658	 0.077183
10.399991	 0.076971
10.413324	 0.077100
10.426658	 0.077552
10.439991	 0.078125
10.453324	 0.078451
10.466658	 0.078378
10.479991	 0.078129
10.493324	 0.078000
10.506658	 0.078141
10.519991	 0.078418
10.533324	 0.078433
10.546658	 0.078035
10.559991	 0.077627
10.573324	 0.077646
10.586658	 0.078052
10.599991	 0.078532
10.613324	 0.078897
10.626657	 0.079149
10.639991	 0.079355
10.653324	 0.079568
10.666657	 0.079721
10.679991	 0.079666
10.693324	 0.079416
10.706657	 0.079185
10.719991	 0.079109
10.733324	 0.079160
10.746657	 0.079294
10.759991	 0.079498
10.773324	 0.079728
10.786657	 0.079925
10.799991	 0.080072
10.813324	 0.080216
10.826657	 0.080399
10.839991	 0.080612
10.853324	 0.080850
10.866657	 0.081183
10.879991	 0.081695
10.893324	 0.082284
10.906657	 0.082643
10.919991	 0.082579
10.933324	 0.082240
10.946657	 0.081910
10.959991	 0.081714
10.973324	 0.081655
10.986657	 0.081741
10.999990	 0.081913
11.013324	 0.082103
11.026657	 0.082259
11.039990	 0.082299
11.053324	 0.082313
11.066657	 0.082517
11.079990	 0.082884
11.093324	 0.083237
11.106657	 0.083545
11.119990	 0.083759
11.133324	 0.083674
11.146657	 0.083252
11.159990	 0.082854
11.173324	 0.082803
11.186657	 0.082911
11.199990	 0.082808
11.213324	 0.082444
11.226657	 0.082087
11.239990	 0.082049
11.253324	 0.082372
11.266657	 0.082811
11.279990	 0.083199
11.293324	 0.083485
11.306657	 0.083625
11.319990	 0.083745
11.333323	 0.083948
11.346657	 0.083980
11.359990	 0.083612
11.373323	 0.083110
11.386657	 0.082904
11.399990	 0.083108
11.413323	 0.083575
11.426657	 0.084053
11.439990	 0.084235
11.453323	 0.084081
11.466657	 0.083971
11.479990	 0.084022
11.493323	 0.083820
11.506657	 0.083343
11.519990	 0.083212
11.533323	 0.083685
11.546657	 0.084215
11.559990	 0.084211
11.573323	 0.083788
11.586657	 0.083509
11.599990	 0.083753
11.613323	 0.084472
11.626657	 0.085264
11.639990	 0.085723
11.653323	 0.085781
11.666656	 0.085549
11.679990	 0.085193
11.693323	 0.085081
11.706656	 0.085506
11.719990	 0.086272
11.733323	 0.086855
11.746656	 0.086913
11.759990	 0.086557
11.773323	 0.086157
11.786656	 0.086005
11.799990	 0.086234
11.813323	 0.086649
11.826656	 0.086742
11.839990	 0.086385
11.853323	 0.086066
11.866656	 0.086143
11.879990	 0.086427
11.893323	 0.086575
11.906656	 0.086479
11.919990	 0.086247
11.933323	 0.086081
11.946656	 0.086178
11.959990	 0.086617
11.973323	 0.087284
11.986656	 0.087966
11.999990	 0.088655
12.013323	 0.089642
12.026656	 0.090969
12.039989	 0.092001
12.053323	 0.092020
12.066656	 0.091063
12.079989	 0.089827
12.093323	 0.088988
12.106656	 0.088727
12.119989	 0.088726
12.133323	 0.088648
12.146656	 0.088564
12.159989	 0.088712
12.173323	 0.088995
12.186656	 0.089139
12.199989	 0.089145
12.213323	 0.089184
12.226656	 0.089309
12.239989	 0.089472
12.253323	 0.089502
12.266656	 0.089170
12.279989	 0.088614
12.293323	 0.088394
12.306656	 0.088749
12.319989	 0.089229
12.333323	 0.089363
12.346656	 0.089207
12.359989	 0.089097
12.373322	 0.089252
12.386656	 0.089619
12.399989	 0.090031
12.413322	 0.090483
12.426656	 0.091120
12.439989	 0.091984
12.453322	 0.092784
12.466656	 0.093034
12.479989	 0.092604
12.493322	 0.091933
12.506656	 0.091474
12.519989	 0.091189
12.533322	 0.090898
12.546656	 0.090796
12.559989	 0.091092
12.573322	 0.091417
12.586656	 0.091314
12.599989	 0.091050
12.613322	 0.091196
12.626656	 0.091791
12.639989	 0.092425
12.653322	 0.092803
12.666656	 0.092958
12.679989	 0.092916
12.693322	 0.092638
12.706656	 0.092260
12.719989	 0.091968
12.733322	 0.091861
12.746655	 0.092032
12.759989	 0.092384
12.773322	 0.092493
12.786655	 0.092096
12.799989	 0.091534
12.813322	 0.091417
12.826655	 0.091868
12.839989	 0.092320
12.853322	 0.092357
12.866655	 0.092254
12.879989	 0.092348
12.893322	 0.092532
12.906655	 0.092632
12.919989	 0.092649
12.933322	 0.092539
12.946655	 0.092383
12.959989	 0.092481
12.973322	 0.092880
12.986655	 0.093264
12.999989	 0.093388
13.013322	 0.093410
13.026655	 0.093659
13.039989	 0.094021
13.053322	 0.094087
13.066655	 0.093836
13.079988	 0.093527
13.093322	 0.093241
13.106655	 0.093050
13.119988	 0.093061
13.133322	 0.093103
13.146655	 0.092944
13.159988	 0.092707
13.173322	 0.092666
13.186655	 0.092882
13.199988	 0.093076
13.213322	 0.093047
13.226655	 0.093038
13.239988	 0.093155
13.253322	 0.093189
13.266655	 0.093266
13.279988	 0.093615
13.293322	 0.094030
13.306655	 0.094237
13.319988	 0.094157
13.333322	 0.093822
13.346655	 0.093505
13.359988	 0.093496
13.373322	 0.093721
13.386655	 0.093949
13.399988	 0.094038
13.413321	 0.093931
13.426655	 0.093798
13.439988	 0.093883
13.453321	 0.094152
13.466655	 0.094349
13.479988	 0.094257
13.493321	 0.093981
13.506655	 0.093806
13.519988	 0.093793
13.533321	 0.093935
13.546655	 0.094238
13.559988	 0.094435
13.573321	 0.094261
13.586655	 0.093763
13.599988	 0.093199
13.613321	 0.092964
13.626655	 0.093194
13.639988	 0.093519
13.653321	 0.093660
13.666655	 0.093711
13.679988	 0.093686
13.693321	 0.093456
13.706655	 0.093093
13.719988	 0.092832
13.733321	 0.092782
13.746655	 0.092883
13.759988	 0.093058
13.773321	 0.093249
13.786654	 0.093467
13.799988	 0.093733
13.813321	 0.093849
13.826654	 0.093648
13.839988	 0.093452
13.853321	 0.093645
13.866654	 0.094034
13.879988	 0.094292
13.893321	 0.094429
13.906654	 0.094520
13.919988	 0.094524
13.933321	 0.094336
13.946654	 0.093917
13.959988	 0.093499
13.973321	 0.093347
13.986654	 0.093480
13.999988	 0.093853
14.013321	 0.094377
14.026654	 0.094794
14.039988	 0.095003
14.053321	 0.095151
14.066654	 0.095240
14.079988	 0.095170
14.093321	 0.095091
14.106654	 0.095302
14.119987	 0.095808
14.133321	 0.096241
14.146654	 0.096260
14.159987	 0.095915
14.173321	 0.095527
14.186654	 0.095245
14.199987	 0.095011
14.213321	 0.094859
14.226654	 0.094881
14.239987	 0.095062
14.253321	 0.095291
14.266654	 0.095365
14.279987	 0.095140
14.293321	 0.094788
14.306654	 0.094672
14.319987	 0.094949
14.333321	 0.095364
14.346654	 0.095580
14.359987	 0.095623
14.373321	 0.095698
14.386654	 0.095849
14.399987	 0.095995
14.413321	 0.095998
14.426654	 0.095785
14.439987	 0.095526
14.453321	 0.095457
14.466654	 0.095597
14.479987	 0.095772
14.493320	 0.095798
14.506654	 0.095699
14.519987	 0.095739
14.533320	 0.095937
14.546654	 0.095907
14.559987	 0.095535
14.573320	 0.095242
14.586654	 0.095241
14.599987	 0.095257
14.613320	 0.095162
14.626654	 0.095163
14.639987	 0.095333
14.653320	 0.095515
14.666654	 0.095607
14.679987	 0.095627
14.693320	 0.095637
14.706654	 0.095785
14.719987	 0.096168
14.733320	 0.096488
14.746654	 0.096354
14.759987	 0.096029
14.773320	 0.096157
14.786654	 0.096745
14.799987	 0.097119
14.813320	 0.096896
14.826653	 0.096404
14.839987	 0.096017
14.853320	 0.095765
14.866653	 0.095673
14.879987	 0.095777
14.893320	 0.095912
14.906653	 0.095924
14.919987	 0.095810
14.933320	 0.095592
14.946653	 0.095299
14.959987	 0.095143
14.973320	 0.095402
14.986653	 0.096031
14.999987	 0.096708
15.013320	 0.097127
15.026653	 0.097174
15.039987	 0.096980
15.053320	 0.096757
15.066653	 0.096599
15.079987	 0.096578
15.093320	 0.096761
15.106653	 0.096955
15.119987	 0.096896
15.133320	 0.096682
15.146653	 0.096692
15.159986	 0.097070
15.173320	 0.097430
15.186653	 0.097383
15.199986	 0.097095
15.213320	 0.096875
15.226653	 0.096798
15.239986	 0.096939
15.253320	 0.097212
15.266653	 0.097178
15.279986	 0.096672
15.293320	 0.096071
15.306653	 0.095753
15.319986	 0.095739
15.333320	 0.095867
15.346653	 0.096042
15.359986	 0.096132
15.373320	 0.095932
15.386653	 0.095536
15.399986	 0.095338
15.413320	 0.095425
15.426653	 0.095515
15.439986	 0.095522
15.453320	 0.095592
15.466653	 0.095732
15.479986	 0.095805
15.493320	 0.095818
15.506653	 0.095932
15.519986	 0.096147
15.533319	 0.096316
15.546653	 0.096429
15.559986	 0.096523
15.573319	 0.096520
15.586653	 0.096382
15.599986	 0.096261
15.613319	 0.096293
15.626653	 0.096401
15.639986	 0.096502
15.653319	 0.096664
15.666653	 0.096853
15.679986	 0.096834
15.693319	 0.096593
15.706653	 0.096481
15.719986	 0.096716
15.733319	 0.097114
15.746653	 0.097301
15.759986	 0.097056
15.773319	 0.096598
15.786653	 0.096389
15.799986	 0.096598
15.813319	 0.096952
15.826653	 0.097080
15.839986	 0.096904
15.853319	 0.096656
15.866652	 0.096554
15.879986	 0.096621
15.893319	 0.096661
15.906652	 0.096513
15.919986	 0.096444
15.933319	 0.096703
15.946652	 0.096925
15.959986	 0.096786
15.973319	 0.096674
15.986652	 0.096970
15.999986	 0.097410
16.013319	 0.097590
16.026653	 0.097411
16.039988	 0.096999
16.053322	 0.096686
16.066656	 0.096780
16.079990	 0.097140
16.093325	 0.097378
16.106659	 0.097403
16.119993	 0.097430
16.133327	 0.097620
16.146662	 0.097881
16.159996	 0.098097
16.173330	 0.098329
16.186665	 0.098665
16.199999	 0.099111
16.213333	 0.099676
16.226667	 0.100273
16.240002	 0.100736
16.253336	 0.101259
16.266670	 0.102627
16.280005	 0.106339
16.293339	 0.114964
16.306673	 0.129351
16.320007	 0.143150
16.333342	 0.145425
16.346676	 0.132761
16.360010	 0.113337
16.373344	 0.096537
16.386679	 0.084675
16.400013	 0.075696
16.413347	 0.068037
16.426682	 0.061297
16.440016	 0.055190
16.453350	 0.049580
16.466684	 0.044647
16.480019	 0.040462
16.493353	 0.036840
16.506687	 0.033626
16.520021	 0.030931
16.533356	 0.028837
16.546690	 0.027002
16.560024	 0.025099
16.573359	 0.023389
16.586693	 0.022107
16.600027	 0.020890
16.613361	 0.019462
16.626696	 0.018098
16.640030	 0.017065
16.653364	 0.016199
16.666698	 0.015279
16.680033	 0.014361
16.693367	 0.013498
16.706701	 0.012506
16.720036	 0.011311
16.733370	 0.010144
16.746704	 0.009180
16.760038	 0.008321
16.773373	 0.007379
16.786707	 0.006360
16.800041	 0.005479
16.813375	 0.004771
16.826710	 0.003975
16.840044	 0.003030
16.853378	 0.002184
16.866713	 0.001518
16.880047	 0.000875
16.893381	 0.000152
16.906715	 -0.000604
16.920050	 -0.001244
16.933384	 -0.001651
16.946718	 -0.001992
16.960052	 -0.002576
16.973387	 -0.003435
16.986721	 -0.004384
17.000055	 -0.005313
17.013390	 -0.006123
17.026724	 -0.006732
17.040058	 -0.007182
17.053392	 -0.007500
17.066727	 -0.007589
17.080061	 -0.007381
17.093395	 -0.007004
17.106730	 -0.006726
17.120064	 -0.006627
17.133398	 -0.006485
17.146732	 -0.006227
17.160067	 -0.006041
17.173401	 -0.005851
17.186735	 -0.005361
17.200069	 -0.004686
17.213404	 -0.004273
17.226738	 -0.004167
17.240072	 -0.003942
17.253407	 -0.003438
17.266741	 -0.002944
17.280075	 -0.002595
17.293409	 -0.002190
17.306744	 -0.001638
17.320078	 -0.001187
17.333412	 -0.001003
17.346746	 -0.000915
17.360081	 -0.000761
17.373415	 -0.000566
17.386749	 -0.000317
17.400084	 0.000105
17.413418	 0.000651
17.426752	 0.001117
17.440086	 0.001529
17.453421	 0.001987
17.466755	 0.002284
17.480089	 0.002212
17.493423	 0.001971
17.506758	 0.001903
17.520092	 0.002065
17.533426	 0.002278
17.546761	 0.002452
17.560095	 0.002662
17.573429	 0.002954
17.586763	 0.003272
17.600098	 0.003534
17.613432	 0.003734
17.626766	 0.003919
17.640100	 0.004082
17.653435	 0.004174
17.666769	 0.004200
17.680103	 0.004256
17.693438	 0.004476
17.706772	 0.004853
17.720106	 0.005246
17.733440	 0.005499
17.746775	 0.005512
17.760109	 0.005386
17.773443	 0.005391
17.786777	 0.005640
17.800112	 0.005936
17.813446	 0.006159
17.826780	 0.006368
17.840115	 0.006459
17.853449	 0.006339
17.866783	 0.006193
17.880117	 0.006212
17.893452	 0.006349
17.906786	 0.006507
17.920120	 0.006692
17.933455	 0.006894
17.946789	 0.007006
17.960123	 0.006953
17.973457	 0.006770
17.986792	 0.006542
18.000126	 0.006375
18.013460	 0.006305
18.026794	 0.006289
18.040129	 0.006342
18.053463	 0.006452
18.066797	 0.006458
18.080132	 0.006300
18.093466	 0.006188
18.106800	 0.006336
18.120134	 0.006678
18.133469	 0.006864
18.146803	 0.006704
18.160137	 0.006510
18.173471	 0.006600
18.186806	 0.006774
18.200140	 0.006712
18.213474	 0.006563
18.226809	 0.006594
18.240143	 0.006685
18.253477	 0.006652
18.266811	 0.006564
18.280146	 0.006532
18.293480	 0.006534
18.306814	 0.006603
18.320148	 0.006824
18.333483	 0.007098
18.346817	 0.007254
18.360151	 0.007315
18.373486	 0.007418
18.386820	 0.007575
18.400154	 0.007666
18.413488	 0.007588
18.426823	 0.007450
18.440157	 0.007464
18.453491	 0.007602
18.466825	 0.007635
18.480160	 0.007484
18.493494	 0.007266
18.506828	 0.007174
18.520163	 0.007296
18.533497	 0.007406
18.546831	 0.007262
18.560165	 0.007035
18.573500	 0.007009
18.586834	 0.007147
18.600168	 0.007224
18.613503	 0.007205
18.626837	 0.007263
18.640171	 0.007475
18.653505	 0.007656
18.666840	 0.007623
18.680174	 0.007496
18.693508	 0.007502
18.706842	 0.007614
18.720177	 0.007651
18.733511	 0.007585
18.746845	 0.007478
18.760180	 0.007263
18.773514	 0.006926
18.786848	 0.006678
18.800182	 0.006703
18.813517	 0.006910
18.826851	 0.007040
18.840185	 0.006959
18.853519	 0.006805
18.866854	 0.006830
18.880188	 0.007146
18.893522	 0.007580
18.906857	 0.007785
18.920191	 0.007589
18.933525	 0.007274
18.946859	 0.007253
18.960194	 0.007490
18.973528	 0.007672
18.986862	 0.007731
19.000196	 0.007789
19.013531	 0.007858
19.026865	 0.007863
19.040199	 0.007812
19.053534	 0.007757
19.066868	 0.007621
19.080202	 0.007372
19.093536	 0.007211
19.106871	 0.007292
19.120205	 0.007486
19.133539	 0.007538
19.146873	 0.007393
19.160208	 0.007283
19.173542	 0.007362
19.186876	 0.007511
19.200211	 0.007675
19.213545	 0.007963
19.226879	 0.008259
19.240213	 0.008204
19.253548	 0.007782
19.266882	 0.007442
19.280216	 0.007433
19.293550	 0.007480
19.306885	 0.007351
19.320219	 0.007207
19.333553	 0.007164
19.346888	 0.007106
19.360222	 0.007009
19.373556	 0.006970
19.386890	 0.006923
19.400225	 0.006743
19.413559	 0.006585
19.426893	 0.006639
19.440228	 0.006697
19.453562	 0.006492
19.466896	 0.006208
19.480230	 0.006179
19.493565	 0.006447
19.506899	 0.006811
19.520233	 0.007037
19.533567	 0.007007
19.546902	 0.006856
19.560236	 0.006768
19.573570	 0.006736
19.586905	 0.006762
19.600239	 0.006839
19.613573	 0.006814
19.626907	 0.006641
19.640242	 0.006478
19.653576	 0.006465
19.666910	 0.006584
19.680244	 0.006648
19.693579	 0.006563
19.706913	 0.006508
19.720247	 0.006557
19.733582	 0.006499
19.746916	 0.006329
19.760250	 0.006376
19.773584	 0.006719
19.786919	 0.006960
19.800253	 0.006781
19.813587	 0.006436
19.826921	 0.006363
19.840256	 0.006571
19.853590	 0.006776
19.866924	 0.006880
19.880259	 0.006928
19.893593	 0.006893
19.906927	 0.006755
19.920261	 0.006550
19.933596	 0.006353
19.946930	 0.006333
19.960264	 0.006555
19.973598	 0.006880
19.986933	 0.007142

*------------------------ End of raw data
Results for Channel	1	=	242.00	nm
Title:	Report Title
Run File:	C:\HPLC\PET 2025\2025.09.01\bm31.1_bhet_4h002.run
--------------
Injection Info
--------------
Method:	C:\METODOS EQUIPO 2 2025\20250402 PET_Calibrado TPA MHET BHET DIMER.mth
Sample:	BM31.1_BHET_4h
Injection Date:	Tue Sep 02 00:09:00 2025
Manual injection
Operator:	Paloma
Instrument:	3
Notes:	
---------
Misc Info
---------
Workstation:	HPLC
Bus Address:	44
Run Time:	0.000	to	20.000	min.
-----------
Recalc Info
-----------
Recalc Method:	c:\metodos equipo 2 2025\20250402 pet_calibrado tpa mhet bhet dimer.mth
Recalc Date:	Tue Sep 02 09:06:30 2025
Operator:	Paloma
Instrument:	3
Notes:	
Sample Rate:	5.000 Hz.
Measurement Type:	1 = Area
Calculation Type:	4 = ExtStd
Normalize Results:	No
------------------------
Peak Info for Channel 1
------------------------
3 Peaks (tR	Timeoffset	RRT	Sepcode	Width	Counts	Result	Name)
7.103	-0.026	0.0000	GR	0.00	1395516	26.547947	MHET (uM)
7.438	0.028	0.0000	BB	4.13	13547255	195.631500	BHET (uM)
9.215	0.086	0.0000	BB	4.22	942664	17.011349	DIMER (uM)
