# Supplementary material for: Engineering Escherichia coli for polyethylene terephthalate powder biodegradation via recoding of an outer membrane protein
Source: iScience. 2026 Jan 2;29(2):114621. doi: 10.1016/j.isci.2025.114621 (PMC12860643; doi:10.1016/j.isci.2025.114621)
Supplement: Data S2. Raw HPLC and UHPLC-MS data — (A) Unprocessed HPLC data files supporting Figures 4, S3, S5, Tables 1 and S4. Files are provided in.txt format corresponding to the data extracted with Varian ProStar software (Varian Inc., Palo Alto, California, USA). Each file contains absorbance values (in arbitrary units) recorded over time under the analytical conditions described in STAR Methods. (B) Raw UHPLC-MS files supporting Figure S4. The chromatograms and mass spectrometry data can be analyzed with the software MassLynx V4.1 (Waters) to obtain the mass spectra of the oligomers TET and TETE. Analytical conditions described in STAR Methods. (A and B) The unprocessed HPLC and UHPLC-MS files have been deposited at Zenodo under the identifier https://zenodo.org/records/17578239. [file mmc5.zip › Data S2/A. HPLC/Table 1/FliDm ETE_3.TXT]

File	C:\HPLC\PET 2025\2025.09.01\bm31.1_bhet_4h004.run	Filetype	63
WTOASCII Parameters:	C:\star\WTOASCII.TXT
 1 channels
   Channel	 1	242.00	nm	in AU
Base rate 5.0000 Hz	Bunch 2	Effective rate 5.00000 Hz.	T = 0.003333 min.
6000 points	from	0.000	to	20.000	minutes
Sampling every 4 point(s)
Printing points from	0.000	to	20.000 min, point 0 to 5999
Channels	1	to	1
0.000000	 0.000000
0.013333	 -0.000293
0.026667	 -0.000434
0.040000	 -0.000349
0.053333	 -0.000141
0.066667	 -0.000038
0.080000	 -0.000115
0.093333	 -0.000265
0.106667	 -0.000334
0.120000	 -0.000212
0.133333	 0.000030
0.146667	 0.000221
0.160000	 0.000285
0.173333	 0.000181
0.186667	 -0.000096
0.200000	 -0.000355
0.213333	 -0.000329
0.226667	 -0.000020
0.240000	 0.000332
0.253333	 0.000515
0.266667	 0.000391
0.280000	 -0.000015
0.293333	 -0.000360
0.306667	 -0.000411
0.320000	 -0.000437
0.333333	 -0.000653
0.346667	 -0.000806
0.360000	 -0.000661
0.373333	 -0.000388
0.386667	 -0.000266
0.400000	 -0.000288
0.413333	 -0.000218
0.426667	 0.000074
0.440000	 0.000423
0.453333	 0.000546
0.466666	 0.000412
0.480000	 0.000295
0.493333	 0.000385
0.506666	 0.000536
0.520000	 0.000514
0.533333	 0.000311
0.546666	 0.000107
0.560000	 0.000046
0.573333	 0.000085
0.586666	 0.000153
0.600000	 0.000226
0.613333	 0.000159
0.626666	 -0.000122
0.640000	 -0.000325
0.653333	 -0.000163
0.666666	 0.000213
0.680000	 0.000477
0.693333	 0.000540
0.706666	 0.000488
0.720000	 0.000393
0.733333	 0.000287
0.746666	 0.000155
0.760000	 -0.000022
0.773333	 -0.000186
0.786666	 -0.000208
0.800000	 0.000010
0.813333	 0.000441
0.826666	 0.000895
0.839999	 0.001134
0.853333	 0.001117
0.866666	 0.001030
0.879999	 0.001009
0.893333	 0.000947
0.906666	 0.000724
0.919999	 0.000465
0.933333	 0.000346
0.946666	 0.000332
0.959999	 0.000260
0.973333	 0.000043
0.986666	 -0.000234
0.999999	 -0.000320
1.013333	 -0.000082
1.026666	 0.000189
1.039999	 0.000207
1.053333	 0.000160
1.066666	 0.000317
1.079999	 0.000595
1.093333	 0.000792
1.106666	 0.000848
1.119999	 0.000789
1.133333	 0.000657
1.146666	 0.000549
1.159999	 0.000557
1.173333	 0.000639
1.186666	 0.000661
1.199999	 0.000562
1.213333	 0.000414
1.226666	 0.000294
1.239999	 0.000201
1.253332	 0.000204
1.266666	 0.000332
1.279999	 0.000444
1.293332	 0.000499
1.306666	 0.000555
1.319999	 0.000514
1.333332	 0.000256
1.346666	 -0.000060
1.359999	 -0.000134
1.373332	 0.000017
1.386666	 0.000090
1.399999	 0.001708
1.413332	 0.014821
1.426666	 0.059079
1.439999	 0.143323
1.453332	 0.243373
1.466666	 0.319474
1.479999	 0.353653
1.493332	 0.355265
1.506666	 0.340684
1.519999	 0.320848
1.533332	 0.300799
1.546666	 0.282220
1.559999	 0.265366
1.573332	 0.249893
1.586666	 0.235263
1.599999	 0.220979
1.613332	 0.206806
1.626665	 0.192912
1.639999	 0.179489
1.653332	 0.166553
1.666665	 0.154174
1.679999	 0.142352
1.693332	 0.130919
1.706665	 0.119706
1.719999	 0.108600
1.733332	 0.097685
1.746665	 0.087299
1.759999	 0.077771
1.773332	 0.069208
1.786665	 0.061548
1.799999	 0.054769
1.813332	 0.048980
1.826665	 0.044263
1.839999	 0.040589
1.853332	 0.037878
1.866665	 0.036068
1.879999	 0.035147
1.893332	 0.034916
1.906665	 0.034809
1.919999	 0.034278
1.933332	 0.033100
1.946665	 0.031250
1.959998	 0.028800
1.973332	 0.025993
1.986665	 0.023224
1.999998	 0.020820
2.013332	 0.018774
2.026665	 0.016801
2.039999	 0.014814
2.053332	 0.013078
2.066665	 0.011752
2.079998	 0.010565
2.093332	 0.009291
2.106665	 0.008156
2.119998	 0.007371
2.133332	 0.006764
2.146665	 0.006225
2.159998	 0.005899
2.173332	 0.005710
2.186665	 0.005336
2.199998	 0.004725
2.213332	 0.004181
2.226665	 0.003947
2.239998	 0.003899
2.253332	 0.003757
2.266665	 0.003507
2.279998	 0.003314
2.293332	 0.003125
2.306665	 0.002783
2.319998	 0.002427
2.333332	 0.002242
2.346665	 0.002038
2.359998	 0.001605
2.373332	 0.001200
2.386665	 0.001161
2.399998	 0.001306
2.413332	 0.001234
2.426665	 0.000943
2.439998	 0.000720
2.453331	 0.000664
2.466665	 0.000637
2.479998	 0.000600
2.493331	 0.000653
2.506665	 0.000761
2.519998	 0.000774
2.533331	 0.000787
2.546665	 0.001018
2.559998	 0.001321
2.573331	 0.001383
2.586665	 0.001212
2.599998	 0.000988
2.613331	 0.000796
2.626665	 0.000713
2.639998	 0.000789
2.653331	 0.000928
2.666665	 0.001007
2.679998	 0.001018
2.693331	 0.000981
2.706665	 0.000895
2.719998	 0.000844
2.733331	 0.000845
2.746665	 0.000709
2.759998	 0.000417
2.773331	 0.000273
2.786664	 0.000446
2.799998	 0.000761
2.813331	 0.000971
2.826664	 0.001028
2.839998	 0.001125
2.853331	 0.001374
2.866664	 0.001519
2.879998	 0.001277
2.893331	 0.000803
2.906664	 0.000519
2.919998	 0.000641
2.933331	 0.000995
2.946664	 0.001199
2.959998	 0.001052
2.973331	 0.000776
2.986664	 0.000781
2.999998	 0.001129
3.013331	 0.001453
3.026664	 0.001548
3.039998	 0.001586
3.053331	 0.001596
3.066664	 0.001424
3.079998	 0.001082
3.093331	 0.000701
3.106664	 0.000502
3.119998	 0.000733
3.133331	 0.001271
3.146664	 0.001687
3.159997	 0.001749
3.173331	 0.001581
3.186664	 0.001447
3.199997	 0.001495
3.213331	 0.001584
3.226664	 0.001472
3.239997	 0.001217
3.253331	 0.001088
3.266664	 0.001180
3.279997	 0.001328
3.293331	 0.001346
3.306664	 0.001209
3.319997	 0.001062
3.333331	 0.001042
3.346664	 0.001097
3.359997	 0.001109
3.373331	 0.001097
3.386664	 0.001084
3.399997	 0.000981
3.413331	 0.000871
3.426664	 0.000990
3.439997	 0.001280
3.453331	 0.001427
3.466664	 0.001371
3.479997	 0.001410
3.493330	 0.001717
3.506664	 0.001955
3.519997	 0.001723
3.533330	 0.001214
3.546664	 0.000888
3.559997	 0.000844
3.573330	 0.000954
3.586664	 0.001109
3.599997	 0.001202
3.613330	 0.001195
3.626664	 0.001115
3.639997	 0.000981
3.653330	 0.000832
3.666664	 0.000683
3.679997	 0.000494
3.693330	 0.000282
3.706664	 0.000140
3.719997	 0.000198
3.733330	 0.000481
3.746664	 0.000730
3.759997	 0.000678
3.773330	 0.000468
3.786664	 0.000449
3.799997	 0.000643
3.813330	 0.000784
3.826663	 0.000813
3.839997	 0.000927
3.853330	 0.001145
3.866663	 0.001187
3.879997	 0.000946
3.893330	 0.000747
3.906663	 0.000823
3.919997	 0.000950
3.933330	 0.000918
3.946663	 0.000836
3.959997	 0.000751
3.973330	 0.000549
3.986663	 0.000345
3.999997	 0.000348
4.013330	 0.000464
4.026663	 0.000559
4.039997	 0.000684
4.053330	 0.000840
4.066663	 0.000900
4.079997	 0.000757
4.093330	 0.000476
4.106663	 0.000233
4.119997	 0.000160
4.133330	 0.000341
4.146663	 0.000624
4.159997	 0.000630
4.173330	 0.000343
4.186663	 0.000152
4.199996	 0.000199
4.213330	 0.000276
4.226663	 0.000260
4.239996	 0.000247
4.253330	 0.000334
4.266663	 0.000501
4.279996	 0.000622
4.293330	 0.000617
4.306663	 0.000607
4.319996	 0.000717
4.333330	 0.000783
4.346663	 0.000541
4.359996	 0.000146
4.373330	 0.000036
4.386663	 0.000279
4.399996	 0.000597
4.413330	 0.000822
4.426663	 0.000964
4.439996	 0.001042
4.453330	 0.001030
4.466663	 0.000968
4.479996	 0.000981
4.493330	 0.001119
4.506663	 0.001249
4.519996	 0.001187
4.533329	 0.000906
4.546663	 0.000605
4.559996	 0.000495
4.573329	 0.000533
4.586663	 0.000582
4.599996	 0.000659
4.613329	 0.000761
4.626663	 0.000755
4.639996	 0.000624
4.653329	 0.000516
4.666663	 0.000461
4.679996	 0.000359
4.693329	 0.000250
4.706663	 0.000307
4.719996	 0.000532
4.733329	 0.000751
4.746663	 0.000867
4.759996	 0.000938
4.773329	 0.001070
4.786663	 0.001290
4.799996	 0.001446
4.813329	 0.001328
4.826663	 0.001024
4.839996	 0.000856
4.853329	 0.000965
4.866663	 0.001219
4.879996	 0.001450
4.893329	 0.001577
4.906662	 0.001562
4.919996	 0.001426
4.933329	 0.001333
4.946662	 0.001430
4.959996	 0.001523
4.973329	 0.001367
4.986662	 0.001096
4.999996	 0.000968
5.013329	 0.000971
5.026662	 0.000937
5.039996	 0.000879
5.053329	 0.000928
5.066662	 0.001042
5.079996	 0.001103
5.093329	 0.001184
5.106662	 0.001379
5.119996	 0.001556
5.133329	 0.001549
5.146662	 0.001405
5.159996	 0.001324
5.173329	 0.001374
5.186662	 0.001384
5.199996	 0.001268
5.213329	 0.001191
5.226662	 0.001265
5.239995	 0.001437
5.253329	 0.001617
5.266662	 0.001689
5.279995	 0.001555
5.293329	 0.001287
5.306662	 0.001067
5.319995	 0.000975
5.333329	 0.000972
5.346662	 0.001021
5.359995	 0.001135
5.373329	 0.001224
5.386662	 0.001130
5.399995	 0.000963
5.413329	 0.001035
5.426662	 0.001378
5.439995	 0.001644
5.453329	 0.001630
5.466662	 0.001612
5.479995	 0.001807
5.493329	 0.001982
5.506662	 0.002036
5.519995	 0.002264
5.533329	 0.002696
5.546662	 0.002907
5.559995	 0.002743
5.573328	 0.002535
5.586662	 0.002510
5.599995	 0.002577
5.613328	 0.002606
5.626662	 0.002611
5.639995	 0.002730
5.653328	 0.003028
5.666662	 0.003374
5.679995	 0.003655
5.693328	 0.003866
5.706662	 0.004026
5.719995	 0.004303
5.733328	 0.004873
5.746662	 0.005598
5.759995	 0.006186
5.773328	 0.006556
5.786662	 0.006864
5.799995	 0.007303
5.813328	 0.007910
5.826662	 0.008547
5.839995	 0.009091
5.853328	 0.009578
5.866662	 0.010150
5.879995	 0.010836
5.893328	 0.011512
5.906662	 0.012128
5.919995	 0.012721
5.933328	 0.013275
5.946661	 0.013716
5.959995	 0.014040
5.973328	 0.014409
5.986661	 0.014936
5.999995	 0.015505
6.013328	 0.015979
6.026661	 0.016445
6.039995	 0.017025
6.053328	 0.017631
6.066661	 0.018073
6.079995	 0.018308
6.093328	 0.018538
6.106661	 0.018957
6.119995	 0.019369
6.133328	 0.019450
6.146661	 0.019333
6.159995	 0.019416
6.173328	 0.019838
6.186661	 0.020462
6.199995	 0.021109
6.213328	 0.021688
6.226661	 0.022171
6.239995	 0.022515
6.253328	 0.022660
6.266661	 0.022639
6.279994	 0.022702
6.293328	 0.023069
6.306661	 0.023540
6.319994	 0.023829
6.333328	 0.024078
6.346661	 0.024503
6.359994	 0.024893
6.373328	 0.024916
6.386661	 0.024737
6.399994	 0.024824
6.413328	 0.025261
6.426661	 0.025725
6.439994	 0.026034
6.453328	 0.026275
6.466661	 0.026407
6.479994	 0.026264
6.493328	 0.025996
6.506661	 0.025996
6.519994	 0.026370
6.533328	 0.026882
6.546661	 0.027339
6.559994	 0.027691
6.573328	 0.027813
6.586661	 0.027622
6.599994	 0.027385
6.613328	 0.027351
6.626661	 0.027387
6.639994	 0.027338
6.653327	 0.027240
6.666661	 0.027082
6.679994	 0.026837
6.693327	 0.026677
6.706661	 0.026882
6.719994	 0.027469
6.733327	 0.028159
6.746661	 0.028699
6.759994	 0.028937
6.773327	 0.028835
6.786661	 0.028598
6.799994	 0.028544
6.813327	 0.028761
6.826661	 0.029050
6.839994	 0.029242
6.853327	 0.029351
6.866661	 0.029423
6.879994	 0.029450
6.893327	 0.029436
6.906661	 0.029431
6.919994	 0.029501
6.933327	 0.029751
6.946661	 0.030193
6.959994	 0.030665
6.973327	 0.031013
6.986660	 0.031196
6.999994	 0.031255
7.013327	 0.031297
7.026660	 0.031428
7.039994	 0.031601
7.053327	 0.031747
7.066660	 0.031990
7.079994	 0.032495
7.093327	 0.033594
7.106660	 0.036362
7.119994	 0.042291
7.133327	 0.051353
7.146660	 0.060371
7.159994	 0.064727
7.173327	 0.062532
7.186660	 0.056072
7.199994	 0.048980
7.213327	 0.043455
7.226660	 0.039966
7.239994	 0.038068
7.253327	 0.037163
7.266660	 0.036836
7.279994	 0.036749
7.293327	 0.036645
7.306660	 0.036511
7.319993	 0.036495
7.333327	 0.036687
7.346660	 0.037334
7.359993	 0.040831
7.373327	 0.056278
7.386660	 0.100051
7.399993	 0.180221
7.413327	 0.274113
7.426660	 0.335131
7.439993	 0.333256
7.453327	 0.279625
7.466660	 0.207948
7.479993	 0.144804
7.493327	 0.100117
7.506660	 0.072968
7.519993	 0.058467
7.533327	 0.051572
7.546660	 0.048623
7.559993	 0.047409
7.573327	 0.046828
7.586660	 0.046504
7.599993	 0.046281
7.613327	 0.045945
7.626660	 0.045391
7.639993	 0.044788
7.653327	 0.044279
7.666660	 0.043804
7.679993	 0.043507
7.693326	 0.043690
7.706660	 0.044162
7.719993	 0.044332
7.733326	 0.044007
7.746660	 0.043500
7.759993	 0.043127
7.773326	 0.042977
7.786660	 0.043004
7.799993	 0.043172
7.813326	 0.043432
7.826660	 0.043638
7.839993	 0.043755
7.853326	 0.043987
7.866660	 0.044412
7.879993	 0.044767
7.893326	 0.044786
7.906660	 0.044640
7.919993	 0.044747
7.933326	 0.045210
7.946660	 0.045809
7.959993	 0.046358
7.973326	 0.046785
7.986660	 0.047038
7.999993	 0.047070
8.013327	 0.046939
8.026660	 0.046811
8.039993	 0.046828
8.053327	 0.047013
8.066660	 0.047268
8.079993	 0.047543
8.093327	 0.047906
8.106660	 0.048369
8.119993	 0.048804
8.133327	 0.049133
8.146660	 0.049573
8.159993	 0.050339
8.173326	 0.051204
8.186660	 0.051759
8.199993	 0.051816
8.213326	 0.051381
8.226660	 0.050794
8.239993	 0.050629
8.253326	 0.050939
8.266660	 0.051216
8.279993	 0.051340
8.293326	 0.051662
8.306660	 0.052146
8.319993	 0.052317
8.333326	 0.052093
8.346660	 0.051899
8.359993	 0.051969
8.373326	 0.052156
8.386660	 0.052335
8.399993	 0.052412
8.413326	 0.052312
8.426660	 0.052263
8.439993	 0.052504
8.453326	 0.052894
8.466660	 0.053252
8.479993	 0.053578
8.493326	 0.053792
8.506660	 0.053905
8.519993	 0.054178
8.533326	 0.054649
8.546659	 0.055080
8.559993	 0.055387
8.573326	 0.055550
8.586659	 0.055454
8.599993	 0.055136
8.613326	 0.054845
8.626659	 0.054851
8.639993	 0.055198
8.653326	 0.055644
8.666659	 0.056000
8.679993	 0.056257
8.693326	 0.056407
8.706659	 0.056533
8.719993	 0.056855
8.733326	 0.057344
8.746659	 0.057724
8.759993	 0.057877
8.773326	 0.057805
8.786659	 0.057575
8.799993	 0.057432
8.813326	 0.057540
8.826659	 0.057841
8.839993	 0.058272
8.853326	 0.058736
8.866659	 0.059092
8.879992	 0.059345
8.893326	 0.059524
8.906659	 0.059531
8.919992	 0.059396
8.933326	 0.059354
8.946659	 0.059478
8.959992	 0.059651
8.973326	 0.059901
8.986659	 0.060277
8.999992	 0.060569
9.013326	 0.060715
9.026659	 0.060962
9.039992	 0.061309
9.053326	 0.061573
9.066659	 0.061887
9.079992	 0.062446
9.093326	 0.063159
9.106659	 0.063977
9.119992	 0.064971
9.133326	 0.066119
9.146659	 0.067690
9.159992	 0.070674
9.173326	 0.075867
9.186659	 0.082036
9.199992	 0.086133
9.213326	 0.086001
9.226659	 0.082091
9.239992	 0.076550
9.253325	 0.071407
9.266659	 0.067689
9.279992	 0.065548
9.293325	 0.064671
9.306659	 0.064529
9.319992	 0.064538
9.333325	 0.064396
9.346659	 0.064244
9.359992	 0.064306
9.373325	 0.064583
9.386659	 0.064959
9.399992	 0.065229
9.413325	 0.065255
9.426659	 0.065254
9.439992	 0.065522
9.453325	 0.065952
9.466659	 0.066295
9.479992	 0.066529
9.493325	 0.066746
9.506659	 0.066933
9.519992	 0.067012
9.533325	 0.066983
9.546659	 0.066948
9.559992	 0.067077
9.573325	 0.067483
9.586658	 0.068023
9.599992	 0.068384
9.613325	 0.068427
9.626658	 0.068362
9.639992	 0.068452
9.653325	 0.068693
9.666658	 0.069013
9.679992	 0.069334
9.693325	 0.069363
9.706658	 0.068929
9.719992	 0.068384
9.733325	 0.068198
9.746658	 0.068499
9.759992	 0.069202
9.773325	 0.070051
9.786658	 0.070609
9.799992	 0.070656
9.813325	 0.070445
9.826658	 0.070366
9.839992	 0.070565
9.853325	 0.071051
9.866658	 0.071848
9.879992	 0.072772
9.893325	 0.073453
9.906658	 0.073832
9.919991	 0.074168
9.933325	 0.074451
9.946658	 0.074257
9.959991	 0.073449
9.973325	 0.072540
9.986658	 0.072046
9.999991	 0.071989
10.013325	 0.072150
10.026658	 0.072373
10.039991	 0.072634
10.053325	 0.072906
10.066658	 0.073021
10.079991	 0.072905
10.093325	 0.072906
10.106658	 0.073246
10.119991	 0.073506
10.133325	 0.073436
10.146658	 0.073389
10.159991	 0.073522
10.173325	 0.073601
10.186658	 0.073605
10.199991	 0.073787
10.213325	 0.074185
10.226658	 0.074502
10.239991	 0.074585
10.253325	 0.074780
10.266658	 0.075527
10.279991	 0.076803
10.293324	 0.078184
10.306658	 0.079160
10.319991	 0.079386
10.333324	 0.078923
10.346658	 0.078223
10.359991	 0.077643
10.373324	 0.077169
10.386658	 0.076802
10.399991	 0.076741
10.413324	 0.077087
10.426658	 0.077672
10.439991	 0.078207
10.453324	 0.078570
10.466658	 0.078818
10.479991	 0.078928
10.493324	 0.078781
10.506658	 0.078469
10.519991	 0.078240
10.533324	 0.078130
10.546658	 0.077966
10.559991	 0.077712
10.573324	 0.077587
10.586658	 0.077657
10.599991	 0.077720
10.613324	 0.077762
10.626657	 0.077920
10.639991	 0.078154
10.653324	 0.078332
10.666657	 0.078385
10.679991	 0.078373
10.693324	 0.078462
10.706657	 0.078659
10.719991	 0.078776
10.733324	 0.078760
10.746657	 0.078786
10.759991	 0.079005
10.773324	 0.079373
10.786657	 0.079660
10.799991	 0.079753
10.813324	 0.079854
10.826657	 0.080193
10.839991	 0.080773
10.853324	 0.081381
10.866657	 0.081796
10.879991	 0.082019
10.893324	 0.082230
10.906657	 0.082445
10.919991	 0.082399
10.933324	 0.082007
10.946657	 0.081546
10.959991	 0.081213
10.973324	 0.080991
10.986657	 0.080931
10.999990	 0.081142
11.013324	 0.081504
11.026657	 0.081695
11.039990	 0.081576
11.053324	 0.081330
11.066657	 0.081259
11.079990	 0.081564
11.093324	 0.082167
11.106657	 0.082701
11.119990	 0.082854
11.133324	 0.082755
11.146657	 0.082754
11.159990	 0.082855
11.173324	 0.082829
11.186657	 0.082720
11.199990	 0.082805
11.213324	 0.083200
11.226657	 0.083679
11.239990	 0.083917
11.253324	 0.083853
11.266657	 0.083733
11.279990	 0.083802
11.293324	 0.083988
11.306657	 0.084064
11.319990	 0.084034
11.333323	 0.083991
11.346657	 0.083920
11.359990	 0.083857
11.373323	 0.083804
11.386657	 0.083675
11.399990	 0.083521
11.413323	 0.083479
11.426657	 0.083549
11.439990	 0.083640
11.453323	 0.083696
11.466657	 0.083636
11.479990	 0.083464
11.493323	 0.083401
11.506657	 0.083600
11.519990	 0.083960
11.533323	 0.084313
11.546657	 0.084513
11.559990	 0.084410
11.573323	 0.084050
11.586657	 0.083794
11.599990	 0.083928
11.613323	 0.084346
11.626657	 0.084802
11.639990	 0.085172
11.653323	 0.085419
11.666656	 0.085610
11.679990	 0.085904
11.693323	 0.086336
11.706656	 0.086797
11.719990	 0.087186
11.733323	 0.087384
11.746656	 0.087344
11.759990	 0.087248
11.773323	 0.087215
11.786656	 0.087069
11.799990	 0.086726
11.813323	 0.086398
11.826656	 0.086248
11.839990	 0.086282
11.853323	 0.086502
11.866656	 0.086805
11.879990	 0.086961
11.893323	 0.086935
11.906656	 0.087011
11.919990	 0.087357
11.933323	 0.087688
11.946656	 0.087639
11.959990	 0.087323
11.973323	 0.087266
11.986656	 0.087774
11.999990	 0.088777
12.013323	 0.090113
12.026656	 0.091307
12.039989	 0.091641
12.053323	 0.091055
12.066656	 0.090234
12.079989	 0.089757
12.093323	 0.089754
12.106656	 0.089952
12.119989	 0.089898
12.133323	 0.089535
12.146656	 0.089231
12.159989	 0.089180
12.173323	 0.089255
12.186656	 0.089269
12.199989	 0.089132
12.213323	 0.088858
12.226656	 0.088594
12.239989	 0.088593
12.253323	 0.088811
12.266656	 0.088873
12.279989	 0.088681
12.293323	 0.088586
12.306656	 0.088826
12.319989	 0.089215
12.333323	 0.089526
12.346656	 0.089734
12.359989	 0.089785
12.373322	 0.089661
12.386656	 0.089626
12.399989	 0.089938
12.413322	 0.090571
12.426656	 0.091411
12.439989	 0.092281
12.453322	 0.092895
12.466656	 0.093121
12.479989	 0.092963
12.493322	 0.092388
12.506656	 0.091532
12.519989	 0.090841
12.533322	 0.090675
12.546656	 0.090904
12.559989	 0.091254
12.573322	 0.091668
12.586656	 0.092055
12.599989	 0.092284
12.613322	 0.092427
12.626656	 0.092669
12.639989	 0.093127
12.653322	 0.093742
12.666656	 0.094301
12.679989	 0.094591
12.693322	 0.094602
12.706656	 0.094450
12.719989	 0.094217
12.733322	 0.093951
12.746655	 0.093671
12.759989	 0.093334
12.773322	 0.092983
12.786655	 0.092801
12.799989	 0.092839
12.813322	 0.092901
12.826655	 0.092782
12.839989	 0.092510
12.853322	 0.092333
12.866655	 0.092378
12.879989	 0.092519
12.893322	 0.092682
12.906655	 0.092895
12.919989	 0.093021
12.933322	 0.092944
12.946655	 0.092983
12.959989	 0.093490
12.973322	 0.094166
12.986655	 0.094406
12.999989	 0.094120
13.013322	 0.093679
13.026655	 0.093361
13.039989	 0.093213
13.053322	 0.093165
13.066655	 0.093161
13.079988	 0.093243
13.093322	 0.093419
13.106655	 0.093489
13.119988	 0.093259
13.133322	 0.092857
13.146655	 0.092653
13.159988	 0.092876
13.173322	 0.093514
13.186655	 0.094318
13.199988	 0.094775
13.213322	 0.094645
13.226655	 0.094285
13.239988	 0.094048
13.253322	 0.093925
13.266655	 0.093902
13.279988	 0.094074
13.293322	 0.094346
13.306655	 0.094477
13.319988	 0.094399
13.333322	 0.094285
13.346655	 0.094341
13.359988	 0.094565
13.373322	 0.094770
13.386655	 0.094861
13.399988	 0.094887
13.413321	 0.094885
13.426655	 0.094852
13.439988	 0.094778
13.453321	 0.094722
13.466655	 0.094758
13.479988	 0.094817
13.493321	 0.094750
13.506655	 0.094536
13.519988	 0.094357
13.533321	 0.094370
13.546655	 0.094468
13.559988	 0.094433
13.573321	 0.094250
13.586655	 0.094096
13.599988	 0.094115
13.613321	 0.094233
13.626655	 0.094164
13.639988	 0.093798
13.653321	 0.093525
13.666655	 0.093767
13.679988	 0.094389
13.693321	 0.094908
13.706655	 0.095016
13.719988	 0.094746
13.733321	 0.094429
13.746655	 0.094441
13.759988	 0.094765
13.773321	 0.095046
13.786654	 0.095144
13.799988	 0.095249
13.813321	 0.095440
13.826654	 0.095552
13.839988	 0.095496
13.853321	 0.095373
13.866654	 0.095295
13.879988	 0.095220
13.893321	 0.095023
13.906654	 0.094828
13.919988	 0.094959
13.933321	 0.095483
13.946654	 0.096103
13.959988	 0.096475
13.973321	 0.096471
13.986654	 0.096208
13.999988	 0.095890
14.013321	 0.095639
14.026654	 0.095488
14.039988	 0.095462
14.053321	 0.095548
14.066654	 0.095622
14.079988	 0.095621
14.093321	 0.095608
14.106654	 0.095644
14.119987	 0.095710
14.133321	 0.095698
14.146654	 0.095487
14.159987	 0.095163
14.173321	 0.095025
14.186654	 0.095201
14.199987	 0.095544
14.213321	 0.095814
14.226654	 0.095764
14.239987	 0.095364
14.253321	 0.095008
14.266654	 0.095069
14.279987	 0.095413
14.293321	 0.095688
14.306654	 0.095679
14.319987	 0.095443
14.333321	 0.095272
14.346654	 0.095302
14.359987	 0.095360
14.373321	 0.095330
14.386654	 0.095301
14.399987	 0.095304
14.413321	 0.095279
14.426654	 0.095266
14.439987	 0.095326
14.453321	 0.095429
14.466654	 0.095696
14.479987	 0.096201
14.493320	 0.096611
14.506654	 0.096598
14.519987	 0.096204
14.533320	 0.095637
14.546654	 0.095239
14.559987	 0.095254
14.573320	 0.095458
14.586654	 0.095548
14.599987	 0.095574
14.613320	 0.095636
14.626654	 0.095656
14.639987	 0.095624
14.653320	 0.095713
14.666654	 0.095939
14.679987	 0.096039
14.693320	 0.095989
14.706654	 0.096048
14.719987	 0.096240
14.733320	 0.096311
14.746654	 0.096136
14.759987	 0.095879
14.773320	 0.095784
14.786654	 0.095949
14.799987	 0.096224
14.813320	 0.096313
14.826653	 0.095996
14.839987	 0.095355
14.853320	 0.094800
14.866653	 0.094709
14.879987	 0.095040
14.893320	 0.095503
14.906653	 0.095978
14.919987	 0.096452
14.933320	 0.096817
14.946653	 0.096941
14.959987	 0.096883
14.973320	 0.096825
14.986653	 0.096805
14.999987	 0.096793
15.013320	 0.096817
15.026653	 0.096825
15.039987	 0.096777
15.053320	 0.096814
15.066653	 0.096986
15.079987	 0.097057
15.093320	 0.096957
15.106653	 0.096941
15.119987	 0.097085
15.133320	 0.097202
15.146653	 0.097271
15.159986	 0.097396
15.173320	 0.097509
15.186653	 0.097503
15.199986	 0.097402
15.213320	 0.097188
15.226653	 0.096789
15.239986	 0.096402
15.253320	 0.096439
15.266653	 0.096960
15.279986	 0.097451
15.293320	 0.097483
15.306653	 0.097252
15.319986	 0.097151
15.333320	 0.097242
15.346653	 0.097326
15.359986	 0.097356
15.373320	 0.097475
15.386653	 0.097699
15.399986	 0.097814
15.413320	 0.097644
15.426653	 0.097297
15.439986	 0.096958
15.453320	 0.096656
15.466653	 0.096417
15.479986	 0.096391
15.493320	 0.096671
15.506653	 0.097171
15.519986	 0.097660
15.533319	 0.097909
15.546653	 0.097856
15.559986	 0.097548
15.573319	 0.097083
15.586653	 0.096717
15.599986	 0.096642
15.613319	 0.096686
15.626653	 0.096643
15.639986	 0.096617
15.653319	 0.096731
15.666653	 0.096886
15.679986	 0.097005
15.693319	 0.097185
15.706653	 0.097431
15.719986	 0.097570
15.733319	 0.097607
15.746653	 0.097769
15.759986	 0.098121
15.773319	 0.098494
15.786653	 0.098699
15.799986	 0.098672
15.813319	 0.098467
15.826653	 0.098188
15.839986	 0.098071
15.853319	 0.098316
15.866652	 0.098681
15.879986	 0.098718
15.893319	 0.098496
15.906652	 0.098461
15.919986	 0.098700
15.933319	 0.098945
15.946652	 0.099083
15.959986	 0.099178
15.973319	 0.099169
15.986652	 0.099032
15.999986	 0.098981
16.013319	 0.099047
16.026653	 0.098965
16.039988	 0.098702
16.053322	 0.098569
16.066656	 0.098651
16.079990	 0.098633
16.093325	 0.098390
16.106659	 0.098080
16.119993	 0.097705
16.133327	 0.097318
16.146662	 0.097203
16.159996	 0.097416
16.173330	 0.097733
16.186665	 0.098099
16.199999	 0.098652
16.213333	 0.099438
16.226667	 0.100414
16.240002	 0.101612
16.253336	 0.103396
16.266670	 0.107312
16.280005	 0.116417
16.293339	 0.131453
16.306673	 0.145309
16.320007	 0.146865
16.333342	 0.133451
16.346676	 0.113811
16.360010	 0.097043
16.373344	 0.085062
16.386679	 0.075885
16.400013	 0.068033
16.413347	 0.061202
16.426682	 0.055467
16.440016	 0.050507
16.453350	 0.045696
16.466684	 0.040992
16.480019	 0.036848
16.493353	 0.033447
16.506687	 0.030694
16.520021	 0.028423
16.533356	 0.026392
16.546690	 0.024488
16.560024	 0.022819
16.573359	 0.021443
16.586693	 0.020228
16.600027	 0.018994
16.613361	 0.017737
16.626696	 0.016658
16.640030	 0.015893
16.653364	 0.015359
16.666698	 0.014803
16.680033	 0.013949
16.693367	 0.012788
16.706701	 0.011630
16.720036	 0.010698
16.733370	 0.009870
16.746704	 0.008936
16.760038	 0.007888
16.773373	 0.006857
16.786707	 0.005955
16.800041	 0.005193
16.813375	 0.004461
16.826710	 0.003676
16.840044	 0.002944
16.853378	 0.002382
16.866713	 0.001811
16.880047	 0.000946
16.893381	 -0.000146
16.906715	 -0.001156
16.920050	 -0.001987
16.933384	 -0.002784
16.946718	 -0.003547
16.960052	 -0.004090
16.973387	 -0.004340
16.986721	 -0.004422
17.000055	 -0.004547
17.013390	 -0.004793
17.026724	 -0.005058
17.040058	 -0.005298
17.053392	 -0.005518
17.066727	 -0.005603
17.080061	 -0.005483
17.093395	 -0.005334
17.106730	 -0.005351
17.120064	 -0.005406
17.133398	 -0.005321
17.146732	 -0.005241
17.160067	 -0.005293
17.173401	 -0.005309
17.186735	 -0.005142
17.200069	 -0.004781
17.213404	 -0.004212
17.226738	 -0.003512
17.240072	 -0.002886
17.253407	 -0.002434
17.266741	 -0.002071
17.280075	 -0.001727
17.293409	 -0.001433
17.306744	 -0.001235
17.320078	 -0.001099
17.333412	 -0.000877
17.346746	 -0.000458
17.360081	 0.000074
17.373415	 0.000521
17.386749	 0.000782
17.400084	 0.000826
17.413418	 0.000671
17.426752	 0.000573
17.440086	 0.000899
17.453421	 0.001627
17.466755	 0.002306
17.480089	 0.002627
17.493423	 0.002806
17.506758	 0.003120
17.520092	 0.003471
17.533426	 0.003775
17.546761	 0.004113
17.560095	 0.004383
17.573429	 0.004446
17.586763	 0.004397
17.600098	 0.004354
17.613432	 0.004290
17.626766	 0.004234
17.640100	 0.004316
17.653435	 0.004560
17.666769	 0.004825
17.680103	 0.004945
17.693438	 0.004959
17.706772	 0.005066
17.720106	 0.005274
17.733440	 0.005404
17.746775	 0.005427
17.760109	 0.005479
17.773443	 0.005644
17.786777	 0.005845
17.800112	 0.005923
17.813446	 0.005831
17.826780	 0.005684
17.840115	 0.005614
17.853449	 0.005634
17.866783	 0.005658
17.880117	 0.005688
17.893452	 0.005793
17.906786	 0.005917
17.920120	 0.005959
17.933455	 0.005968
17.946789	 0.006034
17.960123	 0.006185
17.973457	 0.006482
17.986792	 0.006868
18.000126	 0.007099
18.013460	 0.007060
18.026794	 0.006841
18.040129	 0.006593
18.053463	 0.006518
18.066797	 0.006659
18.080132	 0.006829
18.093466	 0.006977
18.106800	 0.007206
18.120134	 0.007395
18.133469	 0.007322
18.146803	 0.007062
18.160137	 0.006910
18.173471	 0.006977
18.186806	 0.007106
18.200140	 0.007123
18.213474	 0.007082
18.226809	 0.007076
18.240143	 0.007007
18.253477	 0.006837
18.266811	 0.006754
18.280146	 0.006872
18.293480	 0.007030
18.306814	 0.007099
18.320148	 0.007167
18.333483	 0.007282
18.346817	 0.007337
18.360151	 0.007191
18.373486	 0.006844
18.386820	 0.006620
18.400154	 0.006891
18.413488	 0.007488
18.426823	 0.007860
18.440157	 0.007781
18.453491	 0.007528
18.466825	 0.007453
18.480160	 0.007563
18.493494	 0.007600
18.506828	 0.007436
18.520163	 0.007191
18.533497	 0.007019
18.546831	 0.006972
18.560165	 0.006992
18.573500	 0.006958
18.586834	 0.006875
18.600168	 0.006899
18.613503	 0.007115
18.626837	 0.007389
18.640171	 0.007502
18.653505	 0.007472
18.666840	 0.007581
18.680174	 0.007857
18.693508	 0.007923
18.706842	 0.007665
18.720177	 0.007453
18.733511	 0.007532
18.746845	 0.007730
18.760180	 0.007734
18.773514	 0.007462
18.786848	 0.007190
18.800182	 0.007202
18.813517	 0.007440
18.826851	 0.007759
18.840185	 0.008121
18.853519	 0.008381
18.866854	 0.008386
18.880188	 0.008317
18.893522	 0.008365
18.906857	 0.008403
18.920191	 0.008319
18.933525	 0.008172
18.946859	 0.008026
18.960194	 0.007887
18.973528	 0.007686
18.986862	 0.007359
19.000196	 0.007156
19.013531	 0.007413
19.026865	 0.007907
19.040199	 0.008060
19.053534	 0.007746
19.066868	 0.007358
19.080202	 0.007247
19.093536	 0.007409
19.106871	 0.007642
19.120205	 0.007794
19.133539	 0.007750
19.146873	 0.007523
19.160208	 0.007292
19.173542	 0.007140
19.186876	 0.007054
19.200211	 0.007080
19.213545	 0.007224
19.226879	 0.007448
19.240213	 0.007751
19.253548	 0.008043
19.266882	 0.008141
19.280216	 0.007967
19.293550	 0.007631
19.306885	 0.007394
19.320219	 0.007440
19.333553	 0.007633
19.346888	 0.007764
19.360222	 0.007787
19.373556	 0.007660
19.386890	 0.007422
19.400225	 0.007344
19.413559	 0.007518
19.426893	 0.007581
19.440228	 0.007343
19.453562	 0.007193
19.466896	 0.007333
19.480230	 0.007412
19.493565	 0.007304
19.506899	 0.007259
19.520233	 0.007252
19.533567	 0.007073
19.546902	 0.006833
19.560236	 0.006792
19.573570	 0.006949
19.586905	 0.007112
19.600239	 0.007188
19.613573	 0.007237
19.626907	 0.007289
19.640242	 0.007289
19.653576	 0.007236
19.666910	 0.007163
19.680244	 0.007155
19.693579	 0.007397
19.706913	 0.007893
19.720247	 0.008341
19.733582	 0.008484
19.746916	 0.008452
19.760250	 0.008497
19.773584	 0.008568
19.786919	 0.008428
19.800253	 0.008099
19.813587	 0.007861
19.826921	 0.007844
19.840256	 0.007923
19.853590	 0.007990
19.866924	 0.008063
19.880259	 0.008129
19.893593	 0.008038
19.906927	 0.007753
19.920261	 0.007514
19.933596	 0.007508
19.946930	 0.007609
19.960264	 0.007634
19.973598	 0.007653
19.986933	 0.007786

*------------------------ End of raw data
Results for Channel	1	=	242.00	nm
Title:	Report Title
Run File:	C:\HPLC\PET 2025\2025.09.01\bm31.1_bhet_4h004.run
--------------
Injection Info
--------------
Method:	C:\METODOS EQUIPO 2 2025\20250402 PET_Calibrado TPA MHET BHET DIMER.mth
Sample:	BM31.1_BHET_4h
Injection Date:	Tue Sep 02 00:30:47 2025
Manual injection
Operator:	Paloma
Instrument:	3
Notes:	
---------
Misc Info
---------
Workstation:	HPLC
Bus Address:	44
Run Time:	0.000	to	20.000	min.
-----------
Recalc Info
-----------
Recalc Method:	c:\metodos equipo 2 2025\20250402 pet_calibrado tpa mhet bhet dimer.mth
Recalc Date:	Tue Sep 02 09:06:30 2025
Operator:	Paloma
Instrument:	3
Notes:	
Sample Rate:	5.000 Hz.
Measurement Type:	1 = Area
Calculation Type:	4 = ExtStd
Normalize Results:	No
------------------------
Peak Info for Channel 1
------------------------
4 Peaks (tR	Timeoffset	RRT	Sepcode	Width	Counts	Result	Name)
6.572	0.231	0.0000	BB	45.38	216257	1.941583	TPA (uM)
7.103	-0.026	0.0000	GR	0.00	1406535	26.761398	MHET (uM)
7.435	0.025	0.0000	BB	4.13	13292304	191.069183	BHET (uM)
9.208	0.079	0.0000	BB	4.08	919856	16.595327	DIMER (uM)
