# Supplementary material for: Engineering Escherichia coli for polyethylene terephthalate powder biodegradation via recoding of an outer membrane protein
Source: iScience. 2026 Jan 2;29(2):114621. doi: 10.1016/j.isci.2025.114621 (PMC12860643; doi:10.1016/j.isci.2025.114621)
Supplement: Data S2. Raw HPLC and UHPLC-MS data — (A) Unprocessed HPLC data files supporting Figures 4, S3, S5, Tables 1 and S4. Files are provided in.txt format corresponding to the data extracted with Varian ProStar software (Varian Inc., Palo Alto, California, USA). Each file contains absorbance values (in arbitrary units) recorded over time under the analytical conditions described in STAR Methods. (B) Raw UHPLC-MS files supporting Figure S4. The chromatograms and mass spectrometry data can be analyzed with the software MassLynx V4.1 (Waters) to obtain the mass spectra of the oligomers TET and TETE. Analytical conditions described in STAR Methods. (A and B) The unprocessed HPLC and UHPLC-MS files have been deposited at Zenodo under the identifier https://zenodo.org/records/17578239. [file mmc5.zip › Data S2/A. HPLC/Table 1/OmpAm ETE_1.TXT]

File	C:\HPLC\PET 2025\2025.09.04\bm26.1_bhet_5min.run	Filetype	63
WTOASCII Parameters:	C:\star\WTOASCII.TXT
 1 channels
   Channel	 1	242.00	nm	in AU
Base rate 5.0000 Hz	Bunch 2	Effective rate 5.00000 Hz.	T = 0.003333 min.
6000 points	from	0.000	to	20.000	minutes
Sampling every 4 point(s)
Printing points from	0.000	to	20.000 min, point 0 to 5999
Channels	1	to	1
0.000000	 0.000000
0.013333	 -0.000349
0.026667	 -0.000833
0.040000	 -0.001137
0.053333	 -0.001136
0.066667	 -0.000934
0.080000	 -0.000685
0.093333	 -0.000567
0.106667	 -0.000642
0.120000	 -0.000788
0.133333	 -0.000933
0.146667	 -0.001092
0.160000	 -0.001169
0.173333	 -0.001070
0.186667	 -0.000904
0.200000	 -0.000766
0.213333	 -0.000636
0.226667	 -0.000547
0.240000	 -0.000497
0.253333	 -0.000379
0.266667	 -0.000134
0.280000	 0.000091
0.293333	 0.000072
0.306667	 -0.000141
0.320000	 -0.000357
0.333333	 -0.000572
0.346667	 -0.000680
0.360000	 -0.000437
0.373333	 -0.000035
0.386667	 0.000010
0.400000	 -0.000339
0.413333	 -0.000631
0.426667	 -0.000602
0.440000	 -0.000461
0.453333	 -0.000462
0.466666	 -0.000555
0.480000	 -0.000629
0.493333	 -0.000755
0.506666	 -0.000958
0.520000	 -0.001061
0.533333	 -0.000948
0.546666	 -0.000782
0.560000	 -0.000760
0.573333	 -0.000870
0.586666	 -0.001029
0.600000	 -0.001125
0.613333	 -0.001079
0.626666	 -0.000996
0.640000	 -0.000904
0.653333	 -0.000655
0.666666	 -0.000328
0.680000	 -0.000264
0.693333	 -0.000541
0.706666	 -0.000867
0.720000	 -0.001035
0.733333	 -0.001055
0.746666	 -0.001013
0.760000	 -0.001043
0.773333	 -0.001156
0.786666	 -0.001178
0.800000	 -0.001062
0.813333	 -0.000985
0.826666	 -0.001091
0.839999	 -0.001325
0.853333	 -0.001505
0.866666	 -0.001556
0.879999	 -0.001567
0.893333	 -0.001576
0.906666	 -0.001605
0.919999	 -0.001700
0.933333	 -0.001718
0.946666	 -0.001501
0.959999	 -0.001219
0.973333	 -0.001136
0.986666	 -0.001282
0.999999	 -0.001571
1.013333	 -0.001824
1.026666	 -0.001788
1.039999	 -0.001437
1.053333	 -0.001088
1.066666	 -0.001099
1.079999	 -0.001405
1.093333	 -0.001557
1.106666	 -0.001379
1.119999	 -0.001177
1.133333	 -0.001165
1.146666	 -0.001226
1.159999	 -0.001256
1.173333	 -0.001258
1.186666	 -0.001158
1.199999	 -0.000983
1.213333	 -0.000995
1.226666	 -0.001245
1.239999	 -0.001438
1.253332	 -0.001412
1.266666	 -0.001329
1.279999	 -0.001337
1.293332	 -0.001359
1.306666	 -0.001300
1.319999	 -0.001225
1.333332	 -0.001203
1.346666	 -0.001155
1.359999	 -0.001037
1.373332	 -0.000999
1.386666	 -0.001136
1.399999	 -0.000445
1.413332	 0.008016
1.426666	 0.041654
1.439999	 0.114255
1.453332	 0.210352
1.466666	 0.291245
1.479999	 0.332583
1.493332	 0.339495
1.506666	 0.328097
1.519999	 0.309716
1.533332	 0.290047
1.546666	 0.271669
1.559999	 0.255290
1.573332	 0.240682
1.586666	 0.227079
1.599999	 0.213537
1.613332	 0.199684
1.626665	 0.185929
1.639999	 0.172778
1.653332	 0.160335
1.666665	 0.148478
1.679999	 0.137125
1.693332	 0.126179
1.706665	 0.115407
1.719999	 0.104592
1.733332	 0.093794
1.746665	 0.083435
1.759999	 0.074037
1.773332	 0.065715
1.786665	 0.058235
1.799999	 0.051584
1.813332	 0.045931
1.826665	 0.041268
1.839999	 0.037540
1.853332	 0.034761
1.866665	 0.032848
1.879999	 0.031684
1.893332	 0.031240
1.906665	 0.031330
1.919999	 0.031348
1.933332	 0.030603
1.946665	 0.028816
1.959998	 0.026271
1.973332	 0.023498
1.986665	 0.020814
1.999998	 0.018301
2.013332	 0.015946
2.026665	 0.013659
2.039999	 0.011432
2.053332	 0.009419
2.066665	 0.007767
2.079998	 0.006418
2.093332	 0.005146
2.106665	 0.003858
2.119998	 0.002796
2.133332	 0.002258
2.146665	 0.002103
2.159998	 0.001846
2.173332	 0.001261
2.186665	 0.000579
2.199998	 0.000046
2.213332	 -0.000327
2.226665	 -0.000598
2.239998	 -0.000819
2.253332	 -0.001093
2.266665	 -0.001386
2.279998	 -0.001485
2.293332	 -0.001373
2.306665	 -0.001337
2.319998	 -0.001545
2.333332	 -0.001861
2.346665	 -0.002125
2.359998	 -0.002288
2.373332	 -0.002356
2.386665	 -0.002361
2.399998	 -0.002285
2.413332	 -0.002129
2.426665	 -0.002076
2.439998	 -0.002175
2.453331	 -0.002160
2.466665	 -0.002023
2.479998	 -0.002037
2.493331	 -0.002193
2.506665	 -0.002311
2.519998	 -0.002347
2.533331	 -0.002306
2.546665	 -0.002247
2.559998	 -0.002224
2.573331	 -0.002190
2.586665	 -0.002238
2.599998	 -0.002513
2.613331	 -0.002819
2.626665	 -0.002901
2.639998	 -0.002869
2.653331	 -0.002870
2.666665	 -0.002828
2.679998	 -0.002758
2.693331	 -0.002819
2.706665	 -0.003022
2.719998	 -0.003219
2.733331	 -0.003315
2.746665	 -0.003271
2.759998	 -0.003129
2.773331	 -0.003020
2.786664	 -0.002970
2.799998	 -0.002962
2.813331	 -0.003024
2.826664	 -0.003074
2.839998	 -0.003071
2.853331	 -0.003137
2.866664	 -0.003284
2.879998	 -0.003396
2.893331	 -0.003455
2.906664	 -0.003524
2.919998	 -0.003676
2.933331	 -0.003904
2.946664	 -0.003994
2.959998	 -0.003735
2.973331	 -0.003319
2.986664	 -0.003173
2.999998	 -0.003379
3.013331	 -0.003575
3.026664	 -0.003544
3.039998	 -0.003544
3.053331	 -0.003854
3.066664	 -0.004360
3.079998	 -0.004771
3.093331	 -0.004934
3.106664	 -0.004838
3.119998	 -0.004593
3.133331	 -0.004448
3.146664	 -0.004479
3.159997	 -0.004454
3.173331	 -0.004357
3.186664	 -0.004428
3.199997	 -0.004641
3.213331	 -0.004765
3.226664	 -0.004746
3.239997	 -0.004712
3.253331	 -0.004698
3.266664	 -0.004599
3.279997	 -0.004485
3.293331	 -0.004619
3.306664	 -0.005014
3.319997	 -0.005354
3.333331	 -0.005482
3.346664	 -0.005538
3.359997	 -0.005551
3.373331	 -0.005409
3.386664	 -0.005198
3.399997	 -0.005152
3.413331	 -0.005279
3.426664	 -0.005406
3.439997	 -0.005537
3.453331	 -0.005736
3.466664	 -0.005799
3.479997	 -0.005514
3.493330	 -0.005118
3.506664	 -0.004998
3.519997	 -0.005080
3.533330	 -0.005014
3.546664	 -0.004792
3.559997	 -0.004750
3.573330	 -0.005082
3.586664	 -0.005567
3.599997	 -0.005757
3.613330	 -0.005457
3.626664	 -0.004953
3.639997	 -0.004678
3.653330	 -0.004813
3.666664	 -0.005207
3.679997	 -0.005498
3.693330	 -0.005473
3.706664	 -0.005361
3.719997	 -0.005464
3.733330	 -0.005688
3.746664	 -0.005801
3.759997	 -0.005836
3.773330	 -0.005942
3.786664	 -0.006086
3.799997	 -0.006071
3.813330	 -0.005829
3.826663	 -0.005596
3.839997	 -0.005648
3.853330	 -0.005932
3.866663	 -0.006160
3.879997	 -0.006261
3.893330	 -0.006413
3.906663	 -0.006666
3.919997	 -0.006912
3.933330	 -0.007082
3.946663	 -0.007072
3.959997	 -0.006784
3.973330	 -0.006473
3.986663	 -0.006581
3.999997	 -0.007012
4.013330	 -0.007198
4.026663	 -0.007021
4.039997	 -0.006877
4.053330	 -0.006960
4.066663	 -0.007082
4.079997	 -0.006974
4.093330	 -0.006591
4.106663	 -0.006220
4.119997	 -0.006169
4.133330	 -0.006380
4.146663	 -0.006611
4.159997	 -0.006742
4.173330	 -0.006760
4.186663	 -0.006725
4.199996	 -0.006730
4.213330	 -0.006812
4.226663	 -0.006972
4.239996	 -0.007078
4.253330	 -0.006925
4.266663	 -0.006602
4.279996	 -0.006469
4.293330	 -0.006680
4.306663	 -0.006992
4.319996	 -0.007147
4.333330	 -0.007190
4.346663	 -0.007248
4.359996	 -0.007274
4.373330	 -0.007173
4.386663	 -0.007037
4.399996	 -0.007014
4.413330	 -0.007052
4.426663	 -0.007062
4.439996	 -0.007144
4.453330	 -0.007340
4.466663	 -0.007396
4.479996	 -0.007139
4.493330	 -0.006773
4.506663	 -0.006623
4.519996	 -0.006817
4.533329	 -0.007172
4.546663	 -0.007366
4.559996	 -0.007324
4.573329	 -0.007298
4.586663	 -0.007463
4.599996	 -0.007657
4.613329	 -0.007649
4.626663	 -0.007469
4.639996	 -0.007344
4.653329	 -0.007432
4.666663	 -0.007600
4.679996	 -0.007520
4.693329	 -0.007256
4.706663	 -0.007342
4.719996	 -0.007886
4.733329	 -0.008406
4.746663	 -0.008559
4.759996	 -0.008371
4.773329	 -0.008033
4.786663	 -0.007835
4.799996	 -0.007969
4.813329	 -0.008242
4.826663	 -0.008373
4.839996	 -0.008378
4.853329	 -0.008323
4.866663	 -0.008180
4.879996	 -0.008020
4.893329	 -0.007915
4.906662	 -0.007824
4.919996	 -0.007747
4.933329	 -0.007728
4.946662	 -0.007746
4.959996	 -0.007806
4.973329	 -0.007952
4.986662	 -0.008098
4.999996	 -0.008138
5.013329	 -0.008061
5.026662	 -0.007831
5.039996	 -0.007506
5.053329	 -0.007367
5.066662	 -0.007567
5.079996	 -0.007834
5.093329	 -0.007883
5.106662	 -0.007770
5.119996	 -0.007667
5.133329	 -0.007654
5.146662	 -0.007792
5.159996	 -0.008079
5.173329	 -0.008360
5.186662	 -0.008465
5.199996	 -0.008412
5.213329	 -0.008381
5.226662	 -0.008443
5.239995	 -0.008502
5.253329	 -0.008526
5.266662	 -0.008590
5.279995	 -0.008682
5.293329	 -0.008724
5.306662	 -0.008707
5.319995	 -0.008733
5.333329	 -0.008882
5.346662	 -0.009022
5.359995	 -0.009011
5.373329	 -0.009003
5.386662	 -0.009139
5.399995	 -0.009182
5.413329	 -0.008912
5.426662	 -0.008546
5.439995	 -0.008424
5.453329	 -0.008591
5.466662	 -0.008844
5.479995	 -0.009015
5.493329	 -0.009073
5.506662	 -0.009049
5.519995	 -0.009003
5.533329	 -0.008931
5.546662	 -0.008720
5.559995	 -0.008393
5.573328	 -0.008221
5.586662	 -0.008343
5.599995	 -0.008558
5.613328	 -0.008625
5.626662	 -0.008551
5.639995	 -0.008451
5.653328	 -0.008329
5.666662	 -0.008177
5.679995	 -0.008062
5.693328	 -0.007926
5.706662	 -0.007614
5.719995	 -0.007138
5.733328	 -0.006604
5.746662	 -0.006081
5.759995	 -0.005701
5.773328	 -0.005551
5.786662	 -0.005423
5.799995	 -0.005032
5.813328	 -0.004443
5.826662	 -0.003980
5.839995	 -0.003810
5.853328	 -0.003814
5.866662	 -0.003700
5.879995	 -0.003291
5.893328	 -0.002701
5.906662	 -0.002100
5.919995	 -0.001491
5.933328	 -0.000856
5.946661	 -0.000307
5.959995	 -0.000042
5.973328	 -0.000052
5.986661	 0.000055
5.999995	 0.000617
6.013328	 0.001485
6.026661	 0.002267
6.039995	 0.002702
6.053328	 0.002801
6.066661	 0.002812
6.079995	 0.003008
6.093328	 0.003363
6.106661	 0.003642
6.119995	 0.003857
6.133328	 0.004199
6.146661	 0.004579
6.159995	 0.004732
6.173328	 0.004663
6.186661	 0.004612
6.199995	 0.004664
6.213328	 0.004738
6.226661	 0.004850
6.239995	 0.005070
6.253328	 0.005393
6.266661	 0.005788
6.279994	 0.006197
6.293328	 0.006548
6.306661	 0.006845
6.319994	 0.007187
6.333328	 0.007619
6.346661	 0.008049
6.359994	 0.008359
6.373328	 0.008530
6.386661	 0.008671
6.399994	 0.008893
6.413328	 0.009132
6.426661	 0.009177
6.439994	 0.008988
6.453328	 0.008759
6.466661	 0.008641
6.479994	 0.008549
6.493328	 0.008327
6.506661	 0.008121
6.519994	 0.008260
6.533328	 0.008716
6.546661	 0.009145
6.559994	 0.009399
6.573328	 0.009603
6.586661	 0.009852
6.599994	 0.010187
6.613328	 0.010581
6.626661	 0.010792
6.639994	 0.010721
6.653327	 0.010679
6.666661	 0.010871
6.679994	 0.011063
6.693327	 0.011092
6.706661	 0.011182
6.719994	 0.011520
6.733327	 0.011947
6.746661	 0.012209
6.759994	 0.012304
6.773327	 0.012431
6.786661	 0.012640
6.799994	 0.012843
6.813327	 0.013036
6.826661	 0.013190
6.839994	 0.013245
6.853327	 0.013258
6.866661	 0.013282
6.879994	 0.013280
6.893327	 0.013303
6.906661	 0.013540
6.919994	 0.014070
6.933327	 0.014718
6.946661	 0.015193
6.959994	 0.015374
6.973327	 0.015410
6.986660	 0.015403
6.999994	 0.015284
7.013327	 0.015125
7.026660	 0.015118
7.039994	 0.015223
7.053327	 0.015320
7.066660	 0.015490
7.079994	 0.015837
7.093327	 0.017308
7.106660	 0.024458
7.119994	 0.046795
7.133327	 0.091832
7.146660	 0.150947
7.159994	 0.197230
7.173327	 0.206892
7.186660	 0.180252
7.199994	 0.136544
7.213327	 0.094583
7.226660	 0.063192
7.239994	 0.043229
7.253327	 0.032100
7.266660	 0.026728
7.279994	 0.024581
7.293327	 0.023715
7.306660	 0.022981
7.319993	 0.022148
7.333327	 0.021446
7.346660	 0.020994
7.359993	 0.021039
7.373327	 0.023806
7.386660	 0.036041
7.399993	 0.066351
7.413327	 0.113358
7.426660	 0.157714
7.439993	 0.175421
7.453327	 0.160131
7.466660	 0.125722
7.479993	 0.089888
7.493327	 0.062200
7.506660	 0.044394
7.519993	 0.034481
7.533327	 0.029532
7.546660	 0.027150
7.559993	 0.026006
7.573327	 0.025606
7.586660	 0.025683
7.599993	 0.025819
7.613327	 0.025591
7.626660	 0.025030
7.639993	 0.024594
7.653327	 0.024452
7.666660	 0.024349
7.679993	 0.024232
7.693326	 0.024331
7.706660	 0.024718
7.719993	 0.025211
7.733326	 0.025643
7.746660	 0.026015
7.759993	 0.026284
7.773326	 0.026274
7.786660	 0.026006
7.799993	 0.025800
7.813326	 0.025884
7.826660	 0.026156
7.839993	 0.026372
7.853326	 0.026361
7.866660	 0.026149
7.879993	 0.026006
7.893326	 0.026168
7.906660	 0.026476
7.919993	 0.026607
7.933326	 0.026549
7.946660	 0.026599
7.959993	 0.026970
7.973326	 0.027586
7.986660	 0.028223
7.999993	 0.028670
8.013327	 0.028823
8.026660	 0.028731
8.039993	 0.028572
8.053327	 0.028582
8.066660	 0.028846
8.079993	 0.029097
8.093327	 0.029029
8.106660	 0.028819
8.119993	 0.028899
8.133327	 0.029391
8.146660	 0.030120
8.159993	 0.030879
8.173326	 0.031458
8.186660	 0.031699
8.199993	 0.031556
8.213326	 0.031094
8.226660	 0.030636
8.239993	 0.030604
8.253326	 0.030909
8.266660	 0.031105
8.279993	 0.031199
8.293326	 0.031533
8.306660	 0.032008
8.319993	 0.032180
8.333326	 0.032021
8.346660	 0.032029
8.359993	 0.032427
8.373326	 0.032773
8.386660	 0.032708
8.399993	 0.032477
8.413326	 0.032362
8.426660	 0.032382
8.439993	 0.032633
8.453326	 0.033170
8.466660	 0.033715
8.479993	 0.033943
8.493326	 0.033860
8.506660	 0.033687
8.519993	 0.033599
8.533326	 0.033754
8.546659	 0.034164
8.559993	 0.034498
8.573326	 0.034446
8.586659	 0.034120
8.599993	 0.033890
8.613326	 0.033960
8.626659	 0.034203
8.639993	 0.034385
8.653326	 0.034478
8.666659	 0.034634
8.679993	 0.034868
8.693326	 0.035014
8.706659	 0.035023
8.719993	 0.035078
8.733326	 0.035317
8.746659	 0.035612
8.759993	 0.035800
8.773326	 0.035946
8.786659	 0.036119
8.799993	 0.036247
8.813326	 0.036331
8.826659	 0.036536
8.839993	 0.037028
8.853326	 0.037727
8.866659	 0.038308
8.879992	 0.038604
8.893326	 0.038768
8.906659	 0.038923
8.919992	 0.038950
8.933326	 0.038817
8.946659	 0.038770
8.959992	 0.038884
8.973326	 0.038921
8.986659	 0.038918
8.999992	 0.039172
9.013326	 0.039661
9.026659	 0.040083
9.039992	 0.040347
9.053326	 0.040580
9.066659	 0.040828
9.079992	 0.041051
9.093326	 0.041260
9.106659	 0.041399
9.119992	 0.041416
9.133326	 0.041542
9.146659	 0.042022
9.159992	 0.042826
9.173326	 0.043921
9.186659	 0.045198
9.199992	 0.046215
9.213326	 0.046573
9.226659	 0.046222
9.239992	 0.045280
9.253325	 0.044041
9.266659	 0.043019
9.279992	 0.042509
9.293325	 0.042295
9.306659	 0.042100
9.319992	 0.041965
9.333325	 0.042021
9.346659	 0.042209
9.359992	 0.042398
9.373325	 0.042550
9.386659	 0.042652
9.399992	 0.042699
9.413325	 0.042732
9.426659	 0.042795
9.439992	 0.042908
9.453325	 0.043077
9.466659	 0.043243
9.479992	 0.043361
9.493325	 0.043531
9.506659	 0.043789
9.519992	 0.043958
9.533325	 0.043978
9.546659	 0.044053
9.559992	 0.044297
9.573325	 0.044510
9.586658	 0.044456
9.599992	 0.044273
9.613325	 0.044259
9.626658	 0.044348
9.639992	 0.044350
9.653325	 0.044407
9.666658	 0.044711
9.679992	 0.045206
9.693325	 0.045714
9.706658	 0.046051
9.719992	 0.046175
9.733325	 0.046263
9.746658	 0.046381
9.759992	 0.046394
9.773325	 0.046356
9.786658	 0.046485
9.799992	 0.046754
9.813325	 0.047055
9.826658	 0.047419
9.839992	 0.047761
9.853325	 0.047938
9.866658	 0.047983
9.879992	 0.048045
9.893325	 0.048322
9.906658	 0.048951
9.919991	 0.049722
9.933325	 0.050236
9.946658	 0.050329
9.959991	 0.050049
9.973325	 0.049544
9.986658	 0.049093
9.999991	 0.048884
10.013325	 0.048857
10.026658	 0.048903
10.039991	 0.048917
10.053325	 0.048806
10.066658	 0.048687
10.079991	 0.048685
10.093325	 0.048719
10.106658	 0.048782
10.119991	 0.048946
10.133325	 0.049145
10.146658	 0.049359
10.159991	 0.049616
10.173325	 0.049860
10.186658	 0.050043
10.199991	 0.050108
10.213325	 0.050057
10.226658	 0.050114
10.239991	 0.050436
10.253325	 0.050860
10.266658	 0.051184
10.279991	 0.051472
10.293324	 0.051939
10.306658	 0.052592
10.319991	 0.053047
10.333324	 0.052951
10.346658	 0.052410
10.359991	 0.051761
10.373324	 0.051308
10.386658	 0.051233
10.399991	 0.051465
10.413324	 0.051837
10.426658	 0.052342
10.439991	 0.052895
10.453324	 0.053106
10.466658	 0.052877
10.479991	 0.052690
10.493324	 0.052771
10.506658	 0.052826
10.519991	 0.052750
10.533324	 0.052723
10.546658	 0.052706
10.559991	 0.052529
10.573324	 0.052312
10.586658	 0.052311
10.599991	 0.052500
10.613324	 0.052637
10.626657	 0.052652
10.639991	 0.052680
10.653324	 0.052857
10.666657	 0.053219
10.679991	 0.053576
10.693324	 0.053619
10.706657	 0.053332
10.719991	 0.053037
10.733324	 0.053023
10.746657	 0.053254
10.759991	 0.053468
10.773324	 0.053490
10.786657	 0.053325
10.799991	 0.053114
10.813324	 0.053106
10.826657	 0.053442
10.839991	 0.054035
10.853324	 0.054741
10.866657	 0.055447
10.879991	 0.055997
10.893324	 0.056203
10.906657	 0.056030
10.919991	 0.055694
10.933324	 0.055411
10.946657	 0.055263
10.959991	 0.055303
10.973324	 0.055511
10.986657	 0.055688
10.999990	 0.055600
11.013324	 0.055260
11.026657	 0.054987
11.039990	 0.055068
11.053324	 0.055427
11.066657	 0.055794
11.079990	 0.056002
11.093324	 0.056032
11.106657	 0.055982
11.119990	 0.055964
11.133324	 0.055960
11.146657	 0.055849
11.159990	 0.055570
11.173324	 0.055252
11.186657	 0.055121
11.199990	 0.055280
11.213324	 0.055621
11.226657	 0.055955
11.239990	 0.056105
11.253324	 0.055987
11.266657	 0.055720
11.279990	 0.055535
11.293324	 0.055535
11.306657	 0.055654
11.319990	 0.055751
11.333323	 0.055737
11.346657	 0.055678
11.359990	 0.055665
11.373323	 0.055689
11.386657	 0.055732
11.399990	 0.055760
11.413323	 0.055758
11.426657	 0.055787
11.439990	 0.055872
11.453323	 0.056042
11.466657	 0.056318
11.479990	 0.056519
11.493323	 0.056428
11.506657	 0.056221
11.519990	 0.056243
11.533323	 0.056484
11.546657	 0.056678
11.559990	 0.056682
11.573323	 0.056569
11.586657	 0.056551
11.599990	 0.056740
11.613323	 0.056913
11.626657	 0.056823
11.639990	 0.056618
11.653323	 0.056558
11.666656	 0.056673
11.679990	 0.056912
11.693323	 0.057230
11.706656	 0.057512
11.719990	 0.057630
11.733323	 0.057595
11.746656	 0.057561
11.759990	 0.057623
11.773323	 0.057711
11.786656	 0.057710
11.799990	 0.057519
11.813323	 0.057200
11.826656	 0.057006
11.839990	 0.057040
11.853323	 0.057200
11.866656	 0.057421
11.879990	 0.057722
11.893323	 0.058159
11.906656	 0.058629
11.919990	 0.058815
11.933323	 0.058620
11.946656	 0.058378
11.959990	 0.058358
11.973323	 0.058502
11.986656	 0.058884
11.999990	 0.059873
12.013323	 0.061505
12.026656	 0.063189
12.039989	 0.064266
12.053323	 0.064455
12.066656	 0.063768
12.079989	 0.062544
12.093323	 0.061382
12.106656	 0.060630
12.119989	 0.060217
12.133323	 0.060012
12.146656	 0.059963
12.159989	 0.059998
12.173323	 0.060093
12.186656	 0.060187
12.199989	 0.060129
12.213323	 0.060032
12.226656	 0.060189
12.239989	 0.060471
12.253323	 0.060533
12.266656	 0.060390
12.279989	 0.060280
12.293323	 0.060381
12.306656	 0.060691
12.319989	 0.060909
12.333323	 0.060901
12.346656	 0.060984
12.359989	 0.061313
12.373322	 0.061661
12.386656	 0.061811
12.399989	 0.061737
12.413322	 0.061558
12.426656	 0.061444
12.439989	 0.061521
12.453322	 0.061849
12.466656	 0.062358
12.479989	 0.062751
12.493322	 0.062759
12.506656	 0.062419
12.519989	 0.061956
12.533322	 0.061656
12.546656	 0.061684
12.559989	 0.061887
12.573322	 0.061952
12.586656	 0.061789
12.599989	 0.061686
12.613322	 0.061921
12.626656	 0.062320
12.639989	 0.062536
12.653322	 0.062547
12.666656	 0.062492
12.679989	 0.062391
12.693322	 0.062330
12.706656	 0.062417
12.719989	 0.062561
12.733322	 0.062589
12.746655	 0.062454
12.759989	 0.062286
12.773322	 0.062233
12.786655	 0.062307
12.799989	 0.062379
12.813322	 0.062354
12.826655	 0.062319
12.839989	 0.062298
12.853322	 0.062149
12.866655	 0.061928
12.879989	 0.061905
12.893322	 0.062054
12.906655	 0.062103
12.919989	 0.062045
12.933322	 0.062043
12.946655	 0.062005
12.959989	 0.061781
12.973322	 0.061486
12.986655	 0.061377
12.999989	 0.061587
13.013322	 0.061983
13.026655	 0.062306
13.039989	 0.062390
13.053322	 0.062203
13.066655	 0.061949
13.079988	 0.061984
13.093322	 0.062314
13.106655	 0.062613
13.119988	 0.062806
13.133322	 0.063005
13.146655	 0.063072
13.159988	 0.062821
13.173322	 0.062413
13.186655	 0.062145
13.199988	 0.062054
13.213322	 0.062018
13.226655	 0.062012
13.239988	 0.062101
13.253322	 0.062229
13.266655	 0.062096
13.279988	 0.061535
13.293322	 0.061036
13.306655	 0.061207
13.319988	 0.061778
13.333322	 0.061979
13.346655	 0.061713
13.359988	 0.061601
13.373322	 0.062003
13.386655	 0.062571
13.399988	 0.062812
13.413321	 0.062661
13.426655	 0.062356
13.439988	 0.062054
13.453321	 0.061820
13.466655	 0.061730
13.479988	 0.061784
13.493321	 0.061916
13.506655	 0.062073
13.519988	 0.062203
13.533321	 0.062241
13.546655	 0.062107
13.559988	 0.061831
13.573321	 0.061645
13.586655	 0.061699
13.599988	 0.061815
13.613321	 0.061816
13.626655	 0.061830
13.639988	 0.061939
13.653321	 0.061943
13.666655	 0.061773
13.679988	 0.061616
13.693321	 0.061542
13.706655	 0.061485
13.719988	 0.061484
13.733321	 0.061628
13.746655	 0.061811
13.759988	 0.061834
13.773321	 0.061758
13.786654	 0.061797
13.799988	 0.061965
13.813321	 0.062135
13.826654	 0.062284
13.839988	 0.062370
13.853321	 0.062288
13.866654	 0.062105
13.879988	 0.061964
13.893321	 0.061860
13.906654	 0.061762
13.919988	 0.061724
13.933321	 0.061847
13.946654	 0.062147
13.959988	 0.062380
13.973321	 0.062266
13.986654	 0.061900
13.999988	 0.061665
14.013321	 0.061687
14.026654	 0.061721
14.039988	 0.061639
14.053321	 0.061599
14.066654	 0.061734
14.079988	 0.061927
14.093321	 0.061990
14.106654	 0.061932
14.119987	 0.061919
14.133321	 0.061922
14.146654	 0.061758
14.159987	 0.061560
14.173321	 0.061571
14.186654	 0.061782
14.199987	 0.062154
14.213321	 0.062649
14.226654	 0.063122
14.239987	 0.063413
14.253321	 0.063431
14.266654	 0.063201
14.279987	 0.062943
14.293321	 0.062893
14.306654	 0.063061
14.319987	 0.063251
14.333321	 0.063271
14.346654	 0.063147
14.359987	 0.063073
14.373321	 0.063109
14.386654	 0.063178
14.399987	 0.063293
14.413321	 0.063466
14.426654	 0.063549
14.439987	 0.063459
14.453321	 0.063317
14.466654	 0.063195
14.479987	 0.063032
14.493320	 0.062864
14.506654	 0.062842
14.519987	 0.063026
14.533320	 0.063301
14.546654	 0.063507
14.559987	 0.063604
14.573320	 0.063541
14.586654	 0.063242
14.599987	 0.062837
14.613320	 0.062528
14.626654	 0.062325
14.639987	 0.062143
14.653320	 0.061988
14.666654	 0.061936
14.679987	 0.062003
14.693320	 0.062088
14.706654	 0.062169
14.719987	 0.062353
14.733320	 0.062578
14.746654	 0.062643
14.759987	 0.062504
14.773320	 0.062252
14.786654	 0.061974
14.799987	 0.061729
14.813320	 0.061528
14.826653	 0.061266
14.839987	 0.060820
14.853320	 0.060302
14.866653	 0.059928
14.879987	 0.059745
14.893320	 0.059787
14.906653	 0.060098
14.919987	 0.060513
14.933320	 0.060818
14.946653	 0.060952
14.959987	 0.060923
14.973320	 0.060816
14.986653	 0.060778
14.999987	 0.060793
15.013320	 0.060726
15.026653	 0.060624
15.039987	 0.060615
15.053320	 0.060707
15.066653	 0.060921
15.079987	 0.061322
15.093320	 0.061759
15.106653	 0.061935
15.119987	 0.061841
15.133320	 0.061741
15.146653	 0.061684
15.159986	 0.061602
15.173320	 0.061669
15.186653	 0.061979
15.199986	 0.062221
15.213320	 0.062203
15.226653	 0.062097
15.239986	 0.061982
15.253320	 0.061776
15.266653	 0.061551
15.279986	 0.061469
15.293320	 0.061523
15.306653	 0.061599
15.319986	 0.061702
15.333320	 0.061811
15.346653	 0.061786
15.359986	 0.061594
15.373320	 0.061317
15.386653	 0.061031
15.399986	 0.060901
15.413320	 0.061045
15.426653	 0.061231
15.439986	 0.061167
15.453320	 0.060929
15.466653	 0.060784
15.479986	 0.060770
15.493320	 0.060699
15.506653	 0.060494
15.519986	 0.060230
15.533319	 0.059987
15.546653	 0.059845
15.559986	 0.059836
15.573319	 0.059941
15.586653	 0.060149
15.599986	 0.060278
15.613319	 0.060024
15.626653	 0.059470
15.639986	 0.059127
15.653319	 0.059295
15.666653	 0.059662
15.679986	 0.059803
15.693319	 0.059709
15.706653	 0.059568
15.719986	 0.059494
15.733319	 0.059547
15.746653	 0.059774
15.759986	 0.060135
15.773319	 0.060494
15.786653	 0.060753
15.799986	 0.060921
15.813319	 0.061004
15.826653	 0.060949
15.839986	 0.060684
15.853319	 0.060200
15.866652	 0.059729
15.879986	 0.059605
15.893319	 0.059772
15.906652	 0.059827
15.919986	 0.059668
15.933319	 0.059539
15.946652	 0.059576
15.959986	 0.059718
15.973319	 0.059859
15.986652	 0.059943
15.999986	 0.060012
16.013319	 0.060090
16.026653	 0.060078
16.039988	 0.059860
16.053322	 0.059579
16.066656	 0.059540
16.079990	 0.059706
16.093325	 0.059804
16.106659	 0.059839
16.119993	 0.059893
16.133327	 0.059906
16.146662	 0.059988
16.159996	 0.060250
16.173330	 0.060540
16.186665	 0.060716
16.199999	 0.060809
16.213333	 0.060866
16.226667	 0.060957
16.240002	 0.061149
16.253336	 0.061387
16.266670	 0.061772
16.280005	 0.062694
16.293339	 0.064973
16.306673	 0.070561
16.320007	 0.081465
16.333342	 0.095174
16.346676	 0.102770
16.360010	 0.096906
16.373344	 0.080683
16.386679	 0.063528
16.400013	 0.050925
16.413347	 0.042260
16.426682	 0.035303
16.440016	 0.028913
16.453350	 0.022820
16.466684	 0.017093
16.480019	 0.012061
16.493353	 0.008063
16.506687	 0.005020
16.520021	 0.002462
16.533356	 -0.000060
16.546690	 -0.002670
16.560024	 -0.005196
16.573359	 -0.007359
16.586693	 -0.008941
16.600027	 -0.010062
16.613361	 -0.011166
16.626696	 -0.012474
16.640030	 -0.013740
16.653364	 -0.014745
16.666698	 -0.015640
16.680033	 -0.016600
16.693367	 -0.017510
16.706701	 -0.018159
16.720036	 -0.018617
16.733370	 -0.019281
16.746704	 -0.020356
16.760038	 -0.021559
16.773373	 -0.022581
16.786707	 -0.023403
16.800041	 -0.024068
16.813375	 -0.024586
16.826710	 -0.025087
16.840044	 -0.025699
16.853378	 -0.026381
16.866713	 -0.027072
16.880047	 -0.027830
16.893381	 -0.028708
16.906715	 -0.029595
16.920050	 -0.030293
16.933384	 -0.030765
16.946718	 -0.031193
16.960052	 -0.031734
16.973387	 -0.032332
16.986721	 -0.032759
17.000055	 -0.032939
17.013390	 -0.033123
17.026724	 -0.033505
17.040058	 -0.033975
17.053392	 -0.034412
17.066727	 -0.034853
17.080061	 -0.035265
17.093395	 -0.035455
17.106730	 -0.035347
17.120064	 -0.035155
17.133398	 -0.035091
17.146732	 -0.035041
17.160067	 -0.034810
17.173401	 -0.034458
17.186735	 -0.034089
17.200069	 -0.033693
17.213404	 -0.033330
17.226738	 -0.033083
17.240072	 -0.032879
17.253407	 -0.032613
17.266741	 -0.032290
17.280075	 -0.032018
17.293409	 -0.031897
17.306744	 -0.031854
17.320078	 -0.031668
17.333412	 -0.031278
17.346746	 -0.030856
17.360081	 -0.030506
17.373415	 -0.030201
17.386749	 -0.029988
17.400084	 -0.029815
17.413418	 -0.029439
17.426752	 -0.028821
17.440086	 -0.028302
17.453421	 -0.028180
17.466755	 -0.028340
17.480089	 -0.028537
17.493423	 -0.028714
17.506758	 -0.028771
17.520092	 -0.028524
17.533426	 -0.028078
17.546761	 -0.027853
17.560095	 -0.028096
17.573429	 -0.028538
17.586763	 -0.028659
17.600098	 -0.028366
17.613432	 -0.028050
17.626766	 -0.027867
17.640100	 -0.027729
17.653435	 -0.027756
17.666769	 -0.027944
17.680103	 -0.028007
17.693438	 -0.027878
17.706772	 -0.027748
17.720106	 -0.027672
17.733440	 -0.027650
17.746775	 -0.027744
17.760109	 -0.027891
17.773443	 -0.027988
17.786777	 -0.028100
17.800112	 -0.028319
17.813446	 -0.028598
17.826780	 -0.028863
17.840115	 -0.029100
17.853449	 -0.029216
17.866783	 -0.029065
17.880117	 -0.028725
17.893452	 -0.028444
17.906786	 -0.028330
17.920120	 -0.028381
17.933455	 -0.028612
17.946789	 -0.028877
17.960123	 -0.028919
17.973457	 -0.028747
17.986792	 -0.028545
18.000126	 -0.028339
18.013460	 -0.028078
18.026794	 -0.027888
18.040129	 -0.027914
18.053463	 -0.028035
18.066797	 -0.028091
18.080132	 -0.028189
18.093466	 -0.028415
18.106800	 -0.028509
18.120134	 -0.028305
18.133469	 -0.028090
18.146803	 -0.028131
18.160137	 -0.028315
18.173471	 -0.028393
18.186806	 -0.028325
18.200140	 -0.028286
18.213474	 -0.028380
18.226809	 -0.028475
18.240143	 -0.028405
18.253477	 -0.028198
18.266811	 -0.027979
18.280146	 -0.027862
18.293480	 -0.027855
18.306814	 -0.027832
18.320148	 -0.027790
18.333483	 -0.027853
18.346817	 -0.027985
18.360151	 -0.028139
18.373486	 -0.028366
18.386820	 -0.028533
18.400154	 -0.028440
18.413488	 -0.028268
18.426823	 -0.028293
18.440157	 -0.028430
18.453491	 -0.028485
18.466825	 -0.028504
18.480160	 -0.028578
18.493494	 -0.028564
18.506828	 -0.028350
18.520163	 -0.028116
18.533497	 -0.028058
18.546831	 -0.028143
18.560165	 -0.028254
18.573500	 -0.028375
18.586834	 -0.028528
18.600168	 -0.028677
18.613503	 -0.028757
18.626837	 -0.028727
18.640171	 -0.028614
18.653505	 -0.028470
18.666840	 -0.028315
18.680174	 -0.028233
18.693508	 -0.028346
18.706842	 -0.028607
18.720177	 -0.028870
18.733511	 -0.029095
18.746845	 -0.029288
18.760180	 -0.029416
18.773514	 -0.029483
18.786848	 -0.029502
18.800182	 -0.029395
18.813517	 -0.029142
18.826851	 -0.028945
18.840185	 -0.028995
18.853519	 -0.029207
18.866854	 -0.029360
18.880188	 -0.029336
18.893522	 -0.029171
18.906857	 -0.029046
18.920191	 -0.029122
18.933525	 -0.029336
18.946859	 -0.029515
18.960194	 -0.029544
18.973528	 -0.029385
18.986862	 -0.029198
19.000196	 -0.029245
19.013531	 -0.029565
19.026865	 -0.029959
19.040199	 -0.030186
19.053534	 -0.030189
19.066868	 -0.030168
19.080202	 -0.030228
19.093536	 -0.030150
19.106871	 -0.029848
19.120205	 -0.029638
19.133539	 -0.029784
19.146873	 -0.030182
19.160208	 -0.030525
19.173542	 -0.030651
19.186876	 -0.030687
19.200211	 -0.030663
19.213545	 -0.030367
19.226879	 -0.029919
19.240213	 -0.029760
19.253548	 -0.029945
19.266882	 -0.030135
19.280216	 -0.030153
19.293550	 -0.030088
19.306885	 -0.030016
19.320219	 -0.029984
19.333553	 -0.030080
19.346888	 -0.030291
19.360222	 -0.030468
19.373556	 -0.030537
19.386890	 -0.030591
19.400225	 -0.030721
19.413559	 -0.030908
19.426893	 -0.031055
19.440228	 -0.031073
19.453562	 -0.030941
19.466896	 -0.030732
19.480230	 -0.030597
19.493565	 -0.030649
19.506899	 -0.030823
19.520233	 -0.030903
19.533567	 -0.030779
19.546902	 -0.030598
19.560236	 -0.030572
19.573570	 -0.030716
19.586905	 -0.030811
19.600239	 -0.030730
19.613573	 -0.030656
19.626907	 -0.030744
19.640242	 -0.030907
19.653576	 -0.031088
19.666910	 -0.031221
19.680244	 -0.031134
19.693579	 -0.030890
19.706913	 -0.030736
19.720247	 -0.030702
19.733582	 -0.030663
19.746916	 -0.030615
19.760250	 -0.030743
19.773584	 -0.031186
19.786919	 -0.031685
19.800253	 -0.031812
19.813587	 -0.031507
19.826921	 -0.031073
19.840256	 -0.030849
19.853590	 -0.030987
19.866924	 -0.031342
19.880259	 -0.031633
19.893593	 -0.031764
19.906927	 -0.031801
19.920261	 -0.031750
19.933596	 -0.031650
19.946930	 -0.031625
19.960264	 -0.031642
19.973598	 -0.031582
19.986933	 -0.031519

*------------------------ End of raw data
Results for Channel	1	=	242.00	nm
Title:	Report Title
Run File:	C:\HPLC\PET 2025\2025.09.04\bm26.1_bhet_5min.run
--------------
Injection Info
--------------
Method:	C:\METODOS EQUIPO 2 2025\20250402 PET_Calibrado TPA MHET BHET DIMER.mth
Sample:	BM26.1_BHET_5min
Injection Date:	Thu Sep 04 14:21:04 2025
Manual injection
Operator:	Paloma
Instrument:	3
Notes:	
---------
Misc Info
---------
Workstation:	HPLC
Bus Address:	44
Run Time:	0.000	to	20.000	min.
-----------
Recalc Info
-----------
Recalc Method:	c:\metodos equipo 2 2025\20250402 pet_calibrado tpa mhet bhet dimer.mth
Recalc Date:	Thu Sep 04 14:42:41 2025
Operator:	Paloma
Instrument:	3
Notes:	
Sample Rate:	5.000 Hz.
Measurement Type:	1 = Area
Calculation Type:	4 = ExtStd
Normalize Results:	No
------------------------
Peak Info for Channel 1
------------------------
3 Peaks (tR	Timeoffset	RRT	Sepcode	Width	Counts	Result	Name)
7.103	-0.033	0.0000	GR	0.00	8633624	183.537003	MHET (uM)
7.442	0.032	0.0000	BB	4.05	6584404	85.568787	BHET (uM)
9.215	0.086	0.0000	BB	7.05	299289	5.360869	DIMER (uM)
