# Supplementary material for: Engineering Escherichia coli for polyethylene terephthalate powder biodegradation via recoding of an outer membrane protein
Source: iScience. 2026 Jan 2;29(2):114621. doi: 10.1016/j.isci.2025.114621 (PMC12860643; doi:10.1016/j.isci.2025.114621)
Supplement: Data S2. Raw HPLC and UHPLC-MS data — (A) Unprocessed HPLC data files supporting Figures 4, S3, S5, Tables 1 and S4. Files are provided in.txt format corresponding to the data extracted with Varian ProStar software (Varian Inc., Palo Alto, California, USA). Each file contains absorbance values (in arbitrary units) recorded over time under the analytical conditions described in STAR Methods. (B) Raw UHPLC-MS files supporting Figure S4. The chromatograms and mass spectrometry data can be analyzed with the software MassLynx V4.1 (Waters) to obtain the mass spectra of the oligomers TET and TETE. Analytical conditions described in STAR Methods. (A and B) The unprocessed HPLC and UHPLC-MS files have been deposited at Zenodo under the identifier https://zenodo.org/records/17578239. [file mmc5.zip › Data S2/A. HPLC/Table 1/OmpAm ETE_2.TXT]

File	C:\HPLC\PET 2025\2025.09.04\bm26.1_bhet_5min002.run	Filetype	63
WTOASCII Parameters:	C:\star\WTOASCII.TXT
 1 channels
   Channel	 1	242.00	nm	in AU
Base rate 5.0000 Hz	Bunch 2	Effective rate 5.00000 Hz.	T = 0.003333 min.
6000 points	from	0.000	to	20.000	minutes
Sampling every 4 point(s)
Printing points from	0.000	to	20.000 min, point 0 to 5999
Channels	1	to	1
0.000000	 0.000000
0.013333	 -0.000388
0.026667	 -0.000672
0.040000	 -0.000779
0.053333	 -0.000736
0.066667	 -0.000665
0.080000	 -0.000709
0.093333	 -0.000824
0.106667	 -0.000804
0.120000	 -0.000560
0.133333	 -0.000276
0.146667	 -0.000149
0.160000	 -0.000108
0.173333	 -0.000036
0.186667	 0.000013
0.200000	 -0.000080
0.213333	 -0.000314
0.226667	 -0.000533
0.240000	 -0.000590
0.253333	 -0.000474
0.266667	 -0.000323
0.280000	 -0.000287
0.293333	 -0.000328
0.306667	 -0.000295
0.320000	 -0.000178
0.333333	 -0.000117
0.346667	 -0.000222
0.360000	 -0.000495
0.373333	 -0.000779
0.386667	 -0.000871
0.400000	 -0.000853
0.413333	 -0.000943
0.426667	 -0.001115
0.440000	 -0.001254
0.453333	 -0.001413
0.466666	 -0.001642
0.480000	 -0.001807
0.493333	 -0.001738
0.506666	 -0.001447
0.520000	 -0.001138
0.533333	 -0.001084
0.546666	 -0.001356
0.560000	 -0.001689
0.573333	 -0.001843
0.586666	 -0.001842
0.600000	 -0.001823
0.613333	 -0.001893
0.626666	 -0.002020
0.640000	 -0.002111
0.653333	 -0.002183
0.666666	 -0.002233
0.680000	 -0.002140
0.693333	 -0.001912
0.706666	 -0.001785
0.720000	 -0.001880
0.733333	 -0.001989
0.746666	 -0.001943
0.760000	 -0.001920
0.773333	 -0.002041
0.786666	 -0.002077
0.800000	 -0.001904
0.813333	 -0.001707
0.826666	 -0.001590
0.839999	 -0.001539
0.853333	 -0.001630
0.866666	 -0.001879
0.879999	 -0.002176
0.893333	 -0.002466
0.906666	 -0.002768
0.919999	 -0.003012
0.933333	 -0.003017
0.946666	 -0.002734
0.959999	 -0.002354
0.973333	 -0.002103
0.986666	 -0.002082
0.999999	 -0.002216
1.013333	 -0.002323
1.026666	 -0.002278
1.039999	 -0.002108
1.053333	 -0.001947
1.066666	 -0.001883
1.079999	 -0.001936
1.093333	 -0.002083
1.106666	 -0.002171
1.119999	 -0.002056
1.133333	 -0.001882
1.146666	 -0.001908
1.159999	 -0.002062
1.173333	 -0.002067
1.186666	 -0.001995
1.199999	 -0.002123
1.213333	 -0.002399
1.226666	 -0.002582
1.239999	 -0.002621
1.253332	 -0.002541
1.266666	 -0.002340
1.279999	 -0.002127
1.293332	 -0.002061
1.306666	 -0.002158
1.319999	 -0.002321
1.333332	 -0.002466
1.346666	 -0.002567
1.359999	 -0.002627
1.373332	 -0.002574
1.386666	 -0.001412
1.399999	 0.007777
1.413332	 0.042575
1.426666	 0.117027
1.439999	 0.215645
1.453332	 0.298906
1.466666	 0.340998
1.479999	 0.346572
1.493332	 0.332928
1.506666	 0.312588
1.519999	 0.291423
1.533332	 0.272066
1.546666	 0.255341
1.559999	 0.240298
1.573332	 0.225598
1.586666	 0.211109
1.599999	 0.197399
1.613332	 0.184564
1.626665	 0.172108
1.639999	 0.159571
1.653332	 0.147093
1.666665	 0.135183
1.679999	 0.124100
1.693332	 0.113600
1.706665	 0.103197
1.719999	 0.092653
1.733332	 0.082307
1.746665	 0.072903
1.759999	 0.064874
1.773332	 0.057816
1.786665	 0.051109
1.799999	 0.044847
1.813332	 0.039592
1.826665	 0.035641
1.839999	 0.032966
1.853332	 0.031427
1.866665	 0.030741
1.879999	 0.030493
1.893332	 0.030354
1.906665	 0.030005
1.919999	 0.028985
1.933332	 0.027065
1.946665	 0.024510
1.959998	 0.021669
1.973332	 0.018685
1.986665	 0.015732
1.999998	 0.013109
2.013332	 0.010960
2.026665	 0.009140
2.039999	 0.007444
2.053332	 0.005906
2.066665	 0.004671
2.079998	 0.003698
2.093332	 0.002842
2.106665	 0.002042
2.119998	 0.001304
2.133332	 0.000694
2.146665	 0.000281
2.159998	 -0.000057
2.173332	 -0.000544
2.186665	 -0.001165
2.199998	 -0.001713
2.213332	 -0.002123
2.226665	 -0.002479
2.239998	 -0.002741
2.253332	 -0.002828
2.266665	 -0.002918
2.279998	 -0.003166
2.293332	 -0.003477
2.306665	 -0.003827
2.319998	 -0.004151
2.333332	 -0.004191
2.346665	 -0.003986
2.359998	 -0.003856
2.373332	 -0.003882
2.386665	 -0.003963
2.399998	 -0.004116
2.413332	 -0.004418
2.426665	 -0.004790
2.439998	 -0.005024
2.453331	 -0.005108
2.466665	 -0.005156
2.479998	 -0.005090
2.493331	 -0.004861
2.506665	 -0.004698
2.519998	 -0.004750
2.533331	 -0.004898
2.546665	 -0.005037
2.559998	 -0.005131
2.573331	 -0.005099
2.586665	 -0.004931
2.599998	 -0.004767
2.613331	 -0.004719
2.626665	 -0.004805
2.639998	 -0.005010
2.653331	 -0.005264
2.666665	 -0.005473
2.679998	 -0.005644
2.693331	 -0.005798
2.706665	 -0.005898
2.719998	 -0.005979
2.733331	 -0.006084
2.746665	 -0.006156
2.759998	 -0.006047
2.773331	 -0.005706
2.786664	 -0.005384
2.799998	 -0.005397
2.813331	 -0.005679
2.826664	 -0.005864
2.839998	 -0.005911
2.853331	 -0.006151
2.866664	 -0.006599
2.879998	 -0.006855
2.893331	 -0.006749
2.906664	 -0.006481
2.919998	 -0.006223
2.933331	 -0.006091
2.946664	 -0.006149
2.959998	 -0.006192
2.973331	 -0.006054
2.986664	 -0.005954
2.999998	 -0.006090
3.013331	 -0.006326
3.026664	 -0.006424
3.039998	 -0.006241
3.053331	 -0.005816
3.066664	 -0.005390
3.079998	 -0.005164
3.093331	 -0.005162
3.106664	 -0.005356
3.119998	 -0.005631
3.133331	 -0.005780
3.146664	 -0.005758
3.159997	 -0.005658
3.173331	 -0.005531
3.186664	 -0.005433
3.199997	 -0.005445
3.213331	 -0.005593
3.226664	 -0.005853
3.239997	 -0.006142
3.253331	 -0.006371
3.266664	 -0.006533
3.279997	 -0.006651
3.293331	 -0.006733
3.306664	 -0.006773
3.319997	 -0.006755
3.333331	 -0.006696
3.346664	 -0.006576
3.359997	 -0.006403
3.373331	 -0.006401
3.386664	 -0.006756
3.399997	 -0.007215
3.413331	 -0.007415
3.426664	 -0.007354
3.439997	 -0.007184
3.453331	 -0.006952
3.466664	 -0.006662
3.479997	 -0.006387
3.493330	 -0.006281
3.506664	 -0.006418
3.519997	 -0.006641
3.533330	 -0.006718
3.546664	 -0.006713
3.559997	 -0.006968
3.573330	 -0.007550
3.586664	 -0.008071
3.599997	 -0.008213
3.613330	 -0.008081
3.626664	 -0.007946
3.639997	 -0.007872
3.653330	 -0.007745
3.666664	 -0.007543
3.679997	 -0.007364
3.693330	 -0.007240
3.706664	 -0.007167
3.719997	 -0.007193
3.733330	 -0.007351
3.746664	 -0.007566
3.759997	 -0.007712
3.773330	 -0.007719
3.786664	 -0.007591
3.799997	 -0.007435
3.813330	 -0.007406
3.826663	 -0.007549
3.839997	 -0.007803
3.853330	 -0.008075
3.866663	 -0.008241
3.879997	 -0.008189
3.893330	 -0.008040
3.906663	 -0.008075
3.919997	 -0.008332
3.933330	 -0.008593
3.946663	 -0.008688
3.959997	 -0.008617
3.973330	 -0.008559
3.986663	 -0.008685
3.999997	 -0.008929
4.013330	 -0.009132
4.026663	 -0.009232
4.039997	 -0.009232
4.053330	 -0.009198
4.066663	 -0.009169
4.079997	 -0.009037
4.093330	 -0.008783
4.106663	 -0.008654
4.119997	 -0.008802
4.133330	 -0.009024
4.146663	 -0.009095
4.159997	 -0.009028
4.173330	 -0.008895
4.186663	 -0.008738
4.199996	 -0.008651
4.213330	 -0.008684
4.226663	 -0.008792
4.239996	 -0.008969
4.253330	 -0.009226
4.266663	 -0.009458
4.279996	 -0.009492
4.293330	 -0.009204
4.306663	 -0.008743
4.319996	 -0.008545
4.333330	 -0.008781
4.346663	 -0.009187
4.359996	 -0.009590
4.373330	 -0.009945
4.386663	 -0.010130
4.399996	 -0.010221
4.413330	 -0.010384
4.426663	 -0.010418
4.439996	 -0.010092
4.453330	 -0.009619
4.466663	 -0.009364
4.479996	 -0.009354
4.493330	 -0.009381
4.506663	 -0.009510
4.519996	 -0.009892
4.533329	 -0.010237
4.546663	 -0.010179
4.559996	 -0.009863
4.573329	 -0.009649
4.586663	 -0.009597
4.599996	 -0.009564
4.613329	 -0.009496
4.626663	 -0.009470
4.639996	 -0.009507
4.653329	 -0.009525
4.666663	 -0.009502
4.679996	 -0.009448
4.693329	 -0.009375
4.706663	 -0.009349
4.719996	 -0.009345
4.733329	 -0.009308
4.746663	 -0.009361
4.759996	 -0.009560
4.773329	 -0.009694
4.786663	 -0.009579
4.799996	 -0.009349
4.813329	 -0.009350
4.826663	 -0.009722
4.839996	 -0.010147
4.853329	 -0.010212
4.866663	 -0.009967
4.879996	 -0.009827
4.893329	 -0.010073
4.906662	 -0.010596
4.919996	 -0.011051
4.933329	 -0.011178
4.946662	 -0.010993
4.959996	 -0.010713
4.973329	 -0.010535
4.986662	 -0.010492
4.999996	 -0.010487
5.013329	 -0.010370
5.026662	 -0.010123
5.039996	 -0.009918
5.053329	 -0.009920
5.066662	 -0.010152
5.079996	 -0.010414
5.093329	 -0.010450
5.106662	 -0.010294
5.119996	 -0.010297
5.133329	 -0.010620
5.146662	 -0.010985
5.159996	 -0.011120
5.173329	 -0.011080
5.186662	 -0.011029
5.199996	 -0.011095
5.213329	 -0.011327
5.226662	 -0.011545
5.239995	 -0.011479
5.253329	 -0.011244
5.266662	 -0.011270
5.279995	 -0.011531
5.293329	 -0.011546
5.306662	 -0.011246
5.319995	 -0.011052
5.333329	 -0.011172
5.346662	 -0.011400
5.359995	 -0.011437
5.373329	 -0.011128
5.386662	 -0.010594
5.399995	 -0.010212
5.413329	 -0.010285
5.426662	 -0.010724
5.439995	 -0.011175
5.453329	 -0.011419
5.466662	 -0.011507
5.479995	 -0.011578
5.493329	 -0.011671
5.506662	 -0.011695
5.519995	 -0.011583
5.533329	 -0.011437
5.546662	 -0.011365
5.559995	 -0.011307
5.573328	 -0.011161
5.586662	 -0.010996
5.599995	 -0.010965
5.613328	 -0.011055
5.626662	 -0.011124
5.639995	 -0.011096
5.653328	 -0.010975
5.666662	 -0.010838
5.679995	 -0.010741
5.693328	 -0.010585
5.706662	 -0.010278
5.719995	 -0.009925
5.733328	 -0.009673
5.746662	 -0.009479
5.759995	 -0.009189
5.773328	 -0.008738
5.786662	 -0.008267
5.799995	 -0.007961
5.813328	 -0.007720
5.826662	 -0.007242
5.839995	 -0.006497
5.853328	 -0.005756
5.866662	 -0.005181
5.879995	 -0.004794
5.893328	 -0.004598
5.906662	 -0.004370
5.919995	 -0.003810
5.933328	 -0.002979
5.946661	 -0.002188
5.959995	 -0.001669
5.973328	 -0.001463
5.986661	 -0.001368
5.999995	 -0.001104
6.013328	 -0.000686
6.026661	 -0.000313
6.039995	 0.000083
6.053328	 0.000620
6.066661	 0.001019
6.079995	 0.000993
6.093328	 0.000771
6.106661	 0.000785
6.119995	 0.001141
6.133328	 0.001560
6.146661	 0.001818
6.159995	 0.002073
6.173328	 0.002548
6.186661	 0.003074
6.199995	 0.003312
6.213328	 0.003284
6.226661	 0.003243
6.239995	 0.003269
6.253328	 0.003325
6.266661	 0.003498
6.279994	 0.003962
6.293328	 0.004708
6.306661	 0.005493
6.319994	 0.006163
6.333328	 0.006766
6.346661	 0.007376
6.359994	 0.007997
6.373328	 0.008478
6.386661	 0.008539
6.399994	 0.008127
6.413328	 0.007624
6.426661	 0.007460
6.439994	 0.007656
6.453328	 0.007903
6.466661	 0.008065
6.479994	 0.008304
6.493328	 0.008593
6.506661	 0.008638
6.519994	 0.008424
6.533328	 0.008247
6.546661	 0.008230
6.559994	 0.008321
6.573328	 0.008507
6.586661	 0.008748
6.599994	 0.008958
6.613328	 0.009071
6.626661	 0.009104
6.639994	 0.009165
6.653327	 0.009289
6.666661	 0.009338
6.679994	 0.009304
6.693327	 0.009305
6.706661	 0.009288
6.719994	 0.009191
6.733327	 0.009164
6.746661	 0.009391
6.759994	 0.009808
6.773327	 0.010130
6.786661	 0.010261
6.799994	 0.010414
6.813327	 0.010662
6.826661	 0.010857
6.839994	 0.010949
6.853327	 0.010953
6.866661	 0.010918
6.879994	 0.010997
6.893327	 0.011248
6.906661	 0.011525
6.919994	 0.011729
6.933327	 0.011920
6.946661	 0.012129
6.959994	 0.012287
6.973327	 0.012413
6.986660	 0.012579
6.999994	 0.012763
7.013327	 0.012913
7.026660	 0.012973
7.039994	 0.012905
7.053327	 0.012803
7.066660	 0.012955
7.079994	 0.014340
7.093327	 0.020641
7.106660	 0.040531
7.119994	 0.082797
7.133327	 0.141883
7.146660	 0.192396
7.159994	 0.208204
7.173327	 0.185634
7.186660	 0.142312
7.199994	 0.098473
7.213327	 0.064932
7.226660	 0.043469
7.239994	 0.031439
7.253327	 0.025287
7.266660	 0.022189
7.279994	 0.020469
7.293327	 0.019358
7.306660	 0.018596
7.319993	 0.018177
7.333327	 0.018102
7.346660	 0.018445
7.359993	 0.020781
7.373327	 0.030801
7.386660	 0.057422
7.399993	 0.102566
7.413327	 0.150217
7.426660	 0.174828
7.439993	 0.164961
7.453327	 0.131729
7.466660	 0.094102
7.479993	 0.063940
7.493327	 0.044020
7.506660	 0.032521
7.519993	 0.026663
7.533327	 0.024053
7.546660	 0.022947
7.559993	 0.022426
7.573327	 0.022179
7.586660	 0.022051
7.599993	 0.021960
7.613327	 0.021857
7.626660	 0.021704
7.639993	 0.021607
7.653327	 0.021654
7.666660	 0.021690
7.679993	 0.021578
7.693326	 0.021496
7.706660	 0.021636
7.719993	 0.021854
7.733326	 0.021937
7.746660	 0.021968
7.759993	 0.022065
7.773326	 0.022089
7.786660	 0.021928
7.799993	 0.021768
7.813326	 0.021832
7.826660	 0.022093
7.839993	 0.022384
7.853326	 0.022627
7.866660	 0.022794
7.879993	 0.022860
7.893326	 0.022903
7.906660	 0.023060
7.919993	 0.023347
7.933326	 0.023684
7.946660	 0.024140
7.959993	 0.024871
7.973326	 0.025678
7.986660	 0.026066
7.999993	 0.025984
8.013327	 0.025890
8.026660	 0.025970
8.039993	 0.025924
8.053327	 0.025531
8.066660	 0.025051
8.079993	 0.024934
8.093327	 0.025250
8.106660	 0.025709
8.119993	 0.026155
8.133327	 0.026601
8.146660	 0.027019
8.159993	 0.027431
8.173326	 0.027775
8.186660	 0.027769
8.199993	 0.027426
8.213326	 0.027200
8.226660	 0.027323
8.239993	 0.027534
8.253326	 0.027565
8.266660	 0.027478
8.279993	 0.027537
8.293326	 0.027841
8.306660	 0.028155
8.319993	 0.028202
8.333326	 0.028065
8.346660	 0.028086
8.359993	 0.028344
8.373326	 0.028605
8.386660	 0.028784
8.399993	 0.028961
8.413326	 0.029164
8.426660	 0.029430
8.439993	 0.029724
8.453326	 0.029880
8.466660	 0.029942
8.479993	 0.030101
8.493326	 0.030287
8.506660	 0.030316
8.519993	 0.030293
8.533326	 0.030513
8.546659	 0.031049
8.559993	 0.031650
8.573326	 0.032044
8.586659	 0.032163
8.599993	 0.032079
8.613326	 0.031947
8.626659	 0.031999
8.639993	 0.032310
8.653326	 0.032749
8.666659	 0.033152
8.679993	 0.033303
8.693326	 0.033173
8.706659	 0.033044
8.719993	 0.033008
8.733326	 0.032920
8.746659	 0.032833
8.759993	 0.032880
8.773326	 0.032974
8.786659	 0.033012
8.799993	 0.033050
8.813326	 0.033153
8.826659	 0.033347
8.839993	 0.033661
8.853326	 0.034095
8.866659	 0.034588
8.879992	 0.035033
8.893326	 0.035348
8.906659	 0.035468
8.919992	 0.035353
8.933326	 0.035134
8.946659	 0.035018
8.959992	 0.034981
8.973326	 0.034930
8.986659	 0.034992
8.999992	 0.035302
9.013326	 0.035827
9.026659	 0.036408
9.039992	 0.036768
9.053326	 0.036823
9.066659	 0.036937
9.079992	 0.037319
9.093326	 0.037660
9.106659	 0.037763
9.119992	 0.037897
9.133326	 0.038290
9.146659	 0.038893
9.159992	 0.039727
9.173326	 0.040827
9.186659	 0.041850
9.199992	 0.042253
9.213326	 0.041896
9.226659	 0.041152
9.239992	 0.040446
9.253325	 0.039929
9.266659	 0.039519
9.279992	 0.039152
9.293325	 0.038920
9.306659	 0.038900
9.319992	 0.038910
9.333325	 0.038750
9.346659	 0.038664
9.359992	 0.038922
9.373325	 0.039288
9.386659	 0.039497
9.399992	 0.039626
9.413325	 0.039715
9.426659	 0.039669
9.439992	 0.039554
9.453325	 0.039643
9.466659	 0.040157
9.479992	 0.040957
9.493325	 0.041604
9.506659	 0.041777
9.519992	 0.041554
9.533325	 0.041298
9.546659	 0.041225
9.559992	 0.041178
9.573325	 0.040979
9.586658	 0.040822
9.599992	 0.040961
9.613325	 0.041311
9.626658	 0.041632
9.639992	 0.041910
9.653325	 0.042279
9.666658	 0.042659
9.679992	 0.042770
9.693325	 0.042511
9.706658	 0.042208
9.719992	 0.042307
9.733325	 0.042803
9.746658	 0.043297
9.759992	 0.043578
9.773325	 0.043713
9.786658	 0.043743
9.799992	 0.043717
9.813325	 0.043703
9.826658	 0.043594
9.839992	 0.043363
9.853325	 0.043316
9.866658	 0.043788
9.879992	 0.044782
9.893325	 0.045850
9.906658	 0.046467
9.919991	 0.046566
9.933325	 0.046407
9.946658	 0.046154
9.959991	 0.045750
9.973325	 0.045093
9.986658	 0.044401
9.999991	 0.044053
10.013325	 0.044018
10.026658	 0.043965
10.039991	 0.043914
10.053325	 0.044186
10.066658	 0.044764
10.079991	 0.045310
10.093325	 0.045618
10.106658	 0.045651
10.119991	 0.045567
10.133325	 0.045724
10.146658	 0.046203
10.159991	 0.046568
10.173325	 0.046501
10.186658	 0.046200
10.199991	 0.045964
10.213325	 0.045903
10.226658	 0.045944
10.239991	 0.045978
10.253325	 0.046126
10.266658	 0.046615
10.279991	 0.047373
10.293324	 0.048064
10.306658	 0.048438
10.319991	 0.048391
10.333324	 0.047978
10.346658	 0.047531
10.359991	 0.047343
10.373324	 0.047329
10.386658	 0.047360
10.399991	 0.047611
10.413324	 0.048321
10.426658	 0.049296
10.439991	 0.049895
10.453324	 0.049782
10.466658	 0.049335
10.479991	 0.048991
10.493324	 0.048814
10.506658	 0.048793
10.519991	 0.048976
10.533324	 0.049284
10.546658	 0.049493
10.559991	 0.049440
10.573324	 0.049212
10.586658	 0.049098
10.599991	 0.049255
10.613324	 0.049483
10.626657	 0.049545
10.639991	 0.049471
10.653324	 0.049396
10.666657	 0.049300
10.679991	 0.049162
10.693324	 0.049146
10.706657	 0.049379
10.719991	 0.049724
10.733324	 0.050018
10.746657	 0.050216
10.759991	 0.050237
10.773324	 0.050032
10.786657	 0.049764
10.799991	 0.049679
10.813324	 0.049883
10.826657	 0.050323
10.839991	 0.050893
10.853324	 0.051515
10.866657	 0.052083
10.879991	 0.052316
10.893324	 0.051999
10.906657	 0.051385
10.919991	 0.050947
10.933324	 0.050804
10.946657	 0.050774
10.959991	 0.050781
10.973324	 0.050870
10.986657	 0.051008
10.999990	 0.051042
11.013324	 0.050933
11.026657	 0.050897
11.039990	 0.051147
11.053324	 0.051675
11.066657	 0.052326
11.079990	 0.052794
11.093324	 0.052746
11.106657	 0.052253
11.119990	 0.051744
11.133324	 0.051512
11.146657	 0.051578
11.159990	 0.051869
11.173324	 0.052191
11.186657	 0.052256
11.199990	 0.052029
11.213324	 0.051793
11.226657	 0.051799
11.239990	 0.052102
11.253324	 0.052558
11.266657	 0.052858
11.279990	 0.052864
11.293324	 0.052715
11.306657	 0.052526
11.319990	 0.052396
11.333323	 0.052474
11.346657	 0.052711
11.359990	 0.052958
11.373323	 0.053201
11.386657	 0.053412
11.399990	 0.053464
11.413323	 0.053426
11.426657	 0.053560
11.439990	 0.053876
11.453323	 0.054074
11.466657	 0.053962
11.479990	 0.053736
11.493323	 0.053746
11.506657	 0.054053
11.519990	 0.054357
11.533323	 0.054447
11.546657	 0.054540
11.559990	 0.054825
11.573323	 0.055071
11.586657	 0.055106
11.599990	 0.055138
11.613323	 0.055351
11.626657	 0.055559
11.639990	 0.055504
11.653323	 0.055286
11.666656	 0.055161
11.679990	 0.055216
11.693323	 0.055433
11.706656	 0.055696
11.719990	 0.055863
11.733323	 0.056005
11.746656	 0.056176
11.759990	 0.056161
11.773323	 0.055962
11.786656	 0.055967
11.799990	 0.056286
11.813323	 0.056548
11.826656	 0.056520
11.839990	 0.056388
11.853323	 0.056443
11.866656	 0.056720
11.879990	 0.056899
11.893323	 0.056653
11.906656	 0.056132
11.919990	 0.055851
11.933323	 0.056053
11.946656	 0.056431
11.959990	 0.056559
11.973323	 0.056552
11.986656	 0.057017
11.999990	 0.058268
12.013323	 0.059954
12.026656	 0.061382
12.039989	 0.061943
12.053323	 0.061388
12.066656	 0.060052
12.079989	 0.058699
12.093323	 0.057878
12.106656	 0.057560
12.119989	 0.057464
12.133323	 0.057464
12.146656	 0.057563
12.159989	 0.057679
12.173323	 0.057735
12.186656	 0.057860
12.199989	 0.058138
12.213323	 0.058325
12.226656	 0.058195
12.239989	 0.057904
12.253323	 0.057741
12.266656	 0.057740
12.279989	 0.057748
12.293323	 0.057731
12.306656	 0.057747
12.319989	 0.057754
12.333323	 0.057675
12.346656	 0.057579
12.359989	 0.057621
12.373322	 0.057809
12.386656	 0.057957
12.399989	 0.058007
12.413322	 0.058147
12.426656	 0.058566
12.439989	 0.059151
12.453322	 0.059618
12.466656	 0.059839
12.479989	 0.059791
12.493322	 0.059495
12.506656	 0.059139
12.519989	 0.058863
12.533322	 0.058649
12.546656	 0.058585
12.559989	 0.058892
12.573322	 0.059499
12.586656	 0.059897
12.599989	 0.059772
12.613322	 0.059504
12.626656	 0.059584
12.639989	 0.059981
12.653322	 0.060414
12.666656	 0.060717
12.679989	 0.060845
12.693322	 0.060841
12.706656	 0.060768
12.719989	 0.060625
12.733322	 0.060377
12.746655	 0.060011
12.759989	 0.059514
12.773322	 0.058890
12.786655	 0.058376
12.799989	 0.058315
12.813322	 0.058581
12.826655	 0.058806
12.839989	 0.059029
12.853322	 0.059393
12.866655	 0.059725
12.879989	 0.059810
12.893322	 0.059609
12.906655	 0.059254
12.919989	 0.059018
12.933322	 0.059091
12.946655	 0.059335
12.959989	 0.059435
12.973322	 0.059297
12.986655	 0.059192
12.999989	 0.059270
13.013322	 0.059297
13.026655	 0.059145
13.039989	 0.059011
13.053322	 0.059083
13.066655	 0.059307
13.079988	 0.059366
13.093322	 0.058984
13.106655	 0.058353
13.119988	 0.057957
13.133322	 0.057966
13.146655	 0.058153
13.159988	 0.058284
13.173322	 0.058310
13.186655	 0.058281
13.199988	 0.058290
13.213322	 0.058354
13.226655	 0.058483
13.239988	 0.058763
13.253322	 0.059087
13.266655	 0.059183
13.279988	 0.059039
13.293322	 0.058849
13.306655	 0.058697
13.319988	 0.058589
13.333322	 0.058542
13.346655	 0.058643
13.359988	 0.058972
13.373322	 0.059301
13.386655	 0.059331
13.399988	 0.059155
13.413321	 0.058993
13.426655	 0.058846
13.439988	 0.058673
13.453321	 0.058519
13.466655	 0.058403
13.479988	 0.058270
13.493321	 0.058102
13.506655	 0.057965
13.519988	 0.057914
13.533321	 0.057919
13.546655	 0.057919
13.559988	 0.057969
13.573321	 0.058148
13.586655	 0.058345
13.599988	 0.058376
13.613321	 0.058278
13.626655	 0.058190
13.639988	 0.058109
13.653321	 0.058051
13.666655	 0.058144
13.679988	 0.058422
13.693321	 0.058781
13.706655	 0.059136
13.719988	 0.059442
13.733321	 0.059583
13.746655	 0.059452
13.759988	 0.059113
13.773321	 0.058789
13.786654	 0.058635
13.799988	 0.058586
13.813321	 0.058534
13.826654	 0.058527
13.839988	 0.058663
13.853321	 0.058961
13.866654	 0.059291
13.879988	 0.059340
13.893321	 0.058943
13.906654	 0.058404
13.919988	 0.058169
13.933321	 0.058387
13.946654	 0.058893
13.959988	 0.059382
13.973321	 0.059569
13.986654	 0.059346
13.999988	 0.058897
14.013321	 0.058570
14.026654	 0.058557
14.039988	 0.058797
14.053321	 0.059066
14.066654	 0.059116
14.079988	 0.058934
14.093321	 0.058778
14.106654	 0.058785
14.119987	 0.058738
14.133321	 0.058405
14.146654	 0.057956
14.159987	 0.057846
14.173321	 0.058285
14.186654	 0.058933
14.199987	 0.059213
14.213321	 0.058875
14.226654	 0.058232
14.239987	 0.057806
14.253321	 0.057858
14.266654	 0.058260
14.279987	 0.058583
14.293321	 0.058566
14.306654	 0.058478
14.319987	 0.058608
14.333321	 0.058778
14.346654	 0.058739
14.359987	 0.058441
14.373321	 0.057971
14.386654	 0.057655
14.399987	 0.057770
14.413321	 0.058201
14.426654	 0.058650
14.439987	 0.058850
14.453321	 0.058723
14.466654	 0.058421
14.479987	 0.058092
14.493320	 0.057934
14.506654	 0.058218
14.519987	 0.058762
14.533320	 0.058941
14.546654	 0.058590
14.559987	 0.058136
14.573320	 0.057831
14.586654	 0.057650
14.599987	 0.057632
14.613320	 0.057754
14.626654	 0.057935
14.639987	 0.058196
14.653320	 0.058472
14.666654	 0.058521
14.679987	 0.058159
14.693320	 0.057602
14.706654	 0.057350
14.719987	 0.057520
14.733320	 0.057747
14.746654	 0.057746
14.759987	 0.057544
14.773320	 0.057236
14.786654	 0.056907
14.799987	 0.056733
14.813320	 0.056807
14.826653	 0.056976
14.839987	 0.057091
14.853320	 0.057100
14.866653	 0.056920
14.879987	 0.056611
14.893320	 0.056478
14.906653	 0.056665
14.919987	 0.056917
14.933320	 0.057018
14.946653	 0.057110
14.959987	 0.057322
14.973320	 0.057446
14.986653	 0.057256
14.999987	 0.056882
15.013320	 0.056576
15.026653	 0.056347
15.039987	 0.056108
15.053320	 0.055989
15.066653	 0.056168
15.079987	 0.056451
15.093320	 0.056334
15.106653	 0.055744
15.119987	 0.055329
15.133320	 0.055518
15.146653	 0.055964
15.159986	 0.056347
15.173320	 0.056753
15.186653	 0.057122
15.199986	 0.057248
15.213320	 0.057149
15.226653	 0.056915
15.239986	 0.056620
15.253320	 0.056426
15.266653	 0.056416
15.279986	 0.056479
15.293320	 0.056479
15.306653	 0.056392
15.319986	 0.056330
15.333320	 0.056369
15.346653	 0.056415
15.359986	 0.056330
15.373320	 0.056073
15.386653	 0.055761
15.399986	 0.055609
15.413320	 0.055701
15.426653	 0.055859
15.439986	 0.055824
15.453320	 0.055581
15.466653	 0.055390
15.479986	 0.055434
15.493320	 0.055626
15.506653	 0.055786
15.519986	 0.055916
15.533319	 0.056208
15.546653	 0.056649
15.559986	 0.056868
15.573319	 0.056695
15.586653	 0.056458
15.599986	 0.056435
15.613319	 0.056553
15.626653	 0.056603
15.639986	 0.056445
15.653319	 0.056170
15.666653	 0.056043
15.679986	 0.056234
15.693319	 0.056625
15.706653	 0.056910
15.719986	 0.056943
15.733319	 0.056801
15.746653	 0.056588
15.759986	 0.056475
15.773319	 0.056612
15.786653	 0.056835
15.799986	 0.056844
15.813319	 0.056645
15.826653	 0.056505
15.839986	 0.056533
15.853319	 0.056625
15.866652	 0.056742
15.879986	 0.056925
15.893319	 0.057057
15.906652	 0.057023
15.919986	 0.056988
15.933319	 0.057072
15.946652	 0.057091
15.959986	 0.056918
15.973319	 0.056679
15.986652	 0.056527
15.999986	 0.056560
16.013319	 0.056739
16.026653	 0.056859
16.039988	 0.056796
16.053322	 0.056550
16.066656	 0.056115
16.079990	 0.055613
16.093325	 0.055347
16.106659	 0.055414
16.119993	 0.055643
16.133327	 0.055967
16.146662	 0.056338
16.159996	 0.056530
16.173330	 0.056524
16.186665	 0.056580
16.199999	 0.056847
16.213333	 0.057383
16.226667	 0.058229
16.240002	 0.059308
16.253336	 0.061014
16.266670	 0.065260
16.280005	 0.074646
16.293339	 0.088059
16.306673	 0.097556
16.320007	 0.094711
16.333342	 0.080435
16.346676	 0.063375
16.360010	 0.049875
16.373344	 0.040213
16.386679	 0.032434
16.400013	 0.025524
16.413347	 0.019474
16.426682	 0.014330
16.440016	 0.009775
16.453350	 0.005526
16.466684	 0.001749
16.480019	 -0.001354
16.493353	 -0.004056
16.506687	 -0.006679
16.520021	 -0.009116
16.533356	 -0.011114
16.546690	 -0.012649
16.560024	 -0.013874
16.573359	 -0.014950
16.586693	 -0.015942
16.600027	 -0.016818
16.613361	 -0.017586
16.626696	 -0.018329
16.640030	 -0.019068
16.653364	 -0.019781
16.666698	 -0.020484
16.680033	 -0.021173
16.693367	 -0.021865
16.706701	 -0.022708
16.720036	 -0.023852
16.733370	 -0.025191
16.746704	 -0.026387
16.760038	 -0.027263
16.773373	 -0.027954
16.786707	 -0.028636
16.800041	 -0.029329
16.813375	 -0.029909
16.826710	 -0.030387
16.840044	 -0.031026
16.853378	 -0.031878
16.866713	 -0.032714
16.880047	 -0.033544
16.893381	 -0.034378
16.906715	 -0.034956
16.920050	 -0.035290
16.933384	 -0.035685
16.946718	 -0.036176
16.960052	 -0.036589
16.973387	 -0.036858
16.986721	 -0.037037
17.000055	 -0.037209
17.013390	 -0.037481
17.026724	 -0.037855
17.040058	 -0.038115
17.053392	 -0.038074
17.066727	 -0.037848
17.080061	 -0.037641
17.093395	 -0.037457
17.106730	 -0.037257
17.120064	 -0.037107
17.133398	 -0.036999
17.146732	 -0.036856
17.160067	 -0.036638
17.173401	 -0.036242
17.186735	 -0.035647
17.200069	 -0.035063
17.213404	 -0.034608
17.226738	 -0.034225
17.240072	 -0.033974
17.253407	 -0.033891
17.266741	 -0.033751
17.280075	 -0.033345
17.293409	 -0.032775
17.306744	 -0.032297
17.320078	 -0.031975
17.333412	 -0.031659
17.346746	 -0.031372
17.360081	 -0.031309
17.373415	 -0.031317
17.386749	 -0.031046
17.400084	 -0.030603
17.413418	 -0.030407
17.426752	 -0.030471
17.440086	 -0.030462
17.453421	 -0.030292
17.466755	 -0.030105
17.480089	 -0.029938
17.493423	 -0.029800
17.506758	 -0.029803
17.520092	 -0.029947
17.533426	 -0.030061
17.546761	 -0.029998
17.560095	 -0.029783
17.573429	 -0.029604
17.586763	 -0.029574
17.600098	 -0.029562
17.613432	 -0.029408
17.626766	 -0.029174
17.640100	 -0.029078
17.653435	 -0.029198
17.666769	 -0.029379
17.680103	 -0.029530
17.693438	 -0.029726
17.706772	 -0.029880
17.720106	 -0.029793
17.733440	 -0.029541
17.746775	 -0.029346
17.760109	 -0.029275
17.773443	 -0.029323
17.786777	 -0.029503
17.800112	 -0.029723
17.813446	 -0.029853
17.826780	 -0.029931
17.840115	 -0.030068
17.853449	 -0.030225
17.866783	 -0.030301
17.880117	 -0.030279
17.893452	 -0.030182
17.906786	 -0.030013
17.920120	 -0.029817
17.933455	 -0.029674
17.946789	 -0.029593
17.960123	 -0.029609
17.973457	 -0.029811
17.986792	 -0.030128
18.000126	 -0.030369
18.013460	 -0.030416
18.026794	 -0.030281
18.040129	 -0.030110
18.053463	 -0.030069
18.066797	 -0.030144
18.080132	 -0.030178
18.093466	 -0.030094
18.106800	 -0.029977
18.120134	 -0.029996
18.133469	 -0.030258
18.146803	 -0.030656
18.160137	 -0.030876
18.173471	 -0.030791
18.186806	 -0.030632
18.200140	 -0.030531
18.213474	 -0.030421
18.226809	 -0.030366
18.240143	 -0.030427
18.253477	 -0.030461
18.266811	 -0.030386
18.280146	 -0.030277
18.293480	 -0.030185
18.306814	 -0.030145
18.320148	 -0.030228
18.333483	 -0.030381
18.346817	 -0.030465
18.360151	 -0.030513
18.373486	 -0.030640
18.386820	 -0.030815
18.400154	 -0.030881
18.413488	 -0.030753
18.426823	 -0.030568
18.440157	 -0.030543
18.453491	 -0.030704
18.466825	 -0.030866
18.480160	 -0.030930
18.493494	 -0.031008
18.506828	 -0.031059
18.520163	 -0.030843
18.533497	 -0.030437
18.546831	 -0.030237
18.560165	 -0.030351
18.573500	 -0.030538
18.586834	 -0.030712
18.600168	 -0.030940
18.613503	 -0.031027
18.626837	 -0.030787
18.640171	 -0.030517
18.653505	 -0.030579
18.666840	 -0.030787
18.680174	 -0.030813
18.693508	 -0.030753
18.706842	 -0.030723
18.720177	 -0.030608
18.733511	 -0.030493
18.746845	 -0.030632
18.760180	 -0.030979
18.773514	 -0.031256
18.786848	 -0.031350
18.800182	 -0.031290
18.813517	 -0.031120
18.826851	 -0.031011
18.840185	 -0.031167
18.853519	 -0.031535
18.866854	 -0.031780
18.880188	 -0.031677
18.893522	 -0.031455
18.906857	 -0.031503
18.920191	 -0.031826
18.933525	 -0.032095
18.946859	 -0.032170
18.960194	 -0.032206
18.973528	 -0.032318
18.986862	 -0.032378
19.000196	 -0.032203
19.013531	 -0.031843
19.026865	 -0.031523
19.040199	 -0.031335
19.053534	 -0.031204
19.066868	 -0.031092
19.080202	 -0.031009
19.093536	 -0.030880
19.106871	 -0.030694
19.120205	 -0.030672
19.133539	 -0.030921
19.146873	 -0.031232
19.160208	 -0.031456
19.173542	 -0.031646
19.186876	 -0.031777
19.200211	 -0.031798
19.213545	 -0.031819
19.226879	 -0.031900
19.240213	 -0.031921
19.253548	 -0.031795
19.266882	 -0.031621
19.280216	 -0.031594
19.293550	 -0.031746
19.306885	 -0.031874
19.320219	 -0.031873
19.333553	 -0.031840
19.346888	 -0.031926
19.360222	 -0.032236
19.373556	 -0.032675
19.386890	 -0.032954
19.400225	 -0.032912
19.413559	 -0.032672
19.426893	 -0.032455
19.440228	 -0.032377
19.453562	 -0.032416
19.466896	 -0.032509
19.480230	 -0.032627
19.493565	 -0.032738
19.506899	 -0.032824
19.520233	 -0.032863
19.533567	 -0.032787
19.546902	 -0.032638
19.560236	 -0.032573
19.573570	 -0.032633
19.586905	 -0.032757
19.600239	 -0.032874
19.613573	 -0.032867
19.626907	 -0.032719
19.640242	 -0.032574
19.653576	 -0.032474
19.666910	 -0.032356
19.680244	 -0.032338
19.693579	 -0.032579
19.706913	 -0.032932
19.720247	 -0.033127
19.733582	 -0.033102
19.746916	 -0.032986
19.760250	 -0.032935
19.773584	 -0.033020
19.786919	 -0.033145
19.800253	 -0.033145
19.813587	 -0.033040
19.826921	 -0.032985
19.840256	 -0.033041
19.853590	 -0.033140
19.866924	 -0.033197
19.880259	 -0.033206
19.893593	 -0.033195
19.906927	 -0.033166
19.920261	 -0.033146
19.933596	 -0.033181
19.946930	 -0.033275
19.960264	 -0.033312
19.973598	 -0.033176
19.986933	 -0.033076

*------------------------ End of raw data
Results for Channel	1	=	242.00	nm
Title:	Report Title
Run File:	C:\HPLC\PET 2025\2025.09.04\bm26.1_bhet_5min002.run
--------------
Injection Info
--------------
Method:	C:\METODOS EQUIPO 2 2025\20250402 PET_Calibrado TPA MHET BHET DIMER.mth
Sample:	BM26.1_BHET_5min
Injection Date:	Thu Sep 04 14:42:21 2025
Manual injection
Operator:	Paloma
Instrument:	3
Notes:	
---------
Misc Info
---------
Workstation:	HPLC
Bus Address:	44
Run Time:	0.000	to	20.000	min.
-----------
Recalc Info
-----------
Recalc Method:	C:\METODOS EQUIPO 2 2025\20250402 PET_Calibrado TPA MHET BHET DIMER.mth
Recalc Date:	Thu Sep 04 15:02:27 2025
Operator:	Paloma
Instrument:	3
Notes:	
Sample Rate:	5.000 Hz.
Measurement Type:	1 = Area
Calculation Type:	4 = ExtStd
Normalize Results:	No
------------------------
Peak Info for Channel 1
------------------------
3 Peaks (tR	Timeoffset	RRT	Sepcode	Width	Counts	Result	Name)
7.103	-0.033	0.0000	GR	0.00	8746302	186.320404	MHET (uM)
7.432	0.022	0.0000	BB	4.02	6715548	87.420242	BHET (uM)
9.202	0.073	0.0000	BB	11.27	202711	3.626951	DIMER (uM)
