# Supplementary material for: Engineering Escherichia coli for polyethylene terephthalate powder biodegradation via recoding of an outer membrane protein
Source: iScience. 2026 Jan 2;29(2):114621. doi: 10.1016/j.isci.2025.114621 (PMC12860643; doi:10.1016/j.isci.2025.114621)
Supplement: Data S2. Raw HPLC and UHPLC-MS data — (A) Unprocessed HPLC data files supporting Figures 4, S3, S5, Tables 1 and S4. Files are provided in.txt format corresponding to the data extracted with Varian ProStar software (Varian Inc., Palo Alto, California, USA). Each file contains absorbance values (in arbitrary units) recorded over time under the analytical conditions described in STAR Methods. (B) Raw UHPLC-MS files supporting Figure S4. The chromatograms and mass spectrometry data can be analyzed with the software MassLynx V4.1 (Waters) to obtain the mass spectra of the oligomers TET and TETE. Analytical conditions described in STAR Methods. (A and B) The unprocessed HPLC and UHPLC-MS files have been deposited at Zenodo under the identifier https://zenodo.org/records/17578239. [file mmc5.zip › Data S2/A. HPLC/Table 1/OmpAm ETE_3.TXT]

File	C:\HPLC\PET 2025\2025.09.04\bm26.1_bhet_5min004.run	Filetype	63
WTOASCII Parameters:	C:\star\WTOASCII.TXT
 1 channels
   Channel	 1	242.00	nm	in AU
Base rate 5.0000 Hz	Bunch 2	Effective rate 5.00000 Hz.	T = 0.003333 min.
6000 points	from	0.000	to	20.000	minutes
Sampling every 4 point(s)
Printing points from	0.000	to	20.000 min, point 0 to 5999
Channels	1	to	1
0.000000	 0.000000
0.013333	 -0.000260
0.026667	 -0.000447
0.040000	 -0.000705
0.053333	 -0.000934
0.066667	 -0.000901
0.080000	 -0.000631
0.093333	 -0.000359
0.106667	 -0.000178
0.120000	 -0.000018
0.133333	 0.000079
0.146667	 -0.000068
0.160000	 -0.000503
0.173333	 -0.000988
0.186667	 -0.001185
0.200000	 -0.000993
0.213333	 -0.000706
0.226667	 -0.000642
0.240000	 -0.000681
0.253333	 -0.000631
0.266667	 -0.000677
0.280000	 -0.000944
0.293333	 -0.001163
0.306667	 -0.001184
0.320000	 -0.001198
0.333333	 -0.001286
0.346667	 -0.001285
0.360000	 -0.001123
0.373333	 -0.000878
0.386667	 -0.000612
0.400000	 -0.000429
0.413333	 -0.000488
0.426667	 -0.000739
0.440000	 -0.000940
0.453333	 -0.001008
0.466666	 -0.001043
0.480000	 -0.001043
0.493333	 -0.000935
0.506666	 -0.000830
0.520000	 -0.000913
0.533333	 -0.001140
0.546666	 -0.001352
0.560000	 -0.001425
0.573333	 -0.001237
0.586666	 -0.000923
0.600000	 -0.000857
0.613333	 -0.001114
0.626666	 -0.001382
0.640000	 -0.001504
0.653333	 -0.001624
0.666666	 -0.001780
0.680000	 -0.001855
0.693333	 -0.001847
0.706666	 -0.001849
0.720000	 -0.001868
0.733333	 -0.001874
0.746666	 -0.001879
0.760000	 -0.001918
0.773333	 -0.001996
0.786666	 -0.002074
0.800000	 -0.002116
0.813333	 -0.002137
0.826666	 -0.002172
0.839999	 -0.002140
0.853333	 -0.001885
0.866666	 -0.001603
0.879999	 -0.001746
0.893333	 -0.002303
0.906666	 -0.002797
0.919999	 -0.002939
0.933333	 -0.002753
0.946666	 -0.002385
0.959999	 -0.002094
0.973333	 -0.002078
0.986666	 -0.002269
0.999999	 -0.002427
1.013333	 -0.002433
1.026666	 -0.002378
1.039999	 -0.002339
1.053333	 -0.002266
1.066666	 -0.002088
1.079999	 -0.001868
1.093333	 -0.001711
1.106666	 -0.001598
1.119999	 -0.001462
1.133333	 -0.001310
1.146666	 -0.001206
1.159999	 -0.001207
1.173333	 -0.001280
1.186666	 -0.001311
1.199999	 -0.001273
1.213333	 -0.001264
1.226666	 -0.001358
1.239999	 -0.001419
1.253332	 -0.001290
1.266666	 -0.001116
1.279999	 -0.001148
1.293332	 -0.001372
1.306666	 -0.001614
1.319999	 -0.001871
1.333332	 -0.002194
1.346666	 -0.002439
1.359999	 -0.002477
1.373332	 -0.002428
1.386666	 -0.002382
1.399999	 -0.001861
1.413332	 0.003241
1.426666	 0.026833
1.439999	 0.086804
1.453332	 0.179489
1.466666	 0.270545
1.479999	 0.326367
1.493332	 0.342528
1.506666	 0.334511
1.519999	 0.316796
1.533332	 0.296641
1.546666	 0.277115
1.559999	 0.259446
1.573332	 0.243675
1.586666	 0.229043
1.599999	 0.214810
1.613332	 0.200852
1.626665	 0.187313
1.639999	 0.174243
1.653332	 0.161756
1.666665	 0.150008
1.679999	 0.138853
1.693332	 0.127903
1.706665	 0.117056
1.719999	 0.106455
1.733332	 0.096072
1.746665	 0.085925
1.759999	 0.076367
1.773332	 0.067812
1.786665	 0.060432
1.799999	 0.054114
1.813332	 0.048577
1.826665	 0.043707
1.839999	 0.039714
1.853332	 0.036793
1.866665	 0.034972
1.879999	 0.034079
1.893332	 0.033637
1.906665	 0.033187
1.919999	 0.032550
1.933332	 0.031539
1.946665	 0.029872
1.959998	 0.027501
1.973332	 0.024693
1.986665	 0.021769
1.999998	 0.018915
2.013332	 0.016227
2.026665	 0.013849
2.039999	 0.011925
2.053332	 0.010411
2.066665	 0.009063
2.079998	 0.007664
2.093332	 0.006207
2.106665	 0.004829
2.119998	 0.003684
2.133332	 0.002913
2.146665	 0.002482
2.159998	 0.002082
2.173332	 0.001491
2.186665	 0.000917
2.199998	 0.000602
2.213332	 0.000373
2.226665	 -0.000034
2.239998	 -0.000536
2.253332	 -0.000922
2.266665	 -0.001199
2.279998	 -0.001443
2.293332	 -0.001600
2.306665	 -0.001653
2.319998	 -0.001701
2.333332	 -0.001847
2.346665	 -0.002084
2.359998	 -0.002296
2.373332	 -0.002431
2.386665	 -0.002561
2.399998	 -0.002695
2.413332	 -0.002735
2.426665	 -0.002696
2.439998	 -0.002718
2.453331	 -0.002871
2.466665	 -0.003105
2.479998	 -0.003303
2.493331	 -0.003299
2.506665	 -0.003060
2.519998	 -0.002816
2.533331	 -0.002866
2.546665	 -0.003259
2.559998	 -0.003729
2.573331	 -0.004031
2.586665	 -0.004130
2.599998	 -0.003979
2.613331	 -0.003562
2.626665	 -0.003156
2.639998	 -0.003026
2.653331	 -0.003128
2.666665	 -0.003310
2.679998	 -0.003443
2.693331	 -0.003529
2.706665	 -0.003641
2.719998	 -0.003744
2.733331	 -0.003729
2.746665	 -0.003504
2.759998	 -0.003124
2.773331	 -0.002918
2.786664	 -0.003094
2.799998	 -0.003367
2.813331	 -0.003440
2.826664	 -0.003434
2.839998	 -0.003544
2.853331	 -0.003758
2.866664	 -0.003997
2.879998	 -0.004202
2.893331	 -0.004324
2.906664	 -0.004348
2.919998	 -0.004345
2.933331	 -0.004435
2.946664	 -0.004543
2.959998	 -0.004518
2.973331	 -0.004496
2.986664	 -0.004630
2.999998	 -0.004773
3.013331	 -0.004765
3.026664	 -0.004653
3.039998	 -0.004614
3.053331	 -0.004697
3.066664	 -0.004741
3.079998	 -0.004660
3.093331	 -0.004624
3.106664	 -0.004818
3.119998	 -0.005160
3.133331	 -0.005420
3.146664	 -0.005555
3.159997	 -0.005632
3.173331	 -0.005561
3.186664	 -0.005319
3.199997	 -0.005176
3.213331	 -0.005282
3.226664	 -0.005476
3.239997	 -0.005662
3.253331	 -0.005856
3.266664	 -0.005966
3.279997	 -0.005871
3.293331	 -0.005586
3.306664	 -0.005291
3.319997	 -0.005174
3.333331	 -0.005234
3.346664	 -0.005324
3.359997	 -0.005393
3.373331	 -0.005609
3.386664	 -0.006076
3.399997	 -0.006560
3.413331	 -0.006829
3.426664	 -0.006900
3.439997	 -0.006829
3.453331	 -0.006677
3.466664	 -0.006524
3.479997	 -0.006355
3.493330	 -0.006186
3.506664	 -0.006136
3.519997	 -0.006222
3.533330	 -0.006305
3.546664	 -0.006256
3.559997	 -0.006100
3.573330	 -0.005976
3.586664	 -0.005952
3.599997	 -0.005987
3.613330	 -0.006081
3.626664	 -0.006233
3.639997	 -0.006348
3.653330	 -0.006346
3.666664	 -0.006254
3.679997	 -0.006212
3.693330	 -0.006417
3.706664	 -0.006868
3.719997	 -0.007244
3.733330	 -0.007252
3.746664	 -0.006995
3.759997	 -0.006819
3.773330	 -0.006894
3.786664	 -0.007081
3.799997	 -0.007246
3.813330	 -0.007451
3.826663	 -0.007699
3.839997	 -0.007779
3.853330	 -0.007602
3.866663	 -0.007335
3.879997	 -0.007166
3.893330	 -0.007205
3.906663	 -0.007468
3.919997	 -0.007721
3.933330	 -0.007637
3.946663	 -0.007192
3.959997	 -0.006632
3.973330	 -0.006187
3.986663	 -0.006014
3.999997	 -0.006205
4.013330	 -0.006665
4.026663	 -0.007045
4.039997	 -0.006993
4.053330	 -0.006580
4.066663	 -0.006194
4.079997	 -0.006067
4.093330	 -0.006143
4.106663	 -0.006266
4.119997	 -0.006398
4.133330	 -0.006560
4.146663	 -0.006699
4.159997	 -0.006754
4.173330	 -0.006719
4.186663	 -0.006537
4.199996	 -0.006186
4.213330	 -0.005897
4.226663	 -0.005939
4.239996	 -0.006229
4.253330	 -0.006472
4.266663	 -0.006559
4.279996	 -0.006569
4.293330	 -0.006604
4.306663	 -0.006792
4.319996	 -0.007162
4.333330	 -0.007469
4.346663	 -0.007466
4.359996	 -0.007252
4.373330	 -0.007138
4.386663	 -0.007261
4.399996	 -0.007413
4.413330	 -0.007373
4.426663	 -0.007332
4.439996	 -0.007616
4.453330	 -0.008072
4.466663	 -0.008280
4.479996	 -0.008196
4.493330	 -0.008070
4.506663	 -0.008016
4.519996	 -0.008004
4.533329	 -0.008020
4.546663	 -0.008007
4.559996	 -0.007833
4.573329	 -0.007577
4.586663	 -0.007483
4.599996	 -0.007524
4.613329	 -0.007474
4.626663	 -0.007323
4.639996	 -0.007233
4.653329	 -0.007199
4.666663	 -0.007106
4.679996	 -0.007031
4.693329	 -0.007143
4.706663	 -0.007372
4.719996	 -0.007456
4.733329	 -0.007430
4.746663	 -0.007592
4.759996	 -0.007909
4.773329	 -0.008099
4.786663	 -0.008149
4.799996	 -0.008180
4.813329	 -0.008193
4.826663	 -0.008229
4.839996	 -0.008327
4.853329	 -0.008377
4.866663	 -0.008281
4.879996	 -0.008103
4.893329	 -0.007997
4.906662	 -0.008034
4.919996	 -0.008092
4.933329	 -0.008043
4.946662	 -0.007955
4.959996	 -0.007941
4.973329	 -0.007983
4.986662	 -0.008049
4.999996	 -0.008075
5.013329	 -0.007971
5.026662	 -0.007805
5.039996	 -0.007685
5.053329	 -0.007616
5.066662	 -0.007599
5.079996	 -0.007702
5.093329	 -0.007999
5.106662	 -0.008397
5.119996	 -0.008647
5.133329	 -0.008700
5.146662	 -0.008670
5.159996	 -0.008517
5.173329	 -0.008195
5.186662	 -0.007853
5.199996	 -0.007576
5.213329	 -0.007330
5.226662	 -0.007253
5.239995	 -0.007573
5.253329	 -0.008140
5.266662	 -0.008521
5.279995	 -0.008610
5.293329	 -0.008593
5.306662	 -0.008544
5.319995	 -0.008502
5.333329	 -0.008595
5.346662	 -0.008873
5.359995	 -0.009170
5.373329	 -0.009256
5.386662	 -0.009148
5.399995	 -0.009005
5.413329	 -0.008836
5.426662	 -0.008678
5.439995	 -0.008722
5.453329	 -0.009007
5.466662	 -0.009343
5.479995	 -0.009562
5.493329	 -0.009593
5.506662	 -0.009462
5.519995	 -0.009284
5.533329	 -0.009110
5.546662	 -0.008919
5.559995	 -0.008753
5.573328	 -0.008678
5.586662	 -0.008711
5.599995	 -0.008849
5.613328	 -0.009004
5.626662	 -0.009080
5.639995	 -0.009176
5.653328	 -0.009339
5.666662	 -0.009300
5.679995	 -0.008886
5.693328	 -0.008344
5.706662	 -0.007976
5.719995	 -0.007834
5.733328	 -0.007805
5.746662	 -0.007687
5.759995	 -0.007300
5.773328	 -0.006704
5.786662	 -0.006139
5.799995	 -0.005704
5.813328	 -0.005272
5.826662	 -0.004736
5.839995	 -0.004141
5.853328	 -0.003583
5.866662	 -0.003204
5.879995	 -0.003104
5.893328	 -0.003102
5.906662	 -0.002880
5.919995	 -0.002318
5.933328	 -0.001601
5.946661	 -0.001011
5.959995	 -0.000579
5.973328	 -0.000148
5.986661	 0.000361
5.999995	 0.000884
6.013328	 0.001288
6.026661	 0.001508
6.039995	 0.001686
6.053328	 0.002025
6.066661	 0.002486
6.079995	 0.002890
6.093328	 0.003162
6.106661	 0.003311
6.119995	 0.003443
6.133328	 0.003718
6.146661	 0.004075
6.159995	 0.004384
6.173328	 0.004821
6.186661	 0.005503
6.199995	 0.006117
6.213328	 0.006406
6.226661	 0.006482
6.239995	 0.006465
6.253328	 0.006352
6.266661	 0.006290
6.279994	 0.006490
6.293328	 0.006879
6.306661	 0.007232
6.319994	 0.007530
6.333328	 0.007919
6.346661	 0.008395
6.359994	 0.008794
6.373328	 0.009100
6.386661	 0.009364
6.399994	 0.009434
6.413328	 0.009200
6.426661	 0.008853
6.439994	 0.008645
6.453328	 0.008584
6.466661	 0.008543
6.479994	 0.008482
6.493328	 0.008489
6.506661	 0.008703
6.519994	 0.009043
6.533328	 0.009220
6.546661	 0.009228
6.559994	 0.009378
6.573328	 0.009686
6.586661	 0.009859
6.599994	 0.009845
6.613328	 0.009844
6.626661	 0.009931
6.639994	 0.010057
6.653327	 0.010304
6.666661	 0.010760
6.679994	 0.011238
6.693327	 0.011390
6.706661	 0.011118
6.719994	 0.010756
6.733327	 0.010753
6.746661	 0.011207
6.759994	 0.011806
6.773327	 0.012215
6.786661	 0.012382
6.799994	 0.012458
6.813327	 0.012511
6.826661	 0.012422
6.839994	 0.012223
6.853327	 0.012197
6.866661	 0.012467
6.879994	 0.012836
6.893327	 0.013094
6.906661	 0.013212
6.919994	 0.013289
6.933327	 0.013479
6.946661	 0.013832
6.959994	 0.014174
6.973327	 0.014332
6.986660	 0.014395
6.999994	 0.014576
7.013327	 0.014840
7.026660	 0.014860
7.039994	 0.014556
7.053327	 0.014345
7.066660	 0.014536
7.079994	 0.015032
7.093327	 0.016143
7.106660	 0.020603
7.119994	 0.036016
7.133327	 0.072059
7.146660	 0.127746
7.159994	 0.182119
7.173327	 0.207552
7.186660	 0.194175
7.199994	 0.155232
7.213327	 0.111145
7.226660	 0.075076
7.239994	 0.050821
7.253327	 0.036691
7.266660	 0.029234
7.279994	 0.025467
7.293327	 0.023635
7.306660	 0.022868
7.319993	 0.022627
7.333327	 0.022596
7.346660	 0.022695
7.359993	 0.022963
7.373327	 0.024367
7.386660	 0.031389
7.399993	 0.052770
7.413327	 0.093455
7.426660	 0.142048
7.439993	 0.173597
7.453327	 0.171659
7.466660	 0.142545
7.479993	 0.104922
7.493327	 0.072695
7.506660	 0.050279
7.519993	 0.036768
7.533327	 0.029684
7.546660	 0.026594
7.559993	 0.025681
7.573327	 0.025676
7.586660	 0.025737
7.599993	 0.025564
7.613327	 0.025354
7.626660	 0.025356
7.639993	 0.025466
7.653327	 0.025429
7.666660	 0.025235
7.679993	 0.025050
7.693326	 0.024993
7.706660	 0.025140
7.719993	 0.025474
7.733326	 0.025813
7.746660	 0.025997
7.759993	 0.026111
7.773326	 0.026256
7.786660	 0.026297
7.799993	 0.026137
7.813326	 0.025914
7.826660	 0.025853
7.839993	 0.026076
7.853326	 0.026465
7.866660	 0.026745
7.879993	 0.026846
7.893326	 0.027004
7.906660	 0.027465
7.919993	 0.028131
7.933326	 0.028599
7.946660	 0.028750
7.959993	 0.028975
7.973326	 0.029502
7.986660	 0.030100
7.999993	 0.030498
8.013327	 0.030563
8.026660	 0.030295
8.039993	 0.029901
8.053327	 0.029619
8.066660	 0.029538
8.079993	 0.029579
8.093327	 0.029525
8.106660	 0.029346
8.119993	 0.029372
8.133327	 0.029749
8.146660	 0.030279
8.159993	 0.030865
8.173326	 0.031490
8.186660	 0.032017
8.199993	 0.032263
8.213326	 0.032232
8.226660	 0.032187
8.239993	 0.032256
8.253326	 0.032281
8.266660	 0.032206
8.279993	 0.032232
8.293326	 0.032528
8.306660	 0.032945
8.319993	 0.033224
8.333326	 0.033261
8.346660	 0.033076
8.359993	 0.032810
8.373326	 0.032633
8.386660	 0.032594
8.399993	 0.032598
8.413326	 0.032582
8.426660	 0.032696
8.439993	 0.033191
8.453326	 0.033997
8.466660	 0.034603
8.479993	 0.034642
8.493326	 0.034352
8.506660	 0.034230
8.519993	 0.034441
8.533326	 0.034740
8.546659	 0.034943
8.559993	 0.035080
8.573326	 0.035167
8.586659	 0.035218
8.599993	 0.035302
8.613326	 0.035415
8.626659	 0.035474
8.639993	 0.035414
8.653326	 0.035306
8.666659	 0.035393
8.679993	 0.035768
8.693326	 0.036108
8.706659	 0.036101
8.719993	 0.035954
8.733326	 0.036063
8.746659	 0.036369
8.759993	 0.036521
8.773326	 0.036549
8.786659	 0.036758
8.799993	 0.037076
8.813326	 0.037170
8.826659	 0.037067
8.839993	 0.037061
8.853326	 0.037238
8.866659	 0.037502
8.879992	 0.037824
8.893326	 0.038248
8.906659	 0.038684
8.919992	 0.038810
8.933326	 0.038504
8.946659	 0.038213
8.959992	 0.038376
8.973326	 0.038736
8.986659	 0.038763
8.999992	 0.038498
9.013326	 0.038419
9.026659	 0.038735
9.039992	 0.039284
9.053326	 0.039870
9.066659	 0.040332
9.079992	 0.040574
9.093326	 0.040671
9.106659	 0.040829
9.119992	 0.041169
9.133326	 0.041474
9.146659	 0.041458
9.159992	 0.041429
9.173326	 0.042104
9.186659	 0.043692
9.199992	 0.045485
9.213326	 0.046429
9.226659	 0.046043
9.239992	 0.044747
9.253325	 0.043415
9.266659	 0.042627
9.279992	 0.042355
9.293325	 0.042373
9.306659	 0.042593
9.319992	 0.042865
9.333325	 0.042934
9.346659	 0.042751
9.359992	 0.042548
9.373325	 0.042574
9.386659	 0.042886
9.399992	 0.043317
9.413325	 0.043636
9.426659	 0.043808
9.439992	 0.043891
9.453325	 0.043909
9.466659	 0.043975
9.479992	 0.044166
9.493325	 0.044430
9.506659	 0.044815
9.519992	 0.045367
9.533325	 0.045888
9.546659	 0.046230
9.559992	 0.046538
9.573325	 0.046801
9.586658	 0.046682
9.599992	 0.046166
9.613325	 0.045784
9.626658	 0.045878
9.639992	 0.046180
9.653325	 0.046335
9.666658	 0.046345
9.679992	 0.046438
9.693325	 0.046766
9.706658	 0.047167
9.719992	 0.047377
9.733325	 0.047404
9.746658	 0.047409
9.759992	 0.047466
9.773325	 0.047623
9.786658	 0.047850
9.799992	 0.047946
9.813325	 0.047805
9.826658	 0.047615
9.839992	 0.047596
9.853325	 0.047772
9.866658	 0.048077
9.879992	 0.048454
9.893325	 0.048863
9.906658	 0.049288
9.919991	 0.049771
9.933325	 0.050265
9.946658	 0.050507
9.959991	 0.050346
9.973325	 0.049931
9.986658	 0.049547
9.999991	 0.049353
10.013325	 0.049226
10.026658	 0.048990
10.039991	 0.048685
10.053325	 0.048479
10.066658	 0.048490
10.079991	 0.048684
10.093325	 0.048926
10.106658	 0.049154
10.119991	 0.049358
10.133325	 0.049606
10.146658	 0.050104
10.159991	 0.050812
10.173325	 0.051306
10.186658	 0.051276
10.199991	 0.050862
10.213325	 0.050524
10.226658	 0.050554
10.239991	 0.050836
10.253325	 0.051134
10.266658	 0.051358
10.279991	 0.051528
10.293324	 0.051729
10.306658	 0.052119
10.319991	 0.052655
10.333324	 0.052965
10.346658	 0.052775
10.359991	 0.052280
10.373324	 0.051866
10.386658	 0.051649
10.399991	 0.051563
10.413324	 0.051677
10.426658	 0.052077
10.439991	 0.052611
10.453324	 0.052978
10.466658	 0.053004
10.479991	 0.052756
10.493324	 0.052419
10.506658	 0.052177
10.519991	 0.052197
10.533324	 0.052442
10.546658	 0.052652
10.559991	 0.052781
10.573324	 0.052989
10.586658	 0.053163
10.599991	 0.053084
10.613324	 0.052836
10.626657	 0.052706
10.639991	 0.052820
10.653324	 0.052992
10.666657	 0.053040
10.679991	 0.053080
10.693324	 0.053266
10.706657	 0.053556
10.719991	 0.053766
10.733324	 0.053775
10.746657	 0.053725
10.759991	 0.053826
10.773324	 0.054004
10.786657	 0.054097
10.799991	 0.054145
10.813324	 0.054217
10.826657	 0.054326
10.839991	 0.054579
10.853324	 0.055002
10.866657	 0.055488
10.879991	 0.055946
10.893324	 0.056232
10.906657	 0.056215
10.919991	 0.055995
10.933324	 0.055840
10.946657	 0.055904
10.959991	 0.056107
10.973324	 0.056272
10.986657	 0.056256
10.999990	 0.056011
11.013324	 0.055679
11.026657	 0.055569
11.039990	 0.055869
11.053324	 0.056369
11.066657	 0.056731
11.079990	 0.056901
11.093324	 0.056959
11.106657	 0.056913
11.119990	 0.056832
11.133324	 0.056825
11.146657	 0.056918
11.159990	 0.057060
11.173324	 0.057134
11.186657	 0.057077
11.199990	 0.056958
11.213324	 0.056858
11.226657	 0.056813
11.239990	 0.056920
11.253324	 0.057231
11.266657	 0.057606
11.279990	 0.057830
11.293324	 0.057765
11.306657	 0.057459
11.319990	 0.057158
11.333323	 0.057018
11.346657	 0.056940
11.359990	 0.056830
11.373323	 0.056778
11.386657	 0.056902
11.399990	 0.057234
11.413323	 0.057671
11.426657	 0.057907
11.439990	 0.057762
11.453323	 0.057424
11.466657	 0.057117
11.479990	 0.056914
11.493323	 0.056814
11.506657	 0.056750
11.519990	 0.056648
11.533323	 0.056546
11.546657	 0.056544
11.559990	 0.056625
11.573323	 0.056683
11.586657	 0.056797
11.599990	 0.057118
11.613323	 0.057475
11.626657	 0.057623
11.639990	 0.057678
11.653323	 0.057807
11.666656	 0.057876
11.679990	 0.057772
11.693323	 0.057678
11.706656	 0.057796
11.719990	 0.058011
11.733323	 0.057986
11.746656	 0.057684
11.759990	 0.057470
11.773323	 0.057573
11.786656	 0.057854
11.799990	 0.058085
11.813323	 0.058135
11.826656	 0.058015
11.839990	 0.057776
11.853323	 0.057406
11.866656	 0.057033
11.879990	 0.056938
11.893323	 0.057155
11.906656	 0.057399
11.919990	 0.057429
11.933323	 0.057267
11.946656	 0.057235
11.959990	 0.057588
11.973323	 0.058070
11.986656	 0.058343
11.999990	 0.058673
12.013323	 0.059555
12.026656	 0.060929
12.039989	 0.062231
12.053323	 0.062868
12.066656	 0.062592
12.079989	 0.061710
12.093323	 0.060793
12.106656	 0.060169
12.119989	 0.059897
12.133323	 0.059912
12.146656	 0.060071
12.159989	 0.060377
12.173323	 0.060888
12.186656	 0.061318
12.199989	 0.061217
12.213323	 0.060629
12.226656	 0.060127
12.239989	 0.060163
12.253323	 0.060568
12.266656	 0.060784
12.279989	 0.060533
12.293323	 0.060115
12.306656	 0.059962
12.319989	 0.060140
12.333323	 0.060377
12.346656	 0.060455
12.359989	 0.060429
12.373322	 0.060554
12.386656	 0.060948
12.399989	 0.061410
12.413322	 0.061762
12.426656	 0.062061
12.439989	 0.062352
12.453322	 0.062498
12.466656	 0.062381
12.479989	 0.062110
12.493322	 0.061869
12.506656	 0.061771
12.519989	 0.061831
12.533322	 0.061889
12.546656	 0.061803
12.559989	 0.061638
12.573322	 0.061534
12.586656	 0.061644
12.599989	 0.061958
12.613322	 0.062168
12.626656	 0.062159
12.639989	 0.062166
12.653322	 0.062259
12.666656	 0.062335
12.679989	 0.062384
12.693322	 0.062445
12.706656	 0.062471
12.719989	 0.062363
12.733322	 0.062187
12.746655	 0.062091
12.759989	 0.062043
12.773322	 0.061976
12.786655	 0.061986
12.799989	 0.062143
12.813322	 0.062340
12.826655	 0.062375
12.839989	 0.062180
12.853322	 0.061944
12.866655	 0.061811
12.879989	 0.061682
12.893322	 0.061471
12.906655	 0.061275
12.919989	 0.061258
12.933322	 0.061469
12.946655	 0.061776
12.959989	 0.061997
12.973322	 0.062107
12.986655	 0.062208
12.999989	 0.062227
13.013322	 0.061968
13.026655	 0.061547
13.039989	 0.061360
13.053322	 0.061626
13.066655	 0.062218
13.079988	 0.062819
13.093322	 0.063179
13.106655	 0.063259
13.119988	 0.063118
13.133322	 0.062883
13.146655	 0.062722
13.159988	 0.062643
13.173322	 0.062530
13.186655	 0.062424
13.199988	 0.062469
13.213322	 0.062639
13.226655	 0.062700
13.239988	 0.062589
13.253322	 0.062627
13.266655	 0.063092
13.279988	 0.063796
13.293322	 0.064295
13.306655	 0.064322
13.319988	 0.063930
13.333322	 0.063441
13.346655	 0.063197
13.359988	 0.063299
13.373322	 0.063749
13.386655	 0.064389
13.399988	 0.064702
13.413321	 0.064411
13.426655	 0.063928
13.439988	 0.063721
13.453321	 0.063777
13.466655	 0.063858
13.479988	 0.063836
13.493321	 0.063715
13.506655	 0.063475
13.519988	 0.063130
13.533321	 0.062860
13.546655	 0.062834
13.559988	 0.063046
13.573321	 0.063398
13.586655	 0.063766
13.599988	 0.063965
13.613321	 0.063861
13.626655	 0.063583
13.639988	 0.063368
13.653321	 0.063185
13.666655	 0.062921
13.679988	 0.062842
13.693321	 0.063196
13.706655	 0.063593
13.719988	 0.063573
13.733321	 0.063370
13.746655	 0.063445
13.759988	 0.063739
13.773321	 0.063860
13.786654	 0.063712
13.799988	 0.063553
13.813321	 0.063548
13.826654	 0.063648
13.839988	 0.063816
13.853321	 0.064056
13.866654	 0.064248
13.879988	 0.064250
13.893321	 0.064055
13.906654	 0.063740
13.919988	 0.063429
13.933321	 0.063306
13.946654	 0.063454
13.959988	 0.063702
13.973321	 0.063833
13.986654	 0.063774
13.999988	 0.063548
14.013321	 0.063278
14.026654	 0.063171
14.039988	 0.063198
14.053321	 0.063036
14.066654	 0.062632
14.079988	 0.062357
14.093321	 0.062316
14.106654	 0.062258
14.119987	 0.062130
14.133321	 0.062024
14.146654	 0.061952
14.159987	 0.061961
14.173321	 0.062038
14.186654	 0.062057
14.199987	 0.062000
14.213321	 0.061933
14.226654	 0.061837
14.239987	 0.061679
14.253321	 0.061461
14.266654	 0.061255
14.279987	 0.061209
14.293321	 0.061351
14.306654	 0.061549
14.319987	 0.061701
14.333321	 0.061715
14.346654	 0.061605
14.359987	 0.061624
14.373321	 0.061805
14.386654	 0.061846
14.399987	 0.061728
14.413321	 0.061703
14.426654	 0.061745
14.439987	 0.061715
14.453321	 0.061706
14.466654	 0.061799
14.479987	 0.061881
14.493320	 0.061831
14.506654	 0.061733
14.519987	 0.061755
14.533320	 0.061895
14.546654	 0.062042
14.559987	 0.062147
14.573320	 0.062201
14.586654	 0.062199
14.599987	 0.062166
14.613320	 0.062140
14.626654	 0.062127
14.639987	 0.062075
14.653320	 0.061956
14.666654	 0.061831
14.679987	 0.061805
14.693320	 0.061903
14.706654	 0.061985
14.719987	 0.061924
14.733320	 0.061763
14.746654	 0.061626
14.759987	 0.061521
14.773320	 0.061426
14.786654	 0.061488
14.799987	 0.061704
14.813320	 0.061826
14.826653	 0.061799
14.839987	 0.061759
14.853320	 0.061723
14.866653	 0.061568
14.879987	 0.061282
14.893320	 0.061115
14.906653	 0.061225
14.919987	 0.061446
14.933320	 0.061692
14.946653	 0.062034
14.959987	 0.062327
14.973320	 0.062371
14.986653	 0.062185
14.999987	 0.061880
15.013320	 0.061653
15.026653	 0.061707
15.039987	 0.061952
15.053320	 0.062101
15.066653	 0.062020
15.079987	 0.061803
15.093320	 0.061646
15.106653	 0.061706
15.119987	 0.061963
15.133320	 0.062169
15.146653	 0.062148
15.159986	 0.062082
15.173320	 0.062142
15.186653	 0.062202
15.199986	 0.062238
15.213320	 0.062335
15.226653	 0.062354
15.239986	 0.062171
15.253320	 0.061932
15.266653	 0.061797
15.279986	 0.061707
15.293320	 0.061506
15.306653	 0.061177
15.319986	 0.060869
15.333320	 0.060676
15.346653	 0.060570
15.359986	 0.060543
15.373320	 0.060559
15.386653	 0.060540
15.399986	 0.060485
15.413320	 0.060348
15.426653	 0.060016
15.439986	 0.059627
15.453320	 0.059562
15.466653	 0.059924
15.479986	 0.060375
15.493320	 0.060566
15.506653	 0.060536
15.519986	 0.060603
15.533319	 0.060919
15.546653	 0.061303
15.559986	 0.061478
15.573319	 0.061345
15.586653	 0.061072
15.599986	 0.060931
15.613319	 0.061045
15.626653	 0.061350
15.639986	 0.061658
15.653319	 0.061759
15.666653	 0.061629
15.679986	 0.061441
15.693319	 0.061379
15.706653	 0.061457
15.719986	 0.061580
15.733319	 0.061746
15.746653	 0.061953
15.759986	 0.062075
15.773319	 0.062144
15.786653	 0.062327
15.799986	 0.062509
15.813319	 0.062508
15.826653	 0.062360
15.839986	 0.062076
15.853319	 0.061644
15.866652	 0.061301
15.879986	 0.061325
15.893319	 0.061612
15.906652	 0.061792
15.919986	 0.061784
15.933319	 0.061838
15.946652	 0.062008
15.959986	 0.062053
15.973319	 0.061904
15.986652	 0.061770
15.999986	 0.061792
16.013319	 0.061967
16.026653	 0.062260
16.039988	 0.062523
16.053322	 0.062535
16.066656	 0.062229
16.079990	 0.061788
16.093325	 0.061456
16.106659	 0.061302
16.119993	 0.061268
16.133327	 0.061264
16.146662	 0.061233
16.159996	 0.061230
16.173330	 0.061269
16.186665	 0.061356
16.199999	 0.061619
16.213333	 0.062020
16.226667	 0.062362
16.240002	 0.062691
16.253336	 0.063271
16.266670	 0.064361
16.280005	 0.066813
16.293339	 0.073040
16.306673	 0.084974
16.320007	 0.098599
16.333342	 0.103959
16.346676	 0.095349
16.360010	 0.078177
16.373344	 0.061774
16.386679	 0.050068
16.400013	 0.041728
16.413347	 0.034736
16.426682	 0.028333
16.440016	 0.022504
16.453350	 0.017398
16.466684	 0.013122
16.480019	 0.009562
16.493353	 0.006385
16.506687	 0.003322
16.520021	 0.000434
16.533356	 -0.002079
16.546690	 -0.004173
16.560024	 -0.005888
16.573359	 -0.007253
16.586693	 -0.008427
16.600027	 -0.009554
16.613361	 -0.010576
16.626696	 -0.011527
16.640030	 -0.012553
16.653364	 -0.013563
16.666698	 -0.014377
16.680033	 -0.014999
16.693367	 -0.015531
16.706701	 -0.016125
16.720036	 -0.017002
16.733370	 -0.018158
16.746704	 -0.019226
16.760038	 -0.019999
16.773373	 -0.020741
16.786707	 -0.021669
16.800041	 -0.022616
16.813375	 -0.023479
16.826710	 -0.024407
16.840044	 -0.025437
16.853378	 -0.026337
16.866713	 -0.026942
16.880047	 -0.027399
16.893381	 -0.027924
16.906715	 -0.028580
16.920050	 -0.029301
16.933384	 -0.029924
16.946718	 -0.030398
16.960052	 -0.030839
16.973387	 -0.031253
16.986721	 -0.031592
17.000055	 -0.031973
17.013390	 -0.032483
17.026724	 -0.032982
17.040058	 -0.033346
17.053392	 -0.033669
17.066727	 -0.034014
17.080061	 -0.034212
17.093395	 -0.034149
17.106730	 -0.033942
17.120064	 -0.033689
17.133398	 -0.033350
17.146732	 -0.032955
17.160067	 -0.032615
17.173401	 -0.032382
17.186735	 -0.032231
17.200069	 -0.032059
17.213404	 -0.031776
17.226738	 -0.031340
17.240072	 -0.030757
17.253407	 -0.030231
17.266741	 -0.029970
17.280075	 -0.029788
17.293409	 -0.029448
17.306744	 -0.029104
17.320078	 -0.028942
17.333412	 -0.028890
17.346746	 -0.028871
17.360081	 -0.028870
17.373415	 -0.028816
17.386749	 -0.028652
17.400084	 -0.028446
17.413418	 -0.028269
17.426752	 -0.028044
17.440086	 -0.027739
17.453421	 -0.027512
17.466755	 -0.027453
17.480089	 -0.027499
17.493423	 -0.027590
17.506758	 -0.027628
17.520092	 -0.027516
17.533426	 -0.027300
17.546761	 -0.027133
17.560095	 -0.027108
17.573429	 -0.027171
17.586763	 -0.027230
17.600098	 -0.027311
17.613432	 -0.027461
17.626766	 -0.027520
17.640100	 -0.027258
17.653435	 -0.026781
17.666769	 -0.026465
17.680103	 -0.026443
17.693438	 -0.026505
17.706772	 -0.026472
17.720106	 -0.026342
17.733440	 -0.026231
17.746775	 -0.026347
17.760109	 -0.026669
17.773443	 -0.026833
17.786777	 -0.026709
17.800112	 -0.026604
17.813446	 -0.026703
17.826780	 -0.026829
17.840115	 -0.026768
17.853449	 -0.026536
17.866783	 -0.026359
17.880117	 -0.026353
17.893452	 -0.026374
17.906786	 -0.026370
17.920120	 -0.026492
17.933455	 -0.026735
17.946789	 -0.026880
17.960123	 -0.026853
17.973457	 -0.026793
17.986792	 -0.026688
18.000126	 -0.026372
18.013460	 -0.025973
18.026794	 -0.025799
18.040129	 -0.025795
18.053463	 -0.025697
18.066797	 -0.025592
18.080132	 -0.025787
18.093466	 -0.026239
18.106800	 -0.026542
18.120134	 -0.026492
18.133469	 -0.026339
18.146803	 -0.026425
18.160137	 -0.026771
18.173471	 -0.027082
18.186806	 -0.027138
18.200140	 -0.026983
18.213474	 -0.026728
18.226809	 -0.026482
18.240143	 -0.026381
18.253477	 -0.026461
18.266811	 -0.026582
18.280146	 -0.026578
18.293480	 -0.026426
18.306814	 -0.026220
18.320148	 -0.026112
18.333483	 -0.026255
18.346817	 -0.026558
18.360151	 -0.026721
18.373486	 -0.026615
18.386820	 -0.026355
18.400154	 -0.026101
18.413488	 -0.026026
18.426823	 -0.026316
18.440157	 -0.026895
18.453491	 -0.027387
18.466825	 -0.027569
18.480160	 -0.027521
18.493494	 -0.027319
18.506828	 -0.027012
18.520163	 -0.026742
18.533497	 -0.026604
18.546831	 -0.026545
18.560165	 -0.026560
18.573500	 -0.026747
18.586834	 -0.027058
18.600168	 -0.027291
18.613503	 -0.027398
18.626837	 -0.027518
18.640171	 -0.027683
18.653505	 -0.027772
18.666840	 -0.027682
18.680174	 -0.027385
18.693508	 -0.026981
18.706842	 -0.026702
18.720177	 -0.026655
18.733511	 -0.026686
18.746845	 -0.026626
18.760180	 -0.026503
18.773514	 -0.026484
18.786848	 -0.026644
18.800182	 -0.026875
18.813517	 -0.027088
18.826851	 -0.027248
18.840185	 -0.027318
18.853519	 -0.027356
18.866854	 -0.027465
18.880188	 -0.027626
18.893522	 -0.027748
18.906857	 -0.027806
18.920191	 -0.027839
18.933525	 -0.027865
18.946859	 -0.027920
18.960194	 -0.028017
18.973528	 -0.028027
18.986862	 -0.027880
19.000196	 -0.027796
19.013531	 -0.027974
19.026865	 -0.028312
19.040199	 -0.028505
19.053534	 -0.028340
19.066868	 -0.027916
19.080202	 -0.027563
19.093536	 -0.027540
19.106871	 -0.027770
19.120205	 -0.027949
19.133539	 -0.027964
19.146873	 -0.027891
19.160208	 -0.027693
19.173542	 -0.027402
19.186876	 -0.027262
19.200211	 -0.027411
19.213545	 -0.027721
19.226879	 -0.027982
19.240213	 -0.028094
19.253548	 -0.028154
19.266882	 -0.028235
19.280216	 -0.028177
19.293550	 -0.027890
19.306885	 -0.027673
19.320219	 -0.027887
19.333553	 -0.028424
19.346888	 -0.028828
19.360222	 -0.028872
19.373556	 -0.028686
19.386890	 -0.028475
19.400225	 -0.028359
19.413559	 -0.028400
19.426893	 -0.028577
19.440228	 -0.028634
19.453562	 -0.028361
19.466896	 -0.027975
19.480230	 -0.027815
19.493565	 -0.027938
19.506899	 -0.028201
19.520233	 -0.028424
19.533567	 -0.028505
19.546902	 -0.028523
19.560236	 -0.028614
19.573570	 -0.028806
19.586905	 -0.029032
19.600239	 -0.029204
19.613573	 -0.029279
19.626907	 -0.029310
19.640242	 -0.029376
19.653576	 -0.029434
19.666910	 -0.029381
19.680244	 -0.029282
19.693579	 -0.029316
19.706913	 -0.029415
19.720247	 -0.029350
19.733582	 -0.029273
19.746916	 -0.029485
19.760250	 -0.029785
19.773584	 -0.029792
19.786919	 -0.029628
19.800253	 -0.029640
19.813587	 -0.029810
19.826921	 -0.029943
19.840256	 -0.030028
19.853590	 -0.030110
19.866924	 -0.030141
19.880259	 -0.030041
19.893593	 -0.029791
19.906927	 -0.029537
19.920261	 -0.029479
19.933596	 -0.029622
19.946930	 -0.029776
19.960264	 -0.029789
19.973598	 -0.029685
19.986933	 -0.029600

*------------------------ End of raw data
Results for Channel	1	=	242.00	nm
Title:	Report Title
Run File:	C:\HPLC\PET 2025\2025.09.04\bm26.1_bhet_5min004.run
--------------
Injection Info
--------------
Method:	C:\METODOS EQUIPO 2 2025\20250402 PET_Calibrado TPA MHET BHET DIMER.mth
Sample:	BM26.1_BHET_5min
Injection Date:	Thu Sep 04 15:04:04 2025
Manual injection
Operator:	Paloma
Instrument:	3
Notes:	
---------
Misc Info
---------
Workstation:	HPLC
Bus Address:	44
Run Time:	0.000	to	20.000	min.
-----------
Recalc Info
-----------
Recalc Method:	C:\METODOS EQUIPO 2 2025\20250402 PET_Calibrado TPA MHET BHET DIMER.mth
Recalc Date:	Thu Sep 04 15:24:10 2025
Operator:	Paloma
Instrument:	3
Notes:	
Sample Rate:	5.000 Hz.
Measurement Type:	1 = Area
Calculation Type:	4 = ExtStd
Normalize Results:	No
------------------------
Peak Info for Channel 1
------------------------
3 Peaks (tR	Timeoffset	RRT	Sepcode	Width	Counts	Result	Name)
7.103	-0.033	0.0000	GR	0.00	8589766	182.457245	MHET (uM)
7.448	0.038	0.0000	BB	4.01	6519990	84.661880	BHET (uM)
9.218	0.089	0.0000	BB	11.15	260399	4.662184	DIMER (uM)
